# Supplementary material for: Geometric and energetic data from ab initio calculations of haloethene, haloimine, halomethylenephosphine, haloiminophosphine, halodiazene, halodiphosphene and halocyclopropane
Source: Data Brief. 2019 Nov 2;27:104738. doi: 10.1016/j.dib.2019.104738 (PMC6861602; doi:10.1016/j.dib.2019.104738)
Supplement: Multimedia component 2 [file mmc2.zip › CC/B3LYP/FClCCClF.out]

Q-Chem Developer Version!
                  Welcome to Q-Chem
     A Quantum Leap Into The Future Of Chemistry


 Q-Chem 5.1, Q-Chem, Inc., Pleasanton, CA (2018)

 Yihan Shao,  Zhengting Gan,  E. Epifanovsky,  A. T. B. Gilbert,  M. Wormit,  
 J. Kussmann,  A. W. Lange,  A. Behn,  Jia Deng,  Xintian Feng,  D. Ghosh,  
 M. Goldey,  P. R. Horn,  L. D. Jacobson,  I. Kaliman,  T. Kus,  A. Landau,  
 Jie Liu,  E. I. Proynov,  R. M. Richard,  R. P. Steele,  E. J. Sundstrom,  
 H. L. Woodcock III,  P. M. Zimmerman,  D. Zuev,  B. Albrecht,  E. Alguire,  
 S. A. Baeppler,  D. Barton,  Z. Benda,  Y. A. Bernard,  E. J. Berquist,  
 K. B. Bravaya,  H. Burton,  D. Casanova,  Chun-Min Chang,  Yunqing Chen,  
 A. Chien,  K. D. Closser,  M. P. Coons,  S. Coriani,  S. Dasgupta,  
 A. L. Dempwolff,  M. Diedenhofen,  Hainam Do,  R. G. Edgar,  Po-Tung Fang,  
 S. Faraji,  S. Fatehi,  Qingguo Feng,  K. D. Fenk,  J. Fosso-Tande,  
 Qinghui Ge,  A. Ghysels,  G. Gidofalvi,  J. Gomes,  J. Gonthier,  A. Gunina,  
 D. Hait,  M. W. D. Hanson-Heine,  P. H. P. Harbach,  A. W. Hauser,  
 J. E. Herr,  E. G. Hohenstein,  Z. C. Holden,  Kerwin Hui,  B. C. Huynh,  
 T.-C. Jagau,  Hyunjun Ji,  B. Kaduk,  K. Khistyaev,  Jaehoon Kim,  
 P. Klunzinger,  K. Koh,  D. Kosenkov,  L. Koulias,  T. Kowalczyk,  
 C. M. Krauter,  A. Kunitsa,  Ka Un Lao,  A. Laurent,  K. V. Lawler,  
 Joonho Lee,  D. Lefrancois,  S. Lehtola,  D. S. Levine,  Yi-Pei Li,  
 You-Sheng Lin,  Fenglai Liu,  E. Livshits,  A. Luenser,  P. Manohar,  
 E. Mansoor,  S. F. Manzer,  Shan-Ping Mao,  Yuezhi Mao,  N. Mardirossian,  
 A. V. Marenich,  T. Markovich,  L. A. Martinez-Martinez,  S. A. Maurer,  
 N. J. Mayhall,  S. C. McKenzie,  J.-M. Mewes,  A. F. Morrison,  
 J. W. Mullinax,  K. Nanda,  T. S. Nguyen-Beck,  R. Olivares-Amaya,  
 J. A. Parkhill,  T. M. Perrine,  F. Plasser,  P. Pokhilko,  S. Prager,  
 A. Prociuk,  E. Ramos,  D. R. Rehn,  F. Rob,  M. Schneider,  N. Sergueev,  
 S. M. Sharada,  S. Sharma,  D. W. Small,  T. Stauch,  T. Stein,  
 Yu-Chuan Su,  A. J. W. Thom,  A. Tkatchenko,  T. Tsuchimochi,  N. M. Tubman,  
 L. Vogt,  M. L. Vidal,  O. Vydrov,  M. A. Watson,  J. Wenzel,  
 M. de Wergifosse,  T. A. Wesolowski,  A. White,  J. Witte,  A. Yamada,  
 Jun Yang,  K. Yao,  S. Yeganeh,  S. R. Yost,  Zhi-Qiang You,  A. Zech,  
 Igor Ying Zhang,  Xing Zhang,  Yan Zhao,  Ying Zhu,  B. R. Brooks,  
 G. K. L. Chan,  C. J. Cramer,  M. S. Gordon,  W. J. Hehre,  A. Klamt,  
 M. W. Schmidt,  C. D. Sherrill,  D. G. Truhlar,  A. Aspuru-Guzik,  R. Baer,  
 A. T. Bell,  N. A. Besley,  Jeng-Da Chai,  A. E. DePrince, III,  
 R. A. DiStasio Jr.,  A. Dreuw,  B. D. Dunietz,  T. R. Furlani,  
 Chao-Ping Hsu,  Yousung Jung,  Jing Kong,  D. S. Lambrecht,  WanZhen Liang,  
 C. Ochsenfeld,  V. A. Rassolov,  L. V. Slipchenko,  J. E. Subotnik,  
 T. Van Voorhis,  J. M. Herbert,  A. I. Krylov,  P. M. W. Gill,  M. Head-Gordon

 Contributors to earlier versions of Q-Chem not listed above: 
 R. D. Adamson,  B. Austin,  J. Baker,  G. J. O. Beran,  K. Brandhorst,  
 S. T. Brown,  E. F. C. Byrd,  A. K. Chakraborty,  C.-L. Cheng,  
 Siu Hung Chien,  D. M. Chipman,  D. L. Crittenden,  H. Dachsel,  
 R. J. Doerksen,  A. D. Dutoi,  L. Fusti-Molnar,  W. A. Goddard III,  
 A. Golubeva-Zadorozhnaya,  S. R. Gwaltney,  G. Hawkins,  A. Heyden,  
 S. Hirata,  G. Kedziora,  F. J. Keil,  C. Kelley,  Jihan Kim,  R. A. King,  
 R. Z. Khaliullin,  P. P. Korambath,  W. Kurlancheek,  A. M. Lee,  M. S. Lee,  
 S. V. Levchenko,  Ching Yeh Lin,  D. Liotard,  R. C. Lochan,  I. Lotan,  
 P. E. Maslen,  N. Nair,  D. P. O'Neill,  D. Neuhauser,  E. Neuscamman,  
 C. M. Oana,  R. Olson,  B. Peters,  R. Peverati,  P. A. Pieniazek,  
 Y. M. Rhee,  J. Ritchie,  M. A. Rohrdanz,  E. Rosta,  N. J. Russ,  
 H. F. Schaefer III,  N. E. Schultz,  N. Shenvi,  A. C. Simmonett,  A. Sodt,  
 D. Stuck,  K. S. Thanthiriwatte,  V. Vanovschi,  Tao Wang,  A. Warshel,  
 C. F. Williams,  Q. Wu,  X. Xu,  W. Zhang

 Please cite Q-Chem as follows:
 Y. Shao et al., Mol. Phys. 113, 184-215 (2015)
 DOI: 10.1080/00268976.2014.952696

 Q-Chem 5.1.1 for Intel X86 EM64T Linux

 Parts of Q-Chem use Armadillo 8.300.2 (Tropical Shenanigans).
 http://arma.sourceforge.net/

 Q-Chem begins on Mon Aug 27 23:56:20 2018  

Host: 
0

     Scratch files written to /scratch/taweetham/qchem8608//
Input Ideriv = 2
Curr. Ideriv = -1
Max.  Ideriv = 2

Checking the input file for inconsistencies... 	...done.

--------------------------------------------------------------
User input:
--------------------------------------------------------------
inp/FClClF.inp
$molecule
0	1
F	-2.0	1.0	0.0
Cl	2.0	1.0	0.0
Cl	-2.0	-1.0	0.0
F	2.0	-1.0	0.0
C	-1.0	0.0	0.0
C	1.0	0.0	0.0
$end
$rem
   JOB_TYPE		OPTIMIZATION
   BASIS		6-311++G**
   EXCHANGE		B3LYP
$end

--------------------------------------------------------------
 ----------------------------------------------------------------
             Standard Nuclear Orientation (Angstroms)
    I     Atom           X                Y                Z
 ----------------------------------------------------------------
    1      F       1.7859845876     1.3454586775     0.0000000000
    2      Cl     -2.1479576946     0.6215124636     0.0000000000
    3      Cl      2.1479576946    -0.6215124636    -0.0000000000
    4      F      -1.7859845876    -1.3454586775    -0.0000000000
    5      C       0.9834855705     0.1809865535    -0.0000000000
    6      C      -0.9834855705    -0.1809865535     0.0000000000
 ----------------------------------------------------------------
 Molecular Point Group                 C2h   NOp =  4
 Largest Abelian Subgroup              C2h   NOp =  4
 Nuclear Repulsion Energy =   343.7084799244 hartrees
 There are       32 alpha and       32 beta electrons
 Requested basis set is 6-311++G(d,p)
 There are 50 shells and 148 basis functions

 Total QAlloc Memory Limit   2000 MB
 Mega-Array Size       188 MB
 MEM_STATIC part       192 MB
 A cutoff of  1.0D-11 yielded   1055 shell pairs
 There are      9884 function pairs (     10681 Cartesian)

 -------------------------------------------------------
 OpenMP Integral Computing Module                       
 Release: version 1.0, May 2013, Q-Chem Inc. Pittsburgh 
 -------------------------------------------------------
 Integral Job Info:
 Integral job number is                      11
 Integral operator is                         1
 short-range coefficients                     0
 long-range coefficients              100000000
 Omega coefficients                           0
 if combine SR and LR in K                    0
 Integral screening is                        0
 Integral computing path is                   2
 max size of driver memory is            800000
 size of driver memory is                593474
 size of scratch memory is              8114252
 max col of scratch BK array               1296
 max len of scratch array in speh3          155
 max len of scratch index in speh4           18
 max int batch size is                      520
 min int batch size is                       52
 fixed nKL is                                52
 max L of basis functions is                  2
 order of int derivative is                   0
 number of shells is                         50
 number of basis is                         154
 number of cartesian basis is               154
 number of contracted shell pairs          1055
 number of primitive shell pairs           3113
 maxK2 (contraction) of shell pair           36
 max number of K2 of shell pair               1
 max number of CS2 of shell pair            110
 max number of PS2 of shell pair            480
 mem total for path MDJ                  521372
 -------------------------------------------------------
 Smallest overlap matrix eigenvalue = 9.89E-05

 Scale SEOQF with 1.000000e-01/1.000000e-01/1.000000e-01

 Standard Electronic Orientation quadrupole field applied
 Nucleus-field energy     =     0.0000000114 hartrees
 Guess from superposition of atomic densities
 Warning:  Energy on first SCF cycle will be non-variational
 SAD guess density has 64.000000 electrons

 -----------------------------------------------------------------------
  General SCF calculation program by
  Eric Jon Sundstrom, Paul Horn, Yuezhi Mao, Dmitri Zuev, Alec White,
  David Stuck, Shaama M.S., Shane Yost, Joonho Lee, David Small,
  Daniel Levine, Susi Lehtola, Hugh Burton, Evgeny Epifanovsky
 -----------------------------------------------------------------------
 Exchange:     0.2000 Hartree-Fock + 0.0800 Slater + 0.7200 B88
 Correlation:  0.1900 VWN1RPA + 0.8100 LYP
 Using SG-1 standard quadrature grid
 using 4 threads for integral computing
 -------------------------------------------------------
 OpenMP Integral computing Module                
 Release: version 2.0, May 2017, Q-Chem Inc. Pleasanton 
 -------------------------------------------------------
 -------------------------------------------------------
 OpenMP BLAS3 based DFT computing Module                
 Release: version 1.0, May 2013, Q-Chem Inc. Pittsburgh 
 -------------------------------------------------------
 A restricted SCF calculation will be
 performed using DIIS
 SCF converges when DIIS error is below 1.0e-08
 ---------------------------------------
  Cycle       Energy         DIIS error
 ---------------------------------------
    1   -1197.7614197156      5.51e-02  
    2   -1195.8969216261      4.38e-03  
    3   -1195.8134154849      8.25e-03  
    4   -1195.9298499230      6.24e-04  
    5   -1195.9306313933      1.29e-04  
    6   -1195.9306670555      6.58e-05  
    7   -1195.9306771994      1.60e-05  
    8   -1195.9306778125      1.90e-06  
    9   -1195.9306778240      6.17e-07  
   10   -1195.9306778252      1.09e-07  
   11   -1195.9306778253      1.84e-08  
   12   -1195.9306778252      3.96e-09  Convergence criterion met
 ---------------------------------------
 SCF time:   CPU 12.32s  wall 4.00s 
 SCF   energy in the final basis set =    -1195.9306778252
 Total energy in the final basis set =    -1195.9306778252

 --------------------------------------------------------------
             Orbital Energies (a.u.) and Symmetries
 --------------------------------------------------------------

 Alpha MOs, Restricted
 -- Occupied --                  
-101.60 -101.60  -24.71  -24.71  -10.36  -10.36   -9.53   -9.53
  1 Bu    1 Ag    2 Bu    2 Ag    3 Ag    3 Bu    4 Ag    4 Bu                 
 -7.290  -7.290  -7.281  -7.281  -7.280  -7.280  -1.267  -1.266
  5 Ag    5 Bu    1 Bg    1 Au    6 Bu    6 Ag    7 Ag    7 Bu                 
 -0.998  -0.996  -0.666  -0.644  -0.573  -0.542  -0.527  -0.526
  8 Ag    8 Bu    9 Ag    9 Bu   10 Ag   10 Bu   11 Ag    2 Au                 
 -0.516  -0.511  -0.422  -0.405  -0.402  -0.333  -0.325  -0.200
  2 Bg   11 Bu   12 Ag    3 Au    3 Bg   12 Bu   13 Ag    4 Au                 
 -- Virtual --                   
 -0.134  -0.101   0.001   0.005   0.032   0.039   0.043   0.063
 13 Bu    4 Bg   14 Ag   14 Bu   15 Bu   15 Ag    5 Au   16 Bu                 
  0.073   0.076   0.079   0.086   0.106   0.108   0.121   0.122
 16 Ag   17 Bu    5 Bg   17 Ag    6 Bg   18 Ag    6 Au   18 Bu                 
  0.141   0.142   0.165   0.196   0.211   0.218   0.253   0.298
 19 Ag   19 Bu   20 Ag   20 Bu   21 Ag   21 Bu    7 Au   22 Bu                 
  0.318   0.322   0.334   0.342   0.356   0.370   0.406   0.407
  7 Bg   22 Ag   23 Ag   23 Bu   24 Bu   24 Ag   25 Ag    8 Au                 
  0.420   0.424   0.492   0.497   0.514   0.534   0.567   0.571
 25 Bu    8 Bg   26 Ag   26 Bu    9 Au   27 Ag   27 Bu    9 Bg                 
  0.594   0.660   0.726   0.738   0.738   0.787   0.793   0.795
 28 Bu   28 Ag   10 Au   29 Bu   29 Ag   10 Bg   11 Au   11 Bg                 
  0.797   0.900   0.930   1.003   1.047   1.088   1.164   1.263
 30 Ag   30 Bu   31 Ag   31 Bu   32 Ag   32 Bu   12 Au   33 Bu                 
  1.271   1.298   1.387   1.406   1.418   1.432   1.445   1.451
 12 Bg   33 Ag   34 Bu   13 Au   34 Ag   35 Ag   13 Bg   35 Bu                 
  1.508   1.585   1.602   1.614   1.693   1.840   1.881   1.949
 36 Ag   36 Bu   14 Au   37 Ag   14 Bg   37 Bu   38 Ag   38 Bu                 
  2.071   2.147   2.213   2.213   2.264   2.278   2.341   2.401
 39 Bu   39 Ag   15 Au   15 Bg   40 Ag   40 Bu   41 Bu   41 Ag                 
  2.622   2.662   2.773   2.892   3.040   3.335   3.747   3.748
 16 Au   16 Bg   42 Ag   42 Bu   43 Ag   43 Bu   17 Au   17 Bg                 
  3.797   3.797   3.895   3.896   3.971   3.979   4.599   4.611
 44 Bu   44 Ag   18 Au   18 Bg   45 Bu   45 Ag   46 Ag   46 Bu                 
  6.252   6.295   6.351   6.360   6.460   6.517   9.874   9.894
 19 Au   19 Bg   47 Ag   47 Bu   48 Bu   48 Ag   49 Bu   49 Ag                 
 23.434  23.453  25.757  25.775  25.903  25.909  26.387  26.560
 50 Bu   50 Ag   20 Bg   20 Au   51 Ag   51 Bu   52 Bu   52 Ag                 
 66.736  66.736 215.904 215.931
 53 Bu   53 Ag   54 Bu   54 Ag                                                 

 Beta MOs, Restricted
 -- Occupied --                  
-101.60 -101.60  -24.71  -24.71  -10.36  -10.36   -9.53   -9.53
  1 Bu    1 Ag    2 Bu    2 Ag    3 Ag    3 Bu    4 Ag    4 Bu                 
 -7.290  -7.290  -7.281  -7.281  -7.280  -7.280  -1.267  -1.266
  5 Ag    5 Bu    1 Bg    1 Au    6 Bu    6 Ag    7 Ag    7 Bu                 
 -0.998  -0.996  -0.666  -0.644  -0.573  -0.542  -0.527  -0.526
  8 Ag    8 Bu    9 Ag    9 Bu   10 Ag   10 Bu   11 Ag    2 Au                 
 -0.516  -0.511  -0.422  -0.405  -0.402  -0.333  -0.325  -0.200
  2 Bg   11 Bu   12 Ag    3 Au    3 Bg   12 Bu   13 Ag    4 Au                 
 -- Virtual --                   
 -0.134  -0.101   0.001   0.005   0.032   0.039   0.043   0.063
 13 Bu    4 Bg   14 Ag   14 Bu   15 Bu   15 Ag    5 Au   16 Bu                 
  0.073   0.076   0.079   0.086   0.106   0.108   0.121   0.122
 16 Ag   17 Bu    5 Bg   17 Ag    6 Bg   18 Ag    6 Au   18 Bu                 
  0.141   0.142   0.165   0.196   0.211   0.218   0.253   0.298
 19 Ag   19 Bu   20 Ag   20 Bu   21 Ag   21 Bu    7 Au   22 Bu                 
  0.318   0.322   0.334   0.342   0.356   0.370   0.406   0.407
  7 Bg   22 Ag   23 Ag   23 Bu   24 Bu   24 Ag   25 Ag    8 Au                 
  0.420   0.424   0.492   0.497   0.514   0.534   0.567   0.571
 25 Bu    8 Bg   26 Ag   26 Bu    9 Au   27 Ag   27 Bu    9 Bg                 
  0.594   0.660   0.726   0.738   0.738   0.787   0.793   0.795
 28 Bu   28 Ag   10 Au   29 Bu   29 Ag   10 Bg   11 Au   11 Bg                 
  0.797   0.900   0.930   1.003   1.047   1.088   1.164   1.263
 30 Ag   30 Bu   31 Ag   31 Bu   32 Ag   32 Bu   12 Au   33 Bu                 
  1.271   1.298   1.387   1.406   1.418   1.432   1.445   1.451
 12 Bg   33 Ag   34 Bu   13 Au   34 Ag   35 Ag   13 Bg   35 Bu                 
  1.508   1.585   1.602   1.614   1.693   1.840   1.881   1.949
 36 Ag   36 Bu   14 Au   37 Ag   14 Bg   37 Bu   38 Ag   38 Bu                 
  2.071   2.147   2.213   2.213   2.264   2.278   2.341   2.401
 39 Bu   39 Ag   15 Au   15 Bg   40 Ag   40 Bu   41 Bu   41 Ag                 
  2.622   2.662   2.773   2.892   3.040   3.335   3.747   3.748
 16 Au   16 Bg   42 Ag   42 Bu   43 Ag   43 Bu   17 Au   17 Bg                 
  3.797   3.797   3.895   3.896   3.971   3.979   4.599   4.611
 44 Bu   44 Ag   18 Au   18 Bg   45 Bu   45 Ag   46 Ag   46 Bu                 
  6.252   6.295   6.351   6.360   6.460   6.517   9.874   9.894
 19 Au   19 Bg   47 Ag   47 Bu   48 Bu   48 Ag   49 Bu   49 Ag                 
 23.434  23.453  25.757  25.775  25.903  25.909  26.387  26.560
 50 Bu   50 Ag   20 Bg   20 Au   51 Ag   51 Bu   52 Bu   52 Ag                 
 66.736  66.736 215.904 215.931
 53 Bu   53 Ag   54 Bu   54 Ag                                                 
 --------------------------------------------------------------

          Ground-State Mulliken Net Atomic Charges

     Atom                 Charge (a.u.)
  ----------------------------------------
      1 F                    -0.060181
      2 Cl                    0.388866
      3 Cl                    0.388866
      4 F                    -0.060181
      5 C                    -0.328685
      6 C                    -0.328685
  ----------------------------------------
  Sum of atomic charges =    -0.000000

 -----------------------------------------------------------------
                    Cartesian Multipole Moments
 -----------------------------------------------------------------
    Charge (ESU x 10^10)
                -0.0000
    Dipole Moment (Debye)
         X       0.0000      Y      -0.0000      Z       0.0000
       Tot       0.0000
    Quadrupole Moments (Debye-Ang)
        XX     -42.4792     XY      -4.3888     YY     -49.5198
        XZ      -0.0000     YZ      -0.0000     ZZ     -46.1816
    Octopole Moments (Debye-Ang^2)
       XXX       0.0000    XXY      -0.0000    XYY       0.0000
       YYY       0.0000    XXZ       0.0000    XYZ      -0.0000
       YYZ       0.0000    XZZ       0.0000    YZZ       0.0000
       ZZZ       0.0000
    Hexadecapole Moments (Debye-Ang^3)
      XXXX    -909.6978   XXXY      -7.6927   XXYY    -202.4277
      XYYY      10.4840   YYYY    -228.7774   XXXZ       0.0000
      XXYZ      -0.0000   XYYZ       0.0000   YYYZ      -0.0000
      XXZZ    -169.7981   XYZZ       7.6169   YYZZ     -44.9516
      XZZZ       0.0000   YZZZ      -0.0000   ZZZZ     -49.9052
 -----------------------------------------------------------------
 Calculating analytic gradient of the SCF energy
 Gradient of SCF Energy
            1           2           3           4           5           6
    1   0.0839381   0.2299077  -0.2299077  -0.0839381   0.2870674  -0.2870674
    2  -0.1179640  -0.3067599   0.3067599   0.1179640  -0.1433252   0.1433252
    3   0.0000000  -0.0000000   0.0000000  -0.0000000  -0.0000000   0.0000000
 Max gradient component =       3.068E-01
 RMS gradient           =       1.735E-01
 Gradient time:  CPU 5.19 s  wall 1.40 s
 Geometry Optimization Parameters
   NAtoms,    NIC,     NZ,  NCons,   NDum,   NFix, NCnnct, MaxDiis
        6      37       0       0       0       0       0       0


** GEOMETRY OPTIMIZATION IN DELOCALIZED INTERNAL COORDINATES **
   Searching for a Minimum

   Optimization Cycle:   1

                       Coordinates (Angstroms)
     ATOM                X               Y               Z
      1  F         1.7859845876    1.3454586775    0.0000000000
      2  Cl       -2.1479576946    0.6215124636    0.0000000000
      3  Cl        2.1479576946   -0.6215124636    0.0000000000
      4  F        -1.7859845876   -1.3454586775    0.0000000000
      5  C         0.9834855705    0.1809865535    0.0000000000
      6  C        -0.9834855705   -0.1809865535    0.0000000000
   Point Group: c2h   Number of degrees of freedom:     5


   Energy is  -1195.930677825


 Attempting to Generate Delocalized Internal Coordinates

 ** Taking Steepest Descent Step **
 Calculated Step too Large.  Step scaled by  0.675616
 Step Taken.  Stepsize is  0.300000

                             Maximum     Tolerance    Cnvgd?
         Gradient           0.245998      0.000300      NO
         Displacement       0.166200      0.001200      NO
         Energy change     *********      0.000001      NO


 New Cartesian Coordinates Obtained by Inverse Iteration

 Displacement from previous Coordinates is:  0.238755
 ----------------------------------------------------------------
             Standard Nuclear Orientation (Angstroms)
    I     Atom           X                Y                Z
 ----------------------------------------------------------------
    1      F       1.7298988864     1.3400671203     0.0000000000
    2      Cl     -2.1946399603     0.6655212312     0.0000000000
    3      Cl      2.1946399603    -0.6655212312     0.0000000000
    4      F      -1.7298988864    -1.3400671203     0.0000000000
    5      C       0.9577207706     0.1758034956     0.0000000000
    6      C      -0.9577207706    -0.1758034956     0.0000000000
 ----------------------------------------------------------------
 Molecular Point Group                 C2h   NOp =  4
 Largest Abelian Subgroup              C2h   NOp =  4
 Nuclear Repulsion Energy =   337.6706738622 hartrees
 There are       32 alpha and       32 beta electrons
 Applying Cartesian multipole field
    Component          Value
    ---------          -----
     (2,0,0)        1.00000E-11
     (0,2,0)        2.00000E-11
     (0,0,2)       -3.00000E-11
 Nucleus-field energy     =     0.0000000116 hartrees
 Requested basis set is 6-311++G(d,p)
 There are 50 shells and 148 basis functions
 A cutoff of  1.0D-11 yielded   1051 shell pairs
 There are      9934 function pairs (     10747 Cartesian)
 Smallest overlap matrix eigenvalue = 1.13E-04
 Guess MOs from SCF MO coefficient file

 -----------------------------------------------------------------------
  General SCF calculation program by
  Eric Jon Sundstrom, Paul Horn, Yuezhi Mao, Dmitri Zuev, Alec White,
  David Stuck, Shaama M.S., Shane Yost, Joonho Lee, David Small,
  Daniel Levine, Susi Lehtola, Hugh Burton, Evgeny Epifanovsky
 -----------------------------------------------------------------------
 Exchange:     0.2000 Hartree-Fock + 0.0800 Slater + 0.7200 B88
 Correlation:  0.1900 VWN1RPA + 0.8100 LYP
 Using SG-1 standard quadrature grid
 using 4 threads for integral computing
 -------------------------------------------------------
 OpenMP Integral computing Module                
 Release: version 2.0, May 2017, Q-Chem Inc. Pleasanton 
 -------------------------------------------------------
 -------------------------------------------------------
 OpenMP BLAS3 based DFT computing Module                
 Release: version 1.0, May 2013, Q-Chem Inc. Pittsburgh 
 -------------------------------------------------------
 A restricted SCF calculation will be
 performed using DIIS
 SCF converges when DIIS error is below 1.0e-08
 ---------------------------------------
  Cycle       Energy         DIIS error
 ---------------------------------------
    1   -1196.0304780605      1.68e-03  
    2   -1196.0385485717      8.49e-04  
    3   -1196.0386759827      8.18e-04  
    4   -1196.0404107289      1.58e-04  
    5   -1196.0404517244      5.47e-05  
    6   -1196.0404568422      8.76e-06  
    7   -1196.0404570057      1.58e-06  
    8   -1196.0404570109      2.19e-07  
    9   -1196.0404570111      3.68e-08  
   10   -1196.0404570111      7.01e-09  Convergence criterion met
 ---------------------------------------
 SCF time:   CPU 14.91s  wall 4.00s 
 SCF   energy in the final basis set =    -1196.0404570111
 Total energy in the final basis set =    -1196.0404570111

 --------------------------------------------------------------
             Orbital Energies (a.u.) and Symmetries
 --------------------------------------------------------------

 Alpha MOs, Restricted
 -- Occupied --                  
-101.60 -101.60  -24.72  -24.72  -10.37  -10.37   -9.52   -9.52
  1 Bu    1 Ag    2 Bu    2 Ag    3 Ag    3 Bu    4 Ag    4 Bu                 
 -7.287  -7.287  -7.278  -7.278  -7.277  -7.277  -1.270  -1.270
  5 Ag    5 Bu    1 Bg    1 Au    6 Bu    6 Ag    7 Ag    7 Bu                 
 -0.972  -0.969  -0.677  -0.648  -0.570  -0.539  -0.528  -0.522
  8 Ag    8 Bu    9 Ag    9 Bu   10 Ag   10 Bu   11 Ag    2 Au                 
 -0.512  -0.507  -0.424  -0.400  -0.396  -0.338  -0.333  -0.213
  2 Bg   11 Bu   12 Ag    3 Au    3 Bg   12 Bu   13 Ag    4 Au                 
 -- Virtual --                   
 -0.122  -0.103  -0.003   0.002   0.032   0.037   0.045   0.067
 13 Bu    4 Bg   14 Bu   14 Ag   15 Bu   15 Ag    5 Au   16 Bu                 
  0.072   0.074   0.079   0.087   0.107   0.109   0.116   0.120
 17 Bu   16 Ag    5 Bg   17 Ag    6 Bg   18 Ag   18 Bu    6 Au                 
  0.140   0.144   0.162   0.190   0.201   0.222   0.256   0.293
 19 Ag   19 Bu   20 Ag   20 Bu   21 Ag   21 Bu    7 Au   22 Bu                 
  0.317   0.326   0.329   0.338   0.361   0.366   0.415   0.419
  7 Bg   22 Ag   23 Ag   23 Bu   24 Bu   24 Ag   25 Ag    8 Au                 
  0.422   0.429   0.462   0.483   0.512   0.551   0.559   0.569
 25 Bu    8 Bg   26 Ag   26 Bu    9 Au   27 Ag    9 Bg   27 Bu                 
  0.600   0.635   0.710   0.735   0.737   0.794   0.807   0.810
 28 Bu   28 Ag   10 Au   29 Bu   29 Ag   10 Bg   11 Au   11 Bg                 
  0.818   0.899   0.931   0.976   1.020   1.095   1.153   1.204
 30 Ag   30 Bu   31 Ag   31 Bu   32 Ag   32 Bu   12 Au   33 Bu                 
  1.238   1.269   1.376   1.399   1.401   1.427   1.435   1.443
 33 Ag   12 Bg   34 Bu   13 Au   34 Ag   13 Bg   35 Ag   35 Bu                 
  1.462   1.538   1.588   1.615   1.653   1.810   1.877   1.894
 36 Ag   14 Au   36 Bu   37 Ag   14 Bg   37 Bu   38 Ag   38 Bu                 
  2.026   2.109   2.216   2.219   2.260   2.284   2.376   2.442
 39 Bu   39 Ag   15 Au   15 Bg   40 Ag   40 Bu   41 Bu   41 Ag                 
  2.602   2.656   2.753   2.904   3.000   3.335   3.741   3.743
 16 Au   16 Bg   42 Ag   42 Bu   43 Ag   43 Bu   17 Au   17 Bg                 
  3.779   3.780   3.902   3.902   3.963   3.967   4.601   4.624
 44 Bu   44 Ag   18 Au   18 Bg   45 Bu   45 Ag   46 Ag   46 Bu                 
  6.246   6.288   6.346   6.357   6.458   6.512   9.810   9.837
 19 Au   19 Bg   47 Ag   47 Bu   48 Bu   48 Ag   49 Bu   49 Ag                 
 23.372  23.389  25.765  25.784  25.880  25.885  26.272  26.425
 50 Bu   50 Ag   20 Bg   20 Au   51 Ag   51 Bu   52 Bu   52 Ag                 
 66.723  66.726 215.814 215.848
 53 Bu   53 Ag   54 Bu   54 Ag                                                 

 Beta MOs, Restricted
 -- Occupied --                  
-101.60 -101.60  -24.72  -24.72  -10.37  -10.37   -9.52   -9.52
  1 Bu    1 Ag    2 Bu    2 Ag    3 Ag    3 Bu    4 Ag    4 Bu                 
 -7.287  -7.287  -7.278  -7.278  -7.277  -7.277  -1.270  -1.270
  5 Ag    5 Bu    1 Bg    1 Au    6 Bu    6 Ag    7 Ag    7 Bu                 
 -0.972  -0.969  -0.677  -0.648  -0.570  -0.539  -0.528  -0.522
  8 Ag    8 Bu    9 Ag    9 Bu   10 Ag   10 Bu   11 Ag    2 Au                 
 -0.512  -0.507  -0.424  -0.400  -0.396  -0.338  -0.333  -0.213
  2 Bg   11 Bu   12 Ag    3 Au    3 Bg   12 Bu   13 Ag    4 Au                 
 -- Virtual --                   
 -0.122  -0.103  -0.003   0.002   0.032   0.037   0.045   0.067
 13 Bu    4 Bg   14 Bu   14 Ag   15 Bu   15 Ag    5 Au   16 Bu                 
  0.072   0.074   0.079   0.087   0.107   0.109   0.116   0.120
 17 Bu   16 Ag    5 Bg   17 Ag    6 Bg   18 Ag   18 Bu    6 Au                 
  0.140   0.144   0.162   0.190   0.201   0.222   0.256   0.293
 19 Ag   19 Bu   20 Ag   20 Bu   21 Ag   21 Bu    7 Au   22 Bu                 
  0.317   0.326   0.329   0.338   0.361   0.366   0.415   0.419
  7 Bg   22 Ag   23 Ag   23 Bu   24 Bu   24 Ag   25 Ag    8 Au                 
  0.422   0.429   0.462   0.483   0.512   0.551   0.559   0.569
 25 Bu    8 Bg   26 Ag   26 Bu    9 Au   27 Ag    9 Bg   27 Bu                 
  0.600   0.635   0.710   0.735   0.737   0.794   0.807   0.810
 28 Bu   28 Ag   10 Au   29 Bu   29 Ag   10 Bg   11 Au   11 Bg                 
  0.818   0.899   0.931   0.976   1.020   1.095   1.153   1.204
 30 Ag   30 Bu   31 Ag   31 Bu   32 Ag   32 Bu   12 Au   33 Bu                 
  1.238   1.269   1.376   1.399   1.401   1.427   1.435   1.443
 33 Ag   12 Bg   34 Bu   13 Au   34 Ag   13 Bg   35 Ag   35 Bu                 
  1.462   1.538   1.588   1.615   1.653   1.810   1.877   1.894
 36 Ag   14 Au   36 Bu   37 Ag   14 Bg   37 Bu   38 Ag   38 Bu                 
  2.026   2.109   2.216   2.219   2.260   2.284   2.376   2.442
 39 Bu   39 Ag   15 Au   15 Bg   40 Ag   40 Bu   41 Bu   41 Ag                 
  2.602   2.656   2.753   2.904   3.000   3.335   3.741   3.743
 16 Au   16 Bg   42 Ag   42 Bu   43 Ag   43 Bu   17 Au   17 Bg                 
  3.779   3.780   3.902   3.902   3.963   3.967   4.601   4.624
 44 Bu   44 Ag   18 Au   18 Bg   45 Bu   45 Ag   46 Ag   46 Bu                 
  6.246   6.288   6.346   6.357   6.458   6.512   9.810   9.837
 19 Au   19 Bg   47 Ag   47 Bu   48 Bu   48 Ag   49 Bu   49 Ag                 
 23.372  23.389  25.765  25.784  25.880  25.885  26.272  26.425
 50 Bu   50 Ag   20 Bg   20 Au   51 Ag   51 Bu   52 Bu   52 Ag                 
 66.723  66.726 215.814 215.848
 53 Bu   53 Ag   54 Bu   54 Ag                                                 
 --------------------------------------------------------------

          Ground-State Mulliken Net Atomic Charges

     Atom                 Charge (a.u.)
  ----------------------------------------
      1 F                    -0.038188
      2 Cl                    0.359536
      3 Cl                    0.359536
      4 F                    -0.038188
      5 C                    -0.321348
      6 C                    -0.321348
  ----------------------------------------
  Sum of atomic charges =    -0.000000

 -----------------------------------------------------------------
                    Cartesian Multipole Moments
 -----------------------------------------------------------------
    Charge (ESU x 10^10)
                -0.0000
    Dipole Moment (Debye)
         X       0.0000      Y       0.0000      Z       0.0000
       Tot       0.0000
    Quadrupole Moments (Debye-Ang)
        XX     -42.8284     XY      -3.8082     YY     -49.2872
        XZ       0.0000     YZ      -0.0000     ZZ     -46.5119
    Octopole Moments (Debye-Ang^2)
       XXX       0.0000    XXY      -0.0000    XYY       0.0000
       YYY       0.0000    XXZ       0.0000    XYZ      -0.0000
       YYZ       0.0000    XZZ       0.0000    YZZ      -0.0000
       ZZZ       0.0000
    Hexadecapole Moments (Debye-Ang^3)
      XXXX    -924.6292   XXXY       4.6787   XXYY    -203.9595
      XYYY      25.2623   YYYY    -234.2527   XXXZ       0.0000
      XXYZ      -0.0000   XYYZ       0.0000   YYYZ      -0.0000
      XXZZ    -173.4152   XYZZ      12.1399   YYZZ     -46.0777
      XZZZ       0.0000   YZZZ      -0.0000   ZZZZ     -50.3217
 -----------------------------------------------------------------
 Calculating analytic gradient of the SCF energy
 Gradient of SCF Energy
            1           2           3           4           5           6
    1   0.0826012   0.1261239  -0.1261239  -0.0826012   0.1943700  -0.1943700
    2  -0.0922512  -0.2080750   0.2080750   0.0922512  -0.0718983   0.0718983
    3  -0.0000000  -0.0000000   0.0000000   0.0000000   0.0000000  -0.0000000
 Max gradient component =       2.081E-01
 RMS gradient           =       1.143E-01
 Gradient time:  CPU 5.17 s  wall 1.39 s
 Geometry Optimization Parameters
   NAtoms,    NIC,     NZ,  NCons,   NDum,   NFix, NCnnct, MaxDiis
        6      37       0       0       0       0       0       0

 Cartesian Hessian Update
 Hessian Updated using BFGS Update


** GEOMETRY OPTIMIZATION IN DELOCALIZED INTERNAL COORDINATES **
   Searching for a Minimum

   Optimization Cycle:   2

                       Coordinates (Angstroms)
     ATOM                X               Y               Z
      1  F         1.7298988864    1.3400671203    0.0000000000
      2  Cl       -2.1946399603    0.6655212312    0.0000000000
      3  Cl        2.1946399603   -0.6655212312    0.0000000000
      4  F        -1.7298988864   -1.3400671203    0.0000000000
      5  C         0.9577207706    0.1758034956    0.0000000000
      6  C        -0.9577207706   -0.1758034956    0.0000000000
   Point Group: c2h   Number of degrees of freedom:     5


   Energy is  -1196.040457011

 Hessian Updated using BFGS Update

  5 Hessian modes will be used to form the next step
  Hessian Eigenvalues:
     0.081044    0.194959    0.250479    0.372993    0.753777

 Minimum Search - Taking Simple RFO Step
 Searching for Lamda that Minimizes Along All modes
 Value Taken    Lamda =  -0.22238326
 Calculated Step too Large.  Step scaled by  0.389003
 Step Taken.  Stepsize is  0.300000

                             Maximum     Tolerance    Cnvgd?
         Gradient           0.161652      0.000300      NO
         Displacement       0.202293      0.001200      NO
         Energy change     -0.109779      0.000001      NO


 New Cartesian Coordinates Obtained by Inverse Iteration

 Displacement from previous Coordinates is:  0.357701
 ----------------------------------------------------------------
             Standard Nuclear Orientation (Angstroms)
    I     Atom           X                Y                Z
 ----------------------------------------------------------------
    1      F       1.6266525786     1.3357620857     0.0000000000
    2      Cl     -2.1540802906     0.7118073642     0.0000000000
    3      Cl      2.1540802906    -0.7118073642     0.0000000000
    4      F      -1.6266525786    -1.3357620857     0.0000000000
    5      C       0.9004440559     0.1628269143     0.0000000000
    6      C      -0.9004440559    -0.1628269143     0.0000000000
 ----------------------------------------------------------------
 Molecular Point Group                 C2h   NOp =  4
 Largest Abelian Subgroup              C2h   NOp =  4
 Nuclear Repulsion Energy =   339.4249208167 hartrees
 There are       32 alpha and       32 beta electrons
 Applying Cartesian multipole field
    Component          Value
    ---------          -----
     (2,0,0)        1.00000E-11
     (0,2,0)        2.00000E-11
     (0,0,2)       -3.00000E-11
 Nucleus-field energy     =     0.0000000112 hartrees
 Requested basis set is 6-311++G(d,p)
 There are 50 shells and 148 basis functions
 A cutoff of  1.0D-11 yielded   1057 shell pairs
 There are      9966 function pairs (     10779 Cartesian)
 Smallest overlap matrix eigenvalue = 9.79E-05
 Guess MOs from SCF MO coefficient file

 -----------------------------------------------------------------------
  General SCF calculation program by
  Eric Jon Sundstrom, Paul Horn, Yuezhi Mao, Dmitri Zuev, Alec White,
  David Stuck, Shaama M.S., Shane Yost, Joonho Lee, David Small,
  Daniel Levine, Susi Lehtola, Hugh Burton, Evgeny Epifanovsky
 -----------------------------------------------------------------------
 Exchange:     0.2000 Hartree-Fock + 0.0800 Slater + 0.7200 B88
 Correlation:  0.1900 VWN1RPA + 0.8100 LYP
 Using SG-1 standard quadrature grid
 using 4 threads for integral computing
 -------------------------------------------------------
 OpenMP Integral computing Module                
 Release: version 2.0, May 2017, Q-Chem Inc. Pleasanton 
 -------------------------------------------------------
 -------------------------------------------------------
 OpenMP BLAS3 based DFT computing Module                
 Release: version 1.0, May 2013, Q-Chem Inc. Pittsburgh 
 -------------------------------------------------------
 A restricted SCF calculation will be
 performed using DIIS
 SCF converges when DIIS error is below 1.0e-08
 ---------------------------------------
  Cycle       Energy         DIIS error
 ---------------------------------------
    1   -1196.1186326981      1.07e-03  
    2   -1196.1231160575      2.72e-04  
    3   -1196.1230897654      3.42e-04  
    4   -1196.1232873457      7.22e-05  
    5   -1196.1232955965      1.42e-05  
    6   -1196.1232960494      6.22e-06  
    7   -1196.1232961532      1.28e-06  
    8   -1196.1232961569      2.15e-07  
    9   -1196.1232961570      6.29e-08  
   10   -1196.1232961570      1.15e-07  
   11   -1196.1232961570      6.40e-09  Convergence criterion met
 ---------------------------------------
 SCF time:   CPU 16.57s  wall 4.00s 
 SCF   energy in the final basis set =    -1196.1232961570
 Total energy in the final basis set =    -1196.1232961570

 --------------------------------------------------------------
             Orbital Energies (a.u.) and Symmetries
 --------------------------------------------------------------

 Alpha MOs, Restricted
 -- Occupied --                  
-101.60 -101.60  -24.73  -24.73  -10.37  -10.37   -9.52   -9.52
  1 Bu    1 Ag    2 Ag    2 Bu    3 Ag    3 Bu    4 Ag    4 Bu                 
 -7.285  -7.285  -7.275  -7.275  -7.274  -7.274  -1.274  -1.273
  5 Ag    5 Bu    1 Bg    1 Au    6 Bu    6 Ag    7 Ag    7 Bu                 
 -0.962  -0.958  -0.688  -0.649  -0.577  -0.543  -0.530  -0.523
  8 Ag    8 Bu    9 Ag    9 Bu   10 Ag   10 Bu   11 Ag    2 Au                 
 -0.510  -0.499  -0.426  -0.398  -0.393  -0.346  -0.339  -0.221
  2 Bg   11 Bu   12 Ag    3 Au    3 Bg   12 Bu   13 Ag    4 Au                 
 -- Virtual --                   
 -0.094  -0.082  -0.005   0.001   0.035   0.037   0.047   0.067
  4 Bg   13 Bu   14 Bu   14 Ag   15 Bu   15 Ag    5 Au   16 Bu                 
  0.073   0.075   0.079   0.087   0.106   0.108   0.114   0.120
 17 Bu   16 Ag    5 Bg   17 Ag    6 Bg   18 Ag   18 Bu    6 Au                 
  0.144   0.151   0.167   0.195   0.199   0.223   0.261   0.290
 19 Bu   19 Ag   20 Ag   20 Bu   21 Ag   21 Bu    7 Au   22 Bu                 
  0.318   0.324   0.336   0.337   0.359   0.363   0.423   0.424
  7 Bg   22 Ag   23 Ag   23 Bu   24 Bu   24 Ag   25 Ag    8 Au                 
  0.426   0.431   0.454   0.482   0.518   0.548   0.554   0.585
 25 Bu    8 Bg   26 Ag   26 Bu    9 Au   27 Ag    9 Bg   27 Bu                 
  0.619   0.623   0.703   0.744   0.746   0.806   0.812   0.816
 28 Bu   28 Ag   10 Au   29 Bu   29 Ag   10 Bg   11 Au   11 Bg                 
  0.843   0.903   0.940   0.970   1.023   1.120   1.140   1.179
 30 Ag   30 Bu   31 Ag   31 Bu   32 Ag   32 Bu   12 Au   33 Bu                 
  1.220   1.281   1.374   1.386   1.412   1.413   1.431   1.437
 33 Ag   12 Bg   34 Bu   13 Au   34 Ag   13 Bg   35 Ag   35 Bu                 
  1.468   1.525   1.609   1.622   1.675   1.782   1.875   1.889
 36 Ag   14 Au   36 Bu   37 Ag   14 Bg   37 Bu   38 Bu   38 Ag                 
  2.033   2.155   2.218   2.222   2.260   2.288   2.395   2.474
 39 Bu   39 Ag   15 Au   15 Bg   40 Ag   40 Bu   41 Bu   41 Ag                 
  2.589   2.671   2.754   2.940   3.001   3.444   3.740   3.742
 16 Au   16 Bg   42 Ag   42 Bu   43 Ag   43 Bu   17 Au   17 Bg                 
  3.767   3.768   3.914   3.916   3.974   3.976   4.624   4.660
 44 Bu   44 Ag   18 Bg   18 Au   45 Ag   45 Bu   46 Ag   46 Bu                 
  6.244   6.288   6.346   6.359   6.478   6.522   9.794   9.818
 19 Au   19 Bg   47 Ag   47 Bu   48 Bu   48 Ag   49 Bu   49 Ag                 
 23.361  23.384  25.767  25.789  25.871  25.895  26.255  26.441
 50 Bu   50 Ag   20 Bg   20 Au   51 Ag   51 Bu   52 Bu   52 Ag                 
 66.716  66.726 215.792 215.823
 53 Bu   53 Ag   54 Bu   54 Ag                                                 

 Beta MOs, Restricted
 -- Occupied --                  
-101.60 -101.60  -24.73  -24.73  -10.37  -10.37   -9.52   -9.52
  1 Bu    1 Ag    2 Ag    2 Bu    3 Ag    3 Bu    4 Ag    4 Bu                 
 -7.285  -7.285  -7.275  -7.275  -7.274  -7.274  -1.274  -1.273
  5 Ag    5 Bu    1 Bg    1 Au    6 Bu    6 Ag    7 Ag    7 Bu                 
 -0.962  -0.958  -0.688  -0.649  -0.577  -0.543  -0.530  -0.523
  8 Ag    8 Bu    9 Ag    9 Bu   10 Ag   10 Bu   11 Ag    2 Au                 
 -0.510  -0.499  -0.426  -0.398  -0.393  -0.346  -0.339  -0.221
  2 Bg   11 Bu   12 Ag    3 Au    3 Bg   12 Bu   13 Ag    4 Au                 
 -- Virtual --                   
 -0.094  -0.082  -0.005   0.001   0.035   0.037   0.047   0.067
  4 Bg   13 Bu   14 Bu   14 Ag   15 Bu   15 Ag    5 Au   16 Bu                 
  0.073   0.075   0.079   0.087   0.106   0.108   0.114   0.120
 17 Bu   16 Ag    5 Bg   17 Ag    6 Bg   18 Ag   18 Bu    6 Au                 
  0.144   0.151   0.167   0.195   0.199   0.223   0.261   0.290
 19 Bu   19 Ag   20 Ag   20 Bu   21 Ag   21 Bu    7 Au   22 Bu                 
  0.318   0.324   0.336   0.337   0.359   0.363   0.423   0.424
  7 Bg   22 Ag   23 Ag   23 Bu   24 Bu   24 Ag   25 Ag    8 Au                 
  0.426   0.431   0.454   0.482   0.518   0.548   0.554   0.585
 25 Bu    8 Bg   26 Ag   26 Bu    9 Au   27 Ag    9 Bg   27 Bu                 
  0.619   0.623   0.703   0.744   0.746   0.806   0.812   0.816
 28 Bu   28 Ag   10 Au   29 Bu   29 Ag   10 Bg   11 Au   11 Bg                 
  0.843   0.903   0.940   0.970   1.023   1.120   1.140   1.179
 30 Ag   30 Bu   31 Ag   31 Bu   32 Ag   32 Bu   12 Au   33 Bu                 
  1.220   1.281   1.374   1.386   1.412   1.413   1.431   1.437
 33 Ag   12 Bg   34 Bu   13 Au   34 Ag   13 Bg   35 Ag   35 Bu                 
  1.468   1.525   1.609   1.622   1.675   1.782   1.875   1.889
 36 Ag   14 Au   36 Bu   37 Ag   14 Bg   37 Bu   38 Bu   38 Ag                 
  2.033   2.155   2.218   2.222   2.260   2.288   2.395   2.474
 39 Bu   39 Ag   15 Au   15 Bg   40 Ag   40 Bu   41 Bu   41 Ag                 
  2.589   2.671   2.754   2.940   3.001   3.444   3.740   3.742
 16 Au   16 Bg   42 Ag   42 Bu   43 Ag   43 Bu   17 Au   17 Bg                 
  3.767   3.768   3.914   3.916   3.974   3.976   4.624   4.660
 44 Bu   44 Ag   18 Bg   18 Au   45 Ag   45 Bu   46 Ag   46 Bu                 
  6.244   6.288   6.346   6.359   6.478   6.522   9.794   9.818
 19 Au   19 Bg   47 Ag   47 Bu   48 Bu   48 Ag   49 Bu   49 Ag                 
 23.361  23.384  25.767  25.789  25.871  25.895  26.255  26.441
 50 Bu   50 Ag   20 Bg   20 Au   51 Ag   51 Bu   52 Bu   52 Ag                 
 66.716  66.726 215.792 215.823
 53 Bu   53 Ag   54 Bu   54 Ag                                                 
 --------------------------------------------------------------

          Ground-State Mulliken Net Atomic Charges

     Atom                 Charge (a.u.)
  ----------------------------------------
      1 F                    -0.028612
      2 Cl                    0.343829
      3 Cl                    0.343829
      4 F                    -0.028612
      5 C                    -0.315216
      6 C                    -0.315216
  ----------------------------------------
  Sum of atomic charges =     0.000000

 -----------------------------------------------------------------
                    Cartesian Multipole Moments
 -----------------------------------------------------------------
    Charge (ESU x 10^10)
                 0.0000
    Dipole Moment (Debye)
         X      -0.0000      Y      -0.0000      Z       0.0000
       Tot       0.0000
    Quadrupole Moments (Debye-Ang)
        XX     -43.2518     XY      -3.5830     YY     -48.9532
        XZ      -0.0000     YZ       0.0000     ZZ     -46.4645
    Octopole Moments (Debye-Ang^2)
       XXX      -0.0000    XXY       0.0000    XYY      -0.0000
       YYY      -0.0000    XXZ       0.0000    XYZ      -0.0000
       YYZ       0.0000    XZZ      -0.0000    YZZ       0.0000
       ZZZ      -0.0000
    Hexadecapole Moments (Debye-Ang^3)
      XXXX    -878.8775   XXXY      15.8425   XXYY    -193.8986
      XYYY      36.4955   YYYY    -240.5312   XXXZ       0.0000
      XXYZ       0.0000   XYYZ       0.0000   YYYZ      -0.0000
      XXZZ    -165.1993   XYZZ      15.8687   YYZZ     -47.2876
      XZZZ       0.0000   YZZZ       0.0000   ZZZZ     -49.9346
 -----------------------------------------------------------------
 Calculating analytic gradient of the SCF energy
 Gradient of SCF Energy
            1           2           3           4           5           6
    1   0.0740412   0.0951919  -0.0951919  -0.0740412   0.1824458  -0.1824458
    2  -0.0727982  -0.1659455   0.1659455   0.0727982  -0.0479871   0.0479871
    3   0.0000000  -0.0000000   0.0000000   0.0000000  -0.0000000   0.0000000
 Max gradient component =       1.824E-01
 RMS gradient           =       9.602E-02
 Gradient time:  CPU 5.28 s  wall 1.42 s
 Geometry Optimization Parameters
   NAtoms,    NIC,     NZ,  NCons,   NDum,   NFix, NCnnct, MaxDiis
        6      37       0       0       0       0       0       0

 Cartesian Hessian Update
 Hessian Updated using BFGS Update


** GEOMETRY OPTIMIZATION IN DELOCALIZED INTERNAL COORDINATES **
   Searching for a Minimum

   Optimization Cycle:   3

                       Coordinates (Angstroms)
     ATOM                X               Y               Z
      1  F         1.6266525786    1.3357620857    0.0000000000
      2  Cl       -2.1540802906    0.7118073642    0.0000000000
      3  Cl        2.1540802906   -0.7118073642    0.0000000000
      4  F        -1.6266525786   -1.3357620857    0.0000000000
      5  C         0.9004440559    0.1628269143    0.0000000000
      6  C        -0.9004440559   -0.1628269143    0.0000000000
   Point Group: c2h   Number of degrees of freedom:     5


   Energy is  -1196.123296157

 Hessian Updated using BFGS Update

  5 Hessian modes will be used to form the next step
  Hessian Eigenvalues:
     0.030085    0.234333    0.248871    0.369898    0.923094

 Minimum Search - Taking Simple RFO Step
 Searching for Lamda that Minimizes Along All modes
 Value Taken    Lamda =  -0.23251896
 Calculated Step too Large.  Step scaled by  0.329631
 Step Taken.  Stepsize is  0.300000

                             Maximum     Tolerance    Cnvgd?
         Gradient           0.145434      0.000300      NO
         Displacement       0.218190      0.001200      NO
         Energy change     -0.082839      0.000001      NO


 New Cartesian Coordinates Obtained by Inverse Iteration

 Displacement from previous Coordinates is:  0.376590
 ----------------------------------------------------------------
             Standard Nuclear Orientation (Angstroms)
    I     Atom           X                Y                Z
 ----------------------------------------------------------------
    1      F       1.5199993542     1.3253945508     0.0000000000
    2      Cl     -2.1051822078     0.7526720083     0.0000000000
    3      Cl      2.1051822078    -0.7526720083     0.0000000000
    4      F      -1.5199993542    -1.3253945508     0.0000000000
    5      C       0.8364245372     0.1481636356     0.0000000000
    6      C      -0.8364245372    -0.1481636356     0.0000000000
 ----------------------------------------------------------------
 Molecular Point Group                 C2h   NOp =  4
 Largest Abelian Subgroup              C2h   NOp =  4
 Nuclear Repulsion Energy =   343.0386181719 hartrees
 There are       32 alpha and       32 beta electrons
 Applying Cartesian multipole field
    Component          Value
    ---------          -----
     (2,0,0)        1.00000E-11
     (0,2,0)        2.00000E-11
     (0,0,2)       -3.00000E-11
 Nucleus-field energy     =     0.0000000108 hartrees
 Requested basis set is 6-311++G(d,p)
 There are 50 shells and 148 basis functions
 A cutoff of  1.0D-11 yielded   1067 shell pairs
 There are     10058 function pairs (     10895 Cartesian)
 Smallest overlap matrix eigenvalue = 7.74E-05
 Guess MOs from SCF MO coefficient file

 -----------------------------------------------------------------------
  General SCF calculation program by
  Eric Jon Sundstrom, Paul Horn, Yuezhi Mao, Dmitri Zuev, Alec White,
  David Stuck, Shaama M.S., Shane Yost, Joonho Lee, David Small,
  Daniel Levine, Susi Lehtola, Hugh Burton, Evgeny Epifanovsky
 -----------------------------------------------------------------------
 Exchange:     0.2000 Hartree-Fock + 0.0800 Slater + 0.7200 B88
 Correlation:  0.1900 VWN1RPA + 0.8100 LYP
 Using SG-1 standard quadrature grid
 using 4 threads for integral computing
 -------------------------------------------------------
 OpenMP Integral computing Module                
 Release: version 2.0, May 2017, Q-Chem Inc. Pleasanton 
 -------------------------------------------------------
 -------------------------------------------------------
 OpenMP BLAS3 based DFT computing Module                
 Release: version 1.0, May 2013, Q-Chem Inc. Pittsburgh 
 -------------------------------------------------------
 A restricted SCF calculation will be
 performed using DIIS
 SCF converges when DIIS error is below 1.0e-08
 ---------------------------------------
  Cycle       Energy         DIIS error
 ---------------------------------------
    1   -1196.1925571939      1.12e-03  
    2   -1196.1971304138      3.72e-04  
    3   -1196.1970070266      4.83e-04  
    4   -1196.1974520934      5.82e-05  
    5   -1196.1974579657      1.00e-05  
    6   -1196.1974581310      5.28e-06  
    7   -1196.1974581929      1.03e-06  
    8   -1196.1974581959      2.51e-07  
    9   -1196.1974581961      2.72e-08  
   10   -1196.1974581961      2.26e-08  
   11   -1196.1974581961      1.28e-08  
   12   -1196.1974581961      1.08e-09  Convergence criterion met
 ---------------------------------------
 SCF time:   CPU 18.40s  wall 5.00s 
 SCF   energy in the final basis set =    -1196.1974581961
 Total energy in the final basis set =    -1196.1974581961

 --------------------------------------------------------------
             Orbital Energies (a.u.) and Symmetries
 --------------------------------------------------------------

 Alpha MOs, Restricted
 -- Occupied --                  
-101.60 -101.60  -24.73  -24.73  -10.37  -10.37   -9.52   -9.52
  1 Bu    1 Ag    2 Ag    2 Bu    3 Ag    3 Bu    4 Ag    4 Bu                 
 -7.282  -7.282  -7.272  -7.272  -7.271  -7.271  -1.279  -1.277
  5 Ag    5 Bu    1 Bg    1 Au    6 Bu    6 Ag    7 Ag    7 Bu                 
 -0.954  -0.949  -0.705  -0.650  -0.587  -0.548  -0.530  -0.526
  8 Ag    8 Bu    9 Ag    9 Bu   10 Ag   10 Bu   11 Ag    2 Au                 
 -0.510  -0.492  -0.429  -0.397  -0.390  -0.351  -0.343  -0.231
  2 Bg   11 Bu   12 Ag    3 Au    3 Bg   12 Bu   13 Ag    4 Au                 
 -- Virtual --                   
 -0.080  -0.036  -0.008   0.001   0.038   0.039   0.047   0.067
  4 Bg   13 Bu   14 Bu   14 Ag   15 Ag   15 Bu    5 Au   16 Bu                 
  0.075   0.079   0.080   0.086   0.104   0.106   0.114   0.120
 16 Ag   17 Bu    5 Bg   17 Ag    6 Bg   18 Ag   18 Bu    6 Au                 
  0.144   0.154   0.186   0.199   0.206   0.225   0.267   0.287
 19 Bu   19 Ag   20 Ag   21 Ag   20 Bu   21 Bu    7 Au   22 Bu                 
  0.317   0.321   0.338   0.346   0.357   0.360   0.428   0.428
  7 Bg   22 Ag   23 Bu   23 Ag   24 Bu   24 Ag   25 Bu    8 Au                 
  0.431   0.433   0.447   0.483   0.525   0.539   0.549   0.604
 25 Ag    8 Bg   26 Ag   26 Bu    9 Au   27 Ag    9 Bg   27 Bu                 
  0.621   0.637   0.700   0.756   0.758   0.814   0.816   0.828
 28 Ag   28 Bu   10 Au   29 Bu   29 Ag   10 Bg   11 Au   11 Bg                 
  0.859   0.907   0.952   0.966   1.036   1.130   1.134   1.173
 30 Ag   30 Bu   31 Ag   31 Bu   32 Ag   12 Au   32 Bu   33 Bu                 
  1.210   1.288   1.373   1.374   1.397   1.411   1.426   1.437
 33 Ag   12 Bg   13 Au   34 Bu   13 Bg   34 Ag   35 Ag   35 Bu                 
  1.508   1.527   1.628   1.633   1.716   1.758   1.865   1.905
 36 Ag   14 Au   37 Ag   36 Bu   14 Bg   37 Bu   38 Bu   38 Ag                 
  2.051   2.220   2.225   2.231   2.263   2.294   2.414   2.504
 39 Bu   15 Au   15 Bg   39 Ag   40 Ag   40 Bu   41 Bu   41 Ag                 
  2.579   2.696   2.794   2.971   3.009   3.556   3.739   3.741
 16 Au   16 Bg   42 Ag   42 Bu   43 Ag   43 Bu   17 Au   17 Bg                 
  3.760   3.764   3.925   3.933   3.986   3.996   4.648   4.707
 44 Ag   44 Bu   18 Bg   18 Au   45 Ag   45 Bu   46 Ag   46 Bu                 
  6.243   6.290   6.346   6.363   6.519   6.532   9.787   9.806
 19 Au   19 Bg   47 Ag   47 Bu   48 Bu   48 Ag   49 Bu   49 Ag                 
 23.384  23.386  25.768  25.794  25.868  25.914  26.262  26.485
 50 Bu   50 Ag   20 Bg   20 Au   51 Ag   51 Bu   52 Bu   52 Ag                 
 66.712  66.729 215.780 215.806
 53 Bu   53 Ag   54 Bu   54 Ag                                                 

 Beta MOs, Restricted
 -- Occupied --                  
-101.60 -101.60  -24.73  -24.73  -10.37  -10.37   -9.52   -9.52
  1 Bu    1 Ag    2 Ag    2 Bu    3 Ag    3 Bu    4 Ag    4 Bu                 
 -7.282  -7.282  -7.272  -7.272  -7.271  -7.271  -1.279  -1.277
  5 Ag    5 Bu    1 Bg    1 Au    6 Bu    6 Ag    7 Ag    7 Bu                 
 -0.954  -0.949  -0.705  -0.650  -0.587  -0.548  -0.530  -0.526
  8 Ag    8 Bu    9 Ag    9 Bu   10 Ag   10 Bu   11 Ag    2 Au                 
 -0.510  -0.492  -0.429  -0.397  -0.390  -0.351  -0.343  -0.231
  2 Bg   11 Bu   12 Ag    3 Au    3 Bg   12 Bu   13 Ag    4 Au                 
 -- Virtual --                   
 -0.080  -0.036  -0.008   0.001   0.038   0.039   0.047   0.067
  4 Bg   13 Bu   14 Bu   14 Ag   15 Ag   15 Bu    5 Au   16 Bu                 
  0.075   0.079   0.080   0.086   0.104   0.106   0.114   0.120
 16 Ag   17 Bu    5 Bg   17 Ag    6 Bg   18 Ag   18 Bu    6 Au                 
  0.144   0.154   0.186   0.199   0.206   0.225   0.267   0.287
 19 Bu   19 Ag   20 Ag   21 Ag   20 Bu   21 Bu    7 Au   22 Bu                 
  0.317   0.321   0.338   0.346   0.357   0.360   0.428   0.428
  7 Bg   22 Ag   23 Bu   23 Ag   24 Bu   24 Ag   25 Bu    8 Au                 
  0.431   0.433   0.447   0.483   0.525   0.539   0.549   0.604
 25 Ag    8 Bg   26 Ag   26 Bu    9 Au   27 Ag    9 Bg   27 Bu                 
  0.621   0.637   0.700   0.756   0.758   0.814   0.816   0.828
 28 Ag   28 Bu   10 Au   29 Bu   29 Ag   10 Bg   11 Au   11 Bg                 
  0.859   0.907   0.952   0.966   1.036   1.130   1.134   1.173
 30 Ag   30 Bu   31 Ag   31 Bu   32 Ag   12 Au   32 Bu   33 Bu                 
  1.210   1.288   1.373   1.374   1.397   1.411   1.426   1.437
 33 Ag   12 Bg   13 Au   34 Bu   13 Bg   34 Ag   35 Ag   35 Bu                 
  1.508   1.527   1.628   1.633   1.716   1.758   1.865   1.905
 36 Ag   14 Au   37 Ag   36 Bu   14 Bg   37 Bu   38 Bu   38 Ag                 
  2.051   2.220   2.225   2.231   2.263   2.294   2.414   2.504
 39 Bu   15 Au   15 Bg   39 Ag   40 Ag   40 Bu   41 Bu   41 Ag                 
  2.579   2.696   2.794   2.971   3.009   3.556   3.739   3.741
 16 Au   16 Bg   42 Ag   42 Bu   43 Ag   43 Bu   17 Au   17 Bg                 
  3.760   3.764   3.925   3.933   3.986   3.996   4.648   4.707
 44 Ag   44 Bu   18 Bg   18 Au   45 Ag   45 Bu   46 Ag   46 Bu                 
  6.243   6.290   6.346   6.363   6.519   6.532   9.787   9.806
 19 Au   19 Bg   47 Ag   47 Bu   48 Bu   48 Ag   49 Bu   49 Ag                 
 23.384  23.386  25.768  25.794  25.868  25.914  26.262  26.485
 50 Bu   50 Ag   20 Bg   20 Au   51 Ag   51 Bu   52 Bu   52 Ag                 
 66.712  66.729 215.780 215.806
 53 Bu   53 Ag   54 Bu   54 Ag                                                 
 --------------------------------------------------------------

          Ground-State Mulliken Net Atomic Charges

     Atom                 Charge (a.u.)
  ----------------------------------------
      1 F                    -0.020857
      2 Cl                    0.327131
      3 Cl                    0.327131
      4 F                    -0.020857
      5 C                    -0.306274
      6 C                    -0.306274
  ----------------------------------------
  Sum of atomic charges =    -0.000000

 -----------------------------------------------------------------
                    Cartesian Multipole Moments
 -----------------------------------------------------------------
    Charge (ESU x 10^10)
                -0.0000
    Dipole Moment (Debye)
         X      -0.0000      Y      -0.0000      Z      -0.0000
       Tot       0.0000
    Quadrupole Moments (Debye-Ang)
        XX     -43.7050     XY      -3.3060     YY     -48.6879
        XZ      -0.0000     YZ      -0.0000     ZZ     -46.3177
    Octopole Moments (Debye-Ang^2)
       XXX      -0.0000    XXY      -0.0000    XYY      -0.0000
       YYY      -0.0000    XXZ       0.0000    XYZ       0.0000
       YYZ      -0.0000    XZZ      -0.0000    YZZ       0.0000
       ZZZ      -0.0000
    Hexadecapole Moments (Debye-Ang^3)
      XXXX    -828.7207   XXXY      26.4231   XXYY    -183.5634
      XYYY      46.5545   YYYY    -245.7509   XXXZ      -0.0000
      XXYZ       0.0000   XYYZ      -0.0000   YYYZ       0.0000
      XXZZ    -156.1786   XYZZ      19.2183   YYZZ     -48.2764
      XZZZ      -0.0000   YZZZ       0.0000   ZZZZ     -49.3052
 -----------------------------------------------------------------
 Calculating analytic gradient of the SCF energy
 Gradient of SCF Energy
            1           2           3           4           5           6
    1   0.0641109   0.0741396  -0.0741396  -0.0641109   0.1746342  -0.1746342
    2  -0.0630155  -0.1358979   0.1358979   0.0630155  -0.0288455   0.0288455
    3   0.0000000  -0.0000000  -0.0000000  -0.0000000  -0.0000000   0.0000000
 Max gradient component =       1.746E-01
 RMS gradient           =       8.391E-02
 Gradient time:  CPU 5.43 s  wall 1.45 s
 Geometry Optimization Parameters
   NAtoms,    NIC,     NZ,  NCons,   NDum,   NFix, NCnnct, MaxDiis
        6      37       0       0       0       0       0       0

 Cartesian Hessian Update
 Hessian Updated using BFGS Update


** GEOMETRY OPTIMIZATION IN DELOCALIZED INTERNAL COORDINATES **
   Searching for a Minimum

   Optimization Cycle:   4

                       Coordinates (Angstroms)
     ATOM                X               Y               Z
      1  F         1.5199993542    1.3253945508    0.0000000000
      2  Cl       -2.1051822078    0.7526720083    0.0000000000
      3  Cl        2.1051822078   -0.7526720083    0.0000000000
      4  F        -1.5199993542   -1.3253945508    0.0000000000
      5  C         0.8364245372    0.1481636356    0.0000000000
      6  C        -0.8364245372   -0.1481636356    0.0000000000
   Point Group: c2h   Number of degrees of freedom:     5


   Energy is  -1196.197458196

 Hessian Updated using BFGS Update

  5 Hessian modes will be used to form the next step
  Hessian Eigenvalues:
     0.034576    0.235152    0.250149    0.388867    0.950676

 Minimum Search - Taking Simple RFO Step
 Searching for Lamda that Minimizes Along All modes
 Value Taken    Lamda =  -0.21104132
 Calculated Step too Large.  Step scaled by  0.331102
 Step Taken.  Stepsize is  0.300000

                             Maximum     Tolerance    Cnvgd?
         Gradient           0.143980      0.000300      NO
         Displacement       0.222525      0.001200      NO
         Energy change     -0.074162      0.000001      NO


 New Cartesian Coordinates Obtained by Inverse Iteration

 Displacement from previous Coordinates is:  0.379396
 ----------------------------------------------------------------
             Standard Nuclear Orientation (Angstroms)
    I     Atom           X                Y                Z
 ----------------------------------------------------------------
    1      F       1.4157953587     1.3156858874     0.0000000000
    2      Cl     -2.0500940499     0.7906059376     0.0000000000
    3      Cl      2.0500940499    -0.7906059376     0.0000000000
    4      F      -1.4157953587    -1.3156858874     0.0000000000
    5      C       0.7691814537     0.1338172928     0.0000000000
    6      C      -0.7691814537    -0.1338172928     0.0000000000
 ----------------------------------------------------------------
 Molecular Point Group                 C2h   NOp =  4
 Largest Abelian Subgroup              C2h   NOp =  4
 Nuclear Repulsion Energy =   347.7461669590 hartrees
 There are       32 alpha and       32 beta electrons
 Applying Cartesian multipole field
    Component          Value
    ---------          -----
     (2,0,0)        1.00000E-11
     (0,2,0)        2.00000E-11
     (0,0,2)       -3.00000E-11
 Nucleus-field energy     =     0.0000000104 hartrees
 Requested basis set is 6-311++G(d,p)
 There are 50 shells and 148 basis functions
 A cutoff of  1.0D-11 yielded   1069 shell pairs
 There are     10082 function pairs (     10915 Cartesian)
 Smallest overlap matrix eigenvalue = 5.68E-05
 Guess MOs from SCF MO coefficient file

 -----------------------------------------------------------------------
  General SCF calculation program by
  Eric Jon Sundstrom, Paul Horn, Yuezhi Mao, Dmitri Zuev, Alec White,
  David Stuck, Shaama M.S., Shane Yost, Joonho Lee, David Small,
  Daniel Levine, Susi Lehtola, Hugh Burton, Evgeny Epifanovsky
 -----------------------------------------------------------------------
 Exchange:     0.2000 Hartree-Fock + 0.0800 Slater + 0.7200 B88
 Correlation:  0.1900 VWN1RPA + 0.8100 LYP
 Using SG-1 standard quadrature grid
 using 4 threads for integral computing
 -------------------------------------------------------
 OpenMP Integral computing Module                
 Release: version 2.0, May 2017, Q-Chem Inc. Pleasanton 
 -------------------------------------------------------
 -------------------------------------------------------
 OpenMP BLAS3 based DFT computing Module                
 Release: version 1.0, May 2013, Q-Chem Inc. Pittsburgh 
 -------------------------------------------------------
 A restricted SCF calculation will be
 performed using DIIS
 SCF converges when DIIS error is below 1.0e-08
 ---------------------------------------
  Cycle       Energy         DIIS error
 ---------------------------------------
    1   -1196.2577585609      1.25e-03  
    2   -1196.2627977325      5.04e-04  
    3   -1196.2627147653      5.74e-04  
    4   -1196.2633920547      7.03e-05  
    5   -1196.2633994981      2.11e-05  
    6   -1196.2634003851      6.02e-06  
    7   -1196.2634004674      7.46e-07  
    8   -1196.2634004689      2.28e-07  
    9   -1196.2634004690      2.82e-08  
   10   -1196.2634004690      5.17e-09  Convergence criterion met
 ---------------------------------------
 SCF time:   CPU 15.51s  wall 4.00s 
 SCF   energy in the final basis set =    -1196.2634004690
 Total energy in the final basis set =    -1196.2634004690

 --------------------------------------------------------------
             Orbital Energies (a.u.) and Symmetries
 --------------------------------------------------------------

 Alpha MOs, Restricted
 -- Occupied --                  
-101.60 -101.60  -24.73  -24.73  -10.36  -10.36   -9.52   -9.52
  1 Bu    1 Ag    2 Ag    2 Bu    3 Ag    3 Bu    4 Ag    4 Bu                 
 -7.280  -7.280  -7.270  -7.270  -7.269  -7.269  -1.283  -1.281
  5 Ag    5 Bu    1 Bg    1 Au    6 Bu    6 Ag    7 Ag    7 Bu                 
 -0.948  -0.942  -0.730  -0.649  -0.597  -0.554  -0.531  -0.529
  8 Ag    8 Bu    9 Ag    9 Bu   10 Ag   10 Bu    2 Au   11 Ag                 
 -0.509  -0.485  -0.433  -0.396  -0.388  -0.354  -0.346  -0.243
  2 Bg   11 Bu   12 Ag    3 Au    3 Bg   12 Bu   13 Ag    4 Au                 
 -- Virtual --                   
 -0.062  -0.012  -0.000   0.001   0.039   0.043   0.048   0.069
  4 Bg   13 Bu   14 Ag   14 Bu   15 Ag   15 Bu    5 Au   16 Bu                 
  0.076   0.081   0.085   0.096   0.103   0.103   0.115   0.119
 16 Ag    5 Bg   17 Ag   17 Bu    6 Bg   18 Ag   18 Bu    6 Au                 
  0.145   0.154   0.197   0.212   0.219   0.237   0.273   0.284
 19 Bu   19 Ag   20 Ag   21 Ag   20 Bu   21 Bu    7 Au   22 Bu                 
  0.316   0.318   0.339   0.353   0.355   0.358   0.428   0.431
  7 Bg   22 Ag   23 Bu   23 Ag   24 Bu   24 Ag   25 Bu    8 Au                 
  0.434   0.436   0.445   0.490   0.528   0.531   0.546   0.622
  8 Bg   25 Ag   26 Ag   26 Bu    9 Au   27 Ag    9 Bg   27 Bu                 
  0.627   0.655   0.702   0.769   0.771   0.818   0.820   0.842
 28 Ag   28 Bu   10 Au   29 Bu   29 Ag   10 Bg   11 Au   11 Bg                 
  0.866   0.910   0.965   0.965   1.051   1.126   1.128   1.192
 30 Ag   30 Bu   31 Ag   31 Bu   32 Ag   32 Bu   12 Au   33 Bu                 
  1.208   1.282   1.365   1.375   1.386   1.403   1.419   1.441
 33 Ag   12 Bg   13 Au   34 Bu   13 Bg   34 Ag   35 Ag   35 Bu                 
  1.530   1.543   1.659   1.661   1.760   1.772   1.864   1.919
 36 Ag   14 Au   36 Bu   37 Ag   37 Bu   14 Bg   38 Bu   38 Ag                 
  2.078   2.224   2.228   2.264   2.302   2.332   2.433   2.528
 39 Bu   15 Au   15 Bg   39 Ag   40 Bu   40 Ag   41 Bu   41 Ag                 
  2.576   2.728   2.883   2.993   3.029   3.613   3.738   3.743
 16 Au   16 Bg   42 Ag   42 Bu   43 Ag   43 Bu   17 Au   17 Bg                 
  3.756   3.778   3.934   3.950   4.003   4.016   4.671   4.758
 44 Ag   44 Bu   18 Bg   18 Au   45 Ag   45 Bu   46 Ag   46 Bu                 
  6.243   6.292   6.346   6.367   6.540   6.582   9.786   9.798
 19 Au   19 Bg   47 Ag   47 Bu   48 Ag   48 Bu   49 Bu   49 Ag                 
 23.384  23.486  25.769  25.798  25.867  25.936  26.282  26.540
 50 Ag   50 Bu   20 Bg   20 Au   51 Ag   51 Bu   52 Bu   52 Ag                 
 66.710  66.735 215.776 215.795
 53 Bu   53 Ag   54 Bu   54 Ag                                                 

 Beta MOs, Restricted
 -- Occupied --                  
-101.60 -101.60  -24.73  -24.73  -10.36  -10.36   -9.52   -9.52
  1 Bu    1 Ag    2 Ag    2 Bu    3 Ag    3 Bu    4 Ag    4 Bu                 
 -7.280  -7.280  -7.270  -7.270  -7.269  -7.269  -1.283  -1.281
  5 Ag    5 Bu    1 Bg    1 Au    6 Bu    6 Ag    7 Ag    7 Bu                 
 -0.948  -0.942  -0.730  -0.649  -0.597  -0.554  -0.531  -0.529
  8 Ag    8 Bu    9 Ag    9 Bu   10 Ag   10 Bu    2 Au   11 Ag                 
 -0.509  -0.485  -0.433  -0.396  -0.388  -0.354  -0.346  -0.243
  2 Bg   11 Bu   12 Ag    3 Au    3 Bg   12 Bu   13 Ag    4 Au                 
 -- Virtual --                   
 -0.062  -0.012  -0.000   0.001   0.039   0.043   0.048   0.069
  4 Bg   13 Bu   14 Ag   14 Bu   15 Ag   15 Bu    5 Au   16 Bu                 
  0.076   0.081   0.085   0.096   0.103   0.103   0.115   0.119
 16 Ag    5 Bg   17 Ag   17 Bu    6 Bg   18 Ag   18 Bu    6 Au                 
  0.145   0.154   0.197   0.212   0.219   0.237   0.273   0.284
 19 Bu   19 Ag   20 Ag   21 Ag   20 Bu   21 Bu    7 Au   22 Bu                 
  0.316   0.318   0.339   0.353   0.355   0.358   0.428   0.431
  7 Bg   22 Ag   23 Bu   23 Ag   24 Bu   24 Ag   25 Bu    8 Au                 
  0.434   0.436   0.445   0.490   0.528   0.531   0.546   0.622
  8 Bg   25 Ag   26 Ag   26 Bu    9 Au   27 Ag    9 Bg   27 Bu                 
  0.627   0.655   0.702   0.769   0.771   0.818   0.820   0.842
 28 Ag   28 Bu   10 Au   29 Bu   29 Ag   10 Bg   11 Au   11 Bg                 
  0.866   0.910   0.965   0.965   1.051   1.126   1.128   1.192
 30 Ag   30 Bu   31 Ag   31 Bu   32 Ag   32 Bu   12 Au   33 Bu                 
  1.208   1.282   1.365   1.375   1.386   1.403   1.419   1.441
 33 Ag   12 Bg   13 Au   34 Bu   13 Bg   34 Ag   35 Ag   35 Bu                 
  1.530   1.543   1.659   1.661   1.760   1.772   1.864   1.919
 36 Ag   14 Au   36 Bu   37 Ag   37 Bu   14 Bg   38 Bu   38 Ag                 
  2.078   2.224   2.228   2.264   2.302   2.332   2.433   2.528
 39 Bu   15 Au   15 Bg   39 Ag   40 Bu   40 Ag   41 Bu   41 Ag                 
  2.576   2.728   2.883   2.993   3.029   3.613   3.738   3.743
 16 Au   16 Bg   42 Ag   42 Bu   43 Ag   43 Bu   17 Au   17 Bg                 
  3.756   3.778   3.934   3.950   4.003   4.016   4.671   4.758
 44 Ag   44 Bu   18 Bg   18 Au   45 Ag   45 Bu   46 Ag   46 Bu                 
  6.243   6.292   6.346   6.367   6.540   6.582   9.786   9.798
 19 Au   19 Bg   47 Ag   47 Bu   48 Ag   48 Bu   49 Bu   49 Ag                 
 23.384  23.486  25.769  25.798  25.867  25.936  26.282  26.540
 50 Ag   50 Bu   20 Bg   20 Au   51 Ag   51 Bu   52 Bu   52 Ag                 
 66.710  66.735 215.776 215.795
 53 Bu   53 Ag   54 Bu   54 Ag                                                 
 --------------------------------------------------------------

          Ground-State Mulliken Net Atomic Charges

     Atom                 Charge (a.u.)
  ----------------------------------------
      1 F                    -0.019200
      2 Cl                    0.313306
      3 Cl                    0.313306
      4 F                    -0.019200
      5 C                    -0.294106
      6 C                    -0.294106
  ----------------------------------------
  Sum of atomic charges =    -0.000000

 -----------------------------------------------------------------
                    Cartesian Multipole Moments
 -----------------------------------------------------------------
    Charge (ESU x 10^10)
                -0.0000
    Dipole Moment (Debye)
         X      -0.0000      Y      -0.0000      Z       0.0000
       Tot       0.0000
    Quadrupole Moments (Debye-Ang)
        XX     -44.1100     XY      -3.0980     YY     -48.4936
        XZ       0.0000     YZ      -0.0000     ZZ     -46.0869
    Octopole Moments (Debye-Ang^2)
       XXX      -0.0000    XXY      -0.0000    XYY       0.0000
       YYY      -0.0000    XXZ       0.0000    XYZ      -0.0000
       YYZ      -0.0000    XZZ      -0.0000    YZZ      -0.0000
       ZZZ       0.0000
    Hexadecapole Moments (Debye-Ang^3)
      XXXX    -776.7581   XXXY      35.5433   XXYY    -173.5030
      XYYY      54.8740   YYYY    -251.3614   XXXZ       0.0000
      XXYZ       0.0000   XYYZ      -0.0000   YYYZ       0.0000
      XXZZ    -146.8694   XYZZ      22.0535   YYZZ     -49.3019
      XZZZ       0.0000   YZZZ       0.0000   ZZZZ     -48.4814
 -----------------------------------------------------------------
 Calculating analytic gradient of the SCF energy
 Gradient of SCF Energy
            1           2           3           4           5           6
    1   0.0532662   0.0589702  -0.0589702  -0.0532662   0.1535450  -0.1535450
    2  -0.0567254  -0.1124681   0.1124681   0.0567254  -0.0174005   0.0174005
    3   0.0000000  -0.0000000  -0.0000000  -0.0000000  -0.0000000   0.0000000
 Max gradient component =       1.535E-01
 RMS gradient           =       7.154E-02
 Gradient time:  CPU 5.55 s  wall 1.48 s
 Geometry Optimization Parameters
   NAtoms,    NIC,     NZ,  NCons,   NDum,   NFix, NCnnct, MaxDiis
        6      37       0       0       0       0       0       0

 Cartesian Hessian Update
 Hessian Updated using BFGS Update


** GEOMETRY OPTIMIZATION IN DELOCALIZED INTERNAL COORDINATES **
   Searching for a Minimum

   Optimization Cycle:   5

                       Coordinates (Angstroms)
     ATOM                X               Y               Z
      1  F         1.4157953587    1.3156858874    0.0000000000
      2  Cl       -2.0500940499    0.7906059376    0.0000000000
      3  Cl        2.0500940499   -0.7906059376    0.0000000000
      4  F        -1.4157953587   -1.3156858874    0.0000000000
      5  C         0.7691814537    0.1338172928    0.0000000000
      6  C        -0.7691814537   -0.1338172928    0.0000000000
   Point Group: c2h   Number of degrees of freedom:     5


   Energy is  -1196.263400469

 Hessian Updated using BFGS Update

  5 Hessian modes will be used to form the next step
  Hessian Eigenvalues:
     0.088916    0.214932    0.250256    0.390313    0.887120

 Minimum Search - Taking Simple RFO Step
 Searching for Lamda that Minimizes Along All modes
 Value Taken    Lamda =  -0.15869515
 Calculated Step too Large.  Step scaled by  0.382673
 Step Taken.  Stepsize is  0.300000

                             Maximum     Tolerance    Cnvgd?
         Gradient           0.129125      0.000300      NO
         Displacement       0.220869      0.001200      NO
         Energy change     -0.065942      0.000001      NO


 New Cartesian Coordinates Obtained by Inverse Iteration

 Displacement from previous Coordinates is:  0.376646
 ----------------------------------------------------------------
             Standard Nuclear Orientation (Angstroms)
    I     Atom           X                Y                Z
 ----------------------------------------------------------------
    1      F       1.3141775883     1.3102636657     0.0000000000
    2      Cl     -1.9919510945     0.8291848782     0.0000000000
    3      Cl      1.9919510945    -0.8291848782     0.0000000000
    4      F      -1.3141775883    -1.3102636657     0.0000000000
    5      C       0.7023086338     0.1209236515     0.0000000000
    6      C      -0.7023086338    -0.1209236515     0.0000000000
 ----------------------------------------------------------------
 Molecular Point Group                 C2h   NOp =  4
 Largest Abelian Subgroup              C2h   NOp =  4
 Nuclear Repulsion Energy =   352.9606149314 hartrees
 There are       32 alpha and       32 beta electrons
 Applying Cartesian multipole field
    Component          Value
    ---------          -----
     (2,0,0)        1.00000E-11
     (0,2,0)        2.00000E-11
     (0,0,2)       -3.00000E-11
 Nucleus-field energy     =     0.0000000100 hartrees
 Requested basis set is 6-311++G(d,p)
 There are 50 shells and 148 basis functions
 A cutoff of  1.0D-11 yielded   1082 shell pairs
 There are     10223 function pairs (     11081 Cartesian)
 Smallest overlap matrix eigenvalue = 3.97E-05
 Guess MOs from SCF MO coefficient file

 -----------------------------------------------------------------------
  General SCF calculation program by
  Eric Jon Sundstrom, Paul Horn, Yuezhi Mao, Dmitri Zuev, Alec White,
  David Stuck, Shaama M.S., Shane Yost, Joonho Lee, David Small,
  Daniel Levine, Susi Lehtola, Hugh Burton, Evgeny Epifanovsky
 -----------------------------------------------------------------------
 Exchange:     0.2000 Hartree-Fock + 0.0800 Slater + 0.7200 B88
 Correlation:  0.1900 VWN1RPA + 0.8100 LYP
 Using SG-1 standard quadrature grid
 using 4 threads for integral computing
 -------------------------------------------------------
 OpenMP Integral computing Module                
 Release: version 2.0, May 2017, Q-Chem Inc. Pleasanton 
 -------------------------------------------------------
 -------------------------------------------------------
 OpenMP BLAS3 based DFT computing Module                
 Release: version 1.0, May 2013, Q-Chem Inc. Pittsburgh 
 -------------------------------------------------------
 A restricted SCF calculation will be
 performed using DIIS
 SCF converges when DIIS error is below 1.0e-08
 ---------------------------------------
  Cycle       Energy         DIIS error
 ---------------------------------------
    1   -1196.3086230153      1.46e-03  
    2   -1196.3146609843      6.23e-04  
    3   -1196.3146808939      6.43e-04  
    4   -1196.3155780962      9.09e-05  
    5   -1196.3155898648      2.92e-05  
    6   -1196.3155915141      6.36e-06  
    7   -1196.3155916026      7.43e-07  
    8   -1196.3155916042      2.32e-07  
    9   -1196.3155916043      3.24e-08  
   10   -1196.3155916043      5.13e-09  Convergence criterion met
 ---------------------------------------
 SCF time:   CPU 15.78s  wall 4.00s 
 SCF   energy in the final basis set =    -1196.3155916043
 Total energy in the final basis set =    -1196.3155916043

 --------------------------------------------------------------
             Orbital Energies (a.u.) and Symmetries
 --------------------------------------------------------------

 Alpha MOs, Restricted
 -- Occupied --                  
-101.60 -101.60  -24.73  -24.73  -10.35  -10.35   -9.51   -9.51
  1 Bu    1 Ag    2 Ag    2 Bu    3 Ag    3 Bu    4 Bu    4 Ag                 
 -7.278  -7.278  -7.268  -7.268  -7.267  -7.267  -1.286  -1.282
  5 Ag    5 Bu    1 Bg    1 Au    6 Bu    6 Ag    7 Ag    7 Bu                 
 -0.945  -0.935  -0.760  -0.648  -0.604  -0.560  -0.537  -0.525
  8 Ag    8 Bu    9 Ag    9 Bu   10 Ag   10 Bu    2 Au   11 Ag                 
 -0.507  -0.477  -0.435  -0.396  -0.385  -0.358  -0.347  -0.257
  2 Bg   11 Bu   12 Ag    3 Au    3 Bg   12 Bu   13 Ag    4 Au                 
 -- Virtual --                   
 -0.040  -0.019  -0.002   0.017   0.040   0.045   0.048   0.070
  4 Bg   13 Bu   14 Ag   14 Bu   15 Ag   15 Bu    5 Au   16 Bu                 
  0.076   0.082   0.084   0.101   0.101   0.111   0.119   0.126
 16 Ag    5 Bg   17 Ag   18 Ag    6 Bg   17 Bu    6 Au   18 Bu                 
  0.146   0.154   0.197   0.222   0.235   0.273   0.279   0.283
 19 Bu   19 Ag   20 Ag   20 Bu   21 Ag   21 Bu    7 Au   22 Bu                 
  0.314   0.315   0.344   0.354   0.355   0.361   0.427   0.430
  7 Bg   22 Ag   23 Bu   23 Ag   24 Bu   24 Ag   25 Bu   25 Ag                 
  0.433   0.434   0.455   0.506   0.524   0.528   0.545   0.638
  8 Au    8 Bg   26 Ag   26 Bu    9 Au   27 Ag    9 Bg   27 Bu                 
  0.638   0.677   0.713   0.782   0.785   0.819   0.822   0.856
 28 Ag   28 Bu   10 Au   29 Bu   29 Ag   10 Bg   11 Au   11 Bg                 
  0.869   0.912   0.967   0.979   1.058   1.116   1.139   1.209
 30 Ag   30 Bu   31 Bu   31 Ag   32 Ag   32 Bu   12 Au   33 Ag                 
  1.212   1.262   1.366   1.376   1.384   1.395   1.409   1.448
 33 Bu   12 Bg   13 Au   34 Bu   13 Bg   34 Ag   35 Ag   35 Bu                 
  1.519   1.568   1.697   1.710   1.791   1.835   1.877   1.930
 36 Ag   14 Au   36 Bu   37 Ag   37 Bu   14 Bg   38 Bu   38 Ag                 
  2.121   2.229   2.230   2.262   2.310   2.431   2.452   2.540
 39 Bu   15 Au   15 Bg   39 Ag   40 Bu   40 Ag   41 Bu   41 Ag                 
  2.584   2.764   2.983   3.005   3.097   3.588   3.739   3.747
 16 Au   16 Bg   42 Ag   42 Bu   43 Ag   43 Bu   17 Au   17 Bg                 
  3.756   3.791   3.938   3.967   4.033   4.035   4.695   4.800
 44 Ag   44 Bu   18 Bg   18 Au   45 Bu   45 Ag   46 Ag   46 Bu                 
  6.245   6.295   6.345   6.368   6.547   6.654   9.789   9.789
 19 Au   19 Bg   47 Ag   47 Bu   48 Ag   48 Bu   49 Bu   49 Ag                 
 23.364  23.746  25.770  25.801  25.868  25.959  26.312  26.590
 50 Ag   50 Bu   20 Bg   20 Au   51 Ag   51 Bu   52 Bu   52 Ag                 
 66.712  66.740 215.778 215.784
 53 Bu   53 Ag   54 Bu   54 Ag                                                 

 Beta MOs, Restricted
 -- Occupied --                  
-101.60 -101.60  -24.73  -24.73  -10.35  -10.35   -9.51   -9.51
  1 Bu    1 Ag    2 Ag    2 Bu    3 Ag    3 Bu    4 Bu    4 Ag                 
 -7.278  -7.278  -7.268  -7.268  -7.267  -7.267  -1.286  -1.282
  5 Ag    5 Bu    1 Bg    1 Au    6 Bu    6 Ag    7 Ag    7 Bu                 
 -0.945  -0.935  -0.760  -0.648  -0.604  -0.560  -0.537  -0.525
  8 Ag    8 Bu    9 Ag    9 Bu   10 Ag   10 Bu    2 Au   11 Ag                 
 -0.507  -0.477  -0.435  -0.396  -0.385  -0.358  -0.347  -0.257
  2 Bg   11 Bu   12 Ag    3 Au    3 Bg   12 Bu   13 Ag    4 Au                 
 -- Virtual --                   
 -0.040  -0.019  -0.002   0.017   0.040   0.045   0.048   0.070
  4 Bg   13 Bu   14 Ag   14 Bu   15 Ag   15 Bu    5 Au   16 Bu                 
  0.076   0.082   0.084   0.101   0.101   0.111   0.119   0.126
 16 Ag    5 Bg   17 Ag   18 Ag    6 Bg   17 Bu    6 Au   18 Bu                 
  0.146   0.154   0.197   0.222   0.235   0.273   0.279   0.283
 19 Bu   19 Ag   20 Ag   20 Bu   21 Ag   21 Bu    7 Au   22 Bu                 
  0.314   0.315   0.344   0.354   0.355   0.361   0.427   0.430
  7 Bg   22 Ag   23 Bu   23 Ag   24 Bu   24 Ag   25 Bu   25 Ag                 
  0.433   0.434   0.455   0.506   0.524   0.528   0.545   0.638
  8 Au    8 Bg   26 Ag   26 Bu    9 Au   27 Ag    9 Bg   27 Bu                 
  0.638   0.677   0.713   0.782   0.785   0.819   0.822   0.856
 28 Ag   28 Bu   10 Au   29 Bu   29 Ag   10 Bg   11 Au   11 Bg                 
  0.869   0.912   0.967   0.979   1.058   1.116   1.139   1.209
 30 Ag   30 Bu   31 Bu   31 Ag   32 Ag   32 Bu   12 Au   33 Ag                 
  1.212   1.262   1.366   1.376   1.384   1.395   1.409   1.448
 33 Bu   12 Bg   13 Au   34 Bu   13 Bg   34 Ag   35 Ag   35 Bu                 
  1.519   1.568   1.697   1.710   1.791   1.835   1.877   1.930
 36 Ag   14 Au   36 Bu   37 Ag   37 Bu   14 Bg   38 Bu   38 Ag                 
  2.121   2.229   2.230   2.262   2.310   2.431   2.452   2.540
 39 Bu   15 Au   15 Bg   39 Ag   40 Bu   40 Ag   41 Bu   41 Ag                 
  2.584   2.764   2.983   3.005   3.097   3.588   3.739   3.747
 16 Au   16 Bg   42 Ag   42 Bu   43 Ag   43 Bu   17 Au   17 Bg                 
  3.756   3.791   3.938   3.967   4.033   4.035   4.695   4.800
 44 Ag   44 Bu   18 Bg   18 Au   45 Bu   45 Ag   46 Ag   46 Bu                 
  6.245   6.295   6.345   6.368   6.547   6.654   9.789   9.789
 19 Au   19 Bg   47 Ag   47 Bu   48 Ag   48 Bu   49 Bu   49 Ag                 
 23.364  23.746  25.770  25.801  25.868  25.959  26.312  26.590
 50 Ag   50 Bu   20 Bg   20 Au   51 Ag   51 Bu   52 Bu   52 Ag                 
 66.712  66.740 215.778 215.784
 53 Bu   53 Ag   54 Bu   54 Ag                                                 
 --------------------------------------------------------------

          Ground-State Mulliken Net Atomic Charges

     Atom                 Charge (a.u.)
  ----------------------------------------
      1 F                    -0.023261
      2 Cl                    0.303029
      3 Cl                    0.303029
      4 F                    -0.023261
      5 C                    -0.279769
      6 C                    -0.279769
  ----------------------------------------
  Sum of atomic charges =     0.000000

 -----------------------------------------------------------------
                    Cartesian Multipole Moments
 -----------------------------------------------------------------
    Charge (ESU x 10^10)
                 0.0000
    Dipole Moment (Debye)
         X      -0.0000      Y      -0.0000      Z      -0.0000
       Tot       0.0000
    Quadrupole Moments (Debye-Ang)
        XX     -44.4150     XY      -2.9765     YY     -48.3273
        XZ       0.0000     YZ       0.0000     ZZ     -45.8026
    Octopole Moments (Debye-Ang^2)
       XXX       0.0000    XXY      -0.0000    XYY       0.0000
       YYY      -0.0000    XXZ      -0.0000    XYZ      -0.0000
       YYZ      -0.0000    XZZ      -0.0000    YZZ      -0.0000
       ZZZ      -0.0000
    Hexadecapole Moments (Debye-Ang^3)
      XXXX    -725.4141   XXXY      43.5213   XXYY    -164.0131
      XYYY      61.8833   YYYY    -258.4047   XXXZ      -0.0000
      XXYZ       0.0000   XYYZ      -0.0000   YYYZ       0.0000
      XXZZ    -137.6950   XYZZ      24.5418   YYZZ     -50.5836
      XZZZ       0.0000   YZZZ       0.0000   ZZZZ     -47.5854
 -----------------------------------------------------------------
 Calculating analytic gradient of the SCF energy
 Gradient of SCF Energy
            1           2           3           4           5           6
    1   0.0411580   0.0467734  -0.0467735  -0.0411580   0.0960602  -0.0960602
    2  -0.0506532  -0.0915554   0.0915554   0.0506532  -0.0167163   0.0167163
    3  -0.0000000   0.0000000   0.0000000   0.0000000  -0.0000000  -0.0000000
 Max gradient component =       9.606E-02
 RMS gradient           =       5.200E-02
 Gradient time:  CPU 5.64 s  wall 1.51 s
 Geometry Optimization Parameters
   NAtoms,    NIC,     NZ,  NCons,   NDum,   NFix, NCnnct, MaxDiis
        6      37       0       0       0       0       0       0

 Cartesian Hessian Update
 Hessian Updated using BFGS Update


** GEOMETRY OPTIMIZATION IN DELOCALIZED INTERNAL COORDINATES **
   Searching for a Minimum

   Optimization Cycle:   6

                       Coordinates (Angstroms)
     ATOM                X               Y               Z
      1  F         1.3141775883    1.3102636657    0.0000000000
      2  Cl       -1.9919510945    0.8291848782    0.0000000000
      3  Cl        1.9919510945   -0.8291848782    0.0000000000
      4  F        -1.3141775883   -1.3102636657    0.0000000000
      5  C         0.7023086338    0.1209236515    0.0000000000
      6  C        -0.7023086338   -0.1209236515    0.0000000000
   Point Group: c2h   Number of degrees of freedom:     5


   Energy is  -1196.315591604

 Hessian Updated using BFGS Update

  5 Hessian modes will be used to form the next step
  Hessian Eigenvalues:
     0.174847    0.238971    0.260201    0.387590    0.853795

 Minimum Search - Taking Simple RFO Step
 Searching for Lamda that Minimizes Along All modes
 Value Taken    Lamda =  -0.07487527
 Calculated Step too Large.  Step scaled by  0.571819
 Step Taken.  Stepsize is  0.300000

                             Maximum     Tolerance    Cnvgd?
         Gradient           0.081056      0.000300      NO
         Displacement       0.197327      0.001200      NO
         Energy change     -0.052191      0.000001      NO


 New Cartesian Coordinates Obtained by Inverse Iteration

 Displacement from previous Coordinates is:  0.354433
 ----------------------------------------------------------------
             Standard Nuclear Orientation (Angstroms)
    I     Atom           X                Y                Z
 ----------------------------------------------------------------
    1      F       1.2148178017     1.3178619148     0.0000000000
    2      Cl     -1.9409734183     0.8784704140     0.0000000000
    3      Cl      1.9409734183    -0.8784704140     0.0000000000
    4      F      -1.2148178017    -1.3178619148     0.0000000000
    5      C       0.6517030988     0.1125451262     0.0000000000
    6      C      -0.6517030988    -0.1125451262     0.0000000000
 ----------------------------------------------------------------
 Molecular Point Group                 C2h   NOp =  4
 Largest Abelian Subgroup              C2h   NOp =  4
 Nuclear Repulsion Energy =   356.6509117947 hartrees
 There are       32 alpha and       32 beta electrons
 Applying Cartesian multipole field
    Component          Value
    ---------          -----
     (2,0,0)        1.00000E-11
     (0,2,0)        2.00000E-11
     (0,0,2)       -3.00000E-11
 Nucleus-field energy     =     0.0000000098 hartrees
 Requested basis set is 6-311++G(d,p)
 There are 50 shells and 148 basis functions
 A cutoff of  1.0D-11 yielded   1082 shell pairs
 There are     10209 function pairs (     11069 Cartesian)
 Smallest overlap matrix eigenvalue = 3.07E-05
 Guess MOs from SCF MO coefficient file

 -----------------------------------------------------------------------
  General SCF calculation program by
  Eric Jon Sundstrom, Paul Horn, Yuezhi Mao, Dmitri Zuev, Alec White,
  David Stuck, Shaama M.S., Shane Yost, Joonho Lee, David Small,
  Daniel Levine, Susi Lehtola, Hugh Burton, Evgeny Epifanovsky
 -----------------------------------------------------------------------
 Exchange:     0.2000 Hartree-Fock + 0.0800 Slater + 0.7200 B88
 Correlation:  0.1900 VWN1RPA + 0.8100 LYP
 Using SG-1 standard quadrature grid
 using 4 threads for integral computing
 -------------------------------------------------------
 OpenMP Integral computing Module                
 Release: version 2.0, May 2017, Q-Chem Inc. Pleasanton 
 -------------------------------------------------------
 -------------------------------------------------------
 OpenMP BLAS3 based DFT computing Module                
 Release: version 1.0, May 2013, Q-Chem Inc. Pittsburgh 
 -------------------------------------------------------
 A restricted SCF calculation will be
 performed using DIIS
 SCF converges when DIIS error is below 1.0e-08
 ---------------------------------------
  Cycle       Energy         DIIS error
 ---------------------------------------
    1   -1196.3395479758      1.48e-03  
    2   -1196.3456961537      5.19e-04  
    3   -1196.3456998974      5.25e-04  
    4   -1196.3463326508      1.04e-04  
    5   -1196.3463505584      2.71e-05  
    6   -1196.3463518177      6.84e-06  
    7   -1196.3463519156      7.33e-07  
    8   -1196.3463519171      2.23e-07  
    9   -1196.3463519173      3.27e-08  
   10   -1196.3463519173      5.63e-09  Convergence criterion met
 ---------------------------------------
 SCF time:   CPU 16.00s  wall 4.00s 
 SCF   energy in the final basis set =    -1196.3463519173
 Total energy in the final basis set =    -1196.3463519173

 --------------------------------------------------------------
             Orbital Energies (a.u.) and Symmetries
 --------------------------------------------------------------

 Alpha MOs, Restricted
 -- Occupied --                  
-101.60 -101.60  -24.73  -24.73  -10.34  -10.34   -9.51   -9.51
  1 Bu    1 Ag    2 Ag    2 Bu    3 Ag    3 Bu    4 Bu    4 Ag                 
 -7.278  -7.278  -7.267  -7.267  -7.267  -7.267  -1.287  -1.282
  5 Ag    5 Bu    1 Bg    1 Au    6 Bu    6 Ag    7 Ag    7 Bu                 
 -0.943  -0.929  -0.785  -0.647  -0.606  -0.567  -0.542  -0.522
  8 Ag    8 Bu    9 Ag    9 Bu   10 Ag   10 Bu    2 Au   11 Ag                 
 -0.504  -0.469  -0.436  -0.396  -0.384  -0.364  -0.351  -0.269
  2 Bg   11 Bu   12 Ag    3 Au    3 Bg   12 Bu   13 Ag    4 Au                 
 -- Virtual --                   
 -0.024  -0.020  -0.003   0.023   0.041   0.045   0.049   0.072
 13 Bu    4 Bg   14 Ag   14 Bu   15 Ag   15 Bu    5 Au   16 Bu                 
  0.075   0.082   0.083   0.097   0.100   0.113   0.119   0.138
 16 Ag    5 Bg   17 Ag   18 Ag    6 Bg   17 Bu    6 Au   18 Bu                 
  0.151   0.156   0.195   0.222   0.254   0.277   0.285   0.307
 19 Bu   19 Ag   20 Ag   20 Bu   21 Ag   21 Bu    7 Au   22 Bu                 
  0.311   0.311   0.350   0.353   0.356   0.366   0.424   0.425
 22 Ag    7 Bg   23 Bu   23 Ag   24 Bu   24 Ag   25 Ag   25 Bu                 
  0.435   0.435   0.467   0.516   0.525   0.528   0.544   0.648
  8 Bg    8 Au   26 Ag    9 Au   26 Bu   27 Ag    9 Bg   27 Bu                 
  0.659   0.705   0.729   0.793   0.795   0.820   0.822   0.867
 28 Ag   28 Bu   10 Au   29 Ag   29 Bu   10 Bg   11 Au   11 Bg                 
  0.868   0.912   0.967   0.989   1.056   1.106   1.156   1.206
 30 Ag   30 Bu   31 Bu   31 Ag   32 Ag   32 Bu   12 Au   33 Ag                 
  1.218   1.242   1.369   1.376   1.387   1.388   1.401   1.454
 33 Bu   12 Bg   13 Au   34 Bu   34 Ag   13 Bg   35 Ag   35 Bu                 
  1.515   1.591   1.724   1.740   1.820   1.885   1.911   1.938
 36 Ag   14 Au   37 Ag   36 Bu   37 Bu   14 Bg   38 Bu   38 Ag                 
  2.173   2.230   2.234   2.252   2.317   2.469   2.481   2.534
 39 Bu   15 Bg   15 Au   39 Ag   40 Bu   41 Bu   40 Ag   41 Ag                 
  2.595   2.786   3.013   3.026   3.216   3.510   3.739   3.753
 16 Au   16 Bg   42 Bu   42 Ag   43 Ag   43 Bu   17 Au   17 Bg                 
  3.761   3.792   3.939   3.983   4.043   4.091   4.712   4.822
 44 Ag   44 Bu   18 Bg   18 Au   45 Bu   45 Ag   46 Ag   46 Bu                 
  6.248   6.296   6.344   6.364   6.548   6.717   9.777   9.788
 19 Au   19 Bg   47 Ag   47 Bu   48 Ag   48 Bu   49 Ag   49 Bu                 
 23.332  24.091  25.769  25.802  25.871  25.974  26.337  26.610
 50 Ag   50 Bu   20 Bg   20 Au   51 Ag   51 Bu   52 Bu   52 Ag                 
 66.714  66.742 215.768 215.778
 53 Bu   53 Ag   54 Ag   54 Bu                                                 

 Beta MOs, Restricted
 -- Occupied --                  
-101.60 -101.60  -24.73  -24.73  -10.34  -10.34   -9.51   -9.51
  1 Bu    1 Ag    2 Ag    2 Bu    3 Ag    3 Bu    4 Bu    4 Ag                 
 -7.278  -7.278  -7.267  -7.267  -7.267  -7.267  -1.287  -1.282
  5 Ag    5 Bu    1 Bg    1 Au    6 Bu    6 Ag    7 Ag    7 Bu                 
 -0.943  -0.929  -0.785  -0.647  -0.606  -0.567  -0.542  -0.522
  8 Ag    8 Bu    9 Ag    9 Bu   10 Ag   10 Bu    2 Au   11 Ag                 
 -0.504  -0.469  -0.436  -0.396  -0.384  -0.364  -0.351  -0.269
  2 Bg   11 Bu   12 Ag    3 Au    3 Bg   12 Bu   13 Ag    4 Au                 
 -- Virtual --                   
 -0.024  -0.020  -0.003   0.023   0.041   0.045   0.049   0.072
 13 Bu    4 Bg   14 Ag   14 Bu   15 Ag   15 Bu    5 Au   16 Bu                 
  0.075   0.082   0.083   0.097   0.100   0.113   0.119   0.138
 16 Ag    5 Bg   17 Ag   18 Ag    6 Bg   17 Bu    6 Au   18 Bu                 
  0.151   0.156   0.195   0.222   0.254   0.277   0.285   0.307
 19 Bu   19 Ag   20 Ag   20 Bu   21 Ag   21 Bu    7 Au   22 Bu                 
  0.311   0.311   0.350   0.353   0.356   0.366   0.424   0.425
 22 Ag    7 Bg   23 Bu   23 Ag   24 Bu   24 Ag   25 Ag   25 Bu                 
  0.435   0.435   0.467   0.516   0.525   0.528   0.544   0.648
  8 Bg    8 Au   26 Ag    9 Au   26 Bu   27 Ag    9 Bg   27 Bu                 
  0.659   0.705   0.729   0.793   0.795   0.820   0.822   0.867
 28 Ag   28 Bu   10 Au   29 Ag   29 Bu   10 Bg   11 Au   11 Bg                 
  0.868   0.912   0.967   0.989   1.056   1.106   1.156   1.206
 30 Ag   30 Bu   31 Bu   31 Ag   32 Ag   32 Bu   12 Au   33 Ag                 
  1.218   1.242   1.369   1.376   1.387   1.388   1.401   1.454
 33 Bu   12 Bg   13 Au   34 Bu   34 Ag   13 Bg   35 Ag   35 Bu                 
  1.515   1.591   1.724   1.740   1.820   1.885   1.911   1.938
 36 Ag   14 Au   37 Ag   36 Bu   37 Bu   14 Bg   38 Bu   38 Ag                 
  2.173   2.230   2.234   2.252   2.317   2.469   2.481   2.534
 39 Bu   15 Bg   15 Au   39 Ag   40 Bu   41 Bu   40 Ag   41 Ag                 
  2.595   2.786   3.013   3.026   3.216   3.510   3.739   3.753
 16 Au   16 Bg   42 Bu   42 Ag   43 Ag   43 Bu   17 Au   17 Bg                 
  3.761   3.792   3.939   3.983   4.043   4.091   4.712   4.822
 44 Ag   44 Bu   18 Bg   18 Au   45 Bu   45 Ag   46 Ag   46 Bu                 
  6.248   6.296   6.344   6.364   6.548   6.717   9.777   9.788
 19 Au   19 Bg   47 Ag   47 Bu   48 Ag   48 Bu   49 Ag   49 Bu                 
 23.332  24.091  25.769  25.802  25.871  25.974  26.337  26.610
 50 Ag   50 Bu   20 Bg   20 Au   51 Ag   51 Bu   52 Bu   52 Ag                 
 66.714  66.742 215.768 215.778
 53 Bu   53 Ag   54 Ag   54 Bu                                                 
 --------------------------------------------------------------

          Ground-State Mulliken Net Atomic Charges

     Atom                 Charge (a.u.)
  ----------------------------------------
      1 F                    -0.028842
      2 Cl                    0.298697
      3 Cl                    0.298697
      4 F                    -0.028842
      5 C                    -0.269856
      6 C                    -0.269856
  ----------------------------------------
  Sum of atomic charges =     0.000000

 -----------------------------------------------------------------
                    Cartesian Multipole Moments
 -----------------------------------------------------------------
    Charge (ESU x 10^10)
                 0.0000
    Dipole Moment (Debye)
         X      -0.0000      Y      -0.0000      Z      -0.0000
       Tot       0.0000
    Quadrupole Moments (Debye-Ang)
        XX     -44.5709     XY      -2.9802     YY     -48.0958
        XZ      -0.0000     YZ       0.0000     ZZ     -45.5829
    Octopole Moments (Debye-Ang^2)
       XXX       0.0000    XXY      -0.0000    XYY       0.0000
       YYY      -0.0000    XXZ      -0.0000    XYZ       0.0000
       YYZ      -0.0000    XZZ       0.0000    YZZ       0.0000
       ZZZ      -0.0000
    Hexadecapole Moments (Debye-Ang^3)
      XXXX    -682.4934   XXXY      51.6529   XXYY    -156.3141
      XYYY      68.7854   YYYY    -270.0372   XXXZ      -0.0000
      XXYZ       0.0000   XYYZ      -0.0000   YYYZ       0.0000
      XXZZ    -129.8755   XYZZ      27.2623   YYZZ     -52.7734
      XZZZ       0.0000   YZZZ       0.0000   ZZZZ     -46.9579
 -----------------------------------------------------------------
 Calculating analytic gradient of the SCF energy
 Gradient of SCF Energy
            1           2           3           4           5           6
    1   0.0255409   0.0340934  -0.0340934  -0.0255409   0.0058771  -0.0058770
    2  -0.0405783  -0.0669492   0.0669492   0.0405783  -0.0252994   0.0252994
    3   0.0000000  -0.0000000   0.0000000  -0.0000000  -0.0000000   0.0000000
 Max gradient component =       6.695E-02
 RMS gradient           =       3.094E-02
 Gradient time:  CPU 5.73 s  wall 1.53 s
 Geometry Optimization Parameters
   NAtoms,    NIC,     NZ,  NCons,   NDum,   NFix, NCnnct, MaxDiis
        6      37       0       0       0       0       0       0

 Cartesian Hessian Update
 Hessian Updated using BFGS Update


** GEOMETRY OPTIMIZATION IN DELOCALIZED INTERNAL COORDINATES **
   Searching for a Minimum

   Optimization Cycle:   7

                       Coordinates (Angstroms)
     ATOM                X               Y               Z
      1  F         1.2148178017    1.3178619148    0.0000000000
      2  Cl       -1.9409734183    0.8784704140    0.0000000000
      3  Cl        1.9409734183   -0.8784704140    0.0000000000
      4  F        -1.2148178017   -1.3178619148    0.0000000000
      5  C         0.6517030988    0.1125451262    0.0000000000
      6  C        -0.6517030988   -0.1125451262    0.0000000000
   Point Group: c2h   Number of degrees of freedom:     5


   Energy is  -1196.346351917

 Hessian Updated using BFGS Update

  5 Hessian modes will be used to form the next step
  Hessian Eigenvalues:
     0.135386    0.248443    0.379159    0.483297    0.850918

 Minimum Search - Taking Simple RFO Step
 Searching for Lamda that Minimizes Along All modes
 Value Taken    Lamda =  -0.02994021
 Calculated Step too Large.  Step scaled by  0.729506
 Step Taken.  Stepsize is  0.300000

                             Maximum     Tolerance    Cnvgd?
         Gradient           0.069452      0.000300      NO
         Displacement       0.280514      0.001200      NO
         Energy change     -0.030760      0.000001      NO


 New Cartesian Coordinates Obtained by Inverse Iteration

 Displacement from previous Coordinates is:  0.247694
 ----------------------------------------------------------------
             Standard Nuclear Orientation (Angstroms)
    I     Atom           X                Y                Z
 ----------------------------------------------------------------
    1      F       1.1467243772     1.3429551995     0.0000000000
    2      Cl     -1.9209498733     0.9323532265     0.0000000000
    3      Cl      1.9209498733    -0.9323532265     0.0000000000
    4      F      -1.1467243772    -1.3429551995     0.0000000000
    5      C       0.6479231797     0.1148258453     0.0000000000
    6      C      -0.6479231797    -0.1148258453     0.0000000000
 ----------------------------------------------------------------
 Molecular Point Group                 C2h   NOp =  4
 Largest Abelian Subgroup              C2h   NOp =  4
 Nuclear Repulsion Energy =   355.4822752647 hartrees
 There are       32 alpha and       32 beta electrons
 Applying Cartesian multipole field
    Component          Value
    ---------          -----
     (2,0,0)        1.00000E-11
     (0,2,0)        2.00000E-11
     (0,0,2)       -3.00000E-11
 Nucleus-field energy     =     0.0000000099 hartrees
 Requested basis set is 6-311++G(d,p)
 There are 50 shells and 148 basis functions
 A cutoff of  1.0D-11 yielded   1083 shell pairs
 There are     10239 function pairs (     11097 Cartesian)
 Smallest overlap matrix eigenvalue = 3.39E-05
 Guess MOs from SCF MO coefficient file

 -----------------------------------------------------------------------
  General SCF calculation program by
  Eric Jon Sundstrom, Paul Horn, Yuezhi Mao, Dmitri Zuev, Alec White,
  David Stuck, Shaama M.S., Shane Yost, Joonho Lee, David Small,
  Daniel Levine, Susi Lehtola, Hugh Burton, Evgeny Epifanovsky
 -----------------------------------------------------------------------
 Exchange:     0.2000 Hartree-Fock + 0.0800 Slater + 0.7200 B88
 Correlation:  0.1900 VWN1RPA + 0.8100 LYP
 Using SG-1 standard quadrature grid
 using 4 threads for integral computing
 -------------------------------------------------------
 OpenMP Integral computing Module                
 Release: version 2.0, May 2017, Q-Chem Inc. Pleasanton 
 -------------------------------------------------------
 -------------------------------------------------------
 OpenMP BLAS3 based DFT computing Module                
 Release: version 1.0, May 2013, Q-Chem Inc. Pittsburgh 
 -------------------------------------------------------
 A restricted SCF calculation will be
 performed using DIIS
 SCF converges when DIIS error is below 1.0e-08
 ---------------------------------------
  Cycle       Energy         DIIS error
 ---------------------------------------
    1   -1196.3590851477      1.03e-03  
    2   -1196.3631856470      2.93e-04  
    3   -1196.3631760699      3.03e-04  
    4   -1196.3633369261      8.01e-05  
    5   -1196.3633491600      8.38e-06  
    6   -1196.3633493048      3.33e-06  
    7   -1196.3633493281      1.22e-06  
    8   -1196.3633493317      7.11e-08  
    9   -1196.3633493317      1.66e-08  
   10   -1196.3633493317      3.25e-09  Convergence criterion met
 ---------------------------------------
 SCF time:   CPU 16.04s  wall 4.00s 
 SCF   energy in the final basis set =    -1196.3633493317
 Total energy in the final basis set =    -1196.3633493317

 --------------------------------------------------------------
             Orbital Energies (a.u.) and Symmetries
 --------------------------------------------------------------

 Alpha MOs, Restricted
 -- Occupied --                  
-101.60 -101.60  -24.73  -24.73  -10.34  -10.34   -9.51   -9.51
  1 Bu    1 Ag    2 Ag    2 Bu    3 Ag    3 Bu    4 Bu    4 Ag                 
 -7.279  -7.279  -7.268  -7.268  -7.268  -7.268  -1.288  -1.283
  5 Ag    5 Bu    1 Bg    1 Au    6 Bu    6 Ag    7 Ag    7 Bu                 
 -0.939  -0.924  -0.784  -0.647  -0.604  -0.569  -0.541  -0.522
  8 Ag    8 Bu    9 Ag    9 Bu   10 Ag   10 Bu    2 Au   11 Ag                 
 -0.503  -0.465  -0.434  -0.395  -0.384  -0.370  -0.355  -0.269
  2 Bg   11 Bu   12 Ag    3 Au    3 Bg   12 Bu   13 Ag    4 Au                 
 -- Virtual --                   
 -0.021  -0.018  -0.003   0.025   0.039   0.043   0.049   0.072
 13 Bu    4 Bg   14 Ag   14 Bu   15 Ag   15 Bu    5 Au   16 Ag                 
  0.073   0.082   0.082   0.094   0.099   0.113   0.118   0.138
 16 Bu    5 Bg   17 Ag   18 Ag    6 Bg   17 Bu    6 Au   18 Bu                 
  0.154   0.158   0.191   0.222   0.259   0.273   0.289   0.308
 19 Bu   19 Ag   20 Ag   20 Bu   21 Ag   21 Bu    7 Au   22 Ag                 
  0.310   0.311   0.352   0.354   0.354   0.368   0.421   0.423
  7 Bg   22 Bu   23 Bu   23 Ag   24 Bu   24 Ag   25 Bu   25 Ag                 
  0.436   0.437   0.470   0.515   0.518   0.529   0.540   0.649
  8 Bg    8 Au   26 Ag    9 Au   26 Bu   27 Ag    9 Bg   27 Bu                 
  0.684   0.713   0.736   0.791   0.795   0.819   0.821   0.866
 28 Ag   28 Bu   10 Au   29 Ag   29 Bu   10 Bg   11 Au   30 Ag                 
  0.870   0.907   0.954   0.983   1.049   1.093   1.156   1.201
 11 Bg   30 Bu   31 Bu   31 Ag   32 Ag   32 Bu   12 Au   33 Ag                 
  1.204   1.240   1.361   1.375   1.375   1.392   1.413   1.456
 33 Bu   12 Bg   13 Au   34 Bu   34 Ag   13 Bg   35 Ag   35 Bu                 
  1.537   1.590   1.701   1.736   1.831   1.882   1.934   1.935
 36 Ag   14 Au   37 Ag   36 Bu   37 Bu   14 Bg   38 Bu   38 Ag                 
  2.164   2.227   2.232   2.234   2.315   2.453   2.473   2.508
 39 Bu   15 Bg   39 Ag   15 Au   40 Bu   40 Ag   41 Bu   41 Ag                 
  2.596   2.782   3.025   3.050   3.219   3.490   3.738   3.755
 16 Au   16 Bg   42 Bu   42 Ag   43 Ag   43 Bu   17 Au   17 Bg                 
  3.769   3.796   3.938   3.989   4.030   4.124   4.705   4.831
 44 Ag   44 Bu   18 Bg   18 Au   45 Bu   45 Ag   46 Ag   46 Bu                 
  6.249   6.294   6.342   6.358   6.538   6.744   9.760   9.780
 19 Au   19 Bg   47 Ag   47 Bu   48 Ag   48 Bu   49 Ag   49 Bu                 
 23.331  24.112  25.766  25.801  25.873  25.970  26.331  26.579
 50 Ag   50 Bu   20 Bg   20 Au   51 Ag   51 Bu   52 Bu   52 Ag                 
 66.714  66.738 215.746 215.769
 53 Bu   53 Ag   54 Ag   54 Bu                                                 

 Beta MOs, Restricted
 -- Occupied --                  
-101.60 -101.60  -24.73  -24.73  -10.34  -10.34   -9.51   -9.51
  1 Bu    1 Ag    2 Ag    2 Bu    3 Ag    3 Bu    4 Bu    4 Ag                 
 -7.279  -7.279  -7.268  -7.268  -7.268  -7.268  -1.288  -1.283
  5 Ag    5 Bu    1 Bg    1 Au    6 Bu    6 Ag    7 Ag    7 Bu                 
 -0.939  -0.924  -0.784  -0.647  -0.604  -0.569  -0.541  -0.522
  8 Ag    8 Bu    9 Ag    9 Bu   10 Ag   10 Bu    2 Au   11 Ag                 
 -0.503  -0.465  -0.434  -0.395  -0.384  -0.370  -0.355  -0.269
  2 Bg   11 Bu   12 Ag    3 Au    3 Bg   12 Bu   13 Ag    4 Au                 
 -- Virtual --                   
 -0.021  -0.018  -0.003   0.025   0.039   0.043   0.049   0.072
 13 Bu    4 Bg   14 Ag   14 Bu   15 Ag   15 Bu    5 Au   16 Ag                 
  0.073   0.082   0.082   0.094   0.099   0.113   0.118   0.138
 16 Bu    5 Bg   17 Ag   18 Ag    6 Bg   17 Bu    6 Au   18 Bu                 
  0.154   0.158   0.191   0.222   0.259   0.273   0.289   0.308
 19 Bu   19 Ag   20 Ag   20 Bu   21 Ag   21 Bu    7 Au   22 Ag                 
  0.310   0.311   0.352   0.354   0.354   0.368   0.421   0.423
  7 Bg   22 Bu   23 Bu   23 Ag   24 Bu   24 Ag   25 Bu   25 Ag                 
  0.436   0.437   0.470   0.515   0.518   0.529   0.540   0.649
  8 Bg    8 Au   26 Ag    9 Au   26 Bu   27 Ag    9 Bg   27 Bu                 
  0.684   0.713   0.736   0.791   0.795   0.819   0.821   0.866
 28 Ag   28 Bu   10 Au   29 Ag   29 Bu   10 Bg   11 Au   30 Ag                 
  0.870   0.907   0.954   0.983   1.049   1.093   1.156   1.201
 11 Bg   30 Bu   31 Bu   31 Ag   32 Ag   32 Bu   12 Au   33 Ag                 
  1.204   1.240   1.361   1.375   1.375   1.392   1.413   1.456
 33 Bu   12 Bg   13 Au   34 Bu   34 Ag   13 Bg   35 Ag   35 Bu                 
  1.537   1.590   1.701   1.736   1.831   1.882   1.934   1.935
 36 Ag   14 Au   37 Ag   36 Bu   37 Bu   14 Bg   38 Bu   38 Ag                 
  2.164   2.227   2.232   2.234   2.315   2.453   2.473   2.508
 39 Bu   15 Bg   39 Ag   15 Au   40 Bu   40 Ag   41 Bu   41 Ag                 
  2.596   2.782   3.025   3.050   3.219   3.490   3.738   3.755
 16 Au   16 Bg   42 Bu   42 Ag   43 Ag   43 Bu   17 Au   17 Bg                 
  3.769   3.796   3.938   3.989   4.030   4.124   4.705   4.831
 44 Ag   44 Bu   18 Bg   18 Au   45 Bu   45 Ag   46 Ag   46 Bu                 
  6.249   6.294   6.342   6.358   6.538   6.744   9.760   9.780
 19 Au   19 Bg   47 Ag   47 Bu   48 Ag   48 Bu   49 Ag   49 Bu                 
 23.331  24.112  25.766  25.801  25.873  25.970  26.331  26.579
 50 Ag   50 Bu   20 Bg   20 Au   51 Ag   51 Bu   52 Bu   52 Ag                 
 66.714  66.738 215.746 215.769
 53 Bu   53 Ag   54 Ag   54 Bu                                                 
 --------------------------------------------------------------

          Ground-State Mulliken Net Atomic Charges

     Atom                 Charge (a.u.)
  ----------------------------------------
      1 F                    -0.028521
      2 Cl                    0.303054
      3 Cl                    0.303054
      4 F                    -0.028521
      5 C                    -0.274533
      6 C                    -0.274533
  ----------------------------------------
  Sum of atomic charges =     0.000000

 -----------------------------------------------------------------
                    Cartesian Multipole Moments
 -----------------------------------------------------------------
    Charge (ESU x 10^10)
                 0.0000
    Dipole Moment (Debye)
         X      -0.0000      Y      -0.0000      Z       0.0000
       Tot       0.0000
    Quadrupole Moments (Debye-Ang)
        XX     -44.6085     XY      -3.0754     YY     -47.8228
        XZ       0.0000     YZ      -0.0000     ZZ     -45.6356
    Octopole Moments (Debye-Ang^2)
       XXX       0.0000    XXY      -0.0000    XYY       0.0000
       YYY      -0.0000    XXZ      -0.0000    XYZ       0.0000
       YYZ       0.0000    XZZ       0.0000    YZZ       0.0000
       ZZZ       0.0000
    Hexadecapole Moments (Debye-Ang^3)
      XXXX    -666.7747   XXXY      59.4037   XXYY    -153.6684
      XYYY      74.8261   YYYY    -285.7078   XXXZ       0.0000
      XXYZ      -0.0000   XYYZ       0.0000   YYYZ      -0.0000
      XXZZ    -126.5864   XYZZ      30.0397   YYZZ     -55.8129
      XZZZ       0.0000   YZZZ      -0.0000   ZZZZ     -47.0790
 -----------------------------------------------------------------
 Calculating analytic gradient of the SCF energy
 Gradient of SCF Energy
            1           2           3           4           5           6
    1   0.0105325   0.0223225  -0.0223225  -0.0105325  -0.0024332   0.0024332
    2  -0.0279040  -0.0422044   0.0422044   0.0279040  -0.0221559   0.0221559
    3   0.0000000  -0.0000000  -0.0000000   0.0000000  -0.0000000  -0.0000000
 Max gradient component =       4.220E-02
 RMS gradient           =       2.018E-02
 Gradient time:  CPU 5.74 s  wall 1.53 s
 Geometry Optimization Parameters
   NAtoms,    NIC,     NZ,  NCons,   NDum,   NFix, NCnnct, MaxDiis
        6      37       0       0       0       0       0       0

 Cartesian Hessian Update
 Hessian Updated using BFGS Update


** GEOMETRY OPTIMIZATION IN DELOCALIZED INTERNAL COORDINATES **
   Searching for a Minimum

   Optimization Cycle:   8

                       Coordinates (Angstroms)
     ATOM                X               Y               Z
      1  F         1.1467243772    1.3429551995    0.0000000000
      2  Cl       -1.9209498733    0.9323532265    0.0000000000
      3  Cl        1.9209498733   -0.9323532265    0.0000000000
      4  F        -1.1467243772   -1.3429551995    0.0000000000
      5  C         0.6479231797    0.1148258453    0.0000000000
      6  C        -0.6479231797   -0.1148258453    0.0000000000
   Point Group: c2h   Number of degrees of freedom:     5


   Energy is  -1196.363349332

 Hessian Updated using BFGS Update

  5 Hessian modes will be used to form the next step
  Hessian Eigenvalues:
     0.094804    0.253446    0.381262    0.512500    0.801661

 Minimum Search - Taking Simple RFO Step
 Searching for Lamda that Minimizes Along All modes
 Value Taken    Lamda =  -0.01672173
 Calculated Step too Large.  Step scaled by  0.800697
 Step Taken.  Stepsize is  0.300000

                             Maximum     Tolerance    Cnvgd?
         Gradient           0.045092      0.000300      NO
         Displacement       0.291353      0.001200      NO
         Energy change     -0.016997      0.000001      NO


 New Cartesian Coordinates Obtained by Inverse Iteration

 Displacement from previous Coordinates is:  0.215660
 ----------------------------------------------------------------
             Standard Nuclear Orientation (Angstroms)
    I     Atom           X                Y                Z
 ----------------------------------------------------------------
    1      F       1.1003845363     1.3798052956     0.0000000000
    2      Cl     -1.9027903565     0.9821953949     0.0000000000
    3      Cl      1.9027903565    -0.9821953949     0.0000000000
    4      F      -1.1003845363    -1.3798052956     0.0000000000
    5      C       0.6517819835     0.1281577639     0.0000000000
    6      C      -0.6517819835    -0.1281577639     0.0000000000
 ----------------------------------------------------------------
 Molecular Point Group                 C2h   NOp =  4
 Largest Abelian Subgroup              C2h   NOp =  4
 Nuclear Repulsion Energy =   352.8789649793 hartrees
 There are       32 alpha and       32 beta electrons
 Applying Cartesian multipole field
    Component          Value
    ---------          -----
     (2,0,0)        1.00000E-11
     (0,2,0)        2.00000E-11
     (0,0,2)       -3.00000E-11
 Nucleus-field energy     =     0.0000000102 hartrees
 Requested basis set is 6-311++G(d,p)
 There are 50 shells and 148 basis functions
 A cutoff of  1.0D-11 yielded   1083 shell pairs
 There are     10233 function pairs (     11085 Cartesian)
 Smallest overlap matrix eigenvalue = 3.99E-05
 Guess MOs from SCF MO coefficient file

 -----------------------------------------------------------------------
  General SCF calculation program by
  Eric Jon Sundstrom, Paul Horn, Yuezhi Mao, Dmitri Zuev, Alec White,
  David Stuck, Shaama M.S., Shane Yost, Joonho Lee, David Small,
  Daniel Levine, Susi Lehtola, Hugh Burton, Evgeny Epifanovsky
 -----------------------------------------------------------------------
 Exchange:     0.2000 Hartree-Fock + 0.0800 Slater + 0.7200 B88
 Correlation:  0.1900 VWN1RPA + 0.8100 LYP
 Using SG-1 standard quadrature grid
 using 4 threads for integral computing
 -------------------------------------------------------
 OpenMP Integral computing Module                
 Release: version 2.0, May 2017, Q-Chem Inc. Pleasanton 
 -------------------------------------------------------
 -------------------------------------------------------
 OpenMP BLAS3 based DFT computing Module                
 Release: version 1.0, May 2013, Q-Chem Inc. Pittsburgh 
 -------------------------------------------------------
 A restricted SCF calculation will be
 performed using DIIS
 SCF converges when DIIS error is below 1.0e-08
 ---------------------------------------
  Cycle       Energy         DIIS error
 ---------------------------------------
    1   -1196.3687764793      9.78e-04  
    2   -1196.3724428298      3.90e-04  
    3   -1196.3723649586      4.43e-04  
    4   -1196.3727434737      5.13e-05  
    5   -1196.3727481427      1.14e-05  
    6   -1196.3727484089      4.50e-06  
    7   -1196.3727484547      8.99e-07  
    8   -1196.3727484568      6.68e-08  
    9   -1196.3727484568      2.31e-08  
   10   -1196.3727484568      2.51e-09  Convergence criterion met
 ---------------------------------------
 SCF time:   CPU 16.01s  wall 4.00s 
 SCF   energy in the final basis set =    -1196.3727484568
 Total energy in the final basis set =    -1196.3727484568

 --------------------------------------------------------------
             Orbital Energies (a.u.) and Symmetries
 --------------------------------------------------------------

 Alpha MOs, Restricted
 -- Occupied --                  
-101.60 -101.60  -24.73  -24.73  -10.34  -10.34   -9.51   -9.51
  1 Bu    1 Ag    2 Ag    2 Bu    3 Ag    3 Bu    4 Bu    4 Ag                 
 -7.280  -7.280  -7.269  -7.269  -7.269  -7.269  -1.286  -1.281
  5 Ag    5 Bu    1 Bg    1 Au    6 Bu    6 Ag    7 Ag    7 Bu                 
 -0.935  -0.918  -0.780  -0.647  -0.600  -0.568  -0.539  -0.522
  8 Ag    8 Bu    9 Ag    9 Bu   10 Ag   10 Bu    2 Au   11 Ag                 
 -0.502  -0.464  -0.431  -0.395  -0.383  -0.373  -0.357  -0.268
  2 Bg   11 Bu   12 Ag    3 Au    3 Bg   12 Bu   13 Ag    4 Au                 
 -- Virtual --                   
 -0.022  -0.021  -0.005   0.025   0.036   0.039   0.050   0.068
  4 Bg   13 Bu   14 Ag   14 Bu   15 Ag   15 Bu    5 Au   16 Ag                 
  0.072   0.082   0.082   0.091   0.098   0.113   0.118   0.136
 16 Bu    5 Bg   17 Ag   18 Ag    6 Bg   17 Bu    6 Au   18 Bu                 
  0.154   0.160   0.185   0.221   0.260   0.268   0.291   0.307
 19 Bu   19 Ag   20 Ag   20 Bu   21 Ag   21 Bu    7 Au   22 Ag                 
  0.309   0.312   0.346   0.353   0.356   0.367   0.416   0.421
  7 Bg   22 Bu   23 Bu   23 Ag   24 Bu   24 Ag   25 Bu   25 Ag                 
  0.437   0.439   0.467   0.508   0.515   0.525   0.537   0.648
  8 Bg    8 Au   26 Ag   26 Bu    9 Au   27 Ag    9 Bg   27 Bu                 
  0.703   0.707   0.744   0.790   0.796   0.819   0.821   0.863
 28 Ag   28 Bu   10 Au   29 Ag   29 Bu   10 Bg   11 Au   30 Ag                 
  0.867   0.903   0.938   0.969   1.042   1.084   1.145   1.183
 11 Bg   30 Bu   31 Bu   31 Ag   32 Ag   32 Bu   12 Au   33 Bu                 
  1.187   1.243   1.351   1.372   1.375   1.393   1.431   1.454
 33 Ag   12 Bg   13 Au   34 Ag   34 Bu   13 Bg   35 Ag   35 Bu                 
  1.557   1.583   1.679   1.711   1.834   1.867   1.932   1.948
 36 Ag   14 Au   37 Ag   36 Bu   37 Bu   14 Bg   38 Ag   38 Bu                 
  2.138   2.203   2.223   2.233   2.310   2.416   2.472   2.486
 39 Bu   39 Ag   15 Bg   15 Au   40 Bu   40 Ag   41 Bu   41 Ag                 
  2.592   2.776   3.022   3.055   3.193   3.480   3.736   3.753
 16 Au   16 Bg   42 Bu   42 Ag   43 Ag   43 Bu   17 Au   17 Bg                 
  3.773   3.794   3.932   3.983   4.006   4.119   4.690   4.828
 44 Ag   44 Bu   18 Bg   18 Au   45 Bu   45 Ag   46 Ag   46 Bu                 
  6.248   6.291   6.340   6.351   6.527   6.741   9.738   9.771
 19 Au   19 Bg   47 Ag   47 Bu   48 Ag   48 Bu   49 Ag   49 Bu                 
 23.326  24.054  25.764  25.799  25.875  25.962  26.319  26.532
 50 Ag   50 Bu   20 Bg   20 Au   51 Ag   51 Bu   52 Bu   52 Ag                 
 66.710  66.732 215.721 215.759
 53 Bu   53 Ag   54 Ag   54 Bu                                                 

 Beta MOs, Restricted
 -- Occupied --                  
-101.60 -101.60  -24.73  -24.73  -10.34  -10.34   -9.51   -9.51
  1 Bu    1 Ag    2 Ag    2 Bu    3 Ag    3 Bu    4 Bu    4 Ag                 
 -7.280  -7.280  -7.269  -7.269  -7.269  -7.269  -1.286  -1.281
  5 Ag    5 Bu    1 Bg    1 Au    6 Bu    6 Ag    7 Ag    7 Bu                 
 -0.935  -0.918  -0.780  -0.647  -0.600  -0.568  -0.539  -0.522
  8 Ag    8 Bu    9 Ag    9 Bu   10 Ag   10 Bu    2 Au   11 Ag                 
 -0.502  -0.464  -0.431  -0.395  -0.383  -0.373  -0.357  -0.268
  2 Bg   11 Bu   12 Ag    3 Au    3 Bg   12 Bu   13 Ag    4 Au                 
 -- Virtual --                   
 -0.022  -0.021  -0.005   0.025   0.036   0.039   0.050   0.068
  4 Bg   13 Bu   14 Ag   14 Bu   15 Ag   15 Bu    5 Au   16 Ag                 
  0.072   0.082   0.082   0.091   0.098   0.113   0.118   0.136
 16 Bu    5 Bg   17 Ag   18 Ag    6 Bg   17 Bu    6 Au   18 Bu                 
  0.154   0.160   0.185   0.221   0.260   0.268   0.291   0.307
 19 Bu   19 Ag   20 Ag   20 Bu   21 Ag   21 Bu    7 Au   22 Ag                 
  0.309   0.312   0.346   0.353   0.356   0.367   0.416   0.421
  7 Bg   22 Bu   23 Bu   23 Ag   24 Bu   24 Ag   25 Bu   25 Ag                 
  0.437   0.439   0.467   0.508   0.515   0.525   0.537   0.648
  8 Bg    8 Au   26 Ag   26 Bu    9 Au   27 Ag    9 Bg   27 Bu                 
  0.703   0.707   0.744   0.790   0.796   0.819   0.821   0.863
 28 Ag   28 Bu   10 Au   29 Ag   29 Bu   10 Bg   11 Au   30 Ag                 
  0.867   0.903   0.938   0.969   1.042   1.084   1.145   1.183
 11 Bg   30 Bu   31 Bu   31 Ag   32 Ag   32 Bu   12 Au   33 Bu                 
  1.187   1.243   1.351   1.372   1.375   1.393   1.431   1.454
 33 Ag   12 Bg   13 Au   34 Ag   34 Bu   13 Bg   35 Ag   35 Bu                 
  1.557   1.583   1.679   1.711   1.834   1.867   1.932   1.948
 36 Ag   14 Au   37 Ag   36 Bu   37 Bu   14 Bg   38 Ag   38 Bu                 
  2.138   2.203   2.223   2.233   2.310   2.416   2.472   2.486
 39 Bu   39 Ag   15 Bg   15 Au   40 Bu   40 Ag   41 Bu   41 Ag                 
  2.592   2.776   3.022   3.055   3.193   3.480   3.736   3.753
 16 Au   16 Bg   42 Bu   42 Ag   43 Ag   43 Bu   17 Au   17 Bg                 
  3.773   3.794   3.932   3.983   4.006   4.119   4.690   4.828
 44 Ag   44 Bu   18 Bg   18 Au   45 Bu   45 Ag   46 Ag   46 Bu                 
  6.248   6.291   6.340   6.351   6.527   6.741   9.738   9.771
 19 Au   19 Bg   47 Ag   47 Bu   48 Ag   48 Bu   49 Ag   49 Bu                 
 23.326  24.054  25.764  25.799  25.875  25.962  26.319  26.532
 50 Ag   50 Bu   20 Bg   20 Au   51 Ag   51 Bu   52 Bu   52 Ag                 
 66.710  66.732 215.721 215.759
 53 Bu   53 Ag   54 Ag   54 Bu                                                 
 --------------------------------------------------------------

          Ground-State Mulliken Net Atomic Charges

     Atom                 Charge (a.u.)
  ----------------------------------------
      1 F                    -0.029223
      2 Cl                    0.308567
      3 Cl                    0.308567
      4 F                    -0.029223
      5 C                    -0.279344
      6 C                    -0.279344
  ----------------------------------------
  Sum of atomic charges =     0.000000

 -----------------------------------------------------------------
                    Cartesian Multipole Moments
 -----------------------------------------------------------------
    Charge (ESU x 10^10)
                 0.0000
    Dipole Moment (Debye)
         X      -0.0000      Y      -0.0000      Z       0.0000
       Tot       0.0000
    Quadrupole Moments (Debye-Ang)
        XX     -44.7976     XY      -3.1015     YY     -47.6169
        XZ       0.0000     YZ      -0.0000     ZZ     -45.7726
    Octopole Moments (Debye-Ang^2)
       XXX       0.0000    XXY      -0.0000    XYY       0.0000
       YYY      -0.0000    XXZ      -0.0000    XYZ       0.0000
       YYZ       0.0000    XZZ      -0.0000    YZZ       0.0000
       ZZZ       0.0000
    Hexadecapole Moments (Debye-Ang^3)
      XXXX    -657.3050   XXXY      65.9353   XXYY    -152.5994
      XYYY      78.6497   YYYY    -303.3157   XXXZ       0.0000
      XXYZ      -0.0000   XYYZ       0.0000   YYYZ      -0.0000
      XXZZ    -124.2243   XYZZ      32.1791   YYZZ     -59.2284
      XZZZ       0.0000   YZZZ      -0.0000   ZZZZ     -47.3920
 -----------------------------------------------------------------
 Calculating analytic gradient of the SCF energy
 Gradient of SCF Energy
            1           2           3           4           5           6
    1   0.0025591   0.0131282  -0.0131282  -0.0025591   0.0078828  -0.0078828
    2  -0.0118523  -0.0206408   0.0206408   0.0118523  -0.0133976   0.0133976
    3   0.0000000  -0.0000000  -0.0000000  -0.0000000  -0.0000000   0.0000000
 Max gradient component =       2.064E-02
 RMS gradient           =       1.047E-02
 Gradient time:  CPU 5.71 s  wall 1.52 s
 Geometry Optimization Parameters
   NAtoms,    NIC,     NZ,  NCons,   NDum,   NFix, NCnnct, MaxDiis
        6      37       0       0       0       0       0       0

 Cartesian Hessian Update
 Hessian Updated using BFGS Update


** GEOMETRY OPTIMIZATION IN DELOCALIZED INTERNAL COORDINATES **
   Searching for a Minimum

   Optimization Cycle:   9

                       Coordinates (Angstroms)
     ATOM                X               Y               Z
      1  F         1.1003845363    1.3798052956    0.0000000000
      2  Cl       -1.9027903565    0.9821953949    0.0000000000
      3  Cl        1.9027903565   -0.9821953949    0.0000000000
      4  F        -1.1003845363   -1.3798052956    0.0000000000
      5  C         0.6517819835    0.1281577639    0.0000000000
      6  C        -0.6517819835   -0.1281577639    0.0000000000
   Point Group: c2h   Number of degrees of freedom:     5


   Energy is  -1196.372748457

 Hessian Updated using BFGS Update

  5 Hessian modes will be used to form the next step
  Hessian Eigenvalues:
     0.083724    0.254558    0.382304    0.514659    0.759950

 Minimum Search - Taking Simple RFO Step
 Searching for Lamda that Minimizes Along All modes
 Value Taken    Lamda =  -0.00422543
 Step Taken.  Stepsize is  0.207872

                             Maximum     Tolerance    Cnvgd?
         Gradient           0.018143      0.000300      NO
         Displacement       0.195743      0.001200      NO
         Energy change     -0.009399      0.000001      NO


 New Cartesian Coordinates Obtained by Inverse Iteration

 Displacement from previous Coordinates is:  0.149769
 ----------------------------------------------------------------
             Standard Nuclear Orientation (Angstroms)
    I     Atom           X                Y                Z
 ----------------------------------------------------------------
    1      F       1.0703790342     1.4062807760     0.0000000000
    2      Cl     -1.8892409952     1.0167263899     0.0000000000
    3      Cl      1.8892409952    -1.0167263899     0.0000000000
    4      F      -1.0703790342    -1.4062807760     0.0000000000
    5      C       0.6497491242     0.1407766364     0.0000000000
    6      C      -0.6497491242    -0.1407766364     0.0000000000
 ----------------------------------------------------------------
 Molecular Point Group                 C2h   NOp =  4
 Largest Abelian Subgroup              C2h   NOp =  4
 Nuclear Repulsion Energy =   351.0574259888 hartrees
 There are       32 alpha and       32 beta electrons
 Applying Cartesian multipole field
    Component          Value
    ---------          -----
     (2,0,0)        1.00000E-11
     (0,2,0)        2.00000E-11
     (0,0,2)       -3.00000E-11
 Nucleus-field energy     =     0.0000000103 hartrees
 Requested basis set is 6-311++G(d,p)
 There are 50 shells and 148 basis functions
 A cutoff of  1.0D-11 yielded   1085 shell pairs
 There are     10241 function pairs (     11093 Cartesian)
 Smallest overlap matrix eigenvalue = 4.32E-05
 Guess MOs from SCF MO coefficient file

 -----------------------------------------------------------------------
  General SCF calculation program by
  Eric Jon Sundstrom, Paul Horn, Yuezhi Mao, Dmitri Zuev, Alec White,
  David Stuck, Shaama M.S., Shane Yost, Joonho Lee, David Small,
  Daniel Levine, Susi Lehtola, Hugh Burton, Evgeny Epifanovsky
 -----------------------------------------------------------------------
 Exchange:     0.2000 Hartree-Fock + 0.0800 Slater + 0.7200 B88
 Correlation:  0.1900 VWN1RPA + 0.8100 LYP
 Using SG-1 standard quadrature grid
 using 4 threads for integral computing
 -------------------------------------------------------
 OpenMP Integral computing Module                
 Release: version 2.0, May 2017, Q-Chem Inc. Pleasanton 
 -------------------------------------------------------
 -------------------------------------------------------
 OpenMP BLAS3 based DFT computing Module                
 Release: version 1.0, May 2013, Q-Chem Inc. Pittsburgh 
 -------------------------------------------------------
 A restricted SCF calculation will be
 performed using DIIS
 SCF converges when DIIS error is below 1.0e-08
 ---------------------------------------
  Cycle       Energy         DIIS error
 ---------------------------------------
    1   -1196.3734846685      6.50e-04  
    2   -1196.3750916851      2.60e-04  
    3   -1196.3750587987      2.97e-04  
    4   -1196.3752264048      3.42e-05  
    5   -1196.3752285747      6.29e-06  
    6   -1196.3752286602      2.62e-06  
    7   -1196.3752286756      7.97e-07  
    8   -1196.3752286771      7.03e-08  
    9   -1196.3752286771      1.65e-08  
   10   -1196.3752286771      1.78e-09  Convergence criterion met
 ---------------------------------------
 SCF time:   CPU 15.95s  wall 4.00s 
 SCF   energy in the final basis set =    -1196.3752286771
 Total energy in the final basis set =    -1196.3752286771

 --------------------------------------------------------------
             Orbital Energies (a.u.) and Symmetries
 --------------------------------------------------------------

 Alpha MOs, Restricted
 -- Occupied --                  
-101.60 -101.60  -24.74  -24.74  -10.34  -10.34   -9.51   -9.51
  1 Bu    1 Ag    2 Ag    2 Bu    3 Ag    3 Bu    4 Bu    4 Ag                 
 -7.280  -7.280  -7.269  -7.269  -7.269  -7.269  -1.286  -1.281
  5 Bu    5 Ag    1 Bg    1 Au    6 Bu    6 Ag    7 Ag    7 Bu                 
 -0.931  -0.912  -0.779  -0.648  -0.599  -0.568  -0.538  -0.521
  8 Ag    8 Bu    9 Ag    9 Bu   10 Ag   10 Bu    2 Au   11 Ag                 
 -0.502  -0.464  -0.431  -0.394  -0.381  -0.374  -0.357  -0.270
  2 Bg   11 Bu   12 Ag    3 Au    3 Bg   12 Bu   13 Ag    4 Au                 
 -- Virtual --                   
 -0.025  -0.024  -0.007   0.024   0.032   0.036   0.050   0.065
 13 Bu    4 Bg   14 Ag   14 Bu   15 Ag   15 Bu    5 Au   16 Ag                 
  0.071   0.082   0.082   0.089   0.097   0.112   0.118   0.134
 16 Bu    5 Bg   17 Ag   18 Ag    6 Bg   17 Bu    6 Au   18 Bu                 
  0.153   0.160   0.182   0.220   0.261   0.265   0.292   0.306
 19 Bu   19 Ag   20 Ag   20 Bu   21 Ag   21 Bu    7 Au   22 Ag                 
  0.308   0.314   0.342   0.352   0.358   0.366   0.413   0.420
  7 Bg   22 Bu   23 Bu   23 Ag   24 Bu   24 Ag   25 Bu   25 Ag                 
  0.439   0.440   0.463   0.502   0.513   0.521   0.534   0.648
  8 Bg    8 Au   26 Ag   26 Bu    9 Au   27 Ag    9 Bg   27 Bu                 
  0.703   0.713   0.751   0.790   0.799   0.820   0.822   0.862
 28 Bu   28 Ag   10 Au   29 Ag   29 Bu   10 Bg   11 Au   30 Ag                 
  0.865   0.900   0.928   0.957   1.036   1.078   1.137   1.169
 11 Bg   30 Bu   31 Bu   31 Ag   32 Ag   32 Bu   12 Au   33 Bu                 
  1.173   1.240   1.344   1.372   1.375   1.393   1.443   1.451
 33 Ag   12 Bg   13 Au   34 Ag   34 Bu   13 Bg   35 Ag   35 Bu                 
  1.565   1.578   1.669   1.692   1.836   1.861   1.931   1.954
 36 Ag   14 Au   37 Ag   36 Bu   37 Bu   14 Bg   38 Ag   38 Bu                 
  2.127   2.179   2.220   2.233   2.307   2.394   2.471   2.472
 39 Bu   39 Ag   15 Bg   15 Au   40 Bu   40 Ag   41 Bu   41 Ag                 
  2.589   2.773   3.013   3.055   3.183   3.461   3.734   3.750
 16 Au   16 Bg   42 Bu   42 Ag   43 Ag   43 Bu   17 Au   17 Bg                 
  3.773   3.789   3.926   3.977   3.991   4.111   4.680   4.823
 44 Ag   44 Bu   18 Bg   18 Au   45 Bu   45 Ag   46 Ag   46 Bu                 
  6.247   6.288   6.338   6.347   6.523   6.734   9.720   9.762
 19 Au   19 Bg   47 Ag   47 Bu   48 Ag   48 Bu   49 Ag   49 Bu                 
 23.316  24.045  25.762  25.797  25.874  25.952  26.315  26.496
 50 Ag   50 Bu   20 Bg   20 Au   51 Ag   51 Bu   52 Bu   52 Ag                 
 66.706  66.729 215.701 215.751
 53 Bu   53 Ag   54 Ag   54 Bu                                                 

 Beta MOs, Restricted
 -- Occupied --                  
-101.60 -101.60  -24.74  -24.74  -10.34  -10.34   -9.51   -9.51
  1 Bu    1 Ag    2 Ag    2 Bu    3 Ag    3 Bu    4 Bu    4 Ag                 
 -7.280  -7.280  -7.269  -7.269  -7.269  -7.269  -1.286  -1.281
  5 Bu    5 Ag    1 Bg    1 Au    6 Bu    6 Ag    7 Ag    7 Bu                 
 -0.931  -0.912  -0.779  -0.648  -0.599  -0.568  -0.538  -0.521
  8 Ag    8 Bu    9 Ag    9 Bu   10 Ag   10 Bu    2 Au   11 Ag                 
 -0.502  -0.464  -0.431  -0.394  -0.381  -0.374  -0.357  -0.270
  2 Bg   11 Bu   12 Ag    3 Au    3 Bg   12 Bu   13 Ag    4 Au                 
 -- Virtual --                   
 -0.025  -0.024  -0.007   0.024   0.032   0.036   0.050   0.065
 13 Bu    4 Bg   14 Ag   14 Bu   15 Ag   15 Bu    5 Au   16 Ag                 
  0.071   0.082   0.082   0.089   0.097   0.112   0.118   0.134
 16 Bu    5 Bg   17 Ag   18 Ag    6 Bg   17 Bu    6 Au   18 Bu                 
  0.153   0.160   0.182   0.220   0.261   0.265   0.292   0.306
 19 Bu   19 Ag   20 Ag   20 Bu   21 Ag   21 Bu    7 Au   22 Ag                 
  0.308   0.314   0.342   0.352   0.358   0.366   0.413   0.420
  7 Bg   22 Bu   23 Bu   23 Ag   24 Bu   24 Ag   25 Bu   25 Ag                 
  0.439   0.440   0.463   0.502   0.513   0.521   0.534   0.648
  8 Bg    8 Au   26 Ag   26 Bu    9 Au   27 Ag    9 Bg   27 Bu                 
  0.703   0.713   0.751   0.790   0.799   0.820   0.822   0.862
 28 Bu   28 Ag   10 Au   29 Ag   29 Bu   10 Bg   11 Au   30 Ag                 
  0.865   0.900   0.928   0.957   1.036   1.078   1.137   1.169
 11 Bg   30 Bu   31 Bu   31 Ag   32 Ag   32 Bu   12 Au   33 Bu                 
  1.173   1.240   1.344   1.372   1.375   1.393   1.443   1.451
 33 Ag   12 Bg   13 Au   34 Ag   34 Bu   13 Bg   35 Ag   35 Bu                 
  1.565   1.578   1.669   1.692   1.836   1.861   1.931   1.954
 36 Ag   14 Au   37 Ag   36 Bu   37 Bu   14 Bg   38 Ag   38 Bu                 
  2.127   2.179   2.220   2.233   2.307   2.394   2.471   2.472
 39 Bu   39 Ag   15 Bg   15 Au   40 Bu   40 Ag   41 Bu   41 Ag                 
  2.589   2.773   3.013   3.055   3.183   3.461   3.734   3.750
 16 Au   16 Bg   42 Bu   42 Ag   43 Ag   43 Bu   17 Au   17 Bg                 
  3.773   3.789   3.926   3.977   3.991   4.111   4.680   4.823
 44 Ag   44 Bu   18 Bg   18 Au   45 Bu   45 Ag   46 Ag   46 Bu                 
  6.247   6.288   6.338   6.347   6.523   6.734   9.720   9.762
 19 Au   19 Bg   47 Ag   47 Bu   48 Ag   48 Bu   49 Ag   49 Bu                 
 23.316  24.045  25.762  25.797  25.874  25.952  26.315  26.496
 50 Ag   50 Bu   20 Bg   20 Au   51 Ag   51 Bu   52 Bu   52 Ag                 
 66.706  66.729 215.701 215.751
 53 Bu   53 Ag   54 Ag   54 Bu                                                 
 --------------------------------------------------------------

          Ground-State Mulliken Net Atomic Charges

     Atom                 Charge (a.u.)
  ----------------------------------------
      1 F                    -0.029065
      2 Cl                    0.309108
      3 Cl                    0.309108
      4 F                    -0.029065
      5 C                    -0.280043
      6 C                    -0.280043
  ----------------------------------------
  Sum of atomic charges =    -0.000000

 -----------------------------------------------------------------
                    Cartesian Multipole Moments
 -----------------------------------------------------------------
    Charge (ESU x 10^10)
                -0.0000
    Dipole Moment (Debye)
         X      -0.0000      Y      -0.0000      Z       0.0000
       Tot       0.0000
    Quadrupole Moments (Debye-Ang)
        XX     -45.0467     XY      -3.0132     YY     -47.4983
        XZ      -0.0000     YZ      -0.0000     ZZ     -45.8723
    Octopole Moments (Debye-Ang^2)
       XXX       0.0000    XXY      -0.0000    XYY       0.0000
       YYY      -0.0000    XXZ       0.0000    XYZ      -0.0000
       YYZ       0.0000    XZZ      -0.0000    YZZ      -0.0000
       ZZZ       0.0000
    Hexadecapole Moments (Debye-Ang^3)
      XXXX    -650.9517   XXXY      70.8336   XXYY    -152.2000
      XYYY      81.3000   YYYY    -316.3496   XXXZ      -0.0000
      XXYZ      -0.0000   XYYZ       0.0000   YYYZ      -0.0000
      XXZZ    -122.6129   XYZZ      33.6460   YYZZ     -61.7637
      XZZZ       0.0000   YZZZ      -0.0000   ZZZZ     -47.6114
 -----------------------------------------------------------------
 Calculating analytic gradient of the SCF energy
 Gradient of SCF Energy
            1           2           3           4           5           6
    1  -0.0010418   0.0069555  -0.0069555   0.0010418   0.0046308  -0.0046308
    2  -0.0013901  -0.0062636   0.0062636   0.0013901  -0.0062503   0.0062503
    3   0.0000000   0.0000000  -0.0000000   0.0000000   0.0000000  -0.0000000
 Max gradient component =       6.956E-03
 RMS gradient           =       4.098E-03
 Gradient time:  CPU 5.71 s  wall 1.57 s
 Geometry Optimization Parameters
   NAtoms,    NIC,     NZ,  NCons,   NDum,   NFix, NCnnct, MaxDiis
        6      37       0       0       0       0       0       0

 Cartesian Hessian Update
 Hessian Updated using BFGS Update


** GEOMETRY OPTIMIZATION IN DELOCALIZED INTERNAL COORDINATES **
   Searching for a Minimum

   Optimization Cycle:  10

                       Coordinates (Angstroms)
     ATOM                X               Y               Z
      1  F         1.0703790342    1.4062807760    0.0000000000
      2  Cl       -1.8892409952    1.0167263899    0.0000000000
      3  Cl        1.8892409952   -1.0167263899    0.0000000000
      4  F        -1.0703790342   -1.4062807760    0.0000000000
      5  C         0.6497491242    0.1407766364    0.0000000000
      6  C        -0.6497491242   -0.1407766364    0.0000000000
   Point Group: c2h   Number of degrees of freedom:     5


   Energy is  -1196.375228677

 Hessian Updated using BFGS Update

  5 Hessian modes will be used to form the next step
  Hessian Eigenvalues:
     0.078145    0.254012    0.382778    0.506068    0.702941

 Minimum Search - Taking Simple RFO Step
 Searching for Lamda that Minimizes Along All modes
 Value Taken    Lamda =  -0.00035844
 Step Taken.  Stepsize is  0.046916

                             Maximum     Tolerance    Cnvgd?
         Gradient           0.007907      0.000300      NO
         Displacement       0.040316      0.001200      NO
         Energy change     -0.002480      0.000001      NO


 New Cartesian Coordinates Obtained by Inverse Iteration

 Displacement from previous Coordinates is:  0.028045
 ----------------------------------------------------------------
             Standard Nuclear Orientation (Angstroms)
    I     Atom           X                Y                Z
 ----------------------------------------------------------------
    1      F       1.0673391668     1.4103663117     0.0000000000
    2      Cl     -1.8932264123     1.0244267472     0.0000000000
    3      Cl      1.8932264123    -1.0244267472     0.0000000000
    4      F      -1.0673391668    -1.4103663117     0.0000000000
    5      C       0.6502710373     0.1437337113     0.0000000000
    6      C      -0.6502710373    -0.1437337113     0.0000000000
 ----------------------------------------------------------------
 Molecular Point Group                 C2h   NOp =  4
 Largest Abelian Subgroup              C2h   NOp =  4
 Nuclear Repulsion Energy =   350.0838159803 hartrees
 There are       32 alpha and       32 beta electrons
 Applying Cartesian multipole field
    Component          Value
    ---------          -----
     (2,0,0)        1.00000E-11
     (0,2,0)        2.00000E-11
     (0,0,2)       -3.00000E-11
 Nucleus-field energy     =     0.0000000104 hartrees
 Requested basis set is 6-311++G(d,p)
 There are 50 shells and 148 basis functions
 A cutoff of  1.0D-11 yielded   1085 shell pairs
 There are     10241 function pairs (     11093 Cartesian)
 Smallest overlap matrix eigenvalue = 4.45E-05
 Guess MOs from SCF MO coefficient file

 -----------------------------------------------------------------------
  General SCF calculation program by
  Eric Jon Sundstrom, Paul Horn, Yuezhi Mao, Dmitri Zuev, Alec White,
  David Stuck, Shaama M.S., Shane Yost, Joonho Lee, David Small,
  Daniel Levine, Susi Lehtola, Hugh Burton, Evgeny Epifanovsky
 -----------------------------------------------------------------------
 Exchange:     0.2000 Hartree-Fock + 0.0800 Slater + 0.7200 B88
 Correlation:  0.1900 VWN1RPA + 0.8100 LYP
 Using SG-1 standard quadrature grid
 using 4 threads for integral computing
 -------------------------------------------------------
 OpenMP Integral computing Module                
 Release: version 2.0, May 2017, Q-Chem Inc. Pleasanton 
 -------------------------------------------------------
 -------------------------------------------------------
 OpenMP BLAS3 based DFT computing Module                
 Release: version 1.0, May 2013, Q-Chem Inc. Pittsburgh 
 -------------------------------------------------------
 A restricted SCF calculation will be
 performed using DIIS
 SCF converges when DIIS error is below 1.0e-08
 ---------------------------------------
  Cycle       Energy         DIIS error
 ---------------------------------------
    1   -1196.3753816494      1.55e-04  
    2   -1196.3754537839      8.33e-05  
    3   -1196.3754561759      7.93e-05  
    4   -1196.3754697529      7.88e-06  
    5   -1196.3754698488      2.95e-06  
    6   -1196.3754698676      7.69e-07  
    7   -1196.3754698688      1.17e-07  
    8   -1196.3754698688      1.47e-08  
    9   -1196.3754698688      4.11e-09  Convergence criterion met
 ---------------------------------------
 SCF time:   CPU 14.35s  wall 3.00s 
 SCF   energy in the final basis set =    -1196.3754698688
 Total energy in the final basis set =    -1196.3754698688

 --------------------------------------------------------------
             Orbital Energies (a.u.) and Symmetries
 --------------------------------------------------------------

 Alpha MOs, Restricted
 -- Occupied --                  
-101.60 -101.60  -24.74  -24.74  -10.34  -10.34   -9.51   -9.51
  1 Bu    1 Ag    2 Ag    2 Bu    3 Ag    3 Bu    4 Bu    4 Ag                 
 -7.280  -7.280  -7.269  -7.269  -7.269  -7.269  -1.287  -1.282
  5 Bu    5 Ag    1 Bg    1 Au    6 Bu    6 Ag    7 Ag    7 Bu                 
 -0.929  -0.910  -0.779  -0.649  -0.599  -0.568  -0.538  -0.521
  8 Ag    8 Bu    9 Ag    9 Bu   10 Ag   10 Bu    2 Au   11 Ag                 
 -0.503  -0.464  -0.430  -0.394  -0.381  -0.373  -0.357  -0.271
  2 Bg   11 Bu   12 Ag    3 Au    3 Bg   12 Bu   13 Ag    4 Au                 
 -- Virtual --                   
 -0.028  -0.025  -0.008   0.024   0.031   0.035   0.050   0.065
 13 Bu    4 Bg   14 Ag   14 Bu   15 Ag   15 Bu    5 Au   16 Ag                 
  0.071   0.081   0.082   0.088   0.097   0.112   0.118   0.133
 16 Bu    5 Bg   17 Ag   18 Ag    6 Bg   17 Bu    6 Au   18 Bu                 
  0.153   0.160   0.181   0.221   0.261   0.265   0.292   0.306
 19 Bu   19 Ag   20 Ag   20 Bu   21 Ag   21 Bu    7 Au   22 Ag                 
  0.308   0.314   0.341   0.352   0.358   0.366   0.412   0.420
  7 Bg   22 Bu   23 Bu   23 Ag   24 Bu   24 Ag   25 Bu   25 Ag                 
  0.439   0.441   0.462   0.501   0.513   0.520   0.533   0.648
  8 Bg    8 Au   26 Ag   26 Bu    9 Au   27 Ag    9 Bg   27 Bu                 
  0.700   0.715   0.753   0.790   0.800   0.821   0.823   0.862
 28 Bu   28 Ag   10 Au   29 Ag   29 Bu   10 Bg   11 Au   30 Ag                 
  0.866   0.898   0.925   0.952   1.034   1.076   1.135   1.165
 11 Bg   30 Bu   31 Bu   31 Ag   32 Ag   32 Bu   12 Au   33 Bu                 
  1.170   1.237   1.342   1.372   1.375   1.392   1.445   1.450
 33 Ag   12 Bg   13 Au   34 Ag   34 Bu   13 Bg   35 Ag   35 Bu                 
  1.564   1.575   1.665   1.685   1.835   1.858   1.930   1.950
 36 Ag   14 Au   37 Ag   36 Bu   37 Bu   14 Bg   38 Ag   38 Bu                 
  2.123   2.173   2.220   2.233   2.305   2.387   2.469   2.471
 39 Bu   39 Ag   15 Bg   15 Au   40 Bu   40 Ag   41 Ag   41 Bu                 
  2.587   2.771   3.009   3.053   3.175   3.456   3.733   3.749
 16 Au   16 Bg   42 Bu   42 Ag   43 Ag   43 Bu   17 Au   17 Bg                 
  3.772   3.787   3.925   3.976   3.988   4.108   4.677   4.822
 44 Ag   44 Bu   18 Bg   18 Au   45 Bu   45 Ag   46 Ag   46 Bu                 
  6.246   6.287   6.337   6.345   6.521   6.732   9.715   9.758
 19 Au   19 Bg   47 Ag   47 Bu   48 Ag   48 Bu   49 Ag   49 Bu                 
 23.314  24.035  25.761  25.797  25.873  25.948  26.312  26.486
 50 Ag   50 Bu   20 Bg   20 Au   51 Ag   51 Bu   52 Bu   52 Ag                 
 66.705  66.727 215.695 215.746
 53 Bu   53 Ag   54 Ag   54 Bu                                                 

 Beta MOs, Restricted
 -- Occupied --                  
-101.60 -101.60  -24.74  -24.74  -10.34  -10.34   -9.51   -9.51
  1 Bu    1 Ag    2 Ag    2 Bu    3 Ag    3 Bu    4 Bu    4 Ag                 
 -7.280  -7.280  -7.269  -7.269  -7.269  -7.269  -1.287  -1.282
  5 Bu    5 Ag    1 Bg    1 Au    6 Bu    6 Ag    7 Ag    7 Bu                 
 -0.929  -0.910  -0.779  -0.649  -0.599  -0.568  -0.538  -0.521
  8 Ag    8 Bu    9 Ag    9 Bu   10 Ag   10 Bu    2 Au   11 Ag                 
 -0.503  -0.464  -0.430  -0.394  -0.381  -0.373  -0.357  -0.271
  2 Bg   11 Bu   12 Ag    3 Au    3 Bg   12 Bu   13 Ag    4 Au                 
 -- Virtual --                   
 -0.028  -0.025  -0.008   0.024   0.031   0.035   0.050   0.065
 13 Bu    4 Bg   14 Ag   14 Bu   15 Ag   15 Bu    5 Au   16 Ag                 
  0.071   0.081   0.082   0.088   0.097   0.112   0.118   0.133
 16 Bu    5 Bg   17 Ag   18 Ag    6 Bg   17 Bu    6 Au   18 Bu                 
  0.153   0.160   0.181   0.221   0.261   0.265   0.292   0.306
 19 Bu   19 Ag   20 Ag   20 Bu   21 Ag   21 Bu    7 Au   22 Ag                 
  0.308   0.314   0.341   0.352   0.358   0.366   0.412   0.420
  7 Bg   22 Bu   23 Bu   23 Ag   24 Bu   24 Ag   25 Bu   25 Ag                 
  0.439   0.441   0.462   0.501   0.513   0.520   0.533   0.648
  8 Bg    8 Au   26 Ag   26 Bu    9 Au   27 Ag    9 Bg   27 Bu                 
  0.700   0.715   0.753   0.790   0.800   0.821   0.823   0.862
 28 Bu   28 Ag   10 Au   29 Ag   29 Bu   10 Bg   11 Au   30 Ag                 
  0.866   0.898   0.925   0.952   1.034   1.076   1.135   1.165
 11 Bg   30 Bu   31 Bu   31 Ag   32 Ag   32 Bu   12 Au   33 Bu                 
  1.170   1.237   1.342   1.372   1.375   1.392   1.445   1.450
 33 Ag   12 Bg   13 Au   34 Ag   34 Bu   13 Bg   35 Ag   35 Bu                 
  1.564   1.575   1.665   1.685   1.835   1.858   1.930   1.950
 36 Ag   14 Au   37 Ag   36 Bu   37 Bu   14 Bg   38 Ag   38 Bu                 
  2.123   2.173   2.220   2.233   2.305   2.387   2.469   2.471
 39 Bu   39 Ag   15 Bg   15 Au   40 Bu   40 Ag   41 Ag   41 Bu                 
  2.587   2.771   3.009   3.053   3.175   3.456   3.733   3.749
 16 Au   16 Bg   42 Bu   42 Ag   43 Ag   43 Bu   17 Au   17 Bg                 
  3.772   3.787   3.925   3.976   3.988   4.108   4.677   4.822
 44 Ag   44 Bu   18 Bg   18 Au   45 Bu   45 Ag   46 Ag   46 Bu                 
  6.246   6.287   6.337   6.345   6.521   6.732   9.715   9.758
 19 Au   19 Bg   47 Ag   47 Bu   48 Ag   48 Bu   49 Ag   49 Bu                 
 23.314  24.035  25.761  25.797  25.873  25.948  26.312  26.486
 50 Ag   50 Bu   20 Bg   20 Au   51 Ag   51 Bu   52 Bu   52 Ag                 
 66.705  66.727 215.695 215.746
 53 Bu   53 Ag   54 Ag   54 Bu                                                 
 --------------------------------------------------------------

          Ground-State Mulliken Net Atomic Charges

     Atom                 Charge (a.u.)
  ----------------------------------------
      1 F                    -0.027732
      2 Cl                    0.307837
      3 Cl                    0.307837
      4 F                    -0.027732
      5 C                    -0.280106
      6 C                    -0.280106
  ----------------------------------------
  Sum of atomic charges =    -0.000000

 -----------------------------------------------------------------
                    Cartesian Multipole Moments
 -----------------------------------------------------------------
    Charge (ESU x 10^10)
                -0.0000
    Dipole Moment (Debye)
         X       0.0000      Y       0.0000      Z      -0.0000
       Tot       0.0000
    Quadrupole Moments (Debye-Ang)
        XX     -45.1174     XY      -2.9630     YY     -47.4817
        XZ       0.0000     YZ      -0.0000     ZZ     -45.9181
    Octopole Moments (Debye-Ang^2)
       XXX      -0.0000    XXY       0.0000    XYY      -0.0000
       YYY       0.0000    XXZ      -0.0000    XYZ       0.0000
       YYZ      -0.0000    XZZ       0.0000    YZZ       0.0000
       ZZZ      -0.0000
    Hexadecapole Moments (Debye-Ang^3)
      XXXX    -653.7168   XXXY      72.2387   XXYY    -152.8237
      XYYY      82.5154   YYYY    -319.1427   XXXZ       0.0000
      XXYZ       0.0000   XYYZ      -0.0000   YYYZ       0.0000
      XXZZ    -123.0638   XYZZ      34.1537   YYZZ     -62.3072
      XZZZ       0.0000   YZZZ       0.0000   ZZZZ     -47.7182
 -----------------------------------------------------------------
 Calculating analytic gradient of the SCF energy
 Gradient of SCF Energy
            1           2           3           4           5           6
    1  -0.0014115   0.0038074  -0.0038074   0.0014115   0.0047429  -0.0047429
    2   0.0002609  -0.0022553   0.0022553  -0.0002609  -0.0030133   0.0030133
    3   0.0000000  -0.0000000   0.0000000  -0.0000000  -0.0000000   0.0000000
 Max gradient component =       4.743E-03
 RMS gradient           =       2.432E-03
 Gradient time:  CPU 5.68 s  wall 1.55 s
 Geometry Optimization Parameters
   NAtoms,    NIC,     NZ,  NCons,   NDum,   NFix, NCnnct, MaxDiis
        6      37       0       0       0       0       0       0

 Cartesian Hessian Update
 Hessian Updated using BFGS Update


** GEOMETRY OPTIMIZATION IN DELOCALIZED INTERNAL COORDINATES **
   Searching for a Minimum

   Optimization Cycle:  11

                       Coordinates (Angstroms)
     ATOM                X               Y               Z
      1  F         1.0673391668    1.4103663117    0.0000000000
      2  Cl       -1.8932264123    1.0244267472    0.0000000000
      3  Cl        1.8932264123   -1.0244267472    0.0000000000
      4  F        -1.0673391668   -1.4103663117    0.0000000000
      5  C         0.6502710373    0.1437337113    0.0000000000
      6  C        -0.6502710373   -0.1437337113    0.0000000000
   Point Group: c2h   Number of degrees of freedom:     5


   Energy is  -1196.375469869

 Hessian Updated using BFGS Update

  5 Hessian modes will be used to form the next step
  Hessian Eigenvalues:
     0.085550    0.247973    0.362195    0.386750    0.588269

 Minimum Search - Taking Simple RFO Step
 Searching for Lamda that Minimizes Along All modes
 Value Taken    Lamda =  -0.00014958
 Step Taken.  Stepsize is  0.024533

                             Maximum     Tolerance    Cnvgd?
         Gradient           0.004125      0.000300      NO
         Displacement       0.015938      0.001200      NO
         Energy change     -0.000241      0.000001      NO


 New Cartesian Coordinates Obtained by Inverse Iteration

 Displacement from previous Coordinates is:  0.019389
 ----------------------------------------------------------------
             Standard Nuclear Orientation (Angstroms)
    I     Atom           X                Y                Z
 ----------------------------------------------------------------
    1      F       1.0697983790     1.4107470634     0.0000000000
    2      Cl     -1.8994129178     1.0267423091     0.0000000000
    3      Cl      1.8994129178    -1.0267423091     0.0000000000
    4      F      -1.0697983790    -1.4107470634     0.0000000000
    5      C       0.6497147772     0.1453150658     0.0000000000
    6      C      -0.6497147772    -0.1453150658     0.0000000000
 ----------------------------------------------------------------
 Molecular Point Group                 C2h   NOp =  4
 Largest Abelian Subgroup              C2h   NOp =  4
 Nuclear Repulsion Energy =   349.3400374371 hartrees
 There are       32 alpha and       32 beta electrons
 Applying Cartesian multipole field
    Component          Value
    ---------          -----
     (2,0,0)        1.00000E-11
     (0,2,0)        2.00000E-11
     (0,0,2)       -3.00000E-11
 Nucleus-field energy     =     0.0000000104 hartrees
 Requested basis set is 6-311++G(d,p)
 There are 50 shells and 148 basis functions
 A cutoff of  1.0D-11 yielded   1085 shell pairs
 There are     10241 function pairs (     11093 Cartesian)
 Smallest overlap matrix eigenvalue = 4.50E-05
 Guess MOs from SCF MO coefficient file

 -----------------------------------------------------------------------
  General SCF calculation program by
  Eric Jon Sundstrom, Paul Horn, Yuezhi Mao, Dmitri Zuev, Alec White,
  David Stuck, Shaama M.S., Shane Yost, Joonho Lee, David Small,
  Daniel Levine, Susi Lehtola, Hugh Burton, Evgeny Epifanovsky
 -----------------------------------------------------------------------
 Exchange:     0.2000 Hartree-Fock + 0.0800 Slater + 0.7200 B88
 Correlation:  0.1900 VWN1RPA + 0.8100 LYP
 Using SG-1 standard quadrature grid
 using 4 threads for integral computing
 -------------------------------------------------------
 OpenMP Integral computing Module                
 Release: version 2.0, May 2017, Q-Chem Inc. Pleasanton 
 -------------------------------------------------------
 -------------------------------------------------------
 OpenMP BLAS3 based DFT computing Module                
 Release: version 1.0, May 2013, Q-Chem Inc. Pittsburgh 
 -------------------------------------------------------
 A restricted SCF calculation will be
 performed using DIIS
 SCF converges when DIIS error is below 1.0e-08
 ---------------------------------------
  Cycle       Energy         DIIS error
 ---------------------------------------
    1   -1196.3755209281      1.08e-04  
    2   -1196.3755616881      4.23e-05  
    3   -1196.3755602989      5.04e-05  
    4   -1196.3755661773      6.08e-06  
    5   -1196.3755662378      1.60e-06  
    6   -1196.3755662424      6.38e-07  
    7   -1196.3755662432      5.89e-08  
    8   -1196.3755662432      5.58e-09  Convergence criterion met
 ---------------------------------------
 SCF time:   CPU 12.74s  wall 3.00s 
 SCF   energy in the final basis set =    -1196.3755662432
 Total energy in the final basis set =    -1196.3755662432

 --------------------------------------------------------------
             Orbital Energies (a.u.) and Symmetries
 --------------------------------------------------------------

 Alpha MOs, Restricted
 -- Occupied --                  
-101.60 -101.60  -24.74  -24.74  -10.34  -10.34   -9.51   -9.51
  1 Bu    1 Ag    2 Ag    2 Bu    3 Ag    3 Bu    4 Bu    4 Ag                 
 -7.279  -7.279  -7.269  -7.269  -7.268  -7.268  -1.287  -1.283
  5 Bu    5 Ag    1 Bg    1 Au    6 Bu    6 Ag    7 Ag    7 Bu                 
 -0.927  -0.908  -0.780  -0.649  -0.600  -0.567  -0.538  -0.521
  8 Ag    8 Bu    9 Ag    9 Bu   10 Ag   10 Bu    2 Au   11 Ag                 
 -0.504  -0.464  -0.430  -0.393  -0.380  -0.373  -0.357  -0.272
  2 Bg   11 Bu   12 Ag    3 Au    3 Bg   12 Bu   13 Ag    4 Au                 
 -- Virtual --                   
 -0.031  -0.025  -0.008   0.023   0.029   0.035   0.050   0.064
 13 Bu    4 Bg   14 Ag   14 Bu   15 Ag   15 Bu    5 Au   16 Ag                 
  0.071   0.081   0.082   0.088   0.097   0.111   0.118   0.133
 16 Bu    5 Bg   17 Ag   18 Ag    6 Bg   17 Bu    6 Au   18 Bu                 
  0.152   0.160   0.181   0.221   0.261   0.265   0.292   0.306
 19 Bu   19 Ag   20 Ag   20 Bu   21 Ag   21 Bu    7 Au   22 Ag                 
  0.308   0.314   0.341   0.352   0.358   0.365   0.412   0.420
  7 Bg   22 Bu   23 Bu   23 Ag   24 Bu   24 Ag   25 Bu   25 Ag                 
  0.440   0.441   0.461   0.500   0.512   0.519   0.532   0.649
  8 Bg    8 Au   26 Ag   26 Bu    9 Au   27 Ag    9 Bg   27 Bu                 
  0.700   0.716   0.755   0.789   0.801   0.822   0.823   0.861
 28 Bu   28 Ag   10 Au   29 Ag   29 Bu   10 Bg   11 Au   30 Ag                 
  0.867   0.896   0.923   0.948   1.033   1.075   1.133   1.163
 11 Bg   30 Bu   31 Bu   31 Ag   32 Ag   32 Bu   12 Au   33 Bu                 
  1.168   1.235   1.340   1.372   1.375   1.391   1.445   1.450
 33 Ag   12 Bg   13 Au   34 Ag   34 Bu   13 Bg   35 Ag   35 Bu                 
  1.561   1.572   1.664   1.682   1.833   1.857   1.930   1.946
 36 Ag   14 Au   37 Ag   36 Bu   37 Bu   14 Bg   38 Ag   38 Bu                 
  2.122   2.172   2.220   2.233   2.304   2.384   2.468   2.470
 39 Bu   39 Ag   15 Bg   15 Au   40 Bu   40 Ag   41 Ag   41 Bu                 
  2.586   2.771   3.005   3.051   3.171   3.451   3.732   3.748
 16 Au   16 Bg   42 Bu   42 Ag   43 Ag   43 Bu   17 Au   17 Bg                 
  3.771   3.786   3.925   3.976   3.987   4.105   4.676   4.821
 44 Ag   44 Bu   18 Bg   18 Au   45 Bu   45 Ag   46 Ag   46 Bu                 
  6.245   6.286   6.337   6.345   6.521   6.730   9.711   9.754
 19 Au   19 Bg   47 Ag   47 Bu   48 Ag   48 Bu   49 Ag   49 Bu                 
 23.311  24.036  25.760  25.796  25.872  25.945  26.311  26.480
 50 Ag   50 Bu   20 Bg   20 Au   51 Ag   51 Bu   52 Bu   52 Ag                 
 66.704  66.727 215.692 215.742
 53 Bu   53 Ag   54 Ag   54 Bu                                                 

 Beta MOs, Restricted
 -- Occupied --                  
-101.60 -101.60  -24.74  -24.74  -10.34  -10.34   -9.51   -9.51
  1 Bu    1 Ag    2 Ag    2 Bu    3 Ag    3 Bu    4 Bu    4 Ag                 
 -7.279  -7.279  -7.269  -7.269  -7.268  -7.268  -1.287  -1.283
  5 Bu    5 Ag    1 Bg    1 Au    6 Bu    6 Ag    7 Ag    7 Bu                 
 -0.927  -0.908  -0.780  -0.649  -0.600  -0.567  -0.538  -0.521
  8 Ag    8 Bu    9 Ag    9 Bu   10 Ag   10 Bu    2 Au   11 Ag                 
 -0.504  -0.464  -0.430  -0.393  -0.380  -0.373  -0.357  -0.272
  2 Bg   11 Bu   12 Ag    3 Au    3 Bg   12 Bu   13 Ag    4 Au                 
 -- Virtual --                   
 -0.031  -0.025  -0.008   0.023   0.029   0.035   0.050   0.064
 13 Bu    4 Bg   14 Ag   14 Bu   15 Ag   15 Bu    5 Au   16 Ag                 
  0.071   0.081   0.082   0.088   0.097   0.111   0.118   0.133
 16 Bu    5 Bg   17 Ag   18 Ag    6 Bg   17 Bu    6 Au   18 Bu                 
  0.152   0.160   0.181   0.221   0.261   0.265   0.292   0.306
 19 Bu   19 Ag   20 Ag   20 Bu   21 Ag   21 Bu    7 Au   22 Ag                 
  0.308   0.314   0.341   0.352   0.358   0.365   0.412   0.420
  7 Bg   22 Bu   23 Bu   23 Ag   24 Bu   24 Ag   25 Bu   25 Ag                 
  0.440   0.441   0.461   0.500   0.512   0.519   0.532   0.649
  8 Bg    8 Au   26 Ag   26 Bu    9 Au   27 Ag    9 Bg   27 Bu                 
  0.700   0.716   0.755   0.789   0.801   0.822   0.823   0.861
 28 Bu   28 Ag   10 Au   29 Ag   29 Bu   10 Bg   11 Au   30 Ag                 
  0.867   0.896   0.923   0.948   1.033   1.075   1.133   1.163
 11 Bg   30 Bu   31 Bu   31 Ag   32 Ag   32 Bu   12 Au   33 Bu                 
  1.168   1.235   1.340   1.372   1.375   1.391   1.445   1.450
 33 Ag   12 Bg   13 Au   34 Ag   34 Bu   13 Bg   35 Ag   35 Bu                 
  1.561   1.572   1.664   1.682   1.833   1.857   1.930   1.946
 36 Ag   14 Au   37 Ag   36 Bu   37 Bu   14 Bg   38 Ag   38 Bu                 
  2.122   2.172   2.220   2.233   2.304   2.384   2.468   2.470
 39 Bu   39 Ag   15 Bg   15 Au   40 Bu   40 Ag   41 Ag   41 Bu                 
  2.586   2.771   3.005   3.051   3.171   3.451   3.732   3.748
 16 Au   16 Bg   42 Bu   42 Ag   43 Ag   43 Bu   17 Au   17 Bg                 
  3.771   3.786   3.925   3.976   3.987   4.105   4.676   4.821
 44 Ag   44 Bu   18 Bg   18 Au   45 Bu   45 Ag   46 Ag   46 Bu                 
  6.245   6.286   6.337   6.345   6.521   6.730   9.711   9.754
 19 Au   19 Bg   47 Ag   47 Bu   48 Ag   48 Bu   49 Ag   49 Bu                 
 23.311  24.036  25.760  25.796  25.872  25.945  26.311  26.480
 50 Ag   50 Bu   20 Bg   20 Au   51 Ag   51 Bu   52 Bu   52 Ag                 
 66.704  66.727 215.692 215.742
 53 Bu   53 Ag   54 Ag   54 Bu                                                 
 --------------------------------------------------------------

          Ground-State Mulliken Net Atomic Charges

     Atom                 Charge (a.u.)
  ----------------------------------------
      1 F                    -0.026828
      2 Cl                    0.305894
      3 Cl                    0.305894
      4 F                    -0.026828
      5 C                    -0.279067
      6 C                    -0.279067
  ----------------------------------------
  Sum of atomic charges =    -0.000000

 -----------------------------------------------------------------
                    Cartesian Multipole Moments
 -----------------------------------------------------------------
    Charge (ESU x 10^10)
                -0.0000
    Dipole Moment (Debye)
         X       0.0000      Y       0.0000      Z       0.0000
       Tot       0.0000
    Quadrupole Moments (Debye-Ang)
        XX     -45.1706     XY      -2.9190     YY     -47.4894
        XZ      -0.0000     YZ       0.0000     ZZ     -45.9472
    Octopole Moments (Debye-Ang^2)
       XXX      -0.0000    XXY       0.0000    XYY      -0.0000
       YYY       0.0000    XXZ       0.0000    XYZ       0.0000
       YYZ      -0.0000    XZZ       0.0000    YZZ       0.0000
       ZZZ       0.0000
    Hexadecapole Moments (Debye-Ang^3)
      XXXX    -657.5973   XXXY      72.8372   XXYY    -153.5310
      XYYY      83.3244   YYYY    -320.0054   XXXZ       0.0000
      XXYZ       0.0000   XYYZ      -0.0000   YYYZ       0.0000
      XXZZ    -123.7946   XYZZ      34.4275   YYZZ     -62.4687
      XZZZ       0.0000   YZZZ       0.0000   ZZZZ     -47.7846
 -----------------------------------------------------------------
 Calculating analytic gradient of the SCF energy
 Gradient of SCF Energy
            1           2           3           4           5           6
    1  -0.0007456   0.0011622  -0.0011622   0.0007456   0.0018181  -0.0018181
    2   0.0008314  -0.0000901   0.0000901  -0.0008314  -0.0010819   0.0010819
    3  -0.0000000  -0.0000000  -0.0000000   0.0000000   0.0000000  -0.0000000
 Max gradient component =       1.818E-03
 RMS gradient           =       8.870E-04
 Gradient time:  CPU 5.66 s  wall 1.54 s
 Geometry Optimization Parameters
   NAtoms,    NIC,     NZ,  NCons,   NDum,   NFix, NCnnct, MaxDiis
        6      37       0       0       0       0       0       0

 Cartesian Hessian Update
 Hessian Updated using BFGS Update


** GEOMETRY OPTIMIZATION IN DELOCALIZED INTERNAL COORDINATES **
   Searching for a Minimum

   Optimization Cycle:  12

                       Coordinates (Angstroms)
     ATOM                X               Y               Z
      1  F         1.0697983790    1.4107470634    0.0000000000
      2  Cl       -1.8994129178    1.0267423091    0.0000000000
      3  Cl        1.8994129178   -1.0267423091    0.0000000000
      4  F        -1.0697983790   -1.4107470634    0.0000000000
      5  C         0.6497147772    0.1453150658    0.0000000000
      6  C        -0.6497147772   -0.1453150658    0.0000000000
   Point Group: c2h   Number of degrees of freedom:     5


   Energy is  -1196.375566243

 Hessian Updated using BFGS Update

  5 Hessian modes will be used to form the next step
  Hessian Eigenvalues:
     0.100693    0.187118    0.290011    0.386789    0.584052

 Minimum Search - Taking Simple RFO Step
 Searching for Lamda that Minimizes Along All modes
 Value Taken    Lamda =  -0.00003526
 Step Taken.  Stepsize is  0.013999

                             Maximum     Tolerance    Cnvgd?
         Gradient           0.001489      0.000300      NO
         Displacement       0.008454      0.001200      NO
         Energy change     -0.000096      0.000001      NO


 New Cartesian Coordinates Obtained by Inverse Iteration

 Displacement from previous Coordinates is:  0.015300
 ----------------------------------------------------------------
             Standard Nuclear Orientation (Angstroms)
    I     Atom           X                Y                Z
 ----------------------------------------------------------------
    1      F       1.0731431322     1.4091746434     0.0000000000
    2      Cl     -1.9036639650     1.0257781384     0.0000000000
    3      Cl      1.9036639650    -1.0257781384     0.0000000000
    4      F      -1.0731431322    -1.4091746434     0.0000000000
    5      C       0.6495060215     0.1455834337     0.0000000000
    6      C      -0.6495060215    -0.1455834337     0.0000000000
 ----------------------------------------------------------------
 Molecular Point Group                 C2h   NOp =  4
 Largest Abelian Subgroup              C2h   NOp =  4
 Nuclear Repulsion Energy =   349.0531233875 hartrees
 There are       32 alpha and       32 beta electrons
 Applying Cartesian multipole field
    Component          Value
    ---------          -----
     (2,0,0)        1.00000E-11
     (0,2,0)        2.00000E-11
     (0,0,2)       -3.00000E-11
 Nucleus-field energy     =     0.0000000104 hartrees
 Requested basis set is 6-311++G(d,p)
 There are 50 shells and 148 basis functions
 A cutoff of  1.0D-11 yielded   1085 shell pairs
 There are     10241 function pairs (     11093 Cartesian)
 Smallest overlap matrix eigenvalue = 4.51E-05
 Guess MOs from SCF MO coefficient file

 -----------------------------------------------------------------------
  General SCF calculation program by
  Eric Jon Sundstrom, Paul Horn, Yuezhi Mao, Dmitri Zuev, Alec White,
  David Stuck, Shaama M.S., Shane Yost, Joonho Lee, David Small,
  Daniel Levine, Susi Lehtola, Hugh Burton, Evgeny Epifanovsky
 -----------------------------------------------------------------------
 Exchange:     0.2000 Hartree-Fock + 0.0800 Slater + 0.7200 B88
 Correlation:  0.1900 VWN1RPA + 0.8100 LYP
 Using SG-1 standard quadrature grid
 using 4 threads for integral computing
 -------------------------------------------------------
 OpenMP Integral computing Module                
 Release: version 2.0, May 2017, Q-Chem Inc. Pleasanton 
 -------------------------------------------------------
 -------------------------------------------------------
 OpenMP BLAS3 based DFT computing Module                
 Release: version 1.0, May 2013, Q-Chem Inc. Pittsburgh 
 -------------------------------------------------------
 A restricted SCF calculation will be
 performed using DIIS
 SCF converges when DIIS error is below 1.0e-08
 ---------------------------------------
  Cycle       Energy         DIIS error
 ---------------------------------------
    1   -1196.3755682990      6.61e-05  
    2   -1196.3755863937      1.48e-05  
    3   -1196.3755863252      1.53e-05  
    4   -1196.3755869238      4.79e-06  
    5   -1196.3755869702      1.02e-06  
    6   -1196.3755869717      3.62e-07  
    7   -1196.3755869720      7.26e-08  
    8   -1196.3755869720      6.72e-09  Convergence criterion met
 ---------------------------------------
 SCF time:   CPU 12.74s  wall 4.00s 
 SCF   energy in the final basis set =    -1196.3755869720
 Total energy in the final basis set =    -1196.3755869720

 --------------------------------------------------------------
             Orbital Energies (a.u.) and Symmetries
 --------------------------------------------------------------

 Alpha MOs, Restricted
 -- Occupied --                  
-101.60 -101.60  -24.74  -24.74  -10.35  -10.34   -9.51   -9.51
  1 Bu    1 Ag    2 Ag    2 Bu    3 Ag    3 Bu    4 Bu    4 Ag                 
 -7.279  -7.279  -7.269  -7.269  -7.268  -7.268  -1.288  -1.283
  5 Bu    5 Ag    1 Bg    1 Au    6 Bu    6 Ag    7 Ag    7 Bu                 
 -0.927  -0.907  -0.780  -0.650  -0.600  -0.567  -0.539  -0.521
  8 Ag    8 Bu    9 Ag    9 Bu   10 Ag   10 Bu    2 Au   11 Ag                 
 -0.504  -0.464  -0.430  -0.393  -0.380  -0.373  -0.357  -0.273
  2 Bg   11 Bu   12 Ag    3 Au    3 Bg   12 Bu   13 Ag    4 Au                 
 -- Virtual --                   
 -0.032  -0.025  -0.008   0.023   0.029   0.035   0.050   0.064
 13 Bu    4 Bg   14 Ag   14 Bu   15 Ag   15 Bu    5 Au   16 Ag                 
  0.071   0.081   0.082   0.088   0.097   0.111   0.118   0.133
 16 Bu    5 Bg   17 Ag   18 Ag    6 Bg   17 Bu    6 Au   18 Bu                 
  0.152   0.160   0.181   0.221   0.261   0.265   0.291   0.306
 19 Bu   19 Ag   20 Ag   20 Bu   21 Ag   21 Bu    7 Au   22 Ag                 
  0.307   0.314   0.341   0.352   0.357   0.365   0.412   0.419
  7 Bg   22 Bu   23 Bu   23 Ag   24 Bu   24 Ag   25 Bu   25 Ag                 
  0.440   0.441   0.460   0.500   0.512   0.519   0.532   0.649
  8 Bg    8 Au   26 Ag   26 Bu    9 Au   27 Ag    9 Bg   27 Bu                 
  0.700   0.716   0.755   0.789   0.801   0.822   0.824   0.861
 28 Bu   28 Ag   10 Au   29 Ag   29 Bu   10 Bg   11 Au   30 Ag                 
  0.868   0.895   0.923   0.947   1.033   1.075   1.133   1.163
 11 Bg   30 Bu   31 Bu   31 Ag   32 Ag   32 Bu   12 Au   33 Bu                 
  1.168   1.233   1.340   1.372   1.374   1.390   1.444   1.451
 33 Ag   12 Bg   13 Au   34 Ag   34 Bu   13 Bg   35 Ag   35 Bu                 
  1.559   1.570   1.664   1.682   1.832   1.857   1.930   1.943
 36 Ag   14 Au   37 Ag   36 Bu   37 Bu   14 Bg   38 Ag   38 Bu                 
  2.122   2.173   2.220   2.233   2.303   2.383   2.469   2.470
 39 Bu   39 Ag   15 Bg   15 Au   40 Bu   40 Ag   41 Ag   41 Bu                 
  2.585   2.771   3.004   3.050   3.170   3.450   3.732   3.748
 16 Au   16 Bg   42 Bu   42 Ag   43 Ag   43 Bu   17 Au   17 Bg                 
  3.770   3.786   3.925   3.976   3.988   4.105   4.676   4.821
 44 Ag   44 Bu   18 Bg   18 Au   45 Bu   45 Ag   46 Ag   46 Bu                 
  6.245   6.286   6.336   6.345   6.521   6.730   9.711   9.753
 19 Au   19 Bg   47 Ag   47 Bu   48 Ag   48 Bu   49 Ag   49 Bu                 
 23.311  24.037  25.760  25.796  25.871  25.945  26.310  26.478
 50 Ag   50 Bu   20 Bg   20 Au   51 Ag   51 Bu   52 Bu   52 Ag                 
 66.703  66.727 215.691 215.741
 53 Bu   53 Ag   54 Ag   54 Bu                                                 

 Beta MOs, Restricted
 -- Occupied --                  
-101.60 -101.60  -24.74  -24.74  -10.35  -10.34   -9.51   -9.51
  1 Bu    1 Ag    2 Ag    2 Bu    3 Ag    3 Bu    4 Bu    4 Ag                 
 -7.279  -7.279  -7.269  -7.269  -7.268  -7.268  -1.288  -1.283
  5 Bu    5 Ag    1 Bg    1 Au    6 Bu    6 Ag    7 Ag    7 Bu                 
 -0.927  -0.907  -0.780  -0.650  -0.600  -0.567  -0.539  -0.521
  8 Ag    8 Bu    9 Ag    9 Bu   10 Ag   10 Bu    2 Au   11 Ag                 
 -0.504  -0.464  -0.430  -0.393  -0.380  -0.373  -0.357  -0.273
  2 Bg   11 Bu   12 Ag    3 Au    3 Bg   12 Bu   13 Ag    4 Au                 
 -- Virtual --                   
 -0.032  -0.025  -0.008   0.023   0.029   0.035   0.050   0.064
 13 Bu    4 Bg   14 Ag   14 Bu   15 Ag   15 Bu    5 Au   16 Ag                 
  0.071   0.081   0.082   0.088   0.097   0.111   0.118   0.133
 16 Bu    5 Bg   17 Ag   18 Ag    6 Bg   17 Bu    6 Au   18 Bu                 
  0.152   0.160   0.181   0.221   0.261   0.265   0.291   0.306
 19 Bu   19 Ag   20 Ag   20 Bu   21 Ag   21 Bu    7 Au   22 Ag                 
  0.307   0.314   0.341   0.352   0.357   0.365   0.412   0.419
  7 Bg   22 Bu   23 Bu   23 Ag   24 Bu   24 Ag   25 Bu   25 Ag                 
  0.440   0.441   0.460   0.500   0.512   0.519   0.532   0.649
  8 Bg    8 Au   26 Ag   26 Bu    9 Au   27 Ag    9 Bg   27 Bu                 
  0.700   0.716   0.755   0.789   0.801   0.822   0.824   0.861
 28 Bu   28 Ag   10 Au   29 Ag   29 Bu   10 Bg   11 Au   30 Ag                 
  0.868   0.895   0.923   0.947   1.033   1.075   1.133   1.163
 11 Bg   30 Bu   31 Bu   31 Ag   32 Ag   32 Bu   12 Au   33 Bu                 
  1.168   1.233   1.340   1.372   1.374   1.390   1.444   1.451
 33 Ag   12 Bg   13 Au   34 Ag   34 Bu   13 Bg   35 Ag   35 Bu                 
  1.559   1.570   1.664   1.682   1.832   1.857   1.930   1.943
 36 Ag   14 Au   37 Ag   36 Bu   37 Bu   14 Bg   38 Ag   38 Bu                 
  2.122   2.173   2.220   2.233   2.303   2.383   2.469   2.470
 39 Bu   39 Ag   15 Bg   15 Au   40 Bu   40 Ag   41 Ag   41 Bu                 
  2.585   2.771   3.004   3.050   3.170   3.450   3.732   3.748
 16 Au   16 Bg   42 Bu   42 Ag   43 Ag   43 Bu   17 Au   17 Bg                 
  3.770   3.786   3.925   3.976   3.988   4.105   4.676   4.821
 44 Ag   44 Bu   18 Bg   18 Au   45 Bu   45 Ag   46 Ag   46 Bu                 
  6.245   6.286   6.336   6.345   6.521   6.730   9.711   9.753
 19 Au   19 Bg   47 Ag   47 Bu   48 Ag   48 Bu   49 Ag   49 Bu                 
 23.311  24.037  25.760  25.796  25.871  25.945  26.310  26.478
 50 Ag   50 Bu   20 Bg   20 Au   51 Ag   51 Bu   52 Bu   52 Ag                 
 66.703  66.727 215.691 215.741
 53 Bu   53 Ag   54 Ag   54 Bu                                                 
 --------------------------------------------------------------

          Ground-State Mulliken Net Atomic Charges

     Atom                 Charge (a.u.)
  ----------------------------------------
      1 F                    -0.026156
      2 Cl                    0.304634
      3 Cl                    0.304634
      4 F                    -0.026156
      5 C                    -0.278478
      6 C                    -0.278478
  ----------------------------------------
  Sum of atomic charges =    -0.000000

 -----------------------------------------------------------------
                    Cartesian Multipole Moments
 -----------------------------------------------------------------
    Charge (ESU x 10^10)
                -0.0000
    Dipole Moment (Debye)
         X       0.0000      Y       0.0000      Z       0.0000
       Tot       0.0000
    Quadrupole Moments (Debye-Ang)
        XX     -45.1886     XY      -2.8952     YY     -47.4989
        XZ      -0.0000     YZ       0.0000     ZZ     -45.9571
    Octopole Moments (Debye-Ang^2)
       XXX      -0.0000    XXY       0.0000    XYY      -0.0000
       YYY       0.0000    XXZ      -0.0000    XYZ       0.0000
       YYZ       0.0000    XZZ       0.0000    YZZ       0.0000
       ZZZ      -0.0000
    Hexadecapole Moments (Debye-Ang^3)
      XXXX    -660.1863   XXXY      72.8618   XXYY    -153.9397
      XYYY      83.6077   YYYY    -319.6030   XXXZ      -0.0000
      XXYZ       0.0000   XYYZ      -0.0000   YYYZ      -0.0000
      XXZZ    -124.3044   XYZZ      34.4849   YYZZ     -62.3874
      XZZZ       0.0000   YZZZ       0.0000   ZZZZ     -47.8089
 -----------------------------------------------------------------
 Calculating analytic gradient of the SCF energy
 Gradient of SCF Energy
            1           2           3           4           5           6
    1  -0.0001765   0.0000213  -0.0000213   0.0001765   0.0003528  -0.0003528
    2   0.0003705   0.0002738  -0.0002738  -0.0003705  -0.0001975   0.0001975
    3   0.0000000  -0.0000000  -0.0000000   0.0000000   0.0000000  -0.0000000
 Max gradient component =       3.705E-04
 RMS gradient           =       2.128E-04
 Gradient time:  CPU 5.66 s  wall 1.53 s
 Geometry Optimization Parameters
   NAtoms,    NIC,     NZ,  NCons,   NDum,   NFix, NCnnct, MaxDiis
        6      37       0       0       0       0       0       0

 Cartesian Hessian Update
 Hessian Updated using BFGS Update


** GEOMETRY OPTIMIZATION IN DELOCALIZED INTERNAL COORDINATES **
   Searching for a Minimum

   Optimization Cycle:  13

                       Coordinates (Angstroms)
     ATOM                X               Y               Z
      1  F         1.0731431322    1.4091746434    0.0000000000
      2  Cl       -1.9036639650    1.0257781384    0.0000000000
      3  Cl        1.9036639650   -1.0257781384    0.0000000000
      4  F        -1.0731431322   -1.4091746434    0.0000000000
      5  C         0.6495060215    0.1455834337    0.0000000000
      6  C        -0.6495060215   -0.1455834337    0.0000000000
   Point Group: c2h   Number of degrees of freedom:     5


   Energy is  -1196.375586972

 Hessian Updated using BFGS Update

  5 Hessian modes will be used to form the next step
  Hessian Eigenvalues:
     0.085222    0.173693    0.301324    0.387095    0.588242

 Minimum Search - Taking Simple RFO Step
 Searching for Lamda that Minimizes Along All modes
 Value Taken    Lamda =  -0.00000277
 Step Taken.  Stepsize is  0.005488

                             Maximum     Tolerance    Cnvgd?
         Gradient           0.000477      0.000300      NO
         Displacement       0.005207      0.001200      NO
         Energy change     -0.000021      0.000001      NO


 New Cartesian Coordinates Obtained by Inverse Iteration

 Displacement from previous Coordinates is:  0.004609
 ----------------------------------------------------------------
             Standard Nuclear Orientation (Angstroms)
    I     Atom           X                Y                Z
 ----------------------------------------------------------------
    1      F       1.0742709645     1.4084849942     0.0000000000
    2      Cl     -1.9043972885     1.0249553086     0.0000000000
    3      Cl      1.9043972885    -1.0249553086     0.0000000000
    4      F      -1.0742709645    -1.4084849942     0.0000000000
    5      C       0.6493964185     0.1455754745     0.0000000000
    6      C      -0.6493964185    -0.1455754745     0.0000000000
 ----------------------------------------------------------------
 Molecular Point Group                 C2h   NOp =  4
 Largest Abelian Subgroup              C2h   NOp =  4
 Nuclear Repulsion Energy =   349.0535000586 hartrees
 There are       32 alpha and       32 beta electrons
 Applying Cartesian multipole field
    Component          Value
    ---------          -----
     (2,0,0)        1.00000E-11
     (0,2,0)        2.00000E-11
     (0,0,2)       -3.00000E-11
 Nucleus-field energy     =     0.0000000104 hartrees
 Requested basis set is 6-311++G(d,p)
 There are 50 shells and 148 basis functions
 A cutoff of  1.0D-11 yielded   1085 shell pairs
 There are     10241 function pairs (     11093 Cartesian)
 Smallest overlap matrix eigenvalue = 4.50E-05
 Guess MOs from SCF MO coefficient file

 -----------------------------------------------------------------------
  General SCF calculation program by
  Eric Jon Sundstrom, Paul Horn, Yuezhi Mao, Dmitri Zuev, Alec White,
  David Stuck, Shaama M.S., Shane Yost, Joonho Lee, David Small,
  Daniel Levine, Susi Lehtola, Hugh Burton, Evgeny Epifanovsky
 -----------------------------------------------------------------------
 Exchange:     0.2000 Hartree-Fock + 0.0800 Slater + 0.7200 B88
 Correlation:  0.1900 VWN1RPA + 0.8100 LYP
 Using SG-1 standard quadrature grid
 using 4 threads for integral computing
 -------------------------------------------------------
 OpenMP Integral computing Module                
 Release: version 2.0, May 2017, Q-Chem Inc. Pleasanton 
 -------------------------------------------------------
 -------------------------------------------------------
 OpenMP BLAS3 based DFT computing Module                
 Release: version 1.0, May 2013, Q-Chem Inc. Pittsburgh 
 -------------------------------------------------------
 A restricted SCF calculation will be
 performed using DIIS
 SCF converges when DIIS error is below 1.0e-08
 ---------------------------------------
  Cycle       Energy         DIIS error
 ---------------------------------------
    1   -1196.3755868742      1.98e-05  
    2   -1196.3755884843      4.75e-06  
    3   -1196.3755884815      4.94e-06  
    4   -1196.3755885275      1.51e-06  
    5   -1196.3755885320      2.02e-07  
    6   -1196.3755885321      8.84e-08  
    7   -1196.3755885321      2.02e-08  
    8   -1196.3755885321      1.94e-09  Convergence criterion met
 ---------------------------------------
 SCF time:   CPU 12.76s  wall 4.00s 
 SCF   energy in the final basis set =    -1196.3755885321
 Total energy in the final basis set =    -1196.3755885321

 --------------------------------------------------------------
             Orbital Energies (a.u.) and Symmetries
 --------------------------------------------------------------

 Alpha MOs, Restricted
 -- Occupied --                  
-101.60 -101.60  -24.74  -24.74  -10.35  -10.34   -9.51   -9.51
  1 Bu    1 Ag    2 Ag    2 Bu    3 Ag    3 Bu    4 Bu    4 Ag                 
 -7.279  -7.279  -7.268  -7.268  -7.268  -7.268  -1.288  -1.283
  5 Bu    5 Ag    1 Bg    1 Au    6 Bu    6 Ag    7 Ag    7 Bu                 
 -0.927  -0.907  -0.780  -0.650  -0.600  -0.567  -0.539  -0.521
  8 Ag    8 Bu    9 Ag    9 Bu   10 Ag   10 Bu    2 Au   11 Ag                 
 -0.504  -0.464  -0.430  -0.393  -0.380  -0.373  -0.357  -0.273
  2 Bg   11 Bu   12 Ag    3 Au    3 Bg   12 Bu   13 Ag    4 Au                 
 -- Virtual --                   
 -0.032  -0.025  -0.008   0.023   0.029   0.035   0.050   0.064
 13 Bu    4 Bg   14 Ag   14 Bu   15 Ag   15 Bu    5 Au   16 Ag                 
  0.071   0.081   0.082   0.088   0.097   0.111   0.118   0.133
 16 Bu    5 Bg   17 Ag   18 Ag    6 Bg   17 Bu    6 Au   18 Bu                 
  0.152   0.160   0.181   0.221   0.261   0.265   0.291   0.306
 19 Bu   19 Ag   20 Ag   20 Bu   21 Ag   21 Bu    7 Au   22 Ag                 
  0.308   0.314   0.341   0.352   0.357   0.365   0.412   0.419
  7 Bg   22 Bu   23 Bu   23 Ag   24 Bu   24 Ag   25 Bu   25 Ag                 
  0.440   0.441   0.460   0.501   0.512   0.519   0.532   0.649
  8 Bg    8 Au   26 Ag   26 Bu    9 Au   27 Ag    9 Bg   27 Bu                 
  0.700   0.716   0.755   0.790   0.801   0.822   0.824   0.861
 28 Bu   28 Ag   10 Au   29 Ag   29 Bu   10 Bg   11 Au   30 Ag                 
  0.868   0.895   0.923   0.947   1.033   1.075   1.133   1.163
 11 Bg   30 Bu   31 Bu   31 Ag   32 Ag   32 Bu   12 Au   33 Bu                 
  1.168   1.233   1.340   1.372   1.374   1.390   1.444   1.451
 33 Ag   12 Bg   13 Au   34 Ag   34 Bu   13 Bg   35 Ag   35 Bu                 
  1.558   1.570   1.665   1.683   1.832   1.857   1.930   1.942
 36 Ag   14 Au   37 Ag   36 Bu   37 Bu   14 Bg   38 Ag   38 Bu                 
  2.122   2.174   2.220   2.233   2.303   2.384   2.469   2.470
 39 Bu   39 Ag   15 Bg   15 Au   40 Bu   40 Ag   41 Ag   41 Bu                 
  2.585   2.771   3.004   3.050   3.170   3.450   3.732   3.748
 16 Au   16 Bg   42 Bu   42 Ag   43 Ag   43 Bu   17 Au   17 Bg                 
  3.770   3.786   3.925   3.976   3.988   4.105   4.676   4.821
 44 Ag   44 Bu   18 Bg   18 Au   45 Bu   45 Ag   46 Ag   46 Bu                 
  6.244   6.286   6.336   6.345   6.521   6.730   9.711   9.753
 19 Au   19 Bg   47 Ag   47 Bu   48 Ag   48 Bu   49 Ag   49 Bu                 
 23.311  24.038  25.760  25.796  25.871  25.945  26.310  26.479
 50 Ag   50 Bu   20 Bg   20 Au   51 Ag   51 Bu   52 Bu   52 Ag                 
 66.703  66.727 215.691 215.741
 53 Bu   53 Ag   54 Ag   54 Bu                                                 

 Beta MOs, Restricted
 -- Occupied --                  
-101.60 -101.60  -24.74  -24.74  -10.35  -10.34   -9.51   -9.51
  1 Bu    1 Ag    2 Ag    2 Bu    3 Ag    3 Bu    4 Bu    4 Ag                 
 -7.279  -7.279  -7.268  -7.268  -7.268  -7.268  -1.288  -1.283
  5 Bu    5 Ag    1 Bg    1 Au    6 Bu    6 Ag    7 Ag    7 Bu                 
 -0.927  -0.907  -0.780  -0.650  -0.600  -0.567  -0.539  -0.521
  8 Ag    8 Bu    9 Ag    9 Bu   10 Ag   10 Bu    2 Au   11 Ag                 
 -0.504  -0.464  -0.430  -0.393  -0.380  -0.373  -0.357  -0.273
  2 Bg   11 Bu   12 Ag    3 Au    3 Bg   12 Bu   13 Ag    4 Au                 
 -- Virtual --                   
 -0.032  -0.025  -0.008   0.023   0.029   0.035   0.050   0.064
 13 Bu    4 Bg   14 Ag   14 Bu   15 Ag   15 Bu    5 Au   16 Ag                 
  0.071   0.081   0.082   0.088   0.097   0.111   0.118   0.133
 16 Bu    5 Bg   17 Ag   18 Ag    6 Bg   17 Bu    6 Au   18 Bu                 
  0.152   0.160   0.181   0.221   0.261   0.265   0.291   0.306
 19 Bu   19 Ag   20 Ag   20 Bu   21 Ag   21 Bu    7 Au   22 Ag                 
  0.308   0.314   0.341   0.352   0.357   0.365   0.412   0.419
  7 Bg   22 Bu   23 Bu   23 Ag   24 Bu   24 Ag   25 Bu   25 Ag                 
  0.440   0.441   0.460   0.501   0.512   0.519   0.532   0.649
  8 Bg    8 Au   26 Ag   26 Bu    9 Au   27 Ag    9 Bg   27 Bu                 
  0.700   0.716   0.755   0.790   0.801   0.822   0.824   0.861
 28 Bu   28 Ag   10 Au   29 Ag   29 Bu   10 Bg   11 Au   30 Ag                 
  0.868   0.895   0.923   0.947   1.033   1.075   1.133   1.163
 11 Bg   30 Bu   31 Bu   31 Ag   32 Ag   32 Bu   12 Au   33 Bu                 
  1.168   1.233   1.340   1.372   1.374   1.390   1.444   1.451
 33 Ag   12 Bg   13 Au   34 Ag   34 Bu   13 Bg   35 Ag   35 Bu                 
  1.558   1.570   1.665   1.683   1.832   1.857   1.930   1.942
 36 Ag   14 Au   37 Ag   36 Bu   37 Bu   14 Bg   38 Ag   38 Bu                 
  2.122   2.174   2.220   2.233   2.303   2.384   2.469   2.470
 39 Bu   39 Ag   15 Bg   15 Au   40 Bu   40 Ag   41 Ag   41 Bu                 
  2.585   2.771   3.004   3.050   3.170   3.450   3.732   3.748
 16 Au   16 Bg   42 Bu   42 Ag   43 Ag   43 Bu   17 Au   17 Bg                 
  3.770   3.786   3.925   3.976   3.988   4.105   4.676   4.821
 44 Ag   44 Bu   18 Bg   18 Au   45 Bu   45 Ag   46 Ag   46 Bu                 
  6.244   6.286   6.336   6.345   6.521   6.730   9.711   9.753
 19 Au   19 Bg   47 Ag   47 Bu   48 Ag   48 Bu   49 Ag   49 Bu                 
 23.311  24.038  25.760  25.796  25.871  25.945  26.310  26.479
 50 Ag   50 Bu   20 Bg   20 Au   51 Ag   51 Bu   52 Bu   52 Ag                 
 66.703  66.727 215.691 215.741
 53 Bu   53 Ag   54 Ag   54 Bu                                                 
 --------------------------------------------------------------

          Ground-State Mulliken Net Atomic Charges

     Atom                 Charge (a.u.)
  ----------------------------------------
      1 F                    -0.025994
      2 Cl                    0.304330
      3 Cl                    0.304330
      4 F                    -0.025994
      5 C                    -0.278336
      6 C                    -0.278336
  ----------------------------------------
  Sum of atomic charges =    -0.000000

 -----------------------------------------------------------------
                    Cartesian Multipole Moments
 -----------------------------------------------------------------
    Charge (ESU x 10^10)
                -0.0000
    Dipole Moment (Debye)
         X       0.0000      Y       0.0000      Z       0.0000
       Tot       0.0000
    Quadrupole Moments (Debye-Ang)
        XX     -45.1909     XY      -2.8897     YY     -47.5017
        XZ      -0.0000     YZ      -0.0000     ZZ     -45.9566
    Octopole Moments (Debye-Ang^2)
       XXX      -0.0000    XXY       0.0000    XYY      -0.0000
       YYY       0.0000    XXZ       0.0000    XYZ      -0.0000
       YYZ       0.0000    XZZ       0.0000    YZZ       0.0000
       ZZZ       0.0000
    Hexadecapole Moments (Debye-Ang^3)
      XXXX    -660.6460   XXXY      72.7695   XXYY    -153.9968
      XYYY      83.5862   YYYY    -319.2923   XXXZ      -0.0000
      XXYZ      -0.0000   XYYZ       0.0000   YYYZ      -0.0000
      XXZZ    -124.3987   XYZZ      34.4603   YYZZ     -62.3266
      XZZZ       0.0000   YZZZ      -0.0000   ZZZZ     -47.8084
 -----------------------------------------------------------------
 Calculating analytic gradient of the SCF energy
 Gradient of SCF Energy
            1           2           3           4           5           6
    1   0.0000029  -0.0000523   0.0000523  -0.0000029  -0.0000322   0.0000322
    2   0.0000835   0.0000986  -0.0000986  -0.0000835  -0.0000605   0.0000605
    3  -0.0000000   0.0000000  -0.0000000   0.0000000   0.0000000  -0.0000000
 Max gradient component =       9.856E-05
 RMS gradient           =       5.178E-05
 Gradient time:  CPU 5.65 s  wall 1.54 s
 Geometry Optimization Parameters
   NAtoms,    NIC,     NZ,  NCons,   NDum,   NFix, NCnnct, MaxDiis
        6      37       0       0       0       0       0       0

 Cartesian Hessian Update
 Hessian Updated using BFGS Update


** GEOMETRY OPTIMIZATION IN DELOCALIZED INTERNAL COORDINATES **
   Searching for a Minimum

   Optimization Cycle:  14

                       Coordinates (Angstroms)
     ATOM                X               Y               Z
      1  F         1.0742709645    1.4084849942    0.0000000000
      2  Cl       -1.9043972885    1.0249553086    0.0000000000
      3  Cl        1.9043972885   -1.0249553086    0.0000000000
      4  F        -1.0742709645   -1.4084849942    0.0000000000
      5  C         0.6493964185    0.1455754745    0.0000000000
      6  C        -0.6493964185   -0.1455754745    0.0000000000
   Point Group: c2h   Number of degrees of freedom:     5


   Energy is  -1196.375588532

 Hessian Updated using BFGS Update

  5 Hessian modes will be used to form the next step
  Hessian Eigenvalues:
     0.071500    0.179998    0.303468    0.386901    0.586738

 Minimum Search - Taking Simple RFO Step
 Searching for Lamda that Minimizes Along All modes
 Value Taken    Lamda =   0.00000000
 Step Taken.  Stepsize is  0.001100

                             Maximum     Tolerance    Cnvgd?
         Gradient           0.000084      0.000300     YES
         Displacement       0.001042      0.001200     YES
         Energy change     -0.000002      0.000001      NO


                       Distance Matrix (Angstroms)
             F (  1)   Cl(  2)   Cl(  3)   F (  4)   C (  5)
   Cl(  2)  3.003258
   Cl(  3)  2.571136  4.325396
   F (  4)  3.542817  2.571136  3.003258
   C (  5)  1.332463  2.700957  1.716150  2.320804
   C (  6)  2.320804  1.716150  2.700957  1.332463  1.331027

 Final energy is   -1196.3755885320984     


 ******************************
 **  OPTIMIZATION CONVERGED  **
 ******************************

                       Coordinates (Angstroms)
     ATOM                X               Y               Z
      1  F         1.0742709645    1.4084849942    0.0000000000
      2  Cl       -1.9043972885    1.0249553086    0.0000000000
      3  Cl        1.9043972885   -1.0249553086    0.0000000000
      4  F        -1.0742709645   -1.4084849942    0.0000000000
      5  C         0.6493964185    0.1455754745    0.0000000000
      6  C        -0.6493964185   -0.1455754745    0.0000000000

Z-matrix Print:
$molecule
0 1
Cl
C  1 1.716150
C  2 1.331027 1 124.359407
F  2 1.332463 1 114.411223 3 -180.000000 0
F  3 1.332463 2 121.229370 1 -0.000000 0
Cl 3 1.716150 2 124.359407 1 -180.000000 0
$end


 --------------------------------------------------------------
             Orbital Energies (a.u.) and Symmetries
 --------------------------------------------------------------

 Alpha MOs, Restricted
 -- Occupied --                  
-101.60 -101.60  -24.74  -24.74  -10.35  -10.34   -9.51   -9.51
  1 Bu    1 Ag    2 Ag    2 Bu    3 Ag    3 Bu    4 Bu    4 Ag                 
 -7.279  -7.279  -7.268  -7.268  -7.268  -7.268  -1.288  -1.283
  5 Bu    5 Ag    1 Bg    1 Au    6 Bu    6 Ag    7 Ag    7 Bu                 
 -0.927  -0.907  -0.780  -0.650  -0.600  -0.567  -0.539  -0.521
  8 Ag    8 Bu    9 Ag    9 Bu   10 Ag   10 Bu    2 Au   11 Ag                 
 -0.504  -0.464  -0.430  -0.393  -0.380  -0.373  -0.357  -0.273
  2 Bg   11 Bu   12 Ag    3 Au    3 Bg   12 Bu   13 Ag    4 Au                 
 -- Virtual --                   
 -0.032  -0.025  -0.008   0.023   0.029   0.035   0.050   0.064
 13 Bu    4 Bg   14 Ag   14 Bu   15 Ag   15 Bu    5 Au   16 Ag                 
  0.071   0.081   0.082   0.088   0.097   0.111   0.118   0.133
 16 Bu    5 Bg   17 Ag   18 Ag    6 Bg   17 Bu    6 Au   18 Bu                 
  0.152   0.160   0.181   0.221   0.261   0.265   0.291   0.306
 19 Bu   19 Ag   20 Ag   20 Bu   21 Ag   21 Bu    7 Au   22 Ag                 
  0.308   0.314   0.341   0.352   0.357   0.365   0.412   0.419
  7 Bg   22 Bu   23 Bu   23 Ag   24 Bu   24 Ag   25 Bu   25 Ag                 
  0.440   0.441   0.460   0.501   0.512   0.519   0.532   0.649
  8 Bg    8 Au   26 Ag   26 Bu    9 Au   27 Ag    9 Bg   27 Bu                 
  0.700   0.716   0.755   0.790   0.801   0.822   0.824   0.861
 28 Bu   28 Ag   10 Au   29 Ag   29 Bu   10 Bg   11 Au   30 Ag                 
  0.868   0.895   0.923   0.947   1.033   1.075   1.133   1.163
 11 Bg   30 Bu   31 Bu   31 Ag   32 Ag   32 Bu   12 Au   33 Bu                 
  1.168   1.233   1.340   1.372   1.374   1.390   1.444   1.451
 33 Ag   12 Bg   13 Au   34 Ag   34 Bu   13 Bg   35 Ag   35 Bu                 
  1.558   1.570   1.665   1.683   1.832   1.857   1.930   1.942
 36 Ag   14 Au   37 Ag   36 Bu   37 Bu   14 Bg   38 Ag   38 Bu                 
  2.122   2.174   2.220   2.233   2.303   2.384   2.469   2.470
 39 Bu   39 Ag   15 Bg   15 Au   40 Bu   40 Ag   41 Ag   41 Bu                 
  2.585   2.771   3.004   3.050   3.170   3.450   3.732   3.748
 16 Au   16 Bg   42 Bu   42 Ag   43 Ag   43 Bu   17 Au   17 Bg                 
  3.770   3.786   3.925   3.976   3.988   4.105   4.676   4.821
 44 Ag   44 Bu   18 Bg   18 Au   45 Bu   45 Ag   46 Ag   46 Bu                 
  6.244   6.286   6.336   6.345   6.521   6.730   9.711   9.753
 19 Au   19 Bg   47 Ag   47 Bu   48 Ag   48 Bu   49 Ag   49 Bu                 
 23.311  24.038  25.760  25.796  25.871  25.945  26.310  26.479
 50 Ag   50 Bu   20 Bg   20 Au   51 Ag   51 Bu   52 Bu   52 Ag                 
 66.703  66.727 215.691 215.741
 53 Bu   53 Ag   54 Ag   54 Bu                                                 

 Beta MOs, Restricted
 -- Occupied --                  
-101.60 -101.60  -24.74  -24.74  -10.35  -10.34   -9.51   -9.51
  1 Bu    1 Ag    2 Ag    2 Bu    3 Ag    3 Bu    4 Bu    4 Ag                 
 -7.279  -7.279  -7.268  -7.268  -7.268  -7.268  -1.288  -1.283
  5 Bu    5 Ag    1 Bg    1 Au    6 Bu    6 Ag    7 Ag    7 Bu                 
 -0.927  -0.907  -0.780  -0.650  -0.600  -0.567  -0.539  -0.521
  8 Ag    8 Bu    9 Ag    9 Bu   10 Ag   10 Bu    2 Au   11 Ag                 
 -0.504  -0.464  -0.430  -0.393  -0.380  -0.373  -0.357  -0.273
  2 Bg   11 Bu   12 Ag    3 Au    3 Bg   12 Bu   13 Ag    4 Au                 
 -- Virtual --                   
 -0.032  -0.025  -0.008   0.023   0.029   0.035   0.050   0.064
 13 Bu    4 Bg   14 Ag   14 Bu   15 Ag   15 Bu    5 Au   16 Ag                 
  0.071   0.081   0.082   0.088   0.097   0.111   0.118   0.133
 16 Bu    5 Bg   17 Ag   18 Ag    6 Bg   17 Bu    6 Au   18 Bu                 
  0.152   0.160   0.181   0.221   0.261   0.265   0.291   0.306
 19 Bu   19 Ag   20 Ag   20 Bu   21 Ag   21 Bu    7 Au   22 Ag                 
  0.308   0.314   0.341   0.352   0.357   0.365   0.412   0.419
  7 Bg   22 Bu   23 Bu   23 Ag   24 Bu   24 Ag   25 Bu   25 Ag                 
  0.440   0.441   0.460   0.501   0.512   0.519   0.532   0.649
  8 Bg    8 Au   26 Ag   26 Bu    9 Au   27 Ag    9 Bg   27 Bu                 
  0.700   0.716   0.755   0.790   0.801   0.822   0.824   0.861
 28 Bu   28 Ag   10 Au   29 Ag   29 Bu   10 Bg   11 Au   30 Ag                 
  0.868   0.895   0.923   0.947   1.033   1.075   1.133   1.163
 11 Bg   30 Bu   31 Bu   31 Ag   32 Ag   32 Bu   12 Au   33 Bu                 
  1.168   1.233   1.340   1.372   1.374   1.390   1.444   1.451
 33 Ag   12 Bg   13 Au   34 Ag   34 Bu   13 Bg   35 Ag   35 Bu                 
  1.558   1.570   1.665   1.683   1.832   1.857   1.930   1.942
 36 Ag   14 Au   37 Ag   36 Bu   37 Bu   14 Bg   38 Ag   38 Bu                 
  2.122   2.174   2.220   2.233   2.303   2.384   2.469   2.470
 39 Bu   39 Ag   15 Bg   15 Au   40 Bu   40 Ag   41 Ag   41 Bu                 
  2.585   2.771   3.004   3.050   3.170   3.450   3.732   3.748
 16 Au   16 Bg   42 Bu   42 Ag   43 Ag   43 Bu   17 Au   17 Bg                 
  3.770   3.786   3.925   3.976   3.988   4.105   4.676   4.821
 44 Ag   44 Bu   18 Bg   18 Au   45 Bu   45 Ag   46 Ag   46 Bu                 
  6.244   6.286   6.336   6.345   6.521   6.730   9.711   9.753
 19 Au   19 Bg   47 Ag   47 Bu   48 Ag   48 Bu   49 Ag   49 Bu                 
 23.311  24.038  25.760  25.796  25.871  25.945  26.310  26.479
 50 Ag   50 Bu   20 Bg   20 Au   51 Ag   51 Bu   52 Bu   52 Ag                 
 66.703  66.727 215.691 215.741
 53 Bu   53 Ag   54 Ag   54 Bu                                                 
 --------------------------------------------------------------

          Ground-State Mulliken Net Atomic Charges

     Atom                 Charge (a.u.)
  ----------------------------------------
      1 F                    -0.025994
      2 Cl                    0.304330
      3 Cl                    0.304330
      4 F                    -0.025994
      5 C                    -0.278336
      6 C                    -0.278336
  ----------------------------------------
  Sum of atomic charges =    -0.000000

 -----------------------------------------------------------------
                    Cartesian Multipole Moments
 -----------------------------------------------------------------
    Charge (ESU x 10^10)
                -0.0000
    Dipole Moment (Debye)
         X       0.0000      Y       0.0000      Z       0.0000
       Tot       0.0000
    Quadrupole Moments (Debye-Ang)
        XX     -45.1909     XY      -2.8897     YY     -47.5017
        XZ      -0.0000     YZ      -0.0000     ZZ     -45.9566
    Octopole Moments (Debye-Ang^2)
       XXX      -0.0000    XXY       0.0000    XYY      -0.0000
       YYY       0.0000    XXZ       0.0000    XYZ      -0.0000
       YYZ       0.0000    XZZ       0.0000    YZZ       0.0000
       ZZZ       0.0000
    Hexadecapole Moments (Debye-Ang^3)
      XXXX    -660.6460   XXXY      72.7695   XXYY    -153.9968
      XYYY      83.5862   YYYY    -319.2923   XXXZ      -0.0000
      XXYZ      -0.0000   XYYZ       0.0000   YYYZ      -0.0000
      XXZZ    -124.3987   XYZZ      34.4603   YYZZ     -62.3266
      XZZZ       0.0000   YZZZ      -0.0000   ZZZZ     -47.8084
 -----------------------------------------------------------------
Archival summary:
1\1\TWL01\OPT\ProcedureUnspecified\BasisUnspecified\l222\taweetha\MonAug2723:57:392018MonAug2723:57:392018\0\\#,OPT,ProcedureUnspecified,BasisUnspecified,\\0,1\Cl\C,1,1.71615\C,2,1.33103,1,124.359\F,2,1.33246,1,114.411,3,-180,0\F,3,1.33246,2,121.229,1,-0,0\Cl,3,1.71615,2,124.359,1,-180,0\\\@

 Total job time:  79.06s(wall), 289.29s(cpu) 
 Mon Aug 27 23:57:39 2018

        *************************************************************
        *                                                           *
        *  Thank you very much for using Q-Chem.  Have a nice day.  *
        *                                                           *
        *************************************************************


 
User input: 2 of 2 
 
Q-Chem Developer Version!
                  Welcome to Q-Chem
     A Quantum Leap Into The Future Of Chemistry


 Q-Chem 5.1, Q-Chem, Inc., Pleasanton, CA (2018)

 Yihan Shao,  Zhengting Gan,  E. Epifanovsky,  A. T. B. Gilbert,  M. Wormit,  
 J. Kussmann,  A. W. Lange,  A. Behn,  Jia Deng,  Xintian Feng,  D. Ghosh,  
 M. Goldey,  P. R. Horn,  L. D. Jacobson,  I. Kaliman,  T. Kus,  A. Landau,  
 Jie Liu,  E. I. Proynov,  R. M. Richard,  R. P. Steele,  E. J. Sundstrom,  
 H. L. Woodcock III,  P. M. Zimmerman,  D. Zuev,  B. Albrecht,  E. Alguire,  
 S. A. Baeppler,  D. Barton,  Z. Benda,  Y. A. Bernard,  E. J. Berquist,  
 K. B. Bravaya,  H. Burton,  D. Casanova,  Chun-Min Chang,  Yunqing Chen,  
 A. Chien,  K. D. Closser,  M. P. Coons,  S. Coriani,  S. Dasgupta,  
 A. L. Dempwolff,  M. Diedenhofen,  Hainam Do,  R. G. Edgar,  Po-Tung Fang,  
 S. Faraji,  S. Fatehi,  Qingguo Feng,  K. D. Fenk,  J. Fosso-Tande,  
 Qinghui Ge,  A. Ghysels,  G. Gidofalvi,  J. Gomes,  J. Gonthier,  A. Gunina,  
 D. Hait,  M. W. D. Hanson-Heine,  P. H. P. Harbach,  A. W. Hauser,  
 J. E. Herr,  E. G. Hohenstein,  Z. C. Holden,  Kerwin Hui,  B. C. Huynh,  
 T.-C. Jagau,  Hyunjun Ji,  B. Kaduk,  K. Khistyaev,  Jaehoon Kim,  
 P. Klunzinger,  K. Koh,  D. Kosenkov,  L. Koulias,  T. Kowalczyk,  
 C. M. Krauter,  A. Kunitsa,  Ka Un Lao,  A. Laurent,  K. V. Lawler,  
 Joonho Lee,  D. Lefrancois,  S. Lehtola,  D. S. Levine,  Yi-Pei Li,  
 You-Sheng Lin,  Fenglai Liu,  E. Livshits,  A. Luenser,  P. Manohar,  
 E. Mansoor,  S. F. Manzer,  Shan-Ping Mao,  Yuezhi Mao,  N. Mardirossian,  
 A. V. Marenich,  T. Markovich,  L. A. Martinez-Martinez,  S. A. Maurer,  
 N. J. Mayhall,  S. C. McKenzie,  J.-M. Mewes,  A. F. Morrison,  
 J. W. Mullinax,  K. Nanda,  T. S. Nguyen-Beck,  R. Olivares-Amaya,  
 J. A. Parkhill,  T. M. Perrine,  F. Plasser,  P. Pokhilko,  S. Prager,  
 A. Prociuk,  E. Ramos,  D. R. Rehn,  F. Rob,  M. Schneider,  N. Sergueev,  
 S. M. Sharada,  S. Sharma,  D. W. Small,  T. Stauch,  T. Stein,  
 Yu-Chuan Su,  A. J. W. Thom,  A. Tkatchenko,  T. Tsuchimochi,  N. M. Tubman,  
 L. Vogt,  M. L. Vidal,  O. Vydrov,  M. A. Watson,  J. Wenzel,  
 M. de Wergifosse,  T. A. Wesolowski,  A. White,  J. Witte,  A. Yamada,  
 Jun Yang,  K. Yao,  S. Yeganeh,  S. R. Yost,  Zhi-Qiang You,  A. Zech,  
 Igor Ying Zhang,  Xing Zhang,  Yan Zhao,  Ying Zhu,  B. R. Brooks,  
 G. K. L. Chan,  C. J. Cramer,  M. S. Gordon,  W. J. Hehre,  A. Klamt,  
 M. W. Schmidt,  C. D. Sherrill,  D. G. Truhlar,  A. Aspuru-Guzik,  R. Baer,  
 A. T. Bell,  N. A. Besley,  Jeng-Da Chai,  A. E. DePrince, III,  
 R. A. DiStasio Jr.,  A. Dreuw,  B. D. Dunietz,  T. R. Furlani,  
 Chao-Ping Hsu,  Yousung Jung,  Jing Kong,  D. S. Lambrecht,  WanZhen Liang,  
 C. Ochsenfeld,  V. A. Rassolov,  L. V. Slipchenko,  J. E. Subotnik,  
 T. Van Voorhis,  J. M. Herbert,  A. I. Krylov,  P. M. W. Gill,  M. Head-Gordon

 Contributors to earlier versions of Q-Chem not listed above: 
 R. D. Adamson,  B. Austin,  J. Baker,  G. J. O. Beran,  K. Brandhorst,  
 S. T. Brown,  E. F. C. Byrd,  A. K. Chakraborty,  C.-L. Cheng,  
 Siu Hung Chien,  D. M. Chipman,  D. L. Crittenden,  H. Dachsel,  
 R. J. Doerksen,  A. D. Dutoi,  L. Fusti-Molnar,  W. A. Goddard III,  
 A. Golubeva-Zadorozhnaya,  S. R. Gwaltney,  G. Hawkins,  A. Heyden,  
 S. Hirata,  G. Kedziora,  F. J. Keil,  C. Kelley,  Jihan Kim,  R. A. King,  
 R. Z. Khaliullin,  P. P. Korambath,  W. Kurlancheek,  A. M. Lee,  M. S. Lee,  
 S. V. Levchenko,  Ching Yeh Lin,  D. Liotard,  R. C. Lochan,  I. Lotan,  
 P. E. Maslen,  N. Nair,  D. P. O'Neill,  D. Neuhauser,  E. Neuscamman,  
 C. M. Oana,  R. Olson,  B. Peters,  R. Peverati,  P. A. Pieniazek,  
 Y. M. Rhee,  J. Ritchie,  M. A. Rohrdanz,  E. Rosta,  N. J. Russ,  
 H. F. Schaefer III,  N. E. Schultz,  N. Shenvi,  A. C. Simmonett,  A. Sodt,  
 D. Stuck,  K. S. Thanthiriwatte,  V. Vanovschi,  Tao Wang,  A. Warshel,  
 C. F. Williams,  Q. Wu,  X. Xu,  W. Zhang

 Please cite Q-Chem as follows:
 Y. Shao et al., Mol. Phys. 113, 184-215 (2015)
 DOI: 10.1080/00268976.2014.952696

 Q-Chem 5.1.1 for Intel X86 EM64T Linux

 Parts of Q-Chem use Armadillo 8.300.2 (Tropical Shenanigans).
 http://arma.sourceforge.net/

 Q-Chem begins on Mon Aug 27 23:57:39 2018  

Host: 
0

     Scratch files written to /scratch/taweetham/qchem8608//
The previous job contains 0 fragments, simply inherited here
Input Ideriv = 2
Curr. Ideriv = -1
Max.  Ideriv = 2

Checking the input file for inconsistencies... 	...done.

--------------------------------------------------------------
User input:
--------------------------------------------------------------

$molecule
read
$end

$rem
   SCF_GUESS 	READ
   JOB_TYPE 	FREQUENCY
   BASIS 	6-311++G**
   EXCHANGE 	B3LYP
   MEM_TOTAL	7500	
$end


--------------------------------------------------------------
 ----------------------------------------------------------------
             Standard Nuclear Orientation (Angstroms)
    I     Atom           X                Y                Z
 ----------------------------------------------------------------
    1      F       0.4616929093    -1.7101835403    -0.0000000000
    2      Cl     -2.1505970838    -0.2284613757    -0.0000000000
    3      Cl      2.1505970838     0.2284613757     0.0000000000
    4      F      -0.4616929093     1.7101835403     0.0000000000
    5      C       0.5460837099    -0.3803952009     0.0000000000
    6      C      -0.5460837099     0.3803952009    -0.0000000000
 ----------------------------------------------------------------
 Molecular Point Group                 C2h   NOp =  4
 Largest Abelian Subgroup              C2h   NOp =  4
 Nuclear Repulsion Energy =   349.0535000586 hartrees
 There are       32 alpha and       32 beta electrons
 Requested basis set is 6-311++G(d,p)
 There are 50 shells and 148 basis functions

 Total QAlloc Memory Limit   7500 MB
 Mega-Array Size       188 MB
 MEM_STATIC part       192 MB

                       Distance Matrix (Angstroms)
             F (  1)   Cl(  2)   Cl(  3)   F (  4)   C (  5)
   Cl(  2)  3.003258
   Cl(  3)  2.571136  4.325396
   F (  4)  3.542817  2.571136  3.003258
   C (  5)  1.332463  2.700957  1.716150  2.320804
   C (  6)  2.320804  1.716150  2.700957  1.332463  1.331027

 A cutoff of  1.0D-11 yielded   1085 shell pairs
 There are     10241 function pairs (     11093 Cartesian)

 -------------------------------------------------------
 OpenMP Integral Computing Module                       
 Release: version 1.0, May 2013, Q-Chem Inc. Pittsburgh 
 -------------------------------------------------------
 Integral Job Info:
 Integral job number is                      11
 Integral operator is                         1
 short-range coefficients                     0
 long-range coefficients              100000000
 Omega coefficients                           0
 if combine SR and LR in K                    0
 Integral screening is                        0
 Integral computing path is                   2
 max size of driver memory is            800000
 size of driver memory is                593474
 size of scratch memory is              8114252
 max col of scratch BK array               1296
 max len of scratch array in speh3          155
 max len of scratch index in speh4           18
 max int batch size is                      520
 min int batch size is                       52
 fixed nKL is                                52
 max L of basis functions is                  2
 order of int derivative is                   0
 number of shells is                         50
 number of basis is                         154
 number of cartesian basis is               154
 number of contracted shell pairs          1085
 number of primitive shell pairs           3196
 maxK2 (contraction) of shell pair           36
 max number of K2 of shell pair               1
 max number of CS2 of shell pair            116
 max number of PS2 of shell pair            480
 mem total for path MDJ                  521788
 -------------------------------------------------------
 Smallest overlap matrix eigenvalue = 4.50E-05
 Guess MOs from SCF MO coefficient file

 -----------------------------------------------------------------------
  General SCF calculation program by
  Eric Jon Sundstrom, Paul Horn, Yuezhi Mao, Dmitri Zuev, Alec White,
  David Stuck, Shaama M.S., Shane Yost, Joonho Lee, David Small,
  Daniel Levine, Susi Lehtola, Hugh Burton, Evgeny Epifanovsky
 -----------------------------------------------------------------------
 Exchange:     0.2000 Hartree-Fock + 0.0800 Slater + 0.7200 B88
 Correlation:  0.1900 VWN1RPA + 0.8100 LYP
 Using SG-1 standard quadrature grid
 using 4 threads for integral computing
 -------------------------------------------------------
 OpenMP Integral computing Module                
 Release: version 2.0, May 2017, Q-Chem Inc. Pleasanton 
 -------------------------------------------------------
 -------------------------------------------------------
 OpenMP BLAS3 based DFT computing Module                
 Release: version 1.0, May 2013, Q-Chem Inc. Pittsburgh 
 -------------------------------------------------------
 A restricted SCF calculation will be
 performed using DIIS
 SCF converges when DIIS error is below 1.0e-08
 ---------------------------------------
  Cycle       Energy         DIIS error
 ---------------------------------------
    1   -1194.0635462775      2.26e-02  
    2   -1196.0971133537      1.23e-02  
    3   -1196.1411957177      1.18e-02  
    4   -1196.3741427247      7.24e-04  
    5   -1196.3749967432      4.89e-04  
    6   -1196.3755326261      1.17e-04  
    7   -1196.3755680135      3.15e-05  
    8   -1196.3755705148      3.30e-06  
    9   -1196.3755705429      7.61e-07  
   10   -1196.3755705445      1.19e-07  
   11   -1196.3755705444      1.73e-08  
   12   -1196.3755705443      3.81e-09  Convergence criterion met
 ---------------------------------------
 SCF time:   CPU 13.47s  wall 4.00s 
 SCF   energy in the final basis set =    -1196.3755705443
 Total energy in the final basis set =    -1196.3755705443

 --------------------------------------------------------------
             Orbital Energies (a.u.) and Symmetries
 --------------------------------------------------------------

 Alpha MOs, Restricted
 -- Occupied --                  
-101.60 -101.60  -24.74  -24.74  -10.35  -10.34   -9.51   -9.51
  1 Bu    1 Ag    2 Ag    2 Bu    3 Ag    3 Bu    4 Bu    4 Ag                 
 -7.279  -7.279  -7.268  -7.268  -7.268  -7.268  -1.288  -1.283
  5 Bu    5 Ag    1 Bg    1 Au    6 Bu    6 Ag    7 Ag    7 Bu                 
 -0.927  -0.907  -0.780  -0.650  -0.600  -0.567  -0.539  -0.521
  8 Ag    8 Bu    9 Ag    9 Bu   10 Ag   10 Bu    2 Au   11 Ag                 
 -0.504  -0.464  -0.430  -0.393  -0.380  -0.373  -0.357  -0.273
  2 Bg   11 Bu   12 Ag    3 Au    3 Bg   12 Bu   13 Ag    4 Au                 
 -- Virtual --                   
 -0.032  -0.025  -0.008   0.023   0.029   0.035   0.050   0.064
 13 Bu    4 Bg   14 Ag   14 Bu   15 Ag   15 Bu    5 Au   16 Ag                 
  0.071   0.082   0.082   0.088   0.097   0.111   0.117   0.133
 16 Bu    5 Bg   17 Ag   18 Ag    6 Bg   17 Bu    6 Au   18 Bu                 
  0.153   0.160   0.181   0.221   0.261   0.265   0.292   0.306
 19 Bu   19 Ag   20 Ag   20 Bu   21 Ag   21 Bu    7 Au   22 Ag                 
  0.308   0.314   0.341   0.352   0.357   0.365   0.412   0.419
  7 Bg   22 Bu   23 Bu   23 Ag   24 Bu   24 Ag   25 Bu   25 Ag                 
  0.440   0.441   0.460   0.501   0.513   0.519   0.531   0.649
  8 Bg    8 Au   26 Ag   26 Bu    9 Au   27 Ag    9 Bg   27 Bu                 
  0.700   0.716   0.755   0.789   0.801   0.822   0.824   0.861
 28 Bu   28 Ag   10 Au   29 Ag   29 Bu   10 Bg   11 Au   30 Ag                 
  0.868   0.895   0.923   0.947   1.033   1.075   1.133   1.163
 11 Bg   30 Bu   31 Bu   31 Ag   32 Ag   32 Bu   12 Au   33 Bu                 
  1.168   1.233   1.340   1.372   1.374   1.390   1.444   1.451
 33 Ag   12 Bg   13 Au   34 Ag   34 Bu   13 Bg   35 Ag   35 Bu                 
  1.558   1.570   1.665   1.683   1.832   1.857   1.930   1.942
 36 Ag   14 Au   37 Ag   36 Bu   37 Bu   14 Bg   38 Ag   38 Bu                 
  2.122   2.174   2.220   2.233   2.303   2.384   2.469   2.471
 39 Bu   39 Ag   15 Bg   15 Au   40 Bu   40 Ag   41 Ag   41 Bu                 
  2.585   2.771   3.004   3.050   3.170   3.450   3.732   3.748
 16 Au   16 Bg   42 Bu   42 Ag   43 Ag   43 Bu   17 Au   17 Bg                 
  3.770   3.786   3.925   3.976   3.988   4.105   4.676   4.821
 44 Ag   44 Bu   18 Bg   18 Au   45 Bu   45 Ag   46 Ag   46 Bu                 
  6.245   6.286   6.336   6.345   6.521   6.730   9.711   9.753
 19 Au   19 Bg   47 Ag   47 Bu   48 Ag   48 Bu   49 Ag   49 Bu                 
 23.311  24.038  25.760  25.796  25.871  25.945  26.311  26.479
 50 Ag   50 Bu   20 Bg   20 Au   51 Ag   51 Bu   52 Bu   52 Ag                 
 66.703  66.727 215.691 215.741
 53 Bu   53 Ag   54 Ag   54 Bu                                                 

 Beta MOs, Restricted
 -- Occupied --                  
-101.60 -101.60  -24.74  -24.74  -10.35  -10.34   -9.51   -9.51
  1 Bu    1 Ag    2 Ag    2 Bu    3 Ag    3 Bu    4 Bu    4 Ag                 
 -7.279  -7.279  -7.268  -7.268  -7.268  -7.268  -1.288  -1.283
  5 Bu    5 Ag    1 Bg    1 Au    6 Bu    6 Ag    7 Ag    7 Bu                 
 -0.927  -0.907  -0.780  -0.650  -0.600  -0.567  -0.539  -0.521
  8 Ag    8 Bu    9 Ag    9 Bu   10 Ag   10 Bu    2 Au   11 Ag                 
 -0.504  -0.464  -0.430  -0.393  -0.380  -0.373  -0.357  -0.273
  2 Bg   11 Bu   12 Ag    3 Au    3 Bg   12 Bu   13 Ag    4 Au                 
 -- Virtual --                   
 -0.032  -0.025  -0.008   0.023   0.029   0.035   0.050   0.064
 13 Bu    4 Bg   14 Ag   14 Bu   15 Ag   15 Bu    5 Au   16 Ag                 
  0.071   0.082   0.082   0.088   0.097   0.111   0.117   0.133
 16 Bu    5 Bg   17 Ag   18 Ag    6 Bg   17 Bu    6 Au   18 Bu                 
  0.153   0.160   0.181   0.221   0.261   0.265   0.292   0.306
 19 Bu   19 Ag   20 Ag   20 Bu   21 Ag   21 Bu    7 Au   22 Ag                 
  0.308   0.314   0.341   0.352   0.357   0.365   0.412   0.419
  7 Bg   22 Bu   23 Bu   23 Ag   24 Bu   24 Ag   25 Bu   25 Ag                 
  0.440   0.441   0.460   0.501   0.513   0.519   0.531   0.649
  8 Bg    8 Au   26 Ag   26 Bu    9 Au   27 Ag    9 Bg   27 Bu                 
  0.700   0.716   0.755   0.789   0.801   0.822   0.824   0.861
 28 Bu   28 Ag   10 Au   29 Ag   29 Bu   10 Bg   11 Au   30 Ag                 
  0.868   0.895   0.923   0.947   1.033   1.075   1.133   1.163
 11 Bg   30 Bu   31 Bu   31 Ag   32 Ag   32 Bu   12 Au   33 Bu                 
  1.168   1.233   1.340   1.372   1.374   1.390   1.444   1.451
 33 Ag   12 Bg   13 Au   34 Ag   34 Bu   13 Bg   35 Ag   35 Bu                 
  1.558   1.570   1.665   1.683   1.832   1.857   1.930   1.942
 36 Ag   14 Au   37 Ag   36 Bu   37 Bu   14 Bg   38 Ag   38 Bu                 
  2.122   2.174   2.220   2.233   2.303   2.384   2.469   2.471
 39 Bu   39 Ag   15 Bg   15 Au   40 Bu   40 Ag   41 Ag   41 Bu                 
  2.585   2.771   3.004   3.050   3.170   3.450   3.732   3.748
 16 Au   16 Bg   42 Bu   42 Ag   43 Ag   43 Bu   17 Au   17 Bg                 
  3.770   3.786   3.925   3.976   3.988   4.105   4.676   4.821
 44 Ag   44 Bu   18 Bg   18 Au   45 Bu   45 Ag   46 Ag   46 Bu                 
  6.245   6.286   6.336   6.345   6.521   6.730   9.711   9.753
 19 Au   19 Bg   47 Ag   47 Bu   48 Ag   48 Bu   49 Ag   49 Bu                 
 23.311  24.038  25.760  25.796  25.871  25.945  26.311  26.479
 50 Ag   50 Bu   20 Bg   20 Au   51 Ag   51 Bu   52 Bu   52 Ag                 
 66.703  66.727 215.691 215.741
 53 Bu   53 Ag   54 Ag   54 Bu                                                 
 --------------------------------------------------------------

          Ground-State Mulliken Net Atomic Charges

     Atom                 Charge (a.u.)
  ----------------------------------------
      1 F                    -0.025946
      2 Cl                    0.304229
      3 Cl                    0.304229
      4 F                    -0.025946
      5 C                    -0.278283
      6 C                    -0.278283
  ----------------------------------------
  Sum of atomic charges =    -0.000000

 -----------------------------------------------------------------
                    Cartesian Multipole Moments
 -----------------------------------------------------------------
    Charge (ESU x 10^10)
                -0.0000
    Dipole Moment (Debye)
         X      -0.0000      Y      -0.0000      Z      -0.0000
       Tot       0.0000
    Quadrupole Moments (Debye-Ang)
        XX     -43.5000     XY       1.2538     YY     -49.1947
        XZ       0.0000     YZ      -0.0000     ZZ     -45.9564
    Octopole Moments (Debye-Ang^2)
       XXX      -0.0000    XXY      -0.0000    XYY       0.0000
       YYY      -0.0000    XXZ      -0.0000    XYZ      -0.0000
       YYZ      -0.0000    XZZ      -0.0000    YZZ      -0.0000
       ZZZ      -0.0000
    Hexadecapole Moments (Debye-Ang^3)
      XXXX    -709.0617   XXXY      11.0536   XXYY    -166.2667
      XYYY      -3.1414   YYYY    -246.3687   XXXZ       0.0000
      XXYZ      -0.0000   XYYZ       0.0000   YYYZ      -0.0000
      XXZZ    -139.6498   XYZZ      -2.8654   YYZZ     -47.0751
      XZZZ       0.0000   YZZZ      -0.0000   ZZZZ     -47.8099
 -----------------------------------------------------------------
 Calculating MO derivatives via CPSCF
 D1JvT checksum  = 213192 16325.8310359248
 D1KAT checksum  = 463104 1161.8414114212
   1         3          18      0.142604    0.037071
   2         3          18      0.017145    0.004234
   3         3          18      0.001713    0.000538
   4         4          17      0.000144    0.000049
   5        19           2      0.000007    0.000005
   6        21           0      0.000000    0.000000    Roots Converged
 Time for AOints: 6.6 s (CPU) 1.7 s (wall)
 ------------------------------------------------------------------------------
                     AOints        : Timing summary (seconds)
 ------------------------------------------------------------------------------
     job step          cpu (% of tot)      sys (% of tot)     wall (% of tot)
 ------------------------------------------------------------------------------
  cpscf_lag         0.3358E+02 (30.3)   0.3000E-05 (30.0)   0.8676E+01 (30.0)
  iterzp            0.7055E+02 (63.7)   0.6000E-05 (60.0)   0.1841E+02 (63.7)
  make_fx           0.0000E+00 ( 0.0)   0.0000E+00 ( 0.0)   0.0000E+00 ( 0.0)
  AOints            0.6579E+01 ( 5.9)   0.0000E+00 ( 0.0)   0.1669E+01 ( 5.8)
 ------------------------------------------------------------------------------
   Grand Totals     0.1108E+03          0.1000E-04          0.2888E+02
 ------------------------------------------------------------------------------
 Calculating analytic Hessian of the SCF energy
 Polarizability Matrix (a.u.)
            1           2           3
    1 -75.8897237  -1.1433621   0.0000000
    2  -1.1433621 -43.1823229  -0.0000000
    3   0.0000000  -0.0000000 -29.8200802

 Direct stationary perturbation theory relativistic correction:

 rels  =       1.669320085945
 relv  =      -6.136026094535
 rel2e =       1.476338961553
 E_rel =      -2.990367047038

 Hessian of the SCF Energy
            1           2           3           4           5           6
    1   0.0740834   0.0116853   0.0000000   0.0005571   0.0037530   0.0000000
    2   0.0116853   0.4143075  -0.0000000   0.0058745   0.0045466  -0.0000000
    3   0.0000000  -0.0000000   0.0190715  -0.0000000   0.0000000  -0.0027515
    4   0.0005571   0.0058745  -0.0000000   0.2240670   0.0691749   0.0000000
    5   0.0037530   0.0045466   0.0000000   0.0691749   0.0647301   0.0000000
    6   0.0000000  -0.0000000  -0.0027515   0.0000000   0.0000000   0.0086695
    7  -0.0127750  -0.0282118  -0.0000000  -0.0048106   0.0010341  -0.0000000
    8  -0.0367462  -0.0285735   0.0000000   0.0010341  -0.0003189   0.0000000
    9   0.0000000   0.0000000   0.0037256  -0.0000000   0.0000000   0.0040289
   10  -0.0031631   0.0042499   0.0000000  -0.0127750  -0.0367462   0.0000000
   11   0.0042499  -0.0132003  -0.0000000  -0.0282118  -0.0285735   0.0000000
   12  -0.0000000   0.0000000   0.0105415  -0.0000000   0.0000000   0.0037256
   13  -0.0653664   0.0194687  -0.0000000  -0.0319620   0.0033662   0.0000000
   14  -0.0126325  -0.3367665   0.0000000  -0.0221450   0.0019570   0.0000000
   15  -0.0000000   0.0000000  -0.0319965   0.0000000   0.0000000   0.0061411
   16   0.0066639  -0.0130666   0.0000000  -0.1750767  -0.0405820  -0.0000000
   17   0.0296905  -0.0403137  -0.0000000  -0.0257267  -0.0423412  -0.0000000
   18  -0.0000000   0.0000000   0.0014094  -0.0000000  -0.0000000  -0.0198136
            7           8           9          10          11          12
    1  -0.0127750  -0.0367462   0.0000000  -0.0031631   0.0042499  -0.0000000
    2  -0.0282118  -0.0285735   0.0000000   0.0042499  -0.0132003   0.0000000
    3  -0.0000000   0.0000000   0.0037256   0.0000000  -0.0000000   0.0105415
    4  -0.0048106   0.0010341  -0.0000000  -0.0127750  -0.0282118  -0.0000000
    5   0.0010341  -0.0003189   0.0000000  -0.0367462  -0.0285735   0.0000000
    6  -0.0000000   0.0000000   0.0040289   0.0000000   0.0000000   0.0037256
    7   0.2240670   0.0691749   0.0000000   0.0005571   0.0058745  -0.0000000
    8   0.0691749   0.0647301  -0.0000000   0.0037530   0.0045466  -0.0000000
    9   0.0000000  -0.0000000   0.0086695   0.0000000   0.0000000  -0.0027515
   10   0.0005571   0.0037530   0.0000000   0.0740834   0.0116853   0.0000000
   11   0.0058745   0.0045466   0.0000000   0.0116853   0.4143075   0.0000000
   12  -0.0000000  -0.0000000  -0.0027515   0.0000000   0.0000000   0.0190715
   13  -0.1750767  -0.0405820  -0.0000000   0.0066639  -0.0130666   0.0000000
   14  -0.0257267  -0.0423412   0.0000000   0.0296905  -0.0403137  -0.0000000
   15  -0.0000000   0.0000000  -0.0198136  -0.0000000   0.0000000   0.0014094
   16  -0.0319620   0.0033662   0.0000000  -0.0653664   0.0194687  -0.0000000
   17  -0.0221450   0.0019570  -0.0000000  -0.0126325  -0.3367665   0.0000000
   18   0.0000000  -0.0000000   0.0061411  -0.0000000  -0.0000000  -0.0319965
           13          14          15          16          17          18
    1  -0.0653664  -0.0126325  -0.0000000   0.0066639   0.0296905  -0.0000000
    2   0.0194687  -0.3367665   0.0000000  -0.0130666  -0.0403137   0.0000000
    3  -0.0000000   0.0000000  -0.0319965   0.0000000  -0.0000000   0.0014094
    4  -0.0319620  -0.0221450   0.0000000  -0.1750767  -0.0257267  -0.0000000
    5   0.0033662   0.0019570   0.0000000  -0.0405820  -0.0423412  -0.0000000
    6   0.0000000   0.0000000   0.0061411  -0.0000000  -0.0000000  -0.0198136
    7  -0.1750767  -0.0257267  -0.0000000  -0.0319620  -0.0221450   0.0000000
    8  -0.0405820  -0.0423412   0.0000000   0.0033662   0.0019570  -0.0000000
    9  -0.0000000   0.0000000  -0.0198136   0.0000000  -0.0000000   0.0061411
   10   0.0066639   0.0296905  -0.0000000  -0.0653664  -0.0126325  -0.0000000
   11  -0.0130666  -0.0403137   0.0000000   0.0194687  -0.3367665  -0.0000000
   12   0.0000000  -0.0000000   0.0014094  -0.0000000   0.0000000  -0.0319965
   13   0.6544542  -0.1932088   0.0000000  -0.3887131   0.2240225  -0.0000000
   14  -0.1932088   0.6330051  -0.0000000   0.2240225  -0.2155407   0.0000000
   15   0.0000000  -0.0000000   0.0880089  -0.0000000   0.0000000  -0.0437493
   16  -0.3887131   0.2240225  -0.0000000   0.6544542  -0.1932088   0.0000000
   17   0.2240225  -0.2155407   0.0000000  -0.1932088   0.6330051  -0.0000000
   18  -0.0000000   0.0000000  -0.0437493   0.0000000  -0.0000000   0.0880089
 Gradient time:  CPU 169.75 s  wall 44.35 s
 **********************************************************************
 **                                                                  **
 **                       VIBRATIONAL ANALYSIS                       **
 **                       --------------------                       **
 **                                                                  **
 **        VIBRATIONAL FREQUENCIES (CM**-1) AND NORMAL MODES         **
 **     FORCE CONSTANTS (mDYN/ANGSTROM) AND REDUCED MASSES (AMU)     **
 **                  INFRARED INTENSITIES (KM/MOL)                   **
 **                                                                  **
 **********************************************************************


 Mode:                 1                      2                      3
 Frequency:       128.23                 178.23                 289.40
 Force Cnst:      0.2178                 0.4063                 1.2027
 Red. Mass:      22.4782                21.7109                24.3736
 IR Active:          YES                    YES                    NO 
 IR Intens:        0.387                  2.370                  0.000
 Raman Active:       NO                     NO                     YES
               X      Y      Z        X      Y      Z        X      Y      Z
 F         -0.000  0.000  0.520    0.385 -0.336  0.000    0.534  0.082 -0.000
 Cl         0.000 -0.000 -0.382   -0.212  0.295 -0.000   -0.364  0.219  0.000
 Cl         0.000 -0.000 -0.382   -0.212  0.295 -0.000    0.364 -0.219  0.000
 F         -0.000  0.000  0.520    0.385 -0.336  0.000   -0.534 -0.082 -0.000
 C         -0.000  0.000  0.290    0.008 -0.327  0.000    0.124  0.112  0.000
 C         -0.000  0.000  0.290    0.008 -0.327  0.000   -0.124 -0.112  0.000
 TransDip  -0.000  0.000 -0.020   -0.045 -0.019 -0.000   -0.000 -0.000  0.000

 Mode:                 4                      5                      6
 Frequency:       363.05                 421.24                 425.06
 Force Cnst:      1.0410                 2.7806                 2.2183
 Red. Mass:      13.4045                26.5977                20.8390
 IR Active:          YES                    NO                     YES
 IR Intens:        0.631                  0.000                  2.471
 Raman Active:       NO                     YES                    NO 
               X      Y      Z        X      Y      Z        X      Y      Z
 F         -0.000  0.000 -0.300    0.456 -0.175  0.000    0.489  0.274 -0.000
 Cl         0.000 -0.000 -0.056    0.448  0.211 -0.000   -0.206 -0.232  0.000
 Cl        -0.000 -0.000 -0.056   -0.448 -0.211  0.000   -0.206 -0.232  0.000
 F          0.000  0.000 -0.300   -0.456  0.175 -0.000    0.489  0.274  0.000
 C         -0.000  0.000  0.638   -0.079 -0.100 -0.000   -0.173  0.242  0.000
 C         -0.000  0.000  0.638    0.079  0.100  0.000   -0.173  0.242 -0.000
 TransDip  -0.000 -0.000  0.025    0.000  0.000 -0.000   -0.040 -0.030 -0.000

 Mode:                 7                      8                      9
 Frequency:       552.97                 633.07                 857.05
 Force Cnst:      2.2112                 4.3358                 6.0118
 Red. Mass:      12.2740                18.3619                13.8912
 IR Active:          NO                     NO                     YES
 IR Intens:        0.000                  0.000                207.599
 Raman Active:       YES                    YES                    NO 
               X      Y      Z        X      Y      Z        X      Y      Z
 F          0.000  0.000 -0.110   -0.048  0.598  0.000   -0.076  0.079 -0.000
 Cl         0.000  0.000  0.048    0.139  0.097  0.000   -0.189 -0.041 -0.000
 Cl        -0.000  0.000 -0.048   -0.139 -0.097  0.000   -0.189 -0.041 -0.000
 F         -0.000 -0.000  0.110    0.048 -0.598 -0.000   -0.076  0.079 -0.000
 C         -0.000  0.000  0.697    0.099  0.318 -0.000    0.671 -0.005  0.000
 C          0.000 -0.000 -0.697   -0.099 -0.318  0.000    0.671 -0.005  0.000
 TransDip   0.000  0.000  0.000    0.000 -0.000 -0.000    0.456  0.071  0.000

 Mode:                10                     11                     12
 Frequency:      1156.87                1195.15                1757.77
 Force Cnst:     10.1882                11.6653                22.0636
 Red. Mass:      12.9205                13.8613                12.1200
 IR Active:          NO                     YES                    NO 
 IR Intens:        0.000                345.279                  0.000
 Raman Active:       YES                    NO                     YES
               X      Y      Z        X      Y      Z        X      Y      Z
 F          0.061  0.237 -0.000    0.002 -0.362  0.000    0.009 -0.084  0.000
 Cl        -0.038 -0.020 -0.000   -0.020 -0.010 -0.000   -0.020 -0.002 -0.000
 Cl         0.038  0.020 -0.000   -0.020 -0.010  0.000    0.020  0.002  0.000
 F         -0.061 -0.237 -0.000    0.002 -0.362 -0.000   -0.009  0.084 -0.000
 C         -0.455 -0.482 -0.000    0.054  0.604 -0.000   -0.539  0.450 -0.000
 C          0.455  0.482  0.000    0.054  0.604  0.000    0.539 -0.450  0.000
 TransDip   0.000  0.000  0.000    0.021  0.595 -0.000    0.000  0.000 -0.000

 STANDARD THERMODYNAMIC QUANTITIES AT   298.15 K  AND     1.00 ATM

   This Molecule has  0 Imaginary Frequencies
   Zero point vibrational energy:       11.377 kcal/mol

   Atom    1 Element F  Has Mass   18.99840
   Atom    2 Element Cl Has Mass   34.96885
   Atom    3 Element Cl Has Mass   34.96885
   Atom    4 Element F  Has Mass   18.99840
   Atom    5 Element C  Has Mass   12.00000
   Atom    6 Element C  Has Mass   12.00000
   Molecular Mass:   131.934500 amu
   Principal axes and moments of inertia in amu*Bohr^2:
                             1           2           3
    Eigenvalues --      422.28452  1209.60809  1631.89261
          X               1.00000     0.00283    -0.00000
          Y              -0.00283     1.00000    -0.00000
          Z               0.00000     0.00000     1.00000
   Rotational Symmetry Number is   2
   The Molecule is an Asymmetric Top
   Translational Enthalpy:        0.889 kcal/mol
   Rotational Enthalpy:           0.889 kcal/mol
   Vibrational Enthalpy:         13.300 kcal/mol
   gas constant (RT):             0.592 kcal/mol
   Translational Entropy:        40.544  cal/mol.K
   Rotational Entropy:           26.835  cal/mol.K
   Vibrational Entropy:          10.864  cal/mol.K

   Total Enthalpy:               15.670 kcal/mol
   Total Entropy:                78.243  cal/mol.K

 ======================================================================

 STANDARD THERMODYNAMIC QUANTITIES FOR ANHARMONIC VIBRATION -- TOSH

   Zero point vibrational energy: ************ kcal/mol

   Vibrational Enthalpy:       Infinity kcal/mol
   Vibrational Entropy:             NaN  cal/mol.K

   Total Enthalpy:             Infinity kcal/mol
   Total Entropy:                   NaN  cal/mol.K

 ======================================================================

 STANDARD THERMODYNAMIC QUANTITIES FOR ANHARMONIC VIBRATION -- VPT2

   Zero point vibrational energy: ************ kcal/mol

   Vibrational Enthalpy:       Infinity kcal/mol
   Vibrational Entropy:             NaN  cal/mol.K

   Total Enthalpy:             Infinity kcal/mol
   Total Entropy:                   NaN  cal/mol.K

 ======================================================================

Archival summary:
1\1\TWL01\FREQ\ProcedureUnspecified\BasisUnspecified\l222\taweetha\MonAug2723:58:272018MonAug2723:58:272018\0\\#,FREQ,ProcedureUnspecified,BasisUnspecified,\\0,1\Cl\C,1,1.71615\C,2,1.33103,1,124.359\F,2,1.33246,1,114.411,3,180,0\F,3,1.33246,2,121.229,1,-0,0\Cl,3,1.71615,2,124.359,1,180,0\\\@

 Total job time:  48.18s(wall), 183.35s(cpu) 
 Mon Aug 27 23:58:27 2018

        *************************************************************
        *                                                           *
        *  Thank you very much for using Q-Chem.  Have a nice day.  *
        *                                                           *
        *************************************************************
