# Supplementary material for: Geometric and energetic data from ab initio calculations of haloethene, haloimine, halomethylenephosphine, haloiminophosphine, halodiazene, halodiphosphene and halocyclopropane
Source: Data Brief. 2019 Nov 2;27:104738. doi: 10.1016/j.dib.2019.104738 (PMC6861602; doi:10.1016/j.dib.2019.104738)
Supplement: Multimedia component 2 [file mmc2.zip › CC/B3LYP/FClCCFBr.out]

Q-Chem Developer Version!
                  Welcome to Q-Chem
     A Quantum Leap Into The Future Of Chemistry


 Q-Chem 5.1, Q-Chem, Inc., Pleasanton, CA (2018)

 Yihan Shao,  Zhengting Gan,  E. Epifanovsky,  A. T. B. Gilbert,  M. Wormit,  
 J. Kussmann,  A. W. Lange,  A. Behn,  Jia Deng,  Xintian Feng,  D. Ghosh,  
 M. Goldey,  P. R. Horn,  L. D. Jacobson,  I. Kaliman,  T. Kus,  A. Landau,  
 Jie Liu,  E. I. Proynov,  R. M. Richard,  R. P. Steele,  E. J. Sundstrom,  
 H. L. Woodcock III,  P. M. Zimmerman,  D. Zuev,  B. Albrecht,  E. Alguire,  
 S. A. Baeppler,  D. Barton,  Z. Benda,  Y. A. Bernard,  E. J. Berquist,  
 K. B. Bravaya,  H. Burton,  D. Casanova,  Chun-Min Chang,  Yunqing Chen,  
 A. Chien,  K. D. Closser,  M. P. Coons,  S. Coriani,  S. Dasgupta,  
 A. L. Dempwolff,  M. Diedenhofen,  Hainam Do,  R. G. Edgar,  Po-Tung Fang,  
 S. Faraji,  S. Fatehi,  Qingguo Feng,  K. D. Fenk,  J. Fosso-Tande,  
 Qinghui Ge,  A. Ghysels,  G. Gidofalvi,  J. Gomes,  J. Gonthier,  A. Gunina,  
 D. Hait,  M. W. D. Hanson-Heine,  P. H. P. Harbach,  A. W. Hauser,  
 J. E. Herr,  E. G. Hohenstein,  Z. C. Holden,  Kerwin Hui,  B. C. Huynh,  
 T.-C. Jagau,  Hyunjun Ji,  B. Kaduk,  K. Khistyaev,  Jaehoon Kim,  
 P. Klunzinger,  K. Koh,  D. Kosenkov,  L. Koulias,  T. Kowalczyk,  
 C. M. Krauter,  A. Kunitsa,  Ka Un Lao,  A. Laurent,  K. V. Lawler,  
 Joonho Lee,  D. Lefrancois,  S. Lehtola,  D. S. Levine,  Yi-Pei Li,  
 You-Sheng Lin,  Fenglai Liu,  E. Livshits,  A. Luenser,  P. Manohar,  
 E. Mansoor,  S. F. Manzer,  Shan-Ping Mao,  Yuezhi Mao,  N. Mardirossian,  
 A. V. Marenich,  T. Markovich,  L. A. Martinez-Martinez,  S. A. Maurer,  
 N. J. Mayhall,  S. C. McKenzie,  J.-M. Mewes,  A. F. Morrison,  
 J. W. Mullinax,  K. Nanda,  T. S. Nguyen-Beck,  R. Olivares-Amaya,  
 J. A. Parkhill,  T. M. Perrine,  F. Plasser,  P. Pokhilko,  S. Prager,  
 A. Prociuk,  E. Ramos,  D. R. Rehn,  F. Rob,  M. Schneider,  N. Sergueev,  
 S. M. Sharada,  S. Sharma,  D. W. Small,  T. Stauch,  T. Stein,  
 Yu-Chuan Su,  A. J. W. Thom,  A. Tkatchenko,  T. Tsuchimochi,  N. M. Tubman,  
 L. Vogt,  M. L. Vidal,  O. Vydrov,  M. A. Watson,  J. Wenzel,  
 M. de Wergifosse,  T. A. Wesolowski,  A. White,  J. Witte,  A. Yamada,  
 Jun Yang,  K. Yao,  S. Yeganeh,  S. R. Yost,  Zhi-Qiang You,  A. Zech,  
 Igor Ying Zhang,  Xing Zhang,  Yan Zhao,  Ying Zhu,  B. R. Brooks,  
 G. K. L. Chan,  C. J. Cramer,  M. S. Gordon,  W. J. Hehre,  A. Klamt,  
 M. W. Schmidt,  C. D. Sherrill,  D. G. Truhlar,  A. Aspuru-Guzik,  R. Baer,  
 A. T. Bell,  N. A. Besley,  Jeng-Da Chai,  A. E. DePrince, III,  
 R. A. DiStasio Jr.,  A. Dreuw,  B. D. Dunietz,  T. R. Furlani,  
 Chao-Ping Hsu,  Yousung Jung,  Jing Kong,  D. S. Lambrecht,  WanZhen Liang,  
 C. Ochsenfeld,  V. A. Rassolov,  L. V. Slipchenko,  J. E. Subotnik,  
 T. Van Voorhis,  J. M. Herbert,  A. I. Krylov,  P. M. W. Gill,  M. Head-Gordon

 Contributors to earlier versions of Q-Chem not listed above: 
 R. D. Adamson,  B. Austin,  J. Baker,  G. J. O. Beran,  K. Brandhorst,  
 S. T. Brown,  E. F. C. Byrd,  A. K. Chakraborty,  C.-L. Cheng,  
 Siu Hung Chien,  D. M. Chipman,  D. L. Crittenden,  H. Dachsel,  
 R. J. Doerksen,  A. D. Dutoi,  L. Fusti-Molnar,  W. A. Goddard III,  
 A. Golubeva-Zadorozhnaya,  S. R. Gwaltney,  G. Hawkins,  A. Heyden,  
 S. Hirata,  G. Kedziora,  F. J. Keil,  C. Kelley,  Jihan Kim,  R. A. King,  
 R. Z. Khaliullin,  P. P. Korambath,  W. Kurlancheek,  A. M. Lee,  M. S. Lee,  
 S. V. Levchenko,  Ching Yeh Lin,  D. Liotard,  R. C. Lochan,  I. Lotan,  
 P. E. Maslen,  N. Nair,  D. P. O'Neill,  D. Neuhauser,  E. Neuscamman,  
 C. M. Oana,  R. Olson,  B. Peters,  R. Peverati,  P. A. Pieniazek,  
 Y. M. Rhee,  J. Ritchie,  M. A. Rohrdanz,  E. Rosta,  N. J. Russ,  
 H. F. Schaefer III,  N. E. Schultz,  N. Shenvi,  A. C. Simmonett,  A. Sodt,  
 D. Stuck,  K. S. Thanthiriwatte,  V. Vanovschi,  Tao Wang,  A. Warshel,  
 C. F. Williams,  Q. Wu,  X. Xu,  W. Zhang

 Please cite Q-Chem as follows:
 Y. Shao et al., Mol. Phys. 113, 184-215 (2015)
 DOI: 10.1080/00268976.2014.952696

 Q-Chem 5.1.1 for Intel X86 EM64T Linux

 Parts of Q-Chem use Armadillo 8.300.2 (Tropical Shenanigans).
 http://arma.sourceforge.net/

 Q-Chem begins on Tue Aug 28 01:09:13 2018  

Host: 
0

     Scratch files written to /scratch/taweetham/qchem9633//
Input Ideriv = 2
Curr. Ideriv = -1
Max.  Ideriv = 2

Checking the input file for inconsistencies... 	...done.

--------------------------------------------------------------
User input:
--------------------------------------------------------------
inp/FFClBr.inp
$molecule
0	1
F	-2.0	1.0	0.0
F	2.0	1.0	0.0
Cl	-2.0	-1.0	0.0
Br	2.0	-1.0	0.0
C	-1.0	0.0	0.0
C	1.0	0.0	0.0
$end
$rem
   JOB_TYPE		OPTIMIZATION
   BASIS		6-311++G**
   EXCHANGE		B3LYP
$end

--------------------------------------------------------------
 ----------------------------------------------------------------
             Standard Nuclear Orientation (Angstroms)
    I     Atom           X                Y                Z
 ----------------------------------------------------------------
    1      F       2.5616468462     1.1781320722     0.0000000000
    2      F      -1.4204992589     1.5556402147     0.0000000000
    3      Cl      2.3728927749    -0.8129409803    -0.0000000000
    4      Br     -1.6092533302    -0.4354328378    -0.0000000000
    5      C       1.4717332843     0.2769725816     0.0000000000
    6      C      -0.5193397683     0.4657266528     0.0000000000
 ----------------------------------------------------------------
 Molecular Point Group                 Cs    NOp =  2
 Largest Abelian Subgroup              Cs    NOp =  2
 Nuclear Repulsion Energy =   505.6015676217 hartrees
 There are       41 alpha and       41 beta electrons
 Requested basis set is 6-311++G(d,p)
 There are 56 shells and 166 basis functions

 Total QAlloc Memory Limit   2000 MB
 Mega-Array Size       188 MB
 MEM_STATIC part       192 MB
 A cutoff of  1.0D-11 yielded   1303 shell pairs
 There are     12227 function pairs (     13418 Cartesian)

 -------------------------------------------------------
 OpenMP Integral Computing Module                       
 Release: version 1.0, May 2013, Q-Chem Inc. Pittsburgh 
 -------------------------------------------------------
 Integral Job Info:
 Integral job number is                      11
 Integral operator is                         1
 short-range coefficients                     0
 long-range coefficients              100000000
 Omega coefficients                           0
 if combine SR and LR in K                    0
 Integral screening is                        0
 Integral computing path is                   2
 max size of driver memory is            800000
 size of driver memory is                593474
 size of scratch memory is             29634545
 max col of scratch BK array               1296
 max len of scratch array in speh3          155
 max len of scratch index in speh4           18
 max int batch size is                      520
 min int batch size is                       52
 fixed nKL is                                45
 max L of basis functions is                  2
 order of int derivative is                   0
 number of shells is                         56
 number of basis is                         174
 number of cartesian basis is               174
 number of contracted shell pairs          1303
 number of primitive shell pairs           3732
 maxK2 (contraction) of shell pair           36
 max number of K2 of shell pair               1
 max number of CS2 of shell pair            136
 max number of PS2 of shell pair            480
 mem total for path MDJ                  524700
 -------------------------------------------------------
 Smallest overlap matrix eigenvalue = 1.43E-04

 Scale SEOQF with 1.000000e-01/1.000000e-01/1.000000e-01

 Standard Electronic Orientation quadrupole field applied
 Nucleus-field energy     =     0.0000000138 hartrees
 Guess from superposition of atomic densities
 Warning:  Energy on first SCF cycle will be non-variational
 SAD guess density has 82.000000 electrons

 -----------------------------------------------------------------------
  General SCF calculation program by
  Eric Jon Sundstrom, Paul Horn, Yuezhi Mao, Dmitri Zuev, Alec White,
  David Stuck, Shaama M.S., Shane Yost, Joonho Lee, David Small,
  Daniel Levine, Susi Lehtola, Hugh Burton, Evgeny Epifanovsky
 -----------------------------------------------------------------------
 Exchange:     0.2000 Hartree-Fock + 0.0800 Slater + 0.7200 B88
 Correlation:  0.1900 VWN1RPA + 0.8100 LYP
 Using SG-1 standard quadrature grid
 using 4 threads for integral computing
 -------------------------------------------------------
 OpenMP Integral computing Module                
 Release: version 2.0, May 2017, Q-Chem Inc. Pleasanton 
 -------------------------------------------------------
 -------------------------------------------------------
 OpenMP BLAS3 based DFT computing Module                
 Release: version 1.0, May 2013, Q-Chem Inc. Pittsburgh 
 -------------------------------------------------------
 A restricted SCF calculation will be
 performed using DIIS
 SCF converges when DIIS error is below 1.0e-08
 ---------------------------------------
  Cycle       Energy         DIIS error
 ---------------------------------------
    1   -3311.9581223827      6.24e-02  
    2   -3309.7011757253      4.26e-03  
    3   -3309.5965282706      7.76e-03  
    4   -3309.6921471379      3.20e-03  
    5   -3309.7244588464      1.70e-03  
    6   -3309.7366268131      2.32e-04  
    7   -3309.7367258692      9.14e-05  
    8   -3309.7367467173      2.65e-05  
    9   -3309.7367487597      8.05e-06  
   10   -3309.7367490289      1.64e-06  
   11   -3309.7367490354      8.68e-07  
   12   -3309.7367490373      2.68e-07  
   13   -3309.7367490376      7.49e-08  
   14   -3309.7367490376      3.32e-08  
   15   -3309.7367490376      4.11e-09  Convergence criterion met
 ---------------------------------------
 SCF time:   CPU 36.04s  wall 9.00s 
 SCF   energy in the final basis set =    -3309.7367490376
 Total energy in the final basis set =    -3309.7367490376

 --------------------------------------------------------------
             Orbital Energies (a.u.) and Symmetries
 --------------------------------------------------------------

 Alpha MOs, Restricted
 -- Occupied --                  
-482.88 -101.60  -62.54  -56.36  -56.36  -56.36  -24.71  -24.70
  1 A'    2 A'    3 A'    4 A'    1 A"    5 A'    6 A'    7 A'                 
-10.351 -10.344  -9.529  -8.759  -7.292  -7.283  -7.282  -6.590
  8 A'    9 A'   10 A'   11 A'   12 A'    2 A"   13 A'   14 A'                 
 -6.578  -6.577  -2.705  -2.698  -2.697  -2.688  -2.688  -1.274
  3 A"   15 A'   16 A'    4 A"   17 A'   18 A'    5 A"   19 A'                 
 -1.258  -0.996  -0.975  -0.658  -0.634  -0.575  -0.531  -0.528
 20 A'   21 A'   22 A'   23 A'   24 A'   25 A'   26 A'    6 A"                 
 -0.517  -0.514  -0.507  -0.415  -0.401  -0.390  -0.328  -0.300
 27 A'    7 A"   28 A'   29 A'    8 A"    9 A"   30 A'   31 A'                 
 -0.194
 10 A"                                                                         
 -- Virtual --                   
 -0.118  -0.100  -0.009   0.003   0.025   0.035   0.036   0.049
 32 A'   11 A"   33 A'   34 A'   35 A'   36 A'   12 A"   37 A'                 
  0.057   0.073   0.080   0.099   0.101   0.105   0.135   0.135
 38 A'   13 A"   39 A'   40 A'   14 A"   41 A'   15 A"   42 A'                 
  0.142   0.147   0.159   0.179   0.184   0.208   0.233   0.273
 43 A'   44 A'   45 A'   46 A'   47 A'   48 A'   16 A"   49 A'                 
  0.315   0.323   0.332   0.336   0.357   0.377   0.378   0.408
 17 A"   50 A'   51 A'   52 A'   53 A'   54 A'   18 A"   55 A'                 
  0.422   0.430   0.459   0.483   0.499   0.540   0.543   0.549
 19 A"   56 A'   57 A'   58 A'   20 A"   21 A"   59 A'   60 A'                 
  0.568   0.569   0.629   0.653   0.692   0.730   0.756   0.772
 61 A'   22 A"   23 A"   62 A'   63 A'   64 A'   65 A'   24 A"                 
  0.777   0.793   0.849   0.917   1.018   1.104   1.151   1.177
 66 A'   25 A"   67 A'   68 A'   69 A'   70 A'   26 A"   71 A'                 
  1.272   1.285   1.305   1.379   1.404   1.440   1.463   1.488
 27 A"   72 A'   73 A'   28 A"   74 A'   75 A'   76 A'   77 A'                 
  1.496   1.537   1.564   1.621   1.684   1.779   1.867   1.916
 29 A"   30 A"   78 A'   79 A'   31 A"   80 A'   81 A'   82 A'                 
  1.935   1.956   2.026   2.066   2.185   2.214   2.298   2.370
 32 A"   83 A'   84 A'   85 A'   86 A'   33 A"   87 A'   88 A'                 
  2.607   2.665   2.734   2.911   2.978   3.298   3.725   3.757
 34 A"   35 A"   89 A'   90 A'   91 A'   92 A'   36 A"   37 A"                 
  3.758   3.805   3.855   3.884   3.905   3.976   3.983   4.051
 93 A'   94 A'   95 A'   38 A"   39 A"   40 A"   96 A'   41 A"                 
  4.062   4.221   4.457   4.605   4.665   6.250   6.303   6.323
 97 A'   98 A'   99 A'  100 A'  101 A'   42 A"   43 A"  102 A'                 
  6.395   6.438   6.524   6.809   7.485   7.582   7.738   9.883
103 A'  104 A'  105 A'  106 A'   44 A"  107 A'  108 A'  109 A'                 
 23.451  23.532  25.765  25.952  26.457  48.059  66.748  66.757
110 A'  111 A'   45 A"  112 A'  113 A'  114 A'  115 A'  116 A'                 
215.915 289.701 289.778 289.9741020.921
117 A'   46 A"  118 A'  119 A'  120 A'                                         

 Beta MOs, Restricted
 -- Occupied --                  
-482.88 -101.60  -62.54  -56.36  -56.36  -56.36  -24.71  -24.70
  1 A'    2 A'    3 A'    4 A'    1 A"    5 A'    6 A'    7 A'                 
-10.351 -10.344  -9.529  -8.759  -7.292  -7.283  -7.282  -6.590
  8 A'    9 A'   10 A'   11 A'   12 A'    2 A"   13 A'   14 A'                 
 -6.578  -6.577  -2.705  -2.698  -2.697  -2.688  -2.688  -1.274
  3 A"   15 A'   16 A'    4 A"   17 A'   18 A'    5 A"   19 A'                 
 -1.258  -0.996  -0.975  -0.658  -0.634  -0.575  -0.531  -0.528
 20 A'   21 A'   22 A'   23 A'   24 A'   25 A'   26 A'    6 A"                 
 -0.517  -0.514  -0.507  -0.415  -0.401  -0.390  -0.328  -0.300
 27 A'    7 A"   28 A'   29 A'    8 A"    9 A"   30 A'   31 A'                 
 -0.194
 10 A"                                                                         
 -- Virtual --                   
 -0.118  -0.100  -0.009   0.003   0.025   0.035   0.036   0.049
 32 A'   11 A"   33 A'   34 A'   35 A'   36 A'   12 A"   37 A'                 
  0.057   0.073   0.080   0.099   0.101   0.105   0.135   0.135
 38 A'   13 A"   39 A'   40 A'   14 A"   41 A'   15 A"   42 A'                 
  0.142   0.147   0.159   0.179   0.184   0.208   0.233   0.273
 43 A'   44 A'   45 A'   46 A'   47 A'   48 A'   16 A"   49 A'                 
  0.315   0.323   0.332   0.336   0.357   0.377   0.378   0.408
 17 A"   50 A'   51 A'   52 A'   53 A'   54 A'   18 A"   55 A'                 
  0.422   0.430   0.459   0.483   0.499   0.540   0.543   0.549
 19 A"   56 A'   57 A'   58 A'   20 A"   21 A"   59 A'   60 A'                 
  0.568   0.569   0.629   0.653   0.692   0.730   0.756   0.772
 61 A'   22 A"   23 A"   62 A'   63 A'   64 A'   65 A'   24 A"                 
  0.777   0.793   0.849   0.917   1.018   1.104   1.151   1.177
 66 A'   25 A"   67 A'   68 A'   69 A'   70 A'   26 A"   71 A'                 
  1.272   1.285   1.305   1.379   1.404   1.440   1.463   1.488
 27 A"   72 A'   73 A'   28 A"   74 A'   75 A'   76 A'   77 A'                 
  1.496   1.537   1.564   1.621   1.684   1.779   1.867   1.916
 29 A"   30 A"   78 A'   79 A'   31 A"   80 A'   81 A'   82 A'                 
  1.935   1.956   2.026   2.066   2.185   2.214   2.298   2.370
 32 A"   83 A'   84 A'   85 A'   86 A'   33 A"   87 A'   88 A'                 
  2.607   2.665   2.734   2.911   2.978   3.298   3.725   3.757
 34 A"   35 A"   89 A'   90 A'   91 A'   92 A'   36 A"   37 A"                 
  3.758   3.805   3.855   3.884   3.905   3.976   3.983   4.051
 93 A'   94 A'   95 A'   38 A"   39 A"   40 A"   96 A'   41 A"                 
  4.062   4.221   4.457   4.605   4.665   6.250   6.303   6.323
 97 A'   98 A'   99 A'  100 A'  101 A'   42 A"   43 A"  102 A'                 
  6.395   6.438   6.524   6.809   7.485   7.582   7.738   9.883
103 A'  104 A'  105 A'  106 A'   44 A"  107 A'  108 A'  109 A'                 
 23.451  23.532  25.765  25.952  26.457  48.059  66.748  66.757
110 A'  111 A'   45 A"  112 A'  113 A'  114 A'  115 A'  116 A'                 
215.915 289.701 289.778 289.9741020.921
117 A'   46 A"  118 A'  119 A'  120 A'                                         
 --------------------------------------------------------------

          Ground-State Mulliken Net Atomic Charges

     Atom                 Charge (a.u.)
  ----------------------------------------
      1 F                    -0.066843
      2 F                    -0.046222
      3 Cl                    0.371666
      4 Br                    0.307509
      5 C                    -0.286288
      6 C                    -0.279822
  ----------------------------------------
  Sum of atomic charges =     0.000000

 -----------------------------------------------------------------
                    Cartesian Multipole Moments
 -----------------------------------------------------------------
    Charge (ESU x 10^10)
                 0.0000
    Dipole Moment (Debye)
         X      -0.5579      Y      -2.0317      Z      -0.0000
       Tot       2.1069
    Quadrupole Moments (Debye-Ang)
        XX     -49.5287     XY      -1.7129     YY     -55.1296
        XZ      -0.0000     YZ      -0.0000     ZZ     -51.5266
    Octopole Moments (Debye-Ang^2)
       XXX     -38.6025    XXY     -15.0653    XYY     -11.5226
       YYY      -6.4470    XXZ      -0.0000    XYZ       0.0000
       YYZ       0.0000    XZZ     -11.6894    YZZ      -0.1350
       ZZZ      -0.0000
    Hexadecapole Moments (Debye-Ang^3)
      XXXX   -1038.4096   XXXY      -6.4504   XXYY    -225.4817
      XYYY      14.6327   YYYY    -263.0005   XXXZ      -0.0000
      XXYZ       0.0000   XYYZ      -0.0000   YYYZ      -0.0000
      XXZZ    -188.3580   XYZZ       5.1143   YYZZ     -52.3450
      XZZZ      -0.0000   YZZZ      -0.0000   ZZZZ     -56.3314
 -----------------------------------------------------------------
 Calculating analytic gradient of the SCF energy
 Gradient of SCF Energy
            1           2           3           4           5           6
    1   0.0442957  -0.0661125  -0.1336776   0.4158248   0.2318848  -0.4922152
    2  -0.1335166  -0.1619782   0.3568611   0.5278420  -0.2411506  -0.3480578
    3   0.0000000   0.0000000  -0.0000000  -0.0000000  -0.0000000   0.0000000
 Max gradient component =       5.278E-01
 RMS gradient           =       2.497E-01
 Gradient time:  CPU 8.37 s  wall 2.19 s
 Geometry Optimization Parameters
   NAtoms,    NIC,     NZ,  NCons,   NDum,   NFix, NCnnct, MaxDiis
        6      37       0       0       0       0       0       0


** GEOMETRY OPTIMIZATION IN DELOCALIZED INTERNAL COORDINATES **
   Searching for a Minimum

   Optimization Cycle:   1

                       Coordinates (Angstroms)
     ATOM                X               Y               Z
      1  F         2.5616468462    1.1781320722    0.0000000000
      2  F        -1.4204992589    1.5556402147    0.0000000000
      3  Cl        2.3728927749   -0.8129409803    0.0000000000
      4  Br       -1.6092533302   -0.4354328378    0.0000000000
      5  C         1.4717332843    0.2769725816    0.0000000000
      6  C        -0.5193397683    0.4657266528    0.0000000000
   Point Group: cs    Number of degrees of freedom:     9


   Energy is  -3309.736749038


 Attempting to Generate Delocalized Internal Coordinates

 ** Taking Steepest Descent Step **
 Calculated Step too Large.  Step scaled by  0.480048
 Step Taken.  Stepsize is  0.300000

                             Maximum     Tolerance    Cnvgd?
         Gradient           0.401412      0.000300      NO
         Displacement       0.192697      0.001200      NO
         Energy change     *********      0.000001      NO


 New Cartesian Coordinates Obtained by Inverse Iteration

 Displacement from previous Coordinates is:  0.212373
 ----------------------------------------------------------------
             Standard Nuclear Orientation (Angstroms)
    I     Atom           X                Y                Z
 ----------------------------------------------------------------
    1      F       2.5397813545     1.1979289515     0.0000000000
    2      F      -1.3796114413     1.5643209481     0.0000000000
    3      Cl      2.4028900725    -0.8388163663     0.0000000000
    4      Br     -1.6825029382    -0.4738618530     0.0000000000
    5      C       1.4656326130     0.2959303527     0.0000000000
    6      C      -0.4890091123     0.4825956701     0.0000000000
 ----------------------------------------------------------------
 Molecular Point Group                 Cs    NOp =  2
 Largest Abelian Subgroup              Cs    NOp =  2
 Nuclear Repulsion Energy =   492.4055177556 hartrees
 There are       41 alpha and       41 beta electrons
 Applying Cartesian multipole field
    Component          Value
    ---------          -----
     (2,0,0)        1.00000E-11
     (0,2,0)        2.00000E-11
     (0,0,2)       -3.00000E-11
 Nucleus-field energy     =     0.0000000143 hartrees
 Requested basis set is 6-311++G(d,p)
 There are 56 shells and 166 basis functions
 A cutoff of  1.0D-11 yielded   1299 shell pairs
 There are     12182 function pairs (     13365 Cartesian)
 Smallest overlap matrix eigenvalue = 1.42E-04
 Guess MOs from SCF MO coefficient file

 -----------------------------------------------------------------------
  General SCF calculation program by
  Eric Jon Sundstrom, Paul Horn, Yuezhi Mao, Dmitri Zuev, Alec White,
  David Stuck, Shaama M.S., Shane Yost, Joonho Lee, David Small,
  Daniel Levine, Susi Lehtola, Hugh Burton, Evgeny Epifanovsky
 -----------------------------------------------------------------------
 Exchange:     0.2000 Hartree-Fock + 0.0800 Slater + 0.7200 B88
 Correlation:  0.1900 VWN1RPA + 0.8100 LYP
 Using SG-1 standard quadrature grid
 using 4 threads for integral computing
 -------------------------------------------------------
 OpenMP Integral computing Module                
 Release: version 2.0, May 2017, Q-Chem Inc. Pleasanton 
 -------------------------------------------------------
 -------------------------------------------------------
 OpenMP BLAS3 based DFT computing Module                
 Release: version 1.0, May 2013, Q-Chem Inc. Pittsburgh 
 -------------------------------------------------------
 A restricted SCF calculation will be
 performed using DIIS
 SCF converges when DIIS error is below 1.0e-08
 ---------------------------------------
  Cycle       Energy         DIIS error
 ---------------------------------------
    1   -3309.8729730219      1.91e-03  
    2   -3309.8755585119      1.68e-03  
    3   -3309.8652816535      2.19e-03  
    4   -3309.8769940388      1.38e-03  
    5   -3309.8850393321      1.05e-04  
    6   -3309.8850628062      5.40e-05  
    7   -3309.8850686410      1.02e-05  
    8   -3309.8850689964      2.74e-06  
    9   -3309.8850690177      8.93e-07  
   10   -3309.8850690204      2.52e-07  
   11   -3309.8850690205      9.31e-08  
   12   -3309.8850690206      3.59e-08  
   13   -3309.8850690206      1.66e-08  
   14   -3309.8850690205      2.53e-09  Convergence criterion met
 ---------------------------------------
 SCF time:   CPU 33.05s  wall 8.00s 
 SCF   energy in the final basis set =    -3309.8850690205
 Total energy in the final basis set =    -3309.8850690205

 --------------------------------------------------------------
             Orbital Energies (a.u.) and Symmetries
 --------------------------------------------------------------

 Alpha MOs, Restricted
 -- Occupied --                  
-482.88 -101.60  -62.53  -56.35  -56.35  -56.35  -24.72  -24.71
  1 A'    2 A'    3 A'    4 A'    1 A"    5 A'    6 A'    7 A'                 
-10.364 -10.354  -9.528  -8.748  -7.291  -7.282  -7.281  -6.580
  8 A'    9 A'   10 A'   11 A'   12 A'    2 A"   13 A'   14 A'                 
 -6.568  -6.566  -2.693  -2.688  -2.687  -2.677  -2.677  -1.273
  3 A"   15 A'   16 A'    4 A"   17 A'   18 A'    5 A"   19 A'                 
 -1.263  -0.980  -0.938  -0.668  -0.639  -0.569  -0.532  -0.520
 20 A'   21 A'   22 A'   23 A'   24 A'   25 A'   26 A'    6 A"                 
 -0.514  -0.510  -0.504  -0.417  -0.400  -0.377  -0.335  -0.302
 27 A'    7 A"   28 A'   29 A'    8 A"    9 A"   30 A'   31 A'                 
 -0.206
 10 A"                                                                         
 -- Virtual --                   
 -0.115  -0.104  -0.011   0.001   0.025   0.035   0.039   0.051
 32 A'   11 A"   33 A'   34 A'   35 A'   36 A'   12 A"   37 A'                 
  0.054   0.073   0.084   0.095   0.101   0.103   0.132   0.134
 38 A'   13 A"   39 A'   40 A'   14 A"   41 A'   42 A'   15 A"                 
  0.134   0.150   0.159   0.175   0.180   0.201   0.234   0.272
 43 A'   44 A'   45 A'   46 A'   47 A'   48 A'   16 A"   49 A'                 
  0.316   0.324   0.328   0.334   0.356   0.379   0.387   0.407
 17 A"   50 A'   51 A'   52 A'   53 A'   54 A'   18 A"   55 A'                 
  0.426   0.429   0.442   0.471   0.501   0.531   0.541   0.553
 19 A"   56 A'   57 A'   58 A'   20 A"   59 A'   21 A"   22 A"                 
  0.554   0.576   0.617   0.631   0.683   0.712   0.754   0.770
 60 A'   61 A'   23 A"   62 A'   63 A'   64 A'   65 A'   24 A"                 
  0.777   0.801   0.841   0.914   0.998   1.082   1.105   1.144
 66 A'   25 A"   67 A'   68 A'   69 A'   70 A'   71 A'   26 A"                 
  1.238   1.270   1.293   1.374   1.402   1.422   1.445   1.477
 72 A'   27 A"   73 A'   28 A"   74 A'   75 A'   76 A'   29 A"                 
  1.484   1.494   1.574   1.611   1.649   1.791   1.862   1.919
 77 A'   30 A"   78 A'   79 A'   31 A"   80 A'   81 A'   82 A'                 
  1.937   1.955   2.015   2.061   2.139   2.216   2.295   2.393
 83 A'   32 A"   84 A'   85 A'   86 A'   33 A"   87 A'   88 A'                 
  2.593   2.659   2.725   2.897   2.960   3.291   3.729   3.750
 34 A"   35 A"   89 A'   90 A'   91 A'   92 A'   36 A"   37 A"                 
  3.754   3.790   3.877   3.895   3.907   3.971   3.978   4.058
 93 A'   94 A'   95 A'   38 A"   39 A"   96 A'   40 A"   41 A"                 
  4.060   4.208   4.386   4.586   4.649   6.243   6.297   6.322
 97 A'   98 A'   99 A'  100 A'  101 A'   42 A"   43 A"  102 A'                 
  6.391   6.430   6.521   6.785   7.497   7.570   7.693   9.837
103 A'  104 A'  105 A'  106 A'   44 A"  107 A'  108 A'  109 A'                 
 23.396  23.421  25.770  25.932  26.351  48.024  66.736  66.747
110 A'  111 A'   45 A"  112 A'  113 A'  114 A'  115 A'  116 A'                 
215.850 289.708 289.765 289.9141020.865
117 A'   46 A"  118 A'  119 A'  120 A'                                         

 Beta MOs, Restricted
 -- Occupied --                  
-482.88 -101.60  -62.53  -56.35  -56.35  -56.35  -24.72  -24.71
  1 A'    2 A'    3 A'    4 A'    1 A"    5 A'    6 A'    7 A'                 
-10.364 -10.354  -9.528  -8.748  -7.291  -7.282  -7.281  -6.580
  8 A'    9 A'   10 A'   11 A'   12 A'    2 A"   13 A'   14 A'                 
 -6.568  -6.566  -2.693  -2.688  -2.687  -2.677  -2.677  -1.273
  3 A"   15 A'   16 A'    4 A"   17 A'   18 A'    5 A"   19 A'                 
 -1.263  -0.980  -0.938  -0.668  -0.639  -0.569  -0.532  -0.520
 20 A'   21 A'   22 A'   23 A'   24 A'   25 A'   26 A'    6 A"                 
 -0.514  -0.510  -0.504  -0.417  -0.400  -0.377  -0.335  -0.302
 27 A'    7 A"   28 A'   29 A'    8 A"    9 A"   30 A'   31 A'                 
 -0.206
 10 A"                                                                         
 -- Virtual --                   
 -0.115  -0.104  -0.011   0.001   0.025   0.035   0.039   0.051
 32 A'   11 A"   33 A'   34 A'   35 A'   36 A'   12 A"   37 A'                 
  0.054   0.073   0.084   0.095   0.101   0.103   0.132   0.134
 38 A'   13 A"   39 A'   40 A'   14 A"   41 A'   42 A'   15 A"                 
  0.134   0.150   0.159   0.175   0.180   0.201   0.234   0.272
 43 A'   44 A'   45 A'   46 A'   47 A'   48 A'   16 A"   49 A'                 
  0.316   0.324   0.328   0.334   0.356   0.379   0.387   0.407
 17 A"   50 A'   51 A'   52 A'   53 A'   54 A'   18 A"   55 A'                 
  0.426   0.429   0.442   0.471   0.501   0.531   0.541   0.553
 19 A"   56 A'   57 A'   58 A'   20 A"   59 A'   21 A"   22 A"                 
  0.554   0.576   0.617   0.631   0.683   0.712   0.754   0.770
 60 A'   61 A'   23 A"   62 A'   63 A'   64 A'   65 A'   24 A"                 
  0.777   0.801   0.841   0.914   0.998   1.082   1.105   1.144
 66 A'   25 A"   67 A'   68 A'   69 A'   70 A'   71 A'   26 A"                 
  1.238   1.270   1.293   1.374   1.402   1.422   1.445   1.477
 72 A'   27 A"   73 A'   28 A"   74 A'   75 A'   76 A'   29 A"                 
  1.484   1.494   1.574   1.611   1.649   1.791   1.862   1.919
 77 A'   30 A"   78 A'   79 A'   31 A"   80 A'   81 A'   82 A'                 
  1.937   1.955   2.015   2.061   2.139   2.216   2.295   2.393
 83 A'   32 A"   84 A'   85 A'   86 A'   33 A"   87 A'   88 A'                 
  2.593   2.659   2.725   2.897   2.960   3.291   3.729   3.750
 34 A"   35 A"   89 A'   90 A'   91 A'   92 A'   36 A"   37 A"                 
  3.754   3.790   3.877   3.895   3.907   3.971   3.978   4.058
 93 A'   94 A'   95 A'   38 A"   39 A"   96 A'   40 A"   41 A"                 
  4.060   4.208   4.386   4.586   4.649   6.243   6.297   6.322
 97 A'   98 A'   99 A'  100 A'  101 A'   42 A"   43 A"  102 A'                 
  6.391   6.430   6.521   6.785   7.497   7.570   7.693   9.837
103 A'  104 A'  105 A'  106 A'   44 A"  107 A'  108 A'  109 A'                 
 23.396  23.421  25.770  25.932  26.351  48.024  66.736  66.747
110 A'  111 A'   45 A"  112 A'  113 A'  114 A'  115 A'  116 A'                 
215.850 289.708 289.765 289.9141020.865
117 A'   46 A"  118 A'  119 A'  120 A'                                         
 --------------------------------------------------------------

          Ground-State Mulliken Net Atomic Charges

     Atom                 Charge (a.u.)
  ----------------------------------------
      1 F                    -0.048798
      2 F                    -0.027903
      3 Cl                    0.362621
      4 Br                    0.177015
      5 C                    -0.274100
      6 C                    -0.188834
  ----------------------------------------
  Sum of atomic charges =     0.000000

 -----------------------------------------------------------------
                    Cartesian Multipole Moments
 -----------------------------------------------------------------
    Charge (ESU x 10^10)
                 0.0000
    Dipole Moment (Debye)
         X      -0.3528      Y      -1.7402      Z       0.0000
       Tot       1.7756
    Quadrupole Moments (Debye-Ang)
        XX     -49.3388     XY      -1.4886     YY     -54.8882
        XZ       0.0000     YZ       0.0000     ZZ     -51.9586
    Octopole Moments (Debye-Ang^2)
       XXX     -36.1775    XXY     -14.0052    XYY     -10.5918
       YYY      -3.5192    XXZ      -0.0000    XYZ      -0.0000
       YYZ      -0.0000    XZZ     -10.7752    YZZ       0.7190
       ZZZ      -0.0000
    Hexadecapole Moments (Debye-Ang^3)
      XXXX   -1061.2399   XXXY      -7.1344   XXYY    -228.8976
      XYYY      10.5615   YYYY    -271.2792   XXXZ       0.0000
      XXYZ       0.0000   XYYZ      -0.0000   YYYZ       0.0000
      XXZZ    -193.5362   XYZZ       4.1183   YYZZ     -53.7865
      XZZZ      -0.0000   YZZZ       0.0000   ZZZZ     -57.0156
 -----------------------------------------------------------------
 Calculating analytic gradient of the SCF energy
 Gradient of SCF Energy
            1           2           3           4           5           6
    1   0.0495114  -0.0722654  -0.0785495   0.2203059   0.1797961  -0.2987985
    2  -0.1158652  -0.1315903   0.2661674   0.3257036  -0.1674091  -0.1770064
    3   0.0000000   0.0000000   0.0000000   0.0000000  -0.0000000  -0.0000000
 Max gradient component =       3.257E-01
 RMS gradient           =       1.583E-01
 Gradient time:  CPU 8.25 s  wall 2.16 s
 Geometry Optimization Parameters
   NAtoms,    NIC,     NZ,  NCons,   NDum,   NFix, NCnnct, MaxDiis
        6      37       0       0       0       0       0       0

 Cartesian Hessian Update
 Hessian Updated using BFGS Update


** GEOMETRY OPTIMIZATION IN DELOCALIZED INTERNAL COORDINATES **
   Searching for a Minimum

   Optimization Cycle:   2

                       Coordinates (Angstroms)
     ATOM                X               Y               Z
      1  F         2.5397813545    1.1979289515    0.0000000000
      2  F        -1.3796114413    1.5643209481    0.0000000000
      3  Cl        2.4028900725   -0.8388163663    0.0000000000
      4  Br       -1.6825029382   -0.4738618530    0.0000000000
      5  C         1.4656326130    0.2959303527    0.0000000000
      6  C        -0.4890091123    0.4825956701    0.0000000000
   Point Group: cs    Number of degrees of freedom:     9


   Energy is  -3309.885069021

 Hessian Updated using BFGS Update

  9 Hessian modes will be used to form the next step
  Hessian Eigenvalues:
     0.085933    0.183959    0.190552    0.249786    0.250013    0.386703
     0.392951    0.868205    1.076296

 Minimum Search - Taking Simple RFO Step
 Searching for Lamda that Minimizes Along All modes
 Value Taken    Lamda =  -0.25114606
 Calculated Step too Large.  Step scaled by  0.415600
 Step Taken.  Stepsize is  0.300000

                             Maximum     Tolerance    Cnvgd?
         Gradient           0.236838      0.000300      NO
         Displacement       0.180896      0.001200      NO
         Energy change     -0.148320      0.000001      NO


 New Cartesian Coordinates Obtained by Inverse Iteration

 Displacement from previous Coordinates is:  0.330881
 ----------------------------------------------------------------
             Standard Nuclear Orientation (Angstroms)
    I     Atom           X                Y                Z
 ----------------------------------------------------------------
    1      F       2.4483166606     1.2329274789     0.0000000000
    2      F      -1.2793858644     1.5815774867     0.0000000000
    3      Cl      2.3592606318    -0.8646826243     0.0000000000
    4      Br     -1.6535069942    -0.5109261225     0.0000000000
    5      C       1.4147691991     0.3073626973     0.0000000000
    6      C      -0.4322730848     0.4818387871     0.0000000000
 ----------------------------------------------------------------
 Molecular Point Group                 Cs    NOp =  2
 Largest Abelian Subgroup              Cs    NOp =  2
 Nuclear Repulsion Energy =   491.9706373789 hartrees
 There are       41 alpha and       41 beta electrons
 Applying Cartesian multipole field
    Component          Value
    ---------          -----
     (2,0,0)        1.00000E-11
     (0,2,0)        2.00000E-11
     (0,0,2)       -3.00000E-11
 Nucleus-field energy     =     0.0000000140 hartrees
 Requested basis set is 6-311++G(d,p)
 There are 56 shells and 166 basis functions
 A cutoff of  1.0D-11 yielded   1303 shell pairs
 There are     12241 function pairs (     13436 Cartesian)
 Smallest overlap matrix eigenvalue = 1.14E-04
 Guess MOs from SCF MO coefficient file

 -----------------------------------------------------------------------
  General SCF calculation program by
  Eric Jon Sundstrom, Paul Horn, Yuezhi Mao, Dmitri Zuev, Alec White,
  David Stuck, Shaama M.S., Shane Yost, Joonho Lee, David Small,
  Daniel Levine, Susi Lehtola, Hugh Burton, Evgeny Epifanovsky
 -----------------------------------------------------------------------
 Exchange:     0.2000 Hartree-Fock + 0.0800 Slater + 0.7200 B88
 Correlation:  0.1900 VWN1RPA + 0.8100 LYP
 Using SG-1 standard quadrature grid
 using 4 threads for integral computing
 -------------------------------------------------------
 OpenMP Integral computing Module                
 Release: version 2.0, May 2017, Q-Chem Inc. Pleasanton 
 -------------------------------------------------------
 -------------------------------------------------------
 OpenMP BLAS3 based DFT computing Module                
 Release: version 1.0, May 2013, Q-Chem Inc. Pittsburgh 
 -------------------------------------------------------
 A restricted SCF calculation will be
 performed using DIIS
 SCF converges when DIIS error is below 1.0e-08
 ---------------------------------------
  Cycle       Energy         DIIS error
 ---------------------------------------
    1   -3309.9779664489      1.05e-03  
    2   -3309.9826251822      3.96e-04  
    3   -3309.9811921348      7.16e-04  
    4   -3309.9824645443      3.93e-04  
    5   -3309.9830930868      5.09e-05  
    6   -3309.9831002522      8.71e-06  
    7   -3309.9831004192      3.29e-06  
    8   -3309.9831004440      1.35e-06  
    9   -3309.9831004484      3.69e-07  
   10   -3309.9831004486      1.27e-07  
   11   -3309.9831004488      4.52e-08  
   12   -3309.9831004488      1.70e-08  
   13   -3309.9831004488      3.50e-09  Convergence criterion met
 ---------------------------------------
 SCF time:   CPU 30.91s  wall 8.00s 
 SCF   energy in the final basis set =    -3309.9831004488
 Total energy in the final basis set =    -3309.9831004488

 --------------------------------------------------------------
             Orbital Energies (a.u.) and Symmetries
 --------------------------------------------------------------

 Alpha MOs, Restricted
 -- Occupied --                  
-482.88 -101.60  -62.53  -56.35  -56.35  -56.35  -24.72  -24.72
  1 A'    2 A'    3 A'    4 A'    1 A"    5 A'    6 A'    7 A'                 
-10.365 -10.355  -9.525  -8.745  -7.289  -7.280  -7.278  -6.576
  8 A'    9 A'   10 A'   11 A'   12 A'    2 A"   13 A'   14 A'                 
 -6.564  -6.563  -2.689  -2.684  -2.683  -2.673  -2.673  -1.271
  3 A"   15 A'   16 A'    4 A"   17 A'    5 A"   18 A'   19 A'                 
 -1.265  -0.970  -0.925  -0.677  -0.639  -0.573  -0.536  -0.519
 20 A'   21 A'   22 A'   23 A'   24 A'   25 A'   26 A'    6 A"                 
 -0.516  -0.507  -0.494  -0.418  -0.399  -0.373  -0.343  -0.309
 27 A'    7 A"   28 A'   29 A'    8 A"    9 A"   30 A'   31 A'                 
 -0.214
 10 A"                                                                         
 -- Virtual --                   
 -0.096  -0.080  -0.012   0.001   0.028   0.036   0.040   0.052
 11 A"   32 A'   33 A'   34 A'   35 A'   36 A'   12 A"   37 A'                 
  0.054   0.074   0.087   0.091   0.100   0.103   0.127   0.133
 38 A'   13 A"   39 A'   40 A'   14 A"   41 A'   42 A'   15 A"                 
  0.134   0.152   0.168   0.175   0.182   0.201   0.237   0.279
 43 A'   44 A'   45 A'   46 A'   47 A'   48 A'   16 A"   49 A'                 
  0.323   0.324   0.324   0.331   0.350   0.384   0.390   0.413
 17 A"   50 A'   51 A'   52 A'   53 A'   54 A'   18 A"   55 A'                 
  0.430   0.432   0.442   0.467   0.506   0.520   0.534   0.551
 19 A"   56 A'   57 A'   58 A'   20 A"   59 A'   21 A"   22 A"                 
  0.566   0.590   0.612   0.636   0.669   0.710   0.754   0.780
 60 A'   61 A'   23 A"   62 A'   63 A'   64 A'   65 A'   24 A"                 
  0.796   0.806   0.852   0.918   0.998   1.049   1.123   1.129
 66 A'   25 A"   67 A'   68 A'   69 A'   70 A'   71 A'   26 A"                 
  1.213   1.285   1.313   1.367   1.394   1.435   1.438   1.444
 72 A'   27 A"   73 A'   28 A"   74 A'   75 A'   29 A"   76 A'                 
  1.483   1.504   1.576   1.639   1.664   1.765   1.856   1.919
 77 A'   30 A"   78 A'   79 A'   31 A"   80 A'   81 A'   82 A'                 
  1.962   1.966   2.031   2.065   2.168   2.219   2.298   2.420
 32 A"   83 A'   84 A'   85 A'   86 A'   33 A"   87 A'   88 A'                 
  2.580   2.673   2.718   2.906   2.980   3.387   3.735   3.749
 34 A"   35 A"   89 A'   90 A'   91 A'   92 A'   36 A"   37 A"                 
  3.754   3.777   3.902   3.906   3.918   3.975   3.976   4.060
 93 A'   94 A'   95 A'   38 A"   39 A"   40 A"   96 A'   97 A'                 
  4.061   4.198   4.345   4.594   4.685   6.243   6.299   6.332
 41 A"   98 A'   99 A'  100 A'  101 A'   42 A"   43 A"  102 A'                 
  6.393   6.438   6.543   6.768   7.502   7.568   7.682   9.817
103 A'  104 A'  105 A'  106 A'   44 A"  107 A'  108 A'  109 A'                 
 23.378  23.407  25.775  25.936  26.330  48.006  66.728  66.745
110 A'  111 A'   45 A"  112 A'  113 A'  114 A'  115 A'  116 A'                 
215.821 289.710 289.763 289.9011020.839
117 A'   46 A"  118 A'  119 A'  120 A'                                         

 Beta MOs, Restricted
 -- Occupied --                  
-482.88 -101.60  -62.53  -56.35  -56.35  -56.35  -24.72  -24.72
  1 A'    2 A'    3 A'    4 A'    1 A"    5 A'    6 A'    7 A'                 
-10.365 -10.355  -9.525  -8.745  -7.289  -7.280  -7.278  -6.576
  8 A'    9 A'   10 A'   11 A'   12 A'    2 A"   13 A'   14 A'                 
 -6.564  -6.563  -2.689  -2.684  -2.683  -2.673  -2.673  -1.271
  3 A"   15 A'   16 A'    4 A"   17 A'    5 A"   18 A'   19 A'                 
 -1.265  -0.970  -0.925  -0.677  -0.639  -0.573  -0.536  -0.519
 20 A'   21 A'   22 A'   23 A'   24 A'   25 A'   26 A'    6 A"                 
 -0.516  -0.507  -0.494  -0.418  -0.399  -0.373  -0.343  -0.309
 27 A'    7 A"   28 A'   29 A'    8 A"    9 A"   30 A'   31 A'                 
 -0.214
 10 A"                                                                         
 -- Virtual --                   
 -0.096  -0.080  -0.012   0.001   0.028   0.036   0.040   0.052
 11 A"   32 A'   33 A'   34 A'   35 A'   36 A'   12 A"   37 A'                 
  0.054   0.074   0.087   0.091   0.100   0.103   0.127   0.133
 38 A'   13 A"   39 A'   40 A'   14 A"   41 A'   42 A'   15 A"                 
  0.134   0.152   0.168   0.175   0.182   0.201   0.237   0.279
 43 A'   44 A'   45 A'   46 A'   47 A'   48 A'   16 A"   49 A'                 
  0.323   0.324   0.324   0.331   0.350   0.384   0.390   0.413
 17 A"   50 A'   51 A'   52 A'   53 A'   54 A'   18 A"   55 A'                 
  0.430   0.432   0.442   0.467   0.506   0.520   0.534   0.551
 19 A"   56 A'   57 A'   58 A'   20 A"   59 A'   21 A"   22 A"                 
  0.566   0.590   0.612   0.636   0.669   0.710   0.754   0.780
 60 A'   61 A'   23 A"   62 A'   63 A'   64 A'   65 A'   24 A"                 
  0.796   0.806   0.852   0.918   0.998   1.049   1.123   1.129
 66 A'   25 A"   67 A'   68 A'   69 A'   70 A'   71 A'   26 A"                 
  1.213   1.285   1.313   1.367   1.394   1.435   1.438   1.444
 72 A'   27 A"   73 A'   28 A"   74 A'   75 A'   29 A"   76 A'                 
  1.483   1.504   1.576   1.639   1.664   1.765   1.856   1.919
 77 A'   30 A"   78 A'   79 A'   31 A"   80 A'   81 A'   82 A'                 
  1.962   1.966   2.031   2.065   2.168   2.219   2.298   2.420
 32 A"   83 A'   84 A'   85 A'   86 A'   33 A"   87 A'   88 A'                 
  2.580   2.673   2.718   2.906   2.980   3.387   3.735   3.749
 34 A"   35 A"   89 A'   90 A'   91 A'   92 A'   36 A"   37 A"                 
  3.754   3.777   3.902   3.906   3.918   3.975   3.976   4.060
 93 A'   94 A'   95 A'   38 A"   39 A"   40 A"   96 A'   97 A'                 
  4.061   4.198   4.345   4.594   4.685   6.243   6.299   6.332
 41 A"   98 A'   99 A'  100 A'  101 A'   42 A"   43 A"  102 A'                 
  6.393   6.438   6.543   6.768   7.502   7.568   7.682   9.817
103 A'  104 A'  105 A'  106 A'   44 A"  107 A'  108 A'  109 A'                 
 23.378  23.407  25.775  25.936  26.330  48.006  66.728  66.745
110 A'  111 A'   45 A"  112 A'  113 A'  114 A'  115 A'  116 A'                 
215.821 289.710 289.763 289.9011020.839
117 A'   46 A"  118 A'  119 A'  120 A'                                         
 --------------------------------------------------------------

          Ground-State Mulliken Net Atomic Charges

     Atom                 Charge (a.u.)
  ----------------------------------------
      1 F                    -0.038751
      2 F                    -0.029896
      3 Cl                    0.347882
      4 Br                    0.141518
      5 C                    -0.268241
      6 C                    -0.152512
  ----------------------------------------
  Sum of atomic charges =     0.000000

 -----------------------------------------------------------------
                    Cartesian Multipole Moments
 -----------------------------------------------------------------
    Charge (ESU x 10^10)
                 0.0000
    Dipole Moment (Debye)
         X      -0.3323      Y      -1.6891      Z       0.0000
       Tot       1.7215
    Quadrupole Moments (Debye-Ang)
        XX     -49.5635     XY      -1.2314     YY     -54.5910
        XZ       0.0000     YZ       0.0000     ZZ     -51.9891
    Octopole Moments (Debye-Ang^2)
       XXX     -36.6047    XXY     -12.5960    XYY     -10.6498
       YYY      -1.4936    XXZ       0.0000    XYZ      -0.0000
       YYZ       0.0000    XZZ     -10.7792    YZZ       1.6201
       ZZZ       0.0000
    Hexadecapole Moments (Debye-Ang^3)
      XXXX   -1012.2260   XXXY      -7.5533   XXYY    -219.2743
      XYYY       6.8296   YYYY    -280.6286   XXXZ       0.0000
      XXYZ      -0.0000   XYYZ       0.0000   YYYZ       0.0000
      XXZZ    -185.1377   XYZZ       3.1472   YYZZ     -55.3976
      XZZZ       0.0000   YZZZ       0.0000   ZZZZ     -56.8511
 -----------------------------------------------------------------
 Calculating analytic gradient of the SCF energy
 Gradient of SCF Energy
            1           2           3           4           5           6
    1   0.0486342  -0.0681967  -0.0577720   0.1679723   0.1699353  -0.2605731
    2  -0.0920319  -0.1025798   0.2112649   0.2558405  -0.1369340  -0.1355597
    3  -0.0000000  -0.0000000   0.0000000  -0.0000000  -0.0000000   0.0000000
 Max gradient component =       2.606E-01
 RMS gradient           =       1.294E-01
 Gradient time:  CPU 8.35 s  wall 2.20 s
 Geometry Optimization Parameters
   NAtoms,    NIC,     NZ,  NCons,   NDum,   NFix, NCnnct, MaxDiis
        6      37       0       0       0       0       0       0

 Cartesian Hessian Update
 Hessian Updated using BFGS Update


** GEOMETRY OPTIMIZATION IN DELOCALIZED INTERNAL COORDINATES **
   Searching for a Minimum

   Optimization Cycle:   3

                       Coordinates (Angstroms)
     ATOM                X               Y               Z
      1  F         2.4483166606    1.2329274789    0.0000000000
      2  F        -1.2793858644    1.5815774867    0.0000000000
      3  Cl        2.3592606318   -0.8646826243    0.0000000000
      4  Br       -1.6535069942   -0.5109261225    0.0000000000
      5  C         1.4147691991    0.3073626973    0.0000000000
      6  C        -0.4322730848    0.4818387871    0.0000000000
   Point Group: cs    Number of degrees of freedom:     9


   Energy is  -3309.983100449

 Hessian Updated using BFGS Update

  9 Hessian modes will be used to form the next step
  Hessian Eigenvalues:
     0.045316    0.184509    0.218312    0.248709    0.250007    0.370964
     0.393113    0.895308    1.081348

 Minimum Search - Taking Simple RFO Step
 Searching for Lamda that Minimizes Along All modes
 Value Taken    Lamda =  -0.25209356
 Calculated Step too Large.  Step scaled by  0.350637
 Step Taken.  Stepsize is  0.300000

                             Maximum     Tolerance    Cnvgd?
         Gradient           0.190137      0.000300      NO
         Displacement       0.202114      0.001200      NO
         Energy change     -0.098031      0.000001      NO


 New Cartesian Coordinates Obtained by Inverse Iteration

 Displacement from previous Coordinates is:  0.356621
 ----------------------------------------------------------------
             Standard Nuclear Orientation (Angstroms)
    I     Atom           X                Y                Z
 ----------------------------------------------------------------
    1      F       2.3483261959     1.2613993222     0.0000000000
    2      F      -1.1713157579     1.5901271649     0.0000000000
    3      Cl      2.3089588884    -0.8822018719     0.0000000000
    4      Br     -1.6167727142    -0.5411499150     0.0000000000
    5      C       1.3551245300     0.3196248103     0.0000000000
    6      C      -0.3671405941     0.4802981928     0.0000000000
 ----------------------------------------------------------------
 Molecular Point Group                 Cs    NOp =  2
 Largest Abelian Subgroup              Cs    NOp =  2
 Nuclear Repulsion Energy =   494.4668973993 hartrees
 There are       41 alpha and       41 beta electrons
 Applying Cartesian multipole field
    Component          Value
    ---------          -----
     (2,0,0)        1.00000E-11
     (0,2,0)        2.00000E-11
     (0,0,2)       -3.00000E-11
 Nucleus-field energy     =     0.0000000136 hartrees
 Requested basis set is 6-311++G(d,p)
 There are 56 shells and 166 basis functions
 A cutoff of  1.0D-11 yielded   1310 shell pairs
 There are     12306 function pairs (     13505 Cartesian)
 Smallest overlap matrix eigenvalue = 8.26E-05
 Guess MOs from SCF MO coefficient file

 -----------------------------------------------------------------------
  General SCF calculation program by
  Eric Jon Sundstrom, Paul Horn, Yuezhi Mao, Dmitri Zuev, Alec White,
  David Stuck, Shaama M.S., Shane Yost, Joonho Lee, David Small,
  Daniel Levine, Susi Lehtola, Hugh Burton, Evgeny Epifanovsky
 -----------------------------------------------------------------------
 Exchange:     0.2000 Hartree-Fock + 0.0800 Slater + 0.7200 B88
 Correlation:  0.1900 VWN1RPA + 0.8100 LYP
 Using SG-1 standard quadrature grid
 using 4 threads for integral computing
 -------------------------------------------------------
 OpenMP Integral computing Module                
 Release: version 2.0, May 2017, Q-Chem Inc. Pleasanton 
 -------------------------------------------------------
 -------------------------------------------------------
 OpenMP BLAS3 based DFT computing Module                
 Release: version 1.0, May 2013, Q-Chem Inc. Pittsburgh 
 -------------------------------------------------------
 A restricted SCF calculation will be
 performed using DIIS
 SCF converges when DIIS error is below 1.0e-08
 ---------------------------------------
  Cycle       Energy         DIIS error
 ---------------------------------------
    1   -3310.0621530620      1.09e-03  
    2   -3310.0672036814      3.23e-04  
    3   -3310.0664913621      5.60e-04  
    4   -3310.0673173377      2.26e-04  
    5   -3310.0675050096      6.92e-05  
    6   -3310.0675177708      1.08e-05  
    7   -3310.0675180032      4.28e-06  
    8   -3310.0675180551      1.20e-06  
    9   -3310.0675180594      3.06e-07  
   10   -3310.0675180598      1.08e-07  
   11   -3310.0675180597      3.61e-08  
   12   -3310.0675180597      1.06e-08  
   13   -3310.0675180598      2.28e-09  Convergence criterion met
 ---------------------------------------
 SCF time:   CPU 31.22s  wall 9.00s 
 SCF   energy in the final basis set =    -3310.0675180598
 Total energy in the final basis set =    -3310.0675180598

 --------------------------------------------------------------
             Orbital Energies (a.u.) and Symmetries
 --------------------------------------------------------------

 Alpha MOs, Restricted
 -- Occupied --                  
-482.87 -101.60  -62.53  -56.35  -56.35  -56.34  -24.72  -24.72
  1 A'    2 A'    3 A'    4 A'    1 A"    5 A'    6 A'    7 A'                 
-10.363 -10.353  -9.522  -8.741  -7.286  -7.276  -7.275  -6.573
  8 A'    9 A'   10 A'   11 A'   12 A'    2 A"   13 A'   14 A'                 
 -6.560  -6.559  -2.685  -2.680  -2.679  -2.669  -2.669  -1.274
  3 A"   15 A'   16 A'    4 A"   17 A'    5 A"   18 A'   19 A'                 
 -1.270  -0.961  -0.912  -0.693  -0.640  -0.582  -0.541  -0.521
 20 A'   21 A'   22 A'   23 A'   24 A'   25 A'   26 A'    6 A"                 
 -0.518  -0.506  -0.486  -0.421  -0.397  -0.368  -0.348  -0.313
 27 A'    7 A"   28 A'   29 A'    8 A"    9 A"   30 A'   31 A'                 
 -0.224
 10 A"                                                                         
 -- Virtual --                   
 -0.084  -0.039  -0.014   0.000   0.036   0.038   0.042   0.052
 11 A"   32 A'   33 A'   34 A'   35 A'   36 A'   12 A"   37 A'                 
  0.055   0.075   0.085   0.092   0.099   0.105   0.122   0.132
 38 A'   13 A"   39 A'   40 A'   14 A"   41 A'   42 A'   15 A"                 
  0.134   0.153   0.174   0.177   0.192   0.209   0.240   0.284
 43 A'   44 A'   45 A'   46 A'   47 A'   48 A'   16 A"   49 A'                 
  0.320   0.325   0.329   0.330   0.346   0.389   0.393   0.419
 50 A'   51 A'   17 A"   52 A'   53 A'   54 A'   18 A"   55 A'                 
  0.434   0.434   0.445   0.466   0.506   0.511   0.527   0.552
 19 A"   56 A'   57 A'   58 A'   59 A'   20 A"   21 A"   22 A"                 
  0.583   0.602   0.609   0.644   0.659   0.712   0.757   0.794
 60 A'   61 A'   23 A"   62 A'   63 A'   64 A'   65 A'   24 A"                 
  0.809   0.811   0.868   0.923   0.999   1.025   1.113   1.145
 66 A'   25 A"   67 A'   68 A'   69 A'   70 A'   26 A"   71 A'                 
  1.195   1.301   1.340   1.359   1.392   1.398   1.428   1.470
 72 A'   27 A"   73 A'   28 A"   74 A'   29 A"   75 A'   76 A'                 
  1.487   1.518   1.583   1.672   1.699   1.735   1.850   1.920
 77 A'   30 A"   78 A'   79 A'   31 A"   80 A'   81 A'   82 A'                 
  1.968   2.002   2.040   2.085   2.223   2.223   2.306   2.446
 32 A"   83 A'   84 A'   85 A'   33 A"   86 A'   87 A'   88 A'                 
  2.567   2.697   2.746   2.916   3.004   3.499   3.737   3.747
 34 A"   35 A"   89 A'   90 A'   91 A'   92 A'   36 A"   37 A"                 
  3.754   3.769   3.917   3.924   3.934   3.976   3.991   4.065
 93 A'   94 A'   38 A"   95 A'   39 A"   40 A"   96 A'   97 A'                 
  4.066   4.194   4.326   4.605   4.735   6.242   6.299   6.346
 41 A"   98 A'   99 A'  100 A'  101 A'   42 A"   43 A"  102 A'                 
  6.390   6.449   6.581   6.754   7.508   7.569   7.681   9.804
103 A'  104 A'  105 A'  106 A'   44 A"  107 A'  108 A'  109 A'                 
 23.390  23.405  25.779  25.948  26.340  47.992  66.722  66.746
110 A'  111 A'   45 A"  112 A'  113 A'  114 A'  115 A'  116 A'                 
215.803 289.714 289.765 289.8991020.818
117 A'   46 A"  118 A'  119 A'  120 A'                                         

 Beta MOs, Restricted
 -- Occupied --                  
-482.87 -101.60  -62.53  -56.35  -56.35  -56.34  -24.72  -24.72
  1 A'    2 A'    3 A'    4 A'    1 A"    5 A'    6 A'    7 A'                 
-10.363 -10.353  -9.522  -8.741  -7.286  -7.276  -7.275  -6.573
  8 A'    9 A'   10 A'   11 A'   12 A'    2 A"   13 A'   14 A'                 
 -6.560  -6.559  -2.685  -2.680  -2.679  -2.669  -2.669  -1.274
  3 A"   15 A'   16 A'    4 A"   17 A'    5 A"   18 A'   19 A'                 
 -1.270  -0.961  -0.912  -0.693  -0.640  -0.582  -0.541  -0.521
 20 A'   21 A'   22 A'   23 A'   24 A'   25 A'   26 A'    6 A"                 
 -0.518  -0.506  -0.486  -0.421  -0.397  -0.368  -0.348  -0.313
 27 A'    7 A"   28 A'   29 A'    8 A"    9 A"   30 A'   31 A'                 
 -0.224
 10 A"                                                                         
 -- Virtual --                   
 -0.084  -0.039  -0.014   0.000   0.036   0.038   0.042   0.052
 11 A"   32 A'   33 A'   34 A'   35 A'   36 A'   12 A"   37 A'                 
  0.055   0.075   0.085   0.092   0.099   0.105   0.122   0.132
 38 A'   13 A"   39 A'   40 A'   14 A"   41 A'   42 A'   15 A"                 
  0.134   0.153   0.174   0.177   0.192   0.209   0.240   0.284
 43 A'   44 A'   45 A'   46 A'   47 A'   48 A'   16 A"   49 A'                 
  0.320   0.325   0.329   0.330   0.346   0.389   0.393   0.419
 50 A'   51 A'   17 A"   52 A'   53 A'   54 A'   18 A"   55 A'                 
  0.434   0.434   0.445   0.466   0.506   0.511   0.527   0.552
 19 A"   56 A'   57 A'   58 A'   59 A'   20 A"   21 A"   22 A"                 
  0.583   0.602   0.609   0.644   0.659   0.712   0.757   0.794
 60 A'   61 A'   23 A"   62 A'   63 A'   64 A'   65 A'   24 A"                 
  0.809   0.811   0.868   0.923   0.999   1.025   1.113   1.145
 66 A'   25 A"   67 A'   68 A'   69 A'   70 A'   26 A"   71 A'                 
  1.195   1.301   1.340   1.359   1.392   1.398   1.428   1.470
 72 A'   27 A"   73 A'   28 A"   74 A'   29 A"   75 A'   76 A'                 
  1.487   1.518   1.583   1.672   1.699   1.735   1.850   1.920
 77 A'   30 A"   78 A'   79 A'   31 A"   80 A'   81 A'   82 A'                 
  1.968   2.002   2.040   2.085   2.223   2.223   2.306   2.446
 32 A"   83 A'   84 A'   85 A'   33 A"   86 A'   87 A'   88 A'                 
  2.567   2.697   2.746   2.916   3.004   3.499   3.737   3.747
 34 A"   35 A"   89 A'   90 A'   91 A'   92 A'   36 A"   37 A"                 
  3.754   3.769   3.917   3.924   3.934   3.976   3.991   4.065
 93 A'   94 A'   38 A"   95 A'   39 A"   40 A"   96 A'   97 A'                 
  4.066   4.194   4.326   4.605   4.735   6.242   6.299   6.346
 41 A"   98 A'   99 A'  100 A'  101 A'   42 A"   43 A"  102 A'                 
  6.390   6.449   6.581   6.754   7.508   7.569   7.681   9.804
103 A'  104 A'  105 A'  106 A'   44 A"  107 A'  108 A'  109 A'                 
 23.390  23.405  25.779  25.948  26.340  47.992  66.722  66.746
110 A'  111 A'   45 A"  112 A'  113 A'  114 A'  115 A'  116 A'                 
215.803 289.714 289.765 289.8991020.818
117 A'   46 A"  118 A'  119 A'  120 A'                                         
 --------------------------------------------------------------

          Ground-State Mulliken Net Atomic Charges

     Atom                 Charge (a.u.)
  ----------------------------------------
      1 F                    -0.028489
      2 F                    -0.028338
      3 Cl                    0.329583
      4 Br                    0.105235
      5 C                    -0.255130
      6 C                    -0.122860
  ----------------------------------------
  Sum of atomic charges =    -0.000000

 -----------------------------------------------------------------
                    Cartesian Multipole Moments
 -----------------------------------------------------------------
    Charge (ESU x 10^10)
                -0.0000
    Dipole Moment (Debye)
         X      -0.2998      Y      -1.5385      Z      -0.0000
       Tot       1.5674
    Quadrupole Moments (Debye-Ang)
        XX     -49.8593     XY      -0.9818     YY     -54.3190
        XZ       0.0000     YZ       0.0000     ZZ     -51.9288
    Octopole Moments (Debye-Ang^2)
       XXX     -37.0524    XXY     -10.9711    XYY     -10.8005
       YYY       0.4562    XXZ      -0.0000    XYZ      -0.0000
       YYZ      -0.0000    XZZ     -10.7661    YZZ       2.4759
       ZZZ      -0.0000
    Hexadecapole Moments (Debye-Ang^3)
      XXXX    -958.0415   XXXY      -7.9747   XXYY    -208.8606
      XYYY       3.1914   YYYY    -287.4937   XXXZ      -0.0000
      XXYZ       0.0000   XYYZ      -0.0000   YYYZ       0.0000
      XXZZ    -175.7693   XYZZ       2.1877   YYZZ     -56.5539
      XZZZ       0.0000   YZZZ       0.0000   ZZZZ     -56.4978
 -----------------------------------------------------------------
 Calculating analytic gradient of the SCF energy
 Gradient of SCF Energy
            1           2           3           4           5           6
    1   0.0431166  -0.0610626  -0.0437188   0.1291437   0.1665005  -0.2339794
    2  -0.0793398  -0.0870853   0.1720669   0.2046632  -0.1103988  -0.0999061
    3  -0.0000000  -0.0000000  -0.0000000  -0.0000000   0.0000000   0.0000000
 Max gradient component =       2.340E-01
 RMS gradient           =       1.091E-01
 Gradient time:  CPU 8.43 s  wall 2.22 s
 Geometry Optimization Parameters
   NAtoms,    NIC,     NZ,  NCons,   NDum,   NFix, NCnnct, MaxDiis
        6      37       0       0       0       0       0       0

 Cartesian Hessian Update
 Hessian Updated using BFGS Update


** GEOMETRY OPTIMIZATION IN DELOCALIZED INTERNAL COORDINATES **
   Searching for a Minimum

   Optimization Cycle:   4

                       Coordinates (Angstroms)
     ATOM                X               Y               Z
      1  F         2.3483261959    1.2613993222    0.0000000000
      2  F        -1.1713157579    1.5901271649    0.0000000000
      3  Cl        2.3089588884   -0.8822018719    0.0000000000
      4  Br       -1.6167727142   -0.5411499150    0.0000000000
      5  C         1.3551245300    0.3196248103    0.0000000000
      6  C        -0.3671405941    0.4802981928    0.0000000000
   Point Group: cs    Number of degrees of freedom:     9


   Energy is  -3310.067518060

 Hessian Updated using BFGS Update

  9 Hessian modes will be used to form the next step
  Hessian Eigenvalues:
     0.041695    0.184513    0.223566    0.249318    0.250151    0.381975
     0.393145    0.901083    1.087509

 Minimum Search - Taking Simple RFO Step
 Searching for Lamda that Minimizes Along All modes
 Value Taken    Lamda =  -0.22808694
 Calculated Step too Large.  Step scaled by  0.341594
 Step Taken.  Stepsize is  0.300000

                             Maximum     Tolerance    Cnvgd?
         Gradient           0.169737      0.000300      NO
         Displacement       0.210098      0.001200      NO
         Energy change     -0.084418      0.000001      NO


 New Cartesian Coordinates Obtained by Inverse Iteration

 Displacement from previous Coordinates is:  0.363493
 ----------------------------------------------------------------
             Standard Nuclear Orientation (Angstroms)
    I     Atom           X                Y                Z
 ----------------------------------------------------------------
    1      F       2.2489907637     1.2875882591     0.0000000000
    2      F      -1.0650688448     1.5971820031     0.0000000000
    3      Cl      2.2526773307    -0.8968005839     0.0000000000
    4      Br     -1.5717258037    -0.5692496846     0.0000000000
    5      C       1.2910949838     0.3311203648     0.0000000000
    6      C      -0.2987878816     0.4782573447     0.0000000000
 ----------------------------------------------------------------
 Molecular Point Group                 Cs    NOp =  2
 Largest Abelian Subgroup              Cs    NOp =  2
 Nuclear Repulsion Energy =   498.7939178597 hartrees
 There are       41 alpha and       41 beta electrons
 Applying Cartesian multipole field
    Component          Value
    ---------          -----
     (2,0,0)        1.00000E-11
     (0,2,0)        2.00000E-11
     (0,0,2)       -3.00000E-11
 Nucleus-field energy     =     0.0000000132 hartrees
 Requested basis set is 6-311++G(d,p)
 There are 56 shells and 166 basis functions
 A cutoff of  1.0D-11 yielded   1317 shell pairs
 There are     12375 function pairs (     13586 Cartesian)
 Smallest overlap matrix eigenvalue = 5.59E-05
 Guess MOs from SCF MO coefficient file

 -----------------------------------------------------------------------
  General SCF calculation program by
  Eric Jon Sundstrom, Paul Horn, Yuezhi Mao, Dmitri Zuev, Alec White,
  David Stuck, Shaama M.S., Shane Yost, Joonho Lee, David Small,
  Daniel Levine, Susi Lehtola, Hugh Burton, Evgeny Epifanovsky
 -----------------------------------------------------------------------
 Exchange:     0.2000 Hartree-Fock + 0.0800 Slater + 0.7200 B88
 Correlation:  0.1900 VWN1RPA + 0.8100 LYP
 Using SG-1 standard quadrature grid
 using 4 threads for integral computing
 -------------------------------------------------------
 OpenMP Integral computing Module                
 Release: version 2.0, May 2017, Q-Chem Inc. Pleasanton 
 -------------------------------------------------------
 -------------------------------------------------------
 OpenMP BLAS3 based DFT computing Module                
 Release: version 1.0, May 2013, Q-Chem Inc. Pittsburgh 
 -------------------------------------------------------
 A restricted SCF calculation will be
 performed using DIIS
 SCF converges when DIIS error is below 1.0e-08
 ---------------------------------------
  Cycle       Energy         DIIS error
 ---------------------------------------
    1   -3310.1352255678      1.18e-03  
    2   -3310.1408609669      3.61e-04  
    3   -3310.1405450480      5.04e-04  
    4   -3310.1411863654      1.32e-04  
    5   -3310.1412235766      8.60e-05  
    6   -3310.1412486485      8.50e-06  
    7   -3310.1412488245      2.65e-06  
    8   -3310.1412488388      9.70e-07  
    9   -3310.1412488408      2.90e-07  
   10   -3310.1412488410      6.63e-08  
   11   -3310.1412488410      1.77e-08  
   12   -3310.1412488410      6.47e-09  Convergence criterion met
 ---------------------------------------
 SCF time:   CPU 29.24s  wall 8.00s 
 SCF   energy in the final basis set =    -3310.1412488410
 Total energy in the final basis set =    -3310.1412488410

 --------------------------------------------------------------
             Orbital Energies (a.u.) and Symmetries
 --------------------------------------------------------------

 Alpha MOs, Restricted
 -- Occupied --                  
-482.87 -101.60  -62.53  -56.35  -56.34  -56.34  -24.72  -24.72
  1 A'    2 A'    3 A'    4 A'    1 A"    5 A'    6 A'    7 A'                 
-10.358 -10.349  -9.518  -8.738  -7.283  -7.273  -7.272  -6.569
  8 A'    9 A'   10 A'   11 A'   12 A'    2 A"   13 A'   14 A'                 
 -6.556  -6.556  -2.682  -2.677  -2.676  -2.666  -2.666  -1.278
  3 A"   15 A'   16 A'    4 A"   17 A'    5 A"   18 A'   19 A'                 
 -1.274  -0.954  -0.903  -0.716  -0.640  -0.593  -0.545  -0.525
 20 A'   21 A'   22 A'   23 A'   24 A'   25 A'   26 A'    6 A"                 
 -0.518  -0.505  -0.477  -0.425  -0.396  -0.365  -0.351  -0.316
 27 A'    7 A"   28 A'   29 A'    8 A"    9 A"   30 A'   31 A'                 
 -0.235
 10 A"                                                                         
 -- Virtual --                   
 -0.069  -0.019  -0.007  -0.000   0.038   0.043   0.052   0.053
 11 A"   32 A'   33 A'   34 A'   35 A'   12 A"   36 A'   37 A'                 
  0.059   0.076   0.080   0.095   0.098   0.108   0.119   0.131
 38 A'   13 A"   39 A'   40 A'   14 A"   41 A'   42 A'   15 A"                 
  0.136   0.155   0.175   0.180   0.206   0.229   0.242   0.287
 43 A'   44 A'   45 A'   46 A'   47 A'   48 A'   16 A"   49 A'                 
  0.314   0.324   0.334   0.335   0.344   0.393   0.395   0.421
 50 A'   51 A'   52 A'   17 A"   53 A'   54 A'   18 A"   55 A'                 
  0.437   0.438   0.451   0.469   0.493   0.508   0.526   0.553
 19 A"   56 A'   57 A'   58 A'   59 A'   20 A"   21 A"   22 A"                 
  0.600   0.610   0.612   0.646   0.666   0.715   0.761   0.809
 60 A'   23 A"   61 A'   62 A'   63 A'   64 A'   65 A'   24 A"                 
  0.815   0.818   0.886   0.928   0.995   1.017   1.101   1.167
 25 A"   66 A'   67 A'   68 A'   69 A'   70 A'   26 A"   71 A'                 
  1.183   1.313   1.351   1.356   1.362   1.407   1.425   1.461
 72 A'   27 A"   73 A'   28 A"   29 A"   74 A'   75 A'   76 A'                 
  1.505   1.536   1.611   1.707   1.726   1.749   1.853   1.923
 77 A'   30 A"   78 A'   79 A'   80 A'   31 A"   81 A'   82 A'                 
  1.974   2.037   2.047   2.114   2.227   2.282   2.332   2.470
 32 A"   83 A'   84 A'   85 A'   33 A"   86 A'   87 A'   88 A'                 
  2.560   2.729   2.820   2.932   3.026   3.574   3.738   3.747
 34 A"   35 A"   89 A'   90 A'   91 A'   92 A'   36 A"   37 A"                 
  3.755   3.774   3.925   3.937   3.949   3.979   4.011   4.070
 93 A'   94 A'   38 A"   95 A'   39 A"   40 A"   96 A'   41 A"                 
  4.076   4.191   4.321   4.617   4.792   6.243   6.299   6.359
 97 A'   98 A'   99 A'  100 A'  101 A'   42 A"   43 A"  102 A'                 
  6.385   6.462   6.633   6.743   7.512   7.571   7.686   9.797
103 A'  104 A'  105 A'  106 A'   44 A"  107 A'  108 A'  109 A'                 
 23.400  23.465  25.783  25.965  26.368  47.980  66.719  66.749
110 A'  111 A'   45 A"  112 A'  113 A'  114 A'  115 A'  116 A'                 
215.792 289.717 289.768 289.9031020.801
117 A'   46 A"  118 A'  119 A'  120 A'                                         

 Beta MOs, Restricted
 -- Occupied --                  
-482.87 -101.60  -62.53  -56.35  -56.34  -56.34  -24.72  -24.72
  1 A'    2 A'    3 A'    4 A'    1 A"    5 A'    6 A'    7 A'                 
-10.358 -10.349  -9.518  -8.738  -7.283  -7.273  -7.272  -6.569
  8 A'    9 A'   10 A'   11 A'   12 A'    2 A"   13 A'   14 A'                 
 -6.556  -6.556  -2.682  -2.677  -2.676  -2.666  -2.666  -1.278
  3 A"   15 A'   16 A'    4 A"   17 A'    5 A"   18 A'   19 A'                 
 -1.274  -0.954  -0.903  -0.716  -0.640  -0.593  -0.545  -0.525
 20 A'   21 A'   22 A'   23 A'   24 A'   25 A'   26 A'    6 A"                 
 -0.518  -0.505  -0.477  -0.425  -0.396  -0.365  -0.351  -0.316
 27 A'    7 A"   28 A'   29 A'    8 A"    9 A"   30 A'   31 A'                 
 -0.235
 10 A"                                                                         
 -- Virtual --                   
 -0.069  -0.019  -0.007  -0.000   0.038   0.043   0.052   0.053
 11 A"   32 A'   33 A'   34 A'   35 A'   12 A"   36 A'   37 A'                 
  0.059   0.076   0.080   0.095   0.098   0.108   0.119   0.131
 38 A'   13 A"   39 A'   40 A'   14 A"   41 A'   42 A'   15 A"                 
  0.136   0.155   0.175   0.180   0.206   0.229   0.242   0.287
 43 A'   44 A'   45 A'   46 A'   47 A'   48 A'   16 A"   49 A'                 
  0.314   0.324   0.334   0.335   0.344   0.393   0.395   0.421
 50 A'   51 A'   52 A'   17 A"   53 A'   54 A'   18 A"   55 A'                 
  0.437   0.438   0.451   0.469   0.493   0.508   0.526   0.553
 19 A"   56 A'   57 A'   58 A'   59 A'   20 A"   21 A"   22 A"                 
  0.600   0.610   0.612   0.646   0.666   0.715   0.761   0.809
 60 A'   23 A"   61 A'   62 A'   63 A'   64 A'   65 A'   24 A"                 
  0.815   0.818   0.886   0.928   0.995   1.017   1.101   1.167
 25 A"   66 A'   67 A'   68 A'   69 A'   70 A'   26 A"   71 A'                 
  1.183   1.313   1.351   1.356   1.362   1.407   1.425   1.461
 72 A'   27 A"   73 A'   28 A"   29 A"   74 A'   75 A'   76 A'                 
  1.505   1.536   1.611   1.707   1.726   1.749   1.853   1.923
 77 A'   30 A"   78 A'   79 A'   80 A'   31 A"   81 A'   82 A'                 
  1.974   2.037   2.047   2.114   2.227   2.282   2.332   2.470
 32 A"   83 A'   84 A'   85 A'   33 A"   86 A'   87 A'   88 A'                 
  2.560   2.729   2.820   2.932   3.026   3.574   3.738   3.747
 34 A"   35 A"   89 A'   90 A'   91 A'   92 A'   36 A"   37 A"                 
  3.755   3.774   3.925   3.937   3.949   3.979   4.011   4.070
 93 A'   94 A'   38 A"   95 A'   39 A"   40 A"   96 A'   41 A"                 
  4.076   4.191   4.321   4.617   4.792   6.243   6.299   6.359
 97 A'   98 A'   99 A'  100 A'  101 A'   42 A"   43 A"  102 A'                 
  6.385   6.462   6.633   6.743   7.512   7.571   7.686   9.797
103 A'  104 A'  105 A'  106 A'   44 A"  107 A'  108 A'  109 A'                 
 23.400  23.465  25.783  25.965  26.368  47.980  66.719  66.749
110 A'  111 A'   45 A"  112 A'  113 A'  114 A'  115 A'  116 A'                 
215.792 289.717 289.768 289.9031020.801
117 A'   46 A"  118 A'  119 A'  120 A'                                         
 --------------------------------------------------------------

          Ground-State Mulliken Net Atomic Charges

     Atom                 Charge (a.u.)
  ----------------------------------------
      1 F                    -0.024481
      2 F                    -0.031199
      3 Cl                    0.314526
      4 Br                    0.075088
      5 C                    -0.233950
      6 C                    -0.099984
  ----------------------------------------
  Sum of atomic charges =     0.000000

 -----------------------------------------------------------------
                    Cartesian Multipole Moments
 -----------------------------------------------------------------
    Charge (ESU x 10^10)
                 0.0000
    Dipole Moment (Debye)
         X      -0.2773      Y      -1.4060      Z       0.0000
       Tot       1.4331
    Quadrupole Moments (Debye-Ang)
        XX     -50.1925     XY      -0.7718     YY     -54.1042
        XZ      -0.0000     YZ      -0.0000     ZZ     -51.7800
    Octopole Moments (Debye-Ang^2)
       XXX     -37.7181    XXY      -9.5119    XYY     -11.0445
       YYY       2.1843    XXZ       0.0000    XYZ       0.0000
       YYZ      -0.0000    XZZ     -10.7850    YZZ       3.3035
       ZZZ       0.0000
    Hexadecapole Moments (Debye-Ang^3)
      XXXX    -901.6677   XXXY      -8.7357   XXYY    -198.4698
      XYYY      -0.1747   YYYY    -294.0020   XXXZ      -0.0000
      XXYZ      -0.0000   XYYZ       0.0000   YYYZ      -0.0000
      XXZZ    -165.9099   XYZZ       1.2920   YYZZ     -57.6207
      XZZZ      -0.0000   YZZZ       0.0000   ZZZZ     -55.9441
 -----------------------------------------------------------------
 Calculating analytic gradient of the SCF energy
 Gradient of SCF Energy
            1           2           3           4           5           6
    1   0.0357154  -0.0523765  -0.0341886   0.1013101   0.1537966  -0.2042571
    2  -0.0702187  -0.0763347   0.1417152   0.1660459  -0.0877319  -0.0734759
    3   0.0000000  -0.0000000   0.0000000   0.0000000   0.0000000   0.0000000
 Max gradient component =       2.043E-01
 RMS gradient           =       9.199E-02
 Gradient time:  CPU 8.60 s  wall 2.26 s
 Geometry Optimization Parameters
   NAtoms,    NIC,     NZ,  NCons,   NDum,   NFix, NCnnct, MaxDiis
        6      37       0       0       0       0       0       0

 Cartesian Hessian Update
 Hessian Updated using BFGS Update


** GEOMETRY OPTIMIZATION IN DELOCALIZED INTERNAL COORDINATES **
   Searching for a Minimum

   Optimization Cycle:   5

                       Coordinates (Angstroms)
     ATOM                X               Y               Z
      1  F         2.2489907637    1.2875882591    0.0000000000
      2  F        -1.0650688448    1.5971820031    0.0000000000
      3  Cl        2.2526773307   -0.8968005839    0.0000000000
      4  Br       -1.5717258037   -0.5692496846    0.0000000000
      5  C         1.2910949838    0.3311203648    0.0000000000
      6  C        -0.2987878816    0.4782573447    0.0000000000
   Point Group: cs    Number of degrees of freedom:     9


   Energy is  -3310.141248841

 Hessian Updated using BFGS Update

  9 Hessian modes will be used to form the next step
  Hessian Eigenvalues:
     0.074971    0.184491    0.209143    0.248951    0.250132    0.388066
     0.393149    0.831568    1.046996

 Minimum Search - Taking Simple RFO Step
 Searching for Lamda that Minimizes Along All modes
 Value Taken    Lamda =  -0.18385205
 Calculated Step too Large.  Step scaled by  0.371087
 Step Taken.  Stepsize is  0.300000

                             Maximum     Tolerance    Cnvgd?
         Gradient           0.148956      0.000300      NO
         Displacement       0.209746      0.001200      NO
         Energy change     -0.073731      0.000001      NO


 New Cartesian Coordinates Obtained by Inverse Iteration

 Displacement from previous Coordinates is:  0.362353
 ----------------------------------------------------------------
             Standard Nuclear Orientation (Angstroms)
    I     Atom           X                Y                Z
 ----------------------------------------------------------------
    1      F       2.1515155324     1.3143909017     0.0000000000
    2      F      -0.9608445120     1.6056773147     0.0000000000
    3      Cl      2.1948961593    -0.9114154000     0.0000000000
    4      Br     -1.5240692338    -0.5974935635     0.0000000000
    5      C       1.2261770810     0.3414201271     0.0000000000
    6      C      -0.2304944788     0.4755183231     0.0000000000
 ----------------------------------------------------------------
 Molecular Point Group                 Cs    NOp =  2
 Largest Abelian Subgroup              Cs    NOp =  2
 Nuclear Repulsion Energy =   503.9660637642 hartrees
 There are       41 alpha and       41 beta electrons
 Applying Cartesian multipole field
    Component          Value
    ---------          -----
     (2,0,0)        1.00000E-11
     (0,2,0)        2.00000E-11
     (0,0,2)       -3.00000E-11
 Nucleus-field energy     =     0.0000000128 hartrees
 Requested basis set is 6-311++G(d,p)
 There are 56 shells and 166 basis functions
 A cutoff of  1.0D-11 yielded   1324 shell pairs
 There are     12447 function pairs (     13668 Cartesian)
 Smallest overlap matrix eigenvalue = 3.60E-05
 Guess MOs from SCF MO coefficient file

 -----------------------------------------------------------------------
  General SCF calculation program by
  Eric Jon Sundstrom, Paul Horn, Yuezhi Mao, Dmitri Zuev, Alec White,
  David Stuck, Shaama M.S., Shane Yost, Joonho Lee, David Small,
  Daniel Levine, Susi Lehtola, Hugh Burton, Evgeny Epifanovsky
 -----------------------------------------------------------------------
 Exchange:     0.2000 Hartree-Fock + 0.0800 Slater + 0.7200 B88
 Correlation:  0.1900 VWN1RPA + 0.8100 LYP
 Using SG-1 standard quadrature grid
 using 4 threads for integral computing
 -------------------------------------------------------
 OpenMP Integral computing Module                
 Release: version 2.0, May 2017, Q-Chem Inc. Pleasanton 
 -------------------------------------------------------
 -------------------------------------------------------
 OpenMP BLAS3 based DFT computing Module                
 Release: version 1.0, May 2013, Q-Chem Inc. Pittsburgh 
 -------------------------------------------------------
 A restricted SCF calculation will be
 performed using DIIS
 SCF converges when DIIS error is below 1.0e-08
 ---------------------------------------
  Cycle       Energy         DIIS error
 ---------------------------------------
    1   -3310.1946116504      1.37e-03  
    2   -3310.2014599049      4.53e-04  
    3   -3310.2012449630      5.49e-04  
    4   -3310.2020601751      9.44e-05  
    5   -3310.2020750625      4.80e-05  
    6   -3310.2020823177      1.28e-05  
    7   -3310.2020828205      3.91e-06  
    8   -3310.2020828599      8.50e-07  
    9   -3310.2020828614      1.91e-07  
   10   -3310.2020828615      5.89e-08  
   11   -3310.2020828615      1.86e-08  
   12   -3310.2020828615      5.07e-09  Convergence criterion met
 ---------------------------------------
 SCF time:   CPU 29.70s  wall 8.00s 
 SCF   energy in the final basis set =    -3310.2020828615
 Total energy in the final basis set =    -3310.2020828615

 --------------------------------------------------------------
             Orbital Energies (a.u.) and Symmetries
 --------------------------------------------------------------

 Alpha MOs, Restricted
 -- Occupied --                  
-482.87 -101.60  -62.52  -56.34  -56.34  -56.34  -24.73  -24.72
  1 A'    2 A'    3 A'    4 A'    1 A"    5 A'    6 A'    7 A'                 
-10.350 -10.341  -9.515  -8.735  -7.280  -7.270  -7.269  -6.567
  8 A'    9 A'   10 A'   11 A'   12 A'    2 A"   13 A'   14 A'                 
 -6.554  -6.553  -2.679  -2.674  -2.674  -2.663  -2.663  -1.282
  3 A"   15 A'   16 A'    4 A"   17 A'    5 A"   18 A'   19 A'                 
 -1.276  -0.948  -0.894  -0.745  -0.639  -0.601  -0.551  -0.531
 20 A'   21 A'   22 A'   23 A'   24 A'   25 A'   26 A'    6 A"                 
 -0.517  -0.503  -0.469  -0.428  -0.395  -0.362  -0.354  -0.319
 27 A'    7 A"   28 A'   29 A'    8 A"    9 A"   30 A'   31 A'                 
 -0.249
 10 A"                                                                         
 -- Virtual --                   
 -0.049  -0.025  -0.003   0.006   0.039   0.043   0.051   0.057
 11 A"   32 A'   33 A'   34 A'   35 A'   12 A"   36 A'   37 A'                 
  0.072   0.077   0.078   0.097   0.098   0.109   0.123   0.130
 38 A'   13 A"   39 A'   14 A"   40 A'   41 A'   42 A'   15 A"                 
  0.138   0.159   0.176   0.183   0.231   0.244   0.260   0.289
 43 A'   44 A'   45 A'   46 A'   47 A'   16 A"   48 A'   49 A'                 
  0.310   0.324   0.339   0.341   0.347   0.397   0.397   0.417
 50 A'   51 A'   52 A'   17 A"   53 A'   54 A'   18 A"   55 A'                 
  0.439   0.443   0.458   0.473   0.490   0.498   0.528   0.553
 19 A"   56 A'   57 A'   58 A'   59 A'   20 A"   21 A"   22 A"                 
  0.608   0.616   0.620   0.648   0.690   0.716   0.771   0.817
 60 A'   23 A"   61 A'   62 A'   63 A'   64 A'   65 A'   24 A"                 
  0.822   0.826   0.897   0.938   0.986   1.020   1.098   1.175
 66 A'   25 A"   67 A'   68 A'   69 A'   70 A'   26 A"   71 A'                 
  1.186   1.314   1.341   1.349   1.359   1.410   1.433   1.450
 72 A'   27 A"   28 A"   73 A'   29 A"   74 A'   75 A'   76 A'                 
  1.503   1.560   1.646   1.735   1.768   1.808   1.869   1.928
 77 A'   30 A"   78 A'   79 A'   80 A'   31 A"   81 A'   82 A'                 
  1.980   2.043   2.085   2.140   2.232   2.300   2.402   2.489
 32 A"   83 A'   84 A'   85 A'   33 A"   86 A'   87 A'   88 A'                 
  2.563   2.765   2.906   2.983   3.054   3.580   3.739   3.750
 34 A"   35 A"   89 A'   90 A'   91 A'   92 A'   36 A"   37 A"                 
  3.754   3.785   3.927   3.942   3.961   3.985   4.024   4.074
 93 A'   94 A'   38 A"   95 A'   39 A"   40 A"   96 A'   41 A"                 
  4.097   4.192   4.326   4.631   4.844   6.246   6.300   6.364
 97 A'   98 A'   99 A'  100 A'  101 A'   42 A"   43 A"  102 A'                 
  6.384   6.473   6.694   6.736   7.516   7.572   7.694   9.792
103 A'  104 A'  105 A'  106 A'   44 A"  107 A'  108 A'  109 A'                 
 23.382  23.673  25.786  25.981  26.404  47.970  66.719  66.753
110 A'  111 A'   45 A"  112 A'  113 A'  114 A'  115 A'  116 A'                 
215.784 289.719 289.771 289.9111020.786
117 A'   46 A"  118 A'  119 A'  120 A'                                         

 Beta MOs, Restricted
 -- Occupied --                  
-482.87 -101.60  -62.52  -56.34  -56.34  -56.34  -24.73  -24.72
  1 A'    2 A'    3 A'    4 A'    1 A"    5 A'    6 A'    7 A'                 
-10.350 -10.341  -9.515  -8.735  -7.280  -7.270  -7.269  -6.567
  8 A'    9 A'   10 A'   11 A'   12 A'    2 A"   13 A'   14 A'                 
 -6.554  -6.553  -2.679  -2.674  -2.674  -2.663  -2.663  -1.282
  3 A"   15 A'   16 A'    4 A"   17 A'    5 A"   18 A'   19 A'                 
 -1.276  -0.948  -0.894  -0.745  -0.639  -0.601  -0.551  -0.531
 20 A'   21 A'   22 A'   23 A'   24 A'   25 A'   26 A'    6 A"                 
 -0.517  -0.503  -0.469  -0.428  -0.395  -0.362  -0.354  -0.319
 27 A'    7 A"   28 A'   29 A'    8 A"    9 A"   30 A'   31 A'                 
 -0.249
 10 A"                                                                         
 -- Virtual --                   
 -0.049  -0.025  -0.003   0.006   0.039   0.043   0.051   0.057
 11 A"   32 A'   33 A'   34 A'   35 A'   12 A"   36 A'   37 A'                 
  0.072   0.077   0.078   0.097   0.098   0.109   0.123   0.130
 38 A'   13 A"   39 A'   14 A"   40 A'   41 A'   42 A'   15 A"                 
  0.138   0.159   0.176   0.183   0.231   0.244   0.260   0.289
 43 A'   44 A'   45 A'   46 A'   47 A'   16 A"   48 A'   49 A'                 
  0.310   0.324   0.339   0.341   0.347   0.397   0.397   0.417
 50 A'   51 A'   52 A'   17 A"   53 A'   54 A'   18 A"   55 A'                 
  0.439   0.443   0.458   0.473   0.490   0.498   0.528   0.553
 19 A"   56 A'   57 A'   58 A'   59 A'   20 A"   21 A"   22 A"                 
  0.608   0.616   0.620   0.648   0.690   0.716   0.771   0.817
 60 A'   23 A"   61 A'   62 A'   63 A'   64 A'   65 A'   24 A"                 
  0.822   0.826   0.897   0.938   0.986   1.020   1.098   1.175
 66 A'   25 A"   67 A'   68 A'   69 A'   70 A'   26 A"   71 A'                 
  1.186   1.314   1.341   1.349   1.359   1.410   1.433   1.450
 72 A'   27 A"   28 A"   73 A'   29 A"   74 A'   75 A'   76 A'                 
  1.503   1.560   1.646   1.735   1.768   1.808   1.869   1.928
 77 A'   30 A"   78 A'   79 A'   80 A'   31 A"   81 A'   82 A'                 
  1.980   2.043   2.085   2.140   2.232   2.300   2.402   2.489
 32 A"   83 A'   84 A'   85 A'   33 A"   86 A'   87 A'   88 A'                 
  2.563   2.765   2.906   2.983   3.054   3.580   3.739   3.750
 34 A"   35 A"   89 A'   90 A'   91 A'   92 A'   36 A"   37 A"                 
  3.754   3.785   3.927   3.942   3.961   3.985   4.024   4.074
 93 A'   94 A'   38 A"   95 A'   39 A"   40 A"   96 A'   41 A"                 
  4.097   4.192   4.326   4.631   4.844   6.246   6.300   6.364
 97 A'   98 A'   99 A'  100 A'  101 A'   42 A"   43 A"  102 A'                 
  6.384   6.473   6.694   6.736   7.516   7.572   7.694   9.792
103 A'  104 A'  105 A'  106 A'   44 A"  107 A'  108 A'  109 A'                 
 23.382  23.673  25.786  25.981  26.404  47.970  66.719  66.753
110 A'  111 A'   45 A"  112 A'  113 A'  114 A'  115 A'  116 A'                 
215.784 289.719 289.771 289.9111020.786
117 A'   46 A"  118 A'  119 A'  120 A'                                         
 --------------------------------------------------------------

          Ground-State Mulliken Net Atomic Charges

     Atom                 Charge (a.u.)
  ----------------------------------------
      1 F                    -0.026357
      2 F                    -0.037942
      3 Cl                    0.303822
      4 Br                    0.050087
      5 C                    -0.202586
      6 C                    -0.087025
  ----------------------------------------
  Sum of atomic charges =     0.000000

 -----------------------------------------------------------------
                    Cartesian Multipole Moments
 -----------------------------------------------------------------
    Charge (ESU x 10^10)
                 0.0000
    Dipole Moment (Debye)
         X      -0.2689      Y      -1.3137      Z      -0.0000
       Tot       1.3410
    Quadrupole Moments (Debye-Ang)
        XX     -50.4897     XY      -0.6023     YY     -53.9324
        XZ       0.0000     YZ      -0.0000     ZZ     -51.5697
    Octopole Moments (Debye-Ang^2)
       XXX     -38.4422    XXY      -8.2082    XYY     -11.3428
       YYY       3.7704    XXZ       0.0000    XYZ      -0.0000
       YYZ      -0.0000    XZZ     -10.8113    YZZ       4.1306
       ZZZ      -0.0000
    Hexadecapole Moments (Debye-Ang^3)
      XXXX    -846.6437   XXXY      -9.7490   XXYY    -188.7368
      XYYY      -3.3313   YYYY    -301.1253   XXXZ       0.0000
      XXYZ       0.0000   XYYZ      -0.0000   YYYZ       0.0000
      XXZZ    -156.2702   XYZZ       0.4558   YYZZ     -58.7894
      XZZZ      -0.0000   YZZZ      -0.0000   ZZZZ     -55.2867
 -----------------------------------------------------------------
 Calculating analytic gradient of the SCF energy
 Gradient of SCF Energy
            1           2           3           4           5           6
    1   0.0273625  -0.0426485  -0.0272018   0.0801489   0.1114503  -0.1491114
    2  -0.0618205  -0.0669418   0.1155575   0.1339844  -0.0654104  -0.0553692
    3   0.0000000   0.0000000   0.0000000   0.0000000   0.0000000  -0.0000000
 Max gradient component =       1.491E-01
 RMS gradient           =       7.123E-02
 Gradient time:  CPU 8.74 s  wall 2.30 s
 Geometry Optimization Parameters
   NAtoms,    NIC,     NZ,  NCons,   NDum,   NFix, NCnnct, MaxDiis
        6      37       0       0       0       0       0       0

 Cartesian Hessian Update
 Hessian Updated using BFGS Update


** GEOMETRY OPTIMIZATION IN DELOCALIZED INTERNAL COORDINATES **
   Searching for a Minimum

   Optimization Cycle:   6

                       Coordinates (Angstroms)
     ATOM                X               Y               Z
      1  F         2.1515155324    1.3143909017    0.0000000000
      2  F        -0.9608445120    1.6056773147    0.0000000000
      3  Cl        2.1948961593   -0.9114154000    0.0000000000
      4  Br       -1.5240692338   -0.5974935635    0.0000000000
      5  C         1.2261770810    0.3414201271    0.0000000000
      6  C        -0.2304944788    0.4755183231    0.0000000000
   Point Group: cs    Number of degrees of freedom:     9


   Energy is  -3310.202082861

 Hessian Updated using BFGS Update

  9 Hessian modes will be used to form the next step
  Hessian Eigenvalues:
     0.168786    0.184638    0.196092    0.248584    0.250099    0.386596
     0.393109    0.760811    1.030461

 Minimum Search - Taking Simple RFO Step
 Searching for Lamda that Minimizes Along All modes
 Value Taken    Lamda =  -0.10858843
 Calculated Step too Large.  Step scaled by  0.494169
 Step Taken.  Stepsize is  0.300000

                             Maximum     Tolerance    Cnvgd?
         Gradient           0.112337      0.000300      NO
         Displacement       0.188209      0.001200      NO
         Energy change     -0.060834      0.000001      NO


 New Cartesian Coordinates Obtained by Inverse Iteration

 Displacement from previous Coordinates is:  0.342484
 ----------------------------------------------------------------
             Standard Nuclear Orientation (Angstroms)
    I     Atom           X                Y                Z
 ----------------------------------------------------------------
    1      F       2.0562565857     1.3491035331     0.0000000000
    2      F      -0.8566166950     1.6230502707     0.0000000000
    3      Cl      2.1474029425    -0.9345346791     0.0000000000
    4      Br     -1.4881283369    -0.6329922759     0.0000000000
    5      C       1.1727963018     0.3500101362     0.0000000000
    6      C      -0.1745302501     0.4734607181     0.0000000000
 ----------------------------------------------------------------
 Molecular Point Group                 Cs    NOp =  2
 Largest Abelian Subgroup              Cs    NOp =  2
 Nuclear Repulsion Energy =   507.0731835794 hartrees
 There are       41 alpha and       41 beta electrons
 Applying Cartesian multipole field
    Component          Value
    ---------          -----
     (2,0,0)        1.00000E-11
     (0,2,0)        2.00000E-11
     (0,0,2)       -3.00000E-11
 Nucleus-field energy     =     0.0000000125 hartrees
 Requested basis set is 6-311++G(d,p)
 There are 56 shells and 166 basis functions
 A cutoff of  1.0D-11 yielded   1332 shell pairs
 There are     12504 function pairs (     13735 Cartesian)
 Smallest overlap matrix eigenvalue = 2.48E-05
 Guess MOs from SCF MO coefficient file

 -----------------------------------------------------------------------
  General SCF calculation program by
  Eric Jon Sundstrom, Paul Horn, Yuezhi Mao, Dmitri Zuev, Alec White,
  David Stuck, Shaama M.S., Shane Yost, Joonho Lee, David Small,
  Daniel Levine, Susi Lehtola, Hugh Burton, Evgeny Epifanovsky
 -----------------------------------------------------------------------
 Exchange:     0.2000 Hartree-Fock + 0.0800 Slater + 0.7200 B88
 Correlation:  0.1900 VWN1RPA + 0.8100 LYP
 Using SG-1 standard quadrature grid
 using 4 threads for integral computing
 -------------------------------------------------------
 OpenMP Integral computing Module                
 Release: version 2.0, May 2017, Q-Chem Inc. Pleasanton 
 -------------------------------------------------------
 -------------------------------------------------------
 OpenMP BLAS3 based DFT computing Module                
 Release: version 1.0, May 2013, Q-Chem Inc. Pittsburgh 
 -------------------------------------------------------
 A restricted SCF calculation will be
 performed using DIIS
 SCF converges when DIIS error is below 1.0e-08
 ---------------------------------------
  Cycle       Energy         DIIS error
 ---------------------------------------
    1   -3310.2361686117      1.45e-03  
    2   -3310.2436204629      4.20e-04  
    3   -3310.2435422248      4.58e-04  
    4   -3310.2441367709      1.06e-04  
    5   -3310.2441614382      2.36e-05  
    6   -3310.2441625894      1.09e-05  
    7   -3310.2441629189      2.64e-06  
    8   -3310.2441629357      1.20e-06  
    9   -3310.2441629395      1.39e-07  
   10   -3310.2441629396      3.88e-08  
   11   -3310.2441629395      1.45e-08  
   12   -3310.2441629395      3.71e-09  Convergence criterion met
 ---------------------------------------
 SCF time:   CPU 29.91s  wall 8.00s 
 SCF   energy in the final basis set =    -3310.2441629395
 Total energy in the final basis set =    -3310.2441629395

 --------------------------------------------------------------
             Orbital Energies (a.u.) and Symmetries
 --------------------------------------------------------------

 Alpha MOs, Restricted
 -- Occupied --                  
-482.87 -101.60  -62.52  -56.34  -56.34  -56.34  -24.73  -24.73
  1 A'    2 A'    3 A'    4 A'    1 A"    5 A'    6 A'    7 A'                 
-10.341 -10.331  -9.514  -8.734  -7.278  -7.268  -7.267  -6.566
  8 A'    9 A'   10 A'   11 A'   12 A'    2 A"   13 A'   14 A'                 
 -6.552  -6.552  -2.677  -2.673  -2.672  -2.662  -2.662  -1.285
  3 A"   15 A'   16 A'    4 A"   17 A'    5 A"   18 A'   19 A'                 
 -1.276  -0.944  -0.886  -0.772  -0.638  -0.606  -0.557  -0.536
 20 A'   21 A'   22 A'   23 A'   24 A'   25 A'   26 A'    6 A"                 
 -0.514  -0.501  -0.461  -0.429  -0.395  -0.359  -0.359  -0.322
 27 A'    7 A"   28 A'   29 A'    8 A"    9 A"   30 A'   31 A'                 
 -0.261
 10 A"                                                                         
 -- Virtual --                   
 -0.031  -0.029  -0.005   0.009   0.039   0.044   0.049   0.057
 32 A'   11 A"   33 A'   34 A'   35 A'   12 A"   36 A'   37 A'                 
  0.072   0.077   0.081   0.096   0.101   0.106   0.127   0.129
 38 A'   13 A"   39 A'   14 A"   40 A'   41 A'   42 A'   15 A"                 
  0.140   0.162   0.176   0.183   0.246   0.256   0.284   0.302
 43 A'   44 A'   45 A'   46 A'   16 A"   47 A'   48 A'   49 A'                 
  0.310   0.323   0.342   0.345   0.357   0.399   0.400   0.412
 50 A'   51 A'   52 A'   17 A"   53 A'   18 A"   54 A'   55 A'                 
  0.441   0.446   0.463   0.469   0.487   0.509   0.528   0.552
 19 A"   56 A'   57 A'   58 A'   20 A"   59 A'   21 A"   22 A"                 
  0.604   0.624   0.627   0.659   0.712   0.720   0.788   0.819
 60 A'   61 A'   23 A"   62 A'   63 A'   64 A'   65 A'   24 A"                 
  0.825   0.841   0.897   0.947   0.978   1.015   1.102   1.168
 66 A'   25 A"   67 A'   68 A'   69 A'   70 A'   26 A"   71 A'                 
  1.194   1.296   1.342   1.343   1.365   1.404   1.427   1.450
 72 A'   27 A"   73 A'   28 A"   29 A"   74 A'   75 A'   76 A'                 
  1.507   1.582   1.666   1.757   1.815   1.857   1.896   1.942
 77 A'   30 A"   78 A'   79 A'   80 A'   31 A"   81 A'   82 A'                 
  1.987   2.042   2.132   2.160   2.236   2.298   2.459   2.497
 32 A"   83 A'   84 A'   85 A'   33 A"   86 A'   87 A'   88 A'                 
  2.573   2.791   2.925   3.037   3.145   3.527   3.740   3.753
 34 A"   35 A"   89 A'   90 A'   91 A'   92 A'   36 A"   93 A'                 
  3.755   3.789   3.928   3.947   3.968   3.996   4.025   4.076
 37 A"   94 A'   38 A"   95 A'   39 A"   40 A"   96 A'   41 A"                 
  4.126   4.202   4.339   4.648   4.877   6.248   6.299   6.361
 97 A'   98 A'   99 A'  100 A'  101 A'   42 A"   43 A"  102 A'                 
  6.385   6.481   6.713   6.758   7.519   7.572   7.700   9.782
103 A'  104 A'  105 A'  106 A'   44 A"  107 A'  108 A'  109 A'                 
 23.348  23.996  25.788  25.987  26.432  47.957  66.720  66.753
110 A'  111 A'   45 A"  112 A'  113 A'  114 A'  115 A'  116 A'                 
215.772 289.720 289.772 289.9151020.768
117 A'   46 A"  118 A'  119 A'  120 A'                                         

 Beta MOs, Restricted
 -- Occupied --                  
-482.87 -101.60  -62.52  -56.34  -56.34  -56.34  -24.73  -24.73
  1 A'    2 A'    3 A'    4 A'    1 A"    5 A'    6 A'    7 A'                 
-10.341 -10.331  -9.514  -8.734  -7.278  -7.268  -7.267  -6.566
  8 A'    9 A'   10 A'   11 A'   12 A'    2 A"   13 A'   14 A'                 
 -6.552  -6.552  -2.677  -2.673  -2.672  -2.662  -2.662  -1.285
  3 A"   15 A'   16 A'    4 A"   17 A'    5 A"   18 A'   19 A'                 
 -1.276  -0.944  -0.886  -0.772  -0.638  -0.606  -0.557  -0.536
 20 A'   21 A'   22 A'   23 A'   24 A'   25 A'   26 A'    6 A"                 
 -0.514  -0.501  -0.461  -0.429  -0.395  -0.359  -0.359  -0.322
 27 A'    7 A"   28 A'   29 A'    8 A"    9 A"   30 A'   31 A'                 
 -0.261
 10 A"                                                                         
 -- Virtual --                   
 -0.031  -0.029  -0.005   0.009   0.039   0.044   0.049   0.057
 32 A'   11 A"   33 A'   34 A'   35 A'   12 A"   36 A'   37 A'                 
  0.072   0.077   0.081   0.096   0.101   0.106   0.127   0.129
 38 A'   13 A"   39 A'   14 A"   40 A'   41 A'   42 A'   15 A"                 
  0.140   0.162   0.176   0.183   0.246   0.256   0.284   0.302
 43 A'   44 A'   45 A'   46 A'   16 A"   47 A'   48 A'   49 A'                 
  0.310   0.323   0.342   0.345   0.357   0.399   0.400   0.412
 50 A'   51 A'   52 A'   17 A"   53 A'   18 A"   54 A'   55 A'                 
  0.441   0.446   0.463   0.469   0.487   0.509   0.528   0.552
 19 A"   56 A'   57 A'   58 A'   20 A"   59 A'   21 A"   22 A"                 
  0.604   0.624   0.627   0.659   0.712   0.720   0.788   0.819
 60 A'   61 A'   23 A"   62 A'   63 A'   64 A'   65 A'   24 A"                 
  0.825   0.841   0.897   0.947   0.978   1.015   1.102   1.168
 66 A'   25 A"   67 A'   68 A'   69 A'   70 A'   26 A"   71 A'                 
  1.194   1.296   1.342   1.343   1.365   1.404   1.427   1.450
 72 A'   27 A"   73 A'   28 A"   29 A"   74 A'   75 A'   76 A'                 
  1.507   1.582   1.666   1.757   1.815   1.857   1.896   1.942
 77 A'   30 A"   78 A'   79 A'   80 A'   31 A"   81 A'   82 A'                 
  1.987   2.042   2.132   2.160   2.236   2.298   2.459   2.497
 32 A"   83 A'   84 A'   85 A'   33 A"   86 A'   87 A'   88 A'                 
  2.573   2.791   2.925   3.037   3.145   3.527   3.740   3.753
 34 A"   35 A"   89 A'   90 A'   91 A'   92 A'   36 A"   93 A'                 
  3.755   3.789   3.928   3.947   3.968   3.996   4.025   4.076
 37 A"   94 A'   38 A"   95 A'   39 A"   40 A"   96 A'   41 A"                 
  4.126   4.202   4.339   4.648   4.877   6.248   6.299   6.361
 97 A'   98 A'   99 A'  100 A'  101 A'   42 A"   43 A"  102 A'                 
  6.385   6.481   6.713   6.758   7.519   7.572   7.700   9.782
103 A'  104 A'  105 A'  106 A'   44 A"  107 A'  108 A'  109 A'                 
 23.348  23.996  25.788  25.987  26.432  47.957  66.720  66.753
110 A'  111 A'   45 A"  112 A'  113 A'  114 A'  115 A'  116 A'                 
215.772 289.720 289.772 289.9151020.768
117 A'   46 A"  118 A'  119 A'  120 A'                                         
 --------------------------------------------------------------

          Ground-State Mulliken Net Atomic Charges

     Atom                 Charge (a.u.)
  ----------------------------------------
      1 F                    -0.029848
      2 F                    -0.044688
      3 Cl                    0.299317
      4 Br                    0.028418
      5 C                    -0.160431
      6 C                    -0.092768
  ----------------------------------------
  Sum of atomic charges =     0.000000

 -----------------------------------------------------------------
                    Cartesian Multipole Moments
 -----------------------------------------------------------------
    Charge (ESU x 10^10)
                 0.0000
    Dipole Moment (Debye)
         X      -0.2778      Y      -1.2789      Z      -0.0000
       Tot       1.3087
    Quadrupole Moments (Debye-Ang)
        XX     -50.6783     XY      -0.4500     YY     -53.7395
        XZ      -0.0000     YZ       0.0000     ZZ     -51.3976
    Octopole Moments (Debye-Ang^2)
       XXX     -38.8725    XXY      -6.9321    XYY     -11.6027
       YYY       5.5708    XXZ      -0.0000    XYZ       0.0000
       YYZ      -0.0000    XZZ     -10.7947    YZZ       5.0765
       ZZZ      -0.0000
    Hexadecapole Moments (Debye-Ang^3)
      XXXX    -802.1680   XXXY     -10.7876   XXYY    -181.2904
      XYYY      -6.3954   YYYY    -311.7121   XXXZ      -0.0000
      XXYZ       0.0000   XYYZ      -0.0000   YYYZ       0.0000
      XXZZ    -148.4788   XYZZ      -0.3626   YYZZ     -60.6442
      XZZZ       0.0000   YZZZ       0.0000   ZZZZ     -54.8118
 -----------------------------------------------------------------
 Calculating analytic gradient of the SCF energy
 Gradient of SCF Energy
            1           2           3           4           5           6
    1   0.0173797  -0.0304197  -0.0196766   0.0595805   0.0319984  -0.0588622
    2  -0.0503842  -0.0548201   0.0860035   0.1003179  -0.0389874  -0.0421297
    3   0.0000000   0.0000000  -0.0000000  -0.0000000  -0.0000000   0.0000000
 Max gradient component =       1.003E-01
 RMS gradient           =       4.469E-02
 Gradient time:  CPU 8.83 s  wall 2.32 s
 Geometry Optimization Parameters
   NAtoms,    NIC,     NZ,  NCons,   NDum,   NFix, NCnnct, MaxDiis
        6      37       0       0       0       0       0       0

 Cartesian Hessian Update
 Hessian Updated using BFGS Update


** GEOMETRY OPTIMIZATION IN DELOCALIZED INTERNAL COORDINATES **
   Searching for a Minimum

   Optimization Cycle:   7

                       Coordinates (Angstroms)
     ATOM                X               Y               Z
      1  F         2.0562565857    1.3491035331    0.0000000000
      2  F        -0.8566166950    1.6230502707    0.0000000000
      3  Cl        2.1474029425   -0.9345346791    0.0000000000
      4  Br       -1.4881283369   -0.6329922759    0.0000000000
      5  C         1.1727963018    0.3500101362    0.0000000000
      6  C        -0.1745302501    0.4734607181    0.0000000000
   Point Group: cs    Number of degrees of freedom:     9


   Energy is  -3310.244162940

 Hessian Updated using BFGS Update

  9 Hessian modes will be used to form the next step
  Hessian Eigenvalues:
     0.136702    0.184574    0.248384    0.250069    0.358498    0.393084
     0.413397    0.720216    1.024195

 Minimum Search - Taking Simple RFO Step
 Searching for Lamda that Minimizes Along All modes
 Value Taken    Lamda =  -0.05078144
 Calculated Step too Large.  Step scaled by  0.612301
 Step Taken.  Stepsize is  0.300000

                             Maximum     Tolerance    Cnvgd?
         Gradient           0.078138      0.000300      NO
         Displacement       0.262254      0.001200      NO
         Energy change     -0.042080      0.000001      NO


 New Cartesian Coordinates Obtained by Inverse Iteration

 Displacement from previous Coordinates is:  0.252692
 ----------------------------------------------------------------
             Standard Nuclear Orientation (Angstroms)
    I     Atom           X                Y                Z
 ----------------------------------------------------------------
    1      F       1.9884339317     1.3916285366     0.0000000000
    2      F      -0.7765880377     1.6541941077     0.0000000000
    3      Cl      2.1320712438    -0.9724712740     0.0000000000
    4      Br     -1.4865455099    -0.6785902308     0.0000000000
    5      C       1.1615540570     0.3562639091     0.0000000000
    6      C      -0.1617451368     0.4770726547     0.0000000000
 ----------------------------------------------------------------
 Molecular Point Group                 Cs    NOp =  2
 Largest Abelian Subgroup              Cs    NOp =  2
 Nuclear Repulsion Energy =   503.4645971378 hartrees
 There are       41 alpha and       41 beta electrons
 Applying Cartesian multipole field
    Component          Value
    ---------          -----
     (2,0,0)        1.00000E-11
     (0,2,0)        2.00000E-11
     (0,0,2)       -3.00000E-11
 Nucleus-field energy     =     0.0000000127 hartrees
 Requested basis set is 6-311++G(d,p)
 There are 56 shells and 166 basis functions
 A cutoff of  1.0D-11 yielded   1332 shell pairs
 There are     12504 function pairs (     13735 Cartesian)
 Smallest overlap matrix eigenvalue = 2.50E-05
 Guess MOs from SCF MO coefficient file

 -----------------------------------------------------------------------
  General SCF calculation program by
  Eric Jon Sundstrom, Paul Horn, Yuezhi Mao, Dmitri Zuev, Alec White,
  David Stuck, Shaama M.S., Shane Yost, Joonho Lee, David Small,
  Daniel Levine, Susi Lehtola, Hugh Burton, Evgeny Epifanovsky
 -----------------------------------------------------------------------
 Exchange:     0.2000 Hartree-Fock + 0.0800 Slater + 0.7200 B88
 Correlation:  0.1900 VWN1RPA + 0.8100 LYP
 Using SG-1 standard quadrature grid
 using 4 threads for integral computing
 -------------------------------------------------------
 OpenMP Integral computing Module                
 Release: version 2.0, May 2017, Q-Chem Inc. Pleasanton 
 -------------------------------------------------------
 -------------------------------------------------------
 OpenMP BLAS3 based DFT computing Module                
 Release: version 1.0, May 2013, Q-Chem Inc. Pittsburgh 
 -------------------------------------------------------
 A restricted SCF calculation will be
 performed using DIIS
 SCF converges when DIIS error is below 1.0e-08
 ---------------------------------------
  Cycle       Energy         DIIS error
 ---------------------------------------
    1   -3310.2645820739      9.95e-04  
    2   -3310.2688004890      2.70e-04  
    3   -3310.2687764623      2.78e-04  
    4   -3310.2689789915      8.22e-05  
    5   -3310.2689979406      1.92e-05  
    6   -3310.2689987911      7.09e-06  
    7   -3310.2689989365      1.77e-06  
    8   -3310.2689989436      8.87e-07  
    9   -3310.2689989456      7.40e-08  
   10   -3310.2689989455      2.32e-08  
   11   -3310.2689989455      9.61e-09  Convergence criterion met
 ---------------------------------------
 SCF time:   CPU 27.40s  wall 7.00s 
 SCF   energy in the final basis set =    -3310.2689989455
 Total energy in the final basis set =    -3310.2689989455

 --------------------------------------------------------------
             Orbital Energies (a.u.) and Symmetries
 --------------------------------------------------------------

 Alpha MOs, Restricted
 -- Occupied --                  
-482.87 -101.60  -62.52  -56.34  -56.34  -56.34  -24.73  -24.73
  1 A'    2 A'    3 A'    4 A'    1 A"    5 A'    6 A'    7 A'                 
-10.339 -10.330  -9.513  -8.734  -7.278  -7.268  -7.267  -6.566
  8 A'    9 A'   10 A'   11 A'   12 A'    2 A"   13 A'   14 A'                 
 -6.552  -6.552  -2.677  -2.673  -2.672  -2.662  -2.661  -1.290
  3 A"   15 A'   16 A'    4 A"   17 A'    5 A"   18 A'   19 A'                 
 -1.276  -0.937  -0.878  -0.777  -0.639  -0.606  -0.561  -0.538
 20 A'   21 A'   22 A'   23 A'   24 A'   25 A'   26 A'    6 A"                 
 -0.512  -0.500  -0.457  -0.426  -0.394  -0.363  -0.357  -0.327
 27 A'    7 A"   28 A'   29 A'    8 A"   30 A'    9 A"   31 A'                 
 -0.264
 10 A"                                                                         
 -- Virtual --                   
 -0.031  -0.023  -0.006   0.006   0.037   0.045   0.048   0.054
 32 A'   11 A"   33 A'   34 A'   35 A'   12 A"   36 A'   37 A'                 
  0.071   0.077   0.080   0.095   0.102   0.105   0.127   0.129
 38 A'   13 A"   39 A'   14 A"   40 A'   41 A'   42 A'   15 A"                 
  0.139   0.162   0.175   0.181   0.249   0.263   0.282   0.309
 43 A'   44 A'   45 A'   46 A'   16 A"   47 A'   48 A'   49 A'                 
  0.317   0.325   0.345   0.347   0.366   0.398   0.400   0.410
 50 A'   51 A'   52 A'   17 A"   53 A'   54 A'   18 A"   55 A'                 
  0.442   0.445   0.458   0.474   0.481   0.511   0.524   0.550
 19 A"   56 A'   57 A'   58 A'   20 A"   59 A'   21 A"   22 A"                 
  0.592   0.623   0.633   0.669   0.717   0.721   0.796   0.821
 60 A'   61 A'   23 A"   62 A'   63 A'   64 A'   65 A'   24 A"                 
  0.824   0.847   0.891   0.945   0.967   0.997   1.106   1.155
 66 A'   25 A"   67 A'   68 A'   69 A'   70 A'   26 A"   71 A'                 
  1.185   1.281   1.331   1.344   1.364   1.404   1.421   1.461
 72 A'   27 A"   73 A'   28 A"   29 A"   74 A'   75 A'   76 A'                 
  1.524   1.582   1.653   1.746   1.835   1.862   1.910   1.952
 77 A'   30 A"   78 A'   79 A'   80 A'   31 A"   81 A'   82 A'                 
  1.988   2.036   2.132   2.173   2.236   2.278   2.447   2.489
 32 A"   83 A'   84 A'   85 A'   33 A"   86 A'   87 A'   88 A'                 
  2.575   2.793   2.932   3.049   3.169   3.502   3.739   3.752
 34 A"   35 A"   89 A'   90 A'   91 A'   92 A'   36 A"   93 A'                 
  3.756   3.800   3.929   3.950   3.969   4.004   4.013   4.073
 37 A"   94 A'   38 A"   95 A'   39 A"   40 A"   96 A'   41 A"                 
  4.134   4.218   4.353   4.652   4.890   6.247   6.297   6.346
 97 A'   98 A'   99 A'  100 A'  101 A'   42 A"   43 A"  102 A'                 
  6.389   6.478   6.697   6.779   7.520   7.568   7.694   9.765
103 A'  104 A'  105 A'  106 A'   44 A"  107 A'  108 A'  109 A'                 
 23.338  24.084  25.786  25.974  26.424  47.937  66.717  66.749
110 A'  111 A'   45 A"  112 A'  113 A'  114 A'  115 A'  116 A'                 
215.752 289.719 289.767 289.9091020.742
117 A'   46 A"  118 A'  119 A'  120 A'                                         

 Beta MOs, Restricted
 -- Occupied --                  
-482.87 -101.60  -62.52  -56.34  -56.34  -56.34  -24.73  -24.73
  1 A'    2 A'    3 A'    4 A'    1 A"    5 A'    6 A'    7 A'                 
-10.339 -10.330  -9.513  -8.734  -7.278  -7.268  -7.267  -6.566
  8 A'    9 A'   10 A'   11 A'   12 A'    2 A"   13 A'   14 A'                 
 -6.552  -6.552  -2.677  -2.673  -2.672  -2.662  -2.661  -1.290
  3 A"   15 A'   16 A'    4 A"   17 A'    5 A"   18 A'   19 A'                 
 -1.276  -0.937  -0.878  -0.777  -0.639  -0.606  -0.561  -0.538
 20 A'   21 A'   22 A'   23 A'   24 A'   25 A'   26 A'    6 A"                 
 -0.512  -0.500  -0.457  -0.426  -0.394  -0.363  -0.357  -0.327
 27 A'    7 A"   28 A'   29 A'    8 A"   30 A'    9 A"   31 A'                 
 -0.264
 10 A"                                                                         
 -- Virtual --                   
 -0.031  -0.023  -0.006   0.006   0.037   0.045   0.048   0.054
 32 A'   11 A"   33 A'   34 A'   35 A'   12 A"   36 A'   37 A'                 
  0.071   0.077   0.080   0.095   0.102   0.105   0.127   0.129
 38 A'   13 A"   39 A'   14 A"   40 A'   41 A'   42 A'   15 A"                 
  0.139   0.162   0.175   0.181   0.249   0.263   0.282   0.309
 43 A'   44 A'   45 A'   46 A'   16 A"   47 A'   48 A'   49 A'                 
  0.317   0.325   0.345   0.347   0.366   0.398   0.400   0.410
 50 A'   51 A'   52 A'   17 A"   53 A'   54 A'   18 A"   55 A'                 
  0.442   0.445   0.458   0.474   0.481   0.511   0.524   0.550
 19 A"   56 A'   57 A'   58 A'   20 A"   59 A'   21 A"   22 A"                 
  0.592   0.623   0.633   0.669   0.717   0.721   0.796   0.821
 60 A'   61 A'   23 A"   62 A'   63 A'   64 A'   65 A'   24 A"                 
  0.824   0.847   0.891   0.945   0.967   0.997   1.106   1.155
 66 A'   25 A"   67 A'   68 A'   69 A'   70 A'   26 A"   71 A'                 
  1.185   1.281   1.331   1.344   1.364   1.404   1.421   1.461
 72 A'   27 A"   73 A'   28 A"   29 A"   74 A'   75 A'   76 A'                 
  1.524   1.582   1.653   1.746   1.835   1.862   1.910   1.952
 77 A'   30 A"   78 A'   79 A'   80 A'   31 A"   81 A'   82 A'                 
  1.988   2.036   2.132   2.173   2.236   2.278   2.447   2.489
 32 A"   83 A'   84 A'   85 A'   33 A"   86 A'   87 A'   88 A'                 
  2.575   2.793   2.932   3.049   3.169   3.502   3.739   3.752
 34 A"   35 A"   89 A'   90 A'   91 A'   92 A'   36 A"   93 A'                 
  3.756   3.800   3.929   3.950   3.969   4.004   4.013   4.073
 37 A"   94 A'   38 A"   95 A'   39 A"   40 A"   96 A'   41 A"                 
  4.134   4.218   4.353   4.652   4.890   6.247   6.297   6.346
 97 A'   98 A'   99 A'  100 A'  101 A'   42 A"   43 A"  102 A'                 
  6.389   6.478   6.697   6.779   7.520   7.568   7.694   9.765
103 A'  104 A'  105 A'  106 A'   44 A"  107 A'  108 A'  109 A'                 
 23.338  24.084  25.786  25.974  26.424  47.937  66.717  66.749
110 A'  111 A'   45 A"  112 A'  113 A'  114 A'  115 A'  116 A'                 
215.752 289.719 289.767 289.9091020.742
117 A'   46 A"  118 A'  119 A'  120 A'                                         
 --------------------------------------------------------------

          Ground-State Mulliken Net Atomic Charges

     Atom                 Charge (a.u.)
  ----------------------------------------
      1 F                    -0.026808
      2 F                    -0.044306
      3 Cl                    0.302790
      4 Br                    0.012674
      5 C                    -0.137581
      6 C                    -0.106769
  ----------------------------------------
  Sum of atomic charges =     0.000000

 -----------------------------------------------------------------
                    Cartesian Multipole Moments
 -----------------------------------------------------------------
    Charge (ESU x 10^10)
                 0.0000
    Dipole Moment (Debye)
         X      -0.2935      Y      -1.2909      Z      -0.0000
       Tot       1.3238
    Quadrupole Moments (Debye-Ang)
        XX     -50.7472     XY      -0.2996     YY     -53.4845
        XZ      -0.0000     YZ      -0.0000     ZZ     -51.4644
    Octopole Moments (Debye-Ang^2)
       XXX     -38.5877    XXY      -5.7195    XYY     -11.6783
       YYY       7.7245    XXZ      -0.0000    XYZ      -0.0000
       YYZ      -0.0000    XZZ     -10.6997    YZZ       6.1223
       ZZZ       0.0000
    Hexadecapole Moments (Debye-Ang^3)
      XXXX    -788.1444   XXXY     -11.4832   XXYY    -179.6063
      XYYY      -8.9491   YYYY    -327.5478   XXXZ      -0.0000
      XXYZ      -0.0000   XYYZ      -0.0000   YYYZ      -0.0000
      XXZZ    -145.8772   XYZZ      -1.1018   YYZZ     -63.6155
      XZZZ      -0.0000   YZZZ      -0.0000   ZZZZ     -54.9870
 -----------------------------------------------------------------
 Calculating analytic gradient of the SCF energy
 Gradient of SCF Energy
            1           2           3           4           5           6
    1   0.0070021  -0.0168236  -0.0103992   0.0389072   0.0042602  -0.0229467
    2  -0.0361355  -0.0405849   0.0535328   0.0666692  -0.0172045  -0.0262770
    3   0.0000000  -0.0000000   0.0000000   0.0000000   0.0000000  -0.0000000
 Max gradient component =       6.667E-02
 RMS gradient           =       2.764E-02
 Gradient time:  CPU 8.77 s  wall 2.29 s
 Geometry Optimization Parameters
   NAtoms,    NIC,     NZ,  NCons,   NDum,   NFix, NCnnct, MaxDiis
        6      37       0       0       0       0       0       0

 Cartesian Hessian Update
 Hessian Updated using BFGS Update


** GEOMETRY OPTIMIZATION IN DELOCALIZED INTERNAL COORDINATES **
   Searching for a Minimum

   Optimization Cycle:   8

                       Coordinates (Angstroms)
     ATOM                X               Y               Z
      1  F         1.9884339317    1.3916285366    0.0000000000
      2  F        -0.7765880377    1.6541941077    0.0000000000
      3  Cl        2.1320712438   -0.9724712740    0.0000000000
      4  Br       -1.4865455099   -0.6785902308    0.0000000000
      5  C         1.1615540570    0.3562639091    0.0000000000
      6  C        -0.1617451368    0.4770726547    0.0000000000
   Point Group: cs    Number of degrees of freedom:     9


   Energy is  -3310.268998946

 Hessian Updated using BFGS Update

  9 Hessian modes will be used to form the next step
  Hessian Eigenvalues:
     0.104742    0.184631    0.250062    0.250419    0.362410    0.393062
     0.472753    0.686284    1.019086

 Minimum Search - Taking Simple RFO Step
 Searching for Lamda that Minimizes Along All modes
 Value Taken    Lamda =  -0.02835113
 Calculated Step too Large.  Step scaled by  0.670256
 Step Taken.  Stepsize is  0.300000

                             Maximum     Tolerance    Cnvgd?
         Gradient           0.056350      0.000300      NO
         Displacement       0.286201      0.001200      NO
         Energy change     -0.024836      0.000001      NO


 New Cartesian Coordinates Obtained by Inverse Iteration

 Displacement from previous Coordinates is:  0.209923
 ----------------------------------------------------------------
             Standard Nuclear Orientation (Angstroms)
    I     Atom           X                Y                Z
 ----------------------------------------------------------------
    1      F       1.9543662062     1.4311791668     0.0000000000
    2      F      -0.7289735125     1.6909374663     0.0000000000
    3      Cl      2.1090916939    -1.0169723572     0.0000000000
    4      Br     -1.4791211239    -0.7344827415     0.0000000000
    5      C       1.1654305844     0.3674000977     0.0000000000
    6      C      -0.1636133000     0.4900360710     0.0000000000
 ----------------------------------------------------------------
 Molecular Point Group                 Cs    NOp =  2
 Largest Abelian Subgroup              Cs    NOp =  2
 Nuclear Repulsion Energy =   498.4484607015 hartrees
 There are       41 alpha and       41 beta electrons
 Applying Cartesian multipole field
    Component          Value
    ---------          -----
     (2,0,0)        1.00000E-11
     (0,2,0)        2.00000E-11
     (0,0,2)       -3.00000E-11
 Nucleus-field energy     =     0.0000000130 hartrees
 Requested basis set is 6-311++G(d,p)
 There are 56 shells and 166 basis functions
 A cutoff of  1.0D-11 yielded   1327 shell pairs
 There are     12472 function pairs (     13697 Cartesian)
 Smallest overlap matrix eigenvalue = 2.92E-05
 Guess MOs from SCF MO coefficient file

 -----------------------------------------------------------------------
  General SCF calculation program by
  Eric Jon Sundstrom, Paul Horn, Yuezhi Mao, Dmitri Zuev, Alec White,
  David Stuck, Shaama M.S., Shane Yost, Joonho Lee, David Small,
  Daniel Levine, Susi Lehtola, Hugh Burton, Evgeny Epifanovsky
 -----------------------------------------------------------------------
 Exchange:     0.2000 Hartree-Fock + 0.0800 Slater + 0.7200 B88
 Correlation:  0.1900 VWN1RPA + 0.8100 LYP
 Using SG-1 standard quadrature grid
 using 4 threads for integral computing
 -------------------------------------------------------
 OpenMP Integral computing Module                
 Release: version 2.0, May 2017, Q-Chem Inc. Pleasanton 
 -------------------------------------------------------
 -------------------------------------------------------
 OpenMP BLAS3 based DFT computing Module                
 Release: version 1.0, May 2013, Q-Chem Inc. Pittsburgh 
 -------------------------------------------------------
 A restricted SCF calculation will be
 performed using DIIS
 SCF converges when DIIS error is below 1.0e-08
 ---------------------------------------
  Cycle       Energy         DIIS error
 ---------------------------------------
    1   -3310.2803747754      8.09e-04  
    2   -3310.2832618565      3.50e-04  
    3   -3310.2832014476      3.78e-04  
    4   -3310.2836116066      5.27e-05  
    5   -3310.2836179151      2.31e-05  
    6   -3310.2836193517      5.89e-06  
    7   -3310.2836194489      2.22e-06  
    8   -3310.2836194619      8.83e-07  
    9   -3310.2836194640      8.36e-08  
   10   -3310.2836194640      2.82e-08  
   11   -3310.2836194641      7.88e-09  Convergence criterion met
 ---------------------------------------
 SCF time:   CPU 27.25s  wall 7.00s 
 SCF   energy in the final basis set =    -3310.2836194641
 Total energy in the final basis set =    -3310.2836194641

 --------------------------------------------------------------
             Orbital Energies (a.u.) and Symmetries
 --------------------------------------------------------------

 Alpha MOs, Restricted
 -- Occupied --                  
-482.87 -101.60  -62.52  -56.35  -56.34  -56.34  -24.73  -24.73
  1 A'    2 A'    3 A'    4 A'    1 A"    5 A'    6 A'    7 A'                 
-10.341 -10.332  -9.514  -8.734  -7.279  -7.268  -7.268  -6.566
  8 A'    9 A'   10 A'   11 A'   12 A'    2 A"   13 A'   14 A'                 
 -6.552  -6.552  -2.678  -2.673  -2.673  -2.662  -2.662  -1.291
  3 A"   15 A'   16 A'    4 A"   17 A'    5 A"   18 A'   19 A'                 
 -1.276  -0.930  -0.870  -0.775  -0.639  -0.604  -0.562  -0.537
 20 A'   21 A'   22 A'   23 A'   24 A'   25 A'   26 A'    6 A"                 
 -0.511  -0.499  -0.455  -0.424  -0.393  -0.367  -0.355  -0.330
 27 A'    7 A"   28 A'   29 A'    8 A"   30 A'    9 A"   31 A'                 
 -0.265
 10 A"                                                                         
 -- Virtual --                   
 -0.032  -0.025  -0.007   0.001   0.034   0.045   0.046   0.052
 32 A'   11 A"   33 A'   34 A'   35 A'   12 A"   36 A'   37 A'                 
  0.069   0.077   0.080   0.094   0.103   0.104   0.126   0.128
 38 A'   13 A"   39 A'   14 A"   40 A'   41 A'   42 A'   15 A"                 
  0.136   0.163   0.173   0.178   0.252   0.261   0.280   0.307
 43 A'   44 A'   45 A'   46 A'   16 A"   47 A'   48 A'   49 A'                 
  0.320   0.328   0.345   0.348   0.373   0.395   0.401   0.409
 50 A'   51 A'   52 A'   17 A"   53 A'   54 A'   18 A"   55 A'                 
  0.440   0.444   0.452   0.475   0.478   0.506   0.520   0.548
 56 A'   19 A"   57 A'   58 A'   20 A"   59 A'   21 A"   22 A"                 
  0.581   0.620   0.637   0.672   0.712   0.724   0.795   0.820
 60 A'   61 A'   23 A"   62 A'   63 A'   64 A'   65 A'   66 A'                 
  0.821   0.848   0.886   0.935   0.955   0.985   1.105   1.138
 24 A"   25 A"   67 A'   68 A'   69 A'   70 A'   26 A"   71 A'                 
  1.171   1.267   1.324   1.342   1.364   1.408   1.421   1.473
 72 A'   27 A"   73 A'   28 A"   29 A"   74 A'   75 A'   76 A'                 
  1.538   1.576   1.633   1.724   1.843   1.853   1.904   1.956
 77 A'   30 A"   78 A'   79 A'   80 A'   31 A"   81 A'   82 A'                 
  1.986   2.033   2.116   2.178   2.234   2.249   2.411   2.480
 32 A"   83 A'   84 A'   85 A'   33 A"   86 A'   87 A'   88 A'                 
  2.573   2.787   2.931   3.051   3.151   3.489   3.737   3.751
 34 A"   35 A"   89 A'   90 A'   91 A'   92 A'   36 A"   93 A'                 
  3.754   3.804   3.927   3.942   3.968   4.003   4.003   4.067
 37 A"   94 A'   38 A"   95 A'   39 A"   40 A"   96 A'   41 A"                 
  4.133   4.221   4.362   4.643   4.891   6.246   6.295   6.328
 97 A'   98 A'   99 A'  100 A'  101 A'   42 A"   43 A"  102 A'                 
  6.394   6.468   6.681   6.779   7.520   7.564   7.683   9.747
103 A'  104 A'  105 A'  106 A'   44 A"  107 A'  108 A'  109 A'                 
 23.332  24.054  25.783  25.957  26.399  47.918  66.714  66.743
110 A'  111 A'   45 A"  112 A'  113 A'  114 A'  115 A'  116 A'                 
215.733 289.717 289.762 289.8991020.718
117 A'   46 A"  118 A'  119 A'  120 A'                                         

 Beta MOs, Restricted
 -- Occupied --                  
-482.87 -101.60  -62.52  -56.35  -56.34  -56.34  -24.73  -24.73
  1 A'    2 A'    3 A'    4 A'    1 A"    5 A'    6 A'    7 A'                 
-10.341 -10.332  -9.514  -8.734  -7.279  -7.268  -7.268  -6.566
  8 A'    9 A'   10 A'   11 A'   12 A'    2 A"   13 A'   14 A'                 
 -6.552  -6.552  -2.678  -2.673  -2.673  -2.662  -2.662  -1.291
  3 A"   15 A'   16 A'    4 A"   17 A'    5 A"   18 A'   19 A'                 
 -1.276  -0.930  -0.870  -0.775  -0.639  -0.604  -0.562  -0.537
 20 A'   21 A'   22 A'   23 A'   24 A'   25 A'   26 A'    6 A"                 
 -0.511  -0.499  -0.455  -0.424  -0.393  -0.367  -0.355  -0.330
 27 A'    7 A"   28 A'   29 A'    8 A"   30 A'    9 A"   31 A'                 
 -0.265
 10 A"                                                                         
 -- Virtual --                   
 -0.032  -0.025  -0.007   0.001   0.034   0.045   0.046   0.052
 32 A'   11 A"   33 A'   34 A'   35 A'   12 A"   36 A'   37 A'                 
  0.069   0.077   0.080   0.094   0.103   0.104   0.126   0.128
 38 A'   13 A"   39 A'   14 A"   40 A'   41 A'   42 A'   15 A"                 
  0.136   0.163   0.173   0.178   0.252   0.261   0.280   0.307
 43 A'   44 A'   45 A'   46 A'   16 A"   47 A'   48 A'   49 A'                 
  0.320   0.328   0.345   0.348   0.373   0.395   0.401   0.409
 50 A'   51 A'   52 A'   17 A"   53 A'   54 A'   18 A"   55 A'                 
  0.440   0.444   0.452   0.475   0.478   0.506   0.520   0.548
 56 A'   19 A"   57 A'   58 A'   20 A"   59 A'   21 A"   22 A"                 
  0.581   0.620   0.637   0.672   0.712   0.724   0.795   0.820
 60 A'   61 A'   23 A"   62 A'   63 A'   64 A'   65 A'   66 A'                 
  0.821   0.848   0.886   0.935   0.955   0.985   1.105   1.138
 24 A"   25 A"   67 A'   68 A'   69 A'   70 A'   26 A"   71 A'                 
  1.171   1.267   1.324   1.342   1.364   1.408   1.421   1.473
 72 A'   27 A"   73 A'   28 A"   29 A"   74 A'   75 A'   76 A'                 
  1.538   1.576   1.633   1.724   1.843   1.853   1.904   1.956
 77 A'   30 A"   78 A'   79 A'   80 A'   31 A"   81 A'   82 A'                 
  1.986   2.033   2.116   2.178   2.234   2.249   2.411   2.480
 32 A"   83 A'   84 A'   85 A'   33 A"   86 A'   87 A'   88 A'                 
  2.573   2.787   2.931   3.051   3.151   3.489   3.737   3.751
 34 A"   35 A"   89 A'   90 A'   91 A'   92 A'   36 A"   93 A'                 
  3.754   3.804   3.927   3.942   3.968   4.003   4.003   4.067
 37 A"   94 A'   38 A"   95 A'   39 A"   40 A"   96 A'   41 A"                 
  4.133   4.221   4.362   4.643   4.891   6.246   6.295   6.328
 97 A'   98 A'   99 A'  100 A'  101 A'   42 A"   43 A"  102 A'                 
  6.394   6.468   6.681   6.779   7.520   7.564   7.683   9.747
103 A'  104 A'  105 A'  106 A'   44 A"  107 A'  108 A'  109 A'                 
 23.332  24.054  25.783  25.957  26.399  47.918  66.714  66.743
110 A'  111 A'   45 A"  112 A'  113 A'  114 A'  115 A'  116 A'                 
215.733 289.717 289.762 289.8991020.718
117 A'   46 A"  118 A'  119 A'  120 A'                                         
 --------------------------------------------------------------

          Ground-State Mulliken Net Atomic Charges

     Atom                 Charge (a.u.)
  ----------------------------------------
      1 F                    -0.026083
      2 F                    -0.046260
      3 Cl                    0.309762
      4 Br                    0.000853
      5 C                    -0.139858
      6 C                    -0.098414
  ----------------------------------------
  Sum of atomic charges =     0.000000

 -----------------------------------------------------------------
                    Cartesian Multipole Moments
 -----------------------------------------------------------------
    Charge (ESU x 10^10)
                 0.0000
    Dipole Moment (Debye)
         X      -0.3019      Y      -1.3219      Z       0.0000
       Tot       1.3560
    Quadrupole Moments (Debye-Ang)
        XX     -50.9292     XY      -0.1633     YY     -53.2186
        XZ       0.0000     YZ       0.0000     ZZ     -51.6152
    Octopole Moments (Debye-Ang^2)
       XXX     -38.3763    XXY      -4.5038    XYY     -11.8330
       YYY      10.0112    XXZ      -0.0000    XYZ      -0.0000
       YYZ       0.0000    XZZ     -10.6650    YZZ       7.2618
       ZZZ      -0.0000
    Hexadecapole Moments (Debye-Ang^3)
      XXXX    -778.6214   XXXY     -12.7628   XXYY    -179.3603
      XYYY     -11.6149   YYYY    -347.2524   XXXZ       0.0000
      XXYZ       0.0000   XYYZ       0.0000   YYYZ      -0.0000
      XXZZ    -143.6986   XYZZ      -1.9830   YYZZ     -67.3792
      XZZZ       0.0000   YZZZ       0.0000   ZZZZ     -55.3557
 -----------------------------------------------------------------
 Calculating analytic gradient of the SCF energy
 Gradient of SCF Energy
            1           2           3           4           5           6
    1   0.0011761  -0.0073916  -0.0036336   0.0224728   0.0073503  -0.0199739
    2  -0.0210939  -0.0253175   0.0275023   0.0403074  -0.0058169  -0.0155814
    3   0.0000000  -0.0000000   0.0000000  -0.0000000  -0.0000000   0.0000000
 Max gradient component =       4.031E-02
 RMS gradient           =       1.628E-02
 Gradient time:  CPU 8.75 s  wall 2.29 s
 Geometry Optimization Parameters
   NAtoms,    NIC,     NZ,  NCons,   NDum,   NFix, NCnnct, MaxDiis
        6      37       0       0       0       0       0       0

 Cartesian Hessian Update
 Hessian Updated using BFGS Update


** GEOMETRY OPTIMIZATION IN DELOCALIZED INTERNAL COORDINATES **
   Searching for a Minimum

   Optimization Cycle:   9

                       Coordinates (Angstroms)
     ATOM                X               Y               Z
      1  F         1.9543662062    1.4311791668    0.0000000000
      2  F        -0.7289735125    1.6909374663    0.0000000000
      3  Cl        2.1090916939   -1.0169723572    0.0000000000
      4  Br       -1.4791211239   -0.7344827415    0.0000000000
      5  C         1.1654305844    0.3674000977    0.0000000000
      6  C        -0.1636133000    0.4900360710    0.0000000000
   Point Group: cs    Number of degrees of freedom:     9


   Energy is  -3310.283619464

 Hessian Updated using BFGS Update

  9 Hessian modes will be used to form the next step
  Hessian Eigenvalues:
     0.088486    0.184957    0.250069    0.255893    0.363421    0.393059
     0.465331    0.674076    1.014411

 Minimum Search - Taking Simple RFO Step
 Searching for Lamda that Minimizes Along All modes
 Value Taken    Lamda =  -0.01247925
 Calculated Step too Large.  Step scaled by  0.875079
 Step Taken.  Stepsize is  0.300000

                             Maximum     Tolerance    Cnvgd?
         Gradient           0.030818      0.000300      NO
         Displacement       0.280124      0.001200      NO
         Energy change     -0.014621      0.000001      NO


 New Cartesian Coordinates Obtained by Inverse Iteration

 Displacement from previous Coordinates is:  0.245319
 ----------------------------------------------------------------
             Standard Nuclear Orientation (Angstroms)
    I     Atom           X                Y                Z
 ----------------------------------------------------------------
    1      F       1.9410664003     1.4660129250     0.0000000000
    2      F      -0.7010445494     1.7323127486     0.0000000000
    3      Cl      2.0532172783    -1.0657294639     0.0000000000
    4      Br     -1.4399736292    -0.8049937439     0.0000000000
    5      C       1.1629865631     0.3863676091     0.0000000000
    6      C      -0.1590715151     0.5141276283     0.0000000000
 ----------------------------------------------------------------
 Molecular Point Group                 Cs    NOp =  2
 Largest Abelian Subgroup              Cs    NOp =  2
 Nuclear Repulsion Energy =   495.4704136175 hartrees
 There are       41 alpha and       41 beta electrons
 Applying Cartesian multipole field
    Component          Value
    ---------          -----
     (2,0,0)        1.00000E-11
     (0,2,0)        2.00000E-11
     (0,0,2)       -3.00000E-11
 Nucleus-field energy     =     0.0000000133 hartrees
 Requested basis set is 6-311++G(d,p)
 There are 56 shells and 166 basis functions
 A cutoff of  1.0D-11 yielded   1326 shell pairs
 There are     12447 function pairs (     13661 Cartesian)
 Smallest overlap matrix eigenvalue = 3.28E-05
 Guess MOs from SCF MO coefficient file

 -----------------------------------------------------------------------
  General SCF calculation program by
  Eric Jon Sundstrom, Paul Horn, Yuezhi Mao, Dmitri Zuev, Alec White,
  David Stuck, Shaama M.S., Shane Yost, Joonho Lee, David Small,
  Daniel Levine, Susi Lehtola, Hugh Burton, Evgeny Epifanovsky
 -----------------------------------------------------------------------
 Exchange:     0.2000 Hartree-Fock + 0.0800 Slater + 0.7200 B88
 Correlation:  0.1900 VWN1RPA + 0.8100 LYP
 Using SG-1 standard quadrature grid
 using 4 threads for integral computing
 -------------------------------------------------------
 OpenMP Integral computing Module                
 Release: version 2.0, May 2017, Q-Chem Inc. Pleasanton 
 -------------------------------------------------------
 -------------------------------------------------------
 OpenMP BLAS3 based DFT computing Module                
 Release: version 1.0, May 2013, Q-Chem Inc. Pittsburgh 
 -------------------------------------------------------
 A restricted SCF calculation will be
 performed using DIIS
 SCF converges when DIIS error is below 1.0e-08
 ---------------------------------------
  Cycle       Energy         DIIS error
 ---------------------------------------
    1   -3310.2878372913      7.66e-04  
    2   -3310.2906902448      2.94e-04  
    3   -3310.2906480523      3.24e-04  
    4   -3310.2909370618      5.69e-05  
    5   -3310.2909459511      1.85e-05  
    6   -3310.2909467946      7.00e-06  
    7   -3310.2909469348      1.74e-06  
    8   -3310.2909469420      9.79e-07  
    9   -3310.2909469445      1.06e-07  
   10   -3310.2909469446      2.92e-08  
   11   -3310.2909469446      8.40e-09  Convergence criterion met
 ---------------------------------------
 SCF time:   CPU 27.10s  wall 8.00s 
 SCF   energy in the final basis set =    -3310.2909469446
 Total energy in the final basis set =    -3310.2909469446

 --------------------------------------------------------------
             Orbital Energies (a.u.) and Symmetries
 --------------------------------------------------------------

 Alpha MOs, Restricted
 -- Occupied --                  
-482.87 -101.60  -62.53  -56.35  -56.34  -56.34  -24.74  -24.73
  1 A'    2 A'    3 A'    4 A'    1 A"    5 A'    6 A'    7 A'                 
-10.342 -10.334  -9.514  -8.734  -7.279  -7.269  -7.268  -6.567
  8 A'    9 A'   10 A'   11 A'   12 A'    2 A"   13 A'   14 A'                 
 -6.552  -6.552  -2.678  -2.673  -2.673  -2.662  -2.662  -1.289
  3 A"   15 A'   16 A'    4 A"   17 A'    5 A"   18 A'   19 A'                 
 -1.273  -0.925  -0.862  -0.776  -0.639  -0.602  -0.561  -0.536
 20 A'   21 A'   22 A'   23 A'   24 A'   25 A'   26 A'    6 A"                 
 -0.509  -0.497  -0.453  -0.423  -0.393  -0.370  -0.353  -0.330
 27 A'    7 A"   28 A'   29 A'    8 A"   30 A'    9 A"   31 A'                 
 -0.269
 10 A"                                                                         
 -- Virtual --                   
 -0.039  -0.025  -0.009  -0.006   0.031   0.043   0.046   0.051
 32 A'   11 A"   33 A'   34 A'   35 A'   36 A'   12 A"   37 A'                 
  0.066   0.076   0.080   0.092   0.102   0.106   0.125   0.127
 38 A'   13 A"   39 A'   14 A"   40 A'   41 A'   42 A'   15 A"                 
  0.130   0.162   0.171   0.176   0.255   0.259   0.279   0.305
 43 A'   44 A'   45 A'   46 A'   16 A"   47 A'   48 A'   49 A'                 
  0.323   0.330   0.345   0.348   0.379   0.391   0.402   0.408
 50 A'   51 A'   52 A'   17 A"   53 A'   54 A'   18 A"   55 A'                 
  0.432   0.444   0.446   0.473   0.476   0.500   0.516   0.548
 56 A'   19 A"   57 A'   58 A'   20 A"   59 A'   21 A"   22 A"                 
  0.578   0.615   0.642   0.671   0.711   0.729   0.796   0.818
 60 A'   61 A'   23 A"   62 A'   63 A'   64 A'   65 A'   66 A'                 
  0.822   0.846   0.882   0.921   0.943   0.983   1.103   1.116
 24 A"   25 A"   67 A'   68 A'   69 A'   70 A'   26 A"   71 A'                 
  1.159   1.252   1.322   1.338   1.365   1.411   1.424   1.479
 72 A'   27 A"   73 A'   28 A"   29 A"   74 A'   75 A'   76 A'                 
  1.544   1.575   1.625   1.700   1.851   1.854   1.891   1.962
 77 A'   30 A"   78 A'   79 A'   80 A'   31 A"   81 A'   82 A'                 
  1.984   2.027   2.118   2.179   2.222   2.232   2.387   2.469
 32 A"   83 A'   84 A'   85 A'   86 A'   33 A"   87 A'   88 A'                 
  2.571   2.784   2.923   3.051   3.148   3.455   3.736   3.750
 34 A"   35 A"   89 A'   90 A'   91 A'   92 A'   36 A"   93 A'                 
  3.752   3.801   3.920   3.928   3.966   3.996   4.000   4.060
 37 A"   94 A'   38 A"   95 A'   39 A"   40 A"   96 A'   41 A"                 
  4.133   4.215   4.365   4.634   4.890   6.245   6.293   6.317
 97 A'   98 A'   99 A'  100 A'  101 A'   42 A"   43 A"  102 A'                 
  6.398   6.457   6.666   6.772   7.520   7.561   7.669   9.733
103 A'  104 A'  105 A'  106 A'   44 A"  107 A'  108 A'  109 A'                 
 23.315  24.075  25.782  25.946  26.377  47.902  66.710  66.739
110 A'  111 A'   45 A"  112 A'  113 A'  114 A'  115 A'  116 A'                 
215.716 289.716 289.757 289.8881020.697
117 A'   46 A"  118 A'  119 A'  120 A'                                         

 Beta MOs, Restricted
 -- Occupied --                  
-482.87 -101.60  -62.53  -56.35  -56.34  -56.34  -24.74  -24.73
  1 A'    2 A'    3 A'    4 A'    1 A"    5 A'    6 A'    7 A'                 
-10.342 -10.334  -9.514  -8.734  -7.279  -7.269  -7.268  -6.567
  8 A'    9 A'   10 A'   11 A'   12 A'    2 A"   13 A'   14 A'                 
 -6.552  -6.552  -2.678  -2.673  -2.673  -2.662  -2.662  -1.289
  3 A"   15 A'   16 A'    4 A"   17 A'    5 A"   18 A'   19 A'                 
 -1.273  -0.925  -0.862  -0.776  -0.639  -0.602  -0.561  -0.536
 20 A'   21 A'   22 A'   23 A'   24 A'   25 A'   26 A'    6 A"                 
 -0.509  -0.497  -0.453  -0.423  -0.393  -0.370  -0.353  -0.330
 27 A'    7 A"   28 A'   29 A'    8 A"   30 A'    9 A"   31 A'                 
 -0.269
 10 A"                                                                         
 -- Virtual --                   
 -0.039  -0.025  -0.009  -0.006   0.031   0.043   0.046   0.051
 32 A'   11 A"   33 A'   34 A'   35 A'   36 A'   12 A"   37 A'                 
  0.066   0.076   0.080   0.092   0.102   0.106   0.125   0.127
 38 A'   13 A"   39 A'   14 A"   40 A'   41 A'   42 A'   15 A"                 
  0.130   0.162   0.171   0.176   0.255   0.259   0.279   0.305
 43 A'   44 A'   45 A'   46 A'   16 A"   47 A'   48 A'   49 A'                 
  0.323   0.330   0.345   0.348   0.379   0.391   0.402   0.408
 50 A'   51 A'   52 A'   17 A"   53 A'   54 A'   18 A"   55 A'                 
  0.432   0.444   0.446   0.473   0.476   0.500   0.516   0.548
 56 A'   19 A"   57 A'   58 A'   20 A"   59 A'   21 A"   22 A"                 
  0.578   0.615   0.642   0.671   0.711   0.729   0.796   0.818
 60 A'   61 A'   23 A"   62 A'   63 A'   64 A'   65 A'   66 A'                 
  0.822   0.846   0.882   0.921   0.943   0.983   1.103   1.116
 24 A"   25 A"   67 A'   68 A'   69 A'   70 A'   26 A"   71 A'                 
  1.159   1.252   1.322   1.338   1.365   1.411   1.424   1.479
 72 A'   27 A"   73 A'   28 A"   29 A"   74 A'   75 A'   76 A'                 
  1.544   1.575   1.625   1.700   1.851   1.854   1.891   1.962
 77 A'   30 A"   78 A'   79 A'   80 A'   31 A"   81 A'   82 A'                 
  1.984   2.027   2.118   2.179   2.222   2.232   2.387   2.469
 32 A"   83 A'   84 A'   85 A'   86 A'   33 A"   87 A'   88 A'                 
  2.571   2.784   2.923   3.051   3.148   3.455   3.736   3.750
 34 A"   35 A"   89 A'   90 A'   91 A'   92 A'   36 A"   93 A'                 
  3.752   3.801   3.920   3.928   3.966   3.996   4.000   4.060
 37 A"   94 A'   38 A"   95 A'   39 A"   40 A"   96 A'   41 A"                 
  4.133   4.215   4.365   4.634   4.890   6.245   6.293   6.317
 97 A'   98 A'   99 A'  100 A'  101 A'   42 A"   43 A"  102 A'                 
  6.398   6.457   6.666   6.772   7.520   7.561   7.669   9.733
103 A'  104 A'  105 A'  106 A'   44 A"  107 A'  108 A'  109 A'                 
 23.315  24.075  25.782  25.946  26.377  47.902  66.710  66.739
110 A'  111 A'   45 A"  112 A'  113 A'  114 A'  115 A'  116 A'                 
215.716 289.716 289.757 289.8881020.697
117 A'   46 A"  118 A'  119 A'  120 A'                                         
 --------------------------------------------------------------

          Ground-State Mulliken Net Atomic Charges

     Atom                 Charge (a.u.)
  ----------------------------------------
      1 F                    -0.031796
      2 F                    -0.054519
      3 Cl                    0.317238
      4 Br                   -0.012484
      5 C                    -0.155718
      6 C                    -0.062721
  ----------------------------------------
  Sum of atomic charges =     0.000000

 -----------------------------------------------------------------
                    Cartesian Multipole Moments
 -----------------------------------------------------------------
    Charge (ESU x 10^10)
                 0.0000
    Dipole Moment (Debye)
         X      -0.2933      Y      -1.3455      Z       0.0000
       Tot       1.3771
    Quadrupole Moments (Debye-Ang)
        XX     -51.3487     XY      -0.0433     YY     -52.9088
        XZ      -0.0000     YZ      -0.0000     ZZ     -51.7344
    Octopole Moments (Debye-Ang^2)
       XXX     -38.5880    XXY      -2.9104    XYY     -12.2569
       YYY      12.5630    XXZ      -0.0000    XYZ      -0.0000
       YYZ       0.0000    XZZ     -10.7673    YZZ       8.6226
       ZZZ       0.0000
    Hexadecapole Moments (Debye-Ang^3)
      XXXX    -754.5107   XXXY     -15.0953   XXYY    -177.7438
      XYYY     -14.7445   YYYY    -371.3824   XXXZ      -0.0000
      XXYZ      -0.0000   XYYZ      -0.0000   YYYZ      -0.0000
      XXZZ    -138.5785   XYZZ      -3.1397   YYZZ     -72.0301
      XZZZ      -0.0000   YZZZ       0.0000   ZZZZ     -55.6309
 -----------------------------------------------------------------
 Calculating analytic gradient of the SCF energy
 Gradient of SCF Energy
            1           2           3           4           5           6
    1  -0.0006637  -0.0019998  -0.0008275   0.0098092  -0.0031945  -0.0031238
    2  -0.0059190  -0.0089868   0.0072825   0.0180622   0.0002520  -0.0106909
    3  -0.0000000  -0.0000000   0.0000000  -0.0000000   0.0000000   0.0000000
 Max gradient component =       1.806E-02
 RMS gradient           =       6.372E-03
 Gradient time:  CPU 8.65 s  wall 2.26 s
 Geometry Optimization Parameters
   NAtoms,    NIC,     NZ,  NCons,   NDum,   NFix, NCnnct, MaxDiis
        6      37       0       0       0       0       0       0

 Cartesian Hessian Update
 Hessian Updated using BFGS Update


** GEOMETRY OPTIMIZATION IN DELOCALIZED INTERNAL COORDINATES **
   Searching for a Minimum

   Optimization Cycle:  10

                       Coordinates (Angstroms)
     ATOM                X               Y               Z
      1  F         1.9410664003    1.4660129250    0.0000000000
      2  F        -0.7010445494    1.7323127486    0.0000000000
      3  Cl        2.0532172783   -1.0657294639    0.0000000000
      4  Br       -1.4399736292   -0.8049937439    0.0000000000
      5  C         1.1629865631    0.3863676091    0.0000000000
      6  C        -0.1590715151    0.5141276283    0.0000000000
   Point Group: cs    Number of degrees of freedom:     9


   Energy is  -3310.290946945

 Hessian Updated using BFGS Update

  9 Hessian modes will be used to form the next step
  Hessian Eigenvalues:
     0.073636    0.185630    0.250221    0.255351    0.368363    0.393157
     0.471876    0.660309    1.009200

 Minimum Search - Taking Simple RFO Step
 Searching for Lamda that Minimizes Along All modes
 Value Taken    Lamda =  -0.00238423
 Step Taken.  Stepsize is  0.170850

                             Maximum     Tolerance    Cnvgd?
         Gradient           0.011890      0.000300      NO
         Displacement       0.159355      0.001200      NO
         Energy change     -0.007327      0.000001      NO


 New Cartesian Coordinates Obtained by Inverse Iteration

 Displacement from previous Coordinates is:  0.147325
 ----------------------------------------------------------------
             Standard Nuclear Orientation (Angstroms)
    I     Atom           X                Y                Z
 ----------------------------------------------------------------
    1      F       1.9446181156     1.4803989139     0.0000000000
    2      F      -0.6957088665     1.7579352144     0.0000000000
    3      Cl      2.0189623083    -1.0931198763     0.0000000000
    4      Br     -1.4131131754    -0.8493775394     0.0000000000
    5      C       1.1653940056     0.3982023384     0.0000000000
    6      C      -0.1629718395     0.5340586523     0.0000000000
 ----------------------------------------------------------------
 Molecular Point Group                 Cs    NOp =  2
 Largest Abelian Subgroup              Cs    NOp =  2
 Nuclear Repulsion Energy =   493.6031737382 hartrees
 There are       41 alpha and       41 beta electrons
 Applying Cartesian multipole field
    Component          Value
    ---------          -----
     (2,0,0)        1.00000E-11
     (0,2,0)        2.00000E-11
     (0,0,2)       -3.00000E-11
 Nucleus-field energy     =     0.0000000135 hartrees
 Requested basis set is 6-311++G(d,p)
 There are 56 shells and 166 basis functions
 A cutoff of  1.0D-11 yielded   1325 shell pairs
 There are     12483 function pairs (     13714 Cartesian)
 Smallest overlap matrix eigenvalue = 3.68E-05
 Guess MOs from SCF MO coefficient file

 -----------------------------------------------------------------------
  General SCF calculation program by
  Eric Jon Sundstrom, Paul Horn, Yuezhi Mao, Dmitri Zuev, Alec White,
  David Stuck, Shaama M.S., Shane Yost, Joonho Lee, David Small,
  Daniel Levine, Susi Lehtola, Hugh Burton, Evgeny Epifanovsky
 -----------------------------------------------------------------------
 Exchange:     0.2000 Hartree-Fock + 0.0800 Slater + 0.7200 B88
 Correlation:  0.1900 VWN1RPA + 0.8100 LYP
 Using SG-1 standard quadrature grid
 using 4 threads for integral computing
 -------------------------------------------------------
 OpenMP Integral computing Module                
 Release: version 2.0, May 2017, Q-Chem Inc. Pleasanton 
 -------------------------------------------------------
 -------------------------------------------------------
 OpenMP BLAS3 based DFT computing Module                
 Release: version 1.0, May 2013, Q-Chem Inc. Pittsburgh 
 -------------------------------------------------------
 A restricted SCF calculation will be
 performed using DIIS
 SCF converges when DIIS error is below 1.0e-08
 ---------------------------------------
  Cycle       Energy         DIIS error
 ---------------------------------------
    1   -3310.2910636955      4.51e-04  
    2   -3310.2920853843      2.15e-04  
    3   -3310.2920780669      2.26e-04  
    4   -3310.2922219687      2.94e-05  
    5   -3310.2922241998      1.26e-05  
    6   -3310.2922245902      4.48e-06  
    7   -3310.2922246470      1.22e-06  
    8   -3310.2922246508      5.69e-07  
    9   -3310.2922246517      6.98e-08  
   10   -3310.2922246517      1.96e-08  
   11   -3310.2922246517      5.74e-09  Convergence criterion met
 ---------------------------------------
 SCF time:   CPU 27.11s  wall 7.00s 
 SCF   energy in the final basis set =    -3310.2922246517
 Total energy in the final basis set =    -3310.2922246517

 --------------------------------------------------------------
             Orbital Energies (a.u.) and Symmetries
 --------------------------------------------------------------

 Alpha MOs, Restricted
 -- Occupied --                  
-482.87 -101.60  -62.53  -56.35  -56.34  -56.34  -24.74  -24.74
  1 A'    2 A'    3 A'    4 A'    1 A"    5 A'    6 A'    7 A'                 
-10.345 -10.337  -9.514  -8.734  -7.279  -7.269  -7.268  -6.567
  8 A'    9 A'   10 A'   11 A'   12 A'    2 A"   13 A'   14 A'                 
 -6.552  -6.552  -2.677  -2.673  -2.673  -2.661  -2.661  -1.289
  3 A"   15 A'   16 A'   17 A'    4 A"    5 A"   18 A'   19 A'                 
 -1.274  -0.923  -0.857  -0.775  -0.639  -0.602  -0.561  -0.535
 20 A'   21 A'   22 A'   23 A'   24 A'   25 A'   26 A'    6 A"                 
 -0.508  -0.497  -0.453  -0.422  -0.392  -0.371  -0.351  -0.329
 27 A'    7 A"   28 A'   29 A'    8 A"   30 A'    9 A"   31 A'                 
 -0.269
 10 A"                                                                         
 -- Virtual --                   
 -0.044  -0.028  -0.011  -0.010   0.029   0.041   0.046   0.051
 32 A'   11 A"   33 A'   34 A'   35 A'   36 A'   12 A"   37 A'                 
  0.064   0.076   0.081   0.091   0.102   0.108   0.124   0.126
 38 A'   13 A"   39 A'   14 A"   40 A'   41 A'   42 A'   15 A"                 
  0.127   0.161   0.169   0.176   0.256   0.258   0.278   0.303
 43 A'   44 A'   45 A'   46 A'   16 A"   47 A'   48 A'   49 A'                 
  0.323   0.330   0.344   0.346   0.380   0.388   0.403   0.409
 50 A'   51 A'   52 A'   17 A"   53 A'   54 A'   18 A"   55 A'                 
  0.427   0.443   0.445   0.471   0.475   0.493   0.514   0.548
 56 A'   57 A'   19 A"   58 A'   20 A"   59 A'   21 A"   22 A"                 
  0.578   0.612   0.643   0.668   0.706   0.733   0.795   0.819
 60 A'   61 A'   23 A"   62 A'   63 A'   64 A'   65 A'   66 A'                 
  0.822   0.844   0.878   0.912   0.935   0.980   1.101   1.104
 24 A"   25 A"   67 A'   68 A'   69 A'   70 A'   26 A"   71 A'                 
  1.154   1.244   1.322   1.335   1.365   1.413   1.426   1.478
 72 A'   27 A"   73 A'   28 A"   29 A"   74 A'   75 A'   76 A'                 
  1.548   1.571   1.619   1.682   1.850   1.851   1.883   1.961
 77 A'   30 A"   78 A'   79 A'   31 A"   80 A'   81 A'   82 A'                 
  1.982   2.019   2.113   2.176   2.208   2.231   2.373   2.463
 32 A"   83 A'   84 A'   85 A'   86 A'   33 A"   87 A'   88 A'                 
  2.569   2.779   2.919   3.049   3.134   3.447   3.734   3.748
 34 A"   35 A"   89 A'   90 A'   91 A'   92 A'   36 A"   93 A'                 
  3.750   3.798   3.918   3.921   3.965   3.992   4.001   4.056
 37 A"   94 A'   38 A"   95 A'   39 A"   40 A"   96 A'   41 A"                 
  4.131   4.206   4.363   4.628   4.886   6.244   6.291   6.314
 97 A'   98 A'   99 A'  100 A'  101 A'   42 A"   43 A"  102 A'                 
  6.395   6.452   6.656   6.767   7.521   7.559   7.661   9.725
103 A'  104 A'  105 A'  106 A'   44 A"  107 A'  108 A'  109 A'                 
 23.311  24.044  25.781  25.943  26.365  47.893  66.706  66.736
110 A'  111 A'   45 A"  112 A'  113 A'  114 A'  115 A'  116 A'                 
215.708 289.716 289.755 289.8821020.686
117 A'   46 A"  118 A'  119 A'  120 A'                                         

 Beta MOs, Restricted
 -- Occupied --                  
-482.87 -101.60  -62.53  -56.35  -56.34  -56.34  -24.74  -24.74
  1 A'    2 A'    3 A'    4 A'    1 A"    5 A'    6 A'    7 A'                 
-10.345 -10.337  -9.514  -8.734  -7.279  -7.269  -7.268  -6.567
  8 A'    9 A'   10 A'   11 A'   12 A'    2 A"   13 A'   14 A'                 
 -6.552  -6.552  -2.677  -2.673  -2.673  -2.661  -2.661  -1.289
  3 A"   15 A'   16 A'   17 A'    4 A"    5 A"   18 A'   19 A'                 
 -1.274  -0.923  -0.857  -0.775  -0.639  -0.602  -0.561  -0.535
 20 A'   21 A'   22 A'   23 A'   24 A'   25 A'   26 A'    6 A"                 
 -0.508  -0.497  -0.453  -0.422  -0.392  -0.371  -0.351  -0.329
 27 A'    7 A"   28 A'   29 A'    8 A"   30 A'    9 A"   31 A'                 
 -0.269
 10 A"                                                                         
 -- Virtual --                   
 -0.044  -0.028  -0.011  -0.010   0.029   0.041   0.046   0.051
 32 A'   11 A"   33 A'   34 A'   35 A'   36 A'   12 A"   37 A'                 
  0.064   0.076   0.081   0.091   0.102   0.108   0.124   0.126
 38 A'   13 A"   39 A'   14 A"   40 A'   41 A'   42 A'   15 A"                 
  0.127   0.161   0.169   0.176   0.256   0.258   0.278   0.303
 43 A'   44 A'   45 A'   46 A'   16 A"   47 A'   48 A'   49 A'                 
  0.323   0.330   0.344   0.346   0.380   0.388   0.403   0.409
 50 A'   51 A'   52 A'   17 A"   53 A'   54 A'   18 A"   55 A'                 
  0.427   0.443   0.445   0.471   0.475   0.493   0.514   0.548
 56 A'   57 A'   19 A"   58 A'   20 A"   59 A'   21 A"   22 A"                 
  0.578   0.612   0.643   0.668   0.706   0.733   0.795   0.819
 60 A'   61 A'   23 A"   62 A'   63 A'   64 A'   65 A'   66 A'                 
  0.822   0.844   0.878   0.912   0.935   0.980   1.101   1.104
 24 A"   25 A"   67 A'   68 A'   69 A'   70 A'   26 A"   71 A'                 
  1.154   1.244   1.322   1.335   1.365   1.413   1.426   1.478
 72 A'   27 A"   73 A'   28 A"   29 A"   74 A'   75 A'   76 A'                 
  1.548   1.571   1.619   1.682   1.850   1.851   1.883   1.961
 77 A'   30 A"   78 A'   79 A'   31 A"   80 A'   81 A'   82 A'                 
  1.982   2.019   2.113   2.176   2.208   2.231   2.373   2.463
 32 A"   83 A'   84 A'   85 A'   86 A'   33 A"   87 A'   88 A'                 
  2.569   2.779   2.919   3.049   3.134   3.447   3.734   3.748
 34 A"   35 A"   89 A'   90 A'   91 A'   92 A'   36 A"   93 A'                 
  3.750   3.798   3.918   3.921   3.965   3.992   4.001   4.056
 37 A"   94 A'   38 A"   95 A'   39 A"   40 A"   96 A'   41 A"                 
  4.131   4.206   4.363   4.628   4.886   6.244   6.291   6.314
 97 A'   98 A'   99 A'  100 A'  101 A'   42 A"   43 A"  102 A'                 
  6.395   6.452   6.656   6.767   7.521   7.559   7.661   9.725
103 A'  104 A'  105 A'  106 A'   44 A"  107 A'  108 A'  109 A'                 
 23.311  24.044  25.781  25.943  26.365  47.893  66.706  66.736
110 A'  111 A'   45 A"  112 A'  113 A'  114 A'  115 A'  116 A'                 
215.708 289.716 289.755 289.8821020.686
117 A'   46 A"  118 A'  119 A'  120 A'                                         
 --------------------------------------------------------------

          Ground-State Mulliken Net Atomic Charges

     Atom                 Charge (a.u.)
  ----------------------------------------
      1 F                    -0.033038
      2 F                    -0.057035
      3 Cl                    0.321570
      4 Br                   -0.020548
      5 C                    -0.179830
      6 C                    -0.031118
  ----------------------------------------
  Sum of atomic charges =     0.000000

 -----------------------------------------------------------------
                    Cartesian Multipole Moments
 -----------------------------------------------------------------
    Charge (ESU x 10^10)
                 0.0000
    Dipole Moment (Debye)
         X      -0.2774      Y      -1.3222      Z      -0.0000
       Tot       1.3510
    Quadrupole Moments (Debye-Ang)
        XX     -51.6540     XY       0.0067     YY     -52.6736
        XZ      -0.0000     YZ      -0.0000     ZZ     -51.8362
    Octopole Moments (Debye-Ang^2)
       XXX     -38.6692    XXY      -1.7971    XYY     -12.5632
       YYY      14.1691    XXZ      -0.0000    XYZ       0.0000
       YYZ      -0.0000    XZZ     -10.8664    YZZ       9.4525
       ZZZ       0.0000
    Hexadecapole Moments (Debye-Ang^3)
      XXXX    -741.4530   XXXY     -16.6711   XXYY    -177.3847
      XYYY     -16.3273   YYYY    -386.0797   XXXZ      -0.0000
      XXYZ      -0.0000   XYYZ      -0.0000   YYYZ      -0.0000
      XXZZ    -135.7175   XYZZ      -3.8242   YYZZ     -74.9285
      XZZZ      -0.0000   YZZZ      -0.0000   ZZZZ     -55.8860
 -----------------------------------------------------------------
 Calculating analytic gradient of the SCF energy
 Gradient of SCF Energy
            1           2           3           4           5           6
    1  -0.0010153   0.0002520  -0.0002450   0.0039115   0.0031858  -0.0060891
    2   0.0005487  -0.0015926  -0.0021660   0.0048807   0.0018543  -0.0035251
    3   0.0000000  -0.0000000  -0.0000000   0.0000000  -0.0000000  -0.0000000
 Max gradient component =       6.089E-03
 RMS gradient           =       2.482E-03
 Gradient time:  CPU 8.65 s  wall 2.26 s
 Geometry Optimization Parameters
   NAtoms,    NIC,     NZ,  NCons,   NDum,   NFix, NCnnct, MaxDiis
        6      37       0       0       0       0       0       0

 Cartesian Hessian Update
 Hessian Updated using BFGS Update


** GEOMETRY OPTIMIZATION IN DELOCALIZED INTERNAL COORDINATES **
   Searching for a Minimum

   Optimization Cycle:  11

                       Coordinates (Angstroms)
     ATOM                X               Y               Z
      1  F         1.9446181156    1.4803989139    0.0000000000
      2  F        -0.6957088665    1.7579352144    0.0000000000
      3  Cl        2.0189623083   -1.0931198763    0.0000000000
      4  Br       -1.4131131754   -0.8493775394    0.0000000000
      5  C         1.1653940056    0.3982023384    0.0000000000
      6  C        -0.1629718395    0.5340586523    0.0000000000
   Point Group: cs    Number of degrees of freedom:     9


   Energy is  -3310.292224652

 Hessian Updated using BFGS Update

  9 Hessian modes will be used to form the next step
  Hessian Eigenvalues:
     0.071227    0.186363    0.250082    0.255674    0.372325    0.393096
     0.474641    0.646994    0.997218

 Minimum Search - Taking Simple RFO Step
 Searching for Lamda that Minimizes Along All modes
 Value Taken    Lamda =  -0.00008494
 Step Taken.  Stepsize is  0.020983

                             Maximum     Tolerance    Cnvgd?
         Gradient           0.003583      0.000300      NO
         Displacement       0.010774      0.001200      NO
         Energy change     -0.001278      0.000001      NO


 New Cartesian Coordinates Obtained by Inverse Iteration

 Displacement from previous Coordinates is:  0.013170
 ----------------------------------------------------------------
             Standard Nuclear Orientation (Angstroms)
    I     Atom           X                Y                Z
 ----------------------------------------------------------------
    1      F       1.9440077409     1.4804002631     0.0000000000
    2      F      -0.6930666876     1.7612979196     0.0000000000
    3      Cl      2.0191043473    -1.0932799787     0.0000000000
    4      Br     -1.4134762639    -0.8539536246     0.0000000000
    5      C       1.1629942045     0.3979542642     0.0000000000
    6      C      -0.1623827931     0.5356788597     0.0000000000
 ----------------------------------------------------------------
 Molecular Point Group                 Cs    NOp =  2
 Largest Abelian Subgroup              Cs    NOp =  2
 Nuclear Repulsion Energy =   493.2153778417 hartrees
 There are       41 alpha and       41 beta electrons
 Applying Cartesian multipole field
    Component          Value
    ---------          -----
     (2,0,0)        1.00000E-11
     (0,2,0)        2.00000E-11
     (0,0,2)       -3.00000E-11
 Nucleus-field energy     =     0.0000000135 hartrees
 Requested basis set is 6-311++G(d,p)
 There are 56 shells and 166 basis functions
 A cutoff of  1.0D-11 yielded   1324 shell pairs
 There are     12463 function pairs (     13690 Cartesian)
 Smallest overlap matrix eigenvalue = 3.65E-05
 Guess MOs from SCF MO coefficient file

 -----------------------------------------------------------------------
  General SCF calculation program by
  Eric Jon Sundstrom, Paul Horn, Yuezhi Mao, Dmitri Zuev, Alec White,
  David Stuck, Shaama M.S., Shane Yost, Joonho Lee, David Small,
  Daniel Levine, Susi Lehtola, Hugh Burton, Evgeny Epifanovsky
 -----------------------------------------------------------------------
 Exchange:     0.2000 Hartree-Fock + 0.0800 Slater + 0.7200 B88
 Correlation:  0.1900 VWN1RPA + 0.8100 LYP
 Using SG-1 standard quadrature grid
 using 4 threads for integral computing
 -------------------------------------------------------
 OpenMP Integral computing Module                
 Release: version 2.0, May 2017, Q-Chem Inc. Pleasanton 
 -------------------------------------------------------
 -------------------------------------------------------
 OpenMP BLAS3 based DFT computing Module                
 Release: version 1.0, May 2013, Q-Chem Inc. Pittsburgh 
 -------------------------------------------------------
 A restricted SCF calculation will be
 performed using DIIS
 SCF converges when DIIS error is below 1.0e-08
 ---------------------------------------
  Cycle       Energy         DIIS error
 ---------------------------------------
    1   -3310.2922656154      6.45e-05  
    2   -3310.2922822243      2.21e-05  
    3   -3310.2922818081      2.56e-05  
    4   -3310.2922834217      4.13e-06  
    5   -3310.2922834625      2.22e-06  
    6   -3310.2922834759      3.61e-07  
    7   -3310.2922834763      9.38e-08  
    8   -3310.2922834763      4.19e-08  
    9   -3310.2922834763      1.45e-08  
   10   -3310.2922834763      1.58e-09  Convergence criterion met
 ---------------------------------------
 SCF time:   CPU 24.66s  wall 6.00s 
 SCF   energy in the final basis set =    -3310.2922834763
 Total energy in the final basis set =    -3310.2922834763

 --------------------------------------------------------------
             Orbital Energies (a.u.) and Symmetries
 --------------------------------------------------------------

 Alpha MOs, Restricted
 -- Occupied --                  
-482.87 -101.60  -62.53  -56.35  -56.34  -56.34  -24.74  -24.74
  1 A'    2 A'    3 A'    4 A'    1 A"    5 A'    6 A'    7 A'                 
-10.345 -10.337  -9.514  -8.734  -7.279  -7.269  -7.269  -6.567
  8 A'    9 A'   10 A'   11 A'   12 A'    2 A"   13 A'   14 A'                 
 -6.552  -6.552  -2.677  -2.673  -2.673  -2.661  -2.661  -1.289
  3 A"   15 A'   16 A'   17 A'    4 A"    5 A"   18 A'   19 A'                 
 -1.273  -0.922  -0.857  -0.775  -0.639  -0.602  -0.561  -0.535
 20 A'   21 A'   22 A'   23 A'   24 A'   25 A'   26 A'    6 A"                 
 -0.508  -0.497  -0.452  -0.422  -0.392  -0.371  -0.351  -0.329
 27 A'    7 A"   28 A'   29 A'    8 A"   30 A'    9 A"   31 A'                 
 -0.270
 10 A"                                                                         
 -- Virtual --                   
 -0.045  -0.027  -0.011  -0.010   0.029   0.041   0.046   0.051
 32 A'   11 A"   33 A'   34 A'   35 A'   36 A'   12 A"   37 A'                 
  0.063   0.076   0.080   0.091   0.102   0.108   0.124   0.126
 38 A'   13 A"   39 A'   14 A"   40 A'   41 A'   42 A'   15 A"                 
  0.127   0.161   0.169   0.176   0.256   0.258   0.278   0.303
 43 A'   44 A'   45 A'   46 A'   16 A"   47 A'   48 A'   49 A'                 
  0.323   0.330   0.344   0.346   0.380   0.388   0.403   0.409
 50 A'   51 A'   52 A'   17 A"   53 A'   54 A'   18 A"   55 A'                 
  0.426   0.443   0.445   0.471   0.474   0.493   0.514   0.548
 56 A'   57 A'   19 A"   58 A'   20 A"   59 A'   21 A"   22 A"                 
  0.578   0.612   0.644   0.668   0.706   0.733   0.795   0.819
 60 A'   61 A'   23 A"   62 A'   63 A'   64 A'   65 A'   66 A'                 
  0.822   0.844   0.878   0.912   0.935   0.980   1.101   1.105
 24 A"   25 A"   67 A'   68 A'   69 A'   70 A'   26 A"   71 A'                 
  1.154   1.243   1.322   1.335   1.365   1.414   1.425   1.478
 72 A'   27 A"   73 A'   28 A"   29 A"   74 A'   75 A'   76 A'                 
  1.546   1.572   1.619   1.682   1.850   1.851   1.883   1.961
 77 A'   30 A"   78 A'   79 A'   80 A'   31 A"   81 A'   82 A'                 
  1.982   2.018   2.116   2.176   2.208   2.231   2.372   2.463
 32 A"   83 A'   84 A'   85 A'   86 A'   33 A"   87 A'   88 A'                 
  2.569   2.780   2.917   3.047   3.136   3.442   3.734   3.748
 34 A"   35 A"   89 A'   90 A'   91 A'   92 A'   36 A"   93 A'                 
  3.750   3.797   3.917   3.921   3.964   3.992   4.001   4.055
 37 A"   94 A'   38 A"   95 A'   39 A"   40 A"   96 A'   41 A"                 
  4.131   4.204   4.363   4.627   4.886   6.244   6.291   6.314
 97 A'   98 A'   99 A'  100 A'  101 A'   42 A"   43 A"  102 A'                 
  6.396   6.451   6.654   6.766   7.521   7.559   7.660   9.725
103 A'  104 A'  105 A'  106 A'   44 A"  107 A'  108 A'  109 A'                 
 23.308  24.054  25.781  25.943  26.365  47.891  66.706  66.736
110 A'  111 A'   45 A"  112 A'  113 A'  114 A'  115 A'  116 A'                 
215.708 289.716 289.754 289.8811020.684
117 A'   46 A"  118 A'  119 A'  120 A'                                         

 Beta MOs, Restricted
 -- Occupied --                  
-482.87 -101.60  -62.53  -56.35  -56.34  -56.34  -24.74  -24.74
  1 A'    2 A'    3 A'    4 A'    1 A"    5 A'    6 A'    7 A'                 
-10.345 -10.337  -9.514  -8.734  -7.279  -7.269  -7.269  -6.567
  8 A'    9 A'   10 A'   11 A'   12 A'    2 A"   13 A'   14 A'                 
 -6.552  -6.552  -2.677  -2.673  -2.673  -2.661  -2.661  -1.289
  3 A"   15 A'   16 A'   17 A'    4 A"    5 A"   18 A'   19 A'                 
 -1.273  -0.922  -0.857  -0.775  -0.639  -0.602  -0.561  -0.535
 20 A'   21 A'   22 A'   23 A'   24 A'   25 A'   26 A'    6 A"                 
 -0.508  -0.497  -0.452  -0.422  -0.392  -0.371  -0.351  -0.329
 27 A'    7 A"   28 A'   29 A'    8 A"   30 A'    9 A"   31 A'                 
 -0.270
 10 A"                                                                         
 -- Virtual --                   
 -0.045  -0.027  -0.011  -0.010   0.029   0.041   0.046   0.051
 32 A'   11 A"   33 A'   34 A'   35 A'   36 A'   12 A"   37 A'                 
  0.063   0.076   0.080   0.091   0.102   0.108   0.124   0.126
 38 A'   13 A"   39 A'   14 A"   40 A'   41 A'   42 A'   15 A"                 
  0.127   0.161   0.169   0.176   0.256   0.258   0.278   0.303
 43 A'   44 A'   45 A'   46 A'   16 A"   47 A'   48 A'   49 A'                 
  0.323   0.330   0.344   0.346   0.380   0.388   0.403   0.409
 50 A'   51 A'   52 A'   17 A"   53 A'   54 A'   18 A"   55 A'                 
  0.426   0.443   0.445   0.471   0.474   0.493   0.514   0.548
 56 A'   57 A'   19 A"   58 A'   20 A"   59 A'   21 A"   22 A"                 
  0.578   0.612   0.644   0.668   0.706   0.733   0.795   0.819
 60 A'   61 A'   23 A"   62 A'   63 A'   64 A'   65 A'   66 A'                 
  0.822   0.844   0.878   0.912   0.935   0.980   1.101   1.105
 24 A"   25 A"   67 A'   68 A'   69 A'   70 A'   26 A"   71 A'                 
  1.154   1.243   1.322   1.335   1.365   1.414   1.425   1.478
 72 A'   27 A"   73 A'   28 A"   29 A"   74 A'   75 A'   76 A'                 
  1.546   1.572   1.619   1.682   1.850   1.851   1.883   1.961
 77 A'   30 A"   78 A'   79 A'   80 A'   31 A"   81 A'   82 A'                 
  1.982   2.018   2.116   2.176   2.208   2.231   2.372   2.463
 32 A"   83 A'   84 A'   85 A'   86 A'   33 A"   87 A'   88 A'                 
  2.569   2.780   2.917   3.047   3.136   3.442   3.734   3.748
 34 A"   35 A"   89 A'   90 A'   91 A'   92 A'   36 A"   93 A'                 
  3.750   3.797   3.917   3.921   3.964   3.992   4.001   4.055
 37 A"   94 A'   38 A"   95 A'   39 A"   40 A"   96 A'   41 A"                 
  4.131   4.204   4.363   4.627   4.886   6.244   6.291   6.314
 97 A'   98 A'   99 A'  100 A'  101 A'   42 A"   43 A"  102 A'                 
  6.396   6.451   6.654   6.766   7.521   7.559   7.660   9.725
103 A'  104 A'  105 A'  106 A'   44 A"  107 A'  108 A'  109 A'                 
 23.308  24.054  25.781  25.943  26.365  47.891  66.706  66.736
110 A'  111 A'   45 A"  112 A'  113 A'  114 A'  115 A'  116 A'                 
215.708 289.716 289.754 289.8811020.684
117 A'   46 A"  118 A'  119 A'  120 A'                                         
 --------------------------------------------------------------

          Ground-State Mulliken Net Atomic Charges

     Atom                 Charge (a.u.)
  ----------------------------------------
      1 F                    -0.033735
      2 F                    -0.057786
      3 Cl                    0.322517
      4 Br                   -0.021516
      5 C                    -0.180370
      6 C                    -0.029110
  ----------------------------------------
  Sum of atomic charges =     0.000000

 -----------------------------------------------------------------
                    Cartesian Multipole Moments
 -----------------------------------------------------------------
    Charge (ESU x 10^10)
                 0.0000
    Dipole Moment (Debye)
         X      -0.2775      Y      -1.3247      Z       0.0000
       Tot       1.3534
    Quadrupole Moments (Debye-Ang)
        XX     -51.6724     XY      -0.0058     YY     -52.6703
        XZ       0.0000     YZ       0.0000     ZZ     -51.8409
    Octopole Moments (Debye-Ang^2)
       XXX     -38.6081    XXY      -1.7763    XYY     -12.5930
       YYY      14.3055    XXZ      -0.0000    XYZ       0.0000
       YYZ       0.0000    XZZ     -10.8503    YZZ       9.5199
       ZZZ      -0.0000
    Hexadecapole Moments (Debye-Ang^3)
      XXXX    -741.3701   XXXY     -17.1328   XXYY    -177.4904
      XYYY     -16.6277   YYYY    -387.2854   XXXZ       0.0000
      XXYZ       0.0000   XYYZ       0.0000   YYYZ      -0.0000
      XXZZ    -135.7071   XYZZ      -3.9526   YYZZ     -75.1471
      XZZZ       0.0000   YZZZ       0.0000   ZZZZ     -55.8935
 -----------------------------------------------------------------
 Calculating analytic gradient of the SCF energy
 Gradient of SCF Energy
            1           2           3           4           5           6
    1  -0.0005324   0.0003785   0.0002309   0.0026444  -0.0007262  -0.0019951
    2   0.0011624  -0.0003834  -0.0026125   0.0027635   0.0017764  -0.0027064
    3  -0.0000000   0.0000000   0.0000000  -0.0000000  -0.0000000   0.0000000
 Max gradient component =       2.764E-03
 RMS gradient           =       1.461E-03
 Gradient time:  CPU 8.62 s  wall 2.26 s
 Geometry Optimization Parameters
   NAtoms,    NIC,     NZ,  NCons,   NDum,   NFix, NCnnct, MaxDiis
        6      37       0       0       0       0       0       0

 Cartesian Hessian Update
 Hessian Updated using BFGS Update


** GEOMETRY OPTIMIZATION IN DELOCALIZED INTERNAL COORDINATES **
   Searching for a Minimum

   Optimization Cycle:  12

                       Coordinates (Angstroms)
     ATOM                X               Y               Z
      1  F         1.9440077409    1.4804002631    0.0000000000
      2  F        -0.6930666876    1.7612979196    0.0000000000
      3  Cl        2.0191043473   -1.0932799787    0.0000000000
      4  Br       -1.4134762639   -0.8539536246    0.0000000000
      5  C         1.1629942045    0.3979542642    0.0000000000
      6  C        -0.1623827931    0.5356788597    0.0000000000
   Point Group: cs    Number of degrees of freedom:     9


   Energy is  -3310.292283476

 Hessian Updated using BFGS Update

  9 Hessian modes will be used to form the next step
  Hessian Eigenvalues:
     0.071339    0.130906    0.245188    0.256279    0.384744    0.392562
     0.437455    0.665027    0.905641

 Minimum Search - Taking Simple RFO Step
 Searching for Lamda that Minimizes Along All modes
 Value Taken    Lamda =  -0.00006046
 Step Taken.  Stepsize is  0.020520

                             Maximum     Tolerance    Cnvgd?
         Gradient           0.002412      0.000300      NO
         Displacement       0.013958      0.001200      NO
         Energy change     -0.000059      0.000001      NO


 New Cartesian Coordinates Obtained by Inverse Iteration

 Displacement from previous Coordinates is:  0.017480
 ----------------------------------------------------------------
             Standard Nuclear Orientation (Angstroms)
    I     Atom           X                Y                Z
 ----------------------------------------------------------------
    1      F       1.9447516796     1.4784076109     0.0000000000
    2      F      -0.6916451411     1.7636403311     0.0000000000
    3      Cl      2.0243312036    -1.0907169388     0.0000000000
    4      Br     -1.4187962204    -0.8564701694     0.0000000000
    5      C       1.1618223014     0.3965852950     0.0000000000
    6      C      -0.1632832750     0.5366515746     0.0000000000
 ----------------------------------------------------------------
 Molecular Point Group                 Cs    NOp =  2
 Largest Abelian Subgroup              Cs    NOp =  2
 Nuclear Repulsion Energy =   492.5138466068 hartrees
 There are       41 alpha and       41 beta electrons
 Applying Cartesian multipole field
    Component          Value
    ---------          -----
     (2,0,0)        1.00000E-11
     (0,2,0)        2.00000E-11
     (0,0,2)       -3.00000E-11
 Nucleus-field energy     =     0.0000000135 hartrees
 Requested basis set is 6-311++G(d,p)
 There are 56 shells and 166 basis functions
 A cutoff of  1.0D-11 yielded   1324 shell pairs
 There are     12463 function pairs (     13690 Cartesian)
 Smallest overlap matrix eigenvalue = 3.64E-05
 Guess MOs from SCF MO coefficient file

 -----------------------------------------------------------------------
  General SCF calculation program by
  Eric Jon Sundstrom, Paul Horn, Yuezhi Mao, Dmitri Zuev, Alec White,
  David Stuck, Shaama M.S., Shane Yost, Joonho Lee, David Small,
  Daniel Levine, Susi Lehtola, Hugh Burton, Evgeny Epifanovsky
 -----------------------------------------------------------------------
 Exchange:     0.2000 Hartree-Fock + 0.0800 Slater + 0.7200 B88
 Correlation:  0.1900 VWN1RPA + 0.8100 LYP
 Using SG-1 standard quadrature grid
 using 4 threads for integral computing
 -------------------------------------------------------
 OpenMP Integral computing Module                
 Release: version 2.0, May 2017, Q-Chem Inc. Pleasanton 
 -------------------------------------------------------
 -------------------------------------------------------
 OpenMP BLAS3 based DFT computing Module                
 Release: version 1.0, May 2013, Q-Chem Inc. Pittsburgh 
 -------------------------------------------------------
 A restricted SCF calculation will be
 performed using DIIS
 SCF converges when DIIS error is below 1.0e-08
 ---------------------------------------
  Cycle       Energy         DIIS error
 ---------------------------------------
    1   -3310.2923018445      6.37e-05  
    2   -3310.2923201399      2.81e-05  
    3   -3310.2923194541      3.19e-05  
    4   -3310.2923223931      5.21e-06  
    5   -3310.2923224598      2.25e-06  
    6   -3310.2923224726      4.95e-07  
    7   -3310.2923224733      1.31e-07  
    8   -3310.2923224732      6.37e-08  
    9   -3310.2923224733      9.69e-09  Convergence criterion met
 ---------------------------------------
 SCF time:   CPU 22.19s  wall 6.00s 
 SCF   energy in the final basis set =    -3310.2923224733
 Total energy in the final basis set =    -3310.2923224733

 --------------------------------------------------------------
             Orbital Energies (a.u.) and Symmetries
 --------------------------------------------------------------

 Alpha MOs, Restricted
 -- Occupied --                  
-482.87 -101.60  -62.53  -56.35  -56.34  -56.34  -24.74  -24.74
  1 A'    2 A'    3 A'    4 A'    1 A"    5 A'    6 A'    7 A'                 
-10.345 -10.337  -9.514  -8.734  -7.280  -7.269  -7.269  -6.567
  8 A'    9 A'   10 A'   11 A'   12 A'    2 A"   13 A'   14 A'                 
 -6.552  -6.552  -2.677  -2.673  -2.673  -2.661  -2.661  -1.289
  3 A"   15 A'   16 A'   17 A'    4 A"    5 A"   18 A'   19 A'                 
 -1.273  -0.922  -0.856  -0.776  -0.639  -0.601  -0.560  -0.535
 20 A'   21 A'   22 A'   23 A'   24 A'   25 A'   26 A'    6 A"                 
 -0.508  -0.497  -0.452  -0.422  -0.392  -0.371  -0.351  -0.329
 27 A'    7 A"   28 A'   29 A'    8 A"   30 A'    9 A"   31 A'                 
 -0.271
 10 A"                                                                         
 -- Virtual --                   
 -0.046  -0.028  -0.012  -0.010   0.028   0.041   0.046   0.051
 32 A'   11 A"   33 A'   34 A'   35 A'   36 A'   12 A"   37 A'                 
  0.063   0.076   0.080   0.091   0.102   0.108   0.124   0.126
 38 A'   13 A"   39 A'   14 A"   40 A'   41 A'   42 A'   15 A"                 
  0.127   0.161   0.169   0.176   0.256   0.258   0.278   0.303
 43 A'   44 A'   45 A'   46 A'   16 A"   47 A'   48 A'   49 A'                 
  0.323   0.330   0.344   0.346   0.380   0.388   0.403   0.409
 50 A'   51 A'   52 A'   17 A"   53 A'   54 A'   18 A"   55 A'                 
  0.425   0.443   0.444   0.471   0.474   0.493   0.514   0.548
 56 A'   57 A'   19 A"   58 A'   20 A"   59 A'   21 A"   22 A"                 
  0.577   0.612   0.644   0.668   0.705   0.732   0.795   0.818
 60 A'   61 A'   23 A"   62 A'   63 A'   64 A'   65 A'   66 A'                 
  0.822   0.844   0.877   0.911   0.935   0.978   1.101   1.106
 24 A"   25 A"   67 A'   68 A'   69 A'   70 A'   26 A"   71 A'                 
  1.154   1.242   1.321   1.334   1.365   1.414   1.425   1.478
 72 A'   27 A"   73 A'   28 A"   29 A"   74 A'   75 A'   76 A'                 
  1.545   1.571   1.618   1.682   1.849   1.851   1.883   1.960
 77 A'   30 A"   78 A'   79 A'   80 A'   31 A"   81 A'   82 A'                 
  1.981   2.018   2.116   2.177   2.208   2.231   2.371   2.464
 32 A"   83 A'   84 A'   85 A'   86 A'   33 A"   87 A'   88 A'                 
  2.569   2.780   2.916   3.045   3.135   3.442   3.734   3.748
 34 A"   35 A"   89 A'   90 A'   91 A'   92 A'   36 A"   93 A'                 
  3.750   3.797   3.916   3.920   3.964   3.991   4.000   4.054
 37 A"   94 A'   38 A"   95 A'   39 A"   40 A"   96 A'   41 A"                 
  4.130   4.203   4.363   4.627   4.885   6.244   6.291   6.314
 97 A'   98 A'   99 A'  100 A'  101 A'   42 A"   43 A"  102 A'                 
  6.396   6.451   6.651   6.765   7.521   7.559   7.659   9.725
103 A'  104 A'  105 A'  106 A'   44 A"  107 A'  108 A'  109 A'                 
 23.307  24.054  25.781  25.942  26.366  47.890  66.706  66.735
110 A'  111 A'   45 A"  112 A'  113 A'  114 A'  115 A'  116 A'                 
215.708 289.715 289.753 289.8801020.681
117 A'   46 A"  118 A'  119 A'  120 A'                                         

 Beta MOs, Restricted
 -- Occupied --                  
-482.87 -101.60  -62.53  -56.35  -56.34  -56.34  -24.74  -24.74
  1 A'    2 A'    3 A'    4 A'    1 A"    5 A'    6 A'    7 A'                 
-10.345 -10.337  -9.514  -8.734  -7.280  -7.269  -7.269  -6.567
  8 A'    9 A'   10 A'   11 A'   12 A'    2 A"   13 A'   14 A'                 
 -6.552  -6.552  -2.677  -2.673  -2.673  -2.661  -2.661  -1.289
  3 A"   15 A'   16 A'   17 A'    4 A"    5 A"   18 A'   19 A'                 
 -1.273  -0.922  -0.856  -0.776  -0.639  -0.601  -0.560  -0.535
 20 A'   21 A'   22 A'   23 A'   24 A'   25 A'   26 A'    6 A"                 
 -0.508  -0.497  -0.452  -0.422  -0.392  -0.371  -0.351  -0.329
 27 A'    7 A"   28 A'   29 A'    8 A"   30 A'    9 A"   31 A'                 
 -0.271
 10 A"                                                                         
 -- Virtual --                   
 -0.046  -0.028  -0.012  -0.010   0.028   0.041   0.046   0.051
 32 A'   11 A"   33 A'   34 A'   35 A'   36 A'   12 A"   37 A'                 
  0.063   0.076   0.080   0.091   0.102   0.108   0.124   0.126
 38 A'   13 A"   39 A'   14 A"   40 A'   41 A'   42 A'   15 A"                 
  0.127   0.161   0.169   0.176   0.256   0.258   0.278   0.303
 43 A'   44 A'   45 A'   46 A'   16 A"   47 A'   48 A'   49 A'                 
  0.323   0.330   0.344   0.346   0.380   0.388   0.403   0.409
 50 A'   51 A'   52 A'   17 A"   53 A'   54 A'   18 A"   55 A'                 
  0.425   0.443   0.444   0.471   0.474   0.493   0.514   0.548
 56 A'   57 A'   19 A"   58 A'   20 A"   59 A'   21 A"   22 A"                 
  0.577   0.612   0.644   0.668   0.705   0.732   0.795   0.818
 60 A'   61 A'   23 A"   62 A'   63 A'   64 A'   65 A'   66 A'                 
  0.822   0.844   0.877   0.911   0.935   0.978   1.101   1.106
 24 A"   25 A"   67 A'   68 A'   69 A'   70 A'   26 A"   71 A'                 
  1.154   1.242   1.321   1.334   1.365   1.414   1.425   1.478
 72 A'   27 A"   73 A'   28 A"   29 A"   74 A'   75 A'   76 A'                 
  1.545   1.571   1.618   1.682   1.849   1.851   1.883   1.960
 77 A'   30 A"   78 A'   79 A'   80 A'   31 A"   81 A'   82 A'                 
  1.981   2.018   2.116   2.177   2.208   2.231   2.371   2.464
 32 A"   83 A'   84 A'   85 A'   86 A'   33 A"   87 A'   88 A'                 
  2.569   2.780   2.916   3.045   3.135   3.442   3.734   3.748
 34 A"   35 A"   89 A'   90 A'   91 A'   92 A'   36 A"   93 A'                 
  3.750   3.797   3.916   3.920   3.964   3.991   4.000   4.054
 37 A"   94 A'   38 A"   95 A'   39 A"   40 A"   96 A'   41 A"                 
  4.130   4.203   4.363   4.627   4.885   6.244   6.291   6.314
 97 A'   98 A'   99 A'  100 A'  101 A'   42 A"   43 A"  102 A'                 
  6.396   6.451   6.651   6.765   7.521   7.559   7.659   9.725
103 A'  104 A'  105 A'  106 A'   44 A"  107 A'  108 A'  109 A'                 
 23.307  24.054  25.781  25.942  26.366  47.890  66.706  66.735
110 A'  111 A'   45 A"  112 A'  113 A'  114 A'  115 A'  116 A'                 
215.708 289.715 289.753 289.8801020.681
117 A'   46 A"  118 A'  119 A'  120 A'                                         
 --------------------------------------------------------------

          Ground-State Mulliken Net Atomic Charges

     Atom                 Charge (a.u.)
  ----------------------------------------
      1 F                    -0.033504
      2 F                    -0.057709
      3 Cl                    0.323447
      4 Br                   -0.022043
      5 C                    -0.181044
      6 C                    -0.029147
  ----------------------------------------
  Sum of atomic charges =     0.000000

 -----------------------------------------------------------------
                    Cartesian Multipole Moments
 -----------------------------------------------------------------
    Charge (ESU x 10^10)
                 0.0000
    Dipole Moment (Debye)
         X      -0.2750      Y      -1.3238      Z      -0.0000
       Tot       1.3521
    Quadrupole Moments (Debye-Ang)
        XX     -51.6600     XY      -0.0232     YY     -52.6783
        XZ       0.0000     YZ       0.0000     ZZ     -51.8518
    Octopole Moments (Debye-Ang^2)
       XXX     -38.4391    XXY      -1.8490    XYY     -12.5822
       YYY      14.3788    XXZ      -0.0000    XYZ      -0.0000
       YYZ       0.0000    XZZ     -10.8022    YZZ       9.5352
       ZZZ      -0.0000
    Hexadecapole Moments (Debye-Ang^3)
      XXXX    -744.1518   XXXY     -17.6480   XXYY    -177.9069
      XYYY     -16.9274   YYYY    -387.5126   XXXZ      -0.0000
      XXYZ      -0.0000   XYYZ       0.0000   YYYZ       0.0000
      XXZZ    -136.2528   XYZZ      -4.0880   YYZZ     -75.1741
      XZZZ       0.0000   YZZZ       0.0000   ZZZZ     -55.9187
 -----------------------------------------------------------------
 Calculating analytic gradient of the SCF energy
 Gradient of SCF Energy
            1           2           3           4           5           6
    1  -0.0000089   0.0003766   0.0009277   0.0010162  -0.0015665  -0.0007451
    2   0.0009486   0.0003967  -0.0022266   0.0008051   0.0013580  -0.0012818
    3  -0.0000000   0.0000000   0.0000000  -0.0000000  -0.0000000   0.0000000
 Max gradient component =       2.227E-03
 RMS gradient           =       9.188E-04
 Gradient time:  CPU 8.64 s  wall 2.26 s
 Geometry Optimization Parameters
   NAtoms,    NIC,     NZ,  NCons,   NDum,   NFix, NCnnct, MaxDiis
        6      37       0       0       0       0       0       0

 Cartesian Hessian Update
 Hessian Updated using BFGS Update


** GEOMETRY OPTIMIZATION IN DELOCALIZED INTERNAL COORDINATES **
   Searching for a Minimum

   Optimization Cycle:  13

                       Coordinates (Angstroms)
     ATOM                X               Y               Z
      1  F         1.9447516796    1.4784076109    0.0000000000
      2  F        -0.6916451411    1.7636403311    0.0000000000
      3  Cl        2.0243312036   -1.0907169388    0.0000000000
      4  Br       -1.4187962204   -0.8564701694    0.0000000000
      5  C         1.1618223014    0.3965852950    0.0000000000
      6  C        -0.1632832750    0.5366515746    0.0000000000
   Point Group: cs    Number of degrees of freedom:     9


   Energy is  -3310.292322473

 Hessian Updated using BFGS Update

  9 Hessian modes will be used to form the next step
  Hessian Eigenvalues:
     0.080194    0.091924    0.245951    0.268355    0.388260    0.395208
     0.415622    0.632347    0.842463

 Minimum Search - Taking Simple RFO Step
 Searching for Lamda that Minimizes Along All modes
 Value Taken    Lamda =  -0.00001977
 Step Taken.  Stepsize is  0.012139

                             Maximum     Tolerance    Cnvgd?
         Gradient           0.001420      0.000300      NO
         Displacement       0.007912      0.001200      NO
         Energy change     -0.000039      0.000001      NO


 New Cartesian Coordinates Obtained by Inverse Iteration

 Displacement from previous Coordinates is:  0.009515
 ----------------------------------------------------------------
             Standard Nuclear Orientation (Angstroms)
    I     Atom           X                Y                Z
 ----------------------------------------------------------------
    1      F       1.9470717814     1.4761500826     0.0000000000
    2      F      -0.6931040143     1.7636718657     0.0000000000
    3      Cl      2.0256639686    -1.0882871667     0.0000000000
    4      Br     -1.4207972425    -0.8571372604     0.0000000000
    5      C       1.1616803104     0.3963258961     0.0000000000
    6      C      -0.1633342556     0.5373742860     0.0000000000
 ----------------------------------------------------------------
 Molecular Point Group                 Cs    NOp =  2
 Largest Abelian Subgroup              Cs    NOp =  2
 Nuclear Repulsion Energy =   492.3409709873 hartrees
 There are       41 alpha and       41 beta electrons
 Applying Cartesian multipole field
    Component          Value
    ---------          -----
     (2,0,0)        1.00000E-11
     (0,2,0)        2.00000E-11
     (0,0,2)       -3.00000E-11
 Nucleus-field energy     =     0.0000000135 hartrees
 Requested basis set is 6-311++G(d,p)
 There are 56 shells and 166 basis functions
 A cutoff of  1.0D-11 yielded   1324 shell pairs
 There are     12463 function pairs (     13690 Cartesian)
 Smallest overlap matrix eigenvalue = 3.63E-05
 Guess MOs from SCF MO coefficient file

 -----------------------------------------------------------------------
  General SCF calculation program by
  Eric Jon Sundstrom, Paul Horn, Yuezhi Mao, Dmitri Zuev, Alec White,
  David Stuck, Shaama M.S., Shane Yost, Joonho Lee, David Small,
  Daniel Levine, Susi Lehtola, Hugh Burton, Evgeny Epifanovsky
 -----------------------------------------------------------------------
 Exchange:     0.2000 Hartree-Fock + 0.0800 Slater + 0.7200 B88
 Correlation:  0.1900 VWN1RPA + 0.8100 LYP
 Using SG-1 standard quadrature grid
 using 4 threads for integral computing
 -------------------------------------------------------
 OpenMP Integral computing Module                
 Release: version 2.0, May 2017, Q-Chem Inc. Pleasanton 
 -------------------------------------------------------
 -------------------------------------------------------
 OpenMP BLAS3 based DFT computing Module                
 Release: version 1.0, May 2013, Q-Chem Inc. Pittsburgh 
 -------------------------------------------------------
 A restricted SCF calculation will be
 performed using DIIS
 SCF converges when DIIS error is below 1.0e-08
 ---------------------------------------
  Cycle       Energy         DIIS error
 ---------------------------------------
    1   -3310.2923287773      3.68e-05  
    2   -3310.2923348824      1.52e-05  
    3   -3310.2923344463      1.91e-05  
    4   -3310.2923355458      3.13e-06  
    5   -3310.2923355716      1.40e-06  
    6   -3310.2923355759      2.30e-07  
    7   -3310.2923355760      5.11e-08  
    8   -3310.2923355761      1.78e-08  
    9   -3310.2923355761      3.87e-09  Convergence criterion met
 ---------------------------------------
 SCF time:   CPU 22.22s  wall 6.00s 
 SCF   energy in the final basis set =    -3310.2923355761
 Total energy in the final basis set =    -3310.2923355761

 --------------------------------------------------------------
             Orbital Energies (a.u.) and Symmetries
 --------------------------------------------------------------

 Alpha MOs, Restricted
 -- Occupied --                  
-482.87 -101.60  -62.53  -56.35  -56.34  -56.34  -24.74  -24.74
  1 A'    2 A'    3 A'    4 A'    1 A"    5 A'    6 A'    7 A'                 
-10.345 -10.337  -9.515  -8.734  -7.280  -7.269  -7.269  -6.566
  8 A'    9 A'   10 A'   11 A'   12 A'    2 A"   13 A'   14 A'                 
 -6.552  -6.552  -2.677  -2.673  -2.673  -2.661  -2.661  -1.289
  3 A"   15 A'   16 A'   17 A'    4 A"    5 A"   18 A'   19 A'                 
 -1.273  -0.923  -0.856  -0.776  -0.639  -0.602  -0.560  -0.535
 20 A'   21 A'   22 A'   23 A'   24 A'   25 A'   26 A'    6 A"                 
 -0.508  -0.497  -0.452  -0.422  -0.392  -0.371  -0.351  -0.329
 27 A'    7 A"   28 A'   29 A'    8 A"   30 A'    9 A"   31 A'                 
 -0.271
 10 A"                                                                         
 -- Virtual --                   
 -0.047  -0.028  -0.012  -0.010   0.029   0.041   0.046   0.051
 32 A'   11 A"   33 A'   34 A'   35 A'   36 A'   12 A"   37 A'                 
  0.063   0.076   0.080   0.091   0.102   0.108   0.124   0.126
 38 A'   13 A"   39 A'   14 A"   40 A'   41 A'   42 A'   15 A"                 
  0.127   0.162   0.169   0.176   0.256   0.258   0.278   0.303
 43 A'   44 A'   45 A'   46 A'   16 A"   47 A'   48 A'   49 A'                 
  0.323   0.330   0.344   0.346   0.380   0.388   0.403   0.409
 50 A'   51 A'   52 A'   17 A"   53 A'   54 A'   18 A"   55 A'                 
  0.425   0.444   0.444   0.470   0.474   0.493   0.514   0.548
 56 A'   57 A'   19 A"   58 A'   20 A"   59 A'   21 A"   22 A"                 
  0.577   0.612   0.644   0.668   0.705   0.731   0.795   0.818
 60 A'   61 A'   23 A"   62 A'   63 A'   64 A'   65 A'   66 A'                 
  0.822   0.844   0.877   0.911   0.935   0.978   1.101   1.107
 24 A"   25 A"   67 A'   68 A'   69 A'   70 A'   26 A"   71 A'                 
  1.154   1.242   1.322   1.334   1.365   1.414   1.425   1.477
 72 A'   27 A"   73 A'   28 A"   29 A"   74 A'   75 A'   76 A'                 
  1.545   1.571   1.618   1.682   1.848   1.851   1.883   1.960
 77 A'   30 A"   78 A'   79 A'   80 A'   31 A"   81 A'   82 A'                 
  1.981   2.018   2.116   2.177   2.208   2.231   2.372   2.464
 32 A"   83 A'   84 A'   85 A'   86 A'   33 A"   87 A'   88 A'                 
  2.569   2.780   2.916   3.045   3.136   3.442   3.734   3.748
 34 A"   35 A"   89 A'   90 A'   91 A'   92 A'   36 A"   93 A'                 
  3.750   3.797   3.917   3.921   3.964   3.991   4.000   4.054
 37 A"   94 A'   38 A"   95 A'   39 A"   40 A"   96 A'   41 A"                 
  4.130   4.203   4.363   4.627   4.885   6.244   6.291   6.315
 97 A'   98 A'   99 A'  100 A'  101 A'   42 A"   43 A"  102 A'                 
  6.395   6.450   6.650   6.765   7.521   7.559   7.659   9.725
103 A'  104 A'  105 A'  106 A'   44 A"  107 A'  108 A'  109 A'                 
 23.307  24.054  25.781  25.942  26.367  47.889  66.706  66.735
110 A'  111 A'   45 A"  112 A'  113 A'  114 A'  115 A'  116 A'                 
215.709 289.715 289.753 289.8801020.680
117 A'   46 A"  118 A'  119 A'  120 A'                                         

 Beta MOs, Restricted
 -- Occupied --                  
-482.87 -101.60  -62.53  -56.35  -56.34  -56.34  -24.74  -24.74
  1 A'    2 A'    3 A'    4 A'    1 A"    5 A'    6 A'    7 A'                 
-10.345 -10.337  -9.515  -8.734  -7.280  -7.269  -7.269  -6.566
  8 A'    9 A'   10 A'   11 A'   12 A'    2 A"   13 A'   14 A'                 
 -6.552  -6.552  -2.677  -2.673  -2.673  -2.661  -2.661  -1.289
  3 A"   15 A'   16 A'   17 A'    4 A"    5 A"   18 A'   19 A'                 
 -1.273  -0.923  -0.856  -0.776  -0.639  -0.602  -0.560  -0.535
 20 A'   21 A'   22 A'   23 A'   24 A'   25 A'   26 A'    6 A"                 
 -0.508  -0.497  -0.452  -0.422  -0.392  -0.371  -0.351  -0.329
 27 A'    7 A"   28 A'   29 A'    8 A"   30 A'    9 A"   31 A'                 
 -0.271
 10 A"                                                                         
 -- Virtual --                   
 -0.047  -0.028  -0.012  -0.010   0.029   0.041   0.046   0.051
 32 A'   11 A"   33 A'   34 A'   35 A'   36 A'   12 A"   37 A'                 
  0.063   0.076   0.080   0.091   0.102   0.108   0.124   0.126
 38 A'   13 A"   39 A'   14 A"   40 A'   41 A'   42 A'   15 A"                 
  0.127   0.162   0.169   0.176   0.256   0.258   0.278   0.303
 43 A'   44 A'   45 A'   46 A'   16 A"   47 A'   48 A'   49 A'                 
  0.323   0.330   0.344   0.346   0.380   0.388   0.403   0.409
 50 A'   51 A'   52 A'   17 A"   53 A'   54 A'   18 A"   55 A'                 
  0.425   0.444   0.444   0.470   0.474   0.493   0.514   0.548
 56 A'   57 A'   19 A"   58 A'   20 A"   59 A'   21 A"   22 A"                 
  0.577   0.612   0.644   0.668   0.705   0.731   0.795   0.818
 60 A'   61 A'   23 A"   62 A'   63 A'   64 A'   65 A'   66 A'                 
  0.822   0.844   0.877   0.911   0.935   0.978   1.101   1.107
 24 A"   25 A"   67 A'   68 A'   69 A'   70 A'   26 A"   71 A'                 
  1.154   1.242   1.322   1.334   1.365   1.414   1.425   1.477
 72 A'   27 A"   73 A'   28 A"   29 A"   74 A'   75 A'   76 A'                 
  1.545   1.571   1.618   1.682   1.848   1.851   1.883   1.960
 77 A'   30 A"   78 A'   79 A'   80 A'   31 A"   81 A'   82 A'                 
  1.981   2.018   2.116   2.177   2.208   2.231   2.372   2.464
 32 A"   83 A'   84 A'   85 A'   86 A'   33 A"   87 A'   88 A'                 
  2.569   2.780   2.916   3.045   3.136   3.442   3.734   3.748
 34 A"   35 A"   89 A'   90 A'   91 A'   92 A'   36 A"   93 A'                 
  3.750   3.797   3.917   3.921   3.964   3.991   4.000   4.054
 37 A"   94 A'   38 A"   95 A'   39 A"   40 A"   96 A'   41 A"                 
  4.130   4.203   4.363   4.627   4.885   6.244   6.291   6.315
 97 A'   98 A'   99 A'  100 A'  101 A'   42 A"   43 A"  102 A'                 
  6.395   6.450   6.650   6.765   7.521   7.559   7.659   9.725
103 A'  104 A'  105 A'  106 A'   44 A"  107 A'  108 A'  109 A'                 
 23.307  24.054  25.781  25.942  26.367  47.889  66.706  66.735
110 A'  111 A'   45 A"  112 A'  113 A'  114 A'  115 A'  116 A'                 
215.709 289.715 289.753 289.8801020.680
117 A'   46 A"  118 A'  119 A'  120 A'                                         
 --------------------------------------------------------------

          Ground-State Mulliken Net Atomic Charges

     Atom                 Charge (a.u.)
  ----------------------------------------
      1 F                    -0.033259
      2 F                    -0.057603
      3 Cl                    0.323803
      4 Br                   -0.022446
      5 C                    -0.181661
      6 C                    -0.028833
  ----------------------------------------
  Sum of atomic charges =     0.000000

 -----------------------------------------------------------------
                    Cartesian Multipole Moments
 -----------------------------------------------------------------
    Charge (ESU x 10^10)
                 0.0000
    Dipole Moment (Debye)
         X      -0.2687      Y      -1.3188      Z       0.0000
       Tot       1.3459
    Quadrupole Moments (Debye-Ang)
        XX     -51.6560     XY      -0.0302     YY     -52.6785
        XZ      -0.0000     YZ       0.0000     ZZ     -51.8537
    Octopole Moments (Debye-Ang^2)
       XXX     -38.3432    XXY      -1.8917    XYY     -12.5628
       YYY      14.3933    XXZ      -0.0000    XYZ      -0.0000
       YYZ      -0.0000    XZZ     -10.7701    YZZ       9.5260
       ZZZ       0.0000
    Hexadecapole Moments (Debye-Ang^3)
      XXXX    -745.2883   XXXY     -17.9372   XXYY    -178.0273
      XYYY     -17.1123   YYYY    -387.1444   XXXZ      -0.0000
      XXYZ       0.0000   XYYZ      -0.0000   YYYZ       0.0000
      XXZZ    -136.4698   XYZZ      -4.1716   YYZZ     -75.1012
      XZZZ      -0.0000   YZZZ       0.0000   ZZZZ     -55.9256
 -----------------------------------------------------------------
 Calculating analytic gradient of the SCF energy
 Gradient of SCF Energy
            1           2           3           4           5           6
    1   0.0002555   0.0001210   0.0008965   0.0003188  -0.0015397  -0.0000521
    2   0.0003050   0.0004349  -0.0012826   0.0001603   0.0009946  -0.0006122
    3   0.0000000  -0.0000000  -0.0000000   0.0000000  -0.0000000   0.0000000
 Max gradient component =       1.540E-03
 RMS gradient           =       6.090E-04
 Gradient time:  CPU 8.61 s  wall 2.25 s
 Geometry Optimization Parameters
   NAtoms,    NIC,     NZ,  NCons,   NDum,   NFix, NCnnct, MaxDiis
        6      37       0       0       0       0       0       0

 Cartesian Hessian Update
 Hessian Updated using BFGS Update


** GEOMETRY OPTIMIZATION IN DELOCALIZED INTERNAL COORDINATES **
   Searching for a Minimum

   Optimization Cycle:  14

                       Coordinates (Angstroms)
     ATOM                X               Y               Z
      1  F         1.9470717814    1.4761500826    0.0000000000
      2  F        -0.6931040143    1.7636718657    0.0000000000
      3  Cl        2.0256639686   -1.0882871667    0.0000000000
      4  Br       -1.4207972425   -0.8571372604    0.0000000000
      5  C         1.1616803104    0.3963258961    0.0000000000
      6  C        -0.1633342556    0.5373742860    0.0000000000
   Point Group: cs    Number of degrees of freedom:     9


   Energy is  -3310.292335576

 Hessian Updated using BFGS Update

  9 Hessian modes will be used to form the next step
  Hessian Eigenvalues:
     0.074977    0.088999    0.245393    0.259480    0.385831    0.391565
     0.405601    0.574076    0.745674

 Minimum Search - Taking Simple RFO Step
 Searching for Lamda that Minimizes Along All modes
 Value Taken    Lamda =  -0.00000700
 Step Taken.  Stepsize is  0.006583

                             Maximum     Tolerance    Cnvgd?
         Gradient           0.000771      0.000300      NO
         Displacement       0.004723      0.001200      NO
         Energy change     -0.000013      0.000001      NO


 New Cartesian Coordinates Obtained by Inverse Iteration

 Displacement from previous Coordinates is:  0.005304
 ----------------------------------------------------------------
             Standard Nuclear Orientation (Angstroms)
    I     Atom           X                Y                Z
 ----------------------------------------------------------------
    1      F       1.9485057789     1.4750918162     0.0000000000
    2      F      -0.6943476222     1.7630243099     0.0000000000
    3      Cl      2.0251255411    -1.0869783288     0.0000000000
    4      Br     -1.4212368571    -0.8572432053     0.0000000000
    5      C       1.1622176858     0.3964208178     0.0000000000
    6      C      -0.1630839783     0.5377822934     0.0000000000
 ----------------------------------------------------------------
 Molecular Point Group                 Cs    NOp =  2
 Largest Abelian Subgroup              Cs    NOp =  2
 Nuclear Repulsion Energy =   492.3701800222 hartrees
 There are       41 alpha and       41 beta electrons
 Applying Cartesian multipole field
    Component          Value
    ---------          -----
     (2,0,0)        1.00000E-11
     (0,2,0)        2.00000E-11
     (0,0,2)       -3.00000E-11
 Nucleus-field energy     =     0.0000000135 hartrees
 Requested basis set is 6-311++G(d,p)
 There are 56 shells and 166 basis functions
 A cutoff of  1.0D-11 yielded   1324 shell pairs
 There are     12463 function pairs (     13690 Cartesian)
 Smallest overlap matrix eigenvalue = 3.63E-05
 Guess MOs from SCF MO coefficient file

 -----------------------------------------------------------------------
  General SCF calculation program by
  Eric Jon Sundstrom, Paul Horn, Yuezhi Mao, Dmitri Zuev, Alec White,
  David Stuck, Shaama M.S., Shane Yost, Joonho Lee, David Small,
  Daniel Levine, Susi Lehtola, Hugh Burton, Evgeny Epifanovsky
 -----------------------------------------------------------------------
 Exchange:     0.2000 Hartree-Fock + 0.0800 Slater + 0.7200 B88
 Correlation:  0.1900 VWN1RPA + 0.8100 LYP
 Using SG-1 standard quadrature grid
 using 4 threads for integral computing
 -------------------------------------------------------
 OpenMP Integral computing Module                
 Release: version 2.0, May 2017, Q-Chem Inc. Pleasanton 
 -------------------------------------------------------
 -------------------------------------------------------
 OpenMP BLAS3 based DFT computing Module                
 Release: version 1.0, May 2013, Q-Chem Inc. Pittsburgh 
 -------------------------------------------------------
 A restricted SCF calculation will be
 performed using DIIS
 SCF converges when DIIS error is below 1.0e-08
 ---------------------------------------
  Cycle       Energy         DIIS error
 ---------------------------------------
    1   -3310.2923375883      2.34e-05  
    2   -3310.2923398145      9.29e-06  
    3   -3310.2923395820      1.24e-05  
    4   -3310.2923400755      1.77e-06  
    5   -3310.2923400840      7.75e-07  
    6   -3310.2923400854      1.10e-07  
    7   -3310.2923400854      4.56e-08  
    8   -3310.2923400854      1.08e-08  
    9   -3310.2923400853      4.87e-09  Convergence criterion met
 ---------------------------------------
 SCF time:   CPU 22.22s  wall 6.00s 
 SCF   energy in the final basis set =    -3310.2923400853
 Total energy in the final basis set =    -3310.2923400853

 --------------------------------------------------------------
             Orbital Energies (a.u.) and Symmetries
 --------------------------------------------------------------

 Alpha MOs, Restricted
 -- Occupied --                  
-482.87 -101.60  -62.52  -56.35  -56.34  -56.34  -24.74  -24.74
  1 A'    2 A'    3 A'    4 A'    1 A"    5 A'    6 A'    7 A'                 
-10.345 -10.338  -9.515  -8.734  -7.280  -7.269  -7.269  -6.566
  8 A'    9 A'   10 A'   11 A'   12 A'    2 A"   13 A'   14 A'                 
 -6.552  -6.552  -2.677  -2.673  -2.673  -2.661  -2.661  -1.289
  3 A"   15 A'   16 A'   17 A'    4 A"    5 A"   18 A'   19 A'                 
 -1.274  -0.923  -0.855  -0.776  -0.639  -0.602  -0.561  -0.535
 20 A'   21 A'   22 A'   23 A'   24 A'   25 A'   26 A'    6 A"                 
 -0.508  -0.497  -0.452  -0.422  -0.392  -0.371  -0.351  -0.329
 27 A'    7 A"   28 A'   29 A'    8 A"   30 A'    9 A"   31 A'                 
 -0.271
 10 A"                                                                         
 -- Virtual --                   
 -0.047  -0.028  -0.011  -0.010   0.029   0.041   0.046   0.051
 32 A'   11 A"   33 A'   34 A'   35 A'   36 A'   12 A"   37 A'                 
  0.063   0.076   0.080   0.091   0.102   0.108   0.124   0.126
 38 A'   13 A"   39 A'   14 A"   40 A'   41 A'   42 A'   15 A"                 
  0.127   0.162   0.169   0.176   0.256   0.258   0.278   0.303
 43 A'   44 A'   45 A'   46 A'   16 A"   47 A'   48 A'   49 A'                 
  0.322   0.330   0.344   0.346   0.380   0.388   0.403   0.409
 50 A'   51 A'   52 A'   17 A"   53 A'   54 A'   18 A"   55 A'                 
  0.425   0.444   0.444   0.470   0.474   0.493   0.514   0.548
 56 A'   57 A'   19 A"   58 A'   20 A"   59 A'   21 A"   22 A"                 
  0.577   0.612   0.644   0.668   0.705   0.731   0.795   0.818
 60 A'   61 A'   23 A"   62 A'   63 A'   64 A'   65 A'   66 A'                 
  0.822   0.843   0.878   0.911   0.935   0.978   1.101   1.107
 24 A"   25 A"   67 A'   68 A'   69 A'   70 A'   26 A"   71 A'                 
  1.154   1.242   1.322   1.334   1.364   1.414   1.425   1.477
 72 A'   27 A"   73 A'   28 A"   29 A"   74 A'   75 A'   76 A'                 
  1.545   1.571   1.619   1.682   1.848   1.851   1.883   1.960
 77 A'   30 A"   78 A'   79 A'   80 A'   31 A"   81 A'   82 A'                 
  1.982   2.018   2.116   2.177   2.209   2.231   2.373   2.464
 32 A"   83 A'   84 A'   85 A'   86 A'   33 A"   87 A'   88 A'                 
  2.569   2.780   2.916   3.045   3.136   3.443   3.734   3.748
 34 A"   35 A"   89 A'   90 A'   91 A'   92 A'   36 A"   93 A'                 
  3.750   3.797   3.917   3.921   3.964   3.991   4.000   4.054
 37 A"   94 A'   38 A"   95 A'   39 A"   40 A"   96 A'   41 A"                 
  4.130   4.203   4.363   4.628   4.885   6.244   6.290   6.315
 97 A'   98 A'   99 A'  100 A'  101 A'   42 A"   43 A"  102 A'                 
  6.395   6.451   6.650   6.765   7.521   7.559   7.659   9.726
103 A'  104 A'  105 A'  106 A'   44 A"  107 A'  108 A'  109 A'                 
 23.307  24.052  25.781  25.943  26.367  47.889  66.706  66.735
110 A'  111 A'   45 A"  112 A'  113 A'  114 A'  115 A'  116 A'                 
215.709 289.715 289.754 289.8801020.680
117 A'   46 A"  118 A'  119 A'  120 A'                                         

 Beta MOs, Restricted
 -- Occupied --                  
-482.87 -101.60  -62.52  -56.35  -56.34  -56.34  -24.74  -24.74
  1 A'    2 A'    3 A'    4 A'    1 A"    5 A'    6 A'    7 A'                 
-10.345 -10.338  -9.515  -8.734  -7.280  -7.269  -7.269  -6.566
  8 A'    9 A'   10 A'   11 A'   12 A'    2 A"   13 A'   14 A'                 
 -6.552  -6.552  -2.677  -2.673  -2.673  -2.661  -2.661  -1.289
  3 A"   15 A'   16 A'   17 A'    4 A"    5 A"   18 A'   19 A'                 
 -1.274  -0.923  -0.855  -0.776  -0.639  -0.602  -0.561  -0.535
 20 A'   21 A'   22 A'   23 A'   24 A'   25 A'   26 A'    6 A"                 
 -0.508  -0.497  -0.452  -0.422  -0.392  -0.371  -0.351  -0.329
 27 A'    7 A"   28 A'   29 A'    8 A"   30 A'    9 A"   31 A'                 
 -0.271
 10 A"                                                                         
 -- Virtual --                   
 -0.047  -0.028  -0.011  -0.010   0.029   0.041   0.046   0.051
 32 A'   11 A"   33 A'   34 A'   35 A'   36 A'   12 A"   37 A'                 
  0.063   0.076   0.080   0.091   0.102   0.108   0.124   0.126
 38 A'   13 A"   39 A'   14 A"   40 A'   41 A'   42 A'   15 A"                 
  0.127   0.162   0.169   0.176   0.256   0.258   0.278   0.303
 43 A'   44 A'   45 A'   46 A'   16 A"   47 A'   48 A'   49 A'                 
  0.322   0.330   0.344   0.346   0.380   0.388   0.403   0.409
 50 A'   51 A'   52 A'   17 A"   53 A'   54 A'   18 A"   55 A'                 
  0.425   0.444   0.444   0.470   0.474   0.493   0.514   0.548
 56 A'   57 A'   19 A"   58 A'   20 A"   59 A'   21 A"   22 A"                 
  0.577   0.612   0.644   0.668   0.705   0.731   0.795   0.818
 60 A'   61 A'   23 A"   62 A'   63 A'   64 A'   65 A'   66 A'                 
  0.822   0.843   0.878   0.911   0.935   0.978   1.101   1.107
 24 A"   25 A"   67 A'   68 A'   69 A'   70 A'   26 A"   71 A'                 
  1.154   1.242   1.322   1.334   1.364   1.414   1.425   1.477
 72 A'   27 A"   73 A'   28 A"   29 A"   74 A'   75 A'   76 A'                 
  1.545   1.571   1.619   1.682   1.848   1.851   1.883   1.960
 77 A'   30 A"   78 A'   79 A'   80 A'   31 A"   81 A'   82 A'                 
  1.982   2.018   2.116   2.177   2.209   2.231   2.373   2.464
 32 A"   83 A'   84 A'   85 A'   86 A'   33 A"   87 A'   88 A'                 
  2.569   2.780   2.916   3.045   3.136   3.443   3.734   3.748
 34 A"   35 A"   89 A'   90 A'   91 A'   92 A'   36 A"   93 A'                 
  3.750   3.797   3.917   3.921   3.964   3.991   4.000   4.054
 37 A"   94 A'   38 A"   95 A'   39 A"   40 A"   96 A'   41 A"                 
  4.130   4.203   4.363   4.628   4.885   6.244   6.290   6.315
 97 A'   98 A'   99 A'  100 A'  101 A'   42 A"   43 A"  102 A'                 
  6.395   6.451   6.650   6.765   7.521   7.559   7.659   9.726
103 A'  104 A'  105 A'  106 A'   44 A"  107 A'  108 A'  109 A'                 
 23.307  24.052  25.781  25.943  26.367  47.889  66.706  66.735
110 A'  111 A'   45 A"  112 A'  113 A'  114 A'  115 A'  116 A'                 
215.709 289.715 289.754 289.8801020.680
117 A'   46 A"  118 A'  119 A'  120 A'                                         
 --------------------------------------------------------------

          Ground-State Mulliken Net Atomic Charges

     Atom                 Charge (a.u.)
  ----------------------------------------
      1 F                    -0.033064
      2 F                    -0.057351
      3 Cl                    0.324040
      4 Br                   -0.022817
      5 C                    -0.182304
      6 C                    -0.028505
  ----------------------------------------
  Sum of atomic charges =     0.000000

 -----------------------------------------------------------------
                    Cartesian Multipole Moments
 -----------------------------------------------------------------
    Charge (ESU x 10^10)
                 0.0000
    Dipole Moment (Debye)
         X      -0.2621      Y      -1.3143      Z      -0.0000
       Tot       1.3402
    Quadrupole Moments (Debye-Ang)
        XX     -51.6540     XY      -0.0338     YY     -52.6740
        XZ      -0.0000     YZ      -0.0000     ZZ     -51.8533
    Octopole Moments (Debye-Ang^2)
       XXX     -38.2847    XXY      -1.9014    XYY     -12.5444
       YYY      14.3957    XXZ      -0.0000    XYZ      -0.0000
       YYZ      -0.0000    XZZ     -10.7494    YZZ       9.5181
       ZZZ      -0.0000
    Hexadecapole Moments (Debye-Ang^3)
      XXXX    -745.4568   XXXY     -18.0810   XXYY    -178.0176
      XYYY     -17.2440   YYYY    -386.8205   XXXZ      -0.0000
      XXYZ      -0.0000   XYYZ       0.0000   YYYZ      -0.0000
      XXZZ    -136.4971   XYZZ      -4.2231   YYZZ     -75.0434
      XZZZ      -0.0000   YZZZ      -0.0000   ZZZZ     -55.9281
 -----------------------------------------------------------------
 Calculating analytic gradient of the SCF energy
 Gradient of SCF Energy
            1           2           3           4           5           6
    1   0.0002008  -0.0000031   0.0005667   0.0000691  -0.0007507  -0.0000828
    2  -0.0001797   0.0001523  -0.0005259   0.0000137   0.0007110  -0.0001715
    3   0.0000000   0.0000000   0.0000000   0.0000000  -0.0000000  -0.0000000
 Max gradient component =       7.507E-04
 RMS gradient           =       3.166E-04
 Gradient time:  CPU 8.66 s  wall 2.27 s
 Geometry Optimization Parameters
   NAtoms,    NIC,     NZ,  NCons,   NDum,   NFix, NCnnct, MaxDiis
        6      37       0       0       0       0       0       0

 Cartesian Hessian Update
 Hessian Updated using BFGS Update


** GEOMETRY OPTIMIZATION IN DELOCALIZED INTERNAL COORDINATES **
   Searching for a Minimum

   Optimization Cycle:  15

                       Coordinates (Angstroms)
     ATOM                X               Y               Z
      1  F         1.9485057789    1.4750918162    0.0000000000
      2  F        -0.6943476222    1.7630243099    0.0000000000
      3  Cl        2.0251255411   -1.0869783288    0.0000000000
      4  Br       -1.4212368571   -0.8572432053    0.0000000000
      5  C         1.1622176858    0.3964208178    0.0000000000
      6  C        -0.1630839783    0.5377822934    0.0000000000
   Point Group: cs    Number of degrees of freedom:     9


   Energy is  -3310.292340085

 Hessian Updated using BFGS Update

  9 Hessian modes will be used to form the next step
  Hessian Eigenvalues:
     0.074482    0.099923    0.234356    0.253781    0.337287    0.392024
     0.404617    0.486979    0.687521

 Minimum Search - Taking Simple RFO Step
 Searching for Lamda that Minimizes Along All modes
 Value Taken    Lamda =  -0.00000218
 Step Taken.  Stepsize is  0.002900

                             Maximum     Tolerance    Cnvgd?
         Gradient           0.000466      0.000300      NO
         Displacement       0.001789      0.001200      NO
         Energy change     -0.000005      0.000001      NO


 New Cartesian Coordinates Obtained by Inverse Iteration

 Displacement from previous Coordinates is:  0.002445
 ----------------------------------------------------------------
             Standard Nuclear Orientation (Angstroms)
    I     Atom           X                Y                Z
 ----------------------------------------------------------------
    1      F       1.9486990149     1.4751463324     0.0000000000
    2      F      -0.6946251770     1.7625424068     0.0000000000
    3      Cl      2.0242350596    -1.0866190749     0.0000000000
    4      Br     -1.4211352325    -0.8571976239     0.0000000000
    5      C       1.1627128621     0.3964028550     0.0000000000
    6      C      -0.1627059790     0.5378228078     0.0000000000
 ----------------------------------------------------------------
 Molecular Point Group                 Cs    NOp =  2
 Largest Abelian Subgroup              Cs    NOp =  2
 Nuclear Repulsion Energy =   492.4373900547 hartrees
 There are       41 alpha and       41 beta electrons
 Applying Cartesian multipole field
    Component          Value
    ---------          -----
     (2,0,0)        1.00000E-11
     (0,2,0)        2.00000E-11
     (0,0,2)       -3.00000E-11
 Nucleus-field energy     =     0.0000000135 hartrees
 Requested basis set is 6-311++G(d,p)
 There are 56 shells and 166 basis functions
 A cutoff of  1.0D-11 yielded   1324 shell pairs
 There are     12463 function pairs (     13690 Cartesian)
 Smallest overlap matrix eigenvalue = 3.63E-05
 Guess MOs from SCF MO coefficient file

 -----------------------------------------------------------------------
  General SCF calculation program by
  Eric Jon Sundstrom, Paul Horn, Yuezhi Mao, Dmitri Zuev, Alec White,
  David Stuck, Shaama M.S., Shane Yost, Joonho Lee, David Small,
  Daniel Levine, Susi Lehtola, Hugh Burton, Evgeny Epifanovsky
 -----------------------------------------------------------------------
 Exchange:     0.2000 Hartree-Fock + 0.0800 Slater + 0.7200 B88
 Correlation:  0.1900 VWN1RPA + 0.8100 LYP
 Using SG-1 standard quadrature grid
 using 4 threads for integral computing
 -------------------------------------------------------
 OpenMP Integral computing Module                
 Release: version 2.0, May 2017, Q-Chem Inc. Pleasanton 
 -------------------------------------------------------
 -------------------------------------------------------
 OpenMP BLAS3 based DFT computing Module                
 Release: version 1.0, May 2013, Q-Chem Inc. Pittsburgh 
 -------------------------------------------------------
 A restricted SCF calculation will be
 performed using DIIS
 SCF converges when DIIS error is below 1.0e-08
 ---------------------------------------
  Cycle       Energy         DIIS error
 ---------------------------------------
    1   -3310.2923408362      1.21e-05  
    2   -3310.2923414849      4.81e-06  
    3   -3310.2923414251      6.38e-06  
    4   -3310.2923415577      9.38e-07  
    5   -3310.2923415603      3.76e-07  
    6   -3310.2923415607      7.65e-08  
    7   -3310.2923415607      3.13e-08  
    8   -3310.2923415606      7.38e-09  Convergence criterion met
 ---------------------------------------
 SCF time:   CPU 19.73s  wall 5.00s 
 SCF   energy in the final basis set =    -3310.2923415606
 Total energy in the final basis set =    -3310.2923415606

 --------------------------------------------------------------
             Orbital Energies (a.u.) and Symmetries
 --------------------------------------------------------------

 Alpha MOs, Restricted
 -- Occupied --                  
-482.87 -101.60  -62.52  -56.35  -56.34  -56.34  -24.74  -24.74
  1 A'    2 A'    3 A'    4 A'    1 A"    5 A'    6 A'    7 A'                 
-10.345 -10.337  -9.515  -8.734  -7.280  -7.269  -7.269  -6.566
  8 A'    9 A'   10 A'   11 A'   12 A'    2 A"   13 A'   14 A'                 
 -6.552  -6.551  -2.677  -2.673  -2.673  -2.661  -2.661  -1.289
  3 A"   15 A'   16 A'   17 A'    4 A"    5 A"   18 A'   19 A'                 
 -1.274  -0.923  -0.855  -0.775  -0.640  -0.602  -0.561  -0.535
 20 A'   21 A'   22 A'   23 A'   24 A'   25 A'   26 A'    6 A"                 
 -0.508  -0.497  -0.452  -0.422  -0.392  -0.371  -0.351  -0.329
 27 A'    7 A"   28 A'   29 A'    8 A"   30 A'    9 A"   31 A'                 
 -0.271
 10 A"                                                                         
 -- Virtual --                   
 -0.047  -0.028  -0.011  -0.010   0.029   0.041   0.046   0.051
 32 A'   11 A"   33 A'   34 A'   35 A'   36 A'   12 A"   37 A'                 
  0.063   0.076   0.080   0.091   0.102   0.108   0.124   0.126
 38 A'   13 A"   39 A'   14 A"   40 A'   41 A'   42 A'   15 A"                 
  0.127   0.162   0.169   0.176   0.256   0.258   0.278   0.303
 43 A'   44 A'   45 A'   46 A'   16 A"   47 A'   48 A'   49 A'                 
  0.322   0.330   0.344   0.346   0.380   0.388   0.403   0.409
 50 A'   51 A'   52 A'   17 A"   53 A'   54 A'   18 A"   55 A'                 
  0.425   0.444   0.444   0.470   0.474   0.493   0.514   0.548
 56 A'   57 A'   19 A"   58 A'   20 A"   59 A'   21 A"   22 A"                 
  0.577   0.612   0.644   0.668   0.705   0.731   0.795   0.818
 60 A'   61 A'   23 A"   62 A'   63 A'   64 A'   65 A'   66 A'                 
  0.822   0.843   0.878   0.911   0.935   0.978   1.101   1.107
 24 A"   25 A"   67 A'   68 A'   69 A'   70 A'   26 A"   71 A'                 
  1.155   1.242   1.322   1.335   1.364   1.414   1.425   1.477
 72 A'   27 A"   73 A'   28 A"   29 A"   74 A'   75 A'   76 A'                 
  1.545   1.571   1.619   1.682   1.848   1.851   1.883   1.960
 77 A'   30 A"   78 A'   79 A'   80 A'   31 A"   81 A'   82 A'                 
  1.982   2.018   2.116   2.177   2.209   2.231   2.373   2.464
 32 A"   83 A'   84 A'   85 A'   86 A'   33 A"   87 A'   88 A'                 
  2.569   2.780   2.916   3.045   3.136   3.444   3.734   3.748
 34 A"   35 A"   89 A'   90 A'   91 A'   92 A'   36 A"   93 A'                 
  3.750   3.797   3.917   3.921   3.965   3.992   4.000   4.054
 37 A"   94 A'   38 A"   95 A'   39 A"   40 A"   96 A'   41 A"                 
  4.130   4.203   4.363   4.628   4.885   6.244   6.290   6.315
 97 A'   98 A'   99 A'  100 A'  101 A'   42 A"   43 A"  102 A'                 
  6.395   6.451   6.650   6.766   7.521   7.559   7.659   9.726
103 A'  104 A'  105 A'  106 A'   44 A"  107 A'  108 A'  109 A'                 
 23.308  24.052  25.781  25.944  26.367  47.889  66.706  66.735
110 A'  111 A'   45 A"  112 A'  113 A'  114 A'  115 A'  116 A'                 
215.710 289.716 289.754 289.8801020.680
117 A'   46 A"  118 A'  119 A'  120 A'                                         

 Beta MOs, Restricted
 -- Occupied --                  
-482.87 -101.60  -62.52  -56.35  -56.34  -56.34  -24.74  -24.74
  1 A'    2 A'    3 A'    4 A'    1 A"    5 A'    6 A'    7 A'                 
-10.345 -10.337  -9.515  -8.734  -7.280  -7.269  -7.269  -6.566
  8 A'    9 A'   10 A'   11 A'   12 A'    2 A"   13 A'   14 A'                 
 -6.552  -6.551  -2.677  -2.673  -2.673  -2.661  -2.661  -1.289
  3 A"   15 A'   16 A'   17 A'    4 A"    5 A"   18 A'   19 A'                 
 -1.274  -0.923  -0.855  -0.775  -0.640  -0.602  -0.561  -0.535
 20 A'   21 A'   22 A'   23 A'   24 A'   25 A'   26 A'    6 A"                 
 -0.508  -0.497  -0.452  -0.422  -0.392  -0.371  -0.351  -0.329
 27 A'    7 A"   28 A'   29 A'    8 A"   30 A'    9 A"   31 A'                 
 -0.271
 10 A"                                                                         
 -- Virtual --                   
 -0.047  -0.028  -0.011  -0.010   0.029   0.041   0.046   0.051
 32 A'   11 A"   33 A'   34 A'   35 A'   36 A'   12 A"   37 A'                 
  0.063   0.076   0.080   0.091   0.102   0.108   0.124   0.126
 38 A'   13 A"   39 A'   14 A"   40 A'   41 A'   42 A'   15 A"                 
  0.127   0.162   0.169   0.176   0.256   0.258   0.278   0.303
 43 A'   44 A'   45 A'   46 A'   16 A"   47 A'   48 A'   49 A'                 
  0.322   0.330   0.344   0.346   0.380   0.388   0.403   0.409
 50 A'   51 A'   52 A'   17 A"   53 A'   54 A'   18 A"   55 A'                 
  0.425   0.444   0.444   0.470   0.474   0.493   0.514   0.548
 56 A'   57 A'   19 A"   58 A'   20 A"   59 A'   21 A"   22 A"                 
  0.577   0.612   0.644   0.668   0.705   0.731   0.795   0.818
 60 A'   61 A'   23 A"   62 A'   63 A'   64 A'   65 A'   66 A'                 
  0.822   0.843   0.878   0.911   0.935   0.978   1.101   1.107
 24 A"   25 A"   67 A'   68 A'   69 A'   70 A'   26 A"   71 A'                 
  1.155   1.242   1.322   1.335   1.364   1.414   1.425   1.477
 72 A'   27 A"   73 A'   28 A"   29 A"   74 A'   75 A'   76 A'                 
  1.545   1.571   1.619   1.682   1.848   1.851   1.883   1.960
 77 A'   30 A"   78 A'   79 A'   80 A'   31 A"   81 A'   82 A'                 
  1.982   2.018   2.116   2.177   2.209   2.231   2.373   2.464
 32 A"   83 A'   84 A'   85 A'   86 A'   33 A"   87 A'   88 A'                 
  2.569   2.780   2.916   3.045   3.136   3.444   3.734   3.748
 34 A"   35 A"   89 A'   90 A'   91 A'   92 A'   36 A"   93 A'                 
  3.750   3.797   3.917   3.921   3.965   3.992   4.000   4.054
 37 A"   94 A'   38 A"   95 A'   39 A"   40 A"   96 A'   41 A"                 
  4.130   4.203   4.363   4.628   4.885   6.244   6.290   6.315
 97 A'   98 A'   99 A'  100 A'  101 A'   42 A"   43 A"  102 A'                 
  6.395   6.451   6.650   6.766   7.521   7.559   7.659   9.726
103 A'  104 A'  105 A'  106 A'   44 A"  107 A'  108 A'  109 A'                 
 23.308  24.052  25.781  25.944  26.367  47.889  66.706  66.735
110 A'  111 A'   45 A"  112 A'  113 A'  114 A'  115 A'  116 A'                 
215.710 289.716 289.754 289.8801020.680
117 A'   46 A"  118 A'  119 A'  120 A'                                         
 --------------------------------------------------------------

          Ground-State Mulliken Net Atomic Charges

     Atom                 Charge (a.u.)
  ----------------------------------------
      1 F                    -0.033114
      2 F                    -0.057213
      3 Cl                    0.324331
      4 Br                   -0.023046
      5 C                    -0.182556
      6 C                    -0.028401
  ----------------------------------------
  Sum of atomic charges =     0.000000

 -----------------------------------------------------------------
                    Cartesian Multipole Moments
 -----------------------------------------------------------------
    Charge (ESU x 10^10)
                 0.0000
    Dipole Moment (Debye)
         X      -0.2580      Y      -1.3140      Z      -0.0000
       Tot       1.3391
    Quadrupole Moments (Debye-Ang)
        XX     -51.6518     XY      -0.0379     YY     -52.6716
        XZ       0.0000     YZ       0.0000     ZZ     -51.8520
    Octopole Moments (Debye-Ang^2)
       XXX     -38.2549    XXY      -1.9021    XYY     -12.5337
       YYY      14.3896    XXZ      -0.0000    XYZ       0.0000
       YYZ       0.0000    XZZ     -10.7384    YZZ       9.5143
       ZZZ      -0.0000
    Hexadecapole Moments (Debye-Ang^3)
      XXXX    -745.2187   XXXY     -18.1439   XXYY    -177.9745
      XYYY     -17.3297   YYYY    -386.6989   XXXZ      -0.0000
      XXYZ       0.0000   XYYZ      -0.0000   YYYZ       0.0000
      XXZZ    -136.4504   XYZZ      -4.2497   YYZZ     -75.0232
      XZZZ       0.0000   YZZZ       0.0000   ZZZZ     -55.9270
 -----------------------------------------------------------------
 Calculating analytic gradient of the SCF energy
 Gradient of SCF Energy
            1           2           3           4           5           6
    1   0.0000801  -0.0000332   0.0002522   0.0000220  -0.0002249  -0.0000962
    2  -0.0002693  -0.0000264  -0.0001507   0.0000214   0.0004382  -0.0000133
    3  -0.0000000   0.0000000   0.0000000   0.0000000   0.0000000  -0.0000000
 Max gradient component =       4.382E-04
 RMS gradient           =       1.528E-04
 Gradient time:  CPU 8.60 s  wall 2.25 s
 Geometry Optimization Parameters
   NAtoms,    NIC,     NZ,  NCons,   NDum,   NFix, NCnnct, MaxDiis
        6      37       0       0       0       0       0       0

 Cartesian Hessian Update
 Hessian Updated using BFGS Update


** GEOMETRY OPTIMIZATION IN DELOCALIZED INTERNAL COORDINATES **
   Searching for a Minimum

   Optimization Cycle:  16

                       Coordinates (Angstroms)
     ATOM                X               Y               Z
      1  F         1.9486990149    1.4751463324    0.0000000000
      2  F        -0.6946251770    1.7625424068    0.0000000000
      3  Cl        2.0242350596   -1.0866190749    0.0000000000
      4  Br       -1.4211352325   -0.8571976239    0.0000000000
      5  C         1.1627128621    0.3964028550    0.0000000000
      6  C        -0.1627059790    0.5378228078    0.0000000000
   Point Group: cs    Number of degrees of freedom:     9


   Energy is  -3310.292341561

 Hessian Updated using BFGS Update

  9 Hessian modes will be used to form the next step
  Hessian Eigenvalues:
     0.079666    0.100305    0.190270    0.269284    0.277579    0.393191
     0.408897    0.436126    0.641821

 Minimum Search - Taking Simple RFO Step
 Searching for Lamda that Minimizes Along All modes
 Value Taken    Lamda =   0.00000000
 Step Taken.  Stepsize is  0.002234

                             Maximum     Tolerance    Cnvgd?
         Gradient           0.000231      0.000300     YES
         Displacement       0.001607      0.001200      NO
         Energy change     -0.000001      0.000001      NO


 New Cartesian Coordinates Obtained by Inverse Iteration

 Displacement from previous Coordinates is:  0.001963
 ----------------------------------------------------------------
             Standard Nuclear Orientation (Angstroms)
    I     Atom           X                Y                Z
 ----------------------------------------------------------------
    1      F       1.9483024924     1.4756211816     0.0000000000
    2      F      -0.6943276931     1.7623360507     0.0000000000
    3      Cl      2.0236826600    -1.0866098142     0.0000000000
    4      Br     -1.4211227592    -0.8571536198     0.0000000000
    5      C       1.1630407238     0.3962134795     0.0000000000
    6      C      -0.1623948757     0.5376904254     0.0000000000
 ----------------------------------------------------------------
 Molecular Point Group                 Cs    NOp =  2
 Largest Abelian Subgroup              Cs    NOp =  2
 Nuclear Repulsion Energy =   492.4730183692 hartrees
 There are       41 alpha and       41 beta electrons
 Applying Cartesian multipole field
    Component          Value
    ---------          -----
     (2,0,0)        1.00000E-11
     (0,2,0)        2.00000E-11
     (0,0,2)       -3.00000E-11
 Nucleus-field energy     =     0.0000000135 hartrees
 Requested basis set is 6-311++G(d,p)
 There are 56 shells and 166 basis functions
 A cutoff of  1.0D-11 yielded   1324 shell pairs
 There are     12463 function pairs (     13690 Cartesian)
 Smallest overlap matrix eigenvalue = 3.63E-05
 Guess MOs from SCF MO coefficient file

 -----------------------------------------------------------------------
  General SCF calculation program by
  Eric Jon Sundstrom, Paul Horn, Yuezhi Mao, Dmitri Zuev, Alec White,
  David Stuck, Shaama M.S., Shane Yost, Joonho Lee, David Small,
  Daniel Levine, Susi Lehtola, Hugh Burton, Evgeny Epifanovsky
 -----------------------------------------------------------------------
 Exchange:     0.2000 Hartree-Fock + 0.0800 Slater + 0.7200 B88
 Correlation:  0.1900 VWN1RPA + 0.8100 LYP
 Using SG-1 standard quadrature grid
 using 4 threads for integral computing
 -------------------------------------------------------
 OpenMP Integral computing Module                
 Release: version 2.0, May 2017, Q-Chem Inc. Pleasanton 
 -------------------------------------------------------
 -------------------------------------------------------
 OpenMP BLAS3 based DFT computing Module                
 Release: version 1.0, May 2013, Q-Chem Inc. Pittsburgh 
 -------------------------------------------------------
 A restricted SCF calculation will be
 performed using DIIS
 SCF converges when DIIS error is below 1.0e-08
 ---------------------------------------
  Cycle       Energy         DIIS error
 ---------------------------------------
    1   -3310.2923416489      9.60e-06  
    2   -3310.2923421083      2.84e-06  
    3   -3310.2923420804      4.03e-06  
    4   -3310.2923421321      6.97e-07  
    5   -3310.2923421335      2.98e-07  
    6   -3310.2923421336      6.12e-08  
    7   -3310.2923421337      2.12e-08  
    8   -3310.2923421337      6.48e-09  Convergence criterion met
 ---------------------------------------
 SCF time:   CPU 19.74s  wall 6.00s 
 SCF   energy in the final basis set =    -3310.2923421337
 Total energy in the final basis set =    -3310.2923421337

 --------------------------------------------------------------
             Orbital Energies (a.u.) and Symmetries
 --------------------------------------------------------------

 Alpha MOs, Restricted
 -- Occupied --                  
-482.87 -101.60  -62.52  -56.35  -56.34  -56.34  -24.74  -24.74
  1 A'    2 A'    3 A'    4 A'    1 A"    5 A'    6 A'    7 A'                 
-10.345 -10.337  -9.515  -8.734  -7.280  -7.269  -7.269  -6.566
  8 A'    9 A'   10 A'   11 A'   12 A'    2 A"   13 A'   14 A'                 
 -6.552  -6.551  -2.677  -2.673  -2.672  -2.661  -2.661  -1.289
  3 A"   15 A'   16 A'   17 A'    4 A"    5 A"   18 A'   19 A'                 
 -1.274  -0.923  -0.855  -0.775  -0.639  -0.602  -0.561  -0.535
 20 A'   21 A'   22 A'   23 A'   24 A'   25 A'   26 A'    6 A"                 
 -0.508  -0.497  -0.453  -0.422  -0.393  -0.371  -0.351  -0.329
 27 A'    7 A"   28 A'   29 A'    8 A"   30 A'    9 A"   31 A'                 
 -0.270
 10 A"                                                                         
 -- Virtual --                   
 -0.047  -0.028  -0.011  -0.010   0.029   0.041   0.046   0.051
 32 A'   11 A"   33 A'   34 A'   35 A'   36 A'   12 A"   37 A'                 
  0.063   0.076   0.080   0.091   0.102   0.108   0.124   0.126
 38 A'   13 A"   39 A'   14 A"   40 A'   41 A'   42 A'   15 A"                 
  0.127   0.162   0.169   0.176   0.256   0.258   0.278   0.303
 43 A'   44 A'   45 A'   46 A'   16 A"   47 A'   48 A'   49 A'                 
  0.322   0.330   0.344   0.346   0.380   0.388   0.403   0.409
 50 A'   51 A'   52 A'   17 A"   53 A'   54 A'   18 A"   55 A'                 
  0.425   0.444   0.444   0.470   0.474   0.493   0.514   0.548
 56 A'   57 A'   19 A"   58 A'   20 A"   59 A'   21 A"   22 A"                 
  0.577   0.612   0.644   0.667   0.705   0.731   0.795   0.817
 60 A'   61 A'   23 A"   62 A'   63 A'   64 A'   65 A'   66 A'                 
  0.822   0.843   0.878   0.911   0.936   0.978   1.101   1.107
 24 A"   25 A"   67 A'   68 A'   69 A'   70 A'   26 A"   71 A'                 
  1.155   1.242   1.322   1.335   1.364   1.414   1.425   1.477
 72 A'   27 A"   73 A'   28 A"   29 A"   74 A'   75 A'   76 A'                 
  1.545   1.571   1.619   1.682   1.848   1.851   1.883   1.960
 77 A'   30 A"   78 A'   79 A'   80 A'   31 A"   81 A'   82 A'                 
  1.982   2.018   2.116   2.177   2.209   2.231   2.374   2.464
 32 A"   83 A'   84 A'   85 A'   86 A'   33 A"   87 A'   88 A'                 
  2.569   2.780   2.916   3.045   3.136   3.444   3.734   3.748
 34 A"   35 A"   89 A'   90 A'   91 A'   92 A'   36 A"   93 A'                 
  3.750   3.797   3.917   3.921   3.965   3.992   4.000   4.054
 37 A"   94 A'   38 A"   95 A'   39 A"   40 A"   96 A'   41 A"                 
  4.130   4.203   4.363   4.628   4.885   6.244   6.291   6.315
 97 A'   98 A'   99 A'  100 A'  101 A'   42 A"   43 A"  102 A'                 
  6.395   6.451   6.650   6.766   7.521   7.559   7.659   9.727
103 A'  104 A'  105 A'  106 A'   44 A"  107 A'  108 A'  109 A'                 
 23.308  24.052  25.781  25.944  26.367  47.889  66.706  66.735
110 A'  111 A'   45 A"  112 A'  113 A'  114 A'  115 A'  116 A'                 
215.710 289.716 289.754 289.8801020.680
117 A'   46 A"  118 A'  119 A'  120 A'                                         

 Beta MOs, Restricted
 -- Occupied --                  
-482.87 -101.60  -62.52  -56.35  -56.34  -56.34  -24.74  -24.74
  1 A'    2 A'    3 A'    4 A'    1 A"    5 A'    6 A'    7 A'                 
-10.345 -10.337  -9.515  -8.734  -7.280  -7.269  -7.269  -6.566
  8 A'    9 A'   10 A'   11 A'   12 A'    2 A"   13 A'   14 A'                 
 -6.552  -6.551  -2.677  -2.673  -2.672  -2.661  -2.661  -1.289
  3 A"   15 A'   16 A'   17 A'    4 A"    5 A"   18 A'   19 A'                 
 -1.274  -0.923  -0.855  -0.775  -0.639  -0.602  -0.561  -0.535
 20 A'   21 A'   22 A'   23 A'   24 A'   25 A'   26 A'    6 A"                 
 -0.508  -0.497  -0.453  -0.422  -0.393  -0.371  -0.351  -0.329
 27 A'    7 A"   28 A'   29 A'    8 A"   30 A'    9 A"   31 A'                 
 -0.270
 10 A"                                                                         
 -- Virtual --                   
 -0.047  -0.028  -0.011  -0.010   0.029   0.041   0.046   0.051
 32 A'   11 A"   33 A'   34 A'   35 A'   36 A'   12 A"   37 A'                 
  0.063   0.076   0.080   0.091   0.102   0.108   0.124   0.126
 38 A'   13 A"   39 A'   14 A"   40 A'   41 A'   42 A'   15 A"                 
  0.127   0.162   0.169   0.176   0.256   0.258   0.278   0.303
 43 A'   44 A'   45 A'   46 A'   16 A"   47 A'   48 A'   49 A'                 
  0.322   0.330   0.344   0.346   0.380   0.388   0.403   0.409
 50 A'   51 A'   52 A'   17 A"   53 A'   54 A'   18 A"   55 A'                 
  0.425   0.444   0.444   0.470   0.474   0.493   0.514   0.548
 56 A'   57 A'   19 A"   58 A'   20 A"   59 A'   21 A"   22 A"                 
  0.577   0.612   0.644   0.667   0.705   0.731   0.795   0.817
 60 A'   61 A'   23 A"   62 A'   63 A'   64 A'   65 A'   66 A'                 
  0.822   0.843   0.878   0.911   0.936   0.978   1.101   1.107
 24 A"   25 A"   67 A'   68 A'   69 A'   70 A'   26 A"   71 A'                 
  1.155   1.242   1.322   1.335   1.364   1.414   1.425   1.477
 72 A'   27 A"   73 A'   28 A"   29 A"   74 A'   75 A'   76 A'                 
  1.545   1.571   1.619   1.682   1.848   1.851   1.883   1.960
 77 A'   30 A"   78 A'   79 A'   80 A'   31 A"   81 A'   82 A'                 
  1.982   2.018   2.116   2.177   2.209   2.231   2.374   2.464
 32 A"   83 A'   84 A'   85 A'   86 A'   33 A"   87 A'   88 A'                 
  2.569   2.780   2.916   3.045   3.136   3.444   3.734   3.748
 34 A"   35 A"   89 A'   90 A'   91 A'   92 A'   36 A"   93 A'                 
  3.750   3.797   3.917   3.921   3.965   3.992   4.000   4.054
 37 A"   94 A'   38 A"   95 A'   39 A"   40 A"   96 A'   41 A"                 
  4.130   4.203   4.363   4.628   4.885   6.244   6.291   6.315
 97 A'   98 A'   99 A'  100 A'  101 A'   42 A"   43 A"  102 A'                 
  6.395   6.451   6.650   6.766   7.521   7.559   7.659   9.727
103 A'  104 A'  105 A'  106 A'   44 A"  107 A'  108 A'  109 A'                 
 23.308  24.052  25.781  25.944  26.367  47.889  66.706  66.735
110 A'  111 A'   45 A"  112 A'  113 A'  114 A'  115 A'  116 A'                 
215.710 289.716 289.754 289.8801020.680
117 A'   46 A"  118 A'  119 A'  120 A'                                         
 --------------------------------------------------------------

          Ground-State Mulliken Net Atomic Charges

     Atom                 Charge (a.u.)
  ----------------------------------------
      1 F                    -0.033287
      2 F                    -0.057160
      3 Cl                    0.324664
      4 Br                   -0.023165
      5 C                    -0.182580
      6 C                    -0.028472
  ----------------------------------------
  Sum of atomic charges =     0.000000

 -----------------------------------------------------------------
                    Cartesian Multipole Moments
 -----------------------------------------------------------------
    Charge (ESU x 10^10)
                 0.0000
    Dipole Moment (Debye)
         X      -0.2557      Y      -1.3162      Z      -0.0000
       Tot       1.3408
    Quadrupole Moments (Debye-Ang)
        XX     -51.6487     XY      -0.0429     YY     -52.6718
        XZ       0.0000     YZ      -0.0000     ZZ     -51.8511
    Octopole Moments (Debye-Ang^2)
       XXX     -38.2353    XXY      -1.9054    XYY     -12.5281
       YYY      14.3804    XXZ      -0.0000    XYZ      -0.0000
       YYZ      -0.0000    XZZ     -10.7315    YZZ       9.5125
       ZZZ       0.0000
    Hexadecapole Moments (Debye-Ang^3)
      XXXX    -745.0035   XXXY     -18.1836   XXYY    -177.9484
      XYYY     -17.3916   YYYY    -386.6914   XXXZ      -0.0000
      XXYZ      -0.0000   XYYZ      -0.0000   YYYZ      -0.0000
      XXZZ    -136.4114   XYZZ      -4.2656   YYZZ     -75.0226
      XZZZ       0.0000   YZZZ      -0.0000   ZZZZ     -55.9252
 -----------------------------------------------------------------
 Calculating analytic gradient of the SCF energy
 Gradient of SCF Energy
            1           2           3           4           5           6
    1  -0.0000056  -0.0000246   0.0000373   0.0000065   0.0000427  -0.0000562
    2  -0.0001477  -0.0000711   0.0000083   0.0000211   0.0001615   0.0000279
    3   0.0000000   0.0000000  -0.0000000  -0.0000000   0.0000000  -0.0000000
 Max gradient component =       1.615E-04
 RMS gradient           =       5.835E-05
 Gradient time:  CPU 8.66 s  wall 2.27 s
 Geometry Optimization Parameters
   NAtoms,    NIC,     NZ,  NCons,   NDum,   NFix, NCnnct, MaxDiis
        6      37       0       0       0       0       0       0

 Cartesian Hessian Update
 Hessian Updated using BFGS Update


** GEOMETRY OPTIMIZATION IN DELOCALIZED INTERNAL COORDINATES **
   Searching for a Minimum

   Optimization Cycle:  17

                       Coordinates (Angstroms)
     ATOM                X               Y               Z
      1  F         1.9483024924    1.4756211816    0.0000000000
      2  F        -0.6943276931    1.7623360507    0.0000000000
      3  Cl        2.0236826600   -1.0866098142    0.0000000000
      4  Br       -1.4211227592   -0.8571536198    0.0000000000
      5  C         1.1630407238    0.3962134795    0.0000000000
      6  C        -0.1623948757    0.5376904254    0.0000000000
   Point Group: cs    Number of degrees of freedom:     9


   Energy is  -3310.292342134

 Hessian Updated using BFGS Update

  9 Hessian modes will be used to form the next step
  Hessian Eigenvalues:
     0.079295    0.089409    0.175911    0.259884    0.284794    0.392938
     0.397143    0.433633    0.621222

 Minimum Search - Taking Simple RFO Step
 Searching for Lamda that Minimizes Along All modes
 Value Taken    Lamda =   0.00000000
 Step Taken.  Stepsize is  0.001110

                             Maximum     Tolerance    Cnvgd?
         Gradient           0.000104      0.000300     YES
         Displacement       0.000798      0.001200     YES
         Energy change     -0.000001      0.000001     YES


                       Distance Matrix (Angstroms)
             F (  1)   F (  2)   Cl(  3)   Br(  4)   C (  5)
   F (  2)  2.658138
   Cl(  3)  2.563340  3.937521
   Br(  4)  4.098154  2.718448  3.452439
   C (  5)  1.334825  2.305669  1.714488  2.872078
   C (  6)  2.309709  1.335181  2.723470  1.878826  1.332965

 Final energy is   -3310.2923421336650     


 ******************************
 **  OPTIMIZATION CONVERGED  **
 ******************************

                       Coordinates (Angstroms)
     ATOM                X               Y               Z
      1  F         1.9483024924    1.4756211816    0.0000000000
      2  F        -0.6943276931    1.7623360507    0.0000000000
      3  Cl        2.0236826600   -1.0866098142    0.0000000000
      4  Br       -1.4211227592   -0.8571536198    0.0000000000
      5  C         1.1630407238    0.3962134795    0.0000000000
      6  C        -0.1623948757    0.5376904254    0.0000000000

Z-matrix Print:
$molecule
0 1
Br
C  1 1.878826
C  2 1.332965 1 125.970881
F  3 1.334825 2 119.942954 1 -180.000000 0
F  2 1.335181 1 114.458408 3 -180.000000 0
Cl 3 1.714488 2 126.223886 1 -0.000000 0
$end


 --------------------------------------------------------------
             Orbital Energies (a.u.) and Symmetries
 --------------------------------------------------------------

 Alpha MOs, Restricted
 -- Occupied --                  
-482.87 -101.60  -62.52  -56.35  -56.34  -56.34  -24.74  -24.74
  1 A'    2 A'    3 A'    4 A'    1 A"    5 A'    6 A'    7 A'                 
-10.345 -10.337  -9.515  -8.734  -7.280  -7.269  -7.269  -6.566
  8 A'    9 A'   10 A'   11 A'   12 A'    2 A"   13 A'   14 A'                 
 -6.552  -6.551  -2.677  -2.673  -2.672  -2.661  -2.661  -1.289
  3 A"   15 A'   16 A'   17 A'    4 A"    5 A"   18 A'   19 A'                 
 -1.274  -0.923  -0.855  -0.775  -0.639  -0.602  -0.561  -0.535
 20 A'   21 A'   22 A'   23 A'   24 A'   25 A'   26 A'    6 A"                 
 -0.508  -0.497  -0.453  -0.422  -0.393  -0.371  -0.351  -0.329
 27 A'    7 A"   28 A'   29 A'    8 A"   30 A'    9 A"   31 A'                 
 -0.270
 10 A"                                                                         
 -- Virtual --                   
 -0.047  -0.028  -0.011  -0.010   0.029   0.041   0.046   0.051
 32 A'   11 A"   33 A'   34 A'   35 A'   36 A'   12 A"   37 A'                 
  0.063   0.076   0.080   0.091   0.102   0.108   0.124   0.126
 38 A'   13 A"   39 A'   14 A"   40 A'   41 A'   42 A'   15 A"                 
  0.127   0.162   0.169   0.176   0.256   0.258   0.278   0.303
 43 A'   44 A'   45 A'   46 A'   16 A"   47 A'   48 A'   49 A'                 
  0.322   0.330   0.344   0.346   0.380   0.388   0.403   0.409
 50 A'   51 A'   52 A'   17 A"   53 A'   54 A'   18 A"   55 A'                 
  0.425   0.444   0.444   0.470   0.474   0.493   0.514   0.548
 56 A'   57 A'   19 A"   58 A'   20 A"   59 A'   21 A"   22 A"                 
  0.577   0.612   0.644   0.667   0.705   0.731   0.795   0.817
 60 A'   61 A'   23 A"   62 A'   63 A'   64 A'   65 A'   66 A'                 
  0.822   0.843   0.878   0.911   0.936   0.978   1.101   1.107
 24 A"   25 A"   67 A'   68 A'   69 A'   70 A'   26 A"   71 A'                 
  1.155   1.242   1.322   1.335   1.364   1.414   1.425   1.477
 72 A'   27 A"   73 A'   28 A"   29 A"   74 A'   75 A'   76 A'                 
  1.545   1.571   1.619   1.682   1.848   1.851   1.883   1.960
 77 A'   30 A"   78 A'   79 A'   80 A'   31 A"   81 A'   82 A'                 
  1.982   2.018   2.116   2.177   2.209   2.231   2.374   2.464
 32 A"   83 A'   84 A'   85 A'   86 A'   33 A"   87 A'   88 A'                 
  2.569   2.780   2.916   3.045   3.136   3.444   3.734   3.748
 34 A"   35 A"   89 A'   90 A'   91 A'   92 A'   36 A"   93 A'                 
  3.750   3.797   3.917   3.921   3.965   3.992   4.000   4.054
 37 A"   94 A'   38 A"   95 A'   39 A"   40 A"   96 A'   41 A"                 
  4.130   4.203   4.363   4.628   4.885   6.244   6.291   6.315
 97 A'   98 A'   99 A'  100 A'  101 A'   42 A"   43 A"  102 A'                 
  6.395   6.451   6.650   6.766   7.521   7.559   7.659   9.727
103 A'  104 A'  105 A'  106 A'   44 A"  107 A'  108 A'  109 A'                 
 23.308  24.052  25.781  25.944  26.367  47.889  66.706  66.735
110 A'  111 A'   45 A"  112 A'  113 A'  114 A'  115 A'  116 A'                 
215.710 289.716 289.754 289.8801020.680
117 A'   46 A"  118 A'  119 A'  120 A'                                         

 Beta MOs, Restricted
 -- Occupied --                  
-482.87 -101.60  -62.52  -56.35  -56.34  -56.34  -24.74  -24.74
  1 A'    2 A'    3 A'    4 A'    1 A"    5 A'    6 A'    7 A'                 
-10.345 -10.337  -9.515  -8.734  -7.280  -7.269  -7.269  -6.566
  8 A'    9 A'   10 A'   11 A'   12 A'    2 A"   13 A'   14 A'                 
 -6.552  -6.551  -2.677  -2.673  -2.672  -2.661  -2.661  -1.289
  3 A"   15 A'   16 A'   17 A'    4 A"    5 A"   18 A'   19 A'                 
 -1.274  -0.923  -0.855  -0.775  -0.639  -0.602  -0.561  -0.535
 20 A'   21 A'   22 A'   23 A'   24 A'   25 A'   26 A'    6 A"                 
 -0.508  -0.497  -0.453  -0.422  -0.393  -0.371  -0.351  -0.329
 27 A'    7 A"   28 A'   29 A'    8 A"   30 A'    9 A"   31 A'                 
 -0.270
 10 A"                                                                         
 -- Virtual --                   
 -0.047  -0.028  -0.011  -0.010   0.029   0.041   0.046   0.051
 32 A'   11 A"   33 A'   34 A'   35 A'   36 A'   12 A"   37 A'                 
  0.063   0.076   0.080   0.091   0.102   0.108   0.124   0.126
 38 A'   13 A"   39 A'   14 A"   40 A'   41 A'   42 A'   15 A"                 
  0.127   0.162   0.169   0.176   0.256   0.258   0.278   0.303
 43 A'   44 A'   45 A'   46 A'   16 A"   47 A'   48 A'   49 A'                 
  0.322   0.330   0.344   0.346   0.380   0.388   0.403   0.409
 50 A'   51 A'   52 A'   17 A"   53 A'   54 A'   18 A"   55 A'                 
  0.425   0.444   0.444   0.470   0.474   0.493   0.514   0.548
 56 A'   57 A'   19 A"   58 A'   20 A"   59 A'   21 A"   22 A"                 
  0.577   0.612   0.644   0.667   0.705   0.731   0.795   0.817
 60 A'   61 A'   23 A"   62 A'   63 A'   64 A'   65 A'   66 A'                 
  0.822   0.843   0.878   0.911   0.936   0.978   1.101   1.107
 24 A"   25 A"   67 A'   68 A'   69 A'   70 A'   26 A"   71 A'                 
  1.155   1.242   1.322   1.335   1.364   1.414   1.425   1.477
 72 A'   27 A"   73 A'   28 A"   29 A"   74 A'   75 A'   76 A'                 
  1.545   1.571   1.619   1.682   1.848   1.851   1.883   1.960
 77 A'   30 A"   78 A'   79 A'   80 A'   31 A"   81 A'   82 A'                 
  1.982   2.018   2.116   2.177   2.209   2.231   2.374   2.464
 32 A"   83 A'   84 A'   85 A'   86 A'   33 A"   87 A'   88 A'                 
  2.569   2.780   2.916   3.045   3.136   3.444   3.734   3.748
 34 A"   35 A"   89 A'   90 A'   91 A'   92 A'   36 A"   93 A'                 
  3.750   3.797   3.917   3.921   3.965   3.992   4.000   4.054
 37 A"   94 A'   38 A"   95 A'   39 A"   40 A"   96 A'   41 A"                 
  4.130   4.203   4.363   4.628   4.885   6.244   6.291   6.315
 97 A'   98 A'   99 A'  100 A'  101 A'   42 A"   43 A"  102 A'                 
  6.395   6.451   6.650   6.766   7.521   7.559   7.659   9.727
103 A'  104 A'  105 A'  106 A'   44 A"  107 A'  108 A'  109 A'                 
 23.308  24.052  25.781  25.944  26.367  47.889  66.706  66.735
110 A'  111 A'   45 A"  112 A'  113 A'  114 A'  115 A'  116 A'                 
215.710 289.716 289.754 289.8801020.680
117 A'   46 A"  118 A'  119 A'  120 A'                                         
 --------------------------------------------------------------

          Ground-State Mulliken Net Atomic Charges

     Atom                 Charge (a.u.)
  ----------------------------------------
      1 F                    -0.033287
      2 F                    -0.057160
      3 Cl                    0.324664
      4 Br                   -0.023165
      5 C                    -0.182580
      6 C                    -0.028472
  ----------------------------------------
  Sum of atomic charges =     0.000000

 -----------------------------------------------------------------
                    Cartesian Multipole Moments
 -----------------------------------------------------------------
    Charge (ESU x 10^10)
                 0.0000
    Dipole Moment (Debye)
         X      -0.2557      Y      -1.3162      Z      -0.0000
       Tot       1.3408
    Quadrupole Moments (Debye-Ang)
        XX     -51.6487     XY      -0.0429     YY     -52.6718
        XZ       0.0000     YZ      -0.0000     ZZ     -51.8511
    Octopole Moments (Debye-Ang^2)
       XXX     -38.2353    XXY      -1.9054    XYY     -12.5281
       YYY      14.3804    XXZ      -0.0000    XYZ      -0.0000
       YYZ      -0.0000    XZZ     -10.7315    YZZ       9.5125
       ZZZ       0.0000
    Hexadecapole Moments (Debye-Ang^3)
      XXXX    -745.0035   XXXY     -18.1836   XXYY    -177.9484
      XYYY     -17.3916   YYYY    -386.6914   XXXZ      -0.0000
      XXYZ      -0.0000   XYYZ      -0.0000   YYYZ      -0.0000
      XXZZ    -136.4114   XYZZ      -4.2656   YYZZ     -75.0226
      XZZZ       0.0000   YZZZ      -0.0000   ZZZZ     -55.9252
 -----------------------------------------------------------------
Archival summary:
1\1\TWL01\OPT\ProcedureUnspecified\BasisUnspecified\r1l122\taweetha\TueAug2801:11:562018TueAug2801:11:562018\0\\#,OPT,ProcedureUnspecified,BasisUnspecified,\\0,1\Br\C,1,1.87883\C,2,1.33296,1,125.971\F,3,1.33482,2,119.943,1,-180,0\F,2,1.33518,1,114.458,3,-180,0\Cl,3,1.71449,2,126.224,1,-0,0\\\@

 Total job time:  163.14s(wall), 607.83s(cpu) 
 Tue Aug 28 01:11:56 2018

        *************************************************************
        *                                                           *
        *  Thank you very much for using Q-Chem.  Have a nice day.  *
        *                                                           *
        *************************************************************


 
User input: 2 of 2 
 
Q-Chem Developer Version!
                  Welcome to Q-Chem
     A Quantum Leap Into The Future Of Chemistry


 Q-Chem 5.1, Q-Chem, Inc., Pleasanton, CA (2018)

 Yihan Shao,  Zhengting Gan,  E. Epifanovsky,  A. T. B. Gilbert,  M. Wormit,  
 J. Kussmann,  A. W. Lange,  A. Behn,  Jia Deng,  Xintian Feng,  D. Ghosh,  
 M. Goldey,  P. R. Horn,  L. D. Jacobson,  I. Kaliman,  T. Kus,  A. Landau,  
 Jie Liu,  E. I. Proynov,  R. M. Richard,  R. P. Steele,  E. J. Sundstrom,  
 H. L. Woodcock III,  P. M. Zimmerman,  D. Zuev,  B. Albrecht,  E. Alguire,  
 S. A. Baeppler,  D. Barton,  Z. Benda,  Y. A. Bernard,  E. J. Berquist,  
 K. B. Bravaya,  H. Burton,  D. Casanova,  Chun-Min Chang,  Yunqing Chen,  
 A. Chien,  K. D. Closser,  M. P. Coons,  S. Coriani,  S. Dasgupta,  
 A. L. Dempwolff,  M. Diedenhofen,  Hainam Do,  R. G. Edgar,  Po-Tung Fang,  
 S. Faraji,  S. Fatehi,  Qingguo Feng,  K. D. Fenk,  J. Fosso-Tande,  
 Qinghui Ge,  A. Ghysels,  G. Gidofalvi,  J. Gomes,  J. Gonthier,  A. Gunina,  
 D. Hait,  M. W. D. Hanson-Heine,  P. H. P. Harbach,  A. W. Hauser,  
 J. E. Herr,  E. G. Hohenstein,  Z. C. Holden,  Kerwin Hui,  B. C. Huynh,  
 T.-C. Jagau,  Hyunjun Ji,  B. Kaduk,  K. Khistyaev,  Jaehoon Kim,  
 P. Klunzinger,  K. Koh,  D. Kosenkov,  L. Koulias,  T. Kowalczyk,  
 C. M. Krauter,  A. Kunitsa,  Ka Un Lao,  A. Laurent,  K. V. Lawler,  
 Joonho Lee,  D. Lefrancois,  S. Lehtola,  D. S. Levine,  Yi-Pei Li,  
 You-Sheng Lin,  Fenglai Liu,  E. Livshits,  A. Luenser,  P. Manohar,  
 E. Mansoor,  S. F. Manzer,  Shan-Ping Mao,  Yuezhi Mao,  N. Mardirossian,  
 A. V. Marenich,  T. Markovich,  L. A. Martinez-Martinez,  S. A. Maurer,  
 N. J. Mayhall,  S. C. McKenzie,  J.-M. Mewes,  A. F. Morrison,  
 J. W. Mullinax,  K. Nanda,  T. S. Nguyen-Beck,  R. Olivares-Amaya,  
 J. A. Parkhill,  T. M. Perrine,  F. Plasser,  P. Pokhilko,  S. Prager,  
 A. Prociuk,  E. Ramos,  D. R. Rehn,  F. Rob,  M. Schneider,  N. Sergueev,  
 S. M. Sharada,  S. Sharma,  D. W. Small,  T. Stauch,  T. Stein,  
 Yu-Chuan Su,  A. J. W. Thom,  A. Tkatchenko,  T. Tsuchimochi,  N. M. Tubman,  
 L. Vogt,  M. L. Vidal,  O. Vydrov,  M. A. Watson,  J. Wenzel,  
 M. de Wergifosse,  T. A. Wesolowski,  A. White,  J. Witte,  A. Yamada,  
 Jun Yang,  K. Yao,  S. Yeganeh,  S. R. Yost,  Zhi-Qiang You,  A. Zech,  
 Igor Ying Zhang,  Xing Zhang,  Yan Zhao,  Ying Zhu,  B. R. Brooks,  
 G. K. L. Chan,  C. J. Cramer,  M. S. Gordon,  W. J. Hehre,  A. Klamt,  
 M. W. Schmidt,  C. D. Sherrill,  D. G. Truhlar,  A. Aspuru-Guzik,  R. Baer,  
 A. T. Bell,  N. A. Besley,  Jeng-Da Chai,  A. E. DePrince, III,  
 R. A. DiStasio Jr.,  A. Dreuw,  B. D. Dunietz,  T. R. Furlani,  
 Chao-Ping Hsu,  Yousung Jung,  Jing Kong,  D. S. Lambrecht,  WanZhen Liang,  
 C. Ochsenfeld,  V. A. Rassolov,  L. V. Slipchenko,  J. E. Subotnik,  
 T. Van Voorhis,  J. M. Herbert,  A. I. Krylov,  P. M. W. Gill,  M. Head-Gordon

 Contributors to earlier versions of Q-Chem not listed above: 
 R. D. Adamson,  B. Austin,  J. Baker,  G. J. O. Beran,  K. Brandhorst,  
 S. T. Brown,  E. F. C. Byrd,  A. K. Chakraborty,  C.-L. Cheng,  
 Siu Hung Chien,  D. M. Chipman,  D. L. Crittenden,  H. Dachsel,  
 R. J. Doerksen,  A. D. Dutoi,  L. Fusti-Molnar,  W. A. Goddard III,  
 A. Golubeva-Zadorozhnaya,  S. R. Gwaltney,  G. Hawkins,  A. Heyden,  
 S. Hirata,  G. Kedziora,  F. J. Keil,  C. Kelley,  Jihan Kim,  R. A. King,  
 R. Z. Khaliullin,  P. P. Korambath,  W. Kurlancheek,  A. M. Lee,  M. S. Lee,  
 S. V. Levchenko,  Ching Yeh Lin,  D. Liotard,  R. C. Lochan,  I. Lotan,  
 P. E. Maslen,  N. Nair,  D. P. O'Neill,  D. Neuhauser,  E. Neuscamman,  
 C. M. Oana,  R. Olson,  B. Peters,  R. Peverati,  P. A. Pieniazek,  
 Y. M. Rhee,  J. Ritchie,  M. A. Rohrdanz,  E. Rosta,  N. J. Russ,  
 H. F. Schaefer III,  N. E. Schultz,  N. Shenvi,  A. C. Simmonett,  A. Sodt,  
 D. Stuck,  K. S. Thanthiriwatte,  V. Vanovschi,  Tao Wang,  A. Warshel,  
 C. F. Williams,  Q. Wu,  X. Xu,  W. Zhang

 Please cite Q-Chem as follows:
 Y. Shao et al., Mol. Phys. 113, 184-215 (2015)
 DOI: 10.1080/00268976.2014.952696

 Q-Chem 5.1.1 for Intel X86 EM64T Linux

 Parts of Q-Chem use Armadillo 8.300.2 (Tropical Shenanigans).
 http://arma.sourceforge.net/

 Q-Chem begins on Tue Aug 28 01:11:56 2018  

Host: 
0

     Scratch files written to /scratch/taweetham/qchem9633//
The previous job contains 0 fragments, simply inherited here
Input Ideriv = 2
Curr. Ideriv = -1
Max.  Ideriv = 2

Checking the input file for inconsistencies... 	...done.

--------------------------------------------------------------
User input:
--------------------------------------------------------------

$molecule
read
$end

$rem
   SCF_GUESS 	READ
   JOB_TYPE 	FREQUENCY
   BASIS 	6-311++G**
   EXCHANGE 	B3LYP
   MEM_TOTAL	7500	
$end


--------------------------------------------------------------
 ----------------------------------------------------------------
             Standard Nuclear Orientation (Angstroms)
    I     Atom           X                Y                Z
 ----------------------------------------------------------------
    1      F       2.2439959785     1.1694798287    -0.0000000000
    2      F      -0.2669801314     2.0416602514    -0.0000000000
    3      Cl      1.7427179680    -1.3443678599     0.0000000000
    4      Br     -1.5628357500    -0.3480500695     0.0000000000
    5      C       1.2366212852     0.2937211518    -0.0000000000
    6      C      -0.0233040906     0.7289030701    -0.0000000000
 ----------------------------------------------------------------
 Molecular Point Group                 Cs    NOp =  2
 Largest Abelian Subgroup              Cs    NOp =  2
 Nuclear Repulsion Energy =   492.4730183692 hartrees
 There are       41 alpha and       41 beta electrons
 Requested basis set is 6-311++G(d,p)
 There are 56 shells and 166 basis functions

 Total QAlloc Memory Limit   7500 MB
 Mega-Array Size       188 MB
 MEM_STATIC part       192 MB

                       Distance Matrix (Angstroms)
             F (  1)   F (  2)   Cl(  3)   Br(  4)   C (  5)
   F (  2)  2.658138
   Cl(  3)  2.563340  3.937521
   Br(  4)  4.098154  2.718448  3.452439
   C (  5)  1.334825  2.305669  1.714488  2.872078
   C (  6)  2.309709  1.335181  2.723470  1.878826  1.332965

 A cutoff of  1.0D-11 yielded   1324 shell pairs
 There are     12463 function pairs (     13690 Cartesian)

 -------------------------------------------------------
 OpenMP Integral Computing Module                       
 Release: version 1.0, May 2013, Q-Chem Inc. Pittsburgh 
 -------------------------------------------------------
 Integral Job Info:
 Integral job number is                      11
 Integral operator is                         1
 short-range coefficients                     0
 long-range coefficients              100000000
 Omega coefficients                           0
 if combine SR and LR in K                    0
 Integral screening is                        0
 Integral computing path is                   2
 max size of driver memory is            800000
 size of driver memory is                593474
 size of scratch memory is             29634545
 max col of scratch BK array               1296
 max len of scratch array in speh3          155
 max len of scratch index in speh4           18
 max int batch size is                      520
 min int batch size is                       52
 fixed nKL is                                45
 max L of basis functions is                  2
 order of int derivative is                   0
 number of shells is                         56
 number of basis is                         174
 number of cartesian basis is               174
 number of contracted shell pairs          1324
 number of primitive shell pairs           3760
 maxK2 (contraction) of shell pair           36
 max number of K2 of shell pair               1
 max number of CS2 of shell pair            142
 max number of PS2 of shell pair            480
 mem total for path MDJ                  525116
 -------------------------------------------------------
 Smallest overlap matrix eigenvalue = 3.63E-05
 Guess MOs from SCF MO coefficient file

 -----------------------------------------------------------------------
  General SCF calculation program by
  Eric Jon Sundstrom, Paul Horn, Yuezhi Mao, Dmitri Zuev, Alec White,
  David Stuck, Shaama M.S., Shane Yost, Joonho Lee, David Small,
  Daniel Levine, Susi Lehtola, Hugh Burton, Evgeny Epifanovsky
 -----------------------------------------------------------------------
 Exchange:     0.2000 Hartree-Fock + 0.0800 Slater + 0.7200 B88
 Correlation:  0.1900 VWN1RPA + 0.8100 LYP
 Using SG-1 standard quadrature grid
 using 4 threads for integral computing
 -------------------------------------------------------
 OpenMP Integral computing Module                
 Release: version 2.0, May 2017, Q-Chem Inc. Pleasanton 
 -------------------------------------------------------
 -------------------------------------------------------
 OpenMP BLAS3 based DFT computing Module                
 Release: version 1.0, May 2013, Q-Chem Inc. Pittsburgh 
 -------------------------------------------------------
 A restricted SCF calculation will be
 performed using DIIS
 SCF converges when DIIS error is below 1.0e-08
 ---------------------------------------
  Cycle       Energy         DIIS error
 ---------------------------------------
    1   -3310.1663916676      4.89e-03  
    2   -3310.2879795338      1.28e-03  
    3   -3310.2834059086      1.93e-03  
    4   -3310.2921982433      2.03e-04  
    5   -3310.2922553211      1.55e-04  
    6   -3310.2923325684      1.87e-05  
    7   -3310.2923335507      6.25e-06  
    8   -3310.2923336240      2.99e-06  
    9   -3310.2923336426      5.03e-07  
   10   -3310.2923336433      1.64e-07  
   11   -3310.2923336434      3.66e-08  
   12   -3310.2923336434      8.43e-09  Convergence criterion met
 ---------------------------------------
 SCF time:   CPU 30.40s  wall 8.00s 
 SCF   energy in the final basis set =    -3310.2923336434
 Total energy in the final basis set =    -3310.2923336434

 --------------------------------------------------------------
             Orbital Energies (a.u.) and Symmetries
 --------------------------------------------------------------

 Alpha MOs, Restricted
 -- Occupied --                  
-482.87 -101.60  -62.52  -56.35  -56.34  -56.34  -24.74  -24.74
  1 A'    2 A'    3 A'    4 A'    1 A"    5 A'    6 A'    7 A'                 
-10.345 -10.337  -9.515  -8.734  -7.280  -7.269  -7.269  -6.566
  8 A'    9 A'   10 A'   11 A'   12 A'    2 A"   13 A'   14 A'                 
 -6.552  -6.551  -2.677  -2.673  -2.673  -2.661  -2.661  -1.289
  3 A"   15 A'   16 A'    4 A"   17 A'   18 A'    5 A"   19 A'                 
 -1.274  -0.923  -0.855  -0.775  -0.639  -0.602  -0.561  -0.535
 20 A'   21 A'   22 A'   23 A'   24 A'   25 A'   26 A'    6 A"                 
 -0.508  -0.497  -0.453  -0.422  -0.393  -0.371  -0.351  -0.329
 27 A'    7 A"   28 A'   29 A'    8 A"   30 A'    9 A"   31 A'                 
 -0.270
 10 A"                                                                         
 -- Virtual --                   
 -0.047  -0.028  -0.011  -0.010   0.029   0.042   0.046   0.051
 32 A'   11 A"   33 A'   34 A'   35 A'   36 A'   12 A"   37 A'                 
  0.063   0.076   0.080   0.091   0.102   0.108   0.124   0.126
 38 A'   13 A"   39 A'   14 A"   40 A'   41 A'   42 A'   15 A"                 
  0.127   0.162   0.169   0.177   0.256   0.258   0.278   0.303
 43 A'   44 A'   45 A'   46 A'   16 A"   47 A'   48 A'   49 A'                 
  0.323   0.330   0.344   0.346   0.380   0.388   0.403   0.409
 50 A'   51 A'   52 A'   17 A"   53 A'   54 A'   18 A"   55 A'                 
  0.425   0.444   0.444   0.470   0.474   0.493   0.514   0.548
 56 A'   57 A'   19 A"   58 A'   20 A"   59 A'   21 A"   22 A"                 
  0.578   0.612   0.644   0.668   0.705   0.731   0.795   0.818
 60 A'   61 A'   23 A"   62 A'   63 A'   64 A'   65 A'   66 A'                 
  0.822   0.843   0.878   0.911   0.936   0.978   1.101   1.107
 24 A"   25 A"   67 A'   68 A'   69 A'   70 A'   26 A"   71 A'                 
  1.155   1.242   1.322   1.335   1.364   1.414   1.425   1.477
 72 A'   27 A"   73 A'   28 A"   29 A"   74 A'   75 A'   76 A'                 
  1.545   1.571   1.619   1.682   1.848   1.851   1.883   1.960
 77 A'   30 A"   78 A'   79 A'   80 A'   31 A"   81 A'   82 A'                 
  1.981   2.018   2.116   2.177   2.209   2.231   2.374   2.464
 32 A"   83 A'   84 A'   85 A'   86 A'   33 A"   87 A'   88 A'                 
  2.569   2.780   2.916   3.045   3.136   3.444   3.734   3.748
 34 A"   35 A"   89 A'   90 A'   91 A'   92 A'   36 A"   93 A'                 
  3.750   3.797   3.917   3.921   3.965   3.992   4.001   4.055
 37 A"   94 A'   38 A"   95 A'   39 A"   40 A"   96 A'   41 A"                 
  4.130   4.203   4.363   4.628   4.885   6.244   6.291   6.315
 97 A'   98 A'   99 A'  100 A'  101 A'   42 A"   43 A"  102 A'                 
  6.395   6.451   6.650   6.766   7.521   7.559   7.659   9.727
103 A'  104 A'  105 A'  106 A'   44 A"  107 A'  108 A'  109 A'                 
 23.308  24.052  25.782  25.944  26.368  47.889  66.706  66.735
110 A'  111 A'   45 A"  112 A'  113 A'  114 A'  115 A'  116 A'                 
215.710 289.716 289.754 289.8801020.680
117 A'   46 A"  118 A'  119 A'  120 A'                                         

 Beta MOs, Restricted
 -- Occupied --                  
-482.87 -101.60  -62.52  -56.35  -56.34  -56.34  -24.74  -24.74
  1 A'    2 A'    3 A'    4 A'    1 A"    5 A'    6 A'    7 A'                 
-10.345 -10.337  -9.515  -8.734  -7.280  -7.269  -7.269  -6.566
  8 A'    9 A'   10 A'   11 A'   12 A'    2 A"   13 A'   14 A'                 
 -6.552  -6.551  -2.677  -2.673  -2.673  -2.661  -2.661  -1.289
  3 A"   15 A'   16 A'    4 A"   17 A'   18 A'    5 A"   19 A'                 
 -1.274  -0.923  -0.855  -0.775  -0.639  -0.602  -0.561  -0.535
 20 A'   21 A'   22 A'   23 A'   24 A'   25 A'   26 A'    6 A"                 
 -0.508  -0.497  -0.453  -0.422  -0.393  -0.371  -0.351  -0.329
 27 A'    7 A"   28 A'   29 A'    8 A"   30 A'    9 A"   31 A'                 
 -0.270
 10 A"                                                                         
 -- Virtual --                   
 -0.047  -0.028  -0.011  -0.010   0.029   0.042   0.046   0.051
 32 A'   11 A"   33 A'   34 A'   35 A'   36 A'   12 A"   37 A'                 
  0.063   0.076   0.080   0.091   0.102   0.108   0.124   0.126
 38 A'   13 A"   39 A'   14 A"   40 A'   41 A'   42 A'   15 A"                 
  0.127   0.162   0.169   0.177   0.256   0.258   0.278   0.303
 43 A'   44 A'   45 A'   46 A'   16 A"   47 A'   48 A'   49 A'                 
  0.323   0.330   0.344   0.346   0.380   0.388   0.403   0.409
 50 A'   51 A'   52 A'   17 A"   53 A'   54 A'   18 A"   55 A'                 
  0.425   0.444   0.444   0.470   0.474   0.493   0.514   0.548
 56 A'   57 A'   19 A"   58 A'   20 A"   59 A'   21 A"   22 A"                 
  0.578   0.612   0.644   0.668   0.705   0.731   0.795   0.818
 60 A'   61 A'   23 A"   62 A'   63 A'   64 A'   65 A'   66 A'                 
  0.822   0.843   0.878   0.911   0.936   0.978   1.101   1.107
 24 A"   25 A"   67 A'   68 A'   69 A'   70 A'   26 A"   71 A'                 
  1.155   1.242   1.322   1.335   1.364   1.414   1.425   1.477
 72 A'   27 A"   73 A'   28 A"   29 A"   74 A'   75 A'   76 A'                 
  1.545   1.571   1.619   1.682   1.848   1.851   1.883   1.960
 77 A'   30 A"   78 A'   79 A'   80 A'   31 A"   81 A'   82 A'                 
  1.981   2.018   2.116   2.177   2.209   2.231   2.374   2.464
 32 A"   83 A'   84 A'   85 A'   86 A'   33 A"   87 A'   88 A'                 
  2.569   2.780   2.916   3.045   3.136   3.444   3.734   3.748
 34 A"   35 A"   89 A'   90 A'   91 A'   92 A'   36 A"   93 A'                 
  3.750   3.797   3.917   3.921   3.965   3.992   4.001   4.055
 37 A"   94 A'   38 A"   95 A'   39 A"   40 A"   96 A'   41 A"                 
  4.130   4.203   4.363   4.628   4.885   6.244   6.291   6.315
 97 A'   98 A'   99 A'  100 A'  101 A'   42 A"   43 A"  102 A'                 
  6.395   6.451   6.650   6.766   7.521   7.559   7.659   9.727
103 A'  104 A'  105 A'  106 A'   44 A"  107 A'  108 A'  109 A'                 
 23.308  24.052  25.782  25.944  26.368  47.889  66.706  66.735
110 A'  111 A'   45 A"  112 A'  113 A'  114 A'  115 A'  116 A'                 
215.710 289.716 289.754 289.8801020.680
117 A'   46 A"  118 A'  119 A'  120 A'                                         
 --------------------------------------------------------------

          Ground-State Mulliken Net Atomic Charges

     Atom                 Charge (a.u.)
  ----------------------------------------
      1 F                    -0.033238
      2 F                    -0.056906
      3 Cl                    0.324870
      4 Br                   -0.022608
      5 C                    -0.183383
      6 C                    -0.028735
  ----------------------------------------
  Sum of atomic charges =     0.000000

 -----------------------------------------------------------------
                    Cartesian Multipole Moments
 -----------------------------------------------------------------
    Charge (ESU x 10^10)
                 0.0000
    Dipole Moment (Debye)
         X      -0.5469      Y      -1.2241      Z       0.0000
       Tot       1.3407
    Quadrupole Moments (Debye-Ang)
        XX     -51.7342     XY      -0.3707     YY     -53.0156
        XZ      -0.0000     YZ      -0.0000     ZZ     -51.8521
    Octopole Moments (Debye-Ang^2)
       XXX     -40.5320    XXY      -6.6388    XYY      -9.2528
       YYY      -5.2270    XXZ       0.0000    XYZ      -0.0000
       YYZ       0.0000    XZZ      -9.0678    YZZ       2.9400
       ZZZ       0.0000
    Hexadecapole Moments (Debye-Ang^3)
      XXXX    -742.0945   XXXY      22.4917   XXYY    -181.7197
      XYYY      12.7947   YYYY    -380.9397   XXXZ      -0.0000
      XXYZ      -0.0000   XYYZ      -0.0000   YYYZ       0.0000
      XXZZ    -135.4438   XYZZ       8.2243   YYZZ     -73.7826
      XZZZ       0.0000   YZZZ      -0.0000   ZZZZ     -55.9295
 -----------------------------------------------------------------
 Calculating MO derivatives via CPSCF
 D1JvT checksum  = 265464 21559.6470259708
 D1KAT checksum  = 595296 1277.3572424097
   1         3          18      0.129096    0.036760
   2         3          18      0.015852    0.003954
   3         3          18      0.001741    0.000508
   4         3          18      0.000174    0.000055
   5        19           2      0.000008    0.000004
   6        21           0      0.000000    0.000000    Roots Converged
 Time for AOints: 10.1 s (CPU) 2.6 s (wall)
 ------------------------------------------------------------------------------
                     AOints        : Timing summary (seconds)
 ------------------------------------------------------------------------------
     job step          cpu (% of tot)      sys (% of tot)     wall (% of tot)
 ------------------------------------------------------------------------------
  cpscf_lag         0.5176E+02 (31.9)   0.5000E-05 (21.7)   0.1329E+02 (31.5)
  iterzp            0.1003E+03 (61.8)   0.1600E-04 (69.6)   0.2619E+02 (62.0)
  make_fx           0.0000E+00 ( 0.0)   0.0000E+00 ( 0.0)   0.0000E+00 ( 0.0)
  AOints            0.1007E+02 ( 6.2)   0.2000E-05 ( 8.7)   0.2553E+01 ( 6.0)
 ------------------------------------------------------------------------------
   Grand Totals     0.1623E+03          0.2300E-04          0.4222E+02
 ------------------------------------------------------------------------------
 Calculating analytic Hessian of the SCF energy
 Polarizability Matrix (a.u.)
            1           2           3
    1 -73.0438529   2.1861908   0.0000000
    2   2.1861908 -57.0667908  -0.0000000
    3   0.0000000  -0.0000000 -34.7660592

 Direct stationary perturbation theory relativistic correction:

 rels  =      17.687593773905
 relv  =     -60.198243796421
 rel2e =       9.832735369091
 E_rel =     -32.677914653425

 Hessian of the SCF Energy
            1           2           3           4           5           6
    1   0.2707931   0.1648290   0.0000000   0.0024319   0.0062206  -0.0000000
    2   0.1648290   0.2096943   0.0000000   0.0025684   0.0138302  -0.0000000
    3   0.0000000   0.0000000   0.0189475   0.0000000  -0.0000000  -0.0057817
    4   0.0024319   0.0025684   0.0000000   0.0821385  -0.0706942  -0.0000000
    5   0.0062206   0.0138302  -0.0000000  -0.0706942   0.3904148   0.0000000
    6  -0.0000000  -0.0000000  -0.0057817  -0.0000000   0.0000000   0.0179506
    7   0.0092291  -0.0206179  -0.0000000  -0.0039570   0.0035960  -0.0000000
    8  -0.0114386  -0.0509419  -0.0000000   0.0039953  -0.0050908   0.0000000
    9   0.0000000  -0.0000000   0.0041108  -0.0000000  -0.0000000   0.0066683
   10  -0.0060493  -0.0005432  -0.0000000   0.0010985  -0.0180608  -0.0000000
   11  -0.0008917  -0.0004399   0.0000000  -0.0240626  -0.0354539   0.0000000
   12   0.0000000  -0.0000000   0.0056004  -0.0000000   0.0000000   0.0030944
   13  -0.2343584  -0.1416806   0.0000000  -0.0048185  -0.0023632  -0.0000000
   14  -0.1113608  -0.1599653  -0.0000000   0.0420183  -0.0476794   0.0000000
   15  -0.0000000  -0.0000000  -0.0331923   0.0000000   0.0000000   0.0081969
   16  -0.0420464  -0.0045557  -0.0000000  -0.0768934   0.0813015   0.0000000
   17  -0.0473587  -0.0121773   0.0000000   0.0461749  -0.3160208  -0.0000000
   18   0.0000000   0.0000000   0.0103153   0.0000000  -0.0000000  -0.0301285
            7           8           9          10          11          12
    1   0.0092291  -0.0114386   0.0000000  -0.0060493  -0.0008917   0.0000000
    2  -0.0206179  -0.0509419  -0.0000000  -0.0005432  -0.0004399  -0.0000000
    3  -0.0000000  -0.0000000   0.0041108  -0.0000000   0.0000000   0.0056004
    4  -0.0039570   0.0039953  -0.0000000   0.0010985  -0.0240626  -0.0000000
    5   0.0035960  -0.0050908  -0.0000000  -0.0180608  -0.0354539   0.0000000
    6  -0.0000000   0.0000000   0.0066683  -0.0000000   0.0000000   0.0030944
    7   0.0614492  -0.0612413   0.0000000  -0.0050686   0.0028368  -0.0000000
    8  -0.0612413   0.2350738   0.0000000   0.0015962   0.0015241   0.0000000
    9   0.0000000   0.0000000   0.0092979   0.0000000  -0.0000000  -0.0008305
   10  -0.0050686   0.0015962   0.0000000   0.1617537   0.0888145  -0.0000000
   11   0.0028368   0.0015241  -0.0000000   0.0888145   0.0925437   0.0000000
   12  -0.0000000   0.0000000  -0.0008305  -0.0000000   0.0000000   0.0086090
   13  -0.0606032   0.0646079  -0.0000000  -0.0178005  -0.0017620  -0.0000000
   14   0.0503538  -0.1606647   0.0000000  -0.0199586  -0.0005713  -0.0000000
   15   0.0000000   0.0000000  -0.0201884   0.0000000  -0.0000000   0.0006401
   16  -0.0010495   0.0024805  -0.0000000  -0.1339339  -0.0649351   0.0000000
   17   0.0250725  -0.0199004  -0.0000000  -0.0518482  -0.0576026   0.0000000
   18  -0.0000000  -0.0000000   0.0009419  -0.0000000   0.0000000  -0.0171133
           13          14          15          16          17          18
    1  -0.2343584  -0.1113608  -0.0000000  -0.0420464  -0.0473587   0.0000000
    2  -0.1416806  -0.1599653  -0.0000000  -0.0045557  -0.0121773   0.0000000
    3   0.0000000  -0.0000000  -0.0331923  -0.0000000   0.0000000   0.0103153
    4  -0.0048185   0.0420183   0.0000000  -0.0768934   0.0461749   0.0000000
    5  -0.0023632  -0.0476794   0.0000000   0.0813015  -0.3160208  -0.0000000
    6  -0.0000000   0.0000000   0.0081969   0.0000000  -0.0000000  -0.0301285
    7  -0.0606032   0.0503538   0.0000000  -0.0010495   0.0250725  -0.0000000
    8   0.0646079  -0.1606647   0.0000000   0.0024805  -0.0199004  -0.0000000
    9  -0.0000000   0.0000000  -0.0201884  -0.0000000  -0.0000000   0.0009419
   10  -0.0178005  -0.0199586   0.0000000  -0.1339339  -0.0518482  -0.0000000
   11  -0.0017620  -0.0005713  -0.0000000  -0.0649351  -0.0576026   0.0000000
   12  -0.0000000  -0.0000000   0.0006401   0.0000000   0.0000000  -0.0171133
   13   0.7988918  -0.0869708   0.0000000  -0.4813111   0.1681687  -0.0000000
   14  -0.0869708   0.4738589   0.0000000   0.1259181  -0.1049782  -0.0000000
   15   0.0000000   0.0000000   0.0898583  -0.0000000  -0.0000000  -0.0453146
   16  -0.4813111   0.1259181  -0.0000000   0.7352345  -0.1402093   0.0000000
   17   0.1681687  -0.1049782  -0.0000000  -0.1402093   0.5106793   0.0000000
   18  -0.0000000  -0.0000000  -0.0453146   0.0000000   0.0000000   0.0812993
 Gradient time:  CPU 252.30 s  wall 65.67 s
 **********************************************************************
 **                                                                  **
 **                       VIBRATIONAL ANALYSIS                       **
 **                       --------------------                       **
 **                                                                  **
 **        VIBRATIONAL FREQUENCIES (CM**-1) AND NORMAL MODES         **
 **     FORCE CONSTANTS (mDYN/ANGSTROM) AND REDUCED MASSES (AMU)     **
 **                  INFRARED INTENSITIES (KM/MOL)                   **
 **                                                                  **
 **********************************************************************


 Mode:                 1                      2                      3
 Frequency:       136.73                 141.12                 319.02
 Force Cnst:      0.2300                 0.4057                 1.1927
 Red. Mass:      20.8814                34.5787                19.8908
 IR Active:          YES                    YES                    YES
 IR Intens:        0.000                  0.545                  3.416
 Raman Active:       YES                    YES                    YES
               X      Y      Z        X      Y      Z        X      Y      Z
 F          0.000 -0.000  0.674   -0.173  0.064  0.000   -0.437  0.292  0.000
 F         -0.000  0.000 -0.610    0.212 -0.285 -0.000    0.801  0.186  0.000
 Cl        -0.000  0.000 -0.294    0.723 -0.028 -0.000   -0.112  0.015  0.000
 Br         0.000 -0.000  0.130   -0.343  0.153  0.000   -0.012 -0.117  0.000
 C         -0.000  0.000  0.134    0.067 -0.238  0.000   -0.126 -0.051 -0.000
 C         -0.000  0.000 -0.231    0.017 -0.337 -0.000   -0.045  0.021 -0.000
 TransDip   0.000  0.000 -0.001   -0.011 -0.021 -0.000   -0.022 -0.055 -0.000

 Mode:                 4                      5                      6
 Frequency:       331.62                 348.90                 405.24
 Force Cnst:      0.8516                 1.8881                 1.6801
 Red. Mass:      13.1426                26.3247                17.3649
 IR Active:          YES                    YES                    YES
 IR Intens:        0.121                  0.655                  0.020
 Raman Active:       YES                    YES                    YES
               X      Y      Z        X      Y      Z        X      Y      Z
 F         -0.000  0.000 -0.209    0.671 -0.274  0.000    0.209  0.523  0.000
 F          0.000  0.000 -0.255    0.286  0.229 -0.000    0.044 -0.466 -0.000
 Cl        -0.000 -0.000 -0.107   -0.018  0.331 -0.000   -0.238 -0.014  0.000
 Br         0.000 -0.000 -0.042   -0.261 -0.199 -0.000   -0.064  0.022  0.000
 C         -0.000 -0.000  0.621    0.168  0.241 -0.000    0.433  0.145 -0.000
 C         -0.000 -0.000  0.702    0.083  0.172  0.000    0.284 -0.337  0.000
 TransDip  -0.000 -0.000  0.011   -0.013  0.022  0.000   -0.004 -0.001 -0.000

 Mode:                 7                      8                      9
 Frequency:       512.74                 555.92                 922.80
 Force Cnst:      3.5235                 2.2449                 6.7432
 Red. Mass:      22.7471                12.3290                13.4400
 IR Active:          YES                    YES                    YES
 IR Intens:        0.763                  0.016                166.945
 Raman Active:       YES                    YES                    YES
               X      Y      Z        X      Y      Z        X      Y      Z
 F         -0.150 -0.414  0.000    0.000  0.000 -0.154   -0.270 -0.084  0.000
 F          0.162 -0.491 -0.000    0.000 -0.000  0.131   -0.145  0.159 -0.000
 Cl        -0.120  0.518  0.000   -0.000  0.000 -0.038   -0.049  0.123  0.000
 Br         0.097  0.076 -0.000   -0.000  0.000  0.011   -0.041 -0.024 -0.000
 C         -0.200 -0.188 -0.000    0.000 -0.000  0.728    0.403 -0.473 -0.000
 C         -0.108 -0.392  0.000    0.000 -0.000 -0.654    0.666  0.154  0.000
 TransDip  -0.015 -0.023 -0.000    0.000 -0.000  0.004    0.401 -0.104 -0.000

 Mode:                10                     11                     12
 Frequency:      1130.58                1168.34                1736.59
 Force Cnst:     10.3895                10.6462                21.5227
 Red. Mass:      13.7957                13.2374                12.1129
 IR Active:          YES                    YES                    YES
 IR Intens:      371.083                 30.473                 27.713
 Raman Active:       YES                    YES                    YES
               X      Y      Z        X      Y      Z        X      Y      Z
 F         -0.239 -0.220 -0.000    0.217  0.212  0.000   -0.072 -0.043  0.000
 F          0.064 -0.355  0.000    0.033 -0.286 -0.000    0.027 -0.079 -0.000
 Cl         0.028 -0.063 -0.000    0.005  0.022  0.000   -0.011  0.018 -0.000
 Br        -0.019 -0.011  0.000   -0.003 -0.007 -0.000    0.007  0.003 -0.000
 C          0.050  0.620  0.000   -0.392 -0.529 -0.000    0.688 -0.172 -0.000
 C          0.272  0.546 -0.000    0.004  0.625  0.000   -0.631  0.292  0.000
 TransDip   0.167  0.594  0.000   -0.172  0.041 -0.000    0.111  0.127  0.000

 STANDARD THERMODYNAMIC QUANTITIES AT   298.15 K  AND     1.00 ATM

   This Molecule has  0 Imaginary Frequencies
   Zero point vibrational energy:       11.021 kcal/mol

   Atom    1 Element F  Has Mass   18.99840
   Atom    2 Element F  Has Mass   18.99840
   Atom    3 Element Cl Has Mass   34.96885
   Atom    4 Element Br Has Mass   78.91830
   Atom    5 Element C  Has Mass   12.00000
   Atom    6 Element C  Has Mass   12.00000
   Molecular Mass:   175.883950 amu
   Principal axes and moments of inertia in amu*Bohr^2:
                             1           2           3
    Eigenvalues --      661.52907  1477.80365  2139.33272
          X               0.99980    -0.02007     0.00000
          Y               0.02007     0.99980     0.00000
          Z               0.00000    -0.00000     1.00000
   Rotational Symmetry Number is   1
   The Molecule is an Asymmetric Top
   Translational Enthalpy:        0.889 kcal/mol
   Rotational Enthalpy:           0.889 kcal/mol
   Vibrational Enthalpy:         13.070 kcal/mol
   gas constant (RT):             0.592 kcal/mol
   Translational Entropy:        41.401  cal/mol.K
   Rotational Entropy:           29.126  cal/mol.K
   Vibrational Entropy:          11.713  cal/mol.K

   Total Enthalpy:               15.440 kcal/mol
   Total Entropy:                82.240  cal/mol.K

 ======================================================================

 STANDARD THERMODYNAMIC QUANTITIES FOR ANHARMONIC VIBRATION -- TOSH

   Zero point vibrational energy: ************ kcal/mol

   Vibrational Enthalpy:       Infinity kcal/mol
   Vibrational Entropy:             NaN  cal/mol.K

   Total Enthalpy:             Infinity kcal/mol
   Total Entropy:                   NaN  cal/mol.K

 ======================================================================

 STANDARD THERMODYNAMIC QUANTITIES FOR ANHARMONIC VIBRATION -- VPT2

   Zero point vibrational energy: ************ kcal/mol

   Vibrational Enthalpy:       Infinity kcal/mol
   Vibrational Entropy:             NaN  cal/mol.K

   Total Enthalpy:             Infinity kcal/mol
   Total Entropy:                   NaN  cal/mol.K

 ======================================================================

Archival summary:
1\1\TWL01\FREQ\ProcedureUnspecified\BasisUnspecified\r1l122\taweetha\TueAug2801:13:102018TueAug2801:13:102018\0\\#,FREQ,ProcedureUnspecified,BasisUnspecified,\\0,1\Br\C,1,1.87883\C,2,1.33296,1,125.971\F,3,1.33482,2,119.943,1,-180,0\F,2,1.33518,1,114.458,3,-180,0\Cl,3,1.71449,2,126.224,1,-0,0\\\@

 Total job time:  73.87s(wall), 282.83s(cpu) 
 Tue Aug 28 01:13:10 2018

        *************************************************************
        *                                                           *
        *  Thank you very much for using Q-Chem.  Have a nice day.  *
        *                                                           *
        *************************************************************
