# Supplementary material for: Geometric and energetic data from ab initio calculations of haloethene, haloimine, halomethylenephosphine, haloiminophosphine, halodiazene, halodiphosphene and halocyclopropane
Source: Data Brief. 2019 Nov 2;27:104738. doi: 10.1016/j.dib.2019.104738 (PMC6861602; doi:10.1016/j.dib.2019.104738)
Supplement: Multimedia component 2 [file mmc2.zip › CC/B3LYP/FClCCFCl.out]

Q-Chem Developer Version!
                  Welcome to Q-Chem
     A Quantum Leap Into The Future Of Chemistry


 Q-Chem 5.1, Q-Chem, Inc., Pleasanton, CA (2018)

 Yihan Shao,  Zhengting Gan,  E. Epifanovsky,  A. T. B. Gilbert,  M. Wormit,  
 J. Kussmann,  A. W. Lange,  A. Behn,  Jia Deng,  Xintian Feng,  D. Ghosh,  
 M. Goldey,  P. R. Horn,  L. D. Jacobson,  I. Kaliman,  T. Kus,  A. Landau,  
 Jie Liu,  E. I. Proynov,  R. M. Richard,  R. P. Steele,  E. J. Sundstrom,  
 H. L. Woodcock III,  P. M. Zimmerman,  D. Zuev,  B. Albrecht,  E. Alguire,  
 S. A. Baeppler,  D. Barton,  Z. Benda,  Y. A. Bernard,  E. J. Berquist,  
 K. B. Bravaya,  H. Burton,  D. Casanova,  Chun-Min Chang,  Yunqing Chen,  
 A. Chien,  K. D. Closser,  M. P. Coons,  S. Coriani,  S. Dasgupta,  
 A. L. Dempwolff,  M. Diedenhofen,  Hainam Do,  R. G. Edgar,  Po-Tung Fang,  
 S. Faraji,  S. Fatehi,  Qingguo Feng,  K. D. Fenk,  J. Fosso-Tande,  
 Qinghui Ge,  A. Ghysels,  G. Gidofalvi,  J. Gomes,  J. Gonthier,  A. Gunina,  
 D. Hait,  M. W. D. Hanson-Heine,  P. H. P. Harbach,  A. W. Hauser,  
 J. E. Herr,  E. G. Hohenstein,  Z. C. Holden,  Kerwin Hui,  B. C. Huynh,  
 T.-C. Jagau,  Hyunjun Ji,  B. Kaduk,  K. Khistyaev,  Jaehoon Kim,  
 P. Klunzinger,  K. Koh,  D. Kosenkov,  L. Koulias,  T. Kowalczyk,  
 C. M. Krauter,  A. Kunitsa,  Ka Un Lao,  A. Laurent,  K. V. Lawler,  
 Joonho Lee,  D. Lefrancois,  S. Lehtola,  D. S. Levine,  Yi-Pei Li,  
 You-Sheng Lin,  Fenglai Liu,  E. Livshits,  A. Luenser,  P. Manohar,  
 E. Mansoor,  S. F. Manzer,  Shan-Ping Mao,  Yuezhi Mao,  N. Mardirossian,  
 A. V. Marenich,  T. Markovich,  L. A. Martinez-Martinez,  S. A. Maurer,  
 N. J. Mayhall,  S. C. McKenzie,  J.-M. Mewes,  A. F. Morrison,  
 J. W. Mullinax,  K. Nanda,  T. S. Nguyen-Beck,  R. Olivares-Amaya,  
 J. A. Parkhill,  T. M. Perrine,  F. Plasser,  P. Pokhilko,  S. Prager,  
 A. Prociuk,  E. Ramos,  D. R. Rehn,  F. Rob,  M. Schneider,  N. Sergueev,  
 S. M. Sharada,  S. Sharma,  D. W. Small,  T. Stauch,  T. Stein,  
 Yu-Chuan Su,  A. J. W. Thom,  A. Tkatchenko,  T. Tsuchimochi,  N. M. Tubman,  
 L. Vogt,  M. L. Vidal,  O. Vydrov,  M. A. Watson,  J. Wenzel,  
 M. de Wergifosse,  T. A. Wesolowski,  A. White,  J. Witte,  A. Yamada,  
 Jun Yang,  K. Yao,  S. Yeganeh,  S. R. Yost,  Zhi-Qiang You,  A. Zech,  
 Igor Ying Zhang,  Xing Zhang,  Yan Zhao,  Ying Zhu,  B. R. Brooks,  
 G. K. L. Chan,  C. J. Cramer,  M. S. Gordon,  W. J. Hehre,  A. Klamt,  
 M. W. Schmidt,  C. D. Sherrill,  D. G. Truhlar,  A. Aspuru-Guzik,  R. Baer,  
 A. T. Bell,  N. A. Besley,  Jeng-Da Chai,  A. E. DePrince, III,  
 R. A. DiStasio Jr.,  A. Dreuw,  B. D. Dunietz,  T. R. Furlani,  
 Chao-Ping Hsu,  Yousung Jung,  Jing Kong,  D. S. Lambrecht,  WanZhen Liang,  
 C. Ochsenfeld,  V. A. Rassolov,  L. V. Slipchenko,  J. E. Subotnik,  
 T. Van Voorhis,  J. M. Herbert,  A. I. Krylov,  P. M. W. Gill,  M. Head-Gordon

 Contributors to earlier versions of Q-Chem not listed above: 
 R. D. Adamson,  B. Austin,  J. Baker,  G. J. O. Beran,  K. Brandhorst,  
 S. T. Brown,  E. F. C. Byrd,  A. K. Chakraborty,  C.-L. Cheng,  
 Siu Hung Chien,  D. M. Chipman,  D. L. Crittenden,  H. Dachsel,  
 R. J. Doerksen,  A. D. Dutoi,  L. Fusti-Molnar,  W. A. Goddard III,  
 A. Golubeva-Zadorozhnaya,  S. R. Gwaltney,  G. Hawkins,  A. Heyden,  
 S. Hirata,  G. Kedziora,  F. J. Keil,  C. Kelley,  Jihan Kim,  R. A. King,  
 R. Z. Khaliullin,  P. P. Korambath,  W. Kurlancheek,  A. M. Lee,  M. S. Lee,  
 S. V. Levchenko,  Ching Yeh Lin,  D. Liotard,  R. C. Lochan,  I. Lotan,  
 P. E. Maslen,  N. Nair,  D. P. O'Neill,  D. Neuhauser,  E. Neuscamman,  
 C. M. Oana,  R. Olson,  B. Peters,  R. Peverati,  P. A. Pieniazek,  
 Y. M. Rhee,  J. Ritchie,  M. A. Rohrdanz,  E. Rosta,  N. J. Russ,  
 H. F. Schaefer III,  N. E. Schultz,  N. Shenvi,  A. C. Simmonett,  A. Sodt,  
 D. Stuck,  K. S. Thanthiriwatte,  V. Vanovschi,  Tao Wang,  A. Warshel,  
 C. F. Williams,  Q. Wu,  X. Xu,  W. Zhang

 Please cite Q-Chem as follows:
 Y. Shao et al., Mol. Phys. 113, 184-215 (2015)
 DOI: 10.1080/00268976.2014.952696

 Q-Chem 5.1.1 for Intel X86 EM64T Linux

 Parts of Q-Chem use Armadillo 8.300.2 (Tropical Shenanigans).
 http://arma.sourceforge.net/

 Q-Chem begins on Tue Aug 28 01:13:10 2018  

Host: 
0

     Scratch files written to /scratch/taweetham/qchem9687//
Input Ideriv = 2
Curr. Ideriv = -1
Max.  Ideriv = 2

Checking the input file for inconsistencies... 	...done.

--------------------------------------------------------------
User input:
--------------------------------------------------------------
inp/FFClCl.inp
$molecule
0	1
F	-2.0	1.0	0.0
F	2.0	1.0	0.0
Cl	-2.0	-1.0	0.0
Cl	2.0	-1.0	0.0
C	-1.0	0.0	0.0
C	1.0	0.0	0.0
$end
$rem
   JOB_TYPE		OPTIMIZATION
   BASIS		6-311++G**
   EXCHANGE		B3LYP
$end

--------------------------------------------------------------
 ----------------------------------------------------------------
             Standard Nuclear Orientation (Angstroms)
    I     Atom           X                Y                Z
 ----------------------------------------------------------------
    1      F       2.0000000000    -0.0000000000    -1.2500000000
    2      F      -2.0000000000    -0.0000000000    -1.2500000000
    3      Cl      2.0000000000     0.0000000000     0.7500000000
    4      Cl     -2.0000000000     0.0000000000     0.7500000000
    5      C       1.0000000000    -0.0000000000    -0.2500000000
    6      C      -1.0000000000    -0.0000000000    -0.2500000000
 ----------------------------------------------------------------
 Molecular Point Group                 C2v   NOp =  4
 Largest Abelian Subgroup              C2v   NOp =  4
 Nuclear Repulsion Energy =   344.6023475180 hartrees
 There are       32 alpha and       32 beta electrons
 Requested basis set is 6-311++G(d,p)
 There are 50 shells and 148 basis functions

 Total QAlloc Memory Limit   2000 MB
 Mega-Array Size       188 MB
 MEM_STATIC part       192 MB
 A cutoff of  1.0D-11 yielded   1058 shell pairs
 There are      9933 function pairs (     10745 Cartesian)

 -------------------------------------------------------
 OpenMP Integral Computing Module                       
 Release: version 1.0, May 2013, Q-Chem Inc. Pittsburgh 
 -------------------------------------------------------
 Integral Job Info:
 Integral job number is                      11
 Integral operator is                         1
 short-range coefficients                     0
 long-range coefficients              100000000
 Omega coefficients                           0
 if combine SR and LR in K                    0
 Integral screening is                        0
 Integral computing path is                   2
 max size of driver memory is            800000
 size of driver memory is                593474
 size of scratch memory is              8114252
 max col of scratch BK array               1296
 max len of scratch array in speh3          155
 max len of scratch index in speh4           18
 max int batch size is                      520
 min int batch size is                       52
 fixed nKL is                                52
 max L of basis functions is                  2
 order of int derivative is                   0
 number of shells is                         50
 number of basis is                         154
 number of cartesian basis is               154
 number of contracted shell pairs          1058
 number of primitive shell pairs           3120
 maxK2 (contraction) of shell pair           36
 max number of K2 of shell pair               1
 max number of CS2 of shell pair            108
 max number of PS2 of shell pair            480
 mem total for path MDJ                  521372
 -------------------------------------------------------
 Smallest overlap matrix eigenvalue = 1.06E-04

 Scale SEOQF with 1.000000e-01/1.000000e-01/1.000000e-01

 Standard Electronic Orientation quadrupole field applied
 Nucleus-field energy     =     0.0000000027 hartrees
 Guess from superposition of atomic densities
 Warning:  Energy on first SCF cycle will be non-variational
 SAD guess density has 64.000000 electrons

 -----------------------------------------------------------------------
  General SCF calculation program by
  Eric Jon Sundstrom, Paul Horn, Yuezhi Mao, Dmitri Zuev, Alec White,
  David Stuck, Shaama M.S., Shane Yost, Joonho Lee, David Small,
  Daniel Levine, Susi Lehtola, Hugh Burton, Evgeny Epifanovsky
 -----------------------------------------------------------------------
 Exchange:     0.2000 Hartree-Fock + 0.0800 Slater + 0.7200 B88
 Correlation:  0.1900 VWN1RPA + 0.8100 LYP
 Using SG-1 standard quadrature grid
 using 4 threads for integral computing
 -------------------------------------------------------
 OpenMP Integral computing Module                
 Release: version 2.0, May 2017, Q-Chem Inc. Pleasanton 
 -------------------------------------------------------
 -------------------------------------------------------
 OpenMP BLAS3 based DFT computing Module                
 Release: version 1.0, May 2013, Q-Chem Inc. Pittsburgh 
 -------------------------------------------------------
 A restricted SCF calculation will be
 performed using DIIS
 SCF converges when DIIS error is below 1.0e-08
 ---------------------------------------
  Cycle       Energy         DIIS error
 ---------------------------------------
    1   -1197.7622021002      5.51e-02  
    2   -1195.8979832718      4.47e-03  
    3   -1195.8053303180      8.63e-03  
    4   -1195.9324690678      5.92e-04  
    5   -1195.9331602319      1.41e-04  
    6   -1195.9332057274      6.08e-05  
    7   -1195.9332139650      1.88e-05  
    8   -1195.9332148837      1.81e-06  
    9   -1195.9332148935      5.94e-07  
   10   -1195.9332148944      1.13e-07  
   11   -1195.9332148946      1.83e-08  
   12   -1195.9332148949      3.67e-09  Convergence criterion met
 ---------------------------------------
 SCF time:   CPU 12.40s  wall 3.00s 
 SCF   energy in the final basis set =    -1195.9332148949
 Total energy in the final basis set =    -1195.9332148949

 --------------------------------------------------------------
             Orbital Energies (a.u.) and Symmetries
 --------------------------------------------------------------

 Alpha MOs, Restricted
 -- Occupied --                  
-101.61 -101.61  -24.71  -24.71  -10.36  -10.36   -9.53   -9.53
  1 A1    1 B1    2 B1    2 A1    3 A1    3 B1    4 B1    4 A1                 
 -7.295  -7.295  -7.286  -7.286  -7.285  -7.285  -1.263  -1.262
  5 B1    5 A1    1 A2    1 B2    6 B1    6 A1    7 A1    7 B1                 
 -1.002  -0.997  -0.667  -0.643  -0.574  -0.534  -0.533  -0.525
  8 A1    8 B1    9 A1    9 B1   10 A1   11 A1   10 B1    2 B2                 
 -0.515  -0.508  -0.420  -0.406  -0.401  -0.333  -0.329  -0.201
  2 A2   11 B1   12 A1    3 B2    3 A2   13 A1   12 B1    4 B2                 
 -- Virtual --                   
 -0.126  -0.101  -0.007   0.004   0.026   0.042   0.049   0.056
 13 B1    4 A2   14 A1   15 A1   14 B1    5 B2   16 A1   15 B1                 
  0.061   0.080   0.085   0.099   0.104   0.105   0.135   0.136
 17 A1    5 A2   16 B1   18 A1    6 B2   17 B1   19 A1    6 A2                 
  0.143   0.151   0.180   0.183   0.192   0.220   0.242   0.285
 20 A1   18 B1   19 B1   20 B1   21 A1   21 B1    7 B2   22 A1                 
  0.323   0.324   0.335   0.356   0.360   0.384   0.403   0.417
  7 A2   23 A1   22 B1   23 B1   24 A1   25 A1    8 B2   24 B1                 
  0.428   0.438   0.440   0.504   0.514   0.525   0.580   0.582
  8 A2   26 A1   25 B1    9 B2   27 A1   26 B1   28 A1    9 A2                 
  0.593   0.680   0.701   0.716   0.780   0.781   0.789   0.790
 27 B1   28 B1   29 A1   10 B2   29 B1   30 A1   10 A2   11 B2                 
  0.795   0.910   0.915   0.986   1.038   1.146   1.158   1.254
 11 A2   31 A1   30 B1   32 A1   31 B1   32 B1   12 B2   33 A1                 
  1.275   1.301   1.306   1.381   1.418   1.456   1.482   1.493
 12 A2   33 B1   34 A1   13 B2   35 A1   34 B1   35 B1   36 A1                 
  1.495   1.566   1.575   1.626   1.705   1.842   1.928   1.956
 13 A2   14 B2   37 A1   36 B1   14 A2   38 A1   37 B1   39 A1                 
  1.980   2.197   2.208   2.224   2.226   2.311   2.323   2.417
 38 B1   15 B2   39 B1   15 A2   40 A1   41 A1   40 B1   41 B1                 
  2.612   2.671   2.748   2.934   3.012   3.345   3.752   3.754
 16 B2   16 A2   42 A1   42 B1   43 A1   43 B1   17 B2   17 A2                 
  3.794   3.809   3.897   3.903   3.974   3.984   4.576   4.637
 44 A1   44 B1   18 B2   18 A2   45 B1   45 A1   46 A1   46 B1                 
  6.250   6.304   6.328   6.396   6.447   6.529   9.853   9.906
 19 B2   19 A2   47 A1   47 B1   48 A1   48 B1   49 A1   49 B1                 
 23.445  23.445  25.744  25.777  25.797  26.044  26.311  26.588
 50 B1   50 A1   20 B2   20 A2   51 A1   51 B1   52 A1   52 B1                 
 66.732  66.751 215.881 215.943
 53 A1   53 B1   54 A1   54 B1                                                 

 Beta MOs, Restricted
 -- Occupied --                  
-101.61 -101.61  -24.71  -24.71  -10.36  -10.36   -9.53   -9.53
  1 A1    1 B1    2 B1    2 A1    3 A1    3 B1    4 B1    4 A1                 
 -7.295  -7.295  -7.286  -7.286  -7.285  -7.285  -1.263  -1.262
  5 B1    5 A1    1 A2    1 B2    6 B1    6 A1    7 A1    7 B1                 
 -1.002  -0.997  -0.667  -0.643  -0.574  -0.534  -0.533  -0.525
  8 A1    8 B1    9 A1    9 B1   10 A1   11 A1   10 B1    2 B2                 
 -0.515  -0.508  -0.420  -0.406  -0.401  -0.333  -0.329  -0.201
  2 A2   11 B1   12 A1    3 B2    3 A2   13 A1   12 B1    4 B2                 
 -- Virtual --                   
 -0.126  -0.101  -0.007   0.004   0.026   0.042   0.049   0.056
 13 B1    4 A2   14 A1   15 A1   14 B1    5 B2   16 A1   15 B1                 
  0.061   0.080   0.085   0.099   0.104   0.105   0.135   0.136
 17 A1    5 A2   16 B1   18 A1    6 B2   17 B1   19 A1    6 A2                 
  0.143   0.151   0.180   0.183   0.192   0.220   0.242   0.285
 20 A1   18 B1   19 B1   20 B1   21 A1   21 B1    7 B2   22 A1                 
  0.323   0.324   0.335   0.356   0.360   0.384   0.403   0.417
  7 A2   23 A1   22 B1   23 B1   24 A1   25 A1    8 B2   24 B1                 
  0.428   0.438   0.440   0.504   0.514   0.525   0.580   0.582
  8 A2   26 A1   25 B1    9 B2   27 A1   26 B1   28 A1    9 A2                 
  0.593   0.680   0.701   0.716   0.780   0.781   0.789   0.790
 27 B1   28 B1   29 A1   10 B2   29 B1   30 A1   10 A2   11 B2                 
  0.795   0.910   0.915   0.986   1.038   1.146   1.158   1.254
 11 A2   31 A1   30 B1   32 A1   31 B1   32 B1   12 B2   33 A1                 
  1.275   1.301   1.306   1.381   1.418   1.456   1.482   1.493
 12 A2   33 B1   34 A1   13 B2   35 A1   34 B1   35 B1   36 A1                 
  1.495   1.566   1.575   1.626   1.705   1.842   1.928   1.956
 13 A2   14 B2   37 A1   36 B1   14 A2   38 A1   37 B1   39 A1                 
  1.980   2.197   2.208   2.224   2.226   2.311   2.323   2.417
 38 B1   15 B2   39 B1   15 A2   40 A1   41 A1   40 B1   41 B1                 
  2.612   2.671   2.748   2.934   3.012   3.345   3.752   3.754
 16 B2   16 A2   42 A1   42 B1   43 A1   43 B1   17 B2   17 A2                 
  3.794   3.809   3.897   3.903   3.974   3.984   4.576   4.637
 44 A1   44 B1   18 B2   18 A2   45 B1   45 A1   46 A1   46 B1                 
  6.250   6.304   6.328   6.396   6.447   6.529   9.853   9.906
 19 B2   19 A2   47 A1   47 B1   48 A1   48 B1   49 A1   49 B1                 
 23.445  23.445  25.744  25.777  25.797  26.044  26.311  26.588
 50 B1   50 A1   20 B2   20 A2   51 A1   51 B1   52 A1   52 B1                 
 66.732  66.751 215.881 215.943
 53 A1   53 B1   54 A1   54 B1                                                 
 --------------------------------------------------------------

          Ground-State Mulliken Net Atomic Charges

     Atom                 Charge (a.u.)
  ----------------------------------------
      1 F                    -0.060021
      2 F                    -0.060021
      3 Cl                    0.379024
      4 Cl                    0.379024
      5 C                    -0.319003
      6 C                    -0.319003
  ----------------------------------------
  Sum of atomic charges =     0.000000

 -----------------------------------------------------------------
                    Cartesian Multipole Moments
 -----------------------------------------------------------------
    Charge (ESU x 10^10)
                 0.0000
    Dipole Moment (Debye)
         X       0.0000      Y       0.0000      Z       2.1938
       Tot       2.1938
    Quadrupole Moments (Debye-Ang)
        XX     -43.8973     XY      -0.0000     YY     -46.1610
        XZ      -0.0000     YZ       0.0000     ZZ     -48.9367
    Octopole Moments (Debye-Ang^2)
       XXX       0.0000    XXY       0.0000    XYY       0.0000
       YYY       0.0000    XXZ      11.3829    XYZ      -0.0000
       YYZ      -2.7515    XZZ       0.0000    YZZ       0.0000
       ZZZ      -3.7050
    Hexadecapole Moments (Debye-Ang^3)
      XXXX    -890.5499   XXXY      -0.0000   XXYY    -162.5973
      XYYY      -0.0000   YYYY     -49.6983   XXXZ       0.0000
      XXYZ       0.0000   XYYZ       0.0000   YYYZ       0.0000
      XXZZ    -196.7139   XYZZ       0.0000   YYZZ     -47.5557
      XZZZ       0.0000   YZZZ       0.0000   ZZZZ    -239.1661
 -----------------------------------------------------------------
 Calculating analytic gradient of the SCF energy
 Gradient of SCF Energy
            1           2           3           4           5           6
    1   0.0583279  -0.0583279  -0.1663967   0.1663967   0.2565684  -0.2565684
    2  -0.0000000  -0.0000000   0.0000000  -0.0000000  -0.0000000   0.0000000
    3   0.1287691   0.1287691  -0.3432262  -0.3432262   0.2144570   0.2144570
 Max gradient component =       3.432E-01
 RMS gradient           =       1.755E-01
 Gradient time:  CPU 5.23 s  wall 1.41 s
 Geometry Optimization Parameters
   NAtoms,    NIC,     NZ,  NCons,   NDum,   NFix, NCnnct, MaxDiis
        6      37       0       0       0       0       0       0


** GEOMETRY OPTIMIZATION IN DELOCALIZED INTERNAL COORDINATES **
   Searching for a Minimum

   Optimization Cycle:   1

                       Coordinates (Angstroms)
     ATOM                X               Y               Z
      1  F         2.0000000000    0.0000000000   -1.2500000000
      2  F        -2.0000000000    0.0000000000   -1.2500000000
      3  Cl        2.0000000000    0.0000000000    0.7500000000
      4  Cl       -2.0000000000    0.0000000000    0.7500000000
      5  C         1.0000000000    0.0000000000   -0.2500000000
      6  C        -1.0000000000    0.0000000000   -0.2500000000
   Point Group: c2v   Number of degrees of freedom:     5


   Energy is  -1195.933214895


 Attempting to Generate Delocalized Internal Coordinates

 ** Taking Steepest Descent Step **
 Calculated Step too Large.  Step scaled by  0.681610
 Step Taken.  Stepsize is  0.300000

                             Maximum     Tolerance    Cnvgd?
         Gradient           0.281951      0.000300      NO
         Displacement       0.192181      0.001200      NO
         Energy change     *********      0.000001      NO


 New Cartesian Coordinates Obtained by Inverse Iteration

 Displacement from previous Coordinates is:  0.215963
 ----------------------------------------------------------------
             Standard Nuclear Orientation (Angstroms)
    I     Atom           X                Y                Z
 ----------------------------------------------------------------
    1      F       1.9486647315     0.0000000000    -1.2691892517
    2      F      -1.9486647315     0.0000000000    -1.2691892517
    3      Cl      2.0316243699     0.0000000000     0.7881015761
    4      Cl     -2.0316243699     0.0000000000     0.7881015761
    5      C       0.9732186675     0.0000000000    -0.2689123243
    6      C      -0.9732186675     0.0000000000    -0.2689123243
 ----------------------------------------------------------------
 Molecular Point Group                 C2v   NOp =  4
 Largest Abelian Subgroup              C2v   NOp =  4
 Nuclear Repulsion Energy =   338.6791428742 hartrees
 There are       32 alpha and       32 beta electrons
 Applying Cartesian multipole field
    Component          Value
    ---------          -----
     (2,0,0)        1.00000E-11
     (0,2,0)        2.00000E-11
     (0,0,2)       -3.00000E-11
 Nucleus-field energy     =     0.0000000024 hartrees
 Requested basis set is 6-311++G(d,p)
 There are 50 shells and 148 basis functions
 A cutoff of  1.0D-11 yielded   1058 shell pairs
 There are      9973 function pairs (     10793 Cartesian)
 Smallest overlap matrix eigenvalue = 1.23E-04
 Guess MOs from SCF MO coefficient file

 -----------------------------------------------------------------------
  General SCF calculation program by
  Eric Jon Sundstrom, Paul Horn, Yuezhi Mao, Dmitri Zuev, Alec White,
  David Stuck, Shaama M.S., Shane Yost, Joonho Lee, David Small,
  Daniel Levine, Susi Lehtola, Hugh Burton, Evgeny Epifanovsky
 -----------------------------------------------------------------------
 Exchange:     0.2000 Hartree-Fock + 0.0800 Slater + 0.7200 B88
 Correlation:  0.1900 VWN1RPA + 0.8100 LYP
 Using SG-1 standard quadrature grid
 using 4 threads for integral computing
 -------------------------------------------------------
 OpenMP Integral computing Module                
 Release: version 2.0, May 2017, Q-Chem Inc. Pleasanton 
 -------------------------------------------------------
 -------------------------------------------------------
 OpenMP BLAS3 based DFT computing Module                
 Release: version 1.0, May 2013, Q-Chem Inc. Pittsburgh 
 -------------------------------------------------------
 A restricted SCF calculation will be
 performed using DIIS
 SCF converges when DIIS error is below 1.0e-08
 ---------------------------------------
  Cycle       Energy         DIIS error
 ---------------------------------------
    1   -1196.0322124624      1.67e-03  
    2   -1196.0400952435      8.54e-04  
    3   -1196.0402501813      8.15e-04  
    4   -1196.0420114743      1.42e-04  
    5   -1196.0420447858      5.70e-05  
    6   -1196.0420501514      1.02e-05  
    7   -1196.0420503693      1.74e-06  
    8   -1196.0420503758      2.38e-07  
    9   -1196.0420503760      3.92e-08  
   10   -1196.0420503760      1.06e-08  
   11   -1196.0420503760      1.96e-09  Convergence criterion met
 ---------------------------------------
 SCF time:   CPU 16.43s  wall 4.00s 
 SCF   energy in the final basis set =    -1196.0420503760
 Total energy in the final basis set =    -1196.0420503760

 --------------------------------------------------------------
             Orbital Energies (a.u.) and Symmetries
 --------------------------------------------------------------

 Alpha MOs, Restricted
 -- Occupied --                  
-101.61 -101.61  -24.72  -24.72  -10.37  -10.37   -9.53   -9.53
  1 A1    1 B1    2 B1    2 A1    3 A1    3 B1    4 B1    4 A1                 
 -7.291  -7.291  -7.281  -7.281  -7.280  -7.280  -1.267  -1.266
  5 B1    5 A1    1 A2    1 B2    6 B1    6 A1    7 A1    7 B1                 
 -0.975  -0.970  -0.677  -0.647  -0.571  -0.537  -0.528  -0.520
  8 A1    8 B1    9 A1    9 B1   10 A1   11 A1   10 B1    2 B2                 
 -0.510  -0.505  -0.423  -0.401  -0.395  -0.339  -0.335  -0.213
  2 A2   11 B1   12 A1    3 B2    3 A2   13 A1   12 B1    4 B2                 
 -- Virtual --                   
 -0.117  -0.103  -0.010   0.004   0.027   0.045   0.050   0.052
 13 B1    4 A2   14 A1   15 A1   14 B1    5 B2   16 A1   15 B1                 
  0.063   0.081   0.091   0.093   0.103   0.104   0.127   0.135
 17 A1    5 A2   16 B1   18 A1    6 B2   17 B1   19 A1    6 A2                 
  0.140   0.158   0.172   0.182   0.184   0.218   0.242   0.284
 20 A1   18 B1   19 B1   20 B1   21 A1   21 B1    7 B2   22 A1                 
  0.321   0.324   0.331   0.355   0.356   0.394   0.415   0.419
 23 A1    7 A2   22 B1   23 B1   24 A1   25 A1    8 B2   24 B1                 
  0.432   0.434   0.441   0.500   0.503   0.516   0.569   0.578
 26 A1    8 A2   25 B1   26 B1    9 B2   27 A1    9 A2   28 A1                 
  0.598   0.678   0.691   0.701   0.788   0.796   0.799   0.804
 27 B1   28 B1   29 A1   10 B2   29 B1   30 A1   10 A2   11 B2                 
  0.807   0.909   0.913   0.953   1.023   1.145   1.147   1.195
 11 A2   31 A1   30 B1   32 A1   31 B1   12 B2   32 B1   33 A1                 
  1.240   1.276   1.298   1.374   1.415   1.448   1.450   1.475
 33 B1   12 A2   34 A1   13 B2   35 A1   34 B1   36 A1   35 B1                 
  1.491   1.494   1.581   1.622   1.660   1.819   1.872   1.930
 13 A2   14 B2   37 A1   36 B1   14 A2   38 A1   39 A1   37 B1                 
  1.956   2.160   2.201   2.230   2.231   2.324   2.343   2.455
 38 B1   39 B1   15 B2   40 A1   15 A2   40 B1   41 A1   41 B1                 
  2.593   2.664   2.731   2.946   2.980   3.343   3.745   3.747
 16 B2   16 A2   42 A1   42 B1   43 A1   43 B1   17 B2   17 A2                 
  3.778   3.789   3.902   3.910   3.968   3.970   4.573   4.652
 44 A1   44 B1   18 B2   18 A2   45 B1   45 A1   46 A1   46 B1                 
  6.242   6.297   6.325   6.390   6.439   6.532   9.790   9.850
 19 B2   19 A2   47 A1   47 B1   48 A1   48 B1   49 A1   49 B1                 
 23.378  23.387  25.755  25.786  25.788  26.015  26.193  26.457
 50 B1   50 A1   20 B2   51 A1   20 A2   51 B1   52 A1   52 B1                 
 66.718  66.740 215.794 215.862
 53 A1   53 B1   54 A1   54 B1                                                 

 Beta MOs, Restricted
 -- Occupied --                  
-101.61 -101.61  -24.72  -24.72  -10.37  -10.37   -9.53   -9.53
  1 A1    1 B1    2 B1    2 A1    3 A1    3 B1    4 B1    4 A1                 
 -7.291  -7.291  -7.281  -7.281  -7.280  -7.280  -1.267  -1.266
  5 B1    5 A1    1 A2    1 B2    6 B1    6 A1    7 A1    7 B1                 
 -0.975  -0.970  -0.677  -0.647  -0.571  -0.537  -0.528  -0.520
  8 A1    8 B1    9 A1    9 B1   10 A1   11 A1   10 B1    2 B2                 
 -0.510  -0.505  -0.423  -0.401  -0.395  -0.339  -0.335  -0.213
  2 A2   11 B1   12 A1    3 B2    3 A2   13 A1   12 B1    4 B2                 
 -- Virtual --                   
 -0.117  -0.103  -0.010   0.004   0.027   0.045   0.050   0.052
 13 B1    4 A2   14 A1   15 A1   14 B1    5 B2   16 A1   15 B1                 
  0.063   0.081   0.091   0.093   0.103   0.104   0.127   0.135
 17 A1    5 A2   16 B1   18 A1    6 B2   17 B1   19 A1    6 A2                 
  0.140   0.158   0.172   0.182   0.184   0.218   0.242   0.284
 20 A1   18 B1   19 B1   20 B1   21 A1   21 B1    7 B2   22 A1                 
  0.321   0.324   0.331   0.355   0.356   0.394   0.415   0.419
 23 A1    7 A2   22 B1   23 B1   24 A1   25 A1    8 B2   24 B1                 
  0.432   0.434   0.441   0.500   0.503   0.516   0.569   0.578
 26 A1    8 A2   25 B1   26 B1    9 B2   27 A1    9 A2   28 A1                 
  0.598   0.678   0.691   0.701   0.788   0.796   0.799   0.804
 27 B1   28 B1   29 A1   10 B2   29 B1   30 A1   10 A2   11 B2                 
  0.807   0.909   0.913   0.953   1.023   1.145   1.147   1.195
 11 A2   31 A1   30 B1   32 A1   31 B1   12 B2   32 B1   33 A1                 
  1.240   1.276   1.298   1.374   1.415   1.448   1.450   1.475
 33 B1   12 A2   34 A1   13 B2   35 A1   34 B1   36 A1   35 B1                 
  1.491   1.494   1.581   1.622   1.660   1.819   1.872   1.930
 13 A2   14 B2   37 A1   36 B1   14 A2   38 A1   39 A1   37 B1                 
  1.956   2.160   2.201   2.230   2.231   2.324   2.343   2.455
 38 B1   39 B1   15 B2   40 A1   15 A2   40 B1   41 A1   41 B1                 
  2.593   2.664   2.731   2.946   2.980   3.343   3.745   3.747
 16 B2   16 A2   42 A1   42 B1   43 A1   43 B1   17 B2   17 A2                 
  3.778   3.789   3.902   3.910   3.968   3.970   4.573   4.652
 44 A1   44 B1   18 B2   18 A2   45 B1   45 A1   46 A1   46 B1                 
  6.242   6.297   6.325   6.390   6.439   6.532   9.790   9.850
 19 B2   19 A2   47 A1   47 B1   48 A1   48 B1   49 A1   49 B1                 
 23.378  23.387  25.755  25.786  25.788  26.015  26.193  26.457
 50 B1   50 A1   20 B2   51 A1   20 A2   51 B1   52 A1   52 B1                 
 66.718  66.740 215.794 215.862
 53 A1   53 B1   54 A1   54 B1                                                 
 --------------------------------------------------------------

          Ground-State Mulliken Net Atomic Charges

     Atom                 Charge (a.u.)
  ----------------------------------------
      1 F                    -0.038023
      2 F                    -0.038023
      3 Cl                    0.361789
      4 Cl                    0.361789
      5 C                    -0.323766
      6 C                    -0.323766
  ----------------------------------------
  Sum of atomic charges =     0.000000

 -----------------------------------------------------------------
                    Cartesian Multipole Moments
 -----------------------------------------------------------------
    Charge (ESU x 10^10)
                 0.0000
    Dipole Moment (Debye)
         X       0.0000      Y       0.0000      Z       1.7877
       Tot       1.7877
    Quadrupole Moments (Debye-Ang)
        XX     -44.1731     XY      -0.0000     YY     -46.4949
        XZ      -0.0000     YZ       0.0000     ZZ     -48.7162
    Octopole Moments (Debye-Ang^2)
       XXX       0.0000    XXY       0.0000    XYY       0.0000
       YYY       0.0000    XXZ       9.6250    XYZ       0.0000
       YYZ      -3.6884    XZZ       0.0000    YZZ       0.0000
       ZZZ      -6.4104
    Hexadecapole Moments (Debye-Ang^3)
      XXXX    -895.0133   XXXY      -0.0000   XXYY    -164.1756
      XYYY      -0.0000   YYYY     -50.1800   XXXZ       0.0000
      XXYZ       0.0000   XYYZ       0.0000   YYYZ      -0.0000
      XXZZ    -196.4471   XYZZ      -0.0000   YYZZ     -49.4334
      XZZZ       0.0000   YZZZ       0.0000   ZZZZ    -249.7757
 -----------------------------------------------------------------
 Calculating analytic gradient of the SCF energy
 Gradient of SCF Energy
            1           2           3           4           5           6
    1   0.0614412  -0.0614412  -0.0827144   0.0827144   0.1784487  -0.1784487
    2  -0.0000000  -0.0000000  -0.0000000   0.0000000   0.0000000  -0.0000000
    3   0.1042274   0.1042274  -0.2286415  -0.2286415   0.1244141   0.1244141
 Max gradient component =       2.286E-01
 RMS gradient           =       1.160E-01
 Gradient time:  CPU 5.20 s  wall 1.40 s
 Geometry Optimization Parameters
   NAtoms,    NIC,     NZ,  NCons,   NDum,   NFix, NCnnct, MaxDiis
        6      37       0       0       0       0       0       0

 Cartesian Hessian Update
 Hessian Updated using BFGS Update


** GEOMETRY OPTIMIZATION IN DELOCALIZED INTERNAL COORDINATES **
   Searching for a Minimum

   Optimization Cycle:   2

                       Coordinates (Angstroms)
     ATOM                X               Y               Z
      1  F         1.9486647315    0.0000000000   -1.2691892517
      2  F        -1.9486647315    0.0000000000   -1.2691892517
      3  Cl        2.0316243699    0.0000000000    0.7881015761
      4  Cl       -2.0316243699    0.0000000000    0.7881015761
      5  C         0.9732186675    0.0000000000   -0.2689123243
      6  C        -0.9732186675    0.0000000000   -0.2689123243
   Point Group: c2v   Number of degrees of freedom:     5


   Energy is  -1196.042050376

 Hessian Updated using BFGS Update

  5 Hessian modes will be used to form the next step
  Hessian Eigenvalues:
     0.081059    0.194999    0.250069    0.372961    0.745794

 Minimum Search - Taking Simple RFO Step
 Searching for Lamda that Minimizes Along All modes
 Value Taken    Lamda =  -0.22143208
 Calculated Step too Large.  Step scaled by  0.388669
 Step Taken.  Stepsize is  0.300000

                             Maximum     Tolerance    Cnvgd?
         Gradient           0.165621      0.000300      NO
         Displacement       0.202722      0.001200      NO
         Energy change     -0.108835      0.000001      NO


 New Cartesian Coordinates Obtained by Inverse Iteration

 Displacement from previous Coordinates is:  0.354128
 ----------------------------------------------------------------
             Standard Nuclear Orientation (Angstroms)
    I     Atom           X                Y                Z
 ----------------------------------------------------------------
    1      F       1.8492426553     0.0000000000    -1.2918301865
    2      F      -1.8492426553     0.0000000000    -1.2918301865
    3      Cl      1.9798917998     0.0000000000     0.8188239060
    4      Cl     -1.9798917998     0.0000000000     0.8188239060
    5      C       0.9142620106     0.0000000000    -0.2769937195
    6      C      -0.9142620106     0.0000000000    -0.2769937195
 ----------------------------------------------------------------
 Molecular Point Group                 C2v   NOp =  4
 Largest Abelian Subgroup              C2v   NOp =  4
 Nuclear Repulsion Energy =   340.5758880685 hartrees
 There are       32 alpha and       32 beta electrons
 Applying Cartesian multipole field
    Component          Value
    ---------          -----
     (2,0,0)        1.00000E-11
     (0,2,0)        2.00000E-11
     (0,0,2)       -3.00000E-11
 Nucleus-field energy     =     0.0000000016 hartrees
 Requested basis set is 6-311++G(d,p)
 There are 50 shells and 148 basis functions
 A cutoff of  1.0D-11 yielded   1062 shell pairs
 There are      9985 function pairs (     10805 Cartesian)
 Smallest overlap matrix eigenvalue = 1.05E-04
 Guess MOs from SCF MO coefficient file

 -----------------------------------------------------------------------
  General SCF calculation program by
  Eric Jon Sundstrom, Paul Horn, Yuezhi Mao, Dmitri Zuev, Alec White,
  David Stuck, Shaama M.S., Shane Yost, Joonho Lee, David Small,
  Daniel Levine, Susi Lehtola, Hugh Burton, Evgeny Epifanovsky
 -----------------------------------------------------------------------
 Exchange:     0.2000 Hartree-Fock + 0.0800 Slater + 0.7200 B88
 Correlation:  0.1900 VWN1RPA + 0.8100 LYP
 Using SG-1 standard quadrature grid
 using 4 threads for integral computing
 -------------------------------------------------------
 OpenMP Integral computing Module                
 Release: version 2.0, May 2017, Q-Chem Inc. Pleasanton 
 -------------------------------------------------------
 -------------------------------------------------------
 OpenMP BLAS3 based DFT computing Module                
 Release: version 1.0, May 2013, Q-Chem Inc. Pittsburgh 
 -------------------------------------------------------
 A restricted SCF calculation will be
 performed using DIIS
 SCF converges when DIIS error is below 1.0e-08
 ---------------------------------------
  Cycle       Energy         DIIS error
 ---------------------------------------
    1   -1196.1197853980      1.09e-03  
    2   -1196.1242462466      3.13e-04  
    3   -1196.1241466262      4.35e-04  
    4   -1196.1244709683      5.83e-05  
    5   -1196.1244766282      1.64e-05  
    6   -1196.1244772467      6.59e-06  
    7   -1196.1244773631      1.22e-06  
    8   -1196.1244773664      2.16e-07  
    9   -1196.1244773666      4.27e-08  
   10   -1196.1244773665      8.47e-08  
   11   -1196.1244773665      1.01e-08  
   12   -1196.1244773666      1.28e-09  Convergence criterion met
 ---------------------------------------
 SCF time:   CPU 18.12s  wall 5.00s 
 SCF   energy in the final basis set =    -1196.1244773666
 Total energy in the final basis set =    -1196.1244773666

 --------------------------------------------------------------
             Orbital Energies (a.u.) and Symmetries
 --------------------------------------------------------------

 Alpha MOs, Restricted
 -- Occupied --                  
-101.60 -101.60  -24.72  -24.72  -10.37  -10.37   -9.52   -9.52
  1 A1    1 B1    2 B1    2 A1    3 A1    3 B1    4 B1    4 A1                 
 -7.288  -7.288  -7.278  -7.278  -7.277  -7.277  -1.271  -1.269
  5 B1    5 A1    1 A2    1 B2    6 A1    6 B1    7 A1    7 B1                 
 -0.966  -0.958  -0.688  -0.647  -0.578  -0.542  -0.529  -0.521
  8 A1    8 B1    9 A1    9 B1   10 A1   11 A1   10 B1    2 B2                 
 -0.508  -0.496  -0.426  -0.401  -0.393  -0.347  -0.341  -0.221
  2 A2   11 B1   12 A1    3 B2    3 A2   13 A1   12 B1    4 B2                 
 -- Virtual --                   
 -0.094  -0.077  -0.011   0.003   0.031   0.046   0.052   0.053
  4 A2   13 B1   14 A1   15 A1   14 B1    5 B2   16 A1   15 B1                 
  0.063   0.082   0.089   0.096   0.102   0.104   0.121   0.134
 17 A1    5 A2   18 A1   16 B1    6 B2   17 B1   19 A1    6 A2                 
  0.138   0.167   0.177   0.183   0.188   0.220   0.245   0.289
 20 A1   18 B1   19 B1   21 A1   20 B1   21 B1    7 B2   22 A1                 
  0.319   0.328   0.330   0.345   0.355   0.397   0.418   0.427
 23 A1   22 B1    7 A2   24 A1   23 B1   25 A1    8 B2   24 B1                 
  0.434   0.439   0.448   0.494   0.508   0.520   0.564   0.570
 26 A1    8 A2   25 B1   26 B1    9 B2   27 A1    9 A2   28 A1                 
  0.620   0.684   0.689   0.693   0.798   0.807   0.810   0.819
 27 B1   29 A1   28 B1   10 B2   29 B1   10 A2   11 B2   11 A2                 
  0.822   0.917   0.922   0.943   1.028   1.127   1.166   1.169
 30 A1   30 B1   31 A1   32 A1   31 B1   12 B2   33 A1   32 B1                 
  1.222   1.293   1.321   1.365   1.406   1.443   1.451   1.466
 33 B1   12 A2   34 A1   13 B2   35 A1   34 B1   14 B2   36 A1                 
  1.470   1.504   1.580   1.655   1.680   1.792   1.834   1.936
 35 B1   13 A2   37 A1   36 B1   14 A2   38 A1   39 A1   37 B1                 
  1.988   2.201   2.201   2.232   2.237   2.332   2.356   2.488
 38 B1   15 B2   39 B1   40 A1   15 A2   40 B1   41 A1   41 B1                 
  2.578   2.679   2.728   2.979   2.984   3.454   3.743   3.746
 16 B2   16 A2   42 A1   42 B1   43 A1   43 B1   17 B2   17 A2                 
  3.767   3.774   3.912   3.924   3.971   3.986   4.588   4.694
 44 A1   44 B1   18 B2   18 A2   45 A1   45 B1   46 A1   46 B1                 
  6.241   6.298   6.330   6.388   6.445   6.559   9.771   9.835
 19 B2   19 A2   47 A1   47 B1   48 A1   48 B1   49 A1   49 B1                 
 23.368  23.381  25.755  25.776  25.795  26.038  26.168  26.470
 50 B1   50 A1   20 B2   51 A1   20 A2   51 B1   52 A1   52 B1                 
 66.711  66.738 215.768 215.840
 53 A1   53 B1   54 A1   54 B1                                                 

 Beta MOs, Restricted
 -- Occupied --                  
-101.60 -101.60  -24.72  -24.72  -10.37  -10.37   -9.52   -9.52
  1 A1    1 B1    2 B1    2 A1    3 A1    3 B1    4 B1    4 A1                 
 -7.288  -7.288  -7.278  -7.278  -7.277  -7.277  -1.271  -1.269
  5 B1    5 A1    1 A2    1 B2    6 A1    6 B1    7 A1    7 B1                 
 -0.966  -0.958  -0.688  -0.647  -0.578  -0.542  -0.529  -0.521
  8 A1    8 B1    9 A1    9 B1   10 A1   11 A1   10 B1    2 B2                 
 -0.508  -0.496  -0.426  -0.401  -0.393  -0.347  -0.341  -0.221
  2 A2   11 B1   12 A1    3 B2    3 A2   13 A1   12 B1    4 B2                 
 -- Virtual --                   
 -0.094  -0.077  -0.011   0.003   0.031   0.046   0.052   0.053
  4 A2   13 B1   14 A1   15 A1   14 B1    5 B2   16 A1   15 B1                 
  0.063   0.082   0.089   0.096   0.102   0.104   0.121   0.134
 17 A1    5 A2   18 A1   16 B1    6 B2   17 B1   19 A1    6 A2                 
  0.138   0.167   0.177   0.183   0.188   0.220   0.245   0.289
 20 A1   18 B1   19 B1   21 A1   20 B1   21 B1    7 B2   22 A1                 
  0.319   0.328   0.330   0.345   0.355   0.397   0.418   0.427
 23 A1   22 B1    7 A2   24 A1   23 B1   25 A1    8 B2   24 B1                 
  0.434   0.439   0.448   0.494   0.508   0.520   0.564   0.570
 26 A1    8 A2   25 B1   26 B1    9 B2   27 A1    9 A2   28 A1                 
  0.620   0.684   0.689   0.693   0.798   0.807   0.810   0.819
 27 B1   29 A1   28 B1   10 B2   29 B1   10 A2   11 B2   11 A2                 
  0.822   0.917   0.922   0.943   1.028   1.127   1.166   1.169
 30 A1   30 B1   31 A1   32 A1   31 B1   12 B2   33 A1   32 B1                 
  1.222   1.293   1.321   1.365   1.406   1.443   1.451   1.466
 33 B1   12 A2   34 A1   13 B2   35 A1   34 B1   14 B2   36 A1                 
  1.470   1.504   1.580   1.655   1.680   1.792   1.834   1.936
 35 B1   13 A2   37 A1   36 B1   14 A2   38 A1   39 A1   37 B1                 
  1.988   2.201   2.201   2.232   2.237   2.332   2.356   2.488
 38 B1   15 B2   39 B1   40 A1   15 A2   40 B1   41 A1   41 B1                 
  2.578   2.679   2.728   2.979   2.984   3.454   3.743   3.746
 16 B2   16 A2   42 A1   42 B1   43 A1   43 B1   17 B2   17 A2                 
  3.767   3.774   3.912   3.924   3.971   3.986   4.588   4.694
 44 A1   44 B1   18 B2   18 A2   45 A1   45 B1   46 A1   46 B1                 
  6.241   6.298   6.330   6.388   6.445   6.559   9.771   9.835
 19 B2   19 A2   47 A1   47 B1   48 A1   48 B1   49 A1   49 B1                 
 23.368  23.381  25.755  25.776  25.795  26.038  26.168  26.470
 50 B1   50 A1   20 B2   51 A1   20 A2   51 B1   52 A1   52 B1                 
 66.711  66.738 215.768 215.840
 53 A1   53 B1   54 A1   54 B1                                                 
 --------------------------------------------------------------

          Ground-State Mulliken Net Atomic Charges

     Atom                 Charge (a.u.)
  ----------------------------------------
      1 F                    -0.028201
      2 F                    -0.028201
      3 Cl                    0.349175
      4 Cl                    0.349175
      5 C                    -0.320975
      6 C                    -0.320975
  ----------------------------------------
  Sum of atomic charges =     0.000000

 -----------------------------------------------------------------
                    Cartesian Multipole Moments
 -----------------------------------------------------------------
    Charge (ESU x 10^10)
                 0.0000
    Dipole Moment (Debye)
         X       0.0000      Y      -0.0000      Z       1.6353
       Tot       1.6353
    Quadrupole Moments (Debye-Ang)
        XX     -44.5590     XY       0.0000     YY     -46.4498
        XZ      -0.0000     YZ      -0.0000     ZZ     -48.4094
    Octopole Moments (Debye-Ang^2)
       XXX       0.0000    XXY      -0.0000    XYY       0.0000
       YYY      -0.0000    XXZ       8.1095    XYZ       0.0000
       YYZ      -4.4294    XZZ       0.0000    YZZ      -0.0000
       ZZZ      -7.9935
    Hexadecapole Moments (Debye-Ang^3)
      XXXX    -841.8725   XXXY       0.0000   XXYY    -154.7451
      XYYY       0.0000   YYYY     -49.8236   XXXZ       0.0000
      XXYZ      -0.0000   XYYZ       0.0000   YYYZ      -0.0000
      XXZZ    -185.9299   XYZZ       0.0000   YYZZ     -51.0215
      XZZZ      -0.0000   YZZZ      -0.0000   ZZZZ    -258.6821
 -----------------------------------------------------------------
 Calculating analytic gradient of the SCF energy
 Gradient of SCF Energy
            1           2           3           4           5           6
    1   0.0564794  -0.0564794  -0.0605300   0.0605300   0.1712249  -0.1712249
    2   0.0000000   0.0000000   0.0000000   0.0000000  -0.0000000   0.0000000
    3   0.0838731   0.0838731  -0.1820422  -0.1820422   0.0981691   0.0981691
 Max gradient component =       1.820E-01
 RMS gradient           =       9.774E-02
 Gradient time:  CPU 5.31 s  wall 1.42 s
 Geometry Optimization Parameters
   NAtoms,    NIC,     NZ,  NCons,   NDum,   NFix, NCnnct, MaxDiis
        6      37       0       0       0       0       0       0

 Cartesian Hessian Update
 Hessian Updated using BFGS Update


** GEOMETRY OPTIMIZATION IN DELOCALIZED INTERNAL COORDINATES **
   Searching for a Minimum

   Optimization Cycle:   3

                       Coordinates (Angstroms)
     ATOM                X               Y               Z
      1  F         1.8492426553    0.0000000000   -1.2918301865
      2  F        -1.8492426553    0.0000000000   -1.2918301865
      3  Cl        1.9798917998    0.0000000000    0.8188239060
      4  Cl       -1.9798917998    0.0000000000    0.8188239060
      5  C         0.9142620106    0.0000000000   -0.2769937195
      6  C        -0.9142620106    0.0000000000   -0.2769937195
   Point Group: c2v   Number of degrees of freedom:     5


   Energy is  -1196.124477367

 Hessian Updated using BFGS Update

  5 Hessian modes will be used to form the next step
  Hessian Eigenvalues:
     0.030209    0.235839    0.249498    0.369903    0.902119

 Minimum Search - Taking Simple RFO Step
 Searching for Lamda that Minimizes Along All modes
 Value Taken    Lamda =  -0.23126563
 Calculated Step too Large.  Step scaled by  0.329857
 Step Taken.  Stepsize is  0.300000

                             Maximum     Tolerance    Cnvgd?
         Gradient           0.146196      0.000300      NO
         Displacement       0.218222      0.001200      NO
         Energy change     -0.082427      0.000001      NO


 New Cartesian Coordinates Obtained by Inverse Iteration

 Displacement from previous Coordinates is:  0.373468
 ----------------------------------------------------------------
             Standard Nuclear Orientation (Angstroms)
    I     Atom           X                Y                Z
 ----------------------------------------------------------------
    1      F       1.7449176714     0.0000000000    -1.3090184344
    2      F      -1.7449176714     0.0000000000    -1.3090184344
    3      Cl      1.9217562893     0.0000000000     0.8429081885
    4      Cl     -1.9217562893     0.0000000000     0.8429081885
    5      C       0.8483647324     0.0000000000    -0.2838897541
    6      C      -0.8483647324     0.0000000000    -0.2838897541
 ----------------------------------------------------------------
 Molecular Point Group                 C2v   NOp =  4
 Largest Abelian Subgroup              C2v   NOp =  4
 Nuclear Repulsion Energy =   344.3082371611 hartrees
 There are       32 alpha and       32 beta electrons
 Applying Cartesian multipole field
    Component          Value
    ---------          -----
     (2,0,0)        1.00000E-11
     (0,2,0)        2.00000E-11
     (0,0,2)       -3.00000E-11
 Nucleus-field energy     =     0.0000000008 hartrees
 Requested basis set is 6-311++G(d,p)
 There are 50 shells and 148 basis functions
 A cutoff of  1.0D-11 yielded   1069 shell pairs
 There are     10021 function pairs (     10843 Cartesian)
 Smallest overlap matrix eigenvalue = 7.87E-05
 Guess MOs from SCF MO coefficient file

 -----------------------------------------------------------------------
  General SCF calculation program by
  Eric Jon Sundstrom, Paul Horn, Yuezhi Mao, Dmitri Zuev, Alec White,
  David Stuck, Shaama M.S., Shane Yost, Joonho Lee, David Small,
  Daniel Levine, Susi Lehtola, Hugh Burton, Evgeny Epifanovsky
 -----------------------------------------------------------------------
 Exchange:     0.2000 Hartree-Fock + 0.0800 Slater + 0.7200 B88
 Correlation:  0.1900 VWN1RPA + 0.8100 LYP
 Using SG-1 standard quadrature grid
 using 4 threads for integral computing
 -------------------------------------------------------
 OpenMP Integral computing Module                
 Release: version 2.0, May 2017, Q-Chem Inc. Pleasanton 
 -------------------------------------------------------
 -------------------------------------------------------
 OpenMP BLAS3 based DFT computing Module                
 Release: version 1.0, May 2013, Q-Chem Inc. Pittsburgh 
 -------------------------------------------------------
 A restricted SCF calculation will be
 performed using DIIS
 SCF converges when DIIS error is below 1.0e-08
 ---------------------------------------
  Cycle       Energy         DIIS error
 ---------------------------------------
    1   -1196.1931379024      1.16e-03  
    2   -1196.1978615964      4.06e-04  
    3   -1196.1976905155      5.45e-04  
    4   -1196.1982346216      5.19e-05  
    5   -1196.1982396827      8.46e-06  
    6   -1196.1982398051      4.66e-06  
    7   -1196.1982398527      1.10e-06  
    8   -1196.1982398561      2.58e-07  
    9   -1196.1982398563      2.55e-08  
   10   -1196.1982398563      7.61e-09  Convergence criterion met
 ---------------------------------------
 SCF time:   CPU 15.29s  wall 4.00s 
 SCF   energy in the final basis set =    -1196.1982398563
 Total energy in the final basis set =    -1196.1982398563

 --------------------------------------------------------------
             Orbital Energies (a.u.) and Symmetries
 --------------------------------------------------------------

 Alpha MOs, Restricted
 -- Occupied --                  
-101.60 -101.60  -24.73  -24.73  -10.37  -10.37   -9.52   -9.52
  1 A1    1 B1    2 B1    2 A1    3 A1    3 B1    4 B1    4 A1                 
 -7.285  -7.285  -7.275  -7.275  -7.274  -7.274  -1.277  -1.274
  5 B1    5 A1    1 B2    1 A2    6 A1    6 B1    7 A1    7 B1                 
 -0.959  -0.948  -0.705  -0.647  -0.589  -0.548  -0.530  -0.525
  8 A1    8 B1    9 A1    9 B1   10 A1   11 A1   10 B1    2 B2                 
 -0.508  -0.489  -0.429  -0.400  -0.389  -0.352  -0.344  -0.231
  2 A2   11 B1   12 A1    3 B2    3 A2   13 A1   12 B1    4 B2                 
 -- Virtual --                   
 -0.080  -0.033  -0.013   0.003   0.040   0.047   0.054   0.055
  4 A2   13 B1   14 A1   15 A1   14 B1    5 B2   15 B1   16 A1                 
  0.063   0.083   0.085   0.100   0.101   0.106   0.116   0.133
 17 A1    5 A2   18 A1   16 B1    6 B2   17 B1   19 A1    6 A2                 
  0.138   0.175   0.179   0.183   0.207   0.226   0.247   0.291
 20 A1   18 B1   19 B1   21 A1   20 B1   21 B1    7 B2   22 A1                 
  0.320   0.327   0.333   0.335   0.355   0.400   0.420   0.433
 23 A1   22 B1   24 A1    7 A2   23 B1   25 A1    8 B2   26 A1                 
  0.435   0.443   0.458   0.492   0.513   0.520   0.560   0.568
 24 B1    8 A2   25 B1   26 B1    9 B2   27 A1    9 A2   28 A1                 
  0.643   0.685   0.688   0.706   0.809   0.811   0.815   0.836
 27 B1   29 A1   10 B2   28 B1   29 B1   10 A2   11 B2   11 A2                 
  0.839   0.921   0.933   0.948   1.035   1.111   1.143   1.193
 30 A1   30 B1   31 A1   32 A1   31 B1   12 B2   33 A1   32 B1                 
  1.213   1.311   1.347   1.357   1.402   1.410   1.435   1.461
 33 B1   12 A2   34 A1   13 B2   35 A1   14 B2   34 B1   35 B1                 
  1.500   1.521   1.590   1.694   1.720   1.757   1.821   1.939
 36 A1   13 A2   37 A1   36 B1   14 A2   38 A1   39 A1   37 B1                 
  2.024   2.200   2.239   2.244   2.267   2.346   2.370   2.518
 38 B1   15 B2   40 A1   15 A2   39 B1   40 B1   41 A1   41 B1                 
  2.566   2.705   2.763   2.996   3.008   3.570   3.741   3.745
 16 B2   16 A2   42 A1   43 A1   42 B1   43 B1   17 B2   17 A2                 
  3.761   3.769   3.922   3.941   3.972   4.019   4.602   4.747
 44 A1   44 B1   18 B2   18 A2   45 A1   45 B1   46 A1   46 B1                 
  6.240   6.298   6.339   6.382   6.456   6.602   9.759   9.827
 19 B2   19 A2   47 A1   47 B1   48 A1   48 B1   49 A1   49 B1                 
 23.382  23.390  25.755  25.778  25.803  26.067  26.167  26.508
 50 A1   50 B1   20 B2   51 A1   20 A2   51 B1   52 A1   52 B1                 
 66.706  66.740 215.752 215.828
 53 A1   53 B1   54 A1   54 B1                                                 

 Beta MOs, Restricted
 -- Occupied --                  
-101.60 -101.60  -24.73  -24.73  -10.37  -10.37   -9.52   -9.52
  1 A1    1 B1    2 B1    2 A1    3 A1    3 B1    4 B1    4 A1                 
 -7.285  -7.285  -7.275  -7.275  -7.274  -7.274  -1.277  -1.274
  5 B1    5 A1    1 B2    1 A2    6 A1    6 B1    7 A1    7 B1                 
 -0.959  -0.948  -0.705  -0.647  -0.589  -0.548  -0.530  -0.525
  8 A1    8 B1    9 A1    9 B1   10 A1   11 A1   10 B1    2 B2                 
 -0.508  -0.489  -0.429  -0.400  -0.389  -0.352  -0.344  -0.231
  2 A2   11 B1   12 A1    3 B2    3 A2   13 A1   12 B1    4 B2                 
 -- Virtual --                   
 -0.080  -0.033  -0.013   0.003   0.040   0.047   0.054   0.055
  4 A2   13 B1   14 A1   15 A1   14 B1    5 B2   15 B1   16 A1                 
  0.063   0.083   0.085   0.100   0.101   0.106   0.116   0.133
 17 A1    5 A2   18 A1   16 B1    6 B2   17 B1   19 A1    6 A2                 
  0.138   0.175   0.179   0.183   0.207   0.226   0.247   0.291
 20 A1   18 B1   19 B1   21 A1   20 B1   21 B1    7 B2   22 A1                 
  0.320   0.327   0.333   0.335   0.355   0.400   0.420   0.433
 23 A1   22 B1   24 A1    7 A2   23 B1   25 A1    8 B2   26 A1                 
  0.435   0.443   0.458   0.492   0.513   0.520   0.560   0.568
 24 B1    8 A2   25 B1   26 B1    9 B2   27 A1    9 A2   28 A1                 
  0.643   0.685   0.688   0.706   0.809   0.811   0.815   0.836
 27 B1   29 A1   10 B2   28 B1   29 B1   10 A2   11 B2   11 A2                 
  0.839   0.921   0.933   0.948   1.035   1.111   1.143   1.193
 30 A1   30 B1   31 A1   32 A1   31 B1   12 B2   33 A1   32 B1                 
  1.213   1.311   1.347   1.357   1.402   1.410   1.435   1.461
 33 B1   12 A2   34 A1   13 B2   35 A1   14 B2   34 B1   35 B1                 
  1.500   1.521   1.590   1.694   1.720   1.757   1.821   1.939
 36 A1   13 A2   37 A1   36 B1   14 A2   38 A1   39 A1   37 B1                 
  2.024   2.200   2.239   2.244   2.267   2.346   2.370   2.518
 38 B1   15 B2   40 A1   15 A2   39 B1   40 B1   41 A1   41 B1                 
  2.566   2.705   2.763   2.996   3.008   3.570   3.741   3.745
 16 B2   16 A2   42 A1   43 A1   42 B1   43 B1   17 B2   17 A2                 
  3.761   3.769   3.922   3.941   3.972   4.019   4.602   4.747
 44 A1   44 B1   18 B2   18 A2   45 A1   45 B1   46 A1   46 B1                 
  6.240   6.298   6.339   6.382   6.456   6.602   9.759   9.827
 19 B2   19 A2   47 A1   47 B1   48 A1   48 B1   49 A1   49 B1                 
 23.382  23.390  25.755  25.778  25.803  26.067  26.167  26.508
 50 A1   50 B1   20 B2   51 A1   20 A2   51 B1   52 A1   52 B1                 
 66.706  66.740 215.752 215.828
 53 A1   53 B1   54 A1   54 B1                                                 
 --------------------------------------------------------------

          Ground-State Mulliken Net Atomic Charges

     Atom                 Charge (a.u.)
  ----------------------------------------
      1 F                    -0.020553
      2 F                    -0.020553
      3 Cl                    0.335317
      4 Cl                    0.335317
      5 C                    -0.314764
      6 C                    -0.314765
  ----------------------------------------
  Sum of atomic charges =    -0.000000

 -----------------------------------------------------------------
                    Cartesian Multipole Moments
 -----------------------------------------------------------------
    Charge (ESU x 10^10)
                -0.0000
    Dipole Moment (Debye)
         X       0.0000      Y       0.0000      Z       1.4460
       Tot       1.4460
    Quadrupole Moments (Debye-Ang)
        XX     -44.9656     XY      -0.0000     YY     -46.3068
        XZ      -0.0000     YZ       0.0000     ZZ     -48.1672
    Octopole Moments (Debye-Ang^2)
       XXX       0.0000    XXY       0.0000    XYY       0.0000
       YYY       0.0000    XXZ       6.5683    XYZ      -0.0000
       YYZ      -5.1260    XZZ       0.0000    YZZ       0.0000
       ZZZ      -9.4386
    Hexadecapole Moments (Debye-Ang^3)
      XXXX    -785.4290   XXXY      -0.0000   XXYY    -144.7529
      XYYY       0.0000   YYYY     -49.2286   XXXZ       0.0000
      XXYZ       0.0000   XYYZ       0.0000   YYYZ       0.0000
      XXZZ    -175.2588   XYZZ       0.0000   YYZZ     -52.2542
      XZZZ      -0.0000   YZZZ       0.0000   ZZZZ    -265.7995
 -----------------------------------------------------------------
 Calculating analytic gradient of the SCF energy
 Gradient of SCF Energy
            1           2           3           4           5           6
    1   0.0487396  -0.0487396  -0.0456967   0.0456967   0.1665173  -0.1665174
    2  -0.0000000  -0.0000000  -0.0000000  -0.0000000   0.0000000   0.0000000
    3   0.0728065   0.0728065  -0.1482767  -0.1482767   0.0754701   0.0754701
 Max gradient component =       1.665E-01
 RMS gradient           =       8.510E-02
 Gradient time:  CPU 5.40 s  wall 1.45 s
 Geometry Optimization Parameters
   NAtoms,    NIC,     NZ,  NCons,   NDum,   NFix, NCnnct, MaxDiis
        6      37       0       0       0       0       0       0

 Cartesian Hessian Update
 Hessian Updated using BFGS Update


** GEOMETRY OPTIMIZATION IN DELOCALIZED INTERNAL COORDINATES **
   Searching for a Minimum

   Optimization Cycle:   4

                       Coordinates (Angstroms)
     ATOM                X               Y               Z
      1  F         1.7449176714    0.0000000000   -1.3090184344
      2  F        -1.7449176714    0.0000000000   -1.3090184344
      3  Cl        1.9217562893    0.0000000000    0.8429081885
      4  Cl       -1.9217562893    0.0000000000    0.8429081885
      5  C         0.8483647324    0.0000000000   -0.2838897541
      6  C        -0.8483647324    0.0000000000   -0.2838897541
   Point Group: c2v   Number of degrees of freedom:     5


   Energy is  -1196.198239856

 Hessian Updated using BFGS Update

  5 Hessian modes will be used to form the next step
  Hessian Eigenvalues:
     0.035541    0.236375    0.249323    0.388868    0.924986

 Minimum Search - Taking Simple RFO Step
 Searching for Lamda that Minimizes Along All modes
 Value Taken    Lamda =  -0.20914236
 Calculated Step too Large.  Step scaled by  0.332090
 Step Taken.  Stepsize is  0.300000

                             Maximum     Tolerance    Cnvgd?
         Gradient           0.143131      0.000300      NO
         Displacement       0.222322      0.001200      NO
         Energy change     -0.073762      0.000001      NO


 New Cartesian Coordinates Obtained by Inverse Iteration

 Displacement from previous Coordinates is:  0.377717
 ----------------------------------------------------------------
             Standard Nuclear Orientation (Angstroms)
    I     Atom           X                Y                Z
 ----------------------------------------------------------------
    1      F       1.6416669136     0.0000000000    -1.3251239078
    2      F      -1.6416669136     0.0000000000    -1.3251239078
    3      Cl      1.8598277578     0.0000000000     0.8640348755
    4      Cl     -1.8598277578     0.0000000000     0.8640348755
    5      C       0.7794516398     0.0000000000    -0.2889109677
    6      C      -0.7794516398     0.0000000000    -0.2889109677
 ----------------------------------------------------------------
 Molecular Point Group                 C2v   NOp =  4
 Largest Abelian Subgroup              C2v   NOp =  4
 Nuclear Repulsion Energy =   349.1082266655 hartrees
 There are       32 alpha and       32 beta electrons
 Applying Cartesian multipole field
    Component          Value
    ---------          -----
     (2,0,0)        1.00000E-11
     (0,2,0)        2.00000E-11
     (0,0,2)       -3.00000E-11
 Requested basis set is 6-311++G(d,p)
 There are 50 shells and 148 basis functions
 A cutoff of  1.0D-11 yielded   1076 shell pairs
 There are     10100 function pairs (     10928 Cartesian)
 Smallest overlap matrix eigenvalue = 5.33E-05
 Guess MOs from SCF MO coefficient file

 -----------------------------------------------------------------------
  General SCF calculation program by
  Eric Jon Sundstrom, Paul Horn, Yuezhi Mao, Dmitri Zuev, Alec White,
  David Stuck, Shaama M.S., Shane Yost, Joonho Lee, David Small,
  Daniel Levine, Susi Lehtola, Hugh Burton, Evgeny Epifanovsky
 -----------------------------------------------------------------------
 Exchange:     0.2000 Hartree-Fock + 0.0800 Slater + 0.7200 B88
 Correlation:  0.1900 VWN1RPA + 0.8100 LYP
 Using SG-1 standard quadrature grid
 using 4 threads for integral computing
 -------------------------------------------------------
 OpenMP Integral computing Module                
 Release: version 2.0, May 2017, Q-Chem Inc. Pleasanton 
 -------------------------------------------------------
 -------------------------------------------------------
 OpenMP BLAS3 based DFT computing Module                
 Release: version 1.0, May 2013, Q-Chem Inc. Pittsburgh 
 -------------------------------------------------------
 A restricted SCF calculation will be
 performed using DIIS
 SCF converges when DIIS error is below 1.0e-08
 ---------------------------------------
  Cycle       Energy         DIIS error
 ---------------------------------------
    1   -1196.2575405765      1.32e-03  
    2   -1196.2630372154      5.35e-04  
    3   -1196.2629012691      6.33e-04  
    4   -1196.2636892135      6.67e-05  
    5   -1196.2636961353      2.02e-05  
    6   -1196.2636969780      6.79e-06  
    7   -1196.2636970859      6.81e-07  
    8   -1196.2636970872      2.16e-07  
    9   -1196.2636970873      2.98e-08  
   10   -1196.2636970873      2.32e-08  
   11   -1196.2636970873      8.88e-09  Convergence criterion met
 ---------------------------------------
 SCF time:   CPU 17.11s  wall 4.00s 
 SCF   energy in the final basis set =    -1196.2636970873
 Total energy in the final basis set =    -1196.2636970873

 --------------------------------------------------------------
             Orbital Energies (a.u.) and Symmetries
 --------------------------------------------------------------

 Alpha MOs, Restricted
 -- Occupied --                  
-101.60 -101.60  -24.73  -24.73  -10.36  -10.36   -9.52   -9.52
  1 B1    1 A1    2 B1    2 A1    3 A1    3 B1    4 B1    4 A1                 
 -7.282  -7.282  -7.272  -7.272  -7.271  -7.271  -1.282  -1.277
  5 B1    5 A1    1 B2    1 A2    6 A1    6 B1    7 A1    7 B1                 
 -0.955  -0.938  -0.730  -0.646  -0.599  -0.553  -0.530  -0.528
  8 A1    8 B1    9 A1    9 B1   10 A1   11 A1    2 B2   10 B1                 
 -0.507  -0.481  -0.433  -0.399  -0.386  -0.357  -0.346  -0.244
  2 A2   11 B1   12 A1    3 B2    3 A2   13 A1   12 B1    4 B2                 
 -- Virtual --                   
 -0.062  -0.017  -0.002   0.002   0.048   0.052   0.056   0.062
  4 A2   14 A1   13 B1   15 A1    5 B2   14 B1   16 A1   15 B1                 
  0.063   0.082   0.084   0.100   0.104   0.111   0.112   0.132
 17 A1   18 A1    5 A2    6 B2   16 B1   19 A1   17 B1    6 A2                 
  0.138   0.179   0.183   0.192   0.223   0.245   0.249   0.290
 20 A1   18 B1   21 A1   19 B1   20 B1   21 B1    7 B2   22 A1                 
  0.323   0.324   0.326   0.340   0.355   0.402   0.421   0.430
 23 A1   24 A1   22 B1    7 A2   23 B1   25 A1    8 B2   26 A1                 
  0.444   0.447   0.468   0.496   0.509   0.514   0.558   0.578
 24 B1    8 A2   25 B1   26 B1   27 A1    9 B2    9 A2   28 A1                 
  0.669   0.688   0.688   0.726   0.814   0.816   0.820   0.848
 27 B1   29 A1   10 B2   28 B1   10 A2   29 B1   11 B2   30 A1                 
  0.855   0.924   0.928   0.977   1.041   1.099   1.126   1.209
 11 A2   30 B1   31 A1   32 A1   31 B1   12 B2   33 A1   32 B1                 
  1.215   1.327   1.353   1.357   1.375   1.415   1.427   1.452
 33 B1   12 A2   13 B2   34 A1   14 B2   35 A1   34 B1   35 B1                 
  1.506   1.543   1.633   1.741   1.744   1.775   1.824   1.940
 36 A1   13 A2   37 A1   36 B1   38 A1   14 A2   39 A1   37 B1                 
  2.061   2.201   2.248   2.251   2.320   2.385   2.392   2.541
 38 B1   15 B2   40 A1   15 A2   39 B1   41 A1   40 B1   41 B1                 
  2.562   2.738   2.850   3.017   3.031   3.633   3.739   3.746
 16 B2   16 A2   42 A1   43 A1   42 B1   43 B1   17 B2   17 A2                 
  3.757   3.780   3.929   3.958   3.969   4.060   4.617   4.804
 44 A1   44 B1   18 B2   18 A2   45 A1   45 B1   46 A1   46 B1                 
  6.242   6.298   6.348   6.374   6.468   6.659   9.753   9.824
 19 B2   19 A2   47 A1   47 B1   48 A1   48 B1   49 A1   49 B1                 
 23.377  23.493  25.755  25.790  25.811  26.094  26.184  26.556
 50 A1   50 B1   20 B2   51 A1   20 A2   51 B1   52 A1   52 B1                 
 66.705  66.744 215.743 215.822
 53 A1   53 B1   54 A1   54 B1                                                 

 Beta MOs, Restricted
 -- Occupied --                  
-101.60 -101.60  -24.73  -24.73  -10.36  -10.36   -9.52   -9.52
  1 B1    1 A1    2 B1    2 A1    3 A1    3 B1    4 B1    4 A1                 
 -7.282  -7.282  -7.272  -7.272  -7.271  -7.271  -1.282  -1.277
  5 B1    5 A1    1 B2    1 A2    6 A1    6 B1    7 A1    7 B1                 
 -0.955  -0.938  -0.730  -0.646  -0.599  -0.553  -0.530  -0.528
  8 A1    8 B1    9 A1    9 B1   10 A1   11 A1    2 B2   10 B1                 
 -0.507  -0.481  -0.433  -0.399  -0.386  -0.357  -0.346  -0.244
  2 A2   11 B1   12 A1    3 B2    3 A2   13 A1   12 B1    4 B2                 
 -- Virtual --                   
 -0.062  -0.017  -0.002   0.002   0.048   0.052   0.056   0.062
  4 A2   14 A1   13 B1   15 A1    5 B2   14 B1   16 A1   15 B1                 
  0.063   0.082   0.084   0.100   0.104   0.111   0.112   0.132
 17 A1   18 A1    5 A2    6 B2   16 B1   19 A1   17 B1    6 A2                 
  0.138   0.179   0.183   0.192   0.223   0.245   0.249   0.290
 20 A1   18 B1   21 A1   19 B1   20 B1   21 B1    7 B2   22 A1                 
  0.323   0.324   0.326   0.340   0.355   0.402   0.421   0.430
 23 A1   24 A1   22 B1    7 A2   23 B1   25 A1    8 B2   26 A1                 
  0.444   0.447   0.468   0.496   0.509   0.514   0.558   0.578
 24 B1    8 A2   25 B1   26 B1   27 A1    9 B2    9 A2   28 A1                 
  0.669   0.688   0.688   0.726   0.814   0.816   0.820   0.848
 27 B1   29 A1   10 B2   28 B1   10 A2   29 B1   11 B2   30 A1                 
  0.855   0.924   0.928   0.977   1.041   1.099   1.126   1.209
 11 A2   30 B1   31 A1   32 A1   31 B1   12 B2   33 A1   32 B1                 
  1.215   1.327   1.353   1.357   1.375   1.415   1.427   1.452
 33 B1   12 A2   13 B2   34 A1   14 B2   35 A1   34 B1   35 B1                 
  1.506   1.543   1.633   1.741   1.744   1.775   1.824   1.940
 36 A1   13 A2   37 A1   36 B1   38 A1   14 A2   39 A1   37 B1                 
  2.061   2.201   2.248   2.251   2.320   2.385   2.392   2.541
 38 B1   15 B2   40 A1   15 A2   39 B1   41 A1   40 B1   41 B1                 
  2.562   2.738   2.850   3.017   3.031   3.633   3.739   3.746
 16 B2   16 A2   42 A1   43 A1   42 B1   43 B1   17 B2   17 A2                 
  3.757   3.780   3.929   3.958   3.969   4.060   4.617   4.804
 44 A1   44 B1   18 B2   18 A2   45 A1   45 B1   46 A1   46 B1                 
  6.242   6.298   6.348   6.374   6.468   6.659   9.753   9.824
 19 B2   19 A2   47 A1   47 B1   48 A1   48 B1   49 A1   49 B1                 
 23.377  23.493  25.755  25.790  25.811  26.094  26.184  26.556
 50 A1   50 B1   20 B2   51 A1   20 A2   51 B1   52 A1   52 B1                 
 66.705  66.744 215.743 215.822
 53 A1   53 B1   54 A1   54 B1                                                 
 --------------------------------------------------------------

          Ground-State Mulliken Net Atomic Charges

     Atom                 Charge (a.u.)
  ----------------------------------------
      1 F                    -0.019219
      2 F                    -0.019219
      3 Cl                    0.325366
      4 Cl                    0.325366
      5 C                    -0.306147
      6 C                    -0.306147
  ----------------------------------------
  Sum of atomic charges =     0.000000

 -----------------------------------------------------------------
                    Cartesian Multipole Moments
 -----------------------------------------------------------------
    Charge (ESU x 10^10)
                 0.0000
    Dipole Moment (Debye)
         X      -0.0000      Y       0.0000      Z       1.2932
       Tot       1.2932
    Quadrupole Moments (Debye-Ang)
        XX     -45.3406     XY       0.0000     YY     -46.0806
        XZ       0.0000     YZ       0.0000     ZZ     -47.9890
    Octopole Moments (Debye-Ang^2)
       XXX      -0.0000    XXY       0.0000    XYY      -0.0000
       YYY       0.0000    XXZ       5.2324    XYZ       0.0000
       YYZ      -5.7797    XZZ      -0.0000    YZZ       0.0000
       ZZZ     -10.6549
    Hexadecapole Moments (Debye-Ang^3)
      XXXX    -728.9223   XXXY       0.0000   XXYY    -134.8038
      XYYY       0.0000   YYYY     -48.4410   XXXZ       0.0000
      XXYZ       0.0000   XYYZ      -0.0000   YYYZ       0.0000
      XXZZ    -165.0904   XYZZ      -0.0000   YYZZ     -53.3801
      XZZZ       0.0000   YZZZ       0.0000   ZZZZ    -272.4710
 -----------------------------------------------------------------
 Calculating analytic gradient of the SCF energy
 Gradient of SCF Energy
            1           2           3           4           5           6
    1   0.0399784  -0.0399784  -0.0357328   0.0357328   0.1468787  -0.1468787
    2   0.0000000  -0.0000000   0.0000000   0.0000000  -0.0000000   0.0000000
    3   0.0648713   0.0648713  -0.1218544  -0.1218544   0.0569831   0.0569831
 Max gradient component =       1.469E-01
 RMS gradient           =       7.207E-02
 Gradient time:  CPU 5.49 s  wall 1.47 s
 Geometry Optimization Parameters
   NAtoms,    NIC,     NZ,  NCons,   NDum,   NFix, NCnnct, MaxDiis
        6      37       0       0       0       0       0       0

 Cartesian Hessian Update
 Hessian Updated using BFGS Update


** GEOMETRY OPTIMIZATION IN DELOCALIZED INTERNAL COORDINATES **
   Searching for a Minimum

   Optimization Cycle:   5

                       Coordinates (Angstroms)
     ATOM                X               Y               Z
      1  F         1.6416669136    0.0000000000   -1.3251239078
      2  F        -1.6416669136    0.0000000000   -1.3251239078
      3  Cl        1.8598277578    0.0000000000    0.8640348755
      4  Cl       -1.8598277578    0.0000000000    0.8640348755
      5  C         0.7794516398    0.0000000000   -0.2889109677
      6  C        -0.7794516398    0.0000000000   -0.2889109677
   Point Group: c2v   Number of degrees of freedom:     5


   Energy is  -1196.263697087

 Hessian Updated using BFGS Update

  5 Hessian modes will be used to form the next step
  Hessian Eigenvalues:
     0.091308    0.214928    0.249317    0.389483    0.862673

 Minimum Search - Taking Simple RFO Step
 Searching for Lamda that Minimizes Along All modes
 Value Taken    Lamda =  -0.15629387
 Calculated Step too Large.  Step scaled by  0.385492
 Step Taken.  Stepsize is  0.300000

                             Maximum     Tolerance    Cnvgd?
         Gradient           0.127716      0.000300      NO
         Displacement       0.220310      0.001200      NO
         Energy change     -0.065457      0.000001      NO


 New Cartesian Coordinates Obtained by Inverse Iteration

 Displacement from previous Coordinates is:  0.376205
 ----------------------------------------------------------------
             Standard Nuclear Orientation (Angstroms)
    I     Atom           X                Y                Z
 ----------------------------------------------------------------
    1      F       1.5391150654     0.0000000000    -1.3437988871
    2      F      -1.5391150654     0.0000000000    -1.3437988871
    3      Cl      1.7978826842     0.0000000000     0.8858912440
    4      Cl     -1.7978826842     0.0000000000     0.8858912440
    5      C       0.7114398143     0.0000000000    -0.2920923569
    6      C      -0.7114398143     0.0000000000    -0.2920923569
 ----------------------------------------------------------------
 Molecular Point Group                 C2v   NOp =  4
 Largest Abelian Subgroup              C2v   NOp =  4
 Nuclear Repulsion Energy =   354.3483688331 hartrees
 There are       32 alpha and       32 beta electrons
 Applying Cartesian multipole field
    Component          Value
    ---------          -----
     (2,0,0)        1.00000E-11
     (0,2,0)        2.00000E-11
     (0,0,2)       -3.00000E-11
 Nucleus-field energy     =    -0.0000000008 hartrees
 Requested basis set is 6-311++G(d,p)
 There are 50 shells and 148 basis functions
 A cutoff of  1.0D-11 yielded   1086 shell pairs
 There are     10144 function pairs (     10972 Cartesian)
 Smallest overlap matrix eigenvalue = 3.40E-05
 Guess MOs from SCF MO coefficient file

 -----------------------------------------------------------------------
  General SCF calculation program by
  Eric Jon Sundstrom, Paul Horn, Yuezhi Mao, Dmitri Zuev, Alec White,
  David Stuck, Shaama M.S., Shane Yost, Joonho Lee, David Small,
  Daniel Levine, Susi Lehtola, Hugh Burton, Evgeny Epifanovsky
 -----------------------------------------------------------------------
 Exchange:     0.2000 Hartree-Fock + 0.0800 Slater + 0.7200 B88
 Correlation:  0.1900 VWN1RPA + 0.8100 LYP
 Using SG-1 standard quadrature grid
 using 4 threads for integral computing
 -------------------------------------------------------
 OpenMP Integral computing Module                
 Release: version 2.0, May 2017, Q-Chem Inc. Pleasanton 
 -------------------------------------------------------
 -------------------------------------------------------
 OpenMP BLAS3 based DFT computing Module                
 Release: version 1.0, May 2013, Q-Chem Inc. Pittsburgh 
 -------------------------------------------------------
 A restricted SCF calculation will be
 performed using DIIS
 SCF converges when DIIS error is below 1.0e-08
 ---------------------------------------
  Cycle       Energy         DIIS error
 ---------------------------------------
    1   -1196.3073713145      1.56e-03  
    2   -1196.3143290231      6.48e-04  
    3   -1196.3142580611      7.09e-04  
    4   -1196.3152999488      8.91e-05  
    5   -1196.3153112185      2.86e-05  
    6   -1196.3153129049      7.29e-06  
    7   -1196.3153130244      6.50e-07  
    8   -1196.3153130256      2.02e-07  
    9   -1196.3153130257      3.11e-08  
   10   -1196.3153130257      5.19e-09  Convergence criterion met
 ---------------------------------------
 SCF time:   CPU 15.73s  wall 4.00s 
 SCF   energy in the final basis set =    -1196.3153130257
 Total energy in the final basis set =    -1196.3153130257

 --------------------------------------------------------------
             Orbital Energies (a.u.) and Symmetries
 --------------------------------------------------------------

 Alpha MOs, Restricted
 -- Occupied --                  
-101.60 -101.60  -24.73  -24.73  -10.35  -10.35   -9.51   -9.51
  1 B1    1 A1    2 B1    2 A1    3 A1    3 B1    4 B1    4 A1                 
 -7.279  -7.279  -7.269  -7.269  -7.268  -7.268  -1.285  -1.279
  5 B1    5 A1    1 B2    1 A2    6 A1    6 B1    7 A1    7 B1                 
 -0.953  -0.929  -0.762  -0.644  -0.608  -0.560  -0.536  -0.525
  8 A1    8 B1    9 A1    9 B1   10 A1   11 A1    2 B2   10 B1                 
 -0.505  -0.473  -0.437  -0.400  -0.382  -0.361  -0.347  -0.258
  2 A2   11 B1   12 A1    3 B2    3 A2   13 A1   12 B1    4 B2                 
 -- Virtual --                   
 -0.040  -0.022   0.000   0.010   0.048   0.054   0.055   0.063
  4 A2   14 A1   15 A1   13 B1    5 B2   14 B1   16 A1   17 A1                 
  0.077   0.081   0.084   0.098   0.106   0.108   0.123   0.132
 15 B1   18 A1    5 A2    6 B2   19 A1   16 B1   17 B1    6 A2                 
  0.139   0.180   0.182   0.210   0.244   0.251   0.282   0.287
 20 A1   18 B1   21 A1   19 B1   20 B1    7 B2   21 B1   22 A1                 
  0.318   0.326   0.329   0.345   0.358   0.404   0.421   0.425
 23 A1   22 B1   24 A1    7 A2   23 B1   25 A1    8 B2   26 A1                 
  0.451   0.454   0.476   0.492   0.508   0.513   0.558   0.595
  8 A2   24 B1   25 B1   27 A1    9 B2   26 B1    9 A2   28 A1                 
  0.691   0.697   0.699   0.752   0.815   0.819   0.823   0.854
 29 A1   10 B2   27 B1   28 B1   10 A2   29 B1   11 B2   30 A1                 
  0.874   0.922   0.926   1.008   1.042   1.098   1.113   1.211
 11 A2   31 A1   30 B1   32 A1   31 B1   12 B2   33 A1   32 B1                 
  1.229   1.338   1.340   1.355   1.365   1.415   1.428   1.451
 33 B1   13 B2   12 A2   34 A1   14 B2   34 B1   35 A1   35 B1                 
  1.494   1.570   1.676   1.764   1.796   1.839   1.842   1.945
 36 A1   13 A2   37 A1   38 A1   36 B1   14 A2   39 A1   37 B1                 
  2.106   2.203   2.256   2.258   2.331   2.403   2.478   2.553
 38 B1   15 B2   40 A1   15 A2   39 B1   41 A1   40 B1   41 B1                 
  2.568   2.773   2.944   3.049   3.089   3.620   3.739   3.750
 16 B2   16 A2   42 A1   42 B1   43 A1   43 B1   17 B2   17 A2                 
  3.755   3.790   3.931   3.964   3.976   4.107   4.633   4.853
 44 A1   44 B1   18 B2   45 A1   18 A2   45 B1   46 A1   46 B1                 
  6.245   6.299   6.352   6.368   6.481   6.725   9.748   9.821
 19 B2   19 A2   47 A1   47 B1   48 A1   48 B1   49 A1   49 B1                 
 23.354  23.755  25.754  25.811  25.816  26.110  26.214  26.600
 50 A1   50 B1   20 B2   51 A1   20 A2   51 B1   52 A1   52 B1                 
 66.707  66.748 215.736 215.818
 53 A1   53 B1   54 A1   54 B1                                                 

 Beta MOs, Restricted
 -- Occupied --                  
-101.60 -101.60  -24.73  -24.73  -10.35  -10.35   -9.51   -9.51
  1 B1    1 A1    2 B1    2 A1    3 A1    3 B1    4 B1    4 A1                 
 -7.279  -7.279  -7.269  -7.269  -7.268  -7.268  -1.285  -1.279
  5 B1    5 A1    1 B2    1 A2    6 A1    6 B1    7 A1    7 B1                 
 -0.953  -0.929  -0.762  -0.644  -0.608  -0.560  -0.536  -0.525
  8 A1    8 B1    9 A1    9 B1   10 A1   11 A1    2 B2   10 B1                 
 -0.505  -0.473  -0.437  -0.400  -0.382  -0.361  -0.347  -0.258
  2 A2   11 B1   12 A1    3 B2    3 A2   13 A1   12 B1    4 B2                 
 -- Virtual --                   
 -0.040  -0.022   0.000   0.010   0.048   0.054   0.055   0.063
  4 A2   14 A1   15 A1   13 B1    5 B2   14 B1   16 A1   17 A1                 
  0.077   0.081   0.084   0.098   0.106   0.108   0.123   0.132
 15 B1   18 A1    5 A2    6 B2   19 A1   16 B1   17 B1    6 A2                 
  0.139   0.180   0.182   0.210   0.244   0.251   0.282   0.287
 20 A1   18 B1   21 A1   19 B1   20 B1    7 B2   21 B1   22 A1                 
  0.318   0.326   0.329   0.345   0.358   0.404   0.421   0.425
 23 A1   22 B1   24 A1    7 A2   23 B1   25 A1    8 B2   26 A1                 
  0.451   0.454   0.476   0.492   0.508   0.513   0.558   0.595
  8 A2   24 B1   25 B1   27 A1    9 B2   26 B1    9 A2   28 A1                 
  0.691   0.697   0.699   0.752   0.815   0.819   0.823   0.854
 29 A1   10 B2   27 B1   28 B1   10 A2   29 B1   11 B2   30 A1                 
  0.874   0.922   0.926   1.008   1.042   1.098   1.113   1.211
 11 A2   31 A1   30 B1   32 A1   31 B1   12 B2   33 A1   32 B1                 
  1.229   1.338   1.340   1.355   1.365   1.415   1.428   1.451
 33 B1   13 B2   12 A2   34 A1   14 B2   34 B1   35 A1   35 B1                 
  1.494   1.570   1.676   1.764   1.796   1.839   1.842   1.945
 36 A1   13 A2   37 A1   38 A1   36 B1   14 A2   39 A1   37 B1                 
  2.106   2.203   2.256   2.258   2.331   2.403   2.478   2.553
 38 B1   15 B2   40 A1   15 A2   39 B1   41 A1   40 B1   41 B1                 
  2.568   2.773   2.944   3.049   3.089   3.620   3.739   3.750
 16 B2   16 A2   42 A1   42 B1   43 A1   43 B1   17 B2   17 A2                 
  3.755   3.790   3.931   3.964   3.976   4.107   4.633   4.853
 44 A1   44 B1   18 B2   45 A1   18 A2   45 B1   46 A1   46 B1                 
  6.245   6.299   6.352   6.368   6.481   6.725   9.748   9.821
 19 B2   19 A2   47 A1   47 B1   48 A1   48 B1   49 A1   49 B1                 
 23.354  23.755  25.754  25.811  25.816  26.110  26.214  26.600
 50 A1   50 B1   20 B2   51 A1   20 A2   51 B1   52 A1   52 B1                 
 66.707  66.748 215.736 215.818
 53 A1   53 B1   54 A1   54 B1                                                 
 --------------------------------------------------------------

          Ground-State Mulliken Net Atomic Charges

     Atom                 Charge (a.u.)
  ----------------------------------------
      1 F                    -0.023256
      2 F                    -0.023256
      3 Cl                    0.320897
      4 Cl                    0.320897
      5 C                    -0.297641
      6 C                    -0.297641
  ----------------------------------------
  Sum of atomic charges =     0.000000

 -----------------------------------------------------------------
                    Cartesian Multipole Moments
 -----------------------------------------------------------------
    Charge (ESU x 10^10)
                 0.0000
    Dipole Moment (Debye)
         X      -0.0000      Y       0.0000      Z       1.1958
       Tot       1.1958
    Quadrupole Moments (Debye-Ang)
        XX     -45.6260     XY       0.0000     YY     -45.8033
        XZ       0.0000     YZ      -0.0000     ZZ     -47.8411
    Octopole Moments (Debye-Ang^2)
       XXX      -0.0000    XXY       0.0000    XYY      -0.0000
       YYY       0.0000    XXZ       4.0575    XYZ       0.0000
       YYZ      -6.4270    XZZ       0.0000    YZZ       0.0000
       ZZZ     -11.7242
    Hexadecapole Moments (Debye-Ang^3)
      XXXX    -674.7930   XXXY      -0.0000   XXYY    -125.3333
      XYYY       0.0000   YYYY     -47.5882   XXXZ       0.0000
      XXYZ       0.0000   XYYZ      -0.0000   YYYZ      -0.0000
      XXZZ    -155.7762   XYZZ      -0.0000   YYZZ     -54.6498
      XZZZ       0.0000   YZZZ       0.0000   ZZZZ    -279.9058
 -----------------------------------------------------------------
 Calculating analytic gradient of the SCF energy
 Gradient of SCF Energy
            1           2           3           4           5           6
    1   0.0303908  -0.0303908  -0.0285065   0.0285065   0.0891177  -0.0891176
    2  -0.0000000  -0.0000000   0.0000000  -0.0000000   0.0000000   0.0000000
    3   0.0567930   0.0567930  -0.0983236  -0.0983236   0.0415306   0.0415307
 Max gradient component =       9.832E-02
 RMS gradient           =       5.196E-02
 Gradient time:  CPU 5.63 s  wall 1.58 s
 Geometry Optimization Parameters
   NAtoms,    NIC,     NZ,  NCons,   NDum,   NFix, NCnnct, MaxDiis
        6      37       0       0       0       0       0       0

 Cartesian Hessian Update
 Hessian Updated using BFGS Update


** GEOMETRY OPTIMIZATION IN DELOCALIZED INTERNAL COORDINATES **
   Searching for a Minimum

   Optimization Cycle:   6

                       Coordinates (Angstroms)
     ATOM                X               Y               Z
      1  F         1.5391150654    0.0000000000   -1.3437988871
      2  F        -1.5391150654    0.0000000000   -1.3437988871
      3  Cl        1.7978826842    0.0000000000    0.8858912440
      4  Cl       -1.7978826842    0.0000000000    0.8858912440
      5  C         0.7114398143    0.0000000000   -0.2920923569
      6  C        -0.7114398143    0.0000000000   -0.2920923569
   Point Group: c2v   Number of degrees of freedom:     5


   Energy is  -1196.315313026

 Hessian Updated using BFGS Update

  5 Hessian modes will be used to form the next step
  Hessian Eigenvalues:
     0.174529    0.249301    0.252924    0.386055    0.829997

 Minimum Search - Taking Simple RFO Step
 Searching for Lamda that Minimizes Along All modes
 Value Taken    Lamda =  -0.07324239
 Calculated Step too Large.  Step scaled by  0.576659
 Step Taken.  Stepsize is  0.300000

                             Maximum     Tolerance    Cnvgd?
         Gradient           0.079078      0.000300      NO
         Displacement       0.194542      0.001200      NO
         Energy change     -0.051616      0.000001      NO


 New Cartesian Coordinates Obtained by Inverse Iteration

 Displacement from previous Coordinates is:  0.354057
 ----------------------------------------------------------------
             Standard Nuclear Orientation (Angstroms)
    I     Atom           X                Y                Z
 ----------------------------------------------------------------
    1      F       1.4367833637     0.0000000000    -1.3748222491
    2      F      -1.4367833637     0.0000000000    -1.3748222491
    3      Cl      1.7474513247     0.0000000000     0.9184574822
    4      Cl     -1.7474513247     0.0000000000     0.9184574822
    5      C       0.6613281802     0.0000000000    -0.2936352330
    6      C      -0.6613281802     0.0000000000    -0.2936352330
 ----------------------------------------------------------------
 Molecular Point Group                 C2v   NOp =  4
 Largest Abelian Subgroup              C2v   NOp =  4
 Nuclear Repulsion Energy =   357.8439320523 hartrees
 There are       32 alpha and       32 beta electrons
 Applying Cartesian multipole field
    Component          Value
    ---------          -----
     (2,0,0)        1.00000E-11
     (0,2,0)        2.00000E-11
     (0,0,2)       -3.00000E-11
 Nucleus-field energy     =    -0.0000000016 hartrees
 Requested basis set is 6-311++G(d,p)
 There are 50 shells and 148 basis functions
 A cutoff of  1.0D-11 yielded   1093 shell pairs
 There are     10257 function pairs (     11112 Cartesian)
 Smallest overlap matrix eigenvalue = 2.44E-05
 Guess MOs from SCF MO coefficient file

 -----------------------------------------------------------------------
  General SCF calculation program by
  Eric Jon Sundstrom, Paul Horn, Yuezhi Mao, Dmitri Zuev, Alec White,
  David Stuck, Shaama M.S., Shane Yost, Joonho Lee, David Small,
  Daniel Levine, Susi Lehtola, Hugh Burton, Evgeny Epifanovsky
 -----------------------------------------------------------------------
 Exchange:     0.2000 Hartree-Fock + 0.0800 Slater + 0.7200 B88
 Correlation:  0.1900 VWN1RPA + 0.8100 LYP
 Using SG-1 standard quadrature grid
 using 4 threads for integral computing
 -------------------------------------------------------
 OpenMP Integral computing Module                
 Release: version 2.0, May 2017, Q-Chem Inc. Pleasanton 
 -------------------------------------------------------
 -------------------------------------------------------
 OpenMP BLAS3 based DFT computing Module                
 Release: version 1.0, May 2013, Q-Chem Inc. Pittsburgh 
 -------------------------------------------------------
 A restricted SCF calculation will be
 performed using DIIS
 SCF converges when DIIS error is below 1.0e-08
 ---------------------------------------
  Cycle       Energy         DIIS error
 ---------------------------------------
    1   -1196.3379446262      1.57e-03  
    2   -1196.3451022909      5.20e-04  
    3   -1196.3450284487      5.73e-04  
    4   -1196.3457277469      1.04e-04  
    5   -1196.3457445508      2.29e-05  
    6   -1196.3457455101      8.17e-06  
    7   -1196.3457456570      6.83e-07  
    8   -1196.3457456583      1.92e-07  
    9   -1196.3457456584      2.99e-08  
   10   -1196.3457456584      4.04e-09  Convergence criterion met
 ---------------------------------------
 SCF time:   CPU 16.03s  wall 4.00s 
 SCF   energy in the final basis set =    -1196.3457456584
 Total energy in the final basis set =    -1196.3457456584

 --------------------------------------------------------------
             Orbital Energies (a.u.) and Symmetries
 --------------------------------------------------------------

 Alpha MOs, Restricted
 -- Occupied --                  
-101.60 -101.60  -24.73  -24.73  -10.34  -10.34   -9.51   -9.51
  1 B1    1 A1    2 B1    2 A1    3 A1    3 B1    4 B1    4 A1                 
 -7.278  -7.278  -7.268  -7.268  -7.267  -7.267  -1.289  -1.278
  5 B1    5 A1    1 B2    1 A2    6 A1    6 B1    7 A1    7 B1                 
 -0.953  -0.920  -0.787  -0.642  -0.612  -0.567  -0.542  -0.521
  8 A1    8 B1    9 A1    9 B1   10 A1   11 A1    2 B2   10 B1                 
 -0.503  -0.466  -0.438  -0.402  -0.380  -0.367  -0.349  -0.270
  2 A2   11 B1   12 A1    3 B2    3 A2   13 A1   12 B1    4 B2                 
 -- Virtual --                   
 -0.025  -0.020  -0.002   0.013   0.049   0.051   0.053   0.064
 14 A1    4 A2   15 A1   13 B1    5 B2   16 A1   14 B1   17 A1                 
  0.080   0.082   0.085   0.097   0.103   0.111   0.130   0.132
 15 B1   18 A1    5 A2    6 B2   19 A1   16 B1   17 B1    6 A2                 
  0.139   0.179   0.180   0.216   0.254   0.267   0.282   0.316
 20 A1   21 A1   18 B1   19 B1    7 B2   20 B1   22 A1   21 B1                 
  0.317   0.327   0.335   0.348   0.365   0.405   0.421   0.421
 23 A1   22 B1   24 A1    7 A2   23 B1   25 A1   26 A1    8 B2                 
  0.454   0.465   0.476   0.482   0.499   0.532   0.558   0.617
  8 A2   24 B1   27 A1   25 B1    9 B2   26 B1    9 A2   28 A1                 
  0.694   0.710   0.727   0.780   0.816   0.820   0.824   0.857
 29 A1   10 B2   27 B1   28 B1   10 A2   29 B1   11 B2   30 A1                 
  0.888   0.916   0.927   1.030   1.036   1.100   1.104   1.202
 11 A2   31 A1   30 B1   31 B1   32 A1   33 A1   12 B2   32 B1                 
  1.238   1.320   1.346   1.349   1.368   1.409   1.422   1.459
 33 B1   13 B2   34 A1   12 A2   14 B2   34 B1   35 A1   35 B1                 
  1.494   1.593   1.690   1.782   1.842   1.872   1.887   1.960
 36 A1   13 A2   37 A1   38 A1   36 B1   39 A1   14 A2   37 B1                 
  2.153   2.205   2.260   2.262   2.315   2.422   2.530   2.548
 38 B1   15 B2   40 A1   15 A2   39 B1   41 A1   40 B1   41 B1                 
  2.578   2.795   2.975   3.070   3.205   3.558   3.738   3.753
 16 B2   16 A2   42 A1   42 B1   43 A1   43 B1   17 B2   44 A1                 
  3.756   3.795   3.931   3.963   3.992   4.160   4.650   4.884
 17 A2   44 B1   18 B2   45 A1   18 A2   45 B1   46 A1   46 B1                 
  6.247   6.298   6.341   6.372   6.494   6.774   9.741   9.812
 19 B2   19 A2   47 A1   47 B1   48 A1   48 B1   49 A1   49 B1                 
 23.320  24.094  25.753  25.819  25.833  26.101  26.248  26.617
 50 A1   50 B1   20 B2   20 A2   51 A1   51 B1   52 A1   52 B1                 
 66.709  66.748 215.727 215.808
 53 A1   53 B1   54 A1   54 B1                                                 

 Beta MOs, Restricted
 -- Occupied --                  
-101.60 -101.60  -24.73  -24.73  -10.34  -10.34   -9.51   -9.51
  1 B1    1 A1    2 B1    2 A1    3 A1    3 B1    4 B1    4 A1                 
 -7.278  -7.278  -7.268  -7.268  -7.267  -7.267  -1.289  -1.278
  5 B1    5 A1    1 B2    1 A2    6 A1    6 B1    7 A1    7 B1                 
 -0.953  -0.920  -0.787  -0.642  -0.612  -0.567  -0.542  -0.521
  8 A1    8 B1    9 A1    9 B1   10 A1   11 A1    2 B2   10 B1                 
 -0.503  -0.466  -0.438  -0.402  -0.380  -0.367  -0.349  -0.270
  2 A2   11 B1   12 A1    3 B2    3 A2   13 A1   12 B1    4 B2                 
 -- Virtual --                   
 -0.025  -0.020  -0.002   0.013   0.049   0.051   0.053   0.064
 14 A1    4 A2   15 A1   13 B1    5 B2   16 A1   14 B1   17 A1                 
  0.080   0.082   0.085   0.097   0.103   0.111   0.130   0.132
 15 B1   18 A1    5 A2    6 B2   19 A1   16 B1   17 B1    6 A2                 
  0.139   0.179   0.180   0.216   0.254   0.267   0.282   0.316
 20 A1   21 A1   18 B1   19 B1    7 B2   20 B1   22 A1   21 B1                 
  0.317   0.327   0.335   0.348   0.365   0.405   0.421   0.421
 23 A1   22 B1   24 A1    7 A2   23 B1   25 A1   26 A1    8 B2                 
  0.454   0.465   0.476   0.482   0.499   0.532   0.558   0.617
  8 A2   24 B1   27 A1   25 B1    9 B2   26 B1    9 A2   28 A1                 
  0.694   0.710   0.727   0.780   0.816   0.820   0.824   0.857
 29 A1   10 B2   27 B1   28 B1   10 A2   29 B1   11 B2   30 A1                 
  0.888   0.916   0.927   1.030   1.036   1.100   1.104   1.202
 11 A2   31 A1   30 B1   31 B1   32 A1   33 A1   12 B2   32 B1                 
  1.238   1.320   1.346   1.349   1.368   1.409   1.422   1.459
 33 B1   13 B2   34 A1   12 A2   14 B2   34 B1   35 A1   35 B1                 
  1.494   1.593   1.690   1.782   1.842   1.872   1.887   1.960
 36 A1   13 A2   37 A1   38 A1   36 B1   39 A1   14 A2   37 B1                 
  2.153   2.205   2.260   2.262   2.315   2.422   2.530   2.548
 38 B1   15 B2   40 A1   15 A2   39 B1   41 A1   40 B1   41 B1                 
  2.578   2.795   2.975   3.070   3.205   3.558   3.738   3.753
 16 B2   16 A2   42 A1   42 B1   43 A1   43 B1   17 B2   44 A1                 
  3.756   3.795   3.931   3.963   3.992   4.160   4.650   4.884
 17 A2   44 B1   18 B2   45 A1   18 A2   45 B1   46 A1   46 B1                 
  6.247   6.298   6.341   6.372   6.494   6.774   9.741   9.812
 19 B2   19 A2   47 A1   47 B1   48 A1   48 B1   49 A1   49 B1                 
 23.320  24.094  25.753  25.819  25.833  26.101  26.248  26.617
 50 A1   50 B1   20 B2   20 A2   51 A1   51 B1   52 A1   52 B1                 
 66.709  66.748 215.727 215.808
 53 A1   53 B1   54 A1   54 B1                                                 
 --------------------------------------------------------------

          Ground-State Mulliken Net Atomic Charges

     Atom                 Charge (a.u.)
  ----------------------------------------
      1 F                    -0.028150
      2 F                    -0.028150
      3 Cl                    0.323735
      4 Cl                    0.323735
      5 C                    -0.295585
      6 C                    -0.295585
  ----------------------------------------
  Sum of atomic charges =     0.000000

 -----------------------------------------------------------------
                    Cartesian Multipole Moments
 -----------------------------------------------------------------
    Charge (ESU x 10^10)
                 0.0000
    Dipole Moment (Debye)
         X      -0.0000      Y      -0.0000      Z       1.1773
       Tot       1.1773
    Quadrupole Moments (Debye-Ang)
        XX     -45.7676     XY       0.0000     YY     -45.5988
        XZ       0.0000     YZ       0.0000     ZZ     -47.6469
    Octopole Moments (Debye-Ang^2)
       XXX       0.0000    XXY       0.0000    XYY       0.0000
       YYY       0.0000    XXZ       2.8952    XYZ       0.0000
       YYZ      -7.1764    XZZ       0.0000    YZZ       0.0000
       ZZZ     -12.8890
    Hexadecapole Moments (Debye-Ang^3)
      XXXX    -630.8736   XXXY       0.0000   XXYY    -117.5635
      XYYY       0.0000   YYYY     -47.0220   XXXZ       0.0000
      XXYZ       0.0000   XYYZ      -0.0000   YYYZ       0.0000
      XXZZ    -148.7568   XYZZ       0.0000   YYZZ     -56.7860
      XZZZ       0.0000   YZZZ       0.0000   ZZZZ    -291.5615
 -----------------------------------------------------------------
 Calculating analytic gradient of the SCF energy
 Gradient of SCF Energy
            1           2           3           4           5           6
    1   0.0183623  -0.0183623  -0.0214278   0.0214278  -0.0000906   0.0000906
    2   0.0000000   0.0000000   0.0000000   0.0000000  -0.0000000  -0.0000000
    3   0.0440977   0.0440977  -0.0709055  -0.0709055   0.0268079   0.0268079
 Max gradient component =       7.091E-02
 RMS gradient           =       3.071E-02
 Gradient time:  CPU 5.72 s  wall 1.53 s
 Geometry Optimization Parameters
   NAtoms,    NIC,     NZ,  NCons,   NDum,   NFix, NCnnct, MaxDiis
        6      37       0       0       0       0       0       0

 Cartesian Hessian Update
 Hessian Updated using BFGS Update


** GEOMETRY OPTIMIZATION IN DELOCALIZED INTERNAL COORDINATES **
   Searching for a Minimum

   Optimization Cycle:   7

                       Coordinates (Angstroms)
     ATOM                X               Y               Z
      1  F         1.4367833637    0.0000000000   -1.3748222491
      2  F        -1.4367833637    0.0000000000   -1.3748222491
      3  Cl        1.7474513247    0.0000000000    0.9184574822
      4  Cl       -1.7474513247    0.0000000000    0.9184574822
      5  C         0.6613281802    0.0000000000   -0.2936352330
      6  C        -0.6613281802    0.0000000000   -0.2936352330
   Point Group: c2v   Number of degrees of freedom:     5


   Energy is  -1196.345745658

 Hessian Updated using BFGS Update

  5 Hessian modes will be used to form the next step
  Hessian Eigenvalues:
     0.132958    0.249317    0.378566    0.482683    0.826809

 Minimum Search - Taking Simple RFO Step
 Searching for Lamda that Minimizes Along All modes
 Value Taken    Lamda =  -0.03026841
 Calculated Step too Large.  Step scaled by  0.719831
 Step Taken.  Stepsize is  0.300000

                             Maximum     Tolerance    Cnvgd?
         Gradient           0.068769      0.000300      NO
         Displacement       0.278935      0.001200      NO
         Energy change     -0.030433      0.000001      NO


 New Cartesian Coordinates Obtained by Inverse Iteration

 Displacement from previous Coordinates is:  0.249450
 ----------------------------------------------------------------
             Standard Nuclear Orientation (Angstroms)
    I     Atom           X                Y                Z
 ----------------------------------------------------------------
    1      F       1.3668548332     0.0000000000    -1.4152475839
    2      F      -1.3668548332     0.0000000000    -1.4152475839
    3      Cl      1.7286424730     0.0000000000     0.9611418987
    4      Cl     -1.7286424730     0.0000000000     0.9611418987
    5      C       0.6586147654     0.0000000000    -0.2958943148
    6      C      -0.6586147654     0.0000000000    -0.2958943148
 ----------------------------------------------------------------
 Molecular Point Group                 C2v   NOp =  4
 Largest Abelian Subgroup              C2v   NOp =  4
 Nuclear Repulsion Energy =   356.4831849293 hartrees
 There are       32 alpha and       32 beta electrons
 Applying Cartesian multipole field
    Component          Value
    ---------          -----
     (2,0,0)        1.00000E-11
     (0,2,0)        2.00000E-11
     (0,0,2)       -3.00000E-11
 Nucleus-field energy     =    -0.0000000023 hartrees
 Requested basis set is 6-311++G(d,p)
 There are 50 shells and 148 basis functions
 A cutoff of  1.0D-11 yielded   1093 shell pairs
 There are     10255 function pairs (     11108 Cartesian)
 Smallest overlap matrix eigenvalue = 2.66E-05
 Guess MOs from SCF MO coefficient file

 -----------------------------------------------------------------------
  General SCF calculation program by
  Eric Jon Sundstrom, Paul Horn, Yuezhi Mao, Dmitri Zuev, Alec White,
  David Stuck, Shaama M.S., Shane Yost, Joonho Lee, David Small,
  Daniel Levine, Susi Lehtola, Hugh Burton, Evgeny Epifanovsky
 -----------------------------------------------------------------------
 Exchange:     0.2000 Hartree-Fock + 0.0800 Slater + 0.7200 B88
 Correlation:  0.1900 VWN1RPA + 0.8100 LYP
 Using SG-1 standard quadrature grid
 using 4 threads for integral computing
 -------------------------------------------------------
 OpenMP Integral computing Module                
 Release: version 2.0, May 2017, Q-Chem Inc. Pleasanton 
 -------------------------------------------------------
 -------------------------------------------------------
 OpenMP BLAS3 based DFT computing Module                
 Release: version 1.0, May 2013, Q-Chem Inc. Pittsburgh 
 -------------------------------------------------------
 A restricted SCF calculation will be
 performed using DIIS
 SCF converges when DIIS error is below 1.0e-08
 ---------------------------------------
  Cycle       Energy         DIIS error
 ---------------------------------------
    1   -1196.3581614861      1.07e-03  
    2   -1196.3625357091      2.79e-04  
    3   -1196.3625309269      2.71e-04  
    4   -1196.3626951700      7.97e-05  
    5   -1196.3627092442      1.65e-05  
    6   -1196.3627097124      5.85e-06  
    7   -1196.3627097751      9.18e-07  
    8   -1196.3627097770      1.35e-07  
    9   -1196.3627097770      2.17e-08  
   10   -1196.3627097770      5.83e-09  Convergence criterion met
 ---------------------------------------
 SCF time:   CPU 16.07s  wall 4.00s 
 SCF   energy in the final basis set =    -1196.3627097770
 Total energy in the final basis set =    -1196.3627097770

 --------------------------------------------------------------
             Orbital Energies (a.u.) and Symmetries
 --------------------------------------------------------------

 Alpha MOs, Restricted
 -- Occupied --                  
-101.60 -101.60  -24.73  -24.73  -10.34  -10.34   -9.51   -9.51
  1 B1    1 A1    2 B1    2 A1    3 A1    3 B1    4 B1    4 A1                 
 -7.279  -7.279  -7.269  -7.269  -7.268  -7.268  -1.292  -1.278
  5 B1    5 A1    1 B2    1 A2    6 A1    6 B1    7 A1    7 B1                 
 -0.948  -0.914  -0.787  -0.642  -0.610  -0.569  -0.542  -0.521
  8 A1    8 B1    9 A1    9 B1   10 A1   11 A1    2 B2   10 B1                 
 -0.501  -0.462  -0.435  -0.402  -0.379  -0.373  -0.354  -0.269
  2 A2   11 B1   12 A1    3 B2    3 A2   13 A1   12 B1    4 B2                 
 -- Virtual --                   
 -0.018  -0.018  -0.003   0.011   0.048   0.049   0.050   0.065
  4 A2   14 A1   15 A1   13 B1   16 A1    5 B2   14 B1   17 A1                 
  0.077   0.083   0.084   0.096   0.104   0.112   0.131   0.131
 15 B1   18 A1    5 A2    6 B2   19 A1   16 B1   17 B1    6 A2                 
  0.138   0.175   0.179   0.217   0.257   0.271   0.278   0.319
 20 A1   21 A1   18 B1   19 B1    7 B2   20 B1   22 A1   23 A1                 
  0.321   0.326   0.340   0.349   0.368   0.403   0.421   0.421
 21 B1   22 B1   24 A1    7 A2   23 B1   25 A1   26 A1    8 B2                 
  0.456   0.469   0.472   0.480   0.498   0.526   0.554   0.630
  8 A2   27 A1   24 B1   25 B1    9 B2   26 B1    9 A2   28 A1                 
  0.699   0.718   0.738   0.776   0.816   0.820   0.823   0.855
 29 A1   10 B2   27 B1   28 B1   10 A2   29 B1   11 B2   30 A1                 
  0.891   0.909   0.922   1.005   1.046   1.088   1.106   1.179
 11 A2   31 A1   30 B1   31 B1   32 A1   33 A1   12 B2   32 B1                 
  1.236   1.312   1.335   1.349   1.365   1.414   1.416   1.473
 33 B1   13 B2   34 A1   12 A2   14 B2   35 A1   34 B1   35 B1                 
  1.518   1.592   1.668   1.767   1.857   1.883   1.884   1.968
 36 A1   13 A2   37 A1   38 A1   36 B1   14 A2   39 A1   37 B1                 
  2.141   2.204   2.260   2.261   2.279   2.429   2.507   2.527
 38 B1   15 B2   15 A2   40 A1   39 B1   41 A1   40 B1   41 B1                 
  2.579   2.792   2.987   3.089   3.205   3.542   3.737   3.752
 16 B2   16 A2   42 A1   42 B1   43 A1   43 B1   17 B2   44 A1                 
  3.756   3.805   3.933   3.960   3.996   4.182   4.648   4.894
 17 A2   44 B1   18 B2   45 A1   18 A2   45 B1   46 A1   46 B1                 
  6.246   6.296   6.319   6.385   6.498   6.786   9.731   9.797
 19 B2   19 A2   47 A1   47 B1   48 A1   48 B1   49 A1   49 B1                 
 23.318  24.113  25.750  25.818  25.842  26.068  26.262  26.584
 50 A1   50 B1   20 B2   20 A2   51 A1   51 B1   52 A1   52 B1                 
 66.708  66.743 215.714 215.790
 53 A1   53 B1   54 A1   54 B1                                                 

 Beta MOs, Restricted
 -- Occupied --                  
-101.60 -101.60  -24.73  -24.73  -10.34  -10.34   -9.51   -9.51
  1 B1    1 A1    2 B1    2 A1    3 A1    3 B1    4 B1    4 A1                 
 -7.279  -7.279  -7.269  -7.269  -7.268  -7.268  -1.292  -1.278
  5 B1    5 A1    1 B2    1 A2    6 A1    6 B1    7 A1    7 B1                 
 -0.948  -0.914  -0.787  -0.642  -0.610  -0.569  -0.542  -0.521
  8 A1    8 B1    9 A1    9 B1   10 A1   11 A1    2 B2   10 B1                 
 -0.501  -0.462  -0.435  -0.402  -0.379  -0.373  -0.354  -0.269
  2 A2   11 B1   12 A1    3 B2    3 A2   13 A1   12 B1    4 B2                 
 -- Virtual --                   
 -0.018  -0.018  -0.003   0.011   0.048   0.049   0.050   0.065
  4 A2   14 A1   15 A1   13 B1   16 A1    5 B2   14 B1   17 A1                 
  0.077   0.083   0.084   0.096   0.104   0.112   0.131   0.131
 15 B1   18 A1    5 A2    6 B2   19 A1   16 B1   17 B1    6 A2                 
  0.138   0.175   0.179   0.217   0.257   0.271   0.278   0.319
 20 A1   21 A1   18 B1   19 B1    7 B2   20 B1   22 A1   23 A1                 
  0.321   0.326   0.340   0.349   0.368   0.403   0.421   0.421
 21 B1   22 B1   24 A1    7 A2   23 B1   25 A1   26 A1    8 B2                 
  0.456   0.469   0.472   0.480   0.498   0.526   0.554   0.630
  8 A2   27 A1   24 B1   25 B1    9 B2   26 B1    9 A2   28 A1                 
  0.699   0.718   0.738   0.776   0.816   0.820   0.823   0.855
 29 A1   10 B2   27 B1   28 B1   10 A2   29 B1   11 B2   30 A1                 
  0.891   0.909   0.922   1.005   1.046   1.088   1.106   1.179
 11 A2   31 A1   30 B1   31 B1   32 A1   33 A1   12 B2   32 B1                 
  1.236   1.312   1.335   1.349   1.365   1.414   1.416   1.473
 33 B1   13 B2   34 A1   12 A2   14 B2   35 A1   34 B1   35 B1                 
  1.518   1.592   1.668   1.767   1.857   1.883   1.884   1.968
 36 A1   13 A2   37 A1   38 A1   36 B1   14 A2   39 A1   37 B1                 
  2.141   2.204   2.260   2.261   2.279   2.429   2.507   2.527
 38 B1   15 B2   15 A2   40 A1   39 B1   41 A1   40 B1   41 B1                 
  2.579   2.792   2.987   3.089   3.205   3.542   3.737   3.752
 16 B2   16 A2   42 A1   42 B1   43 A1   43 B1   17 B2   44 A1                 
  3.756   3.805   3.933   3.960   3.996   4.182   4.648   4.894
 17 A2   44 B1   18 B2   45 A1   18 A2   45 B1   46 A1   46 B1                 
  6.246   6.296   6.319   6.385   6.498   6.786   9.731   9.797
 19 B2   19 A2   47 A1   47 B1   48 A1   48 B1   49 A1   49 B1                 
 23.318  24.113  25.750  25.818  25.842  26.068  26.262  26.584
 50 A1   50 B1   20 B2   20 A2   51 A1   51 B1   52 A1   52 B1                 
 66.708  66.743 215.714 215.790
 53 A1   53 B1   54 A1   54 B1                                                 
 --------------------------------------------------------------

          Ground-State Mulliken Net Atomic Charges

     Atom                 Charge (a.u.)
  ----------------------------------------
      1 F                    -0.026680
      2 F                    -0.026680
      3 Cl                    0.331408
      4 Cl                    0.331408
      5 C                    -0.304728
      6 C                    -0.304728
  ----------------------------------------
  Sum of atomic charges =     0.000000

 -----------------------------------------------------------------
                    Cartesian Multipole Moments
 -----------------------------------------------------------------
    Charge (ESU x 10^10)
                 0.0000
    Dipole Moment (Debye)
         X      -0.0000      Y      -0.0000      Z       1.2153
       Tot       1.2153
    Quadrupole Moments (Debye-Ang)
        XX     -45.7933     XY      -0.0000     YY     -45.6613
        XZ       0.0000     YZ       0.0000     ZZ     -47.4214
    Octopole Moments (Debye-Ang^2)
       XXX       0.0000    XXY      -0.0000    XYY       0.0000
       YYY       0.0000    XXZ       1.8490    XYZ      -0.0000
       YYZ      -7.9299    XZZ       0.0000    YZZ      -0.0000
       ZZZ     -14.0711
    Hexadecapole Moments (Debye-Ang^3)
      XXXX    -613.9352   XXXY      -0.0000   XXYY    -114.2572
      XYYY      -0.0000   YYYY     -47.1800   XXXZ       0.0000
      XXYZ       0.0000   XYYZ       0.0000   YYYZ       0.0000
      XXZZ    -146.9973   XYZZ      -0.0000   YYZZ     -59.8198
      XZZZ       0.0000   YZZZ      -0.0000   ZZZZ    -307.2062
 -----------------------------------------------------------------
 Calculating analytic gradient of the SCF energy
 Gradient of SCF Energy
            1           2           3           4           5           6
    1   0.0065836  -0.0065836  -0.0144632   0.0144632  -0.0064987   0.0064987
    2  -0.0000000  -0.0000000  -0.0000000  -0.0000000   0.0000000  -0.0000000
    3   0.0293672   0.0293672  -0.0442780  -0.0442780   0.0149108   0.0149108
 Max gradient component =       4.428E-02
 RMS gradient           =       1.926E-02
 Gradient time:  CPU 5.76 s  wall 1.54 s
 Geometry Optimization Parameters
   NAtoms,    NIC,     NZ,  NCons,   NDum,   NFix, NCnnct, MaxDiis
        6      37       0       0       0       0       0       0

 Cartesian Hessian Update
 Hessian Updated using BFGS Update


** GEOMETRY OPTIMIZATION IN DELOCALIZED INTERNAL COORDINATES **
   Searching for a Minimum

   Optimization Cycle:   8

                       Coordinates (Angstroms)
     ATOM                X               Y               Z
      1  F         1.3668548332    0.0000000000   -1.4152475839
      2  F        -1.3668548332    0.0000000000   -1.4152475839
      3  Cl        1.7286424730    0.0000000000    0.9611418987
      4  Cl       -1.7286424730    0.0000000000    0.9611418987
      5  C         0.6586147654    0.0000000000   -0.2958943148
      6  C        -0.6586147654    0.0000000000   -0.2958943148
   Point Group: c2v   Number of degrees of freedom:     5


   Energy is  -1196.362709777

 Hessian Updated using BFGS Update

  5 Hessian modes will be used to form the next step
  Hessian Eigenvalues:
     0.096278    0.252785    0.381426    0.504349    0.780800

 Minimum Search - Taking Simple RFO Step
 Searching for Lamda that Minimizes Along All modes
 Value Taken    Lamda =  -0.01615479
 Calculated Step too Large.  Step scaled by  0.816359
 Step Taken.  Stepsize is  0.300000

                             Maximum     Tolerance    Cnvgd?
         Gradient           0.044543      0.000300      NO
         Displacement       0.293076      0.001200      NO
         Energy change     -0.016964      0.000001      NO


 New Cartesian Coordinates Obtained by Inverse Iteration

 Displacement from previous Coordinates is:  0.216859
 ----------------------------------------------------------------
             Standard Nuclear Orientation (Angstroms)
    I     Atom           X                Y                Z
 ----------------------------------------------------------------
    1      F       1.3301022213     0.0000000000    -1.4557666672
    2      F      -1.3301022213     0.0000000000    -1.4557666672
    3      Cl      1.6995653541     0.0000000000     1.0120719387
    4      Cl     -1.6995653541     0.0000000000     1.0120719387
    5      C       0.6652708192     0.0000000000    -0.3063052716
    6      C      -0.6652708192     0.0000000000    -0.3063052716
 ----------------------------------------------------------------
 Molecular Point Group                 C2v   NOp =  4
 Largest Abelian Subgroup              C2v   NOp =  4
 Nuclear Repulsion Energy =   353.9063502092 hartrees
 There are       32 alpha and       32 beta electrons
 Applying Cartesian multipole field
    Component          Value
    ---------          -----
     (2,0,0)        1.00000E-11
     (0,2,0)        2.00000E-11
     (0,0,2)       -3.00000E-11
 Nucleus-field energy     =    -0.0000000031 hartrees
 Requested basis set is 6-311++G(d,p)
 There are 50 shells and 148 basis functions
 A cutoff of  1.0D-11 yielded   1091 shell pairs
 There are     10225 function pairs (     11072 Cartesian)
 Smallest overlap matrix eigenvalue = 3.16E-05
 Guess MOs from SCF MO coefficient file

 -----------------------------------------------------------------------
  General SCF calculation program by
  Eric Jon Sundstrom, Paul Horn, Yuezhi Mao, Dmitri Zuev, Alec White,
  David Stuck, Shaama M.S., Shane Yost, Joonho Lee, David Small,
  Daniel Levine, Susi Lehtola, Hugh Burton, Evgeny Epifanovsky
 -----------------------------------------------------------------------
 Exchange:     0.2000 Hartree-Fock + 0.0800 Slater + 0.7200 B88
 Correlation:  0.1900 VWN1RPA + 0.8100 LYP
 Using SG-1 standard quadrature grid
 using 4 threads for integral computing
 -------------------------------------------------------
 OpenMP Integral computing Module                
 Release: version 2.0, May 2017, Q-Chem Inc. Pleasanton 
 -------------------------------------------------------
 -------------------------------------------------------
 OpenMP BLAS3 based DFT computing Module                
 Release: version 1.0, May 2013, Q-Chem Inc. Pittsburgh 
 -------------------------------------------------------
 A restricted SCF calculation will be
 performed using DIIS
 SCF converges when DIIS error is below 1.0e-08
 ---------------------------------------
  Cycle       Energy         DIIS error
 ---------------------------------------
    1   -1196.3681721100      9.29e-04  
    2   -1196.3715663640      3.49e-04  
    3   -1196.3715158866      3.78e-04  
    4   -1196.3718545099      5.91e-05  
    5   -1196.3718609736      2.24e-05  
    6   -1196.3718619095      5.06e-06  
    7   -1196.3718619617      7.97e-07  
    8   -1196.3718619633      1.02e-07  
    9   -1196.3718619633      2.80e-08  
   10   -1196.3718619633      4.56e-09  Convergence criterion met
 ---------------------------------------
 SCF time:   CPU 16.04s  wall 4.00s 
 SCF   energy in the final basis set =    -1196.3718619633
 Total energy in the final basis set =    -1196.3718619633

 --------------------------------------------------------------
             Orbital Energies (a.u.) and Symmetries
 --------------------------------------------------------------

 Alpha MOs, Restricted
 -- Occupied --                  
-101.60 -101.60  -24.73  -24.73  -10.34  -10.34   -9.52   -9.52
  1 B1    1 A1    2 B1    2 A1    3 A1    3 B1    4 B1    4 A1                 
 -7.280  -7.280  -7.270  -7.270  -7.270  -7.270  -1.291  -1.276
  5 A1    5 B1    1 B2    1 A2    6 A1    6 B1    7 A1    7 B1                 
 -0.944  -0.908  -0.783  -0.642  -0.606  -0.569  -0.540  -0.520
  8 A1    8 B1    9 A1    9 B1   10 A1   11 A1    2 B2   10 B1                 
 -0.499  -0.460  -0.434  -0.402  -0.378  -0.378  -0.355  -0.269
  2 A2   11 B1   12 A1    3 B2    3 A2   13 A1   12 B1    4 B2                 
 -- Virtual --                   
 -0.022  -0.014  -0.005   0.005   0.043   0.046   0.050   0.065
  4 A2   14 A1   15 A1   13 B1   16 A1   14 B1    5 B2   17 A1                 
  0.073   0.084   0.084   0.095   0.105   0.114   0.130   0.130
 15 B1    5 A2   18 A1    6 B2   19 A1   16 B1   17 B1    6 A2                 
  0.134   0.170   0.177   0.217   0.259   0.266   0.275   0.320
 20 A1   21 A1   18 B1   19 B1    7 B2   20 B1   22 A1   21 B1                 
  0.321   0.325   0.343   0.349   0.368   0.400   0.420   0.421
 23 A1   22 B1   24 A1    7 A2   23 B1   25 A1   26 A1    8 B2                 
  0.459   0.464   0.468   0.478   0.498   0.517   0.549   0.635
  8 A2   27 A1   24 B1   25 B1    9 B2   26 B1    9 A2   28 A1                 
  0.707   0.725   0.731   0.772   0.816   0.823   0.825   0.851
 29 A1   10 B2   27 B1   28 B1   10 A2   11 B2   29 B1   30 A1                 
  0.889   0.900   0.915   0.982   1.048   1.077   1.104   1.151
 11 A2   31 A1   30 B1   31 B1   32 A1   33 A1   12 B2   32 B1                 
  1.228   1.300   1.328   1.346   1.364   1.411   1.425   1.483
 33 B1   13 B2   34 A1   12 A2   14 B2   35 A1   34 B1   35 B1                 
  1.538   1.587   1.647   1.740   1.863   1.869   1.879   1.974
 36 A1   13 A2   37 A1   38 A1   36 B1   14 A2   39 A1   37 B1                 
  2.120   2.203   2.231   2.257   2.266   2.431   2.460   2.513
 38 B1   15 B2   39 B1   15 A2   40 A1   41 A1   40 B1   41 B1                 
  2.575   2.784   2.982   3.097   3.175   3.528   3.737   3.751
 16 B2   16 A2   42 A1   42 B1   43 A1   43 B1   17 B2   44 A1                 
  3.754   3.807   3.928   3.947   3.990   4.175   4.636   4.894
 17 A2   44 B1   18 B2   45 A1   18 A2   45 B1   46 A1   46 B1                 
  6.245   6.294   6.302   6.393   6.493   6.780   9.716   9.779
 19 B2   19 A2   47 A1   47 B1   48 A1   48 B1   49 A1   49 B1                 
 23.313  24.053  25.746  25.816  25.857  26.019  26.269  26.528
 50 A1   50 B1   20 B2   20 A2   51 A1   51 B1   52 A1   52 B1                 
 66.705  66.738 215.697 215.770
 53 A1   53 B1   54 A1   54 B1                                                 

 Beta MOs, Restricted
 -- Occupied --                  
-101.60 -101.60  -24.73  -24.73  -10.34  -10.34   -9.52   -9.52
  1 B1    1 A1    2 B1    2 A1    3 A1    3 B1    4 B1    4 A1                 
 -7.280  -7.280  -7.270  -7.270  -7.270  -7.270  -1.291  -1.276
  5 A1    5 B1    1 B2    1 A2    6 A1    6 B1    7 A1    7 B1                 
 -0.944  -0.908  -0.783  -0.642  -0.606  -0.569  -0.540  -0.520
  8 A1    8 B1    9 A1    9 B1   10 A1   11 A1    2 B2   10 B1                 
 -0.499  -0.460  -0.434  -0.402  -0.378  -0.378  -0.355  -0.269
  2 A2   11 B1   12 A1    3 B2    3 A2   13 A1   12 B1    4 B2                 
 -- Virtual --                   
 -0.022  -0.014  -0.005   0.005   0.043   0.046   0.050   0.065
  4 A2   14 A1   15 A1   13 B1   16 A1   14 B1    5 B2   17 A1                 
  0.073   0.084   0.084   0.095   0.105   0.114   0.130   0.130
 15 B1    5 A2   18 A1    6 B2   19 A1   16 B1   17 B1    6 A2                 
  0.134   0.170   0.177   0.217   0.259   0.266   0.275   0.320
 20 A1   21 A1   18 B1   19 B1    7 B2   20 B1   22 A1   21 B1                 
  0.321   0.325   0.343   0.349   0.368   0.400   0.420   0.421
 23 A1   22 B1   24 A1    7 A2   23 B1   25 A1   26 A1    8 B2                 
  0.459   0.464   0.468   0.478   0.498   0.517   0.549   0.635
  8 A2   27 A1   24 B1   25 B1    9 B2   26 B1    9 A2   28 A1                 
  0.707   0.725   0.731   0.772   0.816   0.823   0.825   0.851
 29 A1   10 B2   27 B1   28 B1   10 A2   11 B2   29 B1   30 A1                 
  0.889   0.900   0.915   0.982   1.048   1.077   1.104   1.151
 11 A2   31 A1   30 B1   31 B1   32 A1   33 A1   12 B2   32 B1                 
  1.228   1.300   1.328   1.346   1.364   1.411   1.425   1.483
 33 B1   13 B2   34 A1   12 A2   14 B2   35 A1   34 B1   35 B1                 
  1.538   1.587   1.647   1.740   1.863   1.869   1.879   1.974
 36 A1   13 A2   37 A1   38 A1   36 B1   14 A2   39 A1   37 B1                 
  2.120   2.203   2.231   2.257   2.266   2.431   2.460   2.513
 38 B1   15 B2   39 B1   15 A2   40 A1   41 A1   40 B1   41 B1                 
  2.575   2.784   2.982   3.097   3.175   3.528   3.737   3.751
 16 B2   16 A2   42 A1   42 B1   43 A1   43 B1   17 B2   44 A1                 
  3.754   3.807   3.928   3.947   3.990   4.175   4.636   4.894
 17 A2   44 B1   18 B2   45 A1   18 A2   45 B1   46 A1   46 B1                 
  6.245   6.294   6.302   6.393   6.493   6.780   9.716   9.779
 19 B2   19 A2   47 A1   47 B1   48 A1   48 B1   49 A1   49 B1                 
 23.313  24.053  25.746  25.816  25.857  26.019  26.269  26.528
 50 A1   50 B1   20 B2   20 A2   51 A1   51 B1   52 A1   52 B1                 
 66.705  66.738 215.697 215.770
 53 A1   53 B1   54 A1   54 B1                                                 
 --------------------------------------------------------------

          Ground-State Mulliken Net Atomic Charges

     Atom                 Charge (a.u.)
  ----------------------------------------
      1 F                    -0.028432
      2 F                    -0.028432
      3 Cl                    0.338554
      4 Cl                    0.338554
      5 C                    -0.310122
      6 C                    -0.310122
  ----------------------------------------
  Sum of atomic charges =     0.000000

 -----------------------------------------------------------------
                    Cartesian Multipole Moments
 -----------------------------------------------------------------
    Charge (ESU x 10^10)
                 0.0000
    Dipole Moment (Debye)
         X      -0.0000      Y       0.0000      Z       1.2578
       Tot       1.2578
    Quadrupole Moments (Debye-Ang)
        XX     -45.9577     XY      -0.0000     YY     -45.7998
        XZ       0.0000     YZ       0.0000     ZZ     -47.2151
    Octopole Moments (Debye-Ang^2)
       XXX       0.0000    XXY       0.0000    XYY      -0.0000
       YYY       0.0000    XXZ       0.7666    XYZ      -0.0000
       YYZ      -8.7443    XZZ       0.0000    YZZ       0.0000
       ZZZ     -15.2673
    Hexadecapole Moments (Debye-Ang^3)
      XXXX    -599.4378   XXXY      -0.0000   XXYY    -111.1526
      XYYY       0.0000   YYYY     -47.5033   XXXZ       0.0000
      XXYZ       0.0000   XYYZ       0.0000   YYYZ       0.0000
      XXZZ    -146.5728   XYZZ      -0.0000   YYZZ     -63.5453
      XZZZ       0.0000   YZZZ       0.0000   ZZZZ    -326.0987
 -----------------------------------------------------------------
 Calculating analytic gradient of the SCF energy
 Gradient of SCF Energy
            1           2           3           4           5           6
    1   0.0000145  -0.0000145  -0.0085113   0.0085113   0.0062741  -0.0062741
    2  -0.0000000   0.0000000   0.0000000   0.0000000  -0.0000000   0.0000000
    3   0.0129082   0.0129082  -0.0214955  -0.0214955   0.0085873   0.0085873
 Max gradient component =       2.150E-02
 RMS gradient           =       9.512E-03
 Gradient time:  CPU 5.70 s  wall 1.52 s
 Geometry Optimization Parameters
   NAtoms,    NIC,     NZ,  NCons,   NDum,   NFix, NCnnct, MaxDiis
        6      37       0       0       0       0       0       0

 Cartesian Hessian Update
 Hessian Updated using BFGS Update


** GEOMETRY OPTIMIZATION IN DELOCALIZED INTERNAL COORDINATES **
   Searching for a Minimum

   Optimization Cycle:   9

                       Coordinates (Angstroms)
     ATOM                X               Y               Z
      1  F         1.3301022213    0.0000000000   -1.4557666672
      2  F        -1.3301022213    0.0000000000   -1.4557666672
      3  Cl        1.6995653541    0.0000000000    1.0120719387
      4  Cl       -1.6995653541    0.0000000000    1.0120719387
      5  C         0.6652708192    0.0000000000   -0.3063052716
      6  C        -0.6652708192    0.0000000000   -0.3063052716
   Point Group: c2v   Number of degrees of freedom:     5


   Energy is  -1196.371861963

 Hessian Updated using BFGS Update

  5 Hessian modes will be used to form the next step
  Hessian Eigenvalues:
     0.083981    0.254687    0.384392    0.506138    0.744544

 Minimum Search - Taking Simple RFO Step
 Searching for Lamda that Minimizes Along All modes
 Value Taken    Lamda =  -0.00389696
 Step Taken.  Stepsize is  0.199947

                             Maximum     Tolerance    Cnvgd?
         Gradient           0.017614      0.000300      NO
         Displacement       0.191133      0.001200      NO
         Energy change     -0.009152      0.000001      NO


 New Cartesian Coordinates Obtained by Inverse Iteration

 Displacement from previous Coordinates is:  0.163245
 ----------------------------------------------------------------
             Standard Nuclear Orientation (Angstroms)
    I     Atom           X                Y                Z
 ----------------------------------------------------------------
    1      F       1.3206213996     0.0000000000    -1.4819040404
    2      F      -1.3206213996     0.0000000000    -1.4819040404
    3      Cl      1.6651408702     0.0000000000     1.0518934844
    4      Cl     -1.6651408702     0.0000000000     1.0518934844
    5      C       0.6656123152     0.0000000000    -0.3199894440
    6      C      -0.6656123152     0.0000000000    -0.3199894440
 ----------------------------------------------------------------
 Molecular Point Group                 C2v   NOp =  4
 Largest Abelian Subgroup              C2v   NOp =  4
 Nuclear Repulsion Energy =   352.3340669937 hartrees
 There are       32 alpha and       32 beta electrons
 Applying Cartesian multipole field
    Component          Value
    ---------          -----
     (2,0,0)        1.00000E-11
     (0,2,0)        2.00000E-11
     (0,0,2)       -3.00000E-11
 Nucleus-field energy     =    -0.0000000037 hartrees
 Requested basis set is 6-311++G(d,p)
 There are 50 shells and 148 basis functions
 A cutoff of  1.0D-11 yielded   1093 shell pairs
 There are     10255 function pairs (     11108 Cartesian)
 Smallest overlap matrix eigenvalue = 3.42E-05
 Guess MOs from SCF MO coefficient file

 -----------------------------------------------------------------------
  General SCF calculation program by
  Eric Jon Sundstrom, Paul Horn, Yuezhi Mao, Dmitri Zuev, Alec White,
  David Stuck, Shaama M.S., Shane Yost, Joonho Lee, David Small,
  Daniel Levine, Susi Lehtola, Hugh Burton, Evgeny Epifanovsky
 -----------------------------------------------------------------------
 Exchange:     0.2000 Hartree-Fock + 0.0800 Slater + 0.7200 B88
 Correlation:  0.1900 VWN1RPA + 0.8100 LYP
 Using SG-1 standard quadrature grid
 using 4 threads for integral computing
 -------------------------------------------------------
 OpenMP Integral computing Module                
 Release: version 2.0, May 2017, Q-Chem Inc. Pleasanton 
 -------------------------------------------------------
 -------------------------------------------------------
 OpenMP BLAS3 based DFT computing Module                
 Release: version 1.0, May 2013, Q-Chem Inc. Pittsburgh 
 -------------------------------------------------------
 A restricted SCF calculation will be
 performed using DIIS
 SCF converges when DIIS error is below 1.0e-08
 ---------------------------------------
  Cycle       Energy         DIIS error
 ---------------------------------------
    1   -1196.3725030694      6.03e-04  
    2   -1196.3740137954      2.11e-04  
    3   -1196.3740000277      2.28e-04  
    4   -1196.3741263772      4.02e-05  
    5   -1196.3741297975      1.26e-05  
    6   -1196.3741300836      3.83e-06  
    7   -1196.3741301130      5.06e-07  
    8   -1196.3741301136      7.49e-08  
    9   -1196.3741301136      2.04e-08  
   10   -1196.3741301136      3.06e-09  Convergence criterion met
 ---------------------------------------
 SCF time:   CPU 15.97s  wall 4.00s 
 SCF   energy in the final basis set =    -1196.3741301136
 Total energy in the final basis set =    -1196.3741301136

 --------------------------------------------------------------
             Orbital Energies (a.u.) and Symmetries
 --------------------------------------------------------------

 Alpha MOs, Restricted
 -- Occupied --                  
-101.60 -101.60  -24.74  -24.74  -10.34  -10.34   -9.52   -9.52
  1 B1    1 A1    2 B1    2 A1    3 A1    3 B1    4 B1    4 A1                 
 -7.281  -7.281  -7.270  -7.270  -7.270  -7.270  -1.290  -1.274
  5 A1    5 B1    1 B2    1 A2    6 A1    6 B1    7 A1    7 B1                 
 -0.941  -0.903  -0.782  -0.641  -0.605  -0.568  -0.538  -0.519
  8 A1    8 B1    9 A1    9 B1   10 A1   11 A1    2 B2   10 B1                 
 -0.498  -0.459  -0.434  -0.402  -0.380  -0.377  -0.354  -0.271
  2 A2   11 B1   12 A1    3 B2   13 A1    3 A2   12 B1    4 B2                 
 -- Virtual --                   
 -0.024  -0.017  -0.008  -0.001   0.040   0.044   0.050   0.065
  4 A2   14 A1   15 A1   13 B1   16 A1   14 B1    5 B2   17 A1                 
  0.070   0.084   0.084   0.094   0.106   0.117   0.129   0.130
 15 B1    5 A2   18 A1    6 B2   19 A1   16 B1   17 B1    6 A2                 
  0.130   0.167   0.175   0.218   0.261   0.263   0.274   0.319
 20 A1   21 A1   18 B1   19 B1    7 B2   20 B1   22 A1   21 B1                 
  0.321   0.328   0.343   0.348   0.367   0.397   0.421   0.422
 23 A1   22 B1   24 A1    7 A2   23 B1   25 A1    8 B2   26 A1                 
  0.458   0.460   0.461   0.477   0.497   0.513   0.546   0.636
 27 A1   24 B1    8 A2   25 B1    9 B2   26 B1    9 A2   28 A1                 
  0.712   0.723   0.731   0.772   0.817   0.823   0.835   0.848
 29 A1   27 B1   10 B2   28 B1   10 A2   11 B2   29 B1   30 A1                 
  0.888   0.892   0.910   0.968   1.045   1.072   1.101   1.132
 11 A2   31 A1   30 B1   31 B1   32 A1   33 A1   12 B2   32 B1                 
  1.222   1.288   1.327   1.343   1.365   1.412   1.428   1.485
 33 B1   13 B2   34 A1   12 A2   14 B2   35 A1   34 B1   35 B1                 
  1.543   1.585   1.642   1.719   1.864   1.867   1.873   1.978
 36 A1   13 A2   37 A1   38 A1   14 A2   36 B1   39 A1   37 B1                 
  2.118   2.196   2.203   2.254   2.274   2.428   2.431   2.504
 38 B1   39 B1   15 B2   15 A2   40 A1   40 B1   41 A1   41 B1                 
  2.573   2.781   2.972   3.097   3.163   3.504   3.735   3.750
 16 B2   16 A2   42 A1   42 B1   43 A1   43 B1   17 B2   44 A1                 
  3.752   3.803   3.922   3.935   3.983   4.164   4.626   4.891
 17 A2   44 B1   18 B2   45 A1   18 A2   45 B1   46 A1   46 B1                 
  6.245   6.293   6.297   6.393   6.487   6.771   9.702   9.767
 19 B2   19 A2   47 A1   47 B1   48 A1   48 B1   49 A1   49 B1                 
 23.301  24.047  25.744  25.814  25.876  25.977  26.277  26.487
 50 A1   50 B1   20 B2   20 A2   51 A1   51 B1   52 A1   52 B1                 
 66.702  66.734 215.682 215.757
 53 A1   53 B1   54 A1   54 B1                                                 

 Beta MOs, Restricted
 -- Occupied --                  
-101.60 -101.60  -24.74  -24.74  -10.34  -10.34   -9.52   -9.52
  1 B1    1 A1    2 B1    2 A1    3 A1    3 B1    4 B1    4 A1                 
 -7.281  -7.281  -7.270  -7.270  -7.270  -7.270  -1.290  -1.274
  5 A1    5 B1    1 B2    1 A2    6 A1    6 B1    7 A1    7 B1                 
 -0.941  -0.903  -0.782  -0.641  -0.605  -0.568  -0.538  -0.519
  8 A1    8 B1    9 A1    9 B1   10 A1   11 A1    2 B2   10 B1                 
 -0.498  -0.459  -0.434  -0.402  -0.380  -0.377  -0.354  -0.271
  2 A2   11 B1   12 A1    3 B2   13 A1    3 A2   12 B1    4 B2                 
 -- Virtual --                   
 -0.024  -0.017  -0.008  -0.001   0.040   0.044   0.050   0.065
  4 A2   14 A1   15 A1   13 B1   16 A1   14 B1    5 B2   17 A1                 
  0.070   0.084   0.084   0.094   0.106   0.117   0.129   0.130
 15 B1    5 A2   18 A1    6 B2   19 A1   16 B1   17 B1    6 A2                 
  0.130   0.167   0.175   0.218   0.261   0.263   0.274   0.319
 20 A1   21 A1   18 B1   19 B1    7 B2   20 B1   22 A1   21 B1                 
  0.321   0.328   0.343   0.348   0.367   0.397   0.421   0.422
 23 A1   22 B1   24 A1    7 A2   23 B1   25 A1    8 B2   26 A1                 
  0.458   0.460   0.461   0.477   0.497   0.513   0.546   0.636
 27 A1   24 B1    8 A2   25 B1    9 B2   26 B1    9 A2   28 A1                 
  0.712   0.723   0.731   0.772   0.817   0.823   0.835   0.848
 29 A1   27 B1   10 B2   28 B1   10 A2   11 B2   29 B1   30 A1                 
  0.888   0.892   0.910   0.968   1.045   1.072   1.101   1.132
 11 A2   31 A1   30 B1   31 B1   32 A1   33 A1   12 B2   32 B1                 
  1.222   1.288   1.327   1.343   1.365   1.412   1.428   1.485
 33 B1   13 B2   34 A1   12 A2   14 B2   35 A1   34 B1   35 B1                 
  1.543   1.585   1.642   1.719   1.864   1.867   1.873   1.978
 36 A1   13 A2   37 A1   38 A1   14 A2   36 B1   39 A1   37 B1                 
  2.118   2.196   2.203   2.254   2.274   2.428   2.431   2.504
 38 B1   39 B1   15 B2   15 A2   40 A1   40 B1   41 A1   41 B1                 
  2.573   2.781   2.972   3.097   3.163   3.504   3.735   3.750
 16 B2   16 A2   42 A1   42 B1   43 A1   43 B1   17 B2   44 A1                 
  3.752   3.803   3.922   3.935   3.983   4.164   4.626   4.891
 17 A2   44 B1   18 B2   45 A1   18 A2   45 B1   46 A1   46 B1                 
  6.245   6.293   6.297   6.393   6.487   6.771   9.702   9.767
 19 B2   19 A2   47 A1   47 B1   48 A1   48 B1   49 A1   49 B1                 
 23.301  24.047  25.744  25.814  25.876  25.977  26.277  26.487
 50 A1   50 B1   20 B2   20 A2   51 A1   51 B1   52 A1   52 B1                 
 66.702  66.734 215.682 215.757
 53 A1   53 B1   54 A1   54 B1                                                 
 --------------------------------------------------------------

          Ground-State Mulliken Net Atomic Charges

     Atom                 Charge (a.u.)
  ----------------------------------------
      1 F                    -0.032331
      2 F                    -0.032331
      3 Cl                    0.339790
      4 Cl                    0.339790
      5 C                    -0.307459
      6 C                    -0.307459
  ----------------------------------------
  Sum of atomic charges =     0.000000

 -----------------------------------------------------------------
                    Cartesian Multipole Moments
 -----------------------------------------------------------------
    Charge (ESU x 10^10)
                -0.0000
    Dipole Moment (Debye)
         X      -0.0000      Y       0.0000      Z       1.2524
       Tot       1.2524
    Quadrupole Moments (Debye-Ang)
        XX     -46.2174     XY      -0.0000     YY     -45.8922
        XZ       0.0000     YZ       0.0000     ZZ     -47.0701
    Octopole Moments (Debye-Ang^2)
       XXX       0.0000    XXY       0.0000    XYY      -0.0000
       YYY       0.0000    XXZ      -0.1644    XYZ      -0.0000
       YYZ      -9.3906    XZZ       0.0000    YZZ       0.0000
       ZZZ     -16.2179
    Hexadecapole Moments (Debye-Ang^3)
      XXXX    -585.5022   XXXY      -0.0000   XXYY    -108.2310
      XYYY      -0.0000   YYYY     -47.7014   XXXZ       0.0000
      XXYZ       0.0000   XYYZ       0.0000   YYYZ       0.0000
      XXZZ    -146.2762   XYZZ       0.0000   YYZZ     -66.4974
      XZZZ       0.0000   YZZZ       0.0000   ZZZZ    -340.9046
 -----------------------------------------------------------------
 Calculating analytic gradient of the SCF energy
 Gradient of SCF Energy
            1           2           3           4           5           6
    1  -0.0015141   0.0015141  -0.0051266   0.0051266   0.0034287  -0.0034287
    2   0.0000000  -0.0000000  -0.0000000   0.0000000  -0.0000000  -0.0000000
    3   0.0015707   0.0015707  -0.0067530  -0.0067530   0.0051823   0.0051823
 Max gradient component =       6.753E-03
 RMS gradient           =       3.579E-03
 Gradient time:  CPU 5.70 s  wall 1.52 s
 Geometry Optimization Parameters
   NAtoms,    NIC,     NZ,  NCons,   NDum,   NFix, NCnnct, MaxDiis
        6      37       0       0       0       0       0       0

 Cartesian Hessian Update
 Hessian Updated using BFGS Update


** GEOMETRY OPTIMIZATION IN DELOCALIZED INTERNAL COORDINATES **
   Searching for a Minimum

   Optimization Cycle:  10

                       Coordinates (Angstroms)
     ATOM                X               Y               Z
      1  F         1.3206213996    0.0000000000   -1.4819040404
      2  F        -1.3206213996    0.0000000000   -1.4819040404
      3  Cl        1.6651408702    0.0000000000    1.0518934844
      4  Cl       -1.6651408702    0.0000000000    1.0518934844
      5  C         0.6656123152    0.0000000000   -0.3199894440
      6  C        -0.6656123152    0.0000000000   -0.3199894440
   Point Group: c2v   Number of degrees of freedom:     5


   Energy is  -1196.374130114

 Hessian Updated using BFGS Update

  5 Hessian modes will be used to form the next step
  Hessian Eigenvalues:
     0.078828    0.254154    0.384506    0.497282    0.695110

 Minimum Search - Taking Simple RFO Step
 Searching for Lamda that Minimizes Along All modes
 Value Taken    Lamda =  -0.00029124
 Step Taken.  Stepsize is  0.041496

                             Maximum     Tolerance    Cnvgd?
         Gradient           0.007465      0.000300      NO
         Displacement       0.036324      0.001200      NO
         Energy change     -0.002268      0.000001      NO


 New Cartesian Coordinates Obtained by Inverse Iteration

 Displacement from previous Coordinates is:  0.027496
 ----------------------------------------------------------------
             Standard Nuclear Orientation (Angstroms)
    I     Atom           X                Y                Z
 ----------------------------------------------------------------
    1      F       1.3223743114     0.0000000000    -1.4863605464
    2      F      -1.3223743114     0.0000000000    -1.4863605464
    3      Cl      1.6643235586     0.0000000000     1.0600922228
    4      Cl     -1.6643235586     0.0000000000     1.0600922228
    5      C       0.6666281323     0.0000000000    -0.3237316763
    6      C      -0.6666281323     0.0000000000    -0.3237316763
 ----------------------------------------------------------------
 Molecular Point Group                 C2v   NOp =  4
 Largest Abelian Subgroup              C2v   NOp =  4
 Nuclear Repulsion Energy =   351.4452099825 hartrees
 There are       32 alpha and       32 beta electrons
 Applying Cartesian multipole field
    Component          Value
    ---------          -----
     (2,0,0)        1.00000E-11
     (0,2,0)        2.00000E-11
     (0,0,2)       -3.00000E-11
 Nucleus-field energy     =    -0.0000000038 hartrees
 Requested basis set is 6-311++G(d,p)
 There are 50 shells and 148 basis functions
 A cutoff of  1.0D-11 yielded   1093 shell pairs
 There are     10255 function pairs (     11108 Cartesian)
 Smallest overlap matrix eigenvalue = 3.49E-05
 Guess MOs from SCF MO coefficient file

 -----------------------------------------------------------------------
  General SCF calculation program by
  Eric Jon Sundstrom, Paul Horn, Yuezhi Mao, Dmitri Zuev, Alec White,
  David Stuck, Shaama M.S., Shane Yost, Joonho Lee, David Small,
  Daniel Levine, Susi Lehtola, Hugh Burton, Evgeny Epifanovsky
 -----------------------------------------------------------------------
 Exchange:     0.2000 Hartree-Fock + 0.0800 Slater + 0.7200 B88
 Correlation:  0.1900 VWN1RPA + 0.8100 LYP
 Using SG-1 standard quadrature grid
 using 4 threads for integral computing
 -------------------------------------------------------
 OpenMP Integral computing Module                
 Release: version 2.0, May 2017, Q-Chem Inc. Pleasanton 
 -------------------------------------------------------
 -------------------------------------------------------
 OpenMP BLAS3 based DFT computing Module                
 Release: version 1.0, May 2013, Q-Chem Inc. Pittsburgh 
 -------------------------------------------------------
 A restricted SCF calculation will be
 performed using DIIS
 SCF converges when DIIS error is below 1.0e-08
 ---------------------------------------
  Cycle       Energy         DIIS error
 ---------------------------------------
    1   -1196.3742587751      1.32e-04  
    2   -1196.3743124070      6.92e-05  
    3   -1196.3743146679      6.48e-05  
    4   -1196.3743248806      7.92e-06  
    5   -1196.3743249790      3.09e-06  
    6   -1196.3743249966      6.85e-07  
    7   -1196.3743249976      8.61e-08  
    8   -1196.3743249976      1.95e-08  
    9   -1196.3743249976      4.65e-09  Convergence criterion met
 ---------------------------------------
 SCF time:   CPU 14.37s  wall 4.00s 
 SCF   energy in the final basis set =    -1196.3743249976
 Total energy in the final basis set =    -1196.3743249976

 --------------------------------------------------------------
             Orbital Energies (a.u.) and Symmetries
 --------------------------------------------------------------

 Alpha MOs, Restricted
 -- Occupied --                  
-101.60 -101.60  -24.74  -24.74  -10.34  -10.34   -9.52   -9.52
  1 B1    1 A1    2 B1    2 A1    3 A1    3 B1    4 B1    4 A1                 
 -7.281  -7.281  -7.270  -7.270  -7.270  -7.270  -1.290  -1.274
  5 A1    5 B1    1 B2    1 A2    6 A1    6 B1    7 A1    7 B1                 
 -0.939  -0.901  -0.783  -0.642  -0.604  -0.567  -0.538  -0.518
  8 A1    8 B1    9 A1    9 B1   10 A1   11 A1    2 B2   10 B1                 
 -0.499  -0.459  -0.434  -0.401  -0.380  -0.376  -0.354  -0.272
  2 A2   11 B1   12 A1    3 B2   13 A1    3 A2   12 B1    4 B2                 
 -- Virtual --                   
 -0.025  -0.019  -0.008  -0.003   0.039   0.043   0.050   0.065
  4 A2   14 A1   15 A1   13 B1   16 A1   14 B1    5 B2   17 A1                 
  0.069   0.084   0.084   0.094   0.105   0.117   0.129   0.129
 15 B1    5 A2   18 A1    6 B2   19 A1   16 B1   17 B1   20 A1                 
  0.130   0.166   0.174   0.218   0.261   0.263   0.273   0.318
  6 A2   21 A1   18 B1   19 B1    7 B2   20 B1   22 A1   21 B1                 
  0.321   0.328   0.343   0.348   0.366   0.397   0.421   0.422
 23 A1   22 B1   24 A1    7 A2   23 B1   25 A1    8 B2   26 A1                 
  0.457   0.457   0.462   0.476   0.496   0.512   0.545   0.637
 24 B1   27 A1    8 A2   25 B1    9 B2   26 B1    9 A2   28 A1                 
  0.713   0.721   0.733   0.773   0.818   0.824   0.836   0.848
 29 A1   27 B1   10 B2   28 B1   10 A2   11 B2   29 B1   30 A1                 
  0.888   0.888   0.908   0.964   1.043   1.070   1.100   1.129
 11 A2   31 A1   30 B1   31 B1   32 A1   33 A1   12 B2   32 B1                 
  1.219   1.283   1.326   1.341   1.365   1.413   1.427   1.485
 33 B1   13 B2   34 A1   12 A2   14 B2   35 A1   34 B1   35 B1                 
  1.542   1.582   1.639   1.712   1.861   1.865   1.871   1.976
 36 A1   13 A2   37 A1   38 A1   14 A2   36 B1   39 A1   37 B1                 
  2.116   2.189   2.202   2.253   2.274   2.419   2.430   2.503
 38 B1   39 B1   15 B2   15 A2   40 A1   40 B1   41 A1   41 B1                 
  2.571   2.780   2.968   3.094   3.156   3.498   3.735   3.749
 16 B2   16 A2   42 A1   42 B1   43 A1   43 B1   17 B2   44 A1                 
  3.751   3.802   3.920   3.933   3.981   4.160   4.624   4.889
 17 A2   44 B1   18 B2   45 A1   18 A2   45 B1   46 A1   46 B1                 
  6.244   6.292   6.296   6.391   6.484   6.768   9.698   9.763
 19 B2   19 A2   47 A1   47 B1   48 A1   48 B1   49 A1   49 B1                 
 23.298  24.038  25.743  25.814  25.876  25.971  26.277  26.478
 50 A1   50 B1   20 B2   20 A2   51 A1   51 B1   52 A1   52 B1                 
 66.701  66.733 215.677 215.752
 53 A1   53 B1   54 A1   54 B1                                                 

 Beta MOs, Restricted
 -- Occupied --                  
-101.60 -101.60  -24.74  -24.74  -10.34  -10.34   -9.52   -9.52
  1 B1    1 A1    2 B1    2 A1    3 A1    3 B1    4 B1    4 A1                 
 -7.281  -7.281  -7.270  -7.270  -7.270  -7.270  -1.290  -1.274
  5 A1    5 B1    1 B2    1 A2    6 A1    6 B1    7 A1    7 B1                 
 -0.939  -0.901  -0.783  -0.642  -0.604  -0.567  -0.538  -0.518
  8 A1    8 B1    9 A1    9 B1   10 A1   11 A1    2 B2   10 B1                 
 -0.499  -0.459  -0.434  -0.401  -0.380  -0.376  -0.354  -0.272
  2 A2   11 B1   12 A1    3 B2   13 A1    3 A2   12 B1    4 B2                 
 -- Virtual --                   
 -0.025  -0.019  -0.008  -0.003   0.039   0.043   0.050   0.065
  4 A2   14 A1   15 A1   13 B1   16 A1   14 B1    5 B2   17 A1                 
  0.069   0.084   0.084   0.094   0.105   0.117   0.129   0.129
 15 B1    5 A2   18 A1    6 B2   19 A1   16 B1   17 B1   20 A1                 
  0.130   0.166   0.174   0.218   0.261   0.263   0.273   0.318
  6 A2   21 A1   18 B1   19 B1    7 B2   20 B1   22 A1   21 B1                 
  0.321   0.328   0.343   0.348   0.366   0.397   0.421   0.422
 23 A1   22 B1   24 A1    7 A2   23 B1   25 A1    8 B2   26 A1                 
  0.457   0.457   0.462   0.476   0.496   0.512   0.545   0.637
 24 B1   27 A1    8 A2   25 B1    9 B2   26 B1    9 A2   28 A1                 
  0.713   0.721   0.733   0.773   0.818   0.824   0.836   0.848
 29 A1   27 B1   10 B2   28 B1   10 A2   11 B2   29 B1   30 A1                 
  0.888   0.888   0.908   0.964   1.043   1.070   1.100   1.129
 11 A2   31 A1   30 B1   31 B1   32 A1   33 A1   12 B2   32 B1                 
  1.219   1.283   1.326   1.341   1.365   1.413   1.427   1.485
 33 B1   13 B2   34 A1   12 A2   14 B2   35 A1   34 B1   35 B1                 
  1.542   1.582   1.639   1.712   1.861   1.865   1.871   1.976
 36 A1   13 A2   37 A1   38 A1   14 A2   36 B1   39 A1   37 B1                 
  2.116   2.189   2.202   2.253   2.274   2.419   2.430   2.503
 38 B1   39 B1   15 B2   15 A2   40 A1   40 B1   41 A1   41 B1                 
  2.571   2.780   2.968   3.094   3.156   3.498   3.735   3.749
 16 B2   16 A2   42 A1   42 B1   43 A1   43 B1   17 B2   44 A1                 
  3.751   3.802   3.920   3.933   3.981   4.160   4.624   4.889
 17 A2   44 B1   18 B2   45 A1   18 A2   45 B1   46 A1   46 B1                 
  6.244   6.292   6.296   6.391   6.484   6.768   9.698   9.763
 19 B2   19 A2   47 A1   47 B1   48 A1   48 B1   49 A1   49 B1                 
 23.298  24.038  25.743  25.814  25.876  25.971  26.277  26.478
 50 A1   50 B1   20 B2   20 A2   51 A1   51 B1   52 A1   52 B1                 
 66.701  66.733 215.677 215.752
 53 A1   53 B1   54 A1   54 B1                                                 
 --------------------------------------------------------------

          Ground-State Mulliken Net Atomic Charges

     Atom                 Charge (a.u.)
  ----------------------------------------
      1 F                    -0.031942
      2 F                    -0.031942
      3 Cl                    0.338703
      4 Cl                    0.338703
      5 C                    -0.306761
      6 C                    -0.306761
  ----------------------------------------
  Sum of atomic charges =     0.000000

 -----------------------------------------------------------------
                    Cartesian Multipole Moments
 -----------------------------------------------------------------
    Charge (ESU x 10^10)
                 0.0000
    Dipole Moment (Debye)
         X       0.0000      Y       0.0000      Z       1.2266
       Tot       1.2266
    Quadrupole Moments (Debye-Ang)
        XX     -46.2802     XY       0.0000     YY     -45.9331
        XZ      -0.0000     YZ       0.0000     ZZ     -47.0464
    Octopole Moments (Debye-Ang^2)
       XXX      -0.0000    XXY       0.0000    XYY       0.0000
       YYY       0.0000    XXZ      -0.3429    XYZ       0.0000
       YYZ      -9.5381    XZZ      -0.0000    YZZ       0.0000
       ZZZ     -16.5180
    Hexadecapole Moments (Debye-Ang^3)
      XXXX    -586.2442   XXXY       0.0000   XXYY    -108.3062
      XYYY      -0.0000   YYYY     -47.7923   XXXZ      -0.0000
      XXYZ       0.0000   XYYZ      -0.0000   YYYZ       0.0000
      XXZZ    -146.7711   XYZZ       0.0000   YYZZ     -67.1103
      XZZZ      -0.0000   YZZZ       0.0000   ZZZZ    -344.0036
 -----------------------------------------------------------------
 Calculating analytic gradient of the SCF energy
 Gradient of SCF Energy
            1           2           3           4           5           6
    1  -0.0012021   0.0012021  -0.0029157   0.0029157   0.0036006  -0.0036006
    2  -0.0000000   0.0000000  -0.0000000   0.0000000  -0.0000000  -0.0000000
    3  -0.0004134  -0.0004134  -0.0025865  -0.0025865   0.0029999   0.0029999
 Max gradient component =       3.601E-03
 RMS gradient           =       2.076E-03
 Gradient time:  CPU 5.67 s  wall 1.56 s
 Geometry Optimization Parameters
   NAtoms,    NIC,     NZ,  NCons,   NDum,   NFix, NCnnct, MaxDiis
        6      37       0       0       0       0       0       0

 Cartesian Hessian Update
 Hessian Updated using BFGS Update


** GEOMETRY OPTIMIZATION IN DELOCALIZED INTERNAL COORDINATES **
   Searching for a Minimum

   Optimization Cycle:  11

                       Coordinates (Angstroms)
     ATOM                X               Y               Z
      1  F         1.3223743114    0.0000000000   -1.4863605464
      2  F        -1.3223743114    0.0000000000   -1.4863605464
      3  Cl        1.6643235586    0.0000000000    1.0600922228
      4  Cl       -1.6643235586    0.0000000000    1.0600922228
      5  C         0.6666281323    0.0000000000   -0.3237316763
      6  C        -0.6666281323    0.0000000000   -0.3237316763
   Point Group: c2v   Number of degrees of freedom:     5


   Energy is  -1196.374324998

 Hessian Updated using BFGS Update

  5 Hessian modes will be used to form the next step
  Hessian Eigenvalues:
     0.088767    0.249554    0.351085    0.386133    0.581701

 Minimum Search - Taking Simple RFO Step
 Searching for Lamda that Minimizes Along All modes
 Value Taken    Lamda =  -0.00011312
 Step Taken.  Stepsize is  0.020320

                             Maximum     Tolerance    Cnvgd?
         Gradient           0.003672      0.000300      NO
         Displacement       0.012422      0.001200      NO
         Energy change     -0.000195      0.000001      NO


 New Cartesian Coordinates Obtained by Inverse Iteration

 Displacement from previous Coordinates is:  0.017503
 ----------------------------------------------------------------
             Standard Nuclear Orientation (Angstroms)
    I     Atom           X                Y                Z
 ----------------------------------------------------------------
    1      F       1.3265137008     0.0000000000    -1.4866675288
    2      F      -1.3265137008     0.0000000000    -1.4866675288
    3      Cl      1.6677411361     0.0000000000     1.0628842071
    4      Cl     -1.6677411361     0.0000000000     1.0628842071
    5      C       0.6665097121     0.0000000000    -0.3262166783
    6      C      -0.6665097121     0.0000000000    -0.3262166783
 ----------------------------------------------------------------
 Molecular Point Group                 C2v   NOp =  4
 Largest Abelian Subgroup              C2v   NOp =  4
 Nuclear Repulsion Energy =   350.8009081264 hartrees
 There are       32 alpha and       32 beta electrons
 Applying Cartesian multipole field
    Component          Value
    ---------          -----
     (2,0,0)        1.00000E-11
     (0,2,0)        2.00000E-11
     (0,0,2)       -3.00000E-11
 Nucleus-field energy     =    -0.0000000038 hartrees
 Requested basis set is 6-311++G(d,p)
 There are 50 shells and 148 basis functions
 A cutoff of  1.0D-11 yielded   1093 shell pairs
 There are     10255 function pairs (     11108 Cartesian)
 Smallest overlap matrix eigenvalue = 3.51E-05
 Guess MOs from SCF MO coefficient file

 -----------------------------------------------------------------------
  General SCF calculation program by
  Eric Jon Sundstrom, Paul Horn, Yuezhi Mao, Dmitri Zuev, Alec White,
  David Stuck, Shaama M.S., Shane Yost, Joonho Lee, David Small,
  Daniel Levine, Susi Lehtola, Hugh Burton, Evgeny Epifanovsky
 -----------------------------------------------------------------------
 Exchange:     0.2000 Hartree-Fock + 0.0800 Slater + 0.7200 B88
 Correlation:  0.1900 VWN1RPA + 0.8100 LYP
 Using SG-1 standard quadrature grid
 using 4 threads for integral computing
 -------------------------------------------------------
 OpenMP Integral computing Module                
 Release: version 2.0, May 2017, Q-Chem Inc. Pleasanton 
 -------------------------------------------------------
 -------------------------------------------------------
 OpenMP BLAS3 based DFT computing Module                
 Release: version 1.0, May 2013, Q-Chem Inc. Pittsburgh 
 -------------------------------------------------------
 A restricted SCF calculation will be
 performed using DIIS
 SCF converges when DIIS error is below 1.0e-08
 ---------------------------------------
  Cycle       Energy         DIIS error
 ---------------------------------------
    1   -1196.3743601384      9.76e-05  
    2   -1196.3743934534      3.63e-05  
    3   -1196.3743922650      4.33e-05  
    4   -1196.3743969198      6.02e-06  
    5   -1196.3743969749      1.85e-06  
    6   -1196.3743969805      6.74e-07  
    7   -1196.3743969814      6.45e-08  
    8   -1196.3743969814      7.28e-09  Convergence criterion met
 ---------------------------------------
 SCF time:   CPU 12.74s  wall 4.00s 
 SCF   energy in the final basis set =    -1196.3743969814
 Total energy in the final basis set =    -1196.3743969814

 --------------------------------------------------------------
             Orbital Energies (a.u.) and Symmetries
 --------------------------------------------------------------

 Alpha MOs, Restricted
 -- Occupied --                  
-101.60 -101.60  -24.74  -24.74  -10.34  -10.34   -9.52   -9.52
  1 B1    1 A1    2 B1    2 A1    3 A1    3 B1    4 B1    4 A1                 
 -7.281  -7.281  -7.270  -7.270  -7.270  -7.270  -1.290  -1.275
  5 A1    5 B1    1 B2    1 A2    6 A1    6 B1    7 A1    7 B1                 
 -0.937  -0.899  -0.783  -0.642  -0.605  -0.567  -0.538  -0.518
  8 A1    8 B1    9 A1    9 B1   10 A1   11 A1    2 B2   10 B1                 
 -0.499  -0.459  -0.434  -0.401  -0.380  -0.375  -0.354  -0.273
  2 A2   11 B1   12 A1    3 B2   13 A1    3 A2   12 B1    4 B2                 
 -- Virtual --                   
 -0.026  -0.022  -0.008  -0.005   0.038   0.043   0.050   0.065
  4 A2   14 A1   15 A1   13 B1   16 A1   14 B1    5 B2   17 A1                 
  0.068   0.084   0.084   0.094   0.105   0.117   0.129   0.129
 15 B1    5 A2   18 A1    6 B2   19 A1   16 B1   17 B1   20 A1                 
  0.130   0.166   0.174   0.218   0.261   0.263   0.273   0.318
  6 A2   21 A1   18 B1   19 B1    7 B2   20 B1   22 A1   21 B1                 
  0.320   0.328   0.342   0.347   0.366   0.396   0.421   0.422
 23 A1   22 B1   24 A1    7 A2   23 B1   25 A1    8 B2   26 A1                 
  0.455   0.457   0.462   0.475   0.496   0.512   0.544   0.638
 24 B1   27 A1    8 A2   25 B1    9 B2   26 B1    9 A2   28 A1                 
  0.713   0.720   0.734   0.774   0.818   0.824   0.835   0.847
 29 A1   27 B1   10 B2   28 B1   10 A2   11 B2   29 B1   30 A1                 
  0.886   0.888   0.907   0.961   1.041   1.069   1.100   1.130
 31 A1   11 A2   30 B1   31 B1   32 A1   33 A1   12 B2   32 B1                 
  1.217   1.280   1.326   1.340   1.364   1.414   1.425   1.485
 33 B1   13 B2   34 A1   12 A2   14 B2   35 A1   34 B1   35 B1                 
  1.541   1.580   1.638   1.709   1.860   1.862   1.870   1.973
 36 A1   13 A2   37 A1   38 A1   14 A2   36 B1   39 A1   37 B1                 
  2.117   2.188   2.202   2.253   2.273   2.416   2.428   2.504
 38 B1   39 B1   15 B2   15 A2   40 A1   40 B1   41 A1   41 B1                 
  2.570   2.779   2.966   3.090   3.154   3.494   3.734   3.748
 16 B2   16 A2   42 A1   42 B1   43 A1   43 B1   17 B2   44 A1                 
  3.750   3.801   3.920   3.932   3.981   4.158   4.623   4.888
 17 A2   44 B1   18 B2   45 A1   18 A2   45 B1   46 A1   46 B1                 
  6.244   6.291   6.298   6.388   6.483   6.766   9.695   9.760
 19 B2   19 A2   47 A1   47 B1   48 A1   48 B1   49 A1   49 B1                 
 23.296  24.038  25.743  25.813  25.874  25.971  26.277  26.473
 50 A1   50 B1   20 B2   20 A2   51 A1   51 B1   52 A1   52 B1                 
 66.700  66.732 215.674 215.748
 53 A1   53 B1   54 A1   54 B1                                                 

 Beta MOs, Restricted
 -- Occupied --                  
-101.60 -101.60  -24.74  -24.74  -10.34  -10.34   -9.52   -9.52
  1 B1    1 A1    2 B1    2 A1    3 A1    3 B1    4 B1    4 A1                 
 -7.281  -7.281  -7.270  -7.270  -7.270  -7.270  -1.290  -1.275
  5 A1    5 B1    1 B2    1 A2    6 A1    6 B1    7 A1    7 B1                 
 -0.937  -0.899  -0.783  -0.642  -0.605  -0.567  -0.538  -0.518
  8 A1    8 B1    9 A1    9 B1   10 A1   11 A1    2 B2   10 B1                 
 -0.499  -0.459  -0.434  -0.401  -0.380  -0.375  -0.354  -0.273
  2 A2   11 B1   12 A1    3 B2   13 A1    3 A2   12 B1    4 B2                 
 -- Virtual --                   
 -0.026  -0.022  -0.008  -0.005   0.038   0.043   0.050   0.065
  4 A2   14 A1   15 A1   13 B1   16 A1   14 B1    5 B2   17 A1                 
  0.068   0.084   0.084   0.094   0.105   0.117   0.129   0.129
 15 B1    5 A2   18 A1    6 B2   19 A1   16 B1   17 B1   20 A1                 
  0.130   0.166   0.174   0.218   0.261   0.263   0.273   0.318
  6 A2   21 A1   18 B1   19 B1    7 B2   20 B1   22 A1   21 B1                 
  0.320   0.328   0.342   0.347   0.366   0.396   0.421   0.422
 23 A1   22 B1   24 A1    7 A2   23 B1   25 A1    8 B2   26 A1                 
  0.455   0.457   0.462   0.475   0.496   0.512   0.544   0.638
 24 B1   27 A1    8 A2   25 B1    9 B2   26 B1    9 A2   28 A1                 
  0.713   0.720   0.734   0.774   0.818   0.824   0.835   0.847
 29 A1   27 B1   10 B2   28 B1   10 A2   11 B2   29 B1   30 A1                 
  0.886   0.888   0.907   0.961   1.041   1.069   1.100   1.130
 31 A1   11 A2   30 B1   31 B1   32 A1   33 A1   12 B2   32 B1                 
  1.217   1.280   1.326   1.340   1.364   1.414   1.425   1.485
 33 B1   13 B2   34 A1   12 A2   14 B2   35 A1   34 B1   35 B1                 
  1.541   1.580   1.638   1.709   1.860   1.862   1.870   1.973
 36 A1   13 A2   37 A1   38 A1   14 A2   36 B1   39 A1   37 B1                 
  2.117   2.188   2.202   2.253   2.273   2.416   2.428   2.504
 38 B1   39 B1   15 B2   15 A2   40 A1   40 B1   41 A1   41 B1                 
  2.570   2.779   2.966   3.090   3.154   3.494   3.734   3.748
 16 B2   16 A2   42 A1   42 B1   43 A1   43 B1   17 B2   44 A1                 
  3.750   3.801   3.920   3.932   3.981   4.158   4.623   4.888
 17 A2   44 B1   18 B2   45 A1   18 A2   45 B1   46 A1   46 B1                 
  6.244   6.291   6.298   6.388   6.483   6.766   9.695   9.760
 19 B2   19 A2   47 A1   47 B1   48 A1   48 B1   49 A1   49 B1                 
 23.296  24.038  25.743  25.813  25.874  25.971  26.277  26.473
 50 A1   50 B1   20 B2   20 A2   51 A1   51 B1   52 A1   52 B1                 
 66.700  66.732 215.674 215.748
 53 A1   53 B1   54 A1   54 B1                                                 
 --------------------------------------------------------------

          Ground-State Mulliken Net Atomic Charges

     Atom                 Charge (a.u.)
  ----------------------------------------
      1 F                    -0.031214
      2 F                    -0.031214
      3 Cl                    0.337056
      4 Cl                    0.337056
      5 C                    -0.305842
      6 C                    -0.305842
  ----------------------------------------
  Sum of atomic charges =     0.000000

 -----------------------------------------------------------------
                    Cartesian Multipole Moments
 -----------------------------------------------------------------
    Charge (ESU x 10^10)
                -0.0000
    Dipole Moment (Debye)
         X       0.0000      Y       0.0000      Z       1.1951
       Tot       1.1951
    Quadrupole Moments (Debye-Ang)
        XX     -46.3203     XY       0.0000     YY     -45.9577
        XZ      -0.0000     YZ       0.0000     ZZ     -47.0416
    Octopole Moments (Debye-Ang^2)
       XXX      -0.0000    XXY       0.0000    XYY       0.0000
       YYY       0.0000    XXZ      -0.3895    XYZ       0.0000
       YYZ      -9.6032    XZZ      -0.0000    YZZ       0.0000
       ZZZ     -16.7144
    Hexadecapole Moments (Debye-Ang^3)
      XXXX    -588.7759   XXXY       0.0000   XXYY    -108.7588
      XYYY       0.0000   YYYY     -47.8453   XXXZ      -0.0000
      XXYZ       0.0000   XYYZ      -0.0000   YYYZ       0.0000
      XXZZ    -147.2472   XYZZ       0.0000   YYZZ     -67.3033
      XZZZ      -0.0000   YZZZ       0.0000   ZZZZ    -345.0097
 -----------------------------------------------------------------
 Calculating analytic gradient of the SCF energy
 Gradient of SCF Energy
            1           2           3           4           5           6
    1  -0.0004778   0.0004778  -0.0008751   0.0008751   0.0013654  -0.0013654
    2  -0.0000000   0.0000000   0.0000000   0.0000000   0.0000000  -0.0000000
    3  -0.0008387  -0.0008387  -0.0002514  -0.0002514   0.0010901   0.0010901
 Max gradient component =       1.365E-03
 RMS gradient           =       7.313E-04
 Gradient time:  CPU 5.63 s  wall 1.54 s
 Geometry Optimization Parameters
   NAtoms,    NIC,     NZ,  NCons,   NDum,   NFix, NCnnct, MaxDiis
        6      37       0       0       0       0       0       0

 Cartesian Hessian Update
 Hessian Updated using BFGS Update


** GEOMETRY OPTIMIZATION IN DELOCALIZED INTERNAL COORDINATES **
   Searching for a Minimum

   Optimization Cycle:  12

                       Coordinates (Angstroms)
     ATOM                X               Y               Z
      1  F         1.3265137008    0.0000000000   -1.4866675288
      2  F        -1.3265137008    0.0000000000   -1.4866675288
      3  Cl        1.6677411361    0.0000000000    1.0628842071
      4  Cl       -1.6677411361    0.0000000000    1.0628842071
      5  C         0.6665097121    0.0000000000   -0.3262166783
      6  C        -0.6665097121    0.0000000000   -0.3262166783
   Point Group: c2v   Number of degrees of freedom:     5


   Energy is  -1196.374396981

 Hessian Updated using BFGS Update

  5 Hessian modes will be used to form the next step
  Hessian Eigenvalues:
     0.101554    0.198857    0.279229    0.385751    0.580960

 Minimum Search - Taking Simple RFO Step
 Searching for Lamda that Minimizes Along All modes
 Value Taken    Lamda =  -0.00002347
 Step Taken.  Stepsize is  0.011594

                             Maximum     Tolerance    Cnvgd?
         Gradient           0.001259      0.000300      NO
         Displacement       0.007528      0.001200      NO
         Energy change     -0.000072      0.000001      NO


 New Cartesian Coordinates Obtained by Inverse Iteration

 Displacement from previous Coordinates is:  0.012054
 ----------------------------------------------------------------
             Standard Nuclear Orientation (Angstroms)
    I     Atom           X                Y                Z
 ----------------------------------------------------------------
    1      F       1.3297848363     0.0000000000    -1.4852389039
    2      F      -1.3297848363     0.0000000000    -1.4852389039
    3      Cl      1.6702649656     0.0000000000     1.0624742113
    4      Cl     -1.6702649656     0.0000000000     1.0624742113
    5      C       0.6663411886     0.0000000000    -0.3272353073
    6      C      -0.6663411886     0.0000000000    -0.3272353073
 ----------------------------------------------------------------
 Molecular Point Group                 C2v   NOp =  4
 Largest Abelian Subgroup              C2v   NOp =  4
 Nuclear Repulsion Energy =   350.5964873437 hartrees
 There are       32 alpha and       32 beta electrons
 Applying Cartesian multipole field
    Component          Value
    ---------          -----
     (2,0,0)        1.00000E-11
     (0,2,0)        2.00000E-11
     (0,0,2)       -3.00000E-11
 Nucleus-field energy     =    -0.0000000038 hartrees
 Requested basis set is 6-311++G(d,p)
 There are 50 shells and 148 basis functions
 A cutoff of  1.0D-11 yielded   1093 shell pairs
 There are     10255 function pairs (     11108 Cartesian)
 Smallest overlap matrix eigenvalue = 3.50E-05
 Guess MOs from SCF MO coefficient file

 -----------------------------------------------------------------------
  General SCF calculation program by
  Eric Jon Sundstrom, Paul Horn, Yuezhi Mao, Dmitri Zuev, Alec White,
  David Stuck, Shaama M.S., Shane Yost, Joonho Lee, David Small,
  Daniel Levine, Susi Lehtola, Hugh Burton, Evgeny Epifanovsky
 -----------------------------------------------------------------------
 Exchange:     0.2000 Hartree-Fock + 0.0800 Slater + 0.7200 B88
 Correlation:  0.1900 VWN1RPA + 0.8100 LYP
 Using SG-1 standard quadrature grid
 using 4 threads for integral computing
 -------------------------------------------------------
 OpenMP Integral computing Module                
 Release: version 2.0, May 2017, Q-Chem Inc. Pleasanton 
 -------------------------------------------------------
 -------------------------------------------------------
 OpenMP BLAS3 based DFT computing Module                
 Release: version 1.0, May 2013, Q-Chem Inc. Pittsburgh 
 -------------------------------------------------------
 A restricted SCF calculation will be
 performed using DIIS
 SCF converges when DIIS error is below 1.0e-08
 ---------------------------------------
  Cycle       Energy         DIIS error
 ---------------------------------------
    1   -1196.3743966040      5.81e-05  
    2   -1196.3744103422      1.28e-05  
    3   -1196.3744103464      1.26e-05  
    4   -1196.3744106890      4.77e-06  
    5   -1196.3744107305      7.71e-07  
    6   -1196.3744107316      2.13e-07  
    7   -1196.3744107316      9.12e-08  
    8   -1196.3744107316      4.36e-09  Convergence criterion met
 ---------------------------------------
 SCF time:   CPU 12.75s  wall 4.00s 
 SCF   energy in the final basis set =    -1196.3744107316
 Total energy in the final basis set =    -1196.3744107316

 --------------------------------------------------------------
             Orbital Energies (a.u.) and Symmetries
 --------------------------------------------------------------

 Alpha MOs, Restricted
 -- Occupied --                  
-101.60 -101.60  -24.74  -24.74  -10.35  -10.34   -9.52   -9.52
  1 B1    1 A1    2 B1    2 A1    3 A1    3 B1    4 B1    4 A1                 
 -7.281  -7.281  -7.270  -7.270  -7.270  -7.270  -1.291  -1.275
  5 A1    5 B1    1 B2    1 A2    6 A1    6 B1    7 A1    7 B1                 
 -0.936  -0.899  -0.784  -0.642  -0.605  -0.567  -0.538  -0.518
  8 A1    8 B1    9 A1    9 B1   10 A1   11 A1    2 B2   10 B1                 
 -0.499  -0.459  -0.434  -0.400  -0.380  -0.375  -0.354  -0.273
  2 A2   11 B1   12 A1    3 B2   13 A1    3 A2   12 B1    4 B2                 
 -- Virtual --                   
 -0.026  -0.023  -0.008  -0.005   0.038   0.043   0.050   0.065
  4 A2   14 A1   15 A1   13 B1   16 A1   14 B1    5 B2   17 A1                 
  0.068   0.084   0.084   0.094   0.105   0.117   0.129   0.129
 15 B1    5 A2   18 A1    6 B2   19 A1   16 B1   17 B1   20 A1                 
  0.130   0.166   0.174   0.218   0.260   0.263   0.273   0.318
  6 A2   21 A1   18 B1   19 B1    7 B2   20 B1   22 A1   21 B1                 
  0.320   0.327   0.342   0.347   0.366   0.396   0.421   0.422
 23 A1   22 B1   24 A1    7 A2   23 B1   25 A1    8 B2   26 A1                 
  0.455   0.456   0.462   0.475   0.496   0.512   0.544   0.638
 24 B1   27 A1    8 A2   25 B1    9 B2   26 B1    9 A2   28 A1                 
  0.713   0.721   0.735   0.775   0.818   0.825   0.835   0.848
 29 A1   27 B1   10 B2   28 B1   10 A2   11 B2   29 B1   30 A1                 
  0.885   0.889   0.907   0.960   1.041   1.069   1.100   1.131
 31 A1   11 A2   30 B1   31 B1   32 A1   33 A1   12 B2   32 B1                 
  1.216   1.279   1.327   1.340   1.364   1.415   1.424   1.484
 33 B1   13 B2   34 A1   12 A2   14 B2   35 A1   34 B1   35 B1                 
  1.540   1.579   1.638   1.709   1.859   1.861   1.869   1.972
 36 A1   13 A2   37 A1   38 A1   14 A2   36 B1   39 A1   37 B1                 
  2.118   2.189   2.202   2.253   2.273   2.415   2.428   2.504
 38 B1   39 B1   15 B2   15 A2   40 A1   40 B1   41 A1   41 B1                 
  2.570   2.779   2.965   3.088   3.153   3.493   3.734   3.748
 16 B2   16 A2   42 A1   42 B1   43 A1   43 B1   17 B2   44 A1                 
  3.750   3.800   3.920   3.932   3.981   4.157   4.623   4.887
 17 A2   44 B1   18 B2   45 A1   18 A2   45 B1   46 A1   46 B1                 
  6.243   6.290   6.299   6.387   6.482   6.766   9.694   9.759
 19 B2   19 A2   47 A1   47 B1   48 A1   48 B1   49 A1   49 B1                 
 23.295  24.039  25.743  25.813  25.872  25.973  26.276  26.472
 50 A1   50 B1   20 B2   20 A2   51 A1   51 B1   52 A1   52 B1                 
 66.700  66.732 215.673 215.747
 53 A1   53 B1   54 A1   54 B1                                                 

 Beta MOs, Restricted
 -- Occupied --                  
-101.60 -101.60  -24.74  -24.74  -10.35  -10.34   -9.52   -9.52
  1 B1    1 A1    2 B1    2 A1    3 A1    3 B1    4 B1    4 A1                 
 -7.281  -7.281  -7.270  -7.270  -7.270  -7.270  -1.291  -1.275
  5 A1    5 B1    1 B2    1 A2    6 A1    6 B1    7 A1    7 B1                 
 -0.936  -0.899  -0.784  -0.642  -0.605  -0.567  -0.538  -0.518
  8 A1    8 B1    9 A1    9 B1   10 A1   11 A1    2 B2   10 B1                 
 -0.499  -0.459  -0.434  -0.400  -0.380  -0.375  -0.354  -0.273
  2 A2   11 B1   12 A1    3 B2   13 A1    3 A2   12 B1    4 B2                 
 -- Virtual --                   
 -0.026  -0.023  -0.008  -0.005   0.038   0.043   0.050   0.065
  4 A2   14 A1   15 A1   13 B1   16 A1   14 B1    5 B2   17 A1                 
  0.068   0.084   0.084   0.094   0.105   0.117   0.129   0.129
 15 B1    5 A2   18 A1    6 B2   19 A1   16 B1   17 B1   20 A1                 
  0.130   0.166   0.174   0.218   0.260   0.263   0.273   0.318
  6 A2   21 A1   18 B1   19 B1    7 B2   20 B1   22 A1   21 B1                 
  0.320   0.327   0.342   0.347   0.366   0.396   0.421   0.422
 23 A1   22 B1   24 A1    7 A2   23 B1   25 A1    8 B2   26 A1                 
  0.455   0.456   0.462   0.475   0.496   0.512   0.544   0.638
 24 B1   27 A1    8 A2   25 B1    9 B2   26 B1    9 A2   28 A1                 
  0.713   0.721   0.735   0.775   0.818   0.825   0.835   0.848
 29 A1   27 B1   10 B2   28 B1   10 A2   11 B2   29 B1   30 A1                 
  0.885   0.889   0.907   0.960   1.041   1.069   1.100   1.131
 31 A1   11 A2   30 B1   31 B1   32 A1   33 A1   12 B2   32 B1                 
  1.216   1.279   1.327   1.340   1.364   1.415   1.424   1.484
 33 B1   13 B2   34 A1   12 A2   14 B2   35 A1   34 B1   35 B1                 
  1.540   1.579   1.638   1.709   1.859   1.861   1.869   1.972
 36 A1   13 A2   37 A1   38 A1   14 A2   36 B1   39 A1   37 B1                 
  2.118   2.189   2.202   2.253   2.273   2.415   2.428   2.504
 38 B1   39 B1   15 B2   15 A2   40 A1   40 B1   41 A1   41 B1                 
  2.570   2.779   2.965   3.088   3.153   3.493   3.734   3.748
 16 B2   16 A2   42 A1   42 B1   43 A1   43 B1   17 B2   44 A1                 
  3.750   3.800   3.920   3.932   3.981   4.157   4.623   4.887
 17 A2   44 B1   18 B2   45 A1   18 A2   45 B1   46 A1   46 B1                 
  6.243   6.290   6.299   6.387   6.482   6.766   9.694   9.759
 19 B2   19 A2   47 A1   47 B1   48 A1   48 B1   49 A1   49 B1                 
 23.295  24.039  25.743  25.813  25.872  25.973  26.276  26.472
 50 A1   50 B1   20 B2   20 A2   51 A1   51 B1   52 A1   52 B1                 
 66.700  66.732 215.673 215.747
 53 A1   53 B1   54 A1   54 B1                                                 
 --------------------------------------------------------------

          Ground-State Mulliken Net Atomic Charges

     Atom                 Charge (a.u.)
  ----------------------------------------
      1 F                    -0.030592
      2 F                    -0.030592
      3 Cl                    0.335980
      4 Cl                    0.335980
      5 C                    -0.305388
      6 C                    -0.305388
  ----------------------------------------
  Sum of atomic charges =     0.000000

 -----------------------------------------------------------------
                    Cartesian Multipole Moments
 -----------------------------------------------------------------
    Charge (ESU x 10^10)
                 0.0000
    Dipole Moment (Debye)
         X       0.0000      Y       0.0000      Z       1.1757
       Tot       1.1757
    Quadrupole Moments (Debye-Ang)
        XX     -46.3345     XY      -0.0000     YY     -45.9646
        XZ      -0.0000     YZ       0.0000     ZZ     -47.0414
    Octopole Moments (Debye-Ang^2)
       XXX      -0.0000    XXY       0.0000    XYY       0.0000
       YYY       0.0000    XXZ      -0.3783    XYZ      -0.0000
       YYZ      -9.6081    XZZ      -0.0000    YZZ       0.0000
       ZZZ     -16.7790
    Hexadecapole Moments (Debye-Ang^3)
      XXXX    -590.4722   XXXY      -0.0000   XXYY    -109.0729
      XYYY      -0.0000   YYYY     -47.8612   XXXZ      -0.0000
      XXYZ       0.0000   XYYZ      -0.0000   YYYZ       0.0000
      XXZZ    -147.4518   XYZZ       0.0000   YYZZ     -67.2526
      XZZZ      -0.0000   YZZZ       0.0000   ZZZZ    -344.7587
 -----------------------------------------------------------------
 Calculating analytic gradient of the SCF energy
 Gradient of SCF Energy
            1           2           3           4           5           6
    1  -0.0000586   0.0000586  -0.0000311   0.0000311   0.0001986  -0.0001986
    2  -0.0000000  -0.0000000  -0.0000000   0.0000000   0.0000000   0.0000000
    3  -0.0003624  -0.0003624   0.0001890   0.0001890   0.0001734   0.0001734
 Max gradient component =       3.624E-04
 RMS gradient           =       1.636E-04
 Gradient time:  CPU 5.66 s  wall 1.55 s
 Geometry Optimization Parameters
   NAtoms,    NIC,     NZ,  NCons,   NDum,   NFix, NCnnct, MaxDiis
        6      37       0       0       0       0       0       0

 Cartesian Hessian Update
 Hessian Updated using BFGS Update


** GEOMETRY OPTIMIZATION IN DELOCALIZED INTERNAL COORDINATES **
   Searching for a Minimum

   Optimization Cycle:  13

                       Coordinates (Angstroms)
     ATOM                X               Y               Z
      1  F         1.3297848363    0.0000000000   -1.4852389039
      2  F        -1.3297848363    0.0000000000   -1.4852389039
      3  Cl        1.6702649656    0.0000000000    1.0624742113
      4  Cl       -1.6702649656    0.0000000000    1.0624742113
      5  C         0.6663411886    0.0000000000   -0.3272353073
      6  C        -0.6663411886    0.0000000000   -0.3272353073
   Point Group: c2v   Number of degrees of freedom:     5


   Energy is  -1196.374410732

 Hessian Updated using BFGS Update

  5 Hessian modes will be used to form the next step
  Hessian Eigenvalues:
     0.084008    0.190154    0.290135    0.385460    0.584842

 Minimum Search - Taking Simple RFO Step
 Searching for Lamda that Minimizes Along All modes
 Value Taken    Lamda =  -0.00000174
 Step Taken.  Stepsize is  0.004355

                             Maximum     Tolerance    Cnvgd?
         Gradient           0.000371      0.000300      NO
         Displacement       0.004119      0.001200      NO
         Energy change     -0.000014      0.000001      NO


 New Cartesian Coordinates Obtained by Inverse Iteration

 Displacement from previous Coordinates is:  0.003571
 ----------------------------------------------------------------
             Standard Nuclear Orientation (Angstroms)
    I     Atom           X                Y                Z
 ----------------------------------------------------------------
    1      F       1.3307396845     0.0000000000    -1.4845485746
    2      F      -1.3307396845     0.0000000000    -1.4845485746
    3      Cl      1.6706002276     0.0000000000     1.0619870990
    4      Cl     -1.6706002276     0.0000000000     1.0619870990
    5      C       0.6662630847     0.0000000000    -0.3274385244
    6      C      -0.6662630847     0.0000000000    -0.3274385244
 ----------------------------------------------------------------
 Molecular Point Group                 C2v   NOp =  4
 Largest Abelian Subgroup              C2v   NOp =  4
 Nuclear Repulsion Energy =   350.6092265348 hartrees
 There are       32 alpha and       32 beta electrons
 Applying Cartesian multipole field
    Component          Value
    ---------          -----
     (2,0,0)        1.00000E-11
     (0,2,0)        2.00000E-11
     (0,0,2)       -3.00000E-11
 Nucleus-field energy     =    -0.0000000038 hartrees
 Requested basis set is 6-311++G(d,p)
 There are 50 shells and 148 basis functions
 A cutoff of  1.0D-11 yielded   1093 shell pairs
 There are     10255 function pairs (     11108 Cartesian)
 Smallest overlap matrix eigenvalue = 3.49E-05
 Guess MOs from SCF MO coefficient file

 -----------------------------------------------------------------------
  General SCF calculation program by
  Eric Jon Sundstrom, Paul Horn, Yuezhi Mao, Dmitri Zuev, Alec White,
  David Stuck, Shaama M.S., Shane Yost, Joonho Lee, David Small,
  Daniel Levine, Susi Lehtola, Hugh Burton, Evgeny Epifanovsky
 -----------------------------------------------------------------------
 Exchange:     0.2000 Hartree-Fock + 0.0800 Slater + 0.7200 B88
 Correlation:  0.1900 VWN1RPA + 0.8100 LYP
 Using SG-1 standard quadrature grid
 using 4 threads for integral computing
 -------------------------------------------------------
 OpenMP Integral computing Module                
 Release: version 2.0, May 2017, Q-Chem Inc. Pleasanton 
 -------------------------------------------------------
 -------------------------------------------------------
 OpenMP BLAS3 based DFT computing Module                
 Release: version 1.0, May 2013, Q-Chem Inc. Pittsburgh 
 -------------------------------------------------------
 A restricted SCF calculation will be
 performed using DIIS
 SCF converges when DIIS error is below 1.0e-08
 ---------------------------------------
  Cycle       Energy         DIIS error
 ---------------------------------------
    1   -1196.3744105272      1.71e-05  
    2   -1196.3744116671      3.86e-06  
    3   -1196.3744116657      3.63e-06  
    4   -1196.3744116962      1.16e-06  
    5   -1196.3744116997      2.19e-07  
    6   -1196.3744116998      9.08e-08  
    7   -1196.3744116998      1.71e-08  
    8   -1196.3744116998      1.57e-09  Convergence criterion met
 ---------------------------------------
 SCF time:   CPU 12.72s  wall 4.00s 
 SCF   energy in the final basis set =    -1196.3744116998
 Total energy in the final basis set =    -1196.3744116998

 --------------------------------------------------------------
             Orbital Energies (a.u.) and Symmetries
 --------------------------------------------------------------

 Alpha MOs, Restricted
 -- Occupied --                  
-101.60 -101.60  -24.74  -24.74  -10.35  -10.34   -9.52   -9.52
  1 B1    1 A1    2 B1    2 A1    3 A1    3 B1    4 B1    4 A1                 
 -7.281  -7.281  -7.270  -7.270  -7.270  -7.270  -1.291  -1.275
  5 A1    5 B1    1 B2    1 A2    6 A1    6 B1    7 A1    7 B1                 
 -0.936  -0.899  -0.784  -0.643  -0.605  -0.567  -0.538  -0.518
  8 A1    8 B1    9 A1    9 B1   10 A1   11 A1    2 B2   10 B1                 
 -0.500  -0.459  -0.434  -0.400  -0.380  -0.375  -0.354  -0.273
  2 A2   11 B1   12 A1    3 B2   13 A1    3 A2   12 B1    4 B2                 
 -- Virtual --                   
 -0.026  -0.023  -0.008  -0.005   0.038   0.043   0.050   0.065
  4 A2   14 A1   15 A1   13 B1   16 A1   14 B1    5 B2   17 A1                 
  0.068   0.084   0.084   0.094   0.105   0.117   0.129   0.129
 15 B1    5 A2   18 A1    6 B2   19 A1   16 B1   17 B1   20 A1                 
  0.130   0.166   0.174   0.218   0.260   0.264   0.273   0.318
  6 A2   21 A1   18 B1   19 B1    7 B2   20 B1   22 A1   21 B1                 
  0.320   0.327   0.342   0.347   0.366   0.396   0.421   0.422
 23 A1   22 B1   24 A1    7 A2   23 B1   25 A1    8 B2   26 A1                 
  0.455   0.456   0.462   0.475   0.496   0.512   0.544   0.638
 24 B1   27 A1    8 A2   25 B1    9 B2   26 B1    9 A2   28 A1                 
  0.713   0.721   0.735   0.775   0.819   0.825   0.835   0.848
 29 A1   27 B1   10 B2   28 B1   10 A2   11 B2   29 B1   30 A1                 
  0.885   0.889   0.907   0.960   1.041   1.069   1.100   1.131
 31 A1   11 A2   30 B1   31 B1   32 A1   33 A1   12 B2   32 B1                 
  1.216   1.279   1.327   1.340   1.364   1.415   1.423   1.484
 33 B1   13 B2   34 A1   12 A2   14 B2   35 A1   34 B1   35 B1                 
  1.539   1.579   1.638   1.709   1.859   1.861   1.869   1.972
 36 A1   13 A2   37 A1   38 A1   14 A2   36 B1   39 A1   37 B1                 
  2.118   2.189   2.202   2.253   2.273   2.416   2.428   2.505
 38 B1   39 B1   15 B2   15 A2   40 A1   40 B1   41 A1   41 B1                 
  2.570   2.779   2.965   3.088   3.154   3.493   3.734   3.748
 16 B2   16 A2   42 A1   42 B1   43 A1   43 B1   17 B2   44 A1                 
  3.750   3.800   3.920   3.932   3.981   4.157   4.623   4.887
 17 A2   44 B1   18 B2   45 A1   18 A2   45 B1   46 A1   46 B1                 
  6.243   6.290   6.299   6.387   6.483   6.767   9.694   9.759
 19 B2   19 A2   47 A1   47 B1   48 A1   48 B1   49 A1   49 B1                 
 23.295  24.040  25.743  25.813  25.872  25.974  26.276  26.473
 50 A1   50 B1   20 B2   20 A2   51 A1   51 B1   52 A1   52 B1                 
 66.700  66.732 215.673 215.747
 53 A1   53 B1   54 A1   54 B1                                                 

 Beta MOs, Restricted
 -- Occupied --                  
-101.60 -101.60  -24.74  -24.74  -10.35  -10.34   -9.52   -9.52
  1 B1    1 A1    2 B1    2 A1    3 A1    3 B1    4 B1    4 A1                 
 -7.281  -7.281  -7.270  -7.270  -7.270  -7.270  -1.291  -1.275
  5 A1    5 B1    1 B2    1 A2    6 A1    6 B1    7 A1    7 B1                 
 -0.936  -0.899  -0.784  -0.643  -0.605  -0.567  -0.538  -0.518
  8 A1    8 B1    9 A1    9 B1   10 A1   11 A1    2 B2   10 B1                 
 -0.500  -0.459  -0.434  -0.400  -0.380  -0.375  -0.354  -0.273
  2 A2   11 B1   12 A1    3 B2   13 A1    3 A2   12 B1    4 B2                 
 -- Virtual --                   
 -0.026  -0.023  -0.008  -0.005   0.038   0.043   0.050   0.065
  4 A2   14 A1   15 A1   13 B1   16 A1   14 B1    5 B2   17 A1                 
  0.068   0.084   0.084   0.094   0.105   0.117   0.129   0.129
 15 B1    5 A2   18 A1    6 B2   19 A1   16 B1   17 B1   20 A1                 
  0.130   0.166   0.174   0.218   0.260   0.264   0.273   0.318
  6 A2   21 A1   18 B1   19 B1    7 B2   20 B1   22 A1   21 B1                 
  0.320   0.327   0.342   0.347   0.366   0.396   0.421   0.422
 23 A1   22 B1   24 A1    7 A2   23 B1   25 A1    8 B2   26 A1                 
  0.455   0.456   0.462   0.475   0.496   0.512   0.544   0.638
 24 B1   27 A1    8 A2   25 B1    9 B2   26 B1    9 A2   28 A1                 
  0.713   0.721   0.735   0.775   0.819   0.825   0.835   0.848
 29 A1   27 B1   10 B2   28 B1   10 A2   11 B2   29 B1   30 A1                 
  0.885   0.889   0.907   0.960   1.041   1.069   1.100   1.131
 31 A1   11 A2   30 B1   31 B1   32 A1   33 A1   12 B2   32 B1                 
  1.216   1.279   1.327   1.340   1.364   1.415   1.423   1.484
 33 B1   13 B2   34 A1   12 A2   14 B2   35 A1   34 B1   35 B1                 
  1.539   1.579   1.638   1.709   1.859   1.861   1.869   1.972
 36 A1   13 A2   37 A1   38 A1   14 A2   36 B1   39 A1   37 B1                 
  2.118   2.189   2.202   2.253   2.273   2.416   2.428   2.505
 38 B1   39 B1   15 B2   15 A2   40 A1   40 B1   41 A1   41 B1                 
  2.570   2.779   2.965   3.088   3.154   3.493   3.734   3.748
 16 B2   16 A2   42 A1   42 B1   43 A1   43 B1   17 B2   44 A1                 
  3.750   3.800   3.920   3.932   3.981   4.157   4.623   4.887
 17 A2   44 B1   18 B2   45 A1   18 A2   45 B1   46 A1   46 B1                 
  6.243   6.290   6.299   6.387   6.483   6.767   9.694   9.759
 19 B2   19 A2   47 A1   47 B1   48 A1   48 B1   49 A1   49 B1                 
 23.295  24.040  25.743  25.813  25.872  25.974  26.276  26.473
 50 A1   50 B1   20 B2   20 A2   51 A1   51 B1   52 A1   52 B1                 
 66.700  66.732 215.673 215.747
 53 A1   53 B1   54 A1   54 B1                                                 
 --------------------------------------------------------------

          Ground-State Mulliken Net Atomic Charges

     Atom                 Charge (a.u.)
  ----------------------------------------
      1 F                    -0.030410
      2 F                    -0.030410
      3 Cl                    0.335694
      4 Cl                    0.335694
      5 C                    -0.305284
      6 C                    -0.305284
  ----------------------------------------
  Sum of atomic charges =     0.000000

 -----------------------------------------------------------------
                    Cartesian Multipole Moments
 -----------------------------------------------------------------
    Charge (ESU x 10^10)
                -0.0000
    Dipole Moment (Debye)
         X       0.0000      Y      -0.0000      Z       1.1709
       Tot       1.1709
    Quadrupole Moments (Debye-Ang)
        XX     -46.3369     XY      -0.0000     YY     -45.9640
        XZ      -0.0000     YZ       0.0000     ZZ     -47.0407
    Octopole Moments (Debye-Ang^2)
       XXX      -0.0000    XXY      -0.0000    XYY       0.0000
       YYY      -0.0000    XXZ      -0.3719    XYZ      -0.0000
       YYZ      -9.6028    XZZ      -0.0000    YZZ      -0.0000
       ZZZ     -16.7831
    Hexadecapole Moments (Debye-Ang^3)
      XXXX    -590.7525   XXXY      -0.0000   XXYY    -109.1250
      XYYY      -0.0000   YYYY     -47.8605   XXXZ      -0.0000
      XXYZ      -0.0000   XYYZ       0.0000   YYYZ       0.0000
      XXZZ    -147.4618   XYZZ      -0.0000   YYZZ     -67.2076
      XZZZ      -0.0000   YZZZ      -0.0000   ZZZZ    -344.5247
 -----------------------------------------------------------------
 Calculating analytic gradient of the SCF energy
 Gradient of SCF Energy
            1           2           3           4           5           6
    1   0.0000098  -0.0000098   0.0000340  -0.0000340  -0.0000261   0.0000261
    2  -0.0000000  -0.0000000   0.0000000  -0.0000000   0.0000000   0.0000000
    3  -0.0000659  -0.0000659   0.0000596   0.0000596   0.0000063   0.0000063
 Max gradient component =       6.585E-05
 RMS gradient           =       3.309E-05
 Gradient time:  CPU 5.64 s  wall 1.52 s
 Geometry Optimization Parameters
   NAtoms,    NIC,     NZ,  NCons,   NDum,   NFix, NCnnct, MaxDiis
        6      37       0       0       0       0       0       0

 Cartesian Hessian Update
 Hessian Updated using BFGS Update


** GEOMETRY OPTIMIZATION IN DELOCALIZED INTERNAL COORDINATES **
   Searching for a Minimum

   Optimization Cycle:  14

                       Coordinates (Angstroms)
     ATOM                X               Y               Z
      1  F         1.3307396845    0.0000000000   -1.4845485746
      2  F        -1.3307396845    0.0000000000   -1.4845485746
      3  Cl        1.6706002276    0.0000000000    1.0619870990
      4  Cl       -1.6706002276    0.0000000000    1.0619870990
      5  C         0.6662630847    0.0000000000   -0.3274385244
      6  C        -0.6662630847    0.0000000000   -0.3274385244
   Point Group: c2v   Number of degrees of freedom:     5


   Energy is  -1196.374411700

 Hessian Updated using BFGS Update

  5 Hessian modes will be used to form the next step
  Hessian Eigenvalues:
     0.072937    0.196073    0.291391    0.381530    0.581294

 Minimum Search - Taking Simple RFO Step
 Searching for Lamda that Minimizes Along All modes
 Value Taken    Lamda =   0.00000000
 Step Taken.  Stepsize is  0.000734

                             Maximum     Tolerance    Cnvgd?
         Gradient           0.000056      0.000300     YES
         Displacement       0.000683      0.001200     YES
         Energy change     -0.000001      0.000001     YES


                       Distance Matrix (Angstroms)
             F (  1)   F (  2)   Cl(  3)   Cl(  4)   C (  5)
   F (  2)  2.661479
   Cl(  3)  2.569114  3.936100
   Cl(  4)  3.936100  2.569114  3.341200
   C (  5)  1.334329  2.308013  1.714409  2.718719
   C (  6)  2.308013  1.334329  2.718719  1.714409  1.332526

 Final energy is   -1196.3744116997852     


 ******************************
 **  OPTIMIZATION CONVERGED  **
 ******************************

                       Coordinates (Angstroms)
     ATOM                X               Y               Z
      1  F         1.3307396845    0.0000000000   -1.4845485746
      2  F        -1.3307396845    0.0000000000   -1.4845485746
      3  Cl        1.6706002276    0.0000000000    1.0619870990
      4  Cl       -1.6706002276    0.0000000000    1.0619870990
      5  C         0.6662630847    0.0000000000   -0.3274385244
      6  C        -0.6662630847    0.0000000000   -0.3274385244

Z-matrix Print:
$molecule
0 1
Cl
C  1 1.714409
C  2 1.332526 1 125.861036
F  3 1.334329 2 119.866826 1 -180.000000 0
F  2 1.334329 1 114.272138 3 -180.000000 0
Cl 3 1.714409 2 125.861036 1 -0.000000 0
$end


 --------------------------------------------------------------
             Orbital Energies (a.u.) and Symmetries
 --------------------------------------------------------------

 Alpha MOs, Restricted
 -- Occupied --                  
-101.60 -101.60  -24.74  -24.74  -10.35  -10.34   -9.52   -9.52
  1 B1    1 A1    2 B1    2 A1    3 A1    3 B1    4 B1    4 A1                 
 -7.281  -7.281  -7.270  -7.270  -7.270  -7.270  -1.291  -1.275
  5 A1    5 B1    1 B2    1 A2    6 A1    6 B1    7 A1    7 B1                 
 -0.936  -0.899  -0.784  -0.643  -0.605  -0.567  -0.538  -0.518
  8 A1    8 B1    9 A1    9 B1   10 A1   11 A1    2 B2   10 B1                 
 -0.500  -0.459  -0.434  -0.400  -0.380  -0.375  -0.354  -0.273
  2 A2   11 B1   12 A1    3 B2   13 A1    3 A2   12 B1    4 B2                 
 -- Virtual --                   
 -0.026  -0.023  -0.008  -0.005   0.038   0.043   0.050   0.065
  4 A2   14 A1   15 A1   13 B1   16 A1   14 B1    5 B2   17 A1                 
  0.068   0.084   0.084   0.094   0.105   0.117   0.129   0.129
 15 B1    5 A2   18 A1    6 B2   19 A1   16 B1   17 B1   20 A1                 
  0.130   0.166   0.174   0.218   0.260   0.264   0.273   0.318
  6 A2   21 A1   18 B1   19 B1    7 B2   20 B1   22 A1   21 B1                 
  0.320   0.327   0.342   0.347   0.366   0.396   0.421   0.422
 23 A1   22 B1   24 A1    7 A2   23 B1   25 A1    8 B2   26 A1                 
  0.455   0.456   0.462   0.475   0.496   0.512   0.544   0.638
 24 B1   27 A1    8 A2   25 B1    9 B2   26 B1    9 A2   28 A1                 
  0.713   0.721   0.735   0.775   0.819   0.825   0.835   0.848
 29 A1   27 B1   10 B2   28 B1   10 A2   11 B2   29 B1   30 A1                 
  0.885   0.889   0.907   0.960   1.041   1.069   1.100   1.131
 31 A1   11 A2   30 B1   31 B1   32 A1   33 A1   12 B2   32 B1                 
  1.216   1.279   1.327   1.340   1.364   1.415   1.423   1.484
 33 B1   13 B2   34 A1   12 A2   14 B2   35 A1   34 B1   35 B1                 
  1.539   1.579   1.638   1.709   1.859   1.861   1.869   1.972
 36 A1   13 A2   37 A1   38 A1   14 A2   36 B1   39 A1   37 B1                 
  2.118   2.189   2.202   2.253   2.273   2.416   2.428   2.505
 38 B1   39 B1   15 B2   15 A2   40 A1   40 B1   41 A1   41 B1                 
  2.570   2.779   2.965   3.088   3.154   3.493   3.734   3.748
 16 B2   16 A2   42 A1   42 B1   43 A1   43 B1   17 B2   44 A1                 
  3.750   3.800   3.920   3.932   3.981   4.157   4.623   4.887
 17 A2   44 B1   18 B2   45 A1   18 A2   45 B1   46 A1   46 B1                 
  6.243   6.290   6.299   6.387   6.483   6.767   9.694   9.759
 19 B2   19 A2   47 A1   47 B1   48 A1   48 B1   49 A1   49 B1                 
 23.295  24.040  25.743  25.813  25.872  25.974  26.276  26.473
 50 A1   50 B1   20 B2   20 A2   51 A1   51 B1   52 A1   52 B1                 
 66.700  66.732 215.673 215.747
 53 A1   53 B1   54 A1   54 B1                                                 

 Beta MOs, Restricted
 -- Occupied --                  
-101.60 -101.60  -24.74  -24.74  -10.35  -10.34   -9.52   -9.52
  1 B1    1 A1    2 B1    2 A1    3 A1    3 B1    4 B1    4 A1                 
 -7.281  -7.281  -7.270  -7.270  -7.270  -7.270  -1.291  -1.275
  5 A1    5 B1    1 B2    1 A2    6 A1    6 B1    7 A1    7 B1                 
 -0.936  -0.899  -0.784  -0.643  -0.605  -0.567  -0.538  -0.518
  8 A1    8 B1    9 A1    9 B1   10 A1   11 A1    2 B2   10 B1                 
 -0.500  -0.459  -0.434  -0.400  -0.380  -0.375  -0.354  -0.273
  2 A2   11 B1   12 A1    3 B2   13 A1    3 A2   12 B1    4 B2                 
 -- Virtual --                   
 -0.026  -0.023  -0.008  -0.005   0.038   0.043   0.050   0.065
  4 A2   14 A1   15 A1   13 B1   16 A1   14 B1    5 B2   17 A1                 
  0.068   0.084   0.084   0.094   0.105   0.117   0.129   0.129
 15 B1    5 A2   18 A1    6 B2   19 A1   16 B1   17 B1   20 A1                 
  0.130   0.166   0.174   0.218   0.260   0.264   0.273   0.318
  6 A2   21 A1   18 B1   19 B1    7 B2   20 B1   22 A1   21 B1                 
  0.320   0.327   0.342   0.347   0.366   0.396   0.421   0.422
 23 A1   22 B1   24 A1    7 A2   23 B1   25 A1    8 B2   26 A1                 
  0.455   0.456   0.462   0.475   0.496   0.512   0.544   0.638
 24 B1   27 A1    8 A2   25 B1    9 B2   26 B1    9 A2   28 A1                 
  0.713   0.721   0.735   0.775   0.819   0.825   0.835   0.848
 29 A1   27 B1   10 B2   28 B1   10 A2   11 B2   29 B1   30 A1                 
  0.885   0.889   0.907   0.960   1.041   1.069   1.100   1.131
 31 A1   11 A2   30 B1   31 B1   32 A1   33 A1   12 B2   32 B1                 
  1.216   1.279   1.327   1.340   1.364   1.415   1.423   1.484
 33 B1   13 B2   34 A1   12 A2   14 B2   35 A1   34 B1   35 B1                 
  1.539   1.579   1.638   1.709   1.859   1.861   1.869   1.972
 36 A1   13 A2   37 A1   38 A1   14 A2   36 B1   39 A1   37 B1                 
  2.118   2.189   2.202   2.253   2.273   2.416   2.428   2.505
 38 B1   39 B1   15 B2   15 A2   40 A1   40 B1   41 A1   41 B1                 
  2.570   2.779   2.965   3.088   3.154   3.493   3.734   3.748
 16 B2   16 A2   42 A1   42 B1   43 A1   43 B1   17 B2   44 A1                 
  3.750   3.800   3.920   3.932   3.981   4.157   4.623   4.887
 17 A2   44 B1   18 B2   45 A1   18 A2   45 B1   46 A1   46 B1                 
  6.243   6.290   6.299   6.387   6.483   6.767   9.694   9.759
 19 B2   19 A2   47 A1   47 B1   48 A1   48 B1   49 A1   49 B1                 
 23.295  24.040  25.743  25.813  25.872  25.974  26.276  26.473
 50 A1   50 B1   20 B2   20 A2   51 A1   51 B1   52 A1   52 B1                 
 66.700  66.732 215.673 215.747
 53 A1   53 B1   54 A1   54 B1                                                 
 --------------------------------------------------------------

          Ground-State Mulliken Net Atomic Charges

     Atom                 Charge (a.u.)
  ----------------------------------------
      1 F                    -0.030410
      2 F                    -0.030410
      3 Cl                    0.335694
      4 Cl                    0.335694
      5 C                    -0.305284
      6 C                    -0.305284
  ----------------------------------------
  Sum of atomic charges =     0.000000

 -----------------------------------------------------------------
                    Cartesian Multipole Moments
 -----------------------------------------------------------------
    Charge (ESU x 10^10)
                -0.0000
    Dipole Moment (Debye)
         X       0.0000      Y      -0.0000      Z       1.1709
       Tot       1.1709
    Quadrupole Moments (Debye-Ang)
        XX     -46.3369     XY      -0.0000     YY     -45.9640
        XZ      -0.0000     YZ       0.0000     ZZ     -47.0407
    Octopole Moments (Debye-Ang^2)
       XXX      -0.0000    XXY      -0.0000    XYY       0.0000
       YYY      -0.0000    XXZ      -0.3719    XYZ      -0.0000
       YYZ      -9.6028    XZZ      -0.0000    YZZ      -0.0000
       ZZZ     -16.7831
    Hexadecapole Moments (Debye-Ang^3)
      XXXX    -590.7525   XXXY      -0.0000   XXYY    -109.1250
      XYYY      -0.0000   YYYY     -47.8605   XXXZ      -0.0000
      XXYZ      -0.0000   XYYZ       0.0000   YYYZ       0.0000
      XXZZ    -147.4618   XYZZ      -0.0000   YYZZ     -67.2076
      XZZZ      -0.0000   YZZZ      -0.0000   ZZZZ    -344.5247
 -----------------------------------------------------------------
Archival summary:
1\1\TWL01\OPT\ProcedureUnspecified\BasisUnspecified\l222\taweetha\TueAug2801:14:292018TueAug2801:14:292018\0\\#,OPT,ProcedureUnspecified,BasisUnspecified,\\0,1\Cl\C,1,1.71441\C,2,1.33253,1,125.861\F,3,1.33433,2,119.867,1,-180,0\F,2,1.33433,1,114.272,3,-180,0\Cl,3,1.71441,2,125.861,1,-0,0\\\@

 Total job time:  79.53s(wall), 290.94s(cpu) 
 Tue Aug 28 01:14:29 2018

        *************************************************************
        *                                                           *
        *  Thank you very much for using Q-Chem.  Have a nice day.  *
        *                                                           *
        *************************************************************


 
User input: 2 of 2 
 
Q-Chem Developer Version!
                  Welcome to Q-Chem
     A Quantum Leap Into The Future Of Chemistry


 Q-Chem 5.1, Q-Chem, Inc., Pleasanton, CA (2018)

 Yihan Shao,  Zhengting Gan,  E. Epifanovsky,  A. T. B. Gilbert,  M. Wormit,  
 J. Kussmann,  A. W. Lange,  A. Behn,  Jia Deng,  Xintian Feng,  D. Ghosh,  
 M. Goldey,  P. R. Horn,  L. D. Jacobson,  I. Kaliman,  T. Kus,  A. Landau,  
 Jie Liu,  E. I. Proynov,  R. M. Richard,  R. P. Steele,  E. J. Sundstrom,  
 H. L. Woodcock III,  P. M. Zimmerman,  D. Zuev,  B. Albrecht,  E. Alguire,  
 S. A. Baeppler,  D. Barton,  Z. Benda,  Y. A. Bernard,  E. J. Berquist,  
 K. B. Bravaya,  H. Burton,  D. Casanova,  Chun-Min Chang,  Yunqing Chen,  
 A. Chien,  K. D. Closser,  M. P. Coons,  S. Coriani,  S. Dasgupta,  
 A. L. Dempwolff,  M. Diedenhofen,  Hainam Do,  R. G. Edgar,  Po-Tung Fang,  
 S. Faraji,  S. Fatehi,  Qingguo Feng,  K. D. Fenk,  J. Fosso-Tande,  
 Qinghui Ge,  A. Ghysels,  G. Gidofalvi,  J. Gomes,  J. Gonthier,  A. Gunina,  
 D. Hait,  M. W. D. Hanson-Heine,  P. H. P. Harbach,  A. W. Hauser,  
 J. E. Herr,  E. G. Hohenstein,  Z. C. Holden,  Kerwin Hui,  B. C. Huynh,  
 T.-C. Jagau,  Hyunjun Ji,  B. Kaduk,  K. Khistyaev,  Jaehoon Kim,  
 P. Klunzinger,  K. Koh,  D. Kosenkov,  L. Koulias,  T. Kowalczyk,  
 C. M. Krauter,  A. Kunitsa,  Ka Un Lao,  A. Laurent,  K. V. Lawler,  
 Joonho Lee,  D. Lefrancois,  S. Lehtola,  D. S. Levine,  Yi-Pei Li,  
 You-Sheng Lin,  Fenglai Liu,  E. Livshits,  A. Luenser,  P. Manohar,  
 E. Mansoor,  S. F. Manzer,  Shan-Ping Mao,  Yuezhi Mao,  N. Mardirossian,  
 A. V. Marenich,  T. Markovich,  L. A. Martinez-Martinez,  S. A. Maurer,  
 N. J. Mayhall,  S. C. McKenzie,  J.-M. Mewes,  A. F. Morrison,  
 J. W. Mullinax,  K. Nanda,  T. S. Nguyen-Beck,  R. Olivares-Amaya,  
 J. A. Parkhill,  T. M. Perrine,  F. Plasser,  P. Pokhilko,  S. Prager,  
 A. Prociuk,  E. Ramos,  D. R. Rehn,  F. Rob,  M. Schneider,  N. Sergueev,  
 S. M. Sharada,  S. Sharma,  D. W. Small,  T. Stauch,  T. Stein,  
 Yu-Chuan Su,  A. J. W. Thom,  A. Tkatchenko,  T. Tsuchimochi,  N. M. Tubman,  
 L. Vogt,  M. L. Vidal,  O. Vydrov,  M. A. Watson,  J. Wenzel,  
 M. de Wergifosse,  T. A. Wesolowski,  A. White,  J. Witte,  A. Yamada,  
 Jun Yang,  K. Yao,  S. Yeganeh,  S. R. Yost,  Zhi-Qiang You,  A. Zech,  
 Igor Ying Zhang,  Xing Zhang,  Yan Zhao,  Ying Zhu,  B. R. Brooks,  
 G. K. L. Chan,  C. J. Cramer,  M. S. Gordon,  W. J. Hehre,  A. Klamt,  
 M. W. Schmidt,  C. D. Sherrill,  D. G. Truhlar,  A. Aspuru-Guzik,  R. Baer,  
 A. T. Bell,  N. A. Besley,  Jeng-Da Chai,  A. E. DePrince, III,  
 R. A. DiStasio Jr.,  A. Dreuw,  B. D. Dunietz,  T. R. Furlani,  
 Chao-Ping Hsu,  Yousung Jung,  Jing Kong,  D. S. Lambrecht,  WanZhen Liang,  
 C. Ochsenfeld,  V. A. Rassolov,  L. V. Slipchenko,  J. E. Subotnik,  
 T. Van Voorhis,  J. M. Herbert,  A. I. Krylov,  P. M. W. Gill,  M. Head-Gordon

 Contributors to earlier versions of Q-Chem not listed above: 
 R. D. Adamson,  B. Austin,  J. Baker,  G. J. O. Beran,  K. Brandhorst,  
 S. T. Brown,  E. F. C. Byrd,  A. K. Chakraborty,  C.-L. Cheng,  
 Siu Hung Chien,  D. M. Chipman,  D. L. Crittenden,  H. Dachsel,  
 R. J. Doerksen,  A. D. Dutoi,  L. Fusti-Molnar,  W. A. Goddard III,  
 A. Golubeva-Zadorozhnaya,  S. R. Gwaltney,  G. Hawkins,  A. Heyden,  
 S. Hirata,  G. Kedziora,  F. J. Keil,  C. Kelley,  Jihan Kim,  R. A. King,  
 R. Z. Khaliullin,  P. P. Korambath,  W. Kurlancheek,  A. M. Lee,  M. S. Lee,  
 S. V. Levchenko,  Ching Yeh Lin,  D. Liotard,  R. C. Lochan,  I. Lotan,  
 P. E. Maslen,  N. Nair,  D. P. O'Neill,  D. Neuhauser,  E. Neuscamman,  
 C. M. Oana,  R. Olson,  B. Peters,  R. Peverati,  P. A. Pieniazek,  
 Y. M. Rhee,  J. Ritchie,  M. A. Rohrdanz,  E. Rosta,  N. J. Russ,  
 H. F. Schaefer III,  N. E. Schultz,  N. Shenvi,  A. C. Simmonett,  A. Sodt,  
 D. Stuck,  K. S. Thanthiriwatte,  V. Vanovschi,  Tao Wang,  A. Warshel,  
 C. F. Williams,  Q. Wu,  X. Xu,  W. Zhang

 Please cite Q-Chem as follows:
 Y. Shao et al., Mol. Phys. 113, 184-215 (2015)
 DOI: 10.1080/00268976.2014.952696

 Q-Chem 5.1.1 for Intel X86 EM64T Linux

 Parts of Q-Chem use Armadillo 8.300.2 (Tropical Shenanigans).
 http://arma.sourceforge.net/

 Q-Chem begins on Tue Aug 28 01:14:29 2018  

Host: 
0

     Scratch files written to /scratch/taweetham/qchem9687//
The previous job contains 0 fragments, simply inherited here
Input Ideriv = 2
Curr. Ideriv = -1
Max.  Ideriv = 2

Checking the input file for inconsistencies... 	...done.

--------------------------------------------------------------
User input:
--------------------------------------------------------------

$molecule
read
$end

$rem
   SCF_GUESS 	READ
   JOB_TYPE 	FREQUENCY
   BASIS 	6-311++G**
   EXCHANGE 	B3LYP
   MEM_TOTAL	7500	
$end


--------------------------------------------------------------
 ----------------------------------------------------------------
             Standard Nuclear Orientation (Angstroms)
    I     Atom           X                Y                Z
 ----------------------------------------------------------------
    1      F       1.3307396845     0.0000000000     1.5698052110
    2      F      -1.3307396845     0.0000000000     1.5698052110
    3      Cl      1.6706002276     0.0000000000    -0.9767304626
    4      Cl     -1.6706002276     0.0000000000    -0.9767304626
    5      C       0.6662630847     0.0000000000     0.4126951608
    6      C      -0.6662630847     0.0000000000     0.4126951608
 ----------------------------------------------------------------
 Molecular Point Group                 C2v   NOp =  4
 Largest Abelian Subgroup              C2v   NOp =  4
 Nuclear Repulsion Energy =   350.6092265348 hartrees
 There are       32 alpha and       32 beta electrons
 Requested basis set is 6-311++G(d,p)
 There are 50 shells and 148 basis functions

 Total QAlloc Memory Limit   7500 MB
 Mega-Array Size       188 MB
 MEM_STATIC part       192 MB

                       Distance Matrix (Angstroms)
             F (  1)   F (  2)   Cl(  3)   Cl(  4)   C (  5)
   F (  2)  2.661479
   Cl(  3)  2.569114  3.936100
   Cl(  4)  3.936100  2.569114  3.341200
   C (  5)  1.334329  2.308013  1.714409  2.718719
   C (  6)  2.308013  1.334329  2.718719  1.714409  1.332526

 A cutoff of  1.0D-11 yielded   1093 shell pairs
 There are     10255 function pairs (     11108 Cartesian)

 -------------------------------------------------------
 OpenMP Integral Computing Module                       
 Release: version 1.0, May 2013, Q-Chem Inc. Pittsburgh 
 -------------------------------------------------------
 Integral Job Info:
 Integral job number is                      11
 Integral operator is                         1
 short-range coefficients                     0
 long-range coefficients              100000000
 Omega coefficients                           0
 if combine SR and LR in K                    0
 Integral screening is                        0
 Integral computing path is                   2
 max size of driver memory is            800000
 size of driver memory is                593474
 size of scratch memory is              8114252
 max col of scratch BK array               1296
 max len of scratch array in speh3          155
 max len of scratch index in speh4           18
 max int batch size is                      520
 min int batch size is                       52
 fixed nKL is                                52
 max L of basis functions is                  2
 order of int derivative is                   0
 number of shells is                         50
 number of basis is                         154
 number of cartesian basis is               154
 number of contracted shell pairs          1093
 number of primitive shell pairs           3204
 maxK2 (contraction) of shell pair           36
 max number of K2 of shell pair               1
 max number of CS2 of shell pair            116
 max number of PS2 of shell pair            480
 mem total for path MDJ                  522204
 -------------------------------------------------------
 Smallest overlap matrix eigenvalue = 3.49E-05
 Guess MOs from SCF MO coefficient file

 -----------------------------------------------------------------------
  General SCF calculation program by
  Eric Jon Sundstrom, Paul Horn, Yuezhi Mao, Dmitri Zuev, Alec White,
  David Stuck, Shaama M.S., Shane Yost, Joonho Lee, David Small,
  Daniel Levine, Susi Lehtola, Hugh Burton, Evgeny Epifanovsky
 -----------------------------------------------------------------------
 Exchange:     0.2000 Hartree-Fock + 0.0800 Slater + 0.7200 B88
 Correlation:  0.1900 VWN1RPA + 0.8100 LYP
 Using SG-1 standard quadrature grid
 using 4 threads for integral computing
 -------------------------------------------------------
 OpenMP Integral computing Module                
 Release: version 2.0, May 2017, Q-Chem Inc. Pleasanton 
 -------------------------------------------------------
 -------------------------------------------------------
 OpenMP BLAS3 based DFT computing Module                
 Release: version 1.0, May 2013, Q-Chem Inc. Pittsburgh 
 -------------------------------------------------------
 A restricted SCF calculation will be
 performed using DIIS
 SCF converges when DIIS error is below 1.0e-08
 ---------------------------------------
  Cycle       Energy         DIIS error
 ---------------------------------------
    1   -1192.4200959645      2.02e-02  
    2   -1195.6912187576      1.96e-02  
    3   -1196.2186732454      9.71e-03  
    4   -1196.3703979871      1.26e-03  
    5   -1196.3729514368      7.53e-04  
    6   -1196.3742895457      2.11e-04  
    7   -1196.3744084442      3.45e-05  
    8   -1196.3744116025      6.13e-06  
    9   -1196.3744116969      1.09e-06  
   10   -1196.3744117001      1.68e-07  
   11   -1196.3744116996      3.06e-08  
   12   -1196.3744117004      5.62e-09  Convergence criterion met
 ---------------------------------------
 SCF time:   CPU 13.42s  wall 4.00s 
 SCF   energy in the final basis set =    -1196.3744117004
 Total energy in the final basis set =    -1196.3744117004

 --------------------------------------------------------------
             Orbital Energies (a.u.) and Symmetries
 --------------------------------------------------------------

 Alpha MOs, Restricted
 -- Occupied --                  
-101.60 -101.60  -24.74  -24.74  -10.35  -10.34   -9.52   -9.52
  1 B1    1 A1    2 B1    2 A1    3 A1    3 B1    4 B1    4 A1                 
 -7.281  -7.281  -7.270  -7.270  -7.270  -7.270  -1.291  -1.275
  5 A1    5 B1    1 B2    1 A2    6 A1    6 B1    7 A1    7 B1                 
 -0.936  -0.899  -0.784  -0.643  -0.605  -0.567  -0.538  -0.518
  8 A1    8 B1    9 A1    9 B1   10 A1   11 A1    2 B2   10 B1                 
 -0.500  -0.459  -0.434  -0.400  -0.380  -0.375  -0.354  -0.273
  2 A2   11 B1   12 A1    3 B2   13 A1    3 A2   12 B1    4 B2                 
 -- Virtual --                   
 -0.026  -0.023  -0.008  -0.005   0.038   0.043   0.050   0.065
  4 A2   14 A1   15 A1   13 B1   16 A1   14 B1    5 B2   17 A1                 
  0.068   0.084   0.084   0.094   0.105   0.117   0.129   0.129
 15 B1    5 A2   18 A1    6 B2   19 A1   16 B1   17 B1   20 A1                 
  0.130   0.166   0.174   0.218   0.260   0.264   0.273   0.318
  6 A2   21 A1   18 B1   19 B1    7 B2   20 B1   22 A1   21 B1                 
  0.320   0.327   0.342   0.347   0.366   0.396   0.421   0.422
 23 A1   22 B1   24 A1    7 A2   23 B1   25 A1    8 B2   26 A1                 
  0.455   0.456   0.462   0.475   0.496   0.512   0.544   0.638
 24 B1   27 A1    8 A2   25 B1    9 B2   26 B1    9 A2   28 A1                 
  0.713   0.721   0.735   0.775   0.819   0.825   0.835   0.848
 29 A1   27 B1   10 B2   28 B1   10 A2   11 B2   29 B1   30 A1                 
  0.885   0.889   0.907   0.960   1.041   1.069   1.100   1.131
 31 A1   11 A2   30 B1   31 B1   32 A1   33 A1   12 B2   32 B1                 
  1.216   1.279   1.327   1.340   1.364   1.415   1.423   1.484
 33 B1   13 B2   34 A1   12 A2   14 B2   35 A1   34 B1   35 B1                 
  1.539   1.579   1.638   1.709   1.859   1.861   1.869   1.972
 36 A1   13 A2   37 A1   38 A1   14 A2   36 B1   39 A1   37 B1                 
  2.118   2.189   2.202   2.253   2.273   2.416   2.428   2.505
 38 B1   39 B1   15 B2   15 A2   40 A1   40 B1   41 A1   41 B1                 
  2.570   2.779   2.965   3.088   3.154   3.493   3.734   3.748
 16 B2   16 A2   42 A1   42 B1   43 A1   43 B1   17 B2   44 A1                 
  3.750   3.800   3.920   3.932   3.981   4.157   4.623   4.887
 17 A2   44 B1   18 B2   45 A1   18 A2   45 B1   46 A1   46 B1                 
  6.243   6.290   6.299   6.387   6.483   6.767   9.694   9.759
 19 B2   19 A2   47 A1   47 B1   48 A1   48 B1   49 A1   49 B1                 
 23.295  24.040  25.743  25.813  25.872  25.974  26.276  26.473
 50 A1   50 B1   20 B2   20 A2   51 A1   51 B1   52 A1   52 B1                 
 66.700  66.732 215.673 215.747
 53 A1   53 B1   54 A1   54 B1                                                 

 Beta MOs, Restricted
 -- Occupied --                  
-101.60 -101.60  -24.74  -24.74  -10.35  -10.34   -9.52   -9.52
  1 B1    1 A1    2 B1    2 A1    3 A1    3 B1    4 B1    4 A1                 
 -7.281  -7.281  -7.270  -7.270  -7.270  -7.270  -1.291  -1.275
  5 A1    5 B1    1 B2    1 A2    6 A1    6 B1    7 A1    7 B1                 
 -0.936  -0.899  -0.784  -0.643  -0.605  -0.567  -0.538  -0.518
  8 A1    8 B1    9 A1    9 B1   10 A1   11 A1    2 B2   10 B1                 
 -0.500  -0.459  -0.434  -0.400  -0.380  -0.375  -0.354  -0.273
  2 A2   11 B1   12 A1    3 B2   13 A1    3 A2   12 B1    4 B2                 
 -- Virtual --                   
 -0.026  -0.023  -0.008  -0.005   0.038   0.043   0.050   0.065
  4 A2   14 A1   15 A1   13 B1   16 A1   14 B1    5 B2   17 A1                 
  0.068   0.084   0.084   0.094   0.105   0.117   0.129   0.129
 15 B1    5 A2   18 A1    6 B2   19 A1   16 B1   17 B1   20 A1                 
  0.130   0.166   0.174   0.218   0.260   0.264   0.273   0.318
  6 A2   21 A1   18 B1   19 B1    7 B2   20 B1   22 A1   21 B1                 
  0.320   0.327   0.342   0.347   0.366   0.396   0.421   0.422
 23 A1   22 B1   24 A1    7 A2   23 B1   25 A1    8 B2   26 A1                 
  0.455   0.456   0.462   0.475   0.496   0.512   0.544   0.638
 24 B1   27 A1    8 A2   25 B1    9 B2   26 B1    9 A2   28 A1                 
  0.713   0.721   0.735   0.775   0.819   0.825   0.835   0.848
 29 A1   27 B1   10 B2   28 B1   10 A2   11 B2   29 B1   30 A1                 
  0.885   0.889   0.907   0.960   1.041   1.069   1.100   1.131
 31 A1   11 A2   30 B1   31 B1   32 A1   33 A1   12 B2   32 B1                 
  1.216   1.279   1.327   1.340   1.364   1.415   1.423   1.484
 33 B1   13 B2   34 A1   12 A2   14 B2   35 A1   34 B1   35 B1                 
  1.539   1.579   1.638   1.709   1.859   1.861   1.869   1.972
 36 A1   13 A2   37 A1   38 A1   14 A2   36 B1   39 A1   37 B1                 
  2.118   2.189   2.202   2.253   2.273   2.416   2.428   2.505
 38 B1   39 B1   15 B2   15 A2   40 A1   40 B1   41 A1   41 B1                 
  2.570   2.779   2.965   3.088   3.154   3.493   3.734   3.748
 16 B2   16 A2   42 A1   42 B1   43 A1   43 B1   17 B2   44 A1                 
  3.750   3.800   3.920   3.932   3.981   4.157   4.623   4.887
 17 A2   44 B1   18 B2   45 A1   18 A2   45 B1   46 A1   46 B1                 
  6.243   6.290   6.299   6.387   6.483   6.767   9.694   9.759
 19 B2   19 A2   47 A1   47 B1   48 A1   48 B1   49 A1   49 B1                 
 23.295  24.040  25.743  25.813  25.872  25.974  26.276  26.473
 50 A1   50 B1   20 B2   20 A2   51 A1   51 B1   52 A1   52 B1                 
 66.700  66.732 215.673 215.747
 53 A1   53 B1   54 A1   54 B1                                                 
 --------------------------------------------------------------

          Ground-State Mulliken Net Atomic Charges

     Atom                 Charge (a.u.)
  ----------------------------------------
      1 F                    -0.030410
      2 F                    -0.030410
      3 Cl                    0.335694
      4 Cl                    0.335694
      5 C                    -0.305284
      6 C                    -0.305284
  ----------------------------------------
  Sum of atomic charges =     0.000000

 -----------------------------------------------------------------
                    Cartesian Multipole Moments
 -----------------------------------------------------------------
    Charge (ESU x 10^10)
                 0.0000
    Dipole Moment (Debye)
         X      -0.0000      Y       0.0000      Z      -1.1709
       Tot       1.1709
    Quadrupole Moments (Debye-Ang)
        XX     -46.3369     XY      -0.0000     YY     -45.9640
        XZ      -0.0000     YZ      -0.0000     ZZ     -47.2403
    Octopole Moments (Debye-Ang^2)
       XXX       0.0000    XXY       0.0000    XYY      -0.0000
       YYY       0.0000    XXZ      -3.5786    XYZ       0.0000
       YYZ       5.6841    XZZ      -0.0000    YZZ       0.0000
       ZZZ       4.7259
    Hexadecapole Moments (Debye-Ang^3)
      XXXX    -590.7525   XXXY      -0.0000   XXYY    -109.1250
      XYYY      -0.0000   YYYY     -47.8605   XXXZ      -0.0000
      XXYZ      -0.0000   XYYZ       0.0000   YYYZ      -0.0000
      XXZZ    -147.7352   XYZZ       0.0000   YYZZ     -65.9043
      XZZZ       0.0000   YZZZ      -0.0000   ZZZZ    -340.8557
 -----------------------------------------------------------------
 Calculating MO derivatives via CPSCF
 D1JvT checksum  = 214056 16871.2620868183
 D1KAT checksum  = 463104 1234.9408624679
   1         3          18      0.147154    0.043264
   2         3          18      0.017892    0.004294
   3         3          18      0.001961    0.000595
   4         3          18      0.000183    0.000061
   5        19           2      0.000009    0.000005
   6        21           0      0.000000    0.000000    Roots Converged
 Time for AOints: 6.6 s (CPU) 1.7 s (wall)
 ------------------------------------------------------------------------------
                     AOints        : Timing summary (seconds)
 ------------------------------------------------------------------------------
     job step          cpu (% of tot)      sys (% of tot)     wall (% of tot)
 ------------------------------------------------------------------------------
  cpscf_lag         0.3356E+02 (30.2)   0.7000E-05 (41.2)   0.8677E+01 (29.9)
  iterzp            0.7079E+02 (63.7)   0.9000E-05 (52.9)   0.1849E+02 (63.8)
  make_fx           0.0000E+00 ( 0.0)   0.0000E+00 ( 0.0)   0.0000E+00 ( 0.0)
  AOints            0.6644E+01 ( 6.0)   0.1000E-05 ( 5.9)   0.1686E+01 ( 5.8)
 ------------------------------------------------------------------------------
   Grand Totals     0.1111E+03          0.1700E-04          0.2898E+02
 ------------------------------------------------------------------------------
 Calculating analytic Hessian of the SCF energy
 Polarizability Matrix (a.u.)
            1           2           3
    1 -64.3713706  -0.0000000  -0.0000000
    2  -0.0000000 -29.5082097  -0.0000000
    3  -0.0000000  -0.0000000 -50.5476433

 Direct stationary perturbation theory relativistic correction:

 rels  =       1.669341477273
 relv  =      -6.140321881253
 rel2e =       1.480610750909
 E_rel =      -2.990369653071

 Hessian of the SCF Energy
            1           2           3           4           5           6
    1   0.1617663   0.0000000   0.1501220   0.0006788  -0.0000000   0.0021842
    2   0.0000000   0.0163515  -0.0000000   0.0000000  -0.0055689   0.0000000
    3   0.1501220  -0.0000000   0.3182979  -0.0021842  -0.0000000   0.0155238
    4   0.0006788   0.0000000  -0.0021842   0.1617663   0.0000000  -0.1501220
    5  -0.0000000  -0.0055689  -0.0000000   0.0000000   0.0163515   0.0000000
    6   0.0021842   0.0000000   0.0155238  -0.1501220   0.0000000   0.3182979
    7   0.0130411   0.0000000   0.0012757  -0.0066122  -0.0000000   0.0032542
    8   0.0000000   0.0038106  -0.0000000   0.0000000   0.0065525   0.0000000
    9   0.0100419   0.0000000  -0.0536436   0.0036378   0.0000000  -0.0027659
   10  -0.0066122  -0.0000000  -0.0032542   0.0130411  -0.0000000  -0.0012757
   11  -0.0000000   0.0065525   0.0000000  -0.0000000   0.0038106  -0.0000000
   12  -0.0036378   0.0000000  -0.0027659  -0.0100419   0.0000000  -0.0536436
   13  -0.1483825   0.0000000  -0.1397363  -0.0204916  -0.0000000   0.0062230
   14  -0.0000000  -0.0299033   0.0000000  -0.0000000   0.0087576  -0.0000000
   15  -0.1083117   0.0000000  -0.2468659   0.0503986  -0.0000000  -0.0305463
   16  -0.0204916  -0.0000000  -0.0062230  -0.1483825  -0.0000000   0.1397363
   17   0.0000000   0.0087576  -0.0000000   0.0000000  -0.0299033   0.0000000
   18  -0.0503986  -0.0000000  -0.0305463   0.1083117   0.0000000  -0.2468659
            7           8           9          10          11          12
    1   0.0130411   0.0000000   0.0100419  -0.0066122  -0.0000000  -0.0036378
    2   0.0000000   0.0038106   0.0000000  -0.0000000   0.0065525   0.0000000
    3   0.0012757  -0.0000000  -0.0536436  -0.0032542   0.0000000  -0.0027659
    4  -0.0066122   0.0000000   0.0036378   0.0130411  -0.0000000  -0.0100419
    5  -0.0000000   0.0065525   0.0000000  -0.0000000   0.0038106   0.0000000
    6   0.0032542   0.0000000  -0.0027659  -0.0012757  -0.0000000  -0.0536436
    7   0.1180123   0.0000000  -0.1037862  -0.0056682  -0.0000000   0.0002637
    8   0.0000000   0.0100312   0.0000000   0.0000000  -0.0010581  -0.0000000
    9  -0.1037862   0.0000000   0.1839337  -0.0002637  -0.0000000   0.0032924
   10  -0.0056682   0.0000000  -0.0002637   0.1180123  -0.0000000   0.1037862
   11  -0.0000000  -0.0010581  -0.0000000  -0.0000000   0.0100312  -0.0000000
   12   0.0002637  -0.0000000   0.0032924   0.1037862  -0.0000000   0.1839337
   13  -0.1081783  -0.0000000   0.0858589  -0.0105947   0.0000000  -0.0045113
   14  -0.0000000  -0.0205869  -0.0000000  -0.0000000   0.0012506   0.0000000
   15   0.0708269   0.0000000  -0.1202609  -0.0281658  -0.0000000  -0.0105557
   16  -0.0105947  -0.0000000   0.0045113  -0.1081783   0.0000000  -0.0858589
   17   0.0000000   0.0012506   0.0000000   0.0000000  -0.0205869  -0.0000000
   18   0.0281658  -0.0000000  -0.0105557  -0.0708269   0.0000000  -0.1202609
           13          14          15          16          17          18
    1  -0.1483825  -0.0000000  -0.1083117  -0.0204916   0.0000000  -0.0503986
    2   0.0000000  -0.0299033   0.0000000  -0.0000000   0.0087576  -0.0000000
    3  -0.1397363   0.0000000  -0.2468659  -0.0062230  -0.0000000  -0.0305463
    4  -0.0204916  -0.0000000   0.0503986  -0.1483825   0.0000000   0.1083117
    5  -0.0000000   0.0087576  -0.0000000  -0.0000000  -0.0299033   0.0000000
    6   0.0062230  -0.0000000  -0.0305463   0.1397363   0.0000000  -0.2468659
    7  -0.1081783  -0.0000000   0.0708269  -0.0105947   0.0000000   0.0281658
    8  -0.0000000  -0.0205869   0.0000000  -0.0000000   0.0012506  -0.0000000
    9   0.0858589  -0.0000000  -0.1202609   0.0045113   0.0000000  -0.0105557
   10  -0.0105947  -0.0000000  -0.0281658  -0.1081783   0.0000000  -0.0708269
   11   0.0000000   0.0012506  -0.0000000   0.0000000  -0.0205869   0.0000000
   12  -0.0045113   0.0000000  -0.0105557  -0.0858589  -0.0000000  -0.1202609
   13   0.8253450  -0.0000000   0.0337087  -0.5376979   0.0000000   0.0184568
   14  -0.0000000   0.0867761  -0.0000000   0.0000000  -0.0462941   0.0000000
   15   0.0337087  -0.0000000   0.4634395  -0.0184568   0.0000000  -0.0552107
   16  -0.5376979   0.0000000  -0.0184568   0.8253450  -0.0000000  -0.0337087
   17   0.0000000  -0.0462941   0.0000000  -0.0000000   0.0867761  -0.0000000
   18   0.0184568   0.0000000  -0.0552107  -0.0337087  -0.0000000   0.4634395
 Gradient time:  CPU 170.10 s  wall 44.47 s
 **********************************************************************
 **                                                                  **
 **                       VIBRATIONAL ANALYSIS                       **
 **                       --------------------                       **
 **                                                                  **
 **        VIBRATIONAL FREQUENCIES (CM**-1) AND NORMAL MODES         **
 **     FORCE CONSTANTS (mDYN/ANGSTROM) AND REDUCED MASSES (AMU)     **
 **                  INFRARED INTENSITIES (KM/MOL)                   **
 **                                                                  **
 **********************************************************************


 Mode:                 1                      2                      3
 Frequency:       142.15                 170.69                 332.11
 Force Cnst:      0.2550                 0.4884                 1.3039
 Red. Mass:      21.4208                28.4520                20.0639
 IR Active:          NO                     YES                    YES
 IR Intens:        0.000                  1.160                  2.968
 Raman Active:       YES                    YES                    YES
               X      Y      Z        X      Y      Z        X      Y      Z
 F          0.000 -0.628  0.000    0.306  0.000  0.072   -0.627 -0.000  0.252
 F         -0.000  0.628  0.000   -0.306 -0.000  0.072    0.627 -0.000  0.252
 Cl        -0.000  0.291 -0.000   -0.557 -0.000 -0.132   -0.155 -0.000 -0.111
 Cl         0.000 -0.291 -0.000    0.557  0.000 -0.132    0.155 -0.000 -0.111
 C          0.000 -0.144  0.000   -0.007 -0.000  0.270   -0.037  0.000 -0.075
 C          0.000  0.144  0.000    0.007 -0.000  0.270    0.037  0.000 -0.075
 TransDip   0.000 -0.000  0.000   -0.000 -0.000  0.034    0.000  0.000 -0.055

 Mode:                 4                      5                      6
 Frequency:       333.80                 414.71                 430.85
 Force Cnst:      0.8676                 2.3717                 2.0859
 Red. Mass:      13.2157                23.4052                19.0716
 IR Active:          YES                    YES                    YES
 IR Intens:        0.248                  0.268                  0.088
 Raman Active:       YES                    YES                    YES
               X      Y      Z        X      Y      Z        X      Y      Z
 F          0.000 -0.228 -0.000    0.335 -0.000 -0.408    0.283 -0.000  0.408
 F         -0.000 -0.228 -0.000    0.335  0.000  0.408    0.283  0.000 -0.408
 Cl         0.000 -0.103  0.000   -0.100  0.000  0.392   -0.259 -0.000  0.107
 Cl        -0.000 -0.103  0.000   -0.100  0.000 -0.392   -0.259  0.000 -0.107
 C          0.000  0.661  0.000   -0.237  0.000 -0.041    0.308  0.000  0.283
 C         -0.000  0.661  0.000   -0.237 -0.000  0.041    0.308 -0.000 -0.283
 TransDip  -0.000  0.016  0.000   -0.017 -0.000 -0.000   -0.009  0.000 -0.000

 Mode:                 7                      8                      9
 Frequency:       558.03                 558.38                 947.85
 Force Cnst:      4.2120                 2.2616                 7.2073
 Red. Mass:      22.9576                12.3109                13.6158
 IR Active:          YES                    NO                     YES
 IR Intens:        1.011                  0.000                185.524
 Raman Active:       YES                    YES                    YES
               X      Y      Z        X      Y      Z        X      Y      Z
 F         -0.171  0.000 -0.451   -0.000 -0.133 -0.000   -0.200 -0.000 -0.138
 F          0.171 -0.000 -0.451    0.000  0.133 -0.000   -0.200  0.000  0.138
 Cl        -0.215  0.000  0.348   -0.000 -0.038  0.000   -0.085 -0.000  0.099
 Cl         0.215 -0.000  0.348    0.000  0.038  0.000   -0.085  0.000 -0.099
 C         -0.095 -0.000 -0.301   -0.000  0.694 -0.000    0.566  0.000 -0.322
 C          0.095  0.000 -0.301    0.000 -0.694 -0.000    0.566 -0.000  0.322
 TransDip  -0.000  0.000 -0.032   -0.000 -0.000 -0.000    0.436 -0.000 -0.000

 Mode:                10                     11                     12
 Frequency:      1142.26                1178.13                1751.62
 Force Cnst:     10.5909                10.7808                21.9054
 Red. Mass:      13.7769                13.1831                12.1177
 IR Active:          YES                    YES                    YES
 IR Intens:      385.701                 31.334                 16.666
 Raman Active:       YES                    YES                    YES
               X      Y      Z        X      Y      Z        X      Y      Z
 F         -0.163 -0.000 -0.292   -0.128  0.000 -0.258    0.053 -0.000  0.064
 F          0.163  0.000 -0.292   -0.128 -0.000  0.258   -0.053  0.000  0.064
 Cl         0.045 -0.000 -0.050    0.003  0.000 -0.024    0.017 -0.000 -0.014
 Cl        -0.045  0.000 -0.050    0.003 -0.000  0.024   -0.017  0.000 -0.014
 C         -0.108  0.000  0.610    0.193 -0.000  0.616   -0.699  0.000 -0.060
 C          0.108 -0.000  0.610    0.193  0.000 -0.616    0.699 -0.000 -0.060
 TransDip  -0.000 -0.000  0.629    0.179 -0.000  0.000    0.000  0.000 -0.131

 STANDARD THERMODYNAMIC QUANTITIES AT   298.15 K  AND     1.00 ATM

   This Molecule has  0 Imaginary Frequencies
   Zero point vibrational energy:       11.380 kcal/mol

   Atom    1 Element F  Has Mass   18.99840
   Atom    2 Element F  Has Mass   18.99840
   Atom    3 Element Cl Has Mass   34.96885
   Atom    4 Element Cl Has Mass   34.96885
   Atom    5 Element C  Has Mass   12.00000
   Atom    6 Element C  Has Mass   12.00000
   Molecular Mass:   131.934500 amu
   Principal axes and moments of inertia in amu*Bohr^2:
                             1           2           3
    Eigenvalues --      587.19637   975.36694  1562.56331
          X               1.00000     0.00000     0.00000
          Y              -0.00000     0.00000     1.00000
          Z               0.00000     1.00000    -0.00000
   Rotational Symmetry Number is   2
   The Molecule is an Asymmetric Top
   Translational Enthalpy:        0.889 kcal/mol
   Rotational Enthalpy:           0.889 kcal/mol
   Vibrational Enthalpy:         13.299 kcal/mol
   gas constant (RT):             0.592 kcal/mol
   Translational Entropy:        40.544  cal/mol.K
   Rotational Entropy:           26.906  cal/mol.K
   Vibrational Entropy:          10.732  cal/mol.K

   Total Enthalpy:               15.669 kcal/mol
   Total Entropy:                78.181  cal/mol.K

 ======================================================================

 STANDARD THERMODYNAMIC QUANTITIES FOR ANHARMONIC VIBRATION -- TOSH

   Zero point vibrational energy: ************ kcal/mol

   Vibrational Enthalpy:       Infinity kcal/mol
   Vibrational Entropy:             NaN  cal/mol.K

   Total Enthalpy:             Infinity kcal/mol
   Total Entropy:                   NaN  cal/mol.K

 ======================================================================

 STANDARD THERMODYNAMIC QUANTITIES FOR ANHARMONIC VIBRATION -- VPT2

   Zero point vibrational energy: ************ kcal/mol

   Vibrational Enthalpy:       Infinity kcal/mol
   Vibrational Entropy:             NaN  cal/mol.K

   Total Enthalpy:             Infinity kcal/mol
   Total Entropy:                   NaN  cal/mol.K

 ======================================================================

Archival summary:
1\1\TWL01\FREQ\ProcedureUnspecified\BasisUnspecified\l222\taweetha\TueAug2801:15:182018TueAug2801:15:182018\0\\#,FREQ,ProcedureUnspecified,BasisUnspecified,\\0,1\Cl\C,1,1.71441\C,2,1.33253,1,125.861\F,3,1.33433,2,119.867,1,-180,0\F,2,1.33433,1,114.272,3,-180,0\Cl,3,1.71441,2,125.861,1,-0,0\\\@

 Total job time:  48.29s(wall), 183.65s(cpu) 
 Tue Aug 28 01:15:18 2018

        *************************************************************
        *                                                           *
        *  Thank you very much for using Q-Chem.  Have a nice day.  *
        *                                                           *
        *************************************************************
