# Supplementary material for: Geometric and energetic data from ab initio calculations of haloethene, haloimine, halomethylenephosphine, haloiminophosphine, halodiazene, halodiphosphene and halocyclopropane
Source: Data Brief. 2019 Nov 2;27:104738. doi: 10.1016/j.dib.2019.104738 (PMC6861602; doi:10.1016/j.dib.2019.104738)
Supplement: Multimedia component 2 [file mmc2.zip › CC/B3LYP/FClCCFI.out]

Q-Chem Developer Version!
                  Welcome to Q-Chem
     A Quantum Leap Into The Future Of Chemistry


 Q-Chem 5.1, Q-Chem, Inc., Pleasanton, CA (2018)

 Yihan Shao,  Zhengting Gan,  E. Epifanovsky,  A. T. B. Gilbert,  M. Wormit,  
 J. Kussmann,  A. W. Lange,  A. Behn,  Jia Deng,  Xintian Feng,  D. Ghosh,  
 M. Goldey,  P. R. Horn,  L. D. Jacobson,  I. Kaliman,  T. Kus,  A. Landau,  
 Jie Liu,  E. I. Proynov,  R. M. Richard,  R. P. Steele,  E. J. Sundstrom,  
 H. L. Woodcock III,  P. M. Zimmerman,  D. Zuev,  B. Albrecht,  E. Alguire,  
 S. A. Baeppler,  D. Barton,  Z. Benda,  Y. A. Bernard,  E. J. Berquist,  
 K. B. Bravaya,  H. Burton,  D. Casanova,  Chun-Min Chang,  Yunqing Chen,  
 A. Chien,  K. D. Closser,  M. P. Coons,  S. Coriani,  S. Dasgupta,  
 A. L. Dempwolff,  M. Diedenhofen,  Hainam Do,  R. G. Edgar,  Po-Tung Fang,  
 S. Faraji,  S. Fatehi,  Qingguo Feng,  K. D. Fenk,  J. Fosso-Tande,  
 Qinghui Ge,  A. Ghysels,  G. Gidofalvi,  J. Gomes,  J. Gonthier,  A. Gunina,  
 D. Hait,  M. W. D. Hanson-Heine,  P. H. P. Harbach,  A. W. Hauser,  
 J. E. Herr,  E. G. Hohenstein,  Z. C. Holden,  Kerwin Hui,  B. C. Huynh,  
 T.-C. Jagau,  Hyunjun Ji,  B. Kaduk,  K. Khistyaev,  Jaehoon Kim,  
 P. Klunzinger,  K. Koh,  D. Kosenkov,  L. Koulias,  T. Kowalczyk,  
 C. M. Krauter,  A. Kunitsa,  Ka Un Lao,  A. Laurent,  K. V. Lawler,  
 Joonho Lee,  D. Lefrancois,  S. Lehtola,  D. S. Levine,  Yi-Pei Li,  
 You-Sheng Lin,  Fenglai Liu,  E. Livshits,  A. Luenser,  P. Manohar,  
 E. Mansoor,  S. F. Manzer,  Shan-Ping Mao,  Yuezhi Mao,  N. Mardirossian,  
 A. V. Marenich,  T. Markovich,  L. A. Martinez-Martinez,  S. A. Maurer,  
 N. J. Mayhall,  S. C. McKenzie,  J.-M. Mewes,  A. F. Morrison,  
 J. W. Mullinax,  K. Nanda,  T. S. Nguyen-Beck,  R. Olivares-Amaya,  
 J. A. Parkhill,  T. M. Perrine,  F. Plasser,  P. Pokhilko,  S. Prager,  
 A. Prociuk,  E. Ramos,  D. R. Rehn,  F. Rob,  M. Schneider,  N. Sergueev,  
 S. M. Sharada,  S. Sharma,  D. W. Small,  T. Stauch,  T. Stein,  
 Yu-Chuan Su,  A. J. W. Thom,  A. Tkatchenko,  T. Tsuchimochi,  N. M. Tubman,  
 L. Vogt,  M. L. Vidal,  O. Vydrov,  M. A. Watson,  J. Wenzel,  
 M. de Wergifosse,  T. A. Wesolowski,  A. White,  J. Witte,  A. Yamada,  
 Jun Yang,  K. Yao,  S. Yeganeh,  S. R. Yost,  Zhi-Qiang You,  A. Zech,  
 Igor Ying Zhang,  Xing Zhang,  Yan Zhao,  Ying Zhu,  B. R. Brooks,  
 G. K. L. Chan,  C. J. Cramer,  M. S. Gordon,  W. J. Hehre,  A. Klamt,  
 M. W. Schmidt,  C. D. Sherrill,  D. G. Truhlar,  A. Aspuru-Guzik,  R. Baer,  
 A. T. Bell,  N. A. Besley,  Jeng-Da Chai,  A. E. DePrince, III,  
 R. A. DiStasio Jr.,  A. Dreuw,  B. D. Dunietz,  T. R. Furlani,  
 Chao-Ping Hsu,  Yousung Jung,  Jing Kong,  D. S. Lambrecht,  WanZhen Liang,  
 C. Ochsenfeld,  V. A. Rassolov,  L. V. Slipchenko,  J. E. Subotnik,  
 T. Van Voorhis,  J. M. Herbert,  A. I. Krylov,  P. M. W. Gill,  M. Head-Gordon

 Contributors to earlier versions of Q-Chem not listed above: 
 R. D. Adamson,  B. Austin,  J. Baker,  G. J. O. Beran,  K. Brandhorst,  
 S. T. Brown,  E. F. C. Byrd,  A. K. Chakraborty,  C.-L. Cheng,  
 Siu Hung Chien,  D. M. Chipman,  D. L. Crittenden,  H. Dachsel,  
 R. J. Doerksen,  A. D. Dutoi,  L. Fusti-Molnar,  W. A. Goddard III,  
 A. Golubeva-Zadorozhnaya,  S. R. Gwaltney,  G. Hawkins,  A. Heyden,  
 S. Hirata,  G. Kedziora,  F. J. Keil,  C. Kelley,  Jihan Kim,  R. A. King,  
 R. Z. Khaliullin,  P. P. Korambath,  W. Kurlancheek,  A. M. Lee,  M. S. Lee,  
 S. V. Levchenko,  Ching Yeh Lin,  D. Liotard,  R. C. Lochan,  I. Lotan,  
 P. E. Maslen,  N. Nair,  D. P. O'Neill,  D. Neuhauser,  E. Neuscamman,  
 C. M. Oana,  R. Olson,  B. Peters,  R. Peverati,  P. A. Pieniazek,  
 Y. M. Rhee,  J. Ritchie,  M. A. Rohrdanz,  E. Rosta,  N. J. Russ,  
 H. F. Schaefer III,  N. E. Schultz,  N. Shenvi,  A. C. Simmonett,  A. Sodt,  
 D. Stuck,  K. S. Thanthiriwatte,  V. Vanovschi,  Tao Wang,  A. Warshel,  
 C. F. Williams,  Q. Wu,  X. Xu,  W. Zhang

 Please cite Q-Chem as follows:
 Y. Shao et al., Mol. Phys. 113, 184-215 (2015)
 DOI: 10.1080/00268976.2014.952696

 Q-Chem 5.1.1 for Intel X86 EM64T Linux

 Parts of Q-Chem use Armadillo 8.300.2 (Tropical Shenanigans).
 http://arma.sourceforge.net/

 Q-Chem begins on Tue Aug 28 01:15:18 2018  

Host: 
0

     Scratch files written to /scratch/taweetham/qchem9762//
Input Ideriv = 2
Curr. Ideriv = -1
Max.  Ideriv = 2

Checking the input file for inconsistencies... 	...done.

--------------------------------------------------------------
User input:
--------------------------------------------------------------
inp/FFClI.inp
$molecule
0	1
F	-2.0	1.0	0.0
F	2.0	1.0	0.0
Cl	-2.0	-1.0	0.0
I	2.0	-1.0	0.0
C	-1.0	0.0	0.0
C	1.0	0.0	0.0
$end
$rem
   JOB_TYPE		OPTIMIZATION
   BASIS		6-311++G**
   EXCHANGE		B3LYP
$end

--------------------------------------------------------------
 ----------------------------------------------------------------
             Standard Nuclear Orientation (Angstroms)
    I     Atom           X                Y                Z
 ----------------------------------------------------------------
    1      F       2.8989811505     1.1422382803    -0.0000000000
    2      F      -1.0650230170     1.6776549029    -0.0000000000
    3      Cl      2.6312728392    -0.8397638034     0.0000000000
    4      I      -1.3327313283    -0.3043471809     0.0000000000
    5      C       1.7741259530     0.2850913941    -0.0000000000
    6      C      -0.2078761308     0.5527997054    -0.0000000000
 ----------------------------------------------------------------
 Molecular Point Group                 Cs    NOp =  2
 Largest Abelian Subgroup              Cs    NOp =  2
 Nuclear Repulsion Energy =   666.6007877253 hartrees
 There are       50 alpha and       50 beta electrons
 Requested basis set is 6-311++G(d,p)
 There are 61 shells and 180 basis functions

 Total QAlloc Memory Limit   2000 MB
 Mega-Array Size       188 MB
 MEM_STATIC part       192 MB
 A cutoff of  1.0D-11 yielded   1509 shell pairs
 There are     14016 function pairs (     15598 Cartesian)

 -------------------------------------------------------
 OpenMP Integral Computing Module                       
 Release: version 1.0, May 2013, Q-Chem Inc. Pittsburgh 
 -------------------------------------------------------
 Integral Job Info:
 Integral job number is                      11
 Integral operator is                         1
 short-range coefficients                     0
 long-range coefficients              100000000
 Omega coefficients                           0
 if combine SR and LR in K                    0
 Integral screening is                        0
 Integral computing path is                   2
 max size of driver memory is            800000
 size of driver memory is                593474
 size of scratch memory is             11933652
 max col of scratch BK array               1296
 max len of scratch array in speh3          155
 max len of scratch index in speh4           18
 max int batch size is                      520
 min int batch size is                       52
 fixed nKL is                                52
 max L of basis functions is                  2
 order of int derivative is                   0
 number of shells is                         61
 number of basis is                         190
 number of cartesian basis is               190
 number of contracted shell pairs          1509
 number of primitive shell pairs           3651
 maxK2 (contraction) of shell pair           36
 max number of K2 of shell pair               1
 max number of CS2 of shell pair            152
 max number of PS2 of shell pair            366
 mem total for path MDJ                  528236
 -------------------------------------------------------
 Smallest overlap matrix eigenvalue = 2.05E-04

 Scale SEOQF with 1.000000e-01/1.000000e-01/1.000000e-01

 Standard Electronic Orientation quadrupole field applied
 Nucleus-field energy     =     0.0000000153 hartrees
 Guess from superposition of atomic densities
 Warning:  Energy on first SCF cycle will be non-variational
 SAD guess density has 100.000000 electrons

 -----------------------------------------------------------------------
  General SCF calculation program by
  Eric Jon Sundstrom, Paul Horn, Yuezhi Mao, Dmitri Zuev, Alec White,
  David Stuck, Shaama M.S., Shane Yost, Joonho Lee, David Small,
  Daniel Levine, Susi Lehtola, Hugh Burton, Evgeny Epifanovsky
 -----------------------------------------------------------------------
 Exchange:     0.2000 Hartree-Fock + 0.0800 Slater + 0.7200 B88
 Correlation:  0.1900 VWN1RPA + 0.8100 LYP
 Using SG-1 standard quadrature grid
 using 4 threads for integral computing
 -------------------------------------------------------
 OpenMP Integral computing Module                
 Release: version 2.0, May 2017, Q-Chem Inc. Pleasanton 
 -------------------------------------------------------
 -------------------------------------------------------
 OpenMP BLAS3 based DFT computing Module                
 Release: version 1.0, May 2013, Q-Chem Inc. Pittsburgh 
 -------------------------------------------------------
 A restricted SCF calculation will be
 performed using DIIS
 SCF converges when DIIS error is below 1.0e-08
 ---------------------------------------
  Cycle       Energy         DIIS error
 ---------------------------------------
    1   -7657.7872238868      7.29e-02  
    2   -7654.7345626969      5.14e-03  
    3   -7654.0242181407      1.27e-02  
    4   -7654.7623606140      3.74e-03  
    5   -7654.8143374373      1.83e-03  
    6   -7654.8306060460      5.19e-04  
    7   -7654.8319458221      2.18e-04  
    8   -7654.8320472853      9.96e-05  
    9   -7654.8320972299      3.50e-05  
   10   -7654.8320999752      2.18e-05  
   11   -7654.8321025312      3.68e-06  
   12   -7654.8321025853      1.55e-06  
   13   -7654.8321025976      3.17e-07  
   14   -7654.8321025982      5.45e-08  
   15   -7654.8321025983      1.18e-08  
   16   -7654.8321025982      3.55e-09  Convergence criterion met
 ---------------------------------------
 SCF time:   CPU 41.61s  wall 11.00s 
 SCF   energy in the final basis set =    -7654.8321025982
 Total energy in the final basis set =    -7654.8321025982

 --------------------------------------------------------------
             Orbital Energies (a.u.) and Symmetries
 --------------------------------------------------------------

 Alpha MOs, Restricted
 -- Occupied --                  
******* -176.34 -165.74 -165.74 -165.74 -101.60  -35.84  -31.33
  1 A'    2 A'    1 A"    3 A'    4 A'    5 A'    6 A'    7 A'                 
-31.329 -31.329 -24.725 -24.700 -22.980 -22.980 -22.979 -22.979
  2 A"    8 A'    9 A'   10 A'   11 A'    3 A"    4 A"   12 A'                 
-22.979 -10.346 -10.332  -9.530  -7.294  -7.285  -7.283  -6.406
 13 A'   14 A'   15 A'   16 A'   17 A'    5 A"   18 A'   19 A'                 
 -4.824  -4.803  -4.803  -2.114  -2.087  -2.086  -2.068  -2.068
 20 A'    6 A"   21 A'   22 A'   23 A'    7 A"   24 A'    8 A"                 
 -1.296  -1.256  -0.996  -0.884  -0.652  -0.613  -0.581  -0.542
 25 A'   26 A'   27 A'   28 A'   29 A'   30 A'   31 A'    9 A"                 
 -0.532  -0.514  -0.512  -0.469  -0.402  -0.400  -0.378  -0.328
 32 A'   10 A"   33 A'   34 A'   35 A'   11 A"   12 A"   36 A'                 
 -0.261  -0.188
 37 A'   13 A"                                                                 
 -- Virtual --                   
 -0.109  -0.105  -0.013   0.010   0.031   0.043   0.051   0.057
 38 A'   14 A"   39 A'   40 A'   41 A'   15 A"   42 A'   43 A'                 
  0.066   0.080   0.085   0.096   0.106   0.117   0.135   0.149
 44 A'   45 A'   16 A"   46 A'   47 A'   17 A"   48 A'   49 A'                 
  0.164   0.199   0.203   0.234   0.260   0.275   0.307   0.313
 50 A'   18 A"   51 A'   52 A'   19 A"   53 A'   54 A'   20 A"                 
  0.316   0.330   0.348   0.369   0.394   0.396   0.411   0.416
 55 A'   56 A'   57 A'   58 A'   59 A'   21 A"   60 A'   22 A"                 
  0.420   0.454   0.478   0.498   0.515   0.537   0.554   0.586
 61 A'   62 A'   23 A"   24 A"   63 A'   64 A'   65 A'   25 A"                 
  0.622   0.669   0.712   0.758   0.766   0.792   0.809   0.915
 66 A'   67 A'   68 A'   69 A'   26 A"   27 A"   70 A'   71 A'                 
  0.960   1.016   1.079   1.128   1.233   1.252   1.289   1.300
 72 A'   73 A'   74 A'   28 A"   29 A"   75 A'   76 A'   30 A"                 
  1.335   1.362   1.372   1.402   1.419   1.440   1.450   1.472
 77 A'   31 A"   78 A'   79 A'   80 A'   32 A"   81 A'   82 A'                 
  1.484   1.550   1.612   1.659   1.764   1.847   1.903   1.933
 33 A"   83 A'   84 A'   34 A"   85 A'   86 A'   87 A'   88 A'                 
  2.117   2.210   2.276   2.359   2.559   2.657   2.708   2.879
 89 A'   35 A"   90 A'   91 A'   36 A"   37 A"   92 A'   93 A'                 
  2.959   3.267   3.695   3.723   3.759   3.793   3.815   3.845
 94 A'   95 A'   38 A"   96 A'   39 A"   97 A'   98 A'   40 A"                 
  3.907   3.957   3.985   4.023   4.055   4.234   4.426   4.610
 41 A"   42 A"   99 A'  100 A'   43 A"  101 A'  102 A'  103 A'                 
  4.646   4.735   5.988   6.055   6.195   6.236   6.295   6.317
104 A'  105 A'   44 A"  106 A'  107 A'   45 A"   46 A"  108 A'                 
  6.388   6.443   6.529   9.881  23.455  23.506  25.762  25.938
109 A'  110 A'  111 A'  112 A'  113 A'  114 A'   47 A"  115 A'                 
 26.449  27.951  28.332  28.361  28.421  28.506  28.545  28.550
116 A'  117 A'   48 A"  118 A'  119 A'   49 A"  120 A'   50 A"                 
 28.655  28.921  66.725  66.753 127.879 127.916 128.005 151.744
121 A'  122 A'  123 A'  124 A'   51 A"  125 A'  126 A'  127 A'                 
215.9131901.922
128 A'  129 A'                                                                 

 Beta MOs, Restricted
 -- Occupied --                  
******* -176.34 -165.74 -165.74 -165.74 -101.60  -35.84  -31.33
  1 A'    2 A'    1 A"    3 A'    4 A'    5 A'    6 A'    7 A'                 
-31.329 -31.329 -24.725 -24.700 -22.980 -22.980 -22.979 -22.979
  2 A"    8 A'    9 A'   10 A'   11 A'    3 A"    4 A"   12 A'                 
-22.979 -10.346 -10.332  -9.530  -7.294  -7.285  -7.283  -6.406
 13 A'   14 A'   15 A'   16 A'   17 A'    5 A"   18 A'   19 A'                 
 -4.824  -4.803  -4.803  -2.114  -2.087  -2.086  -2.068  -2.068
 20 A'    6 A"   21 A'   22 A'   23 A'    7 A"   24 A'    8 A"                 
 -1.296  -1.256  -0.996  -0.884  -0.652  -0.613  -0.581  -0.542
 25 A'   26 A'   27 A'   28 A'   29 A'   30 A'   31 A'    9 A"                 
 -0.532  -0.514  -0.512  -0.469  -0.402  -0.400  -0.378  -0.328
 32 A'   10 A"   33 A'   34 A'   35 A'   11 A"   12 A"   36 A'                 
 -0.261  -0.188
 37 A'   13 A"                                                                 
 -- Virtual --                   
 -0.109  -0.105  -0.013   0.010   0.031   0.043   0.051   0.057
 38 A'   14 A"   39 A'   40 A'   41 A'   15 A"   42 A'   43 A'                 
  0.066   0.080   0.085   0.096   0.106   0.117   0.135   0.149
 44 A'   45 A'   16 A"   46 A'   47 A'   17 A"   48 A'   49 A'                 
  0.164   0.199   0.203   0.234   0.260   0.275   0.307   0.313
 50 A'   18 A"   51 A'   52 A'   19 A"   53 A'   54 A'   20 A"                 
  0.316   0.330   0.348   0.369   0.394   0.396   0.411   0.416
 55 A'   56 A'   57 A'   58 A'   59 A'   21 A"   60 A'   22 A"                 
  0.420   0.454   0.478   0.498   0.515   0.537   0.554   0.586
 61 A'   62 A'   23 A"   24 A"   63 A'   64 A'   65 A'   25 A"                 
  0.622   0.669   0.712   0.758   0.766   0.792   0.809   0.915
 66 A'   67 A'   68 A'   69 A'   26 A"   27 A"   70 A'   71 A'                 
  0.960   1.016   1.079   1.128   1.233   1.252   1.289   1.300
 72 A'   73 A'   74 A'   28 A"   29 A"   75 A'   76 A'   30 A"                 
  1.335   1.362   1.372   1.402   1.419   1.440   1.450   1.472
 77 A'   31 A"   78 A'   79 A'   80 A'   32 A"   81 A'   82 A'                 
  1.484   1.550   1.612   1.659   1.764   1.847   1.903   1.933
 33 A"   83 A'   84 A'   34 A"   85 A'   86 A'   87 A'   88 A'                 
  2.117   2.210   2.276   2.359   2.559   2.657   2.708   2.879
 89 A'   35 A"   90 A'   91 A'   36 A"   37 A"   92 A'   93 A'                 
  2.959   3.267   3.695   3.723   3.759   3.793   3.815   3.845
 94 A'   95 A'   38 A"   96 A'   39 A"   97 A'   98 A'   40 A"                 
  3.907   3.957   3.985   4.023   4.055   4.234   4.426   4.610
 41 A"   42 A"   99 A'  100 A'   43 A"  101 A'  102 A'  103 A'                 
  4.646   4.735   5.988   6.055   6.195   6.236   6.295   6.317
104 A'  105 A'   44 A"  106 A'  107 A'   45 A"   46 A"  108 A'                 
  6.388   6.443   6.529   9.881  23.455  23.506  25.762  25.938
109 A'  110 A'  111 A'  112 A'  113 A'  114 A'   47 A"  115 A'                 
 26.449  27.951  28.332  28.361  28.421  28.506  28.545  28.550
116 A'  117 A'   48 A"  118 A'  119 A'   49 A"  120 A'   50 A"                 
 28.655  28.921  66.725  66.753 127.879 127.916 128.005 151.744
121 A'  122 A'  123 A'  124 A'   51 A"  125 A'  126 A'  127 A'                 
215.9131901.922
128 A'  129 A'                                                                 
 --------------------------------------------------------------

          Ground-State Mulliken Net Atomic Charges

     Atom                 Charge (a.u.)
  ----------------------------------------
      1 F                    -0.070166
      2 F                     0.015557
      3 Cl                    0.367834
      4 I                     0.576818
      5 C                    -0.249394
      6 C                    -0.640650
  ----------------------------------------
  Sum of atomic charges =     0.000000

 -----------------------------------------------------------------
                    Cartesian Multipole Moments
 -----------------------------------------------------------------
    Charge (ESU x 10^10)
                 0.0000
    Dipole Moment (Debye)
         X      -0.5026      Y      -1.5538      Z       0.0000
       Tot       1.6331
    Quadrupole Moments (Debye-Ang)
        XX     -60.4654     XY      -3.2872     YY     -65.0284
        XZ       0.0000     YZ       0.0000     ZZ     -60.9455
    Octopole Moments (Debye-Ang^2)
       XXX     -43.4387    XXY     -15.9758    XYY     -14.1811
       YYY      -4.8112    XXZ      -0.0000    XYZ       0.0000
       YYZ      -0.0000    XZZ     -13.1383    YZZ       0.4237
       ZZZ      -0.0000
    Hexadecapole Moments (Debye-Ang^3)
      XXXX   -1239.6468   XXXY     -23.8990   XXYY    -260.7837
      XYYY      10.3026   YYYY    -292.0940   XXXZ       0.0000
      XXYZ       0.0000   XYYZ       0.0000   YYYZ       0.0000
      XXZZ    -222.6099   XYZZ       4.5237   YYZZ     -59.3749
      XZZZ       0.0000   YZZZ      -0.0000   ZZZZ     -71.3458
 -----------------------------------------------------------------
 Calculating analytic gradient of the SCF energy
 Gradient of SCF Energy
            1           2           3           4           5           6
    1   0.0364482  -0.0649320  -0.1183253   0.9103055   0.2139682  -0.9774646
    2  -0.1342822  -0.2156737   0.3596816   0.9003007  -0.2545298  -0.6554967
    3   0.0000000  -0.0000000   0.0000000   0.0000000  -0.0000000  -0.0000000
 Max gradient component =       9.775E-01
 RMS gradient           =       4.313E-01
 Gradient time:  CPU 9.70 s  wall 2.66 s
 Geometry Optimization Parameters
   NAtoms,    NIC,     NZ,  NCons,   NDum,   NFix, NCnnct, MaxDiis
        6      37       0       0       0       0       0       0


** GEOMETRY OPTIMIZATION IN DELOCALIZED INTERNAL COORDINATES **
   Searching for a Minimum

   Optimization Cycle:   1

                       Coordinates (Angstroms)
     ATOM                X               Y               Z
      1  F         2.8989811505    1.1422382803    0.0000000000
      2  F        -1.0650230170    1.6776549029    0.0000000000
      3  Cl        2.6312728392   -0.8397638034    0.0000000000
      4  I        -1.3327313283   -0.3043471809    0.0000000000
      5  C         1.7741259530    0.2850913941    0.0000000000
      6  C        -0.2078761308    0.5527997054    0.0000000000
   Point Group: cs    Number of degrees of freedom:     9


   Energy is  -7654.832102598


 Attempting to Generate Delocalized Internal Coordinates

 ** Taking Steepest Descent Step **
 Calculated Step too Large.  Step scaled by  0.271452
 Step Taken.  Stepsize is  0.300000

                             Maximum     Tolerance    Cnvgd?
         Gradient           0.657736      0.000300      NO
         Displacement       0.178544      0.001200      NO
         Energy change     *********      0.000001      NO


 New Cartesian Coordinates Obtained by Inverse Iteration

 Displacement from previous Coordinates is:  0.227001
 ----------------------------------------------------------------
             Standard Nuclear Orientation (Angstroms)
    I     Atom           X                Y                Z
 ----------------------------------------------------------------
    1      F       2.9029989310     1.1562897820     0.0000000000
    2      F      -1.0385658924     1.6783893178     0.0000000000
    3      Cl      2.6591300964    -0.8521338899     0.0000000000
    4      I      -1.4323610250    -0.3379488259     0.0000000000
    5      C       1.7849711417     0.3004431547     0.0000000000
    6      C      -0.1774237852     0.5686337596     0.0000000000
 ----------------------------------------------------------------
 Molecular Point Group                 Cs    NOp =  2
 Largest Abelian Subgroup              Cs    NOp =  2
 Nuclear Repulsion Energy =   645.1917159702 hartrees
 There are       50 alpha and       50 beta electrons
 Applying Cartesian multipole field
    Component          Value
    ---------          -----
     (2,0,0)        1.00000E-11
     (0,2,0)        2.00000E-11
     (0,0,2)       -3.00000E-11
 Nucleus-field energy     =     0.0000000161 hartrees
 Requested basis set is 6-311++G(d,p)
 There are 61 shells and 180 basis functions
 A cutoff of  1.0D-11 yielded   1504 shell pairs
 There are     13955 function pairs (     15526 Cartesian)
 Smallest overlap matrix eigenvalue = 2.09E-04
 Guess MOs from SCF MO coefficient file

 -----------------------------------------------------------------------
  General SCF calculation program by
  Eric Jon Sundstrom, Paul Horn, Yuezhi Mao, Dmitri Zuev, Alec White,
  David Stuck, Shaama M.S., Shane Yost, Joonho Lee, David Small,
  Daniel Levine, Susi Lehtola, Hugh Burton, Evgeny Epifanovsky
 -----------------------------------------------------------------------
 Exchange:     0.2000 Hartree-Fock + 0.0800 Slater + 0.7200 B88
 Correlation:  0.1900 VWN1RPA + 0.8100 LYP
 Using SG-1 standard quadrature grid
 using 4 threads for integral computing
 -------------------------------------------------------
 OpenMP Integral computing Module                
 Release: version 2.0, May 2017, Q-Chem Inc. Pleasanton 
 -------------------------------------------------------
 -------------------------------------------------------
 OpenMP BLAS3 based DFT computing Module                
 Release: version 1.0, May 2013, Q-Chem Inc. Pittsburgh 
 -------------------------------------------------------
 A restricted SCF calculation will be
 performed using DIIS
 SCF converges when DIIS error is below 1.0e-08
 ---------------------------------------
  Cycle       Energy         DIIS error
 ---------------------------------------
    1   -7655.0708284341      2.35e-03  
    2   -7655.0541898853      2.82e-03  
    3   -7655.0381720799      3.06e-03  
    4   -7655.0729375263      1.65e-03  
    5   -7655.0870280285      1.47e-04  
    6   -7655.0870884194      8.16e-05  
    7   -7655.0871050866      1.76e-05  
    8   -7655.0871059320      4.11e-06  
    9   -7655.0871059883      1.27e-06  
   10   -7655.0871059987      2.80e-07  
   11   -7655.0871059991      1.25e-07  
   12   -7655.0871059991      5.34e-08  
   13   -7655.0871059992      1.58e-08  
   14   -7655.0871059992      2.16e-09  Convergence criterion met
 ---------------------------------------
 SCF time:   CPU 35.32s  wall 9.00s 
 SCF   energy in the final basis set =    -7655.0871059992
 Total energy in the final basis set =    -7655.0871059992

 --------------------------------------------------------------
             Orbital Energies (a.u.) and Symmetries
 --------------------------------------------------------------

 Alpha MOs, Restricted
 -- Occupied --                  
******* -176.33 -165.73 -165.73 -165.73 -101.61  -35.83  -31.32
  1 A'    2 A'    3 A'    1 A"    4 A'    5 A'    6 A'    7 A'                 
-31.322 -31.321 -24.729 -24.708 -22.974 -22.974 -22.973 -22.972
  2 A"    8 A'    9 A'   10 A'   11 A'    3 A"   12 A'    4 A"                 
-22.972 -10.358 -10.332  -9.531  -7.294  -7.285  -7.284  -6.393
 13 A'   14 A'   15 A'   16 A'   17 A'    5 A"   18 A'   19 A'                 
 -4.807  -4.791  -4.790  -2.087  -2.070  -2.070  -2.056  -2.055
 20 A'    6 A"   21 A'   22 A'   23 A'    7 A"   24 A'    8 A"                 
 -1.293  -1.261  -0.989  -0.858  -0.658  -0.617  -0.574  -0.532
 25 A'   26 A'   27 A'   28 A'   29 A'   30 A'   31 A'   32 A'                 
 -0.532  -0.515  -0.513  -0.473  -0.406  -0.401  -0.358  -0.333
  9 A"   10 A"   33 A'   34 A'   35 A'   11 A"   12 A"   36 A'                 
 -0.260  -0.198
 37 A'   13 A"                                                                 
 -- Virtual --                   
 -0.110  -0.107  -0.013   0.009   0.030   0.046   0.048   0.052
 38 A'   14 A"   39 A'   40 A'   41 A'   15 A"   42 A'   43 A'                 
  0.069   0.086   0.087   0.096   0.105   0.117   0.134   0.145
 44 A'   16 A"   45 A'   46 A'   47 A'   17 A"   48 A'   49 A'                 
  0.165   0.198   0.201   0.231   0.254   0.267   0.301   0.311
 50 A'   51 A'   18 A"   52 A'   19 A"   53 A'   54 A'   20 A"                 
  0.311   0.327   0.346   0.368   0.390   0.407   0.415   0.418
 55 A'   56 A'   57 A'   58 A'   59 A'   21 A"   60 A'   22 A"                 
  0.419   0.447   0.473   0.486   0.505   0.534   0.556   0.584
 61 A'   62 A'   23 A"   24 A"   63 A'   64 A'   65 A'   25 A"                 
  0.598   0.666   0.711   0.755   0.761   0.796   0.810   0.906
 66 A'   67 A'   68 A'   69 A'   26 A"   27 A"   70 A'   71 A'                 
  0.912   1.003   1.069   1.133   1.234   1.245   1.269   1.312
 72 A'   73 A'   74 A'   28 A"   29 A"   75 A'   76 A'   30 A"                 
  1.322   1.365   1.367   1.396   1.405   1.412   1.444   1.463
 77 A'   31 A"   78 A'   79 A'   80 A'   32 A"   81 A'   82 A'                 
  1.485   1.565   1.603   1.637   1.756   1.840   1.912   1.924
 33 A"   83 A'   84 A'   34 A"   85 A'   86 A'   87 A'   88 A'                 
  2.094   2.211   2.275   2.371   2.563   2.651   2.703   2.831
 89 A'   35 A"   90 A'   91 A'   36 A"   37 A"   92 A'   93 A'                 
  2.949   3.249   3.699   3.725   3.753   3.793   3.822   3.861
 94 A'   95 A'   38 A"   96 A'   39 A"   97 A'   98 A'   40 A"                 
  3.905   3.961   3.975   4.016   4.033   4.206   4.424   4.543
 41 A"   42 A"   99 A'  100 A'   43 A"  101 A'  102 A'  103 A'                 
  4.601   4.661   5.987   6.044   6.189   6.233   6.290   6.321
104 A'  105 A'   44 A"  106 A'  107 A'   45 A"   46 A"  108 A'                 
  6.387   6.433   6.523   9.853  23.387  23.422  25.764  25.924
109 A'  110 A'  111 A'  112 A'  113 A'  114 A'   47 A"  115 A'                 
 26.380  27.930  28.332  28.363  28.414  28.514  28.545  28.546
116 A'  117 A'   48 A"  118 A'  119 A'   49 A"   50 A"  120 A'                 
 28.631  28.826  66.719  66.744 127.877 127.911 128.004 151.723
121 A'  122 A'  123 A'  124 A'   51 A"  125 A'  126 A'  127 A'                 
215.8731901.896
128 A'  129 A'                                                                 

 Beta MOs, Restricted
 -- Occupied --                  
******* -176.33 -165.73 -165.73 -165.73 -101.61  -35.83  -31.32
  1 A'    2 A'    3 A'    1 A"    4 A'    5 A'    6 A'    7 A'                 
-31.322 -31.321 -24.729 -24.708 -22.974 -22.974 -22.973 -22.972
  2 A"    8 A'    9 A'   10 A'   11 A'    3 A"   12 A'    4 A"                 
-22.972 -10.358 -10.332  -9.531  -7.294  -7.285  -7.284  -6.393
 13 A'   14 A'   15 A'   16 A'   17 A'    5 A"   18 A'   19 A'                 
 -4.807  -4.791  -4.790  -2.087  -2.070  -2.070  -2.056  -2.055
 20 A'    6 A"   21 A'   22 A'   23 A'    7 A"   24 A'    8 A"                 
 -1.293  -1.261  -0.989  -0.858  -0.658  -0.617  -0.574  -0.532
 25 A'   26 A'   27 A'   28 A'   29 A'   30 A'   31 A'   32 A'                 
 -0.532  -0.515  -0.513  -0.473  -0.406  -0.401  -0.358  -0.333
  9 A"   10 A"   33 A'   34 A'   35 A'   11 A"   12 A"   36 A'                 
 -0.260  -0.198
 37 A'   13 A"                                                                 
 -- Virtual --                   
 -0.110  -0.107  -0.013   0.009   0.030   0.046   0.048   0.052
 38 A'   14 A"   39 A'   40 A'   41 A'   15 A"   42 A'   43 A'                 
  0.069   0.086   0.087   0.096   0.105   0.117   0.134   0.145
 44 A'   16 A"   45 A'   46 A'   47 A'   17 A"   48 A'   49 A'                 
  0.165   0.198   0.201   0.231   0.254   0.267   0.301   0.311
 50 A'   51 A'   18 A"   52 A'   19 A"   53 A'   54 A'   20 A"                 
  0.311   0.327   0.346   0.368   0.390   0.407   0.415   0.418
 55 A'   56 A'   57 A'   58 A'   59 A'   21 A"   60 A'   22 A"                 
  0.419   0.447   0.473   0.486   0.505   0.534   0.556   0.584
 61 A'   62 A'   23 A"   24 A"   63 A'   64 A'   65 A'   25 A"                 
  0.598   0.666   0.711   0.755   0.761   0.796   0.810   0.906
 66 A'   67 A'   68 A'   69 A'   26 A"   27 A"   70 A'   71 A'                 
  0.912   1.003   1.069   1.133   1.234   1.245   1.269   1.312
 72 A'   73 A'   74 A'   28 A"   29 A"   75 A'   76 A'   30 A"                 
  1.322   1.365   1.367   1.396   1.405   1.412   1.444   1.463
 77 A'   31 A"   78 A'   79 A'   80 A'   32 A"   81 A'   82 A'                 
  1.485   1.565   1.603   1.637   1.756   1.840   1.912   1.924
 33 A"   83 A'   84 A'   34 A"   85 A'   86 A'   87 A'   88 A'                 
  2.094   2.211   2.275   2.371   2.563   2.651   2.703   2.831
 89 A'   35 A"   90 A'   91 A'   36 A"   37 A"   92 A'   93 A'                 
  2.949   3.249   3.699   3.725   3.753   3.793   3.822   3.861
 94 A'   95 A'   38 A"   96 A'   39 A"   97 A'   98 A'   40 A"                 
  3.905   3.961   3.975   4.016   4.033   4.206   4.424   4.543
 41 A"   42 A"   99 A'  100 A'   43 A"  101 A'  102 A'  103 A'                 
  4.601   4.661   5.987   6.044   6.189   6.233   6.290   6.321
104 A'  105 A'   44 A"  106 A'  107 A'   45 A"   46 A"  108 A'                 
  6.387   6.433   6.523   9.853  23.387  23.422  25.764  25.924
109 A'  110 A'  111 A'  112 A'  113 A'  114 A'   47 A"  115 A'                 
 26.380  27.930  28.332  28.363  28.414  28.514  28.545  28.546
116 A'  117 A'   48 A"  118 A'  119 A'   49 A"   50 A"  120 A'                 
 28.631  28.826  66.719  66.744 127.877 127.911 128.004 151.723
121 A'  122 A'  123 A'  124 A'   51 A"  125 A'  126 A'  127 A'                 
215.8731901.896
128 A'  129 A'                                                                 
 --------------------------------------------------------------

          Ground-State Mulliken Net Atomic Charges

     Atom                 Charge (a.u.)
  ----------------------------------------
      1 F                    -0.059552
      2 F                     0.024365
      3 Cl                    0.359236
      4 I                     0.400457
      5 C                    -0.225384
      6 C                    -0.499121
  ----------------------------------------
  Sum of atomic charges =     0.000000

 -----------------------------------------------------------------
                    Cartesian Multipole Moments
 -----------------------------------------------------------------
    Charge (ESU x 10^10)
                 0.0000
    Dipole Moment (Debye)
         X      -0.3058      Y      -1.4308      Z      -0.0000
       Tot       1.4631
    Quadrupole Moments (Debye-Ang)
        XX     -59.7759     XY      -2.9019     YY     -64.9206
        XZ       0.0000     YZ      -0.0000     ZZ     -61.5090
    Octopole Moments (Debye-Ang^2)
       XXX     -36.9653    XXY     -15.6184    XYY     -11.7305
       YYY      -1.7194    XXZ      -0.0000    XYZ       0.0000
       YYZ      -0.0000    XZZ     -10.8705    YZZ       1.2206
       ZZZ      -0.0000
    Hexadecapole Moments (Debye-Ang^3)
      XXXX   -1286.0881   XXXY     -26.6068   XXYY    -268.9074
      XYYY       3.3090   YYYY    -298.0475   XXXZ      -0.0000
      XXYZ      -0.0000   XYYZ      -0.0000   YYYZ      -0.0000
      XXZZ    -232.0445   XYZZ       2.5298   YYZZ     -60.5605
      XZZZ      -0.0000   YZZZ      -0.0000   ZZZZ     -72.5707
 -----------------------------------------------------------------
 Calculating analytic gradient of the SCF energy
 Gradient of SCF Energy
            1           2           3           4           5           6
    1   0.0412810  -0.0726436  -0.0871936   0.5036649   0.1865528  -0.5716615
    2  -0.1241730  -0.1804162   0.3047637   0.5345200  -0.2073204  -0.3273741
    3  -0.0000000   0.0000000  -0.0000000  -0.0000000   0.0000000  -0.0000000
 Max gradient component =       5.717E-01
 RMS gradient           =       2.589E-01
 Gradient time:  CPU 9.41 s  wall 2.45 s
 Geometry Optimization Parameters
   NAtoms,    NIC,     NZ,  NCons,   NDum,   NFix, NCnnct, MaxDiis
        6      37       0       0       0       0       0       0


** GEOMETRY OPTIMIZATION IN DELOCALIZED INTERNAL COORDINATES **
   Searching for a Minimum

   Optimization Cycle:   2

                       Coordinates (Angstroms)
     ATOM                X               Y               Z
      1  F         2.9029989310    1.1562897820    0.0000000000
      2  F        -1.0385658924    1.6783893178    0.0000000000
      3  Cl        2.6591300964   -0.8521338899    0.0000000000
      4  I        -1.4323610250   -0.3379488259    0.0000000000
      5  C         1.7849711417    0.3004431547    0.0000000000
      6  C        -0.1774237852    0.5686337596    0.0000000000
   Point Group: cs    Number of degrees of freedom:     9


   Energy is  -7655.087105999

 Hessian Updated using BFGS Update

 ** Taking Steepest Descent Step **
 Calculated Step too Large.  Step scaled by  0.463738
 Step Taken.  Stepsize is  0.300000

                             Maximum     Tolerance    Cnvgd?
         Gradient           0.388321      0.000300      NO
         Displacement       0.180079      0.001200      NO
         Energy change     -0.255003      0.000001      NO


 New Cartesian Coordinates Obtained by Inverse Iteration

 Displacement from previous Coordinates is:  0.214644
 ----------------------------------------------------------------
             Standard Nuclear Orientation (Angstroms)
    I     Atom           X                Y                Z
 ----------------------------------------------------------------
    1      F       2.8868419462     1.1764798126     0.0000000000
    2      F      -0.9984151377     1.6829742326     0.0000000000
    3      Cl      2.6831830952    -0.8720209579     0.0000000000
    4      I      -1.5153438218    -0.3712621540     0.0000000000
    5      C       1.7850676767     0.3170932418     0.0000000000
    6      C      -0.1425842920     0.5804091232     0.0000000000
 ----------------------------------------------------------------
 Molecular Point Group                 Cs    NOp =  2
 Largest Abelian Subgroup              Cs    NOp =  2
 Nuclear Repulsion Energy =   627.4063813679 hartrees
 There are       50 alpha and       50 beta electrons
 Applying Cartesian multipole field
    Component          Value
    ---------          -----
     (2,0,0)        1.00000E-11
     (0,2,0)        2.00000E-11
     (0,0,2)       -3.00000E-11
 Nucleus-field energy     =     0.0000000167 hartrees
 Requested basis set is 6-311++G(d,p)
 There are 61 shells and 180 basis functions
 A cutoff of  1.0D-11 yielded   1502 shell pairs
 There are     13984 function pairs (     15563 Cartesian)
 Smallest overlap matrix eigenvalue = 2.07E-04
 Guess MOs from SCF MO coefficient file

 -----------------------------------------------------------------------
  General SCF calculation program by
  Eric Jon Sundstrom, Paul Horn, Yuezhi Mao, Dmitri Zuev, Alec White,
  David Stuck, Shaama M.S., Shane Yost, Joonho Lee, David Small,
  Daniel Levine, Susi Lehtola, Hugh Burton, Evgeny Epifanovsky
 -----------------------------------------------------------------------
 Exchange:     0.2000 Hartree-Fock + 0.0800 Slater + 0.7200 B88
 Correlation:  0.1900 VWN1RPA + 0.8100 LYP
 Using SG-1 standard quadrature grid
 using 4 threads for integral computing
 -------------------------------------------------------
 OpenMP Integral computing Module                
 Release: version 2.0, May 2017, Q-Chem Inc. Pleasanton 
 -------------------------------------------------------
 -------------------------------------------------------
 OpenMP BLAS3 based DFT computing Module                
 Release: version 1.0, May 2013, Q-Chem Inc. Pittsburgh 
 -------------------------------------------------------
 A restricted SCF calculation will be
 performed using DIIS
 SCF converges when DIIS error is below 1.0e-08
 ---------------------------------------
  Cycle       Energy         DIIS error
 ---------------------------------------
    1   -7655.2316361633      1.69e-03  
    2   -7655.2269118424      1.92e-03  
    3   -7655.2196409691      2.12e-03  
    4   -7655.2360195422      1.12e-03  
    5   -7655.2423383404      1.03e-04  
    6   -7655.2423667438      5.21e-05  
    7   -7655.2423734176      9.75e-06  
    8   -7655.2423737006      2.80e-06  
    9   -7655.2423737246      7.86e-07  
   10   -7655.2423737285      1.23e-07  
   11   -7655.2423737285      6.34e-08  
   12   -7655.2423737285      3.45e-08  
   13   -7655.2423737286      1.24e-08  
   14   -7655.2423737285      2.14e-09  Convergence criterion met
 ---------------------------------------
 SCF time:   CPU 34.80s  wall 9.00s 
 SCF   energy in the final basis set =    -7655.2423737285
 Total energy in the final basis set =    -7655.2423737285

 --------------------------------------------------------------
             Orbital Energies (a.u.) and Symmetries
 --------------------------------------------------------------

 Alpha MOs, Restricted
 -- Occupied --                  
******* -176.33 -165.73 -165.73 -165.73 -101.61  -35.83  -31.32
  1 A'    2 A'    3 A'    1 A"    4 A'    5 A'    6 A'    7 A'                 
-31.318 -31.318 -24.731 -24.716 -22.972 -22.971 -22.971 -22.969
  2 A"    8 A'    9 A'   10 A'   11 A'    3 A"   12 A'   13 A'                 
-22.969 -10.367 -10.339  -9.529  -7.293  -7.284  -7.282  -6.386
  4 A"   14 A'   15 A'   16 A'   17 A'    5 A"   18 A'   19 A'                 
 -4.799  -4.784  -4.783  -2.072  -2.062  -2.062  -2.048  -2.048
 20 A'    6 A"   21 A'   22 A'   23 A'    7 A"   24 A'    8 A"                 
 -1.288  -1.266  -0.976  -0.830  -0.664  -0.621  -0.569  -0.534
 25 A'   26 A'   27 A'   28 A'   29 A'   30 A'   31 A'   32 A'                 
 -0.525  -0.514  -0.510  -0.475  -0.406  -0.400  -0.343  -0.339
  9 A"   10 A"   33 A'   34 A'   35 A'   11 A"   12 A"   36 A'                 
 -0.263  -0.208
 37 A'   13 A"                                                                 
 -- Virtual --                   
 -0.108  -0.106  -0.017   0.009   0.027   0.042   0.048   0.050
 14 A"   38 A'   39 A'   40 A'   41 A'   42 A'   15 A"   43 A'                 
  0.071   0.087   0.090   0.097   0.108   0.117   0.132   0.142
 44 A'   16 A"   45 A'   46 A'   47 A'   17 A"   48 A'   49 A'                 
  0.167   0.194   0.203   0.228   0.250   0.260   0.292   0.309
 50 A'   51 A'   18 A"   52 A'   19 A"   53 A'   54 A'   55 A'                 
  0.310   0.323   0.344   0.359   0.392   0.416   0.416   0.421
 20 A"   56 A'   57 A'   58 A'   59 A'   60 A'   21 A"   22 A"                 
  0.421   0.440   0.450   0.492   0.493   0.536   0.559   0.580
 61 A'   62 A'   23 A"   24 A"   63 A'   64 A'   65 A'   66 A'                 
  0.583   0.668   0.713   0.754   0.761   0.802   0.810   0.850
 25 A"   67 A'   68 A'   69 A'   26 A"   27 A"   70 A'   71 A'                 
  0.909   0.990   1.059   1.132   1.220   1.234   1.267   1.311
 72 A'   73 A'   74 A'   28 A"   75 A'   29 A"   76 A'   77 A'                 
  1.319   1.362   1.364   1.386   1.388   1.413   1.442   1.458
 30 A"   78 A'   31 A"   79 A'   32 A"   80 A'   81 A'   82 A'                 
  1.485   1.577   1.599   1.619   1.733   1.832   1.913   1.929
 33 A"   83 A'   84 A'   34 A"   85 A'   86 A'   87 A'   88 A'                 
  2.074   2.212   2.273   2.390   2.562   2.650   2.695   2.797
 89 A'   35 A"   90 A'   91 A'   36 A"   37 A"   92 A'   93 A'                 
  2.953   3.256   3.705   3.728   3.747   3.783   3.843   3.877
 94 A'   95 A'   38 A"   96 A'   39 A"   97 A'   98 A'   40 A"                 
  3.907   3.961   3.969   4.009   4.020   4.179   4.391   4.455
 41 A"   42 A"   99 A'  100 A'   43 A"  101 A'  102 A'  103 A'                 
  4.587   4.651   5.985   6.031   6.171   6.231   6.286   6.326
104 A'  105 A'   44 A"  106 A'  107 A'   45 A"   46 A"  108 A'                 
  6.388   6.428   6.524   9.819  23.338  23.389  25.768  25.911
109 A'  110 A'  111 A'  112 A'  113 A'  114 A'   47 A"  115 A'                 
 26.318  27.918  28.329  28.362  28.418  28.517  28.544  28.545
116 A'  117 A'   48 A"  118 A'  119 A'   49 A"  120 A'   50 A"                 
 28.614  28.750  66.713  66.736 127.874 127.905 127.993 151.710
121 A'  122 A'  123 A'  124 A'   51 A"  125 A'  126 A'  127 A'                 
215.8281901.881
128 A'  129 A'                                                                 

 Beta MOs, Restricted
 -- Occupied --                  
******* -176.33 -165.73 -165.73 -165.73 -101.61  -35.83  -31.32
  1 A'    2 A'    3 A'    1 A"    4 A'    5 A'    6 A'    7 A'                 
-31.318 -31.318 -24.731 -24.716 -22.972 -22.971 -22.971 -22.969
  2 A"    8 A'    9 A'   10 A'   11 A'    3 A"   12 A'   13 A'                 
-22.969 -10.367 -10.339  -9.529  -7.293  -7.284  -7.282  -6.386
  4 A"   14 A'   15 A'   16 A'   17 A'    5 A"   18 A'   19 A'                 
 -4.799  -4.784  -4.783  -2.072  -2.062  -2.062  -2.048  -2.048
 20 A'    6 A"   21 A'   22 A'   23 A'    7 A"   24 A'    8 A"                 
 -1.288  -1.266  -0.976  -0.830  -0.664  -0.621  -0.569  -0.534
 25 A'   26 A'   27 A'   28 A'   29 A'   30 A'   31 A'   32 A'                 
 -0.525  -0.514  -0.510  -0.475  -0.406  -0.400  -0.343  -0.339
  9 A"   10 A"   33 A'   34 A'   35 A'   11 A"   12 A"   36 A'                 
 -0.263  -0.208
 37 A'   13 A"                                                                 
 -- Virtual --                   
 -0.108  -0.106  -0.017   0.009   0.027   0.042   0.048   0.050
 14 A"   38 A'   39 A'   40 A'   41 A'   42 A'   15 A"   43 A'                 
  0.071   0.087   0.090   0.097   0.108   0.117   0.132   0.142
 44 A'   16 A"   45 A'   46 A'   47 A'   17 A"   48 A'   49 A'                 
  0.167   0.194   0.203   0.228   0.250   0.260   0.292   0.309
 50 A'   51 A'   18 A"   52 A'   19 A"   53 A'   54 A'   55 A'                 
  0.310   0.323   0.344   0.359   0.392   0.416   0.416   0.421
 20 A"   56 A'   57 A'   58 A'   59 A'   60 A'   21 A"   22 A"                 
  0.421   0.440   0.450   0.492   0.493   0.536   0.559   0.580
 61 A'   62 A'   23 A"   24 A"   63 A'   64 A'   65 A'   66 A'                 
  0.583   0.668   0.713   0.754   0.761   0.802   0.810   0.850
 25 A"   67 A'   68 A'   69 A'   26 A"   27 A"   70 A'   71 A'                 
  0.909   0.990   1.059   1.132   1.220   1.234   1.267   1.311
 72 A'   73 A'   74 A'   28 A"   75 A'   29 A"   76 A'   77 A'                 
  1.319   1.362   1.364   1.386   1.388   1.413   1.442   1.458
 30 A"   78 A'   31 A"   79 A'   32 A"   80 A'   81 A'   82 A'                 
  1.485   1.577   1.599   1.619   1.733   1.832   1.913   1.929
 33 A"   83 A'   84 A'   34 A"   85 A'   86 A'   87 A'   88 A'                 
  2.074   2.212   2.273   2.390   2.562   2.650   2.695   2.797
 89 A'   35 A"   90 A'   91 A'   36 A"   37 A"   92 A'   93 A'                 
  2.953   3.256   3.705   3.728   3.747   3.783   3.843   3.877
 94 A'   95 A'   38 A"   96 A'   39 A"   97 A'   98 A'   40 A"                 
  3.907   3.961   3.969   4.009   4.020   4.179   4.391   4.455
 41 A"   42 A"   99 A'  100 A'   43 A"  101 A'  102 A'  103 A'                 
  4.587   4.651   5.985   6.031   6.171   6.231   6.286   6.326
104 A'  105 A'   44 A"  106 A'  107 A'   45 A"   46 A"  108 A'                 
  6.388   6.428   6.524   9.819  23.338  23.389  25.768  25.911
109 A'  110 A'  111 A'  112 A'  113 A'  114 A'   47 A"  115 A'                 
 26.318  27.918  28.329  28.362  28.418  28.517  28.544  28.545
116 A'  117 A'   48 A"  118 A'  119 A'   49 A"  120 A'   50 A"                 
 28.614  28.750  66.713  66.736 127.874 127.905 127.993 151.710
121 A'  122 A'  123 A'  124 A'   51 A"  125 A'  126 A'  127 A'                 
215.8281901.881
128 A'  129 A'                                                                 
 --------------------------------------------------------------

          Ground-State Mulliken Net Atomic Charges

     Atom                 Charge (a.u.)
  ----------------------------------------
      1 F                    -0.044898
      2 F                     0.029842
      3 Cl                    0.341519
      4 I                     0.283967
      5 C                    -0.210174
      6 C                    -0.400256
  ----------------------------------------
  Sum of atomic charges =     0.000000

 -----------------------------------------------------------------
                    Cartesian Multipole Moments
 -----------------------------------------------------------------
    Charge (ESU x 10^10)
                 0.0000
    Dipole Moment (Debye)
         X      -0.2087      Y      -1.3241      Z      -0.0000
       Tot       1.3404
    Quadrupole Moments (Debye-Ang)
        XX     -59.2834     XY      -2.4427     YY     -64.7836
        XZ      -0.0000     YZ       0.0000     ZZ     -62.0160
    Octopole Moments (Debye-Ang^2)
       XXX     -32.4663    XXY     -14.7041    XYY      -9.6608
       YYY       1.3822    XXZ      -0.0000    XYZ      -0.0000
       YYZ      -0.0000    XZZ      -9.0130    YZZ       2.1837
       ZZZ      -0.0000
    Hexadecapole Moments (Debye-Ang^3)
      XXXX   -1322.2887   XXXY     -28.0550   XXYY    -275.5118
      XYYY      -2.9125   YYYY    -305.9348   XXXZ      -0.0000
      XXYZ       0.0000   XYYZ      -0.0000   YYYZ       0.0000
      XXZZ    -240.0443   XYZZ       0.7508   YYZZ     -62.0816
      XZZZ      -0.0000   YZZZ       0.0000   ZZZZ     -73.8014
 -----------------------------------------------------------------
 Calculating analytic gradient of the SCF energy
 Gradient of SCF Energy
            1           2           3           4           5           6
    1   0.0448656  -0.0751748  -0.0542156   0.2874945   0.1569104  -0.3598801
    2  -0.1099552  -0.1472173   0.2407527   0.3368037  -0.1568761  -0.1635078
    3   0.0000000   0.0000000  -0.0000000  -0.0000000   0.0000000   0.0000000
 Max gradient component =       3.599E-01
 RMS gradient           =       1.673E-01
 Gradient time:  CPU 9.21 s  wall 2.40 s
 Geometry Optimization Parameters
   NAtoms,    NIC,     NZ,  NCons,   NDum,   NFix, NCnnct, MaxDiis
        6      37       0       0       0       0       0       0

 Cartesian Hessian Update
 Hessian Updated using BFGS Update


** GEOMETRY OPTIMIZATION IN DELOCALIZED INTERNAL COORDINATES **
   Searching for a Minimum

   Optimization Cycle:   3

                       Coordinates (Angstroms)
     ATOM                X               Y               Z
      1  F         2.8868419462    1.1764798126    0.0000000000
      2  F        -0.9984151377    1.6829742326    0.0000000000
      3  Cl        2.6831830952   -0.8720209579    0.0000000000
      4  I        -1.5153438218   -0.3712621540    0.0000000000
      5  C         1.7850676767    0.3170932418    0.0000000000
      6  C        -0.1425842920    0.5804091232    0.0000000000
   Point Group: cs    Number of degrees of freedom:     9


   Energy is  -7655.242373729

 Hessian Updated using BFGS Update

  9 Hessian modes will be used to form the next step
  Hessian Eigenvalues:
     0.086995    0.184120    0.189934    0.249896    0.250018    0.389813
     0.393300    0.869783    1.089700

 Minimum Search - Taking Simple RFO Step
 Searching for Lamda that Minimizes Along All modes
 Value Taken    Lamda =  -0.25565333
 Calculated Step too Large.  Step scaled by  0.424320
 Step Taken.  Stepsize is  0.300000

                             Maximum     Tolerance    Cnvgd?
         Gradient           0.235963      0.000300      NO
         Displacement       0.171720      0.001200      NO
         Energy change     -0.155268      0.000001      NO


 New Cartesian Coordinates Obtained by Inverse Iteration

 Displacement from previous Coordinates is:  0.316462
 ----------------------------------------------------------------
             Standard Nuclear Orientation (Angstroms)
    I     Atom           X                Y                Z
 ----------------------------------------------------------------
    1      F       2.8023213500     1.2135912007     0.0000000000
    2      F      -0.9012908414     1.6973445038     0.0000000000
    3      Cl      2.6397681083    -0.8937232904     0.0000000000
    4      I      -1.4974310371    -0.4087061591     0.0000000000
    5      C       1.7389269698     0.3298964314     0.0000000000
    6      C      -0.0835450831     0.5752706120     0.0000000000
 ----------------------------------------------------------------
 Molecular Point Group                 Cs    NOp =  2
 Largest Abelian Subgroup              Cs    NOp =  2
 Nuclear Repulsion Energy =   625.1798219855 hartrees
 There are       50 alpha and       50 beta electrons
 Applying Cartesian multipole field
    Component          Value
    ---------          -----
     (2,0,0)        1.00000E-11
     (0,2,0)        2.00000E-11
     (0,0,2)       -3.00000E-11
 Nucleus-field energy     =     0.0000000165 hartrees
 Requested basis set is 6-311++G(d,p)
 There are 61 shells and 180 basis functions
 A cutoff of  1.0D-11 yielded   1503 shell pairs
 There are     13965 function pairs (     15540 Cartesian)
 Smallest overlap matrix eigenvalue = 1.70E-04
 Guess MOs from SCF MO coefficient file

 -----------------------------------------------------------------------
  General SCF calculation program by
  Eric Jon Sundstrom, Paul Horn, Yuezhi Mao, Dmitri Zuev, Alec White,
  David Stuck, Shaama M.S., Shane Yost, Joonho Lee, David Small,
  Daniel Levine, Susi Lehtola, Hugh Burton, Evgeny Epifanovsky
 -----------------------------------------------------------------------
 Exchange:     0.2000 Hartree-Fock + 0.0800 Slater + 0.7200 B88
 Correlation:  0.1900 VWN1RPA + 0.8100 LYP
 Using SG-1 standard quadrature grid
 using 4 threads for integral computing
 -------------------------------------------------------
 OpenMP Integral computing Module                
 Release: version 2.0, May 2017, Q-Chem Inc. Pleasanton 
 -------------------------------------------------------
 -------------------------------------------------------
 OpenMP BLAS3 based DFT computing Module                
 Release: version 1.0, May 2013, Q-Chem Inc. Pittsburgh 
 -------------------------------------------------------
 A restricted SCF calculation will be
 performed using DIIS
 SCF converges when DIIS error is below 1.0e-08
 ---------------------------------------
  Cycle       Energy         DIIS error
 ---------------------------------------
    1   -7655.3383230570      9.99e-04  
    2   -7655.3421153181      5.84e-04  
    3   -7655.3371368568      1.16e-03  
    4   -7655.3428665466      3.58e-04  
    5   -7655.3434757140      4.31e-05  
    6   -7655.3434824637      1.39e-05  
    7   -7655.3434830292      5.73e-06  
    8   -7655.3434831177      2.02e-06  
    9   -7655.3434831288      4.32e-07  
   10   -7655.3434831294      2.16e-07  
   11   -7655.3434831296      8.48e-08  
   12   -7655.3434831298      1.99e-08  
   13   -7655.3434831296      5.01e-09  Convergence criterion met
 ---------------------------------------
 SCF time:   CPU 32.50s  wall 8.00s 
 SCF   energy in the final basis set =    -7655.3434831296
 Total energy in the final basis set =    -7655.3434831296

 --------------------------------------------------------------
             Orbital Energies (a.u.) and Symmetries
 --------------------------------------------------------------

 Alpha MOs, Restricted
 -- Occupied --                  
******* -176.33 -165.73 -165.73 -165.73 -101.61  -35.83  -31.32
  1 A'    2 A'    3 A'    1 A"    4 A'    5 A'    6 A'    7 A'                 
-31.316 -31.316 -24.728 -24.720 -22.971 -22.970 -22.969 -22.967
  2 A"    8 A'    9 A'   10 A'   11 A'    3 A"   12 A'   13 A'                 
-22.967 -10.367 -10.340  -9.527  -7.291  -7.282  -7.280  -6.383
  4 A"   14 A'   15 A'   16 A'   17 A'    5 A"   18 A'   19 A'                 
 -4.796  -4.781  -4.780  -2.067  -2.058  -2.058  -2.045  -2.044
 20 A'    6 A"   21 A'   22 A'    7 A"   23 A'   24 A'    8 A"                 
 -1.281  -1.268  -0.967  -0.818  -0.671  -0.621  -0.573  -0.537
 25 A'   26 A'   27 A'   28 A'   29 A'   30 A'   31 A'   32 A'                 
 -0.521  -0.510  -0.503  -0.473  -0.407  -0.399  -0.346  -0.338
  9 A"   10 A"   33 A'   34 A'   35 A'   11 A"   36 A'   12 A"                 
 -0.270  -0.215
 37 A'   13 A"                                                                 
 -- Virtual --                   
 -0.100  -0.072  -0.020   0.010   0.026   0.044   0.050   0.051
 14 A"   38 A'   39 A'   40 A'   41 A'   42 A'   15 A"   43 A'                 
  0.072   0.088   0.091   0.097   0.112   0.116   0.129   0.142
 44 A'   16 A"   45 A'   46 A'   47 A'   17 A"   48 A'   49 A'                 
  0.173   0.195   0.205   0.233   0.250   0.263   0.288   0.311
 50 A'   51 A'   18 A"   52 A'   19 A"   53 A'   54 A'   55 A'                 
  0.315   0.320   0.346   0.350   0.399   0.418   0.418   0.421
 20 A"   56 A'   57 A'   58 A'   59 A'   21 A"   60 A'   61 A'                 
  0.422   0.440   0.441   0.488   0.500   0.543   0.557   0.581
 22 A"   23 A"   62 A'   63 A'   24 A"   64 A'   65 A'   66 A'                 
  0.583   0.673   0.714   0.769   0.769   0.806   0.806   0.839
 25 A"   67 A'   68 A'   69 A'   26 A"   70 A'   27 A"   71 A'                 
  0.913   0.991   1.077   1.119   1.198   1.240   1.291   1.311
 72 A'   73 A'   74 A'   28 A"   75 A'   29 A"   76 A'   77 A'                 
  1.326   1.359   1.366   1.371   1.390   1.426   1.449   1.456
 30 A"   31 A"   78 A'   32 A"   79 A'   80 A'   81 A'   82 A'                 
  1.495   1.580   1.616   1.639   1.708   1.826   1.923   1.963
 33 A"   83 A'   84 A'   34 A"   85 A'   86 A'   87 A'   88 A'                 
  2.102   2.214   2.276   2.411   2.555   2.665   2.693   2.799
 89 A'   35 A"   90 A'   91 A'   36 A"   37 A"   92 A'   93 A'                 
  2.977   3.350   3.716   3.737   3.746   3.772   3.869   3.891
 94 A'   95 A'   38 A"   96 A'   39 A"   97 A'   98 A'   40 A"                 
  3.918   3.957   3.974   4.009   4.017   4.167   4.349   4.449
 41 A"   42 A"   99 A'  100 A'   43 A"  101 A'  102 A'  103 A'                 
  4.591   4.685   5.986   6.029   6.166   6.233   6.288   6.336
104 A'  105 A'   44 A"  106 A'  107 A'   45 A"   46 A"  108 A'                 
  6.391   6.431   6.548   9.802  23.336  23.380  25.771  25.914
109 A'  110 A'  111 A'  112 A'  113 A'  114 A'   47 A"  115 A'                 
 26.308  27.914  28.330  28.363  28.422  28.517  28.543  28.547
116 A'  117 A'   48 A"  118 A'  119 A'   49 A"  120 A'   50 A"                 
 28.607  28.728  66.710  66.736 127.874 127.904 127.987 151.706
121 A'  122 A'  123 A'  124 A'   51 A"  125 A'  126 A'  127 A'                 
215.8041901.876
128 A'  129 A'                                                                 

 Beta MOs, Restricted
 -- Occupied --                  
******* -176.33 -165.73 -165.73 -165.73 -101.61  -35.83  -31.32
  1 A'    2 A'    3 A'    1 A"    4 A'    5 A'    6 A'    7 A'                 
-31.316 -31.316 -24.728 -24.720 -22.971 -22.970 -22.969 -22.967
  2 A"    8 A'    9 A'   10 A'   11 A'    3 A"   12 A'   13 A'                 
-22.967 -10.367 -10.340  -9.527  -7.291  -7.282  -7.280  -6.383
  4 A"   14 A'   15 A'   16 A'   17 A'    5 A"   18 A'   19 A'                 
 -4.796  -4.781  -4.780  -2.067  -2.058  -2.058  -2.045  -2.044
 20 A'    6 A"   21 A'   22 A'    7 A"   23 A'   24 A'    8 A"                 
 -1.281  -1.268  -0.967  -0.818  -0.671  -0.621  -0.573  -0.537
 25 A'   26 A'   27 A'   28 A'   29 A'   30 A'   31 A'   32 A'                 
 -0.521  -0.510  -0.503  -0.473  -0.407  -0.399  -0.346  -0.338
  9 A"   10 A"   33 A'   34 A'   35 A'   11 A"   36 A'   12 A"                 
 -0.270  -0.215
 37 A'   13 A"                                                                 
 -- Virtual --                   
 -0.100  -0.072  -0.020   0.010   0.026   0.044   0.050   0.051
 14 A"   38 A'   39 A'   40 A'   41 A'   42 A'   15 A"   43 A'                 
  0.072   0.088   0.091   0.097   0.112   0.116   0.129   0.142
 44 A'   16 A"   45 A'   46 A'   47 A'   17 A"   48 A'   49 A'                 
  0.173   0.195   0.205   0.233   0.250   0.263   0.288   0.311
 50 A'   51 A'   18 A"   52 A'   19 A"   53 A'   54 A'   55 A'                 
  0.315   0.320   0.346   0.350   0.399   0.418   0.418   0.421
 20 A"   56 A'   57 A'   58 A'   59 A'   21 A"   60 A'   61 A'                 
  0.422   0.440   0.441   0.488   0.500   0.543   0.557   0.581
 22 A"   23 A"   62 A'   63 A'   24 A"   64 A'   65 A'   66 A'                 
  0.583   0.673   0.714   0.769   0.769   0.806   0.806   0.839
 25 A"   67 A'   68 A'   69 A'   26 A"   70 A'   27 A"   71 A'                 
  0.913   0.991   1.077   1.119   1.198   1.240   1.291   1.311
 72 A'   73 A'   74 A'   28 A"   75 A'   29 A"   76 A'   77 A'                 
  1.326   1.359   1.366   1.371   1.390   1.426   1.449   1.456
 30 A"   31 A"   78 A'   32 A"   79 A'   80 A'   81 A'   82 A'                 
  1.495   1.580   1.616   1.639   1.708   1.826   1.923   1.963
 33 A"   83 A'   84 A'   34 A"   85 A'   86 A'   87 A'   88 A'                 
  2.102   2.214   2.276   2.411   2.555   2.665   2.693   2.799
 89 A'   35 A"   90 A'   91 A'   36 A"   37 A"   92 A'   93 A'                 
  2.977   3.350   3.716   3.737   3.746   3.772   3.869   3.891
 94 A'   95 A'   38 A"   96 A'   39 A"   97 A'   98 A'   40 A"                 
  3.918   3.957   3.974   4.009   4.017   4.167   4.349   4.449
 41 A"   42 A"   99 A'  100 A'   43 A"  101 A'  102 A'  103 A'                 
  4.591   4.685   5.986   6.029   6.166   6.233   6.288   6.336
104 A'  105 A'   44 A"  106 A'  107 A'   45 A"   46 A"  108 A'                 
  6.391   6.431   6.548   9.802  23.336  23.380  25.771  25.914
109 A'  110 A'  111 A'  112 A'  113 A'  114 A'   47 A"  115 A'                 
 26.308  27.914  28.330  28.363  28.422  28.517  28.543  28.547
116 A'  117 A'   48 A"  118 A'  119 A'   49 A"  120 A'   50 A"                 
 28.607  28.728  66.710  66.736 127.874 127.904 127.987 151.706
121 A'  122 A'  123 A'  124 A'   51 A"  125 A'  126 A'  127 A'                 
215.8041901.876
128 A'  129 A'                                                                 
 --------------------------------------------------------------

          Ground-State Mulliken Net Atomic Charges

     Atom                 Charge (a.u.)
  ----------------------------------------
      1 F                    -0.034953
      2 F                     0.013744
      3 Cl                    0.322695
      4 I                     0.251569
      5 C                    -0.197966
      6 C                    -0.355089
  ----------------------------------------
  Sum of atomic charges =     0.000000

 -----------------------------------------------------------------
                    Cartesian Multipole Moments
 -----------------------------------------------------------------
    Charge (ESU x 10^10)
                 0.0000
    Dipole Moment (Debye)
         X      -0.2346      Y      -1.3641      Z       0.0000
       Tot       1.3841
    Quadrupole Moments (Debye-Ang)
        XX     -59.2682     XY      -2.0270     YY     -64.6382
        XZ      -0.0000     YZ      -0.0000     ZZ     -62.0844
    Octopole Moments (Debye-Ang^2)
       XXX     -33.9185    XXY     -12.9443    XYY      -9.6195
       YYY       4.0838    XXZ       0.0000    XYZ       0.0000
       YYZ       0.0000    XZZ      -9.0721    YZZ       3.4042
       ZZZ       0.0000
    Hexadecapole Moments (Debye-Ang^3)
      XXXX   -1272.2019   XXXY     -29.5298   XXYY    -266.5803
      XYYY      -8.9840   YYYY    -316.4067   XXXZ      -0.0000
      XXYZ      -0.0000   XYYZ      -0.0000   YYYZ      -0.0000
      XXZZ    -231.8979   XYZZ      -0.9889   YYZZ     -63.8578
      XZZZ      -0.0000   YZZZ      -0.0000   ZZZZ     -73.8651
 -----------------------------------------------------------------
 Calculating analytic gradient of the SCF energy
 Gradient of SCF Energy
            1           2           3           4           5           6
    1   0.0439657  -0.0711867  -0.0400142   0.2139034   0.1532836  -0.2999517
    2  -0.0887322  -0.1175461   0.1938358   0.2608315  -0.1322874  -0.1161017
    3  -0.0000000  -0.0000000  -0.0000000   0.0000000  -0.0000000   0.0000000
 Max gradient component =       3.000E-01
 RMS gradient           =       1.346E-01
 Gradient time:  CPU 9.31 s  wall 2.43 s
 Geometry Optimization Parameters
   NAtoms,    NIC,     NZ,  NCons,   NDum,   NFix, NCnnct, MaxDiis
        6      37       0       0       0       0       0       0

 Cartesian Hessian Update
 Hessian Updated using BFGS Update


** GEOMETRY OPTIMIZATION IN DELOCALIZED INTERNAL COORDINATES **
   Searching for a Minimum

   Optimization Cycle:   4

                       Coordinates (Angstroms)
     ATOM                X               Y               Z
      1  F         2.8023213500    1.2135912007    0.0000000000
      2  F        -0.9012908414    1.6973445038    0.0000000000
      3  Cl        2.6397681083   -0.8937232904    0.0000000000
      4  I        -1.4974310371   -0.4087061591    0.0000000000
      5  C         1.7389269698    0.3298964314    0.0000000000
      6  C        -0.0835450831    0.5752706120    0.0000000000
   Point Group: cs    Number of degrees of freedom:     9


   Energy is  -7655.343483130

 Hessian Updated using BFGS Update

  9 Hessian modes will be used to form the next step
  Hessian Eigenvalues:
     0.049832    0.184563    0.201570    0.249043    0.250029    0.378672
     0.394190    0.883680    1.132414

 Minimum Search - Taking Simple RFO Step
 Searching for Lamda that Minimizes Along All modes
 Value Taken    Lamda =  -0.25123704
 Calculated Step too Large.  Step scaled by  0.356337
 Step Taken.  Stepsize is  0.300000

                             Maximum     Tolerance    Cnvgd?
         Gradient           0.198805      0.000300      NO
         Displacement       0.196704      0.001200      NO
         Energy change     -0.101109      0.000001      NO


 New Cartesian Coordinates Obtained by Inverse Iteration

 Displacement from previous Coordinates is:  0.346994
 ----------------------------------------------------------------
             Standard Nuclear Orientation (Angstroms)
    I     Atom           X                Y                Z
 ----------------------------------------------------------------
    1      F       2.7083067822     1.2451352482     0.0000000000
    2      F      -0.7959520195     1.7041853671     0.0000000000
    3      Cl      2.5875751260    -0.9081163432     0.0000000000
    4      I      -1.4661213059    -0.4408767173     0.0000000000
    5      C       1.6824567941     0.3442647087     0.0000000000
    6      C      -0.0175159105     0.5690810349     0.0000000000
 ----------------------------------------------------------------
 Molecular Point Group                 Cs    NOp =  2
 Largest Abelian Subgroup              Cs    NOp =  2
 Nuclear Repulsion Energy =   627.0313231768 hartrees
 There are       50 alpha and       50 beta electrons
 Applying Cartesian multipole field
    Component          Value
    ---------          -----
     (2,0,0)        1.00000E-11
     (0,2,0)        2.00000E-11
     (0,0,2)       -3.00000E-11
 Nucleus-field energy     =     0.0000000161 hartrees
 Requested basis set is 6-311++G(d,p)
 There are 61 shells and 180 basis functions
 A cutoff of  1.0D-11 yielded   1507 shell pairs
 There are     14006 function pairs (     15579 Cartesian)
 Smallest overlap matrix eigenvalue = 1.26E-04
 Guess MOs from SCF MO coefficient file

 -----------------------------------------------------------------------
  General SCF calculation program by
  Eric Jon Sundstrom, Paul Horn, Yuezhi Mao, Dmitri Zuev, Alec White,
  David Stuck, Shaama M.S., Shane Yost, Joonho Lee, David Small,
  Daniel Levine, Susi Lehtola, Hugh Burton, Evgeny Epifanovsky
 -----------------------------------------------------------------------
 Exchange:     0.2000 Hartree-Fock + 0.0800 Slater + 0.7200 B88
 Correlation:  0.1900 VWN1RPA + 0.8100 LYP
 Using SG-1 standard quadrature grid
 using 4 threads for integral computing
 -------------------------------------------------------
 OpenMP Integral computing Module                
 Release: version 2.0, May 2017, Q-Chem Inc. Pleasanton 
 -------------------------------------------------------
 -------------------------------------------------------
 OpenMP BLAS3 based DFT computing Module                
 Release: version 1.0, May 2013, Q-Chem Inc. Pittsburgh 
 -------------------------------------------------------
 A restricted SCF calculation will be
 performed using DIIS
 SCF converges when DIIS error is below 1.0e-08
 ---------------------------------------
  Cycle       Energy         DIIS error
 ---------------------------------------
    1   -7655.4237432065      1.01e-03  
    2   -7655.4281856597      4.19e-04  
    3   -7655.4258202076      8.37e-04  
    4   -7655.4286381240      2.18e-04  
    5   -7655.4288404378      4.81e-05  
    6   -7655.4288457262      1.14e-05  
    7   -7655.4288460294      4.11e-06  
    8   -7655.4288460886      1.62e-06  
    9   -7655.4288460989      2.87e-07  
   10   -7655.4288460992      1.24e-07  
   11   -7655.4288460993      2.95e-08  
   12   -7655.4288460993      1.08e-08  
   13   -7655.4288460994      4.61e-09  Convergence criterion met
 ---------------------------------------
 SCF time:   CPU 32.78s  wall 9.00s 
 SCF   energy in the final basis set =    -7655.4288460994
 Total energy in the final basis set =    -7655.4288460994

 --------------------------------------------------------------
             Orbital Energies (a.u.) and Symmetries
 --------------------------------------------------------------

 Alpha MOs, Restricted
 -- Occupied --                  
******* -176.33 -165.73 -165.73 -165.73 -101.60  -35.83  -31.32
  1 A'    2 A'    3 A'    1 A"    4 A'    5 A'    6 A'    7 A'                 
-31.314 -31.314 -24.727 -24.724 -22.969 -22.968 -22.968 -22.965
  2 A"    8 A'    9 A'   10 A'   11 A'    3 A"   12 A'   13 A'                 
-22.965 -10.366 -10.338  -9.523  -7.288  -7.278  -7.277  -6.380
  4 A"   14 A'   15 A'   16 A'   17 A'    5 A"   18 A'   19 A'                 
 -4.793  -4.778  -4.777  -2.063  -2.055  -2.055  -2.042  -2.041
 20 A'    6 A"   21 A'   22 A'    7 A"   23 A'   24 A'    8 A"                 
 -1.279  -1.273  -0.959  -0.810  -0.683  -0.623  -0.581  -0.540
 25 A'   26 A'   27 A'   28 A'   29 A'   30 A'   31 A'   32 A'                 
 -0.522  -0.508  -0.501  -0.470  -0.408  -0.398  -0.350  -0.334
  9 A"   10 A"   33 A'   34 A'   35 A'   11 A"   36 A'   12 A"                 
 -0.274  -0.224
 37 A'   13 A"                                                                 
 -- Virtual --                   
 -0.088  -0.037  -0.022   0.011   0.026   0.051   0.051   0.052
 14 A"   38 A'   39 A'   40 A'   41 A'   15 A"   42 A'   43 A'                 
  0.074   0.089   0.091   0.099   0.112   0.114   0.131   0.143
 44 A'   16 A"   45 A'   46 A'   47 A'   17 A"   48 A'   49 A'                 
  0.181   0.197   0.208   0.243   0.250   0.266   0.285   0.314
 50 A'   51 A'   18 A"   52 A'   19 A"   53 A'   54 A'   55 A'                 
  0.318   0.320   0.339   0.349   0.406   0.417   0.418   0.425
 56 A'   20 A"   57 A'   58 A'   59 A'   21 A"   60 A'   61 A'                 
  0.426   0.433   0.443   0.484   0.508   0.532   0.571   0.582
 22 A"   23 A"   62 A'   63 A'   24 A"   64 A'   65 A'   25 A"                 
  0.590   0.681   0.718   0.780   0.782   0.793   0.810   0.847
 66 A'   67 A'   68 A'   26 A"   69 A'   70 A'   27 A"   71 A'                 
  0.918   0.996   1.104   1.105   1.180   1.243   1.294   1.335
 72 A'   73 A'   28 A"   74 A'   75 A'   29 A"   76 A'   30 A"                 
  1.339   1.347   1.356   1.373   1.392   1.437   1.448   1.474
 77 A'   31 A"   32 A"   78 A'   79 A'   80 A'   81 A'   82 A'                 
  1.508   1.584   1.628   1.679   1.702   1.820   1.935   2.000
 33 A"   83 A'   84 A'   34 A"   85 A'   86 A'   87 A'   88 A'                 
  2.158   2.217   2.284   2.432   2.547   2.691   2.729   2.809
 89 A'   35 A"   90 A'   91 A'   36 A"   37 A"   92 A'   93 A'                 
  3.002   3.455   3.723   3.743   3.744   3.764   3.892   3.905
 94 A'   95 A'   38 A"   96 A'   39 A"   97 A'   98 A'   40 A"                 
  3.932   3.955   3.986   4.015   4.017   4.162   4.314   4.456
 41 A"   42 A"   99 A'  100 A'   43 A"  101 A'  102 A'  103 A'                 
  4.599   4.735   5.987   6.030   6.166   6.235   6.289   6.346
104 A'  105 A'   44 A"  106 A'  107 A'   45 A"   46 A"  108 A'                 
  6.388   6.438   6.586   9.793  23.355  23.388  25.775  25.926
109 A'  110 A'  111 A'  112 A'  113 A'  114 A'   47 A"  115 A'                 
 26.323  27.915  28.332  28.364  28.425  28.518  28.542  28.549
116 A'  117 A'   48 A"  118 A'  119 A'   49 A"  120 A'   50 A"                 
 28.604  28.717  66.707  66.740 127.875 127.904 127.984 151.705
121 A'  122 A'  123 A'  124 A'   51 A"  125 A'  126 A'  127 A'                 
215.7891901.874
128 A'  129 A'                                                                 

 Beta MOs, Restricted
 -- Occupied --                  
******* -176.33 -165.73 -165.73 -165.73 -101.60  -35.83  -31.32
  1 A'    2 A'    3 A'    1 A"    4 A'    5 A'    6 A'    7 A'                 
-31.314 -31.314 -24.727 -24.724 -22.969 -22.968 -22.968 -22.965
  2 A"    8 A'    9 A'   10 A'   11 A'    3 A"   12 A'   13 A'                 
-22.965 -10.366 -10.338  -9.523  -7.288  -7.278  -7.277  -6.380
  4 A"   14 A'   15 A'   16 A'   17 A'    5 A"   18 A'   19 A'                 
 -4.793  -4.778  -4.777  -2.063  -2.055  -2.055  -2.042  -2.041
 20 A'    6 A"   21 A'   22 A'    7 A"   23 A'   24 A'    8 A"                 
 -1.279  -1.273  -0.959  -0.810  -0.683  -0.623  -0.581  -0.540
 25 A'   26 A'   27 A'   28 A'   29 A'   30 A'   31 A'   32 A'                 
 -0.522  -0.508  -0.501  -0.470  -0.408  -0.398  -0.350  -0.334
  9 A"   10 A"   33 A'   34 A'   35 A'   11 A"   36 A'   12 A"                 
 -0.274  -0.224
 37 A'   13 A"                                                                 
 -- Virtual --                   
 -0.088  -0.037  -0.022   0.011   0.026   0.051   0.051   0.052
 14 A"   38 A'   39 A'   40 A'   41 A'   15 A"   42 A'   43 A'                 
  0.074   0.089   0.091   0.099   0.112   0.114   0.131   0.143
 44 A'   16 A"   45 A'   46 A'   47 A'   17 A"   48 A'   49 A'                 
  0.181   0.197   0.208   0.243   0.250   0.266   0.285   0.314
 50 A'   51 A'   18 A"   52 A'   19 A"   53 A'   54 A'   55 A'                 
  0.318   0.320   0.339   0.349   0.406   0.417   0.418   0.425
 56 A'   20 A"   57 A'   58 A'   59 A'   21 A"   60 A'   61 A'                 
  0.426   0.433   0.443   0.484   0.508   0.532   0.571   0.582
 22 A"   23 A"   62 A'   63 A'   24 A"   64 A'   65 A'   25 A"                 
  0.590   0.681   0.718   0.780   0.782   0.793   0.810   0.847
 66 A'   67 A'   68 A'   26 A"   69 A'   70 A'   27 A"   71 A'                 
  0.918   0.996   1.104   1.105   1.180   1.243   1.294   1.335
 72 A'   73 A'   28 A"   74 A'   75 A'   29 A"   76 A'   30 A"                 
  1.339   1.347   1.356   1.373   1.392   1.437   1.448   1.474
 77 A'   31 A"   32 A"   78 A'   79 A'   80 A'   81 A'   82 A'                 
  1.508   1.584   1.628   1.679   1.702   1.820   1.935   2.000
 33 A"   83 A'   84 A'   34 A"   85 A'   86 A'   87 A'   88 A'                 
  2.158   2.217   2.284   2.432   2.547   2.691   2.729   2.809
 89 A'   35 A"   90 A'   91 A'   36 A"   37 A"   92 A'   93 A'                 
  3.002   3.455   3.723   3.743   3.744   3.764   3.892   3.905
 94 A'   95 A'   38 A"   96 A'   39 A"   97 A'   98 A'   40 A"                 
  3.932   3.955   3.986   4.015   4.017   4.162   4.314   4.456
 41 A"   42 A"   99 A'  100 A'   43 A"  101 A'  102 A'  103 A'                 
  4.599   4.735   5.987   6.030   6.166   6.235   6.289   6.346
104 A'  105 A'   44 A"  106 A'  107 A'   45 A"   46 A"  108 A'                 
  6.388   6.438   6.586   9.793  23.355  23.388  25.775  25.926
109 A'  110 A'  111 A'  112 A'  113 A'  114 A'   47 A"  115 A'                 
 26.323  27.915  28.332  28.364  28.425  28.518  28.542  28.549
116 A'  117 A'   48 A"  118 A'  119 A'   49 A"  120 A'   50 A"                 
 28.604  28.717  66.707  66.740 127.875 127.904 127.984 151.705
121 A'  122 A'  123 A'  124 A'   51 A"  125 A'  126 A'  127 A'                 
215.7891901.874
128 A'  129 A'                                                                 
 --------------------------------------------------------------

          Ground-State Mulliken Net Atomic Charges

     Atom                 Charge (a.u.)
  ----------------------------------------
      1 F                    -0.025779
      2 F                     0.003839
      3 Cl                    0.302014
      4 I                     0.220973
      5 C                    -0.177531
      6 C                    -0.323517
  ----------------------------------------
  Sum of atomic charges =    -0.000000

 -----------------------------------------------------------------
                    Cartesian Multipole Moments
 -----------------------------------------------------------------
    Charge (ESU x 10^10)
                -0.0000
    Dipole Moment (Debye)
         X      -0.2434      Y      -1.3070      Z       0.0000
       Tot       1.3295
    Quadrupole Moments (Debye-Ang)
        XX     -59.4144     XY      -1.6067     YY     -64.4738
        XZ       0.0000     YZ       0.0000     ZZ     -62.0589
    Octopole Moments (Debye-Ang^2)
       XXX     -35.7698    XXY     -11.0056    XYY      -9.9283
       YYY       6.6493    XXZ       0.0000    XYZ       0.0000
       YYZ       0.0000    XZZ      -9.2561    YZZ       4.5541
       ZZZ       0.0000
    Hexadecapole Moments (Debye-Ang^3)
      XXXX   -1212.9359   XXXY     -30.5034   XXYY    -255.9534
      XYYY     -14.5554   YYYY    -324.5472   XXXZ       0.0000
      XXYZ       0.0000   XYYZ       0.0000   YYYZ       0.0000
      XXZZ    -221.8687   XYZZ      -2.5668   YYZZ     -65.2324
      XZZZ       0.0000   YZZZ       0.0000   ZZZZ     -73.7325
 -----------------------------------------------------------------
 Calculating analytic gradient of the SCF energy
 Gradient of SCF Energy
            1           2           3           4           5           6
    1   0.0386533  -0.0650117  -0.0303756   0.1674775   0.1531493  -0.2638928
    2  -0.0768939  -0.1004104   0.1596977   0.2109249  -0.1100821  -0.0832362
    3  -0.0000000  -0.0000000   0.0000000   0.0000000   0.0000000   0.0000000
 Max gradient component =       2.639E-01
 RMS gradient           =       1.137E-01
 Gradient time:  CPU 9.45 s  wall 2.47 s
 Geometry Optimization Parameters
   NAtoms,    NIC,     NZ,  NCons,   NDum,   NFix, NCnnct, MaxDiis
        6      37       0       0       0       0       0       0

 Cartesian Hessian Update
 Hessian Updated using BFGS Update


** GEOMETRY OPTIMIZATION IN DELOCALIZED INTERNAL COORDINATES **
   Searching for a Minimum

   Optimization Cycle:   5

                       Coordinates (Angstroms)
     ATOM                X               Y               Z
      1  F         2.7083067822    1.2451352482    0.0000000000
      2  F        -0.7959520195    1.7041853671    0.0000000000
      3  Cl        2.5875751260   -0.9081163432    0.0000000000
      4  I        -1.4661213059   -0.4408767173    0.0000000000
      5  C         1.6824567941    0.3442647087    0.0000000000
      6  C        -0.0175159105    0.5690810349    0.0000000000
   Point Group: cs    Number of degrees of freedom:     9


   Energy is  -7655.428846099

 Hessian Updated using BFGS Update

  9 Hessian modes will be used to form the next step
  Hessian Eigenvalues:
     0.044060    0.184328    0.207827    0.248934    0.250025    0.384263
     0.394430    0.874641    1.126501

 Minimum Search - Taking Simple RFO Step
 Searching for Lamda that Minimizes Along All modes
 Value Taken    Lamda =  -0.22901353
 Calculated Step too Large.  Step scaled by  0.344943
 Step Taken.  Stepsize is  0.300000

                             Maximum     Tolerance    Cnvgd?
         Gradient           0.176930      0.000300      NO
         Displacement       0.204039      0.001200      NO
         Energy change     -0.085363      0.000001      NO


 New Cartesian Coordinates Obtained by Inverse Iteration

 Displacement from previous Coordinates is:  0.354482
 ----------------------------------------------------------------
             Standard Nuclear Orientation (Angstroms)
    I     Atom           X                Y                Z
 ----------------------------------------------------------------
    1      F       2.6139613592     1.2746817821     0.0000000000
    2      F      -0.6904310979     1.7091493870     0.0000000000
    3      Cl      2.5313300278    -0.9192535801     0.0000000000
    4      I      -1.4284897940    -0.4710167757     0.0000000000
    5      C       1.6214664998     0.3580656986     0.0000000000
    6      C       0.0509124717     0.5620467865     0.0000000000
 ----------------------------------------------------------------
 Molecular Point Group                 Cs    NOp =  2
 Largest Abelian Subgroup              Cs    NOp =  2
 Nuclear Repulsion Energy =   630.9616775775 hartrees
 There are       50 alpha and       50 beta electrons
 Applying Cartesian multipole field
    Component          Value
    ---------          -----
     (2,0,0)        1.00000E-11
     (0,2,0)        2.00000E-11
     (0,0,2)       -3.00000E-11
 Nucleus-field energy     =     0.0000000156 hartrees
 Requested basis set is 6-311++G(d,p)
 There are 61 shells and 180 basis functions
 A cutoff of  1.0D-11 yielded   1508 shell pairs
 There are     14058 function pairs (     15640 Cartesian)
 Smallest overlap matrix eigenvalue = 8.72E-05
 Guess MOs from SCF MO coefficient file

 -----------------------------------------------------------------------
  General SCF calculation program by
  Eric Jon Sundstrom, Paul Horn, Yuezhi Mao, Dmitri Zuev, Alec White,
  David Stuck, Shaama M.S., Shane Yost, Joonho Lee, David Small,
  Daniel Levine, Susi Lehtola, Hugh Burton, Evgeny Epifanovsky
 -----------------------------------------------------------------------
 Exchange:     0.2000 Hartree-Fock + 0.0800 Slater + 0.7200 B88
 Correlation:  0.1900 VWN1RPA + 0.8100 LYP
 Using SG-1 standard quadrature grid
 using 4 threads for integral computing
 -------------------------------------------------------
 OpenMP Integral computing Module                
 Release: version 2.0, May 2017, Q-Chem Inc. Pleasanton 
 -------------------------------------------------------
 -------------------------------------------------------
 OpenMP BLAS3 based DFT computing Module                
 Release: version 1.0, May 2013, Q-Chem Inc. Pittsburgh 
 -------------------------------------------------------
 A restricted SCF calculation will be
 performed using DIIS
 SCF converges when DIIS error is below 1.0e-08
 ---------------------------------------
  Cycle       Energy         DIIS error
 ---------------------------------------
    1   -7655.4978915376      1.11e-03  
    2   -7655.5029523321      4.00e-04  
    3   -7655.5019801318      6.42e-04  
    4   -7655.5034000537      1.59e-04  
    5   -7655.5034948153      6.42e-05  
    6   -7655.5035078491      9.24e-06  
    7   -7655.5035080778      2.61e-06  
    8   -7655.5035081013      9.38e-07  
    9   -7655.5035081046      2.83e-07  
   10   -7655.5035081050      7.42e-08  
   11   -7655.5035081049      1.64e-08  
   12   -7655.5035081051      4.24e-09  Convergence criterion met
 ---------------------------------------
 SCF time:   CPU 30.63s  wall 8.00s 
 SCF   energy in the final basis set =    -7655.5035081051
 Total energy in the final basis set =    -7655.5035081051

 --------------------------------------------------------------
             Orbital Energies (a.u.) and Symmetries
 --------------------------------------------------------------

 Alpha MOs, Restricted
 -- Occupied --                  
******* -176.33 -165.73 -165.73 -165.73 -101.60  -35.83  -31.32
  1 A'    2 A'    3 A'    1 A"    4 A'    5 A'    6 A'    7 A'                 
-31.313 -31.312 -24.727 -24.726 -22.968 -22.967 -22.967 -22.963
  2 A"    8 A'    9 A'   10 A'   11 A'    3 A"   12 A'   13 A'                 
-22.963 -10.361 -10.334  -9.520  -7.284  -7.275  -7.274  -6.378
  4 A"   14 A'   15 A'   16 A'   17 A'    5 A"   18 A'   19 A'                 
 -4.791  -4.776  -4.775  -2.060  -2.053  -2.053  -2.039  -2.039
 20 A'    6 A"   21 A'   22 A'   23 A'    7 A"   24 A'    8 A"                 
 -1.280  -1.276  -0.952  -0.806  -0.699  -0.626  -0.590  -0.543
 25 A'   26 A'   27 A'   28 A'   29 A'   30 A'   31 A'   32 A'                 
 -0.526  -0.506  -0.500  -0.466  -0.410  -0.396  -0.353  -0.332
  9 A"   10 A"   33 A'   34 A'   35 A'   11 A"   36 A'   12 A"                 
 -0.278  -0.234
 37 A'   13 A"                                                                 
 -- Virtual --                   
 -0.072  -0.032  -0.007   0.010   0.029   0.052   0.053   0.063
 14 A"   38 A'   39 A'   40 A'   41 A'   15 A"   42 A'   43 A'                 
  0.079   0.089   0.092   0.106   0.109   0.113   0.139   0.144
 44 A'   16 A"   45 A'   46 A'   47 A'   17 A"   48 A'   49 A'                 
  0.194   0.200   0.210   0.250   0.257   0.270   0.284   0.314
 50 A'   51 A'   18 A"   19 A"   52 A'   53 A'   54 A'   55 A'                 
  0.319   0.326   0.332   0.351   0.411   0.415   0.418   0.425
 56 A'   20 A"   57 A'   58 A'   59 A'   21 A"   60 A'   22 A"                 
  0.431   0.432   0.447   0.481   0.514   0.518   0.583   0.591
 23 A"   61 A'   62 A'   63 A'   24 A"   64 A'   25 A"   65 A'                 
  0.603   0.687   0.726   0.781   0.792   0.793   0.814   0.860
 66 A'   67 A'   68 A'   69 A'   70 A'   26 A"   27 A"   71 A'                 
  0.922   1.003   1.094   1.130   1.170   1.241   1.291   1.328
 72 A'   73 A'   28 A"   74 A'   75 A'   29 A"   76 A'   30 A"                 
  1.345   1.353   1.363   1.386   1.393   1.436   1.452   1.495
 31 A"   32 A"   77 A'   78 A'   79 A'   80 A'   81 A'   82 A'                 
  1.526   1.592   1.645   1.727   1.735   1.823   1.944   2.038
 33 A"   83 A'   84 A'   85 A'   34 A"   86 A'   87 A'   88 A'                 
  2.221   2.227   2.298   2.451   2.544   2.726   2.815   2.823
 35 A"   89 A'   90 A'   91 A'   36 A"   37 A"   92 A'   93 A'                 
  3.024   3.522   3.729   3.744   3.749   3.764   3.907   3.915
 94 A'   95 A'   38 A"   39 A"   96 A'   97 A'   98 A'   40 A"                 
  3.948   3.954   3.993   4.019   4.034   4.157   4.289   4.467
 41 A"   42 A"   99 A'   43 A"  100 A'  101 A'  102 A'  103 A'                 
  4.609   4.790   5.989   6.032   6.168   6.238   6.290   6.354
104 A'  105 A'   44 A"  106 A'  107 A'   45 A"   46 A"  108 A'                 
  6.378   6.450   6.639   9.787  23.366  23.465  25.778  25.941
109 A'  110 A'  111 A'  112 A'  113 A'  114 A'   47 A"  115 A'                 
 26.351  27.917  28.333  28.365  28.426  28.519  28.541  28.551
116 A'  117 A'   48 A"  118 A'  119 A'   49 A"  120 A'   50 A"                 
 28.602  28.713  66.706  66.744 127.877 127.904 127.982 151.705
121 A'  122 A'  123 A'  124 A'   51 A"  125 A'  126 A'  127 A'                 
215.7811901.873
128 A'  129 A'                                                                 

 Beta MOs, Restricted
 -- Occupied --                  
******* -176.33 -165.73 -165.73 -165.73 -101.60  -35.83  -31.32
  1 A'    2 A'    3 A'    1 A"    4 A'    5 A'    6 A'    7 A'                 
-31.313 -31.312 -24.727 -24.726 -22.968 -22.967 -22.967 -22.963
  2 A"    8 A'    9 A'   10 A'   11 A'    3 A"   12 A'   13 A'                 
-22.963 -10.361 -10.334  -9.520  -7.284  -7.275  -7.274  -6.378
  4 A"   14 A'   15 A'   16 A'   17 A'    5 A"   18 A'   19 A'                 
 -4.791  -4.776  -4.775  -2.060  -2.053  -2.053  -2.039  -2.039
 20 A'    6 A"   21 A'   22 A'   23 A'    7 A"   24 A'    8 A"                 
 -1.280  -1.276  -0.952  -0.806  -0.699  -0.626  -0.590  -0.543
 25 A'   26 A'   27 A'   28 A'   29 A'   30 A'   31 A'   32 A'                 
 -0.526  -0.506  -0.500  -0.466  -0.410  -0.396  -0.353  -0.332
  9 A"   10 A"   33 A'   34 A'   35 A'   11 A"   36 A'   12 A"                 
 -0.278  -0.234
 37 A'   13 A"                                                                 
 -- Virtual --                   
 -0.072  -0.032  -0.007   0.010   0.029   0.052   0.053   0.063
 14 A"   38 A'   39 A'   40 A'   41 A'   15 A"   42 A'   43 A'                 
  0.079   0.089   0.092   0.106   0.109   0.113   0.139   0.144
 44 A'   16 A"   45 A'   46 A'   47 A'   17 A"   48 A'   49 A'                 
  0.194   0.200   0.210   0.250   0.257   0.270   0.284   0.314
 50 A'   51 A'   18 A"   19 A"   52 A'   53 A'   54 A'   55 A'                 
  0.319   0.326   0.332   0.351   0.411   0.415   0.418   0.425
 56 A'   20 A"   57 A'   58 A'   59 A'   21 A"   60 A'   22 A"                 
  0.431   0.432   0.447   0.481   0.514   0.518   0.583   0.591
 23 A"   61 A'   62 A'   63 A'   24 A"   64 A'   25 A"   65 A'                 
  0.603   0.687   0.726   0.781   0.792   0.793   0.814   0.860
 66 A'   67 A'   68 A'   69 A'   70 A'   26 A"   27 A"   71 A'                 
  0.922   1.003   1.094   1.130   1.170   1.241   1.291   1.328
 72 A'   73 A'   28 A"   74 A'   75 A'   29 A"   76 A'   30 A"                 
  1.345   1.353   1.363   1.386   1.393   1.436   1.452   1.495
 31 A"   32 A"   77 A'   78 A'   79 A'   80 A'   81 A'   82 A'                 
  1.526   1.592   1.645   1.727   1.735   1.823   1.944   2.038
 33 A"   83 A'   84 A'   85 A'   34 A"   86 A'   87 A'   88 A'                 
  2.221   2.227   2.298   2.451   2.544   2.726   2.815   2.823
 35 A"   89 A'   90 A'   91 A'   36 A"   37 A"   92 A'   93 A'                 
  3.024   3.522   3.729   3.744   3.749   3.764   3.907   3.915
 94 A'   95 A'   38 A"   39 A"   96 A'   97 A'   98 A'   40 A"                 
  3.948   3.954   3.993   4.019   4.034   4.157   4.289   4.467
 41 A"   42 A"   99 A'   43 A"  100 A'  101 A'  102 A'  103 A'                 
  4.609   4.790   5.989   6.032   6.168   6.238   6.290   6.354
104 A'  105 A'   44 A"  106 A'  107 A'   45 A"   46 A"  108 A'                 
  6.378   6.450   6.639   9.787  23.366  23.465  25.778  25.941
109 A'  110 A'  111 A'  112 A'  113 A'  114 A'   47 A"  115 A'                 
 26.351  27.917  28.333  28.365  28.426  28.519  28.541  28.551
116 A'  117 A'   48 A"  118 A'  119 A'   49 A"  120 A'   50 A"                 
 28.602  28.713  66.706  66.744 127.877 127.904 127.982 151.705
121 A'  122 A'  123 A'  124 A'   51 A"  125 A'  126 A'  127 A'                 
215.7811901.873
128 A'  129 A'                                                                 
 --------------------------------------------------------------

          Ground-State Mulliken Net Atomic Charges

     Atom                 Charge (a.u.)
  ----------------------------------------
      1 F                    -0.022545
      2 F                    -0.006506
      3 Cl                    0.285010
      4 I                     0.193750
      5 C                    -0.148016
      6 C                    -0.301693
  ----------------------------------------
  Sum of atomic charges =     0.000000

 -----------------------------------------------------------------
                    Cartesian Multipole Moments
 -----------------------------------------------------------------
    Charge (ESU x 10^10)
                 0.0000
    Dipole Moment (Debye)
         X      -0.2603      Y      -1.2474      Z       0.0000
       Tot       1.2743
    Quadrupole Moments (Debye-Ang)
        XX     -59.6350     XY      -1.2470     YY     -64.3394
        XZ       0.0000     YZ       0.0000     ZZ     -61.9519
    Octopole Moments (Debye-Ang^2)
       XXX     -37.8931    XXY      -9.2283    XYY     -10.4449
       YYY       9.0239    XXZ       0.0000    XYZ      -0.0000
       YYZ      -0.0000    XZZ      -9.4878    YZZ       5.6686
       ZZZ       0.0000
    Hexadecapole Moments (Debye-Ang^3)
      XXXX   -1152.0024   XXXY     -31.8351   XXYY    -245.2590
      XYYY     -19.7863   YYYY    -332.1843   XXXZ       0.0000
      XXYZ       0.0000   XYYZ       0.0000   YYYZ       0.0000
      XXZZ    -211.3281   XYZZ      -4.0320   YYZZ     -66.4996
      XZZZ      -0.0000   YZZZ      -0.0000   ZZZZ     -73.4159
 -----------------------------------------------------------------
 Calculating analytic gradient of the SCF energy
 Gradient of SCF Energy
            1           2           3           4           5           6
    1   0.0315683  -0.0576960  -0.0240103   0.1364639   0.1418097  -0.2281356
    2  -0.0684204  -0.0875428   0.1327482   0.1746050  -0.0892802  -0.0621098
    3  -0.0000000   0.0000000   0.0000000   0.0000000   0.0000000  -0.0000000
 Max gradient component =       2.281E-01
 RMS gradient           =       9.660E-02
 Gradient time:  CPU 9.63 s  wall 2.52 s
 Geometry Optimization Parameters
   NAtoms,    NIC,     NZ,  NCons,   NDum,   NFix, NCnnct, MaxDiis
        6      37       0       0       0       0       0       0

 Cartesian Hessian Update
 Hessian Updated using BFGS Update


** GEOMETRY OPTIMIZATION IN DELOCALIZED INTERNAL COORDINATES **
   Searching for a Minimum

   Optimization Cycle:   6

                       Coordinates (Angstroms)
     ATOM                X               Y               Z
      1  F         2.6139613592    1.2746817821    0.0000000000
      2  F        -0.6904310979    1.7091493870    0.0000000000
      3  Cl        2.5313300278   -0.9192535801    0.0000000000
      4  I        -1.4284897940   -0.4710167757    0.0000000000
      5  C         1.6214664998    0.3580656986    0.0000000000
      6  C         0.0509124717    0.5620467865    0.0000000000
   Point Group: cs    Number of degrees of freedom:     9


   Energy is  -7655.503508105

 Hessian Updated using BFGS Update

  9 Hessian modes will be used to form the next step
  Hessian Eigenvalues:
     0.079880    0.183206    0.193998    0.248201    0.250030    0.386834
     0.394694    0.772333    1.081662

 Minimum Search - Taking Simple RFO Step
 Searching for Lamda that Minimizes Along All modes
 Value Taken    Lamda =  -0.18505225
 Calculated Step too Large.  Step scaled by  0.376578
 Step Taken.  Stepsize is  0.300000

                             Maximum     Tolerance    Cnvgd?
         Gradient           0.154880      0.000300      NO
         Displacement       0.200346      0.001200      NO
         Energy change     -0.074662      0.000001      NO


 New Cartesian Coordinates Obtained by Inverse Iteration

 Displacement from previous Coordinates is:  0.350545
 ----------------------------------------------------------------
             Standard Nuclear Orientation (Angstroms)
    I     Atom           X                Y                Z
 ----------------------------------------------------------------
    1      F       2.5212854224     1.3054079300     0.0000000000
    2      F      -0.5849762845     1.7152157392     0.0000000000
    3      Cl      2.4767457296    -0.9303893306     0.0000000000
    4      I      -1.3927826667    -0.5014867454     0.0000000000
    5      C       1.5605624108     0.3705459126     0.0000000000
    6      C       0.1179148550     0.5543797925     0.0000000000
 ----------------------------------------------------------------
 Molecular Point Group                 Cs    NOp =  2
 Largest Abelian Subgroup              Cs    NOp =  2
 Nuclear Repulsion Energy =   635.2437601053 hartrees
 There are       50 alpha and       50 beta electrons
 Applying Cartesian multipole field
    Component          Value
    ---------          -----
     (2,0,0)        1.00000E-11
     (0,2,0)        2.00000E-11
     (0,0,2)       -3.00000E-11
 Nucleus-field energy     =     0.0000000153 hartrees
 Requested basis set is 6-311++G(d,p)
 There are 61 shells and 180 basis functions
 A cutoff of  1.0D-11 yielded   1523 shell pairs
 There are     14144 function pairs (     15736 Cartesian)
 Smallest overlap matrix eigenvalue = 5.78E-05
 Guess MOs from SCF MO coefficient file

 -----------------------------------------------------------------------
  General SCF calculation program by
  Eric Jon Sundstrom, Paul Horn, Yuezhi Mao, Dmitri Zuev, Alec White,
  David Stuck, Shaama M.S., Shane Yost, Joonho Lee, David Small,
  Daniel Levine, Susi Lehtola, Hugh Burton, Evgeny Epifanovsky
 -----------------------------------------------------------------------
 Exchange:     0.2000 Hartree-Fock + 0.0800 Slater + 0.7200 B88
 Correlation:  0.1900 VWN1RPA + 0.8100 LYP
 Using SG-1 standard quadrature grid
 using 4 threads for integral computing
 -------------------------------------------------------
 OpenMP Integral computing Module                
 Release: version 2.0, May 2017, Q-Chem Inc. Pleasanton 
 -------------------------------------------------------
 -------------------------------------------------------
 OpenMP BLAS3 based DFT computing Module                
 Release: version 1.0, May 2013, Q-Chem Inc. Pittsburgh 
 -------------------------------------------------------
 A restricted SCF calculation will be
 performed using DIIS
 SCF converges when DIIS error is below 1.0e-08
 ---------------------------------------
  Cycle       Energy         DIIS error
 ---------------------------------------
    1   -7655.5588863017      1.27e-03  
    2   -7655.5648918375      4.44e-04  
    3   -7655.5643783267      5.96e-04  
    4   -7655.5655201375      1.06e-04  
    5   -7655.5655488607      6.25e-05  
    6   -7655.5655632840      9.43e-06  
    7   -7655.5655635638      2.01e-06  
    8   -7655.5655635744      7.16e-07  
    9   -7655.5655635762      2.47e-07  
   10   -7655.5655635764      5.37e-08  
   11   -7655.5655635763      1.23e-08  
   12   -7655.5655635763      3.57e-09  Convergence criterion met
 ---------------------------------------
 SCF time:   CPU 30.99s  wall 8.00s 
 SCF   energy in the final basis set =    -7655.5655635763
 Total energy in the final basis set =    -7655.5655635763

 --------------------------------------------------------------
             Orbital Energies (a.u.) and Symmetries
 --------------------------------------------------------------

 Alpha MOs, Restricted
 -- Occupied --                  
******* -176.33 -165.73 -165.73 -165.73 -101.60  -35.82  -31.32
  1 A'    2 A'    3 A'    1 A"    4 A'    5 A'    6 A'    7 A'                 
-31.312 -31.312 -24.728 -24.725 -22.967 -22.966 -22.966 -22.963
  2 A"    8 A'    9 A'   10 A'   11 A'    3 A"   12 A'   13 A'                 
-22.962 -10.352 -10.326  -9.517  -7.281  -7.271  -7.270  -6.376
  4 A"   14 A'   15 A'   16 A'   17 A'    5 A"   18 A'   19 A'                 
 -4.789  -4.774  -4.774  -2.058  -2.051  -2.051  -2.038  -2.037
 20 A'    6 A"   21 A'   22 A'   23 A'    7 A"   24 A'    8 A"                 
 -1.283  -1.275  -0.947  -0.809  -0.716  -0.627  -0.596  -0.545
 25 A'   26 A'   27 A'   28 A'   29 A'   30 A'   31 A'   32 A'                 
 -0.530  -0.503  -0.499  -0.461  -0.411  -0.395  -0.356  -0.331
  9 A"   10 A"   33 A'   34 A'   35 A'   11 A"   36 A'   12 A"                 
 -0.281  -0.246
 37 A'   13 A"                                                                 
 -- Virtual --                   
 -0.053  -0.039   0.002   0.009   0.032   0.052   0.054   0.067
 14 A"   38 A'   39 A'   40 A'   41 A'   15 A"   42 A'   43 A'                 
  0.082   0.089   0.093   0.104   0.112   0.117   0.144   0.158
 44 A'   16 A"   45 A'   46 A'   17 A"   47 A'   48 A'   49 A'                 
  0.203   0.212   0.217   0.250   0.271   0.277   0.283   0.312
 50 A'   18 A"   51 A'   19 A"   52 A'   53 A'   54 A'   55 A'                 
  0.322   0.331   0.334   0.357   0.408   0.412   0.418   0.425
 56 A'   20 A"   57 A'   58 A'   59 A'   21 A"   22 A"   60 A'                 
  0.434   0.438   0.456   0.478   0.504   0.515   0.589   0.610
 23 A"   61 A'   62 A'   63 A'   64 A'   24 A"   25 A"   65 A'                 
  0.624   0.687   0.737   0.775   0.799   0.807   0.817   0.873
 66 A'   67 A'   68 A'   69 A'   70 A'   26 A"   27 A"   71 A'                 
  0.927   1.008   1.093   1.141   1.170   1.235   1.289   1.313
 72 A'   73 A'   28 A"   74 A'   75 A'   29 A"   76 A'   30 A"                 
  1.354   1.358   1.368   1.387   1.400   1.428   1.465   1.499
 31 A"   32 A"   77 A'   78 A'   79 A'   80 A'   81 A'   82 A'                 
  1.549   1.609   1.683   1.771   1.798   1.837   1.952   2.080
 33 A"   83 A'   84 A'   85 A'   34 A"   86 A'   87 A'   88 A'                 
  2.225   2.272   2.338   2.469   2.550   2.763   2.834   2.945
 35 A"   89 A'   90 A'   91 A'   36 A"   37 A"   92 A'   93 A'                 
  3.052   3.523   3.733   3.746   3.751   3.770   3.916   3.920
 94 A'   95 A'   38 A"   39 A"   96 A'   97 A'   98 A'   40 A"                 
  3.951   3.965   3.995   4.020   4.068   4.148   4.272   4.478
 41 A"   42 A"   99 A'   43 A"  100 A'  101 A'  102 A'  103 A'                 
  4.622   4.839   5.990   6.034   6.170   6.241   6.290   6.358
104 A'  105 A'   44 A"  106 A'  107 A'   45 A"   46 A"  108 A'                 
  6.367   6.465   6.700   9.783  23.352  23.684  25.781  25.955
109 A'  110 A'  111 A'  112 A'  113 A'  114 A'   47 A"  115 A'                 
 26.386  27.917  28.334  28.365  28.425  28.519  28.540  28.552
116 A'  117 A'   48 A"  118 A'  119 A'   49 A"  120 A'   50 A"                 
 28.600  28.712  66.708  66.749 127.877 127.903 127.979 151.704
121 A'  122 A'  123 A'  124 A'   51 A"  125 A'  126 A'  127 A'                 
215.7741901.872
128 A'  129 A'                                                                 

 Beta MOs, Restricted
 -- Occupied --                  
******* -176.33 -165.73 -165.73 -165.73 -101.60  -35.82  -31.32
  1 A'    2 A'    3 A'    1 A"    4 A'    5 A'    6 A'    7 A'                 
-31.312 -31.312 -24.728 -24.725 -22.967 -22.966 -22.966 -22.963
  2 A"    8 A'    9 A'   10 A'   11 A'    3 A"   12 A'   13 A'                 
-22.962 -10.352 -10.326  -9.517  -7.281  -7.271  -7.270  -6.376
  4 A"   14 A'   15 A'   16 A'   17 A'    5 A"   18 A'   19 A'                 
 -4.789  -4.774  -4.774  -2.058  -2.051  -2.051  -2.038  -2.037
 20 A'    6 A"   21 A'   22 A'   23 A'    7 A"   24 A'    8 A"                 
 -1.283  -1.275  -0.947  -0.809  -0.716  -0.627  -0.596  -0.545
 25 A'   26 A'   27 A'   28 A'   29 A'   30 A'   31 A'   32 A'                 
 -0.530  -0.503  -0.499  -0.461  -0.411  -0.395  -0.356  -0.331
  9 A"   10 A"   33 A'   34 A'   35 A'   11 A"   36 A'   12 A"                 
 -0.281  -0.246
 37 A'   13 A"                                                                 
 -- Virtual --                   
 -0.053  -0.039   0.002   0.009   0.032   0.052   0.054   0.067
 14 A"   38 A'   39 A'   40 A'   41 A'   15 A"   42 A'   43 A'                 
  0.082   0.089   0.093   0.104   0.112   0.117   0.144   0.158
 44 A'   16 A"   45 A'   46 A'   17 A"   47 A'   48 A'   49 A'                 
  0.203   0.212   0.217   0.250   0.271   0.277   0.283   0.312
 50 A'   18 A"   51 A'   19 A"   52 A'   53 A'   54 A'   55 A'                 
  0.322   0.331   0.334   0.357   0.408   0.412   0.418   0.425
 56 A'   20 A"   57 A'   58 A'   59 A'   21 A"   22 A"   60 A'                 
  0.434   0.438   0.456   0.478   0.504   0.515   0.589   0.610
 23 A"   61 A'   62 A'   63 A'   64 A'   24 A"   25 A"   65 A'                 
  0.624   0.687   0.737   0.775   0.799   0.807   0.817   0.873
 66 A'   67 A'   68 A'   69 A'   70 A'   26 A"   27 A"   71 A'                 
  0.927   1.008   1.093   1.141   1.170   1.235   1.289   1.313
 72 A'   73 A'   28 A"   74 A'   75 A'   29 A"   76 A'   30 A"                 
  1.354   1.358   1.368   1.387   1.400   1.428   1.465   1.499
 31 A"   32 A"   77 A'   78 A'   79 A'   80 A'   81 A'   82 A'                 
  1.549   1.609   1.683   1.771   1.798   1.837   1.952   2.080
 33 A"   83 A'   84 A'   85 A'   34 A"   86 A'   87 A'   88 A'                 
  2.225   2.272   2.338   2.469   2.550   2.763   2.834   2.945
 35 A"   89 A'   90 A'   91 A'   36 A"   37 A"   92 A'   93 A'                 
  3.052   3.523   3.733   3.746   3.751   3.770   3.916   3.920
 94 A'   95 A'   38 A"   39 A"   96 A'   97 A'   98 A'   40 A"                 
  3.951   3.965   3.995   4.020   4.068   4.148   4.272   4.478
 41 A"   42 A"   99 A'   43 A"  100 A'  101 A'  102 A'  103 A'                 
  4.622   4.839   5.990   6.034   6.170   6.241   6.290   6.358
104 A'  105 A'   44 A"  106 A'  107 A'   45 A"   46 A"  108 A'                 
  6.367   6.465   6.700   9.783  23.352  23.684  25.781  25.955
109 A'  110 A'  111 A'  112 A'  113 A'  114 A'   47 A"  115 A'                 
 26.386  27.917  28.334  28.365  28.425  28.519  28.540  28.552
116 A'  117 A'   48 A"  118 A'  119 A'   49 A"  120 A'   50 A"                 
 28.600  28.712  66.708  66.749 127.877 127.903 127.979 151.704
121 A'  122 A'  123 A'  124 A'   51 A"  125 A'  126 A'  127 A'                 
215.7741901.872
128 A'  129 A'                                                                 
 --------------------------------------------------------------

          Ground-State Mulliken Net Atomic Charges

     Atom                 Charge (a.u.)
  ----------------------------------------
      1 F                    -0.024661
      2 F                    -0.017388
      3 Cl                    0.272388
      4 I                     0.170159
      5 C                    -0.110194
      6 C                    -0.290304
  ----------------------------------------
  Sum of atomic charges =     0.000000

 -----------------------------------------------------------------
                    Cartesian Multipole Moments
 -----------------------------------------------------------------
    Charge (ESU x 10^10)
                 0.0000
    Dipole Moment (Debye)
         X      -0.3041      Y      -1.2165      Z       0.0000
       Tot       1.2539
    Quadrupole Moments (Debye-Ang)
        XX     -59.8446     XY      -0.9486     YY     -64.2292
        XZ      -0.0000     YZ      -0.0000     ZZ     -61.7946
    Octopole Moments (Debye-Ang^2)
       XXX     -39.9013    XXY      -7.6222    XYY     -11.0268
       YYY      11.3368    XXZ       0.0000    XYZ      -0.0000
       YYZ      -0.0000    XZZ      -9.6686    YZZ       6.7931
       ZZZ       0.0000
    Hexadecapole Moments (Debye-Ang^3)
      XXXX   -1095.4026   XXXY     -33.5821   XXYY    -235.6617
      XYYY     -24.9157   YYYY    -340.4998   XXXZ       0.0000
      XXYZ      -0.0000   XYYZ      -0.0000   YYYZ      -0.0000
      XXZZ    -201.4763   XYZZ      -5.4533   YYZZ     -67.8852
      XZZZ      -0.0000   YZZZ      -0.0000   ZZZZ     -73.0170
 -----------------------------------------------------------------
 Calculating analytic gradient of the SCF energy
 Gradient of SCF Energy
            1           2           3           4           5           6
    1   0.0236398  -0.0488010  -0.0193821   0.1109246   0.1005824  -0.1669638
    2  -0.0604091  -0.0751576   0.1086028   0.1425953  -0.0661477  -0.0494837
    3   0.0000000  -0.0000000   0.0000000  -0.0000000  -0.0000000   0.0000000
 Max gradient component =       1.670E-01
 RMS gradient           =       7.523E-02
 Gradient time:  CPU 9.70 s  wall 2.54 s
 Geometry Optimization Parameters
   NAtoms,    NIC,     NZ,  NCons,   NDum,   NFix, NCnnct, MaxDiis
        6      37       0       0       0       0       0       0

 Cartesian Hessian Update
 Hessian Updated using BFGS Update


** GEOMETRY OPTIMIZATION IN DELOCALIZED INTERNAL COORDINATES **
   Searching for a Minimum

   Optimization Cycle:   7

                       Coordinates (Angstroms)
     ATOM                X               Y               Z
      1  F         2.5212854224    1.3054079300    0.0000000000
      2  F        -0.5849762845    1.7152157392    0.0000000000
      3  Cl        2.4767457296   -0.9303893306    0.0000000000
      4  I        -1.3927826667   -0.5014867454    0.0000000000
      5  C         1.5605624108    0.3705459126    0.0000000000
      6  C         0.1179148550    0.5543797925    0.0000000000
   Point Group: cs    Number of degrees of freedom:     9


   Energy is  -7655.565563576

 Hessian Updated using BFGS Update

  9 Hessian modes will be used to form the next step
  Hessian Eigenvalues:
     0.157964    0.185524    0.196082    0.247853    0.250093    0.384946
     0.394650    0.689398    1.066796

 Minimum Search - Taking Simple RFO Step
 Searching for Lamda that Minimizes Along All modes
 Value Taken    Lamda =  -0.11266694
 Calculated Step too Large.  Step scaled by  0.489587
 Step Taken.  Stepsize is  0.300000

                             Maximum     Tolerance    Cnvgd?
         Gradient           0.116249      0.000300      NO
         Displacement       0.167888      0.001200      NO
         Energy change     -0.062055      0.000001      NO


 New Cartesian Coordinates Obtained by Inverse Iteration

 Displacement from previous Coordinates is:  0.319572
 ----------------------------------------------------------------
             Standard Nuclear Orientation (Angstroms)
    I     Atom           X                Y                Z
 ----------------------------------------------------------------
    1      F       2.4348919595     1.3435800975     0.0000000000
    2      F      -0.4807624234     1.7303188280     0.0000000000
    3      Cl      2.4369515069    -0.9507129593     0.0000000000
    4      I      -1.3758942461    -0.5395019975     0.0000000000
    5      C       1.5145884692     0.3810833171     0.0000000000
    6      C       0.1689742004     0.5489060125     0.0000000000
 ----------------------------------------------------------------
 Molecular Point Group                 Cs    NOp =  2
 Largest Abelian Subgroup              Cs    NOp =  2
 Nuclear Repulsion Energy =   635.6121647166 hartrees
 There are       50 alpha and       50 beta electrons
 Applying Cartesian multipole field
    Component          Value
    ---------          -----
     (2,0,0)        1.00000E-11
     (0,2,0)        2.00000E-11
     (0,0,2)       -3.00000E-11
 Nucleus-field energy     =     0.0000000151 hartrees
 Requested basis set is 6-311++G(d,p)
 There are 61 shells and 180 basis functions
 A cutoff of  1.0D-11 yielded   1526 shell pairs
 There are     14153 function pairs (     15734 Cartesian)
 Smallest overlap matrix eigenvalue = 4.16E-05
 Guess MOs from SCF MO coefficient file

 -----------------------------------------------------------------------
  General SCF calculation program by
  Eric Jon Sundstrom, Paul Horn, Yuezhi Mao, Dmitri Zuev, Alec White,
  David Stuck, Shaama M.S., Shane Yost, Joonho Lee, David Small,
  Daniel Levine, Susi Lehtola, Hugh Burton, Evgeny Epifanovsky
 -----------------------------------------------------------------------
 Exchange:     0.2000 Hartree-Fock + 0.0800 Slater + 0.7200 B88
 Correlation:  0.1900 VWN1RPA + 0.8100 LYP
 Using SG-1 standard quadrature grid
 using 4 threads for integral computing
 -------------------------------------------------------
 OpenMP Integral computing Module                
 Release: version 2.0, May 2017, Q-Chem Inc. Pleasanton 
 -------------------------------------------------------
 -------------------------------------------------------
 OpenMP BLAS3 based DFT computing Module                
 Release: version 1.0, May 2013, Q-Chem Inc. Pittsburgh 
 -------------------------------------------------------
 A restricted SCF calculation will be
 performed using DIIS
 SCF converges when DIIS error is below 1.0e-08
 ---------------------------------------
  Cycle       Energy         DIIS error
 ---------------------------------------
    1   -7655.6033116843      1.29e-03  
    2   -7655.6094316288      3.72e-04  
    3   -7655.6091739752      4.67e-04  
    4   -7655.6098720870      9.65e-05  
    5   -7655.6098994311      3.09e-05  
    6   -7655.6099023679      1.07e-05  
    7   -7655.6099027590      1.48e-06  
    8   -7655.6099027640      6.17e-07  
    9   -7655.6099027652      1.79e-07  
   10   -7655.6099027652      4.35e-08  
   11   -7655.6099027654      8.28e-09  Convergence criterion met
 ---------------------------------------
 SCF time:   CPU 28.63s  wall 8.00s 
 SCF   energy in the final basis set =    -7655.6099027654
 Total energy in the final basis set =    -7655.6099027654

 --------------------------------------------------------------
             Orbital Energies (a.u.) and Symmetries
 --------------------------------------------------------------

 Alpha MOs, Restricted
 -- Occupied --                  
******* -176.33 -165.73 -165.73 -165.73 -101.60  -35.82  -31.32
  1 A'    2 A'    3 A'    1 A"    4 A'    5 A'    6 A'    7 A'                 
-31.312 -31.312 -24.730 -24.724 -22.968 -22.967 -22.967 -22.963
  2 A"    8 A'    9 A'   10 A'   11 A'    3 A"   12 A'   13 A'                 
-22.963 -10.343 -10.319  -9.514  -7.279  -7.269  -7.268  -6.376
  4 A"   14 A'   15 A'   16 A'   17 A'    5 A"   18 A'   19 A'                 
 -4.789  -4.774  -4.774  -2.057  -2.051  -2.051  -2.037  -2.037
 20 A'    6 A"   21 A'   22 A'   23 A'    7 A"   24 A'    8 A"                 
 -1.286  -1.274  -0.940  -0.815  -0.725  -0.628  -0.600  -0.548
 25 A'   26 A'   27 A'   28 A'   29 A'   30 A'   31 A'   32 A'                 
 -0.534  -0.499  -0.497  -0.455  -0.410  -0.394  -0.359  -0.330
  9 A"   10 A"   33 A'   34 A'   35 A'   11 A"   36 A'   12 A"                 
 -0.286  -0.256
 37 A'   13 A"                                                                 
 -- Virtual --                   
 -0.047  -0.034   0.003   0.007   0.034   0.053   0.053   0.068
 38 A'   14 A"   39 A'   40 A'   41 A'   42 A'   15 A"   43 A'                 
  0.083   0.089   0.094   0.102   0.111   0.121   0.145   0.167
 44 A'   16 A"   45 A'   46 A'   17 A"   47 A'   48 A'   49 A'                 
  0.203   0.215   0.241   0.250   0.276   0.285   0.287   0.311
 50 A'   18 A"   51 A'   19 A"   52 A'   53 A'   54 A'   55 A'                 
  0.323   0.336   0.341   0.368   0.403   0.408   0.410   0.432
 56 A'   20 A"   57 A'   58 A'   59 A'   21 A"   22 A"   60 A'                 
  0.438   0.443   0.469   0.479   0.491   0.513   0.596   0.627
 23 A"   61 A'   62 A'   63 A'   64 A'   24 A"   25 A"   65 A'                 
  0.651   0.682   0.744   0.775   0.807   0.817   0.824   0.879
 66 A'   67 A'   68 A'   69 A'   70 A'   26 A"   27 A"   71 A'                 
  0.933   1.000   1.099   1.139   1.169   1.225   1.290   1.306
 72 A'   73 A'   28 A"   74 A'   75 A'   29 A"   76 A'   30 A"                 
  1.362   1.363   1.368   1.380   1.400   1.425   1.479   1.506
 31 A"   32 A"   77 A'   78 A'   79 A'   80 A'   81 A'   82 A'                 
  1.569   1.631   1.705   1.815   1.848   1.859   1.958   2.124
 33 A"   83 A'   84 A'   85 A'   34 A"   86 A'   87 A'   88 A'                 
  2.228   2.275   2.385   2.477   2.562   2.789   2.840   3.019
 35 A"   89 A'   90 A'   91 A'   36 A"   37 A"   92 A'   93 A'                 
  3.119   3.477   3.737   3.752   3.752   3.779   3.923   3.927
 94 A'   95 A'   38 A"   39 A"   96 A'   97 A'   40 A"   98 A'                 
  3.949   3.981   3.992   4.020   4.110   4.130   4.259   4.482
 41 A"   42 A"   99 A'   43 A"  100 A'  101 A'  102 A'  103 A'                 
  4.638   4.870   5.990   6.035   6.162   6.244   6.291   6.349
104 A'  105 A'   44 A"  106 A'  107 A'   45 A"   46 A"  108 A'                 
  6.364   6.480   6.751   9.774  23.326  23.979  25.782  25.959
109 A'  110 A'  111 A'  112 A'  113 A'  114 A'   47 A"  115 A'                 
 26.411  27.911  28.334  28.363  28.420  28.518  28.536  28.551
116 A'  117 A'   48 A"  118 A'  119 A'   49 A"  120 A'   50 A"                 
 28.597  28.710  66.710  66.750 127.876 127.901 127.972 151.697
121 A'  122 A'  123 A'  124 A'   51 A"  125 A'  126 A'  127 A'                 
215.7631901.864
128 A'  129 A'                                                                 

 Beta MOs, Restricted
 -- Occupied --                  
******* -176.33 -165.73 -165.73 -165.73 -101.60  -35.82  -31.32
  1 A'    2 A'    3 A'    1 A"    4 A'    5 A'    6 A'    7 A'                 
-31.312 -31.312 -24.730 -24.724 -22.968 -22.967 -22.967 -22.963
  2 A"    8 A'    9 A'   10 A'   11 A'    3 A"   12 A'   13 A'                 
-22.963 -10.343 -10.319  -9.514  -7.279  -7.269  -7.268  -6.376
  4 A"   14 A'   15 A'   16 A'   17 A'    5 A"   18 A'   19 A'                 
 -4.789  -4.774  -4.774  -2.057  -2.051  -2.051  -2.037  -2.037
 20 A'    6 A"   21 A'   22 A'   23 A'    7 A"   24 A'    8 A"                 
 -1.286  -1.274  -0.940  -0.815  -0.725  -0.628  -0.600  -0.548
 25 A'   26 A'   27 A'   28 A'   29 A'   30 A'   31 A'   32 A'                 
 -0.534  -0.499  -0.497  -0.455  -0.410  -0.394  -0.359  -0.330
  9 A"   10 A"   33 A'   34 A'   35 A'   11 A"   36 A'   12 A"                 
 -0.286  -0.256
 37 A'   13 A"                                                                 
 -- Virtual --                   
 -0.047  -0.034   0.003   0.007   0.034   0.053   0.053   0.068
 38 A'   14 A"   39 A'   40 A'   41 A'   42 A'   15 A"   43 A'                 
  0.083   0.089   0.094   0.102   0.111   0.121   0.145   0.167
 44 A'   16 A"   45 A'   46 A'   17 A"   47 A'   48 A'   49 A'                 
  0.203   0.215   0.241   0.250   0.276   0.285   0.287   0.311
 50 A'   18 A"   51 A'   19 A"   52 A'   53 A'   54 A'   55 A'                 
  0.323   0.336   0.341   0.368   0.403   0.408   0.410   0.432
 56 A'   20 A"   57 A'   58 A'   59 A'   21 A"   22 A"   60 A'                 
  0.438   0.443   0.469   0.479   0.491   0.513   0.596   0.627
 23 A"   61 A'   62 A'   63 A'   64 A'   24 A"   25 A"   65 A'                 
  0.651   0.682   0.744   0.775   0.807   0.817   0.824   0.879
 66 A'   67 A'   68 A'   69 A'   70 A'   26 A"   27 A"   71 A'                 
  0.933   1.000   1.099   1.139   1.169   1.225   1.290   1.306
 72 A'   73 A'   28 A"   74 A'   75 A'   29 A"   76 A'   30 A"                 
  1.362   1.363   1.368   1.380   1.400   1.425   1.479   1.506
 31 A"   32 A"   77 A'   78 A'   79 A'   80 A'   81 A'   82 A'                 
  1.569   1.631   1.705   1.815   1.848   1.859   1.958   2.124
 33 A"   83 A'   84 A'   85 A'   34 A"   86 A'   87 A'   88 A'                 
  2.228   2.275   2.385   2.477   2.562   2.789   2.840   3.019
 35 A"   89 A'   90 A'   91 A'   36 A"   37 A"   92 A'   93 A'                 
  3.119   3.477   3.737   3.752   3.752   3.779   3.923   3.927
 94 A'   95 A'   38 A"   39 A"   96 A'   97 A'   40 A"   98 A'                 
  3.949   3.981   3.992   4.020   4.110   4.130   4.259   4.482
 41 A"   42 A"   99 A'   43 A"  100 A'  101 A'  102 A'  103 A'                 
  4.638   4.870   5.990   6.035   6.162   6.244   6.291   6.349
104 A'  105 A'   44 A"  106 A'  107 A'   45 A"   46 A"  108 A'                 
  6.364   6.480   6.751   9.774  23.326  23.979  25.782  25.959
109 A'  110 A'  111 A'  112 A'  113 A'  114 A'   47 A"  115 A'                 
 26.411  27.911  28.334  28.363  28.420  28.518  28.536  28.551
116 A'  117 A'   48 A"  118 A'  119 A'   49 A"  120 A'   50 A"                 
 28.597  28.710  66.710  66.750 127.876 127.901 127.972 151.697
121 A'  122 A'  123 A'  124 A'   51 A"  125 A'  126 A'  127 A'                 
215.7631901.864
128 A'  129 A'                                                                 
 --------------------------------------------------------------

          Ground-State Mulliken Net Atomic Charges

     Atom                 Charge (a.u.)
  ----------------------------------------
      1 F                    -0.027123
      2 F                    -0.025994
      3 Cl                    0.265470
      4 I                     0.153967
      5 C                    -0.077143
      6 C                    -0.289177
  ----------------------------------------
  Sum of atomic charges =     0.000000

 -----------------------------------------------------------------
                    Cartesian Multipole Moments
 -----------------------------------------------------------------
    Charge (ESU x 10^10)
                 0.0000
    Dipole Moment (Debye)
         X      -0.3887      Y      -1.2474      Z      -0.0000
       Tot       1.3065
    Quadrupole Moments (Debye-Ang)
        XX     -59.9512     XY      -0.6613     YY     -64.0889
        XZ      -0.0000     YZ       0.0000     ZZ     -61.6917
    Octopole Moments (Debye-Ang^2)
       XXX     -40.9406    XXY      -6.0403    XYY     -11.3917
       YYY      14.0962    XXZ       0.0000    XYZ       0.0000
       YYZ       0.0000    XZZ      -9.6233    YZZ       8.0974
       ZZZ      -0.0000
    Hexadecapole Moments (Debye-Ang^3)
      XXXX   -1056.7755   XXXY     -35.6971   XXYY    -229.6444
      XYYY     -30.3536   YYYY    -352.9184   XXXZ      -0.0000
      XXYZ      -0.0000   XYYZ      -0.0000   YYYZ       0.0000
      XXZZ    -194.7953   XYZZ      -7.0093   YYZZ     -70.0660
      XZZZ       0.0000   YZZZ       0.0000   ZZZZ     -72.8003
 -----------------------------------------------------------------
 Calculating analytic gradient of the SCF energy
 Gradient of SCF Energy
            1           2           3           4           5           6
    1   0.0146529  -0.0369012  -0.0135306   0.0811993   0.0308463  -0.0762665
    2  -0.0493106  -0.0596985   0.0801486   0.1062890  -0.0374728  -0.0399558
    3   0.0000000   0.0000000   0.0000000  -0.0000000   0.0000000   0.0000000
 Max gradient component =       1.063E-01
 RMS gradient           =       4.821E-02
 Gradient time:  CPU 9.71 s  wall 2.53 s
 Geometry Optimization Parameters
   NAtoms,    NIC,     NZ,  NCons,   NDum,   NFix, NCnnct, MaxDiis
        6      37       0       0       0       0       0       0

 Cartesian Hessian Update
 Hessian Updated using BFGS Update


** GEOMETRY OPTIMIZATION IN DELOCALIZED INTERNAL COORDINATES **
   Searching for a Minimum

   Optimization Cycle:   8

                       Coordinates (Angstroms)
     ATOM                X               Y               Z
      1  F         2.4348919595    1.3435800975    0.0000000000
      2  F        -0.4807624234    1.7303188280    0.0000000000
      3  Cl        2.4369515069   -0.9507129593    0.0000000000
      4  I        -1.3758942461   -0.5395019975    0.0000000000
      5  C         1.5145884692    0.3810833171    0.0000000000
      6  C         0.1689742004    0.5489060125    0.0000000000
   Point Group: cs    Number of degrees of freedom:     9


   Energy is  -7655.609902765

 Hessian Updated using BFGS Update

  9 Hessian modes will be used to form the next step
  Hessian Eigenvalues:
     0.121807    0.185176    0.247617    0.250006    0.353403    0.393838
     0.405685    0.645128    1.060857

 Minimum Search - Taking Simple RFO Step
 Searching for Lamda that Minimizes Along All modes
 Value Taken    Lamda =  -0.05943389
 Calculated Step too Large.  Step scaled by  0.559278
 Step Taken.  Stepsize is  0.300000

                             Maximum     Tolerance    Cnvgd?
         Gradient           0.080733      0.000300      NO
         Displacement       0.262457      0.001200      NO
         Energy change     -0.044339      0.000001      NO


 New Cartesian Coordinates Obtained by Inverse Iteration

 Displacement from previous Coordinates is:  0.235510
 ----------------------------------------------------------------
             Standard Nuclear Orientation (Angstroms)
    I     Atom           X                Y                Z
 ----------------------------------------------------------------
    1      F       2.3796688312     1.3849073811     0.0000000000
    2      F      -0.4030433084     1.7586368894     0.0000000000
    3      Cl      2.4252554315    -0.9846688940     0.0000000000
    4      I      -1.3896296974    -0.5865396128     0.0000000000
    5      C       1.5070816854     0.3891340572     0.0000000000
    6      C       0.1794165242     0.5522034774     0.0000000000
 ----------------------------------------------------------------
 Molecular Point Group                 Cs    NOp =  2
 Largest Abelian Subgroup              Cs    NOp =  2
 Nuclear Repulsion Energy =   628.6455562877 hartrees
 There are       50 alpha and       50 beta electrons
 Applying Cartesian multipole field
    Component          Value
    ---------          -----
     (2,0,0)        1.00000E-11
     (0,2,0)        2.00000E-11
     (0,0,2)       -3.00000E-11
 Nucleus-field energy     =     0.0000000155 hartrees
 Requested basis set is 6-311++G(d,p)
 There are 61 shells and 180 basis functions
 A cutoff of  1.0D-11 yielded   1526 shell pairs
 There are     14153 function pairs (     15734 Cartesian)
 Smallest overlap matrix eigenvalue = 4.15E-05
 Guess MOs from SCF MO coefficient file

 -----------------------------------------------------------------------
  General SCF calculation program by
  Eric Jon Sundstrom, Paul Horn, Yuezhi Mao, Dmitri Zuev, Alec White,
  David Stuck, Shaama M.S., Shane Yost, Joonho Lee, David Small,
  Daniel Levine, Susi Lehtola, Hugh Burton, Evgeny Epifanovsky
 -----------------------------------------------------------------------
 Exchange:     0.2000 Hartree-Fock + 0.0800 Slater + 0.7200 B88
 Correlation:  0.1900 VWN1RPA + 0.8100 LYP
 Using SG-1 standard quadrature grid
 using 4 threads for integral computing
 -------------------------------------------------------
 OpenMP Integral computing Module                
 Release: version 2.0, May 2017, Q-Chem Inc. Pleasanton 
 -------------------------------------------------------
 -------------------------------------------------------
 OpenMP BLAS3 based DFT computing Module                
 Release: version 1.0, May 2013, Q-Chem Inc. Pittsburgh 
 -------------------------------------------------------
 A restricted SCF calculation will be
 performed using DIIS
 SCF converges when DIIS error is below 1.0e-08
 ---------------------------------------
  Cycle       Energy         DIIS error
 ---------------------------------------
    1   -7655.6330791676      8.80e-04  
    2   -7655.6367545269      2.93e-04  
    3   -7655.6365371916      3.68e-04  
    4   -7655.6370476171      7.48e-05  
    5   -7655.6370652940      2.81e-05  
    6   -7655.6370680348      6.00e-06  
    7   -7655.6370681613      2.05e-06  
    8   -7655.6370681708      8.86e-07  
    9   -7655.6370681728      6.30e-08  
   10   -7655.6370681729      1.86e-08  
   11   -7655.6370681729      9.14e-09  Convergence criterion met
 ---------------------------------------
 SCF time:   CPU 28.50s  wall 8.00s 
 SCF   energy in the final basis set =    -7655.6370681729
 Total energy in the final basis set =    -7655.6370681729

 --------------------------------------------------------------
             Orbital Energies (a.u.) and Symmetries
 --------------------------------------------------------------

 Alpha MOs, Restricted
 -- Occupied --                  
******* -176.33 -165.73 -165.73 -165.73 -101.60  -35.83  -31.32
  1 A'    2 A'    3 A'    1 A"    4 A'    5 A'    6 A'    7 A'                 
-31.314 -31.313 -24.733 -24.725 -22.970 -22.968 -22.968 -22.964
  2 A"    8 A'    9 A'   10 A'   11 A'    3 A"   12 A'   13 A'                 
-22.964 -10.341 -10.318  -9.513  -7.278  -7.268  -7.267  -6.377
  4 A"   14 A'   15 A'   16 A'   17 A'    5 A"   18 A'   19 A'                 
 -4.790  -4.775  -4.774  -2.057  -2.051  -2.051  -2.038  -2.038
 20 A'    6 A"   21 A'   22 A'    7 A"   23 A'   24 A'    8 A"                 
 -1.289  -1.273  -0.932  -0.813  -0.722  -0.628  -0.600  -0.550
 25 A'   26 A'   27 A'   28 A'   29 A'   30 A'   31 A'   32 A'                 
 -0.535  -0.497  -0.496  -0.452  -0.406  -0.392  -0.362  -0.328
  9 A"   10 A"   33 A'   34 A'   35 A'   11 A"   36 A'   12 A"                 
 -0.292  -0.259
 37 A'   13 A"                                                                 
 -- Virtual --                   
 -0.051  -0.029   0.001   0.004   0.035   0.049   0.054   0.069
 38 A'   14 A"   39 A'   40 A'   41 A'   42 A'   15 A"   43 A'                 
  0.082   0.089   0.094   0.102   0.111   0.123   0.144   0.168
 44 A'   16 A"   45 A'   46 A'   17 A"   47 A'   48 A'   49 A'                 
  0.202   0.217   0.244   0.249   0.272   0.290   0.293   0.311
 50 A'   18 A"   51 A'   19 A"   52 A'   53 A'   54 A'   55 A'                 
  0.324   0.338   0.344   0.371   0.401   0.402   0.406   0.433
 56 A'   20 A"   57 A'   58 A'   59 A'   21 A"   22 A"   60 A'                 
  0.440   0.447   0.470   0.475   0.484   0.512   0.600   0.634
 23 A"   61 A'   62 A'   63 A'   64 A'   24 A"   25 A"   65 A'                 
  0.660   0.676   0.743   0.777   0.808   0.820   0.829   0.877
 66 A'   67 A'   68 A'   69 A'   70 A'   26 A"   27 A"   71 A'                 
  0.932   0.979   1.103   1.128   1.157   1.216   1.290   1.303
 72 A'   73 A'   28 A"   74 A'   75 A'   29 A"   76 A'   30 A"                 
  1.362   1.366   1.368   1.372   1.400   1.431   1.492   1.516
 31 A"   32 A"   77 A'   78 A'   79 A'   80 A'   81 A'   82 A'                 
  1.569   1.630   1.696   1.832   1.856   1.874   1.957   2.126
 33 A"   83 A'   84 A'   85 A'   34 A"   86 A'   87 A'   88 A'                 
  2.229   2.256   2.378   2.474   2.565   2.790   2.841   3.031
 35 A"   89 A'   90 A'   91 A'   36 A"   37 A"   92 A'   93 A'                 
  3.139   3.462   3.738   3.751   3.754   3.790   3.926   3.936
 94 A'   95 A'   38 A"   96 A'   39 A"   97 A'   40 A"   98 A'                 
  3.947   3.984   3.990   4.018   4.101   4.142   4.252   4.472
 41 A"   99 A'   42 A"   43 A"  100 A'  101 A'  102 A'  103 A'                 
  4.640   4.880   5.988   6.032   6.141   6.245   6.289   6.331
104 A'  105 A'   44 A"  106 A'  107 A'   45 A"   46 A"  108 A'                 
  6.371   6.488   6.771   9.757  23.322  24.044  25.780  25.947
109 A'  110 A'  111 A'  112 A'  113 A'  114 A'   47 A"  115 A'                 
 26.403  27.893  28.331  28.359  28.410  28.516  28.531  28.549
116 A'  117 A'   48 A"  118 A'  119 A'   49 A"  120 A'   50 A"                 
 28.592  28.705  66.711  66.746 127.873 127.897 127.961 151.681
121 A'  122 A'  123 A'  124 A'   51 A"  125 A'  126 A'  127 A'                 
215.7441901.846
128 A'  129 A'                                                                 

 Beta MOs, Restricted
 -- Occupied --                  
******* -176.33 -165.73 -165.73 -165.73 -101.60  -35.83  -31.32
  1 A'    2 A'    3 A'    1 A"    4 A'    5 A'    6 A'    7 A'                 
-31.314 -31.313 -24.733 -24.725 -22.970 -22.968 -22.968 -22.964
  2 A"    8 A'    9 A'   10 A'   11 A'    3 A"   12 A'   13 A'                 
-22.964 -10.341 -10.318  -9.513  -7.278  -7.268  -7.267  -6.377
  4 A"   14 A'   15 A'   16 A'   17 A'    5 A"   18 A'   19 A'                 
 -4.790  -4.775  -4.774  -2.057  -2.051  -2.051  -2.038  -2.038
 20 A'    6 A"   21 A'   22 A'    7 A"   23 A'   24 A'    8 A"                 
 -1.289  -1.273  -0.932  -0.813  -0.722  -0.628  -0.600  -0.550
 25 A'   26 A'   27 A'   28 A'   29 A'   30 A'   31 A'   32 A'                 
 -0.535  -0.497  -0.496  -0.452  -0.406  -0.392  -0.362  -0.328
  9 A"   10 A"   33 A'   34 A'   35 A'   11 A"   36 A'   12 A"                 
 -0.292  -0.259
 37 A'   13 A"                                                                 
 -- Virtual --                   
 -0.051  -0.029   0.001   0.004   0.035   0.049   0.054   0.069
 38 A'   14 A"   39 A'   40 A'   41 A'   42 A'   15 A"   43 A'                 
  0.082   0.089   0.094   0.102   0.111   0.123   0.144   0.168
 44 A'   16 A"   45 A'   46 A'   17 A"   47 A'   48 A'   49 A'                 
  0.202   0.217   0.244   0.249   0.272   0.290   0.293   0.311
 50 A'   18 A"   51 A'   19 A"   52 A'   53 A'   54 A'   55 A'                 
  0.324   0.338   0.344   0.371   0.401   0.402   0.406   0.433
 56 A'   20 A"   57 A'   58 A'   59 A'   21 A"   22 A"   60 A'                 
  0.440   0.447   0.470   0.475   0.484   0.512   0.600   0.634
 23 A"   61 A'   62 A'   63 A'   64 A'   24 A"   25 A"   65 A'                 
  0.660   0.676   0.743   0.777   0.808   0.820   0.829   0.877
 66 A'   67 A'   68 A'   69 A'   70 A'   26 A"   27 A"   71 A'                 
  0.932   0.979   1.103   1.128   1.157   1.216   1.290   1.303
 72 A'   73 A'   28 A"   74 A'   75 A'   29 A"   76 A'   30 A"                 
  1.362   1.366   1.368   1.372   1.400   1.431   1.492   1.516
 31 A"   32 A"   77 A'   78 A'   79 A'   80 A'   81 A'   82 A'                 
  1.569   1.630   1.696   1.832   1.856   1.874   1.957   2.126
 33 A"   83 A'   84 A'   85 A'   34 A"   86 A'   87 A'   88 A'                 
  2.229   2.256   2.378   2.474   2.565   2.790   2.841   3.031
 35 A"   89 A'   90 A'   91 A'   36 A"   37 A"   92 A'   93 A'                 
  3.139   3.462   3.738   3.751   3.754   3.790   3.926   3.936
 94 A'   95 A'   38 A"   96 A'   39 A"   97 A'   40 A"   98 A'                 
  3.947   3.984   3.990   4.018   4.101   4.142   4.252   4.472
 41 A"   99 A'   42 A"   43 A"  100 A'  101 A'  102 A'  103 A'                 
  4.640   4.880   5.988   6.032   6.141   6.245   6.289   6.331
104 A'  105 A'   44 A"  106 A'  107 A'   45 A"   46 A"  108 A'                 
  6.371   6.488   6.771   9.757  23.322  24.044  25.780  25.947
109 A'  110 A'  111 A'  112 A'  113 A'  114 A'   47 A"  115 A'                 
 26.403  27.893  28.331  28.359  28.410  28.516  28.531  28.549
116 A'  117 A'   48 A"  118 A'  119 A'   49 A"  120 A'   50 A"                 
 28.592  28.705  66.711  66.746 127.873 127.897 127.961 151.681
121 A'  122 A'  123 A'  124 A'   51 A"  125 A'  126 A'  127 A'                 
215.7441901.846
128 A'  129 A'                                                                 
 --------------------------------------------------------------

          Ground-State Mulliken Net Atomic Charges

     Atom                 Charge (a.u.)
  ----------------------------------------
      1 F                    -0.023687
      2 F                    -0.027254
      3 Cl                    0.265313
      4 I                     0.150061
      5 C                    -0.079948
      6 C                    -0.284485
  ----------------------------------------
  Sum of atomic charges =     0.000000

 -----------------------------------------------------------------
                    Cartesian Multipole Moments
 -----------------------------------------------------------------
    Charge (ESU x 10^10)
                 0.0000
    Dipole Moment (Debye)
         X      -0.4782      Y      -1.3209      Z      -0.0000
       Tot       1.4048
    Quadrupole Moments (Debye-Ang)
        XX     -59.9616     XY      -0.3646     YY     -63.8746
        XZ       0.0000     YZ       0.0000     ZZ     -61.7882
    Octopole Moments (Debye-Ang^2)
       XXX     -40.3270    XXY      -4.5274    XYY     -11.3308
       YYY      17.4056    XXZ       0.0000    XYZ       0.0000
       YYZ       0.0000    XZZ      -9.2955    YZZ       9.5517
       ZZZ      -0.0000
    Hexadecapole Moments (Debye-Ang^3)
      XXXX   -1051.6856   XXXY     -37.9739   XXYY    -229.7910
      XYYY     -35.6647   YYYY    -370.7953   XXXZ       0.0000
      XXYZ      -0.0000   XYYZ      -0.0000   YYYZ      -0.0000
      XXZZ    -193.8869   XYZZ      -8.6926   YYZZ     -73.3622
      XZZZ       0.0000   YZZZ       0.0000   ZZZZ     -73.0641
 -----------------------------------------------------------------
 Calculating analytic gradient of the SCF energy
 Gradient of SCF Energy
            1           2           3           4           5           6
    1   0.0065113  -0.0245250  -0.0059530   0.0504367   0.0105724  -0.0370424
    2  -0.0361017  -0.0441922   0.0500364   0.0710816  -0.0155717  -0.0252523
    3   0.0000000  -0.0000000   0.0000000  -0.0000000  -0.0000000   0.0000000
 Max gradient component =       7.108E-02
 RMS gradient           =       3.018E-02
 Gradient time:  CPU 9.70 s  wall 2.53 s
 Geometry Optimization Parameters
   NAtoms,    NIC,     NZ,  NCons,   NDum,   NFix, NCnnct, MaxDiis
        6      37       0       0       0       0       0       0

 Cartesian Hessian Update
 Hessian Updated using BFGS Update


** GEOMETRY OPTIMIZATION IN DELOCALIZED INTERNAL COORDINATES **
   Searching for a Minimum

   Optimization Cycle:   9

                       Coordinates (Angstroms)
     ATOM                X               Y               Z
      1  F         2.3796688312    1.3849073811    0.0000000000
      2  F        -0.4030433084    1.7586368894    0.0000000000
      3  Cl        2.4252554315   -0.9846688940    0.0000000000
      4  I        -1.3896296974   -0.5865396128    0.0000000000
      5  C         1.5070816854    0.3891340572    0.0000000000
      6  C         0.1794165242    0.5522034774    0.0000000000
   Point Group: cs    Number of degrees of freedom:     9


   Energy is  -7655.637068173

 Hessian Updated using BFGS Update

  9 Hessian modes will be used to form the next step
  Hessian Eigenvalues:
     0.103207    0.185523    0.249276    0.250211    0.354713    0.394244
     0.436600    0.627897    1.056541

 Minimum Search - Taking Simple RFO Step
 Searching for Lamda that Minimizes Along All modes
 Value Taken    Lamda =  -0.03315776
 Calculated Step too Large.  Step scaled by  0.629672
 Step Taken.  Stepsize is  0.300000

                             Maximum     Tolerance    Cnvgd?
         Gradient           0.058033      0.000300      NO
         Displacement       0.279269      0.001200      NO
         Energy change     -0.027165      0.000001      NO


 New Cartesian Coordinates Obtained by Inverse Iteration

 Displacement from previous Coordinates is:  0.213498
 ----------------------------------------------------------------
             Standard Nuclear Orientation (Angstroms)
    I     Atom           X                Y                Z
 ----------------------------------------------------------------
    1      F       2.3497845187     1.4213671293     0.0000000000
    2      F      -0.3482678519     1.7951080635     0.0000000000
    3      Cl      2.3980400372    -1.0236232095     0.0000000000
    4      I      -1.3876463960    -0.6465688105     0.0000000000
    5      C       1.5064494973     0.4005809353     0.0000000000
    6      C       0.1803896612     0.5668091903     0.0000000000
 ----------------------------------------------------------------
 Molecular Point Group                 Cs    NOp =  2
 Largest Abelian Subgroup              Cs    NOp =  2
 Nuclear Repulsion Energy =   622.1847183937 hartrees
 There are       50 alpha and       50 beta electrons
 Applying Cartesian multipole field
    Component          Value
    ---------          -----
     (2,0,0)        1.00000E-11
     (0,2,0)        2.00000E-11
     (0,0,2)       -3.00000E-11
 Nucleus-field energy     =     0.0000000159 hartrees
 Requested basis set is 6-311++G(d,p)
 There are 61 shells and 180 basis functions
 A cutoff of  1.0D-11 yielded   1525 shell pairs
 There are     14134 function pairs (     15711 Cartesian)
 Smallest overlap matrix eigenvalue = 4.49E-05
 Guess MOs from SCF MO coefficient file

 -----------------------------------------------------------------------
  General SCF calculation program by
  Eric Jon Sundstrom, Paul Horn, Yuezhi Mao, Dmitri Zuev, Alec White,
  David Stuck, Shaama M.S., Shane Yost, Joonho Lee, David Small,
  Daniel Levine, Susi Lehtola, Hugh Burton, Evgeny Epifanovsky
 -----------------------------------------------------------------------
 Exchange:     0.2000 Hartree-Fock + 0.0800 Slater + 0.7200 B88
 Correlation:  0.1900 VWN1RPA + 0.8100 LYP
 Using SG-1 standard quadrature grid
 using 4 threads for integral computing
 -------------------------------------------------------
 OpenMP Integral computing Module                
 Release: version 2.0, May 2017, Q-Chem Inc. Pleasanton 
 -------------------------------------------------------
 -------------------------------------------------------
 OpenMP BLAS3 based DFT computing Module                
 Release: version 1.0, May 2013, Q-Chem Inc. Pittsburgh 
 -------------------------------------------------------
 A restricted SCF calculation will be
 performed using DIIS
 SCF converges when DIIS error is below 1.0e-08
 ---------------------------------------
  Cycle       Energy         DIIS error
 ---------------------------------------
    1   -7655.6506608438      7.31e-04  
    2   -7655.6532864555      3.04e-04  
    3   -7655.6531586298      3.50e-04  
    4   -7655.6536157047      6.13e-05  
    5   -7655.6536271080      2.74e-05  
    6   -7655.6536297181      5.85e-06  
    7   -7655.6536298444      1.92e-06  
    8   -7655.6536298535      9.01e-07  
    9   -7655.6536298557      8.25e-08  
   10   -7655.6536298558      2.52e-08  
   11   -7655.6536298559      9.31e-09  Convergence criterion met
 ---------------------------------------
 SCF time:   CPU 28.25s  wall 7.00s 
 SCF   energy in the final basis set =    -7655.6536298559
 Total energy in the final basis set =    -7655.6536298559

 --------------------------------------------------------------
             Orbital Energies (a.u.) and Symmetries
 --------------------------------------------------------------

 Alpha MOs, Restricted
 -- Occupied --                  
******* -176.33 -165.73 -165.73 -165.73 -101.60  -35.83  -31.32
  1 A'    2 A'    3 A'    1 A"    4 A'    5 A'    6 A'    7 A'                 
-31.315 -31.315 -24.735 -24.726 -22.971 -22.970 -22.970 -22.966
  2 A"    8 A'    9 A'   10 A'   11 A'    3 A"   12 A'   13 A'                 
-22.966 -10.342 -10.320  -9.513  -7.278  -7.268  -7.267  -6.378
  4 A"   14 A'   15 A'   16 A'   17 A'    5 A"   18 A'   19 A'                 
 -4.791  -4.776  -4.775  -2.058  -2.052  -2.052  -2.039  -2.039
 20 A'    6 A"   21 A'   22 A'   23 A'    7 A"    8 A"   24 A'                 
 -1.289  -1.271  -0.925  -0.809  -0.716  -0.628  -0.598  -0.551
 25 A'   26 A'   27 A'   28 A'   29 A'   30 A'   31 A'   32 A'                 
 -0.534  -0.495  -0.495  -0.450  -0.404  -0.390  -0.364  -0.326
  9 A"   10 A"   33 A'   34 A'   35 A'   11 A"   36 A'   12 A"                 
 -0.296  -0.260
 37 A'   13 A"                                                                 
 -- Virtual --                   
 -0.055  -0.028  -0.002   0.002   0.035   0.045   0.054   0.070
 38 A'   14 A"   39 A'   40 A'   41 A'   42 A'   15 A"   43 A'                 
  0.081   0.088   0.094   0.102   0.111   0.123   0.143   0.168
 44 A'   16 A"   45 A'   46 A'   17 A"   47 A'   48 A'   49 A'                 
  0.201   0.218   0.237   0.250   0.268   0.291   0.299   0.310
 50 A'   18 A"   51 A'   19 A"   52 A'   53 A'   54 A'   55 A'                 
  0.326   0.339   0.345   0.370   0.396   0.397   0.401   0.433
 56 A'   20 A"   57 A'   58 A'   21 A"   59 A'   22 A"   60 A'                 
  0.442   0.447   0.464   0.473   0.482   0.511   0.602   0.634
 23 A"   61 A'   62 A'   63 A'   64 A'   24 A"   25 A"   65 A'                 
  0.659   0.675   0.741   0.779   0.806   0.821   0.831   0.877
 66 A'   67 A'   68 A'   69 A'   70 A'   26 A"   27 A"   71 A'                 
  0.931   0.960   1.104   1.116   1.141   1.206   1.294   1.300
 72 A'   73 A'   28 A"   74 A'   75 A'   29 A"   76 A'   30 A"                 
  1.360   1.361   1.368   1.376   1.400   1.443   1.497   1.521
 77 A'   31 A"   32 A"   78 A'   79 A'   80 A'   81 A'   82 A'                 
  1.567   1.620   1.686   1.842   1.855   1.880   1.957   2.120
 33 A"   83 A'   84 A'   85 A'   34 A"   86 A'   87 A'   88 A'                 
  2.228   2.228   2.361   2.467   2.565   2.787   2.840   3.032
 35 A"   89 A'   90 A'   91 A'   36 A"   37 A"   92 A'   93 A'                 
  3.137   3.451   3.738   3.750   3.755   3.798   3.925   3.936
 94 A'   95 A'   38 A"   96 A'   39 A"   97 A'   40 A"   98 A'                 
  3.945   3.974   3.991   4.015   4.090   4.153   4.252   4.455
 41 A"   99 A'   42 A"   43 A"  100 A'  101 A'  102 A'  103 A'                 
  4.633   4.883   5.985   6.028   6.117   6.245   6.289   6.315
104 A'  105 A'   44 A"  106 A'  107 A'   45 A"   46 A"  108 A'                 
  6.382   6.491   6.774   9.742  23.318  24.045  25.778  25.932
109 A'  110 A'  111 A'  112 A'  113 A'  114 A'   47 A"  115 A'                 
 26.385  27.874  28.328  28.355  28.399  28.514  28.526  28.546
116 A'  117 A'   48 A"  118 A'  119 A'   49 A"  120 A'   50 A"                 
 28.588  28.700  66.710  66.742 127.870 127.894 127.949 151.664
121 A'  122 A'  123 A'  124 A'   51 A"  125 A'  126 A'  127 A'                 
215.7271901.828
128 A'  129 A'                                                                 

 Beta MOs, Restricted
 -- Occupied --                  
******* -176.33 -165.73 -165.73 -165.73 -101.60  -35.83  -31.32
  1 A'    2 A'    3 A'    1 A"    4 A'    5 A'    6 A'    7 A'                 
-31.315 -31.315 -24.735 -24.726 -22.971 -22.970 -22.970 -22.966
  2 A"    8 A'    9 A'   10 A'   11 A'    3 A"   12 A'   13 A'                 
-22.966 -10.342 -10.320  -9.513  -7.278  -7.268  -7.267  -6.378
  4 A"   14 A'   15 A'   16 A'   17 A'    5 A"   18 A'   19 A'                 
 -4.791  -4.776  -4.775  -2.058  -2.052  -2.052  -2.039  -2.039
 20 A'    6 A"   21 A'   22 A'   23 A'    7 A"    8 A"   24 A'                 
 -1.289  -1.271  -0.925  -0.809  -0.716  -0.628  -0.598  -0.551
 25 A'   26 A'   27 A'   28 A'   29 A'   30 A'   31 A'   32 A'                 
 -0.534  -0.495  -0.495  -0.450  -0.404  -0.390  -0.364  -0.326
  9 A"   10 A"   33 A'   34 A'   35 A'   11 A"   36 A'   12 A"                 
 -0.296  -0.260
 37 A'   13 A"                                                                 
 -- Virtual --                   
 -0.055  -0.028  -0.002   0.002   0.035   0.045   0.054   0.070
 38 A'   14 A"   39 A'   40 A'   41 A'   42 A'   15 A"   43 A'                 
  0.081   0.088   0.094   0.102   0.111   0.123   0.143   0.168
 44 A'   16 A"   45 A'   46 A'   17 A"   47 A'   48 A'   49 A'                 
  0.201   0.218   0.237   0.250   0.268   0.291   0.299   0.310
 50 A'   18 A"   51 A'   19 A"   52 A'   53 A'   54 A'   55 A'                 
  0.326   0.339   0.345   0.370   0.396   0.397   0.401   0.433
 56 A'   20 A"   57 A'   58 A'   21 A"   59 A'   22 A"   60 A'                 
  0.442   0.447   0.464   0.473   0.482   0.511   0.602   0.634
 23 A"   61 A'   62 A'   63 A'   64 A'   24 A"   25 A"   65 A'                 
  0.659   0.675   0.741   0.779   0.806   0.821   0.831   0.877
 66 A'   67 A'   68 A'   69 A'   70 A'   26 A"   27 A"   71 A'                 
  0.931   0.960   1.104   1.116   1.141   1.206   1.294   1.300
 72 A'   73 A'   28 A"   74 A'   75 A'   29 A"   76 A'   30 A"                 
  1.360   1.361   1.368   1.376   1.400   1.443   1.497   1.521
 77 A'   31 A"   32 A"   78 A'   79 A'   80 A'   81 A'   82 A'                 
  1.567   1.620   1.686   1.842   1.855   1.880   1.957   2.120
 33 A"   83 A'   84 A'   85 A'   34 A"   86 A'   87 A'   88 A'                 
  2.228   2.228   2.361   2.467   2.565   2.787   2.840   3.032
 35 A"   89 A'   90 A'   91 A'   36 A"   37 A"   92 A'   93 A'                 
  3.137   3.451   3.738   3.750   3.755   3.798   3.925   3.936
 94 A'   95 A'   38 A"   96 A'   39 A"   97 A'   40 A"   98 A'                 
  3.945   3.974   3.991   4.015   4.090   4.153   4.252   4.455
 41 A"   99 A'   42 A"   43 A"  100 A'  101 A'  102 A'  103 A'                 
  4.633   4.883   5.985   6.028   6.117   6.245   6.289   6.315
104 A'  105 A'   44 A"  106 A'  107 A'   45 A"   46 A"  108 A'                 
  6.382   6.491   6.774   9.742  23.318  24.045  25.778  25.932
109 A'  110 A'  111 A'  112 A'  113 A'  114 A'   47 A"  115 A'                 
 26.385  27.874  28.328  28.355  28.399  28.514  28.526  28.546
116 A'  117 A'   48 A"  118 A'  119 A'   49 A"  120 A'   50 A"                 
 28.588  28.700  66.710  66.742 127.870 127.894 127.949 151.664
121 A'  122 A'  123 A'  124 A'   51 A"  125 A'  126 A'  127 A'                 
215.7271901.828
128 A'  129 A'                                                                 
 --------------------------------------------------------------

          Ground-State Mulliken Net Atomic Charges

     Atom                 Charge (a.u.)
  ----------------------------------------
      1 F                    -0.024358
      2 F                    -0.031101
      3 Cl                    0.268000
      4 I                     0.151254
      5 C                    -0.092950
      6 C                    -0.270844
  ----------------------------------------
  Sum of atomic charges =    -0.000000

 -----------------------------------------------------------------
                    Cartesian Multipole Moments
 -----------------------------------------------------------------
    Charge (ESU x 10^10)
                -0.0000
    Dipole Moment (Debye)
         X      -0.5525      Y      -1.4106      Z      -0.0000
       Tot       1.5149
    Quadrupole Moments (Debye-Ang)
        XX     -60.1507     XY      -0.0991     YY     -63.6053
        XZ       0.0000     YZ      -0.0000     ZZ     -61.9151
    Octopole Moments (Debye-Ang^2)
       XXX     -40.2501    XXY      -2.8924    XYY     -11.6995
       YYY      21.3162    XXZ       0.0000    XYZ       0.0000
       YYZ       0.0000    XZZ      -9.2458    YZZ      11.2812
       ZZZ      -0.0000
    Hexadecapole Moments (Debye-Ang^3)
      XXXX   -1041.8804   XXXY     -41.6277   XXYY    -229.6311
      XYYY     -41.5171   YYYY    -393.8258   XXXZ       0.0000
      XXYZ      -0.0000   XYYZ      -0.0000   YYYZ      -0.0000
      XXZZ    -191.6181   XYZZ     -10.7281   YYZZ     -77.6450
      XZZZ       0.0000   YZZZ      -0.0000   ZZZZ     -73.3842
 -----------------------------------------------------------------
 Calculating analytic gradient of the SCF energy
 Gradient of SCF Energy
            1           2           3           4           5           6
    1   0.0022692  -0.0143612  -0.0010601   0.0276966   0.0063837  -0.0209282
    2  -0.0220881  -0.0293506   0.0266463   0.0443177  -0.0040108  -0.0155145
    3  -0.0000000  -0.0000000   0.0000000  -0.0000000  -0.0000000   0.0000000
 Max gradient component =       4.432E-02
 RMS gradient           =       1.786E-02
 Gradient time:  CPU 9.59 s  wall 2.50 s
 Geometry Optimization Parameters
   NAtoms,    NIC,     NZ,  NCons,   NDum,   NFix, NCnnct, MaxDiis
        6      37       0       0       0       0       0       0

 Cartesian Hessian Update
 Hessian Updated using BFGS Update


** GEOMETRY OPTIMIZATION IN DELOCALIZED INTERNAL COORDINATES **
   Searching for a Minimum

   Optimization Cycle:  10

                       Coordinates (Angstroms)
     ATOM                X               Y               Z
      1  F         2.3497845187    1.4213671293    0.0000000000
      2  F        -0.3482678519    1.7951080635    0.0000000000
      3  Cl        2.3980400372   -1.0236232095    0.0000000000
      4  I        -1.3876463960   -0.6465688105    0.0000000000
      5  C         1.5064494973    0.4005809353    0.0000000000
      6  C         0.1803896612    0.5668091903    0.0000000000
   Point Group: cs    Number of degrees of freedom:     9


   Energy is  -7655.653629856

 Hessian Updated using BFGS Update

  9 Hessian modes will be used to form the next step
  Hessian Eigenvalues:
     0.084915    0.186355    0.250025    0.252673    0.350968    0.394285
     0.436513    0.625924    1.053373

 Minimum Search - Taking Simple RFO Step
 Searching for Lamda that Minimizes Along All modes
 Value Taken    Lamda =  -0.01667242
 Calculated Step too Large.  Step scaled by  0.754526
 Step Taken.  Stepsize is  0.300000

                             Maximum     Tolerance    Cnvgd?
         Gradient           0.035364      0.000300      NO
         Displacement       0.276453      0.001200      NO
         Energy change     -0.016562      0.000001      NO


 New Cartesian Coordinates Obtained by Inverse Iteration

 Displacement from previous Coordinates is:  0.244788
 ----------------------------------------------------------------
             Standard Nuclear Orientation (Angstroms)
    I     Atom           X                Y                Z
 ----------------------------------------------------------------
    1      F       2.3357653716     1.4505013245     0.0000000000
    2      F      -0.3090210821     1.8395876723     0.0000000000
    3      Cl      2.3438595721    -1.0653228427     0.0000000000
    4      I      -1.3562771543    -0.7211354667     0.0000000000
    5      C       1.5019152924     0.4163248199     0.0000000000
    6      C       0.1825074669     0.5937177911     0.0000000000
 ----------------------------------------------------------------
 Molecular Point Group                 Cs    NOp =  2
 Largest Abelian Subgroup              Cs    NOp =  2
 Nuclear Repulsion Energy =   618.4865231657 hartrees
 There are       50 alpha and       50 beta electrons
 Applying Cartesian multipole field
    Component          Value
    ---------          -----
     (2,0,0)        1.00000E-11
     (0,2,0)        2.00000E-11
     (0,0,2)       -3.00000E-11
 Nucleus-field energy     =     0.0000000162 hartrees
 Requested basis set is 6-311++G(d,p)
 There are 61 shells and 180 basis functions
 A cutoff of  1.0D-11 yielded   1518 shell pairs
 There are     14051 function pairs (     15613 Cartesian)
 Smallest overlap matrix eigenvalue = 4.85E-05
 Guess MOs from SCF MO coefficient file

 -----------------------------------------------------------------------
  General SCF calculation program by
  Eric Jon Sundstrom, Paul Horn, Yuezhi Mao, Dmitri Zuev, Alec White,
  David Stuck, Shaama M.S., Shane Yost, Joonho Lee, David Small,
  Daniel Levine, Susi Lehtola, Hugh Burton, Evgeny Epifanovsky
 -----------------------------------------------------------------------
 Exchange:     0.2000 Hartree-Fock + 0.0800 Slater + 0.7200 B88
 Correlation:  0.1900 VWN1RPA + 0.8100 LYP
 Using SG-1 standard quadrature grid
 using 4 threads for integral computing
 -------------------------------------------------------
 OpenMP Integral computing Module                
 Release: version 2.0, May 2017, Q-Chem Inc. Pleasanton 
 -------------------------------------------------------
 -------------------------------------------------------
 OpenMP BLAS3 based DFT computing Module                
 Release: version 1.0, May 2013, Q-Chem Inc. Pittsburgh 
 -------------------------------------------------------
 A restricted SCF calculation will be
 performed using DIIS
 SCF converges when DIIS error is below 1.0e-08
 ---------------------------------------
  Cycle       Energy         DIIS error
 ---------------------------------------
    1   -7655.6600320463      6.98e-04  
    2   -7655.6625840116      2.73e-04  
    3   -7655.6625059779      3.08e-04  
    4   -7655.6628522822      6.52e-05  
    5   -7655.6628672987      2.35e-05  
    6   -7655.6628690642      6.69e-06  
    7   -7655.6628692326      1.65e-06  
    8   -7655.6628692392      9.94e-07  
    9   -7655.6628692421      1.02e-07  
   10   -7655.6628692421      2.84e-08  
   11   -7655.6628692421      8.09e-09  Convergence criterion met
 ---------------------------------------
 SCF time:   CPU 28.12s  wall 7.00s 
 SCF   energy in the final basis set =    -7655.6628692421
 Total energy in the final basis set =    -7655.6628692421

 --------------------------------------------------------------
             Orbital Energies (a.u.) and Symmetries
 --------------------------------------------------------------

 Alpha MOs, Restricted
 -- Occupied --                  
******* -176.33 -165.74 -165.73 -165.73 -101.60  -35.83  -31.32
  1 A'    2 A'    3 A'    1 A"    4 A'    5 A'    6 A'    7 A'                 
-31.316 -31.316 -24.737 -24.728 -22.973 -22.971 -22.971 -22.967
  2 A"    8 A'    9 A'   10 A'   11 A'    3 A"   12 A'   13 A'                 
-22.967 -10.342 -10.321  -9.513  -7.278  -7.268  -7.267  -6.379
  4 A"   14 A'   15 A'   16 A'   17 A'    5 A"   18 A'   19 A'                 
 -4.792  -4.776  -4.776  -2.059  -2.053  -2.053  -2.039  -2.039
 20 A'    6 A"   21 A'   22 A'   23 A'    7 A"    8 A"   24 A'                 
 -1.288  -1.269  -0.921  -0.808  -0.710  -0.627  -0.597  -0.551
 25 A'   26 A'   27 A'   28 A'   29 A'   30 A'   31 A'   32 A'                 
 -0.533  -0.494  -0.493  -0.448  -0.402  -0.390  -0.366  -0.325
  9 A"   10 A"   33 A'   34 A'   35 A'   11 A"   36 A'   12 A"                 
 -0.298  -0.262
 37 A'   13 A"                                                                 
 -- Virtual --                   
 -0.061  -0.028  -0.007  -0.001   0.036   0.043   0.055   0.069
 38 A'   14 A"   39 A'   40 A'   41 A'   42 A'   15 A"   43 A'                 
  0.080   0.088   0.093   0.102   0.110   0.122   0.141   0.168
 44 A'   16 A"   45 A'   46 A'   17 A"   47 A'   48 A'   49 A'                 
  0.202   0.220   0.227   0.251   0.265   0.288   0.304   0.310
 50 A'   18 A"   51 A'   19 A"   52 A'   53 A'   54 A'   55 A'                 
  0.328   0.339   0.346   0.369   0.390   0.391   0.397   0.430
 56 A'   20 A"   57 A'   58 A'   59 A'   21 A"   22 A"   60 A'                 
  0.443   0.444   0.460   0.474   0.483   0.510   0.604   0.633
 61 A'   23 A"   62 A'   63 A'   64 A'   24 A"   25 A"   65 A'                 
  0.654   0.674   0.740   0.777   0.805   0.821   0.832   0.879
 66 A'   67 A'   68 A'   69 A'   70 A'   26 A"   27 A"   71 A'                 
  0.932   0.945   1.103   1.104   1.128   1.198   1.296   1.302
 72 A'   73 A'   74 A'   28 A"   75 A'   29 A"   30 A"   76 A'                 
  1.353   1.360   1.370   1.383   1.400   1.453   1.492   1.524
 77 A'   31 A"   32 A"   78 A'   79 A'   80 A'   81 A'   82 A'                 
  1.567   1.613   1.677   1.851   1.858   1.880   1.961   2.121
 33 A"   83 A'   84 A'   85 A'   34 A"   86 A'   87 A'   88 A'                 
  2.199   2.227   2.349   2.459   2.566   2.784   2.838   3.031
 89 A'   35 A"   90 A'   91 A'   36 A"   37 A"   92 A'   93 A'                 
  3.139   3.430   3.738   3.750   3.755   3.800   3.921   3.930
 94 A'   95 A'   38 A"   96 A'   39 A"   97 A'   40 A"   98 A'                 
  3.944   3.968   3.988   4.010   4.087   4.156   4.254   4.434
 41 A"   99 A'   42 A"   43 A"  100 A'  101 A'  102 A'  103 A'                 
  4.624   4.884   5.982   6.026   6.096   6.245   6.289   6.304
104 A'  105 A'   44 A"  106 A'  107 A'   45 A"   46 A"  108 A'                 
  6.389   6.491   6.771   9.730  23.308  24.063  25.776  25.920
109 A'  110 A'  111 A'  112 A'  113 A'  114 A'   47 A"  115 A'                 
 26.369  27.858  28.325  28.354  28.389  28.512  28.524  28.543
116 A'  117 A'   48 A"  118 A'  119 A'   49 A"  120 A'   50 A"                 
 28.586  28.693  66.707  66.739 127.868 127.892 127.938 151.650
121 A'  122 A'  123 A'  124 A'   51 A"  125 A'  126 A'  127 A'                 
215.7131901.813
128 A'  129 A'                                                                 

 Beta MOs, Restricted
 -- Occupied --                  
******* -176.33 -165.74 -165.73 -165.73 -101.60  -35.83  -31.32
  1 A'    2 A'    3 A'    1 A"    4 A'    5 A'    6 A'    7 A'                 
-31.316 -31.316 -24.737 -24.728 -22.973 -22.971 -22.971 -22.967
  2 A"    8 A'    9 A'   10 A'   11 A'    3 A"   12 A'   13 A'                 
-22.967 -10.342 -10.321  -9.513  -7.278  -7.268  -7.267  -6.379
  4 A"   14 A'   15 A'   16 A'   17 A'    5 A"   18 A'   19 A'                 
 -4.792  -4.776  -4.776  -2.059  -2.053  -2.053  -2.039  -2.039
 20 A'    6 A"   21 A'   22 A'   23 A'    7 A"    8 A"   24 A'                 
 -1.288  -1.269  -0.921  -0.808  -0.710  -0.627  -0.597  -0.551
 25 A'   26 A'   27 A'   28 A'   29 A'   30 A'   31 A'   32 A'                 
 -0.533  -0.494  -0.493  -0.448  -0.402  -0.390  -0.366  -0.325
  9 A"   10 A"   33 A'   34 A'   35 A'   11 A"   36 A'   12 A"                 
 -0.298  -0.262
 37 A'   13 A"                                                                 
 -- Virtual --                   
 -0.061  -0.028  -0.007  -0.001   0.036   0.043   0.055   0.069
 38 A'   14 A"   39 A'   40 A'   41 A'   42 A'   15 A"   43 A'                 
  0.080   0.088   0.093   0.102   0.110   0.122   0.141   0.168
 44 A'   16 A"   45 A'   46 A'   17 A"   47 A'   48 A'   49 A'                 
  0.202   0.220   0.227   0.251   0.265   0.288   0.304   0.310
 50 A'   18 A"   51 A'   19 A"   52 A'   53 A'   54 A'   55 A'                 
  0.328   0.339   0.346   0.369   0.390   0.391   0.397   0.430
 56 A'   20 A"   57 A'   58 A'   59 A'   21 A"   22 A"   60 A'                 
  0.443   0.444   0.460   0.474   0.483   0.510   0.604   0.633
 61 A'   23 A"   62 A'   63 A'   64 A'   24 A"   25 A"   65 A'                 
  0.654   0.674   0.740   0.777   0.805   0.821   0.832   0.879
 66 A'   67 A'   68 A'   69 A'   70 A'   26 A"   27 A"   71 A'                 
  0.932   0.945   1.103   1.104   1.128   1.198   1.296   1.302
 72 A'   73 A'   74 A'   28 A"   75 A'   29 A"   30 A"   76 A'                 
  1.353   1.360   1.370   1.383   1.400   1.453   1.492   1.524
 77 A'   31 A"   32 A"   78 A'   79 A'   80 A'   81 A'   82 A'                 
  1.567   1.613   1.677   1.851   1.858   1.880   1.961   2.121
 33 A"   83 A'   84 A'   85 A'   34 A"   86 A'   87 A'   88 A'                 
  2.199   2.227   2.349   2.459   2.566   2.784   2.838   3.031
 89 A'   35 A"   90 A'   91 A'   36 A"   37 A"   92 A'   93 A'                 
  3.139   3.430   3.738   3.750   3.755   3.800   3.921   3.930
 94 A'   95 A'   38 A"   96 A'   39 A"   97 A'   40 A"   98 A'                 
  3.944   3.968   3.988   4.010   4.087   4.156   4.254   4.434
 41 A"   99 A'   42 A"   43 A"  100 A'  101 A'  102 A'  103 A'                 
  4.624   4.884   5.982   6.026   6.096   6.245   6.289   6.304
104 A'  105 A'   44 A"  106 A'  107 A'   45 A"   46 A"  108 A'                 
  6.389   6.491   6.771   9.730  23.308  24.063  25.776  25.920
109 A'  110 A'  111 A'  112 A'  113 A'  114 A'   47 A"  115 A'                 
 26.369  27.858  28.325  28.354  28.389  28.512  28.524  28.543
116 A'  117 A'   48 A"  118 A'  119 A'   49 A"  120 A'   50 A"                 
 28.586  28.693  66.707  66.739 127.868 127.892 127.938 151.650
121 A'  122 A'  123 A'  124 A'   51 A"  125 A'  126 A'  127 A'                 
215.7131901.813
128 A'  129 A'                                                                 
 --------------------------------------------------------------

          Ground-State Mulliken Net Atomic Charges

     Atom                 Charge (a.u.)
  ----------------------------------------
      1 F                    -0.028906
      2 F                    -0.040086
      3 Cl                    0.270751
      4 I                     0.151976
      5 C                    -0.107275
      6 C                    -0.246460
  ----------------------------------------
  Sum of atomic charges =    -0.000000

 -----------------------------------------------------------------
                    Cartesian Multipole Moments
 -----------------------------------------------------------------
    Charge (ESU x 10^10)
                -0.0000
    Dipole Moment (Debye)
         X      -0.5882      Y      -1.4925      Z       0.0000
       Tot       1.6043
    Quadrupole Moments (Debye-Ang)
        XX     -60.5737     XY       0.1404     YY     -63.2461
        XZ       0.0000     YZ       0.0000     ZZ     -62.0227
    Octopole Moments (Debye-Ang^2)
       XXX     -41.1518    XXY      -0.7758    XYY     -12.7102
       YYY      25.9011    XXZ       0.0000    XYZ      -0.0000
       YYZ       0.0000    XZZ      -9.6282    YZZ      13.3678
       ZZZ       0.0000
    Hexadecapole Moments (Debye-Ang^3)
      XXXX   -1014.8156   XXXY     -46.5347   XXYY    -227.4554
      XYYY     -47.5125   YYYY    -422.4754   XXXZ       0.0000
      XXYZ       0.0000   XYYZ       0.0000   YYYZ       0.0000
      XXZZ    -185.8280   XYZZ     -13.0226   YYZZ     -83.0163
      XZZZ       0.0000   YZZZ       0.0000   ZZZZ     -73.6637
 -----------------------------------------------------------------
 Calculating analytic gradient of the SCF energy
 Gradient of SCF Energy
            1           2           3           4           5           6
    1   0.0001755  -0.0065947   0.0006514   0.0125793  -0.0014338  -0.0053777
    2  -0.0091588  -0.0148069   0.0090083   0.0236166   0.0019925  -0.0106517
    3   0.0000000  -0.0000000   0.0000000   0.0000000  -0.0000000  -0.0000000
 Max gradient component =       2.362E-02
 RMS gradient           =       8.474E-03
 Gradient time:  CPU 9.60 s  wall 2.50 s
 Geometry Optimization Parameters
   NAtoms,    NIC,     NZ,  NCons,   NDum,   NFix, NCnnct, MaxDiis
        6      37       0       0       0       0       0       0

 Cartesian Hessian Update
 Hessian Updated using BFGS Update


** GEOMETRY OPTIMIZATION IN DELOCALIZED INTERNAL COORDINATES **
   Searching for a Minimum

   Optimization Cycle:  11

                       Coordinates (Angstroms)
     ATOM                X               Y               Z
      1  F         2.3357653716    1.4505013245    0.0000000000
      2  F        -0.3090210821    1.8395876723    0.0000000000
      3  Cl        2.3438595721   -1.0653228427    0.0000000000
      4  I        -1.3562771543   -0.7211354667    0.0000000000
      5  C         1.5019152924    0.4163248199    0.0000000000
      6  C         0.1825074669    0.5937177911    0.0000000000
   Point Group: cs    Number of degrees of freedom:     9


   Energy is  -7655.662869242

 Hessian Updated using BFGS Update

  9 Hessian modes will be used to form the next step
  Hessian Eigenvalues:
     0.068050    0.187475    0.250056    0.252172    0.355376    0.394307
     0.442968    0.621252    1.050286

 Minimum Search - Taking Simple RFO Step
 Searching for Lamda that Minimizes Along All modes
 Value Taken    Lamda =  -0.00555719
 Step Taken.  Stepsize is  0.272004

                             Maximum     Tolerance    Cnvgd?
         Gradient           0.017514      0.000300      NO
         Displacement       0.247998      0.001200      NO
         Energy change     -0.009239      0.000001      NO


 New Cartesian Coordinates Obtained by Inverse Iteration

 Displacement from previous Coordinates is:  0.246738
 ----------------------------------------------------------------
             Standard Nuclear Orientation (Angstroms)
    I     Atom           X                Y                Z
 ----------------------------------------------------------------
    1      F       2.3365653508     1.4680232701     0.0000000000
    2      F      -0.2865769807     1.8857369819     0.0000000000
    3      Cl      2.2835701171    -1.1026657882     0.0000000000
    4      I      -1.3118768195    -0.7966029102     0.0000000000
    5      C       1.4994125904     0.4315732414     0.0000000000
    6      C       0.1776552084     0.6276085033     0.0000000000
 ----------------------------------------------------------------
 Molecular Point Group                 Cs    NOp =  2
 Largest Abelian Subgroup              Cs    NOp =  2
 Nuclear Repulsion Energy =   616.3727417483 hartrees
 There are       50 alpha and       50 beta electrons
 Applying Cartesian multipole field
    Component          Value
    ---------          -----
     (2,0,0)        1.00000E-11
     (0,2,0)        2.00000E-11
     (0,0,2)       -3.00000E-11
 Nucleus-field energy     =     0.0000000165 hartrees
 Requested basis set is 6-311++G(d,p)
 There are 61 shells and 180 basis functions
 A cutoff of  1.0D-11 yielded   1513 shell pairs
 There are     13985 function pairs (     15541 Cartesian)
 Smallest overlap matrix eigenvalue = 5.42E-05
 Guess MOs from SCF MO coefficient file

 -----------------------------------------------------------------------
  General SCF calculation program by
  Eric Jon Sundstrom, Paul Horn, Yuezhi Mao, Dmitri Zuev, Alec White,
  David Stuck, Shaama M.S., Shane Yost, Joonho Lee, David Small,
  Daniel Levine, Susi Lehtola, Hugh Burton, Evgeny Epifanovsky
 -----------------------------------------------------------------------
 Exchange:     0.2000 Hartree-Fock + 0.0800 Slater + 0.7200 B88
 Correlation:  0.1900 VWN1RPA + 0.8100 LYP
 Using SG-1 standard quadrature grid
 using 4 threads for integral computing
 -------------------------------------------------------
 OpenMP Integral computing Module                
 Release: version 2.0, May 2017, Q-Chem Inc. Pleasanton 
 -------------------------------------------------------
 -------------------------------------------------------
 OpenMP BLAS3 based DFT computing Module                
 Release: version 1.0, May 2013, Q-Chem Inc. Pittsburgh 
 -------------------------------------------------------
 A restricted SCF calculation will be
 performed using DIIS
 SCF converges when DIIS error is below 1.0e-08
 ---------------------------------------
  Cycle       Energy         DIIS error
 ---------------------------------------
    1   -7655.6633676246      6.57e-04  
    2   -7655.6657035819      2.80e-04  
    3   -7655.6656377250      3.13e-04  
    4   -7655.6659903232      6.00e-05  
    5   -7655.6660030769      2.36e-05  
    6   -7655.6660048104      7.12e-06  
    7   -7655.6660050023      1.72e-06  
    8   -7655.6660050096      9.60e-07  
    9   -7655.6660050124      1.08e-07  
   10   -7655.6660050124      3.00e-08  
   11   -7655.6660050124      7.70e-09  Convergence criterion met
 ---------------------------------------
 SCF time:   CPU 28.06s  wall 8.00s 
 SCF   energy in the final basis set =    -7655.6660050124
 Total energy in the final basis set =    -7655.6660050124

 --------------------------------------------------------------
             Orbital Energies (a.u.) and Symmetries
 --------------------------------------------------------------

 Alpha MOs, Restricted
 -- Occupied --                  
******* -176.33 -165.74 -165.73 -165.73 -101.60  -35.83  -31.32
  1 A'    2 A'    3 A'    1 A"    4 A'    5 A'    6 A'    7 A'                 
-31.317 -31.317 -24.738 -24.731 -22.973 -22.972 -22.972 -22.967
  2 A"    8 A'    9 A'   10 A'   11 A'    3 A"   12 A'   13 A'                 
-22.967 -10.344 -10.324  -9.513  -7.278  -7.268  -7.268  -6.379
  4 A"   14 A'   15 A'   16 A'   17 A'    5 A"   18 A'   19 A'                 
 -4.792  -4.776  -4.776  -2.059  -2.053  -2.053  -2.039  -2.039
 20 A'    6 A"   21 A'   22 A'   23 A'    7 A"    8 A"   24 A'                 
 -1.287  -1.268  -0.917  -0.805  -0.705  -0.627  -0.596  -0.551
 25 A'   26 A'   27 A'   28 A'   29 A'   30 A'   31 A'   32 A'                 
 -0.532  -0.493  -0.493  -0.447  -0.401  -0.389  -0.368  -0.324
  9 A"   10 A"   33 A'   34 A'   35 A'   11 A"   36 A'   12 A"                 
 -0.298  -0.263
 37 A'   13 A"                                                                 
 -- Virtual --                   
 -0.066  -0.029  -0.012  -0.004   0.037   0.041   0.055   0.069
 38 A'   14 A"   39 A'   40 A'   41 A'   42 A'   15 A"   43 A'                 
  0.079   0.087   0.092   0.104   0.110   0.121   0.140   0.168
 44 A'   16 A"   45 A'   46 A'   17 A"   47 A'   48 A'   49 A'                 
  0.205   0.216   0.220   0.253   0.263   0.284   0.304   0.315
 50 A'   51 A'   18 A"   19 A"   52 A'   53 A'   54 A'   55 A'                 
  0.330   0.338   0.345   0.364   0.384   0.388   0.394   0.425
 56 A'   20 A"   57 A'   58 A'   59 A'   21 A"   22 A"   60 A'                 
  0.438   0.447   0.458   0.476   0.487   0.510   0.605   0.628
 61 A'   23 A"   62 A'   63 A'   64 A'   24 A"   25 A"   65 A'                 
  0.651   0.671   0.740   0.774   0.805   0.821   0.831   0.878
 66 A'   67 A'   68 A'   69 A'   70 A'   26 A"   27 A"   71 A'                 
  0.926   0.940   1.088   1.102   1.120   1.191   1.293   1.306
 72 A'   73 A'   74 A'   28 A"   75 A'   29 A"   30 A"   76 A'                 
  1.346   1.359   1.369   1.388   1.402   1.458   1.480   1.530
 77 A'   31 A"   32 A"   78 A'   79 A'   80 A'   81 A'   82 A'                 
  1.565   1.605   1.667   1.854   1.855   1.877   1.960   2.117
 33 A"   83 A'   84 A'   85 A'   34 A"   86 A'   87 A'   88 A'                 
  2.173   2.226   2.338   2.451   2.565   2.779   2.836   3.028
 89 A'   35 A"   90 A'   91 A'   36 A"   37 A"   92 A'   93 A'                 
  3.129   3.420   3.736   3.749   3.753   3.798   3.918   3.923
 94 A'   95 A'   38 A"   96 A'   39 A"   97 A'   40 A"   98 A'                 
  3.943   3.968   3.984   4.007   4.087   4.153   4.252   4.414
 41 A"   99 A'   42 A"   43 A"  100 A'  101 A'  102 A'  103 A'                 
  4.616   4.882   5.979   6.026   6.081   6.244   6.287   6.299
104 A'  105 A'   44 A"  106 A'  107 A'   45 A"   46 A"  108 A'                 
  6.388   6.487   6.764   9.720  23.304  24.042  25.774  25.915
109 A'  110 A'  111 A'  112 A'  113 A'  114 A'   47 A"  115 A'                 
 26.355  27.846  28.323  28.354  28.379  28.512  28.524  28.540
116 A'  117 A'   48 A"  118 A'  119 A'   49 A"  120 A'   50 A"                 
 28.584  28.687  66.704  66.736 127.866 127.892 127.929 151.640
121 A'  122 A'  123 A'  124 A'   51 A"  125 A'  126 A'  127 A'                 
215.7021901.803
128 A'  129 A'                                                                 

 Beta MOs, Restricted
 -- Occupied --                  
******* -176.33 -165.74 -165.73 -165.73 -101.60  -35.83  -31.32
  1 A'    2 A'    3 A'    1 A"    4 A'    5 A'    6 A'    7 A'                 
-31.317 -31.317 -24.738 -24.731 -22.973 -22.972 -22.972 -22.967
  2 A"    8 A'    9 A'   10 A'   11 A'    3 A"   12 A'   13 A'                 
-22.967 -10.344 -10.324  -9.513  -7.278  -7.268  -7.268  -6.379
  4 A"   14 A'   15 A'   16 A'   17 A'    5 A"   18 A'   19 A'                 
 -4.792  -4.776  -4.776  -2.059  -2.053  -2.053  -2.039  -2.039
 20 A'    6 A"   21 A'   22 A'   23 A'    7 A"    8 A"   24 A'                 
 -1.287  -1.268  -0.917  -0.805  -0.705  -0.627  -0.596  -0.551
 25 A'   26 A'   27 A'   28 A'   29 A'   30 A'   31 A'   32 A'                 
 -0.532  -0.493  -0.493  -0.447  -0.401  -0.389  -0.368  -0.324
  9 A"   10 A"   33 A'   34 A'   35 A'   11 A"   36 A'   12 A"                 
 -0.298  -0.263
 37 A'   13 A"                                                                 
 -- Virtual --                   
 -0.066  -0.029  -0.012  -0.004   0.037   0.041   0.055   0.069
 38 A'   14 A"   39 A'   40 A'   41 A'   42 A'   15 A"   43 A'                 
  0.079   0.087   0.092   0.104   0.110   0.121   0.140   0.168
 44 A'   16 A"   45 A'   46 A'   17 A"   47 A'   48 A'   49 A'                 
  0.205   0.216   0.220   0.253   0.263   0.284   0.304   0.315
 50 A'   51 A'   18 A"   19 A"   52 A'   53 A'   54 A'   55 A'                 
  0.330   0.338   0.345   0.364   0.384   0.388   0.394   0.425
 56 A'   20 A"   57 A'   58 A'   59 A'   21 A"   22 A"   60 A'                 
  0.438   0.447   0.458   0.476   0.487   0.510   0.605   0.628
 61 A'   23 A"   62 A'   63 A'   64 A'   24 A"   25 A"   65 A'                 
  0.651   0.671   0.740   0.774   0.805   0.821   0.831   0.878
 66 A'   67 A'   68 A'   69 A'   70 A'   26 A"   27 A"   71 A'                 
  0.926   0.940   1.088   1.102   1.120   1.191   1.293   1.306
 72 A'   73 A'   74 A'   28 A"   75 A'   29 A"   30 A"   76 A'                 
  1.346   1.359   1.369   1.388   1.402   1.458   1.480   1.530
 77 A'   31 A"   32 A"   78 A'   79 A'   80 A'   81 A'   82 A'                 
  1.565   1.605   1.667   1.854   1.855   1.877   1.960   2.117
 33 A"   83 A'   84 A'   85 A'   34 A"   86 A'   87 A'   88 A'                 
  2.173   2.226   2.338   2.451   2.565   2.779   2.836   3.028
 89 A'   35 A"   90 A'   91 A'   36 A"   37 A"   92 A'   93 A'                 
  3.129   3.420   3.736   3.749   3.753   3.798   3.918   3.923
 94 A'   95 A'   38 A"   96 A'   39 A"   97 A'   40 A"   98 A'                 
  3.943   3.968   3.984   4.007   4.087   4.153   4.252   4.414
 41 A"   99 A'   42 A"   43 A"  100 A'  101 A'  102 A'  103 A'                 
  4.616   4.882   5.979   6.026   6.081   6.244   6.287   6.299
104 A'  105 A'   44 A"  106 A'  107 A'   45 A"   46 A"  108 A'                 
  6.388   6.487   6.764   9.720  23.304  24.042  25.774  25.915
109 A'  110 A'  111 A'  112 A'  113 A'  114 A'   47 A"  115 A'                 
 26.355  27.846  28.323  28.354  28.379  28.512  28.524  28.540
116 A'  117 A'   48 A"  118 A'  119 A'   49 A"  120 A'   50 A"                 
 28.584  28.687  66.704  66.736 127.866 127.892 127.929 151.640
121 A'  122 A'  123 A'  124 A'   51 A"  125 A'  126 A'  127 A'                 
215.7021901.803
128 A'  129 A'                                                                 
 --------------------------------------------------------------

          Ground-State Mulliken Net Atomic Charges

     Atom                 Charge (a.u.)
  ----------------------------------------
      1 F                    -0.031685
      2 F                    -0.048838
      3 Cl                    0.272747
      4 I                     0.150440
      5 C                    -0.129926
      6 C                    -0.212737
  ----------------------------------------
  Sum of atomic charges =     0.000000

 -----------------------------------------------------------------
                    Cartesian Multipole Moments
 -----------------------------------------------------------------
    Charge (ESU x 10^10)
                 0.0000
    Dipole Moment (Debye)
         X      -0.5817      Y      -1.5357      Z       0.0000
       Tot       1.6422
    Quadrupole Moments (Debye-Ang)
        XX     -61.1070     XY       0.3183     YY     -62.8159
        XZ      -0.0000     YZ      -0.0000     ZZ     -62.1438
    Octopole Moments (Debye-Ang^2)
       XXX     -42.3545    XXY       1.6137    XYY     -13.9592
       YYY      30.3780    XXZ       0.0000    XYZ       0.0000
       YYZ       0.0000    XZZ     -10.2435    YZZ      15.4374
       ZZZ       0.0000
    Hexadecapole Moments (Debye-Ang^3)
      XXXX    -983.5561   XXXY     -51.5054   XXYY    -225.3768
      XYYY     -52.2223   YYYY    -451.8235   XXXZ      -0.0000
      XXYZ      -0.0000   XYYZ      -0.0000   YYYZ      -0.0000
      XXZZ    -179.2267   XYZZ     -15.0862   YYZZ     -88.6197
      XZZZ      -0.0000   YZZZ      -0.0000   ZZZZ     -73.9947
 -----------------------------------------------------------------
 Calculating analytic gradient of the SCF energy
 Gradient of SCF Energy
            1           2           3           4           5           6
    1  -0.0007152  -0.0014361   0.0001758   0.0036258   0.0025579  -0.0042083
    2  -0.0000548  -0.0035299  -0.0033093   0.0058923   0.0035495  -0.0025479
    3  -0.0000000  -0.0000000  -0.0000000   0.0000000  -0.0000000   0.0000000
 Max gradient component =       5.892E-03
 RMS gradient           =       2.552E-03
 Gradient time:  CPU 9.48 s  wall 2.47 s
 Geometry Optimization Parameters
   NAtoms,    NIC,     NZ,  NCons,   NDum,   NFix, NCnnct, MaxDiis
        6      37       0       0       0       0       0       0

 Cartesian Hessian Update
 Hessian Updated using BFGS Update


** GEOMETRY OPTIMIZATION IN DELOCALIZED INTERNAL COORDINATES **
   Searching for a Minimum

   Optimization Cycle:  12

                       Coordinates (Angstroms)
     ATOM                X               Y               Z
      1  F         2.3365653508    1.4680232701    0.0000000000
      2  F        -0.2865769807    1.8857369819    0.0000000000
      3  Cl        2.2835701171   -1.1026657882    0.0000000000
      4  I        -1.3118768195   -0.7966029102    0.0000000000
      5  C         1.4994125904    0.4315732414    0.0000000000
      6  C         0.1776552084    0.6276085033    0.0000000000
   Point Group: cs    Number of degrees of freedom:     9


   Energy is  -7655.666005012

 Hessian Updated using BFGS Update

  9 Hessian modes will be used to form the next step
  Hessian Eigenvalues:
     0.063463    0.189365    0.249843    0.253645    0.356154    0.394324
     0.442582    0.620055    1.045499

 Minimum Search - Taking Simple RFO Step
 Searching for Lamda that Minimizes Along All modes
 Value Taken    Lamda =  -0.00021146
 Step Taken.  Stepsize is  0.048488

                             Maximum     Tolerance    Cnvgd?
         Gradient           0.003870      0.000300      NO
         Displacement       0.035064      0.001200      NO
         Energy change     -0.003136      0.000001      NO


 New Cartesian Coordinates Obtained by Inverse Iteration

 Displacement from previous Coordinates is:  0.036007
 ----------------------------------------------------------------
             Standard Nuclear Orientation (Angstroms)
    I     Atom           X                Y                Z
 ----------------------------------------------------------------
    1      F       2.3322201478     1.4695608446     0.0000000000
    2      F      -0.2765350561     1.8942786395     0.0000000000
    3      Cl      2.2809599911    -1.1043269594     0.0000000000
    4      I      -1.3095430950    -0.8075611213     0.0000000000
    5      C       1.4949792212     0.4307149516     0.0000000000
    6      C       0.1766682576     0.6310069433     0.0000000000
 ----------------------------------------------------------------
 Molecular Point Group                 Cs    NOp =  2
 Largest Abelian Subgroup              Cs    NOp =  2
 Nuclear Repulsion Energy =   615.7035845291 hartrees
 There are       50 alpha and       50 beta electrons
 Applying Cartesian multipole field
    Component          Value
    ---------          -----
     (2,0,0)        1.00000E-11
     (0,2,0)        2.00000E-11
     (0,0,2)       -3.00000E-11
 Nucleus-field energy     =     0.0000000166 hartrees
 Requested basis set is 6-311++G(d,p)
 There are 61 shells and 180 basis functions
 A cutoff of  1.0D-11 yielded   1512 shell pairs
 There are     13981 function pairs (     15537 Cartesian)
 Smallest overlap matrix eigenvalue = 5.38E-05
 Guess MOs from SCF MO coefficient file

 -----------------------------------------------------------------------
  General SCF calculation program by
  Eric Jon Sundstrom, Paul Horn, Yuezhi Mao, Dmitri Zuev, Alec White,
  David Stuck, Shaama M.S., Shane Yost, Joonho Lee, David Small,
  Daniel Levine, Susi Lehtola, Hugh Burton, Evgeny Epifanovsky
 -----------------------------------------------------------------------
 Exchange:     0.2000 Hartree-Fock + 0.0800 Slater + 0.7200 B88
 Correlation:  0.1900 VWN1RPA + 0.8100 LYP
 Using SG-1 standard quadrature grid
 using 4 threads for integral computing
 -------------------------------------------------------
 OpenMP Integral computing Module                
 Release: version 2.0, May 2017, Q-Chem Inc. Pleasanton 
 -------------------------------------------------------
 -------------------------------------------------------
 OpenMP BLAS3 based DFT computing Module                
 Release: version 1.0, May 2013, Q-Chem Inc. Pittsburgh 
 -------------------------------------------------------
 A restricted SCF calculation will be
 performed using DIIS
 SCF converges when DIIS error is below 1.0e-08
 ---------------------------------------
  Cycle       Energy         DIIS error
 ---------------------------------------
    1   -7655.6660608464      1.21e-04  
    2   -7655.6661318685      3.87e-05  
    3   -7655.6661292171      4.69e-05  
    4   -7655.6661365699      9.85e-06  
    5   -7655.6661368872      4.62e-06  
    6   -7655.6661369516      7.29e-07  
    7   -7655.6661369534      2.15e-07  
    8   -7655.6661369537      1.40e-07  
    9   -7655.6661369538      1.47e-08  
   10   -7655.6661369536      3.62e-09  Convergence criterion met
 ---------------------------------------
 SCF time:   CPU 25.51s  wall 7.00s 
 SCF   energy in the final basis set =    -7655.6661369536
 Total energy in the final basis set =    -7655.6661369536

 --------------------------------------------------------------
             Orbital Energies (a.u.) and Symmetries
 --------------------------------------------------------------

 Alpha MOs, Restricted
 -- Occupied --                  
******* -176.33 -165.74 -165.73 -165.73 -101.60  -35.83  -31.32
  1 A'    2 A'    3 A'    1 A"    4 A'    5 A'    6 A'    7 A'                 
-31.317 -31.317 -24.738 -24.731 -22.974 -22.972 -22.972 -22.968
  2 A"    8 A'    9 A'   10 A'   11 A'    3 A"   12 A'   13 A'                 
-22.968 -10.344 -10.324  -9.513  -7.279  -7.268  -7.268  -6.379
  4 A"   14 A'   15 A'   16 A'   17 A'    5 A"   18 A'   19 A'                 
 -4.793  -4.777  -4.776  -2.059  -2.053  -2.053  -2.039  -2.039
 20 A'    6 A"   21 A'   22 A'   23 A'    7 A"    8 A"   24 A'                 
 -1.286  -1.268  -0.917  -0.806  -0.704  -0.627  -0.596  -0.550
 25 A'   26 A'   27 A'   28 A'   29 A'   30 A'   31 A'   32 A'                 
 -0.531  -0.493  -0.493  -0.447  -0.401  -0.389  -0.368  -0.324
  9 A"   10 A"   33 A'   34 A'   35 A'   11 A"   36 A'   12 A"                 
 -0.298  -0.264
 37 A'   13 A"                                                                 
 -- Virtual --                   
 -0.068  -0.029  -0.013  -0.005   0.037   0.041   0.055   0.068
 38 A'   14 A"   39 A'   40 A'   41 A'   42 A'   15 A"   43 A'                 
  0.078   0.087   0.092   0.104   0.110   0.121   0.140   0.168
 44 A'   16 A"   45 A'   46 A'   17 A"   47 A'   48 A'   49 A'                 
  0.206   0.215   0.220   0.253   0.263   0.284   0.304   0.315
 50 A'   51 A'   18 A"   19 A"   52 A'   53 A'   54 A'   55 A'                 
  0.331   0.338   0.346   0.364   0.382   0.388   0.394   0.425
 56 A'   20 A"   57 A'   58 A'   59 A'   21 A"   22 A"   60 A'                 
  0.437   0.447   0.457   0.477   0.488   0.510   0.605   0.627
 61 A'   23 A"   62 A'   63 A'   64 A'   24 A"   25 A"   65 A'                 
  0.650   0.671   0.739   0.775   0.806   0.821   0.830   0.878
 66 A'   67 A'   68 A'   69 A'   70 A'   26 A"   27 A"   71 A'                 
  0.926   0.940   1.087   1.102   1.119   1.189   1.292   1.306
 72 A'   73 A'   74 A'   28 A"   75 A'   29 A"   30 A"   76 A'                 
  1.344   1.359   1.369   1.388   1.402   1.460   1.479   1.530
 77 A'   31 A"   32 A"   78 A'   79 A'   80 A'   81 A'   82 A'                 
  1.566   1.603   1.669   1.855   1.858   1.877   1.960   2.118
 33 A"   83 A'   84 A'   85 A'   34 A"   86 A'   87 A'   88 A'                 
  2.173   2.226   2.337   2.451   2.565   2.779   2.836   3.026
 89 A'   35 A"   90 A'   91 A'   36 A"   37 A"   92 A'   93 A'                 
  3.131   3.416   3.737   3.749   3.753   3.798   3.917   3.922
 94 A'   95 A'   38 A"   96 A'   39 A"   97 A'   40 A"   98 A'                 
  3.943   3.967   3.982   4.006   4.087   4.154   4.252   4.410
 41 A"   99 A'   42 A"   43 A"  100 A'  101 A'  102 A'  103 A'                 
  4.615   4.883   5.979   6.025   6.079   6.244   6.288   6.297
104 A'  105 A'   44 A"  106 A'  107 A'   45 A"   46 A"  108 A'                 
  6.390   6.486   6.762   9.720  23.301  24.052  25.774  25.914
109 A'  110 A'  111 A'  112 A'  113 A'  114 A'   47 A"  115 A'                 
 26.355  27.844  28.323  28.354  28.378  28.511  28.524  28.539
116 A'  117 A'   48 A"  118 A'  119 A'   49 A"  120 A'   50 A"                 
 28.583  28.686  66.705  66.736 127.866 127.891 127.927 151.638
121 A'  122 A'  123 A'  124 A'   51 A"  125 A'  126 A'  127 A'                 
215.7021901.801
128 A'  129 A'                                                                 

 Beta MOs, Restricted
 -- Occupied --                  
******* -176.33 -165.74 -165.73 -165.73 -101.60  -35.83  -31.32
  1 A'    2 A'    3 A'    1 A"    4 A'    5 A'    6 A'    7 A'                 
-31.317 -31.317 -24.738 -24.731 -22.974 -22.972 -22.972 -22.968
  2 A"    8 A'    9 A'   10 A'   11 A'    3 A"   12 A'   13 A'                 
-22.968 -10.344 -10.324  -9.513  -7.279  -7.268  -7.268  -6.379
  4 A"   14 A'   15 A'   16 A'   17 A'    5 A"   18 A'   19 A'                 
 -4.793  -4.777  -4.776  -2.059  -2.053  -2.053  -2.039  -2.039
 20 A'    6 A"   21 A'   22 A'   23 A'    7 A"    8 A"   24 A'                 
 -1.286  -1.268  -0.917  -0.806  -0.704  -0.627  -0.596  -0.550
 25 A'   26 A'   27 A'   28 A'   29 A'   30 A'   31 A'   32 A'                 
 -0.531  -0.493  -0.493  -0.447  -0.401  -0.389  -0.368  -0.324
  9 A"   10 A"   33 A'   34 A'   35 A'   11 A"   36 A'   12 A"                 
 -0.298  -0.264
 37 A'   13 A"                                                                 
 -- Virtual --                   
 -0.068  -0.029  -0.013  -0.005   0.037   0.041   0.055   0.068
 38 A'   14 A"   39 A'   40 A'   41 A'   42 A'   15 A"   43 A'                 
  0.078   0.087   0.092   0.104   0.110   0.121   0.140   0.168
 44 A'   16 A"   45 A'   46 A'   17 A"   47 A'   48 A'   49 A'                 
  0.206   0.215   0.220   0.253   0.263   0.284   0.304   0.315
 50 A'   51 A'   18 A"   19 A"   52 A'   53 A'   54 A'   55 A'                 
  0.331   0.338   0.346   0.364   0.382   0.388   0.394   0.425
 56 A'   20 A"   57 A'   58 A'   59 A'   21 A"   22 A"   60 A'                 
  0.437   0.447   0.457   0.477   0.488   0.510   0.605   0.627
 61 A'   23 A"   62 A'   63 A'   64 A'   24 A"   25 A"   65 A'                 
  0.650   0.671   0.739   0.775   0.806   0.821   0.830   0.878
 66 A'   67 A'   68 A'   69 A'   70 A'   26 A"   27 A"   71 A'                 
  0.926   0.940   1.087   1.102   1.119   1.189   1.292   1.306
 72 A'   73 A'   74 A'   28 A"   75 A'   29 A"   30 A"   76 A'                 
  1.344   1.359   1.369   1.388   1.402   1.460   1.479   1.530
 77 A'   31 A"   32 A"   78 A'   79 A'   80 A'   81 A'   82 A'                 
  1.566   1.603   1.669   1.855   1.858   1.877   1.960   2.118
 33 A"   83 A'   84 A'   85 A'   34 A"   86 A'   87 A'   88 A'                 
  2.173   2.226   2.337   2.451   2.565   2.779   2.836   3.026
 89 A'   35 A"   90 A'   91 A'   36 A"   37 A"   92 A'   93 A'                 
  3.131   3.416   3.737   3.749   3.753   3.798   3.917   3.922
 94 A'   95 A'   38 A"   96 A'   39 A"   97 A'   40 A"   98 A'                 
  3.943   3.967   3.982   4.006   4.087   4.154   4.252   4.410
 41 A"   99 A'   42 A"   43 A"  100 A'  101 A'  102 A'  103 A'                 
  4.615   4.883   5.979   6.025   6.079   6.244   6.288   6.297
104 A'  105 A'   44 A"  106 A'  107 A'   45 A"   46 A"  108 A'                 
  6.390   6.486   6.762   9.720  23.301  24.052  25.774  25.914
109 A'  110 A'  111 A'  112 A'  113 A'  114 A'   47 A"  115 A'                 
 26.355  27.844  28.323  28.354  28.378  28.511  28.524  28.539
116 A'  117 A'   48 A"  118 A'  119 A'   49 A"  120 A'   50 A"                 
 28.583  28.686  66.705  66.736 127.866 127.891 127.927 151.638
121 A'  122 A'  123 A'  124 A'   51 A"  125 A'  126 A'  127 A'                 
215.7021901.801
128 A'  129 A'                                                                 
 --------------------------------------------------------------

          Ground-State Mulliken Net Atomic Charges

     Atom                 Charge (a.u.)
  ----------------------------------------
      1 F                    -0.032707
      2 F                    -0.050990
      3 Cl                    0.274318
      4 I                     0.149914
      5 C                    -0.133424
      6 C                    -0.207112
  ----------------------------------------
  Sum of atomic charges =     0.000000

 -----------------------------------------------------------------
                    Cartesian Multipole Moments
 -----------------------------------------------------------------
    Charge (ESU x 10^10)
                 0.0000
    Dipole Moment (Debye)
         X      -0.5925      Y      -1.5607      Z       0.0000
       Tot       1.6693
    Quadrupole Moments (Debye-Ang)
        XX     -61.1577     XY       0.3026     YY     -62.7853
        XZ       0.0000     YZ       0.0000     ZZ     -62.1526
    Octopole Moments (Debye-Ang^2)
       XXX     -42.3334    XXY       1.8042    XYY     -14.1384
       YYY      30.9248    XXZ       0.0000    XYZ       0.0000
       YYZ       0.0000    XZZ     -10.2677    YZZ      15.7062
       ZZZ       0.0000
    Hexadecapole Moments (Debye-Ang^3)
      XXXX    -981.1150   XXXY     -52.8493   XXYY    -225.4204
      XYYY     -53.1606   YYYY    -455.8546   XXXZ       0.0000
      XXYZ       0.0000   XYYZ       0.0000   YYYZ      -0.0000
      XXZZ    -178.7449   XYZZ     -15.4914   YYZZ     -89.3598
      XZZZ      -0.0000   YZZZ      -0.0000   ZZZZ     -74.0146
 -----------------------------------------------------------------
 Calculating analytic gradient of the SCF energy
 Gradient of SCF Energy
            1           2           3           4           5           6
    1  -0.0004257  -0.0001694   0.0005479   0.0020135  -0.0015145  -0.0004517
    2   0.0012712  -0.0013189  -0.0042058   0.0026033   0.0032499  -0.0015997
    3  -0.0000000  -0.0000000   0.0000000   0.0000000   0.0000000  -0.0000000
 Max gradient component =       4.206E-03
 RMS gradient           =       1.633E-03
 Gradient time:  CPU 9.44 s  wall 2.46 s
 Geometry Optimization Parameters
   NAtoms,    NIC,     NZ,  NCons,   NDum,   NFix, NCnnct, MaxDiis
        6      37       0       0       0       0       0       0

 Cartesian Hessian Update
 Hessian Updated using BFGS Update


** GEOMETRY OPTIMIZATION IN DELOCALIZED INTERNAL COORDINATES **
   Searching for a Minimum

   Optimization Cycle:  13

                       Coordinates (Angstroms)
     ATOM                X               Y               Z
      1  F         2.3322201478    1.4695608446    0.0000000000
      2  F        -0.2765350561    1.8942786395    0.0000000000
      3  Cl        2.2809599911   -1.1043269594    0.0000000000
      4  I        -1.3095430950   -0.8075611213    0.0000000000
      5  C         1.4949792212    0.4307149516    0.0000000000
      6  C         0.1766682576    0.6310069433    0.0000000000
   Point Group: cs    Number of degrees of freedom:     9


   Energy is  -7655.666136954

 Hessian Updated using BFGS Update

  9 Hessian modes will be used to form the next step
  Hessian Eigenvalues:
     0.054495    0.159520    0.245708    0.253289    0.368119    0.395060
     0.473882    0.619545    0.993032

 Minimum Search - Taking Simple RFO Step
 Searching for Lamda that Minimizes Along All modes
 Value Taken    Lamda =  -0.00006816
 Step Taken.  Stepsize is  0.025694

                             Maximum     Tolerance    Cnvgd?
         Gradient           0.002969      0.000300      NO
         Displacement       0.016656      0.001200      NO
         Energy change     -0.000132      0.000001      NO


 New Cartesian Coordinates Obtained by Inverse Iteration

 Displacement from previous Coordinates is:  0.020532
 ----------------------------------------------------------------
             Standard Nuclear Orientation (Angstroms)
    I     Atom           X                Y                Z
 ----------------------------------------------------------------
    1      F       2.3306337505     1.4682182761     0.0000000000
    2      F      -0.2716591623     1.8983928682     0.0000000000
    3      Cl      2.2859328668    -1.1019361133     0.0000000000
    4      I      -1.3135925928    -0.8109544028     0.0000000000
    5      C       1.4933709524     0.4284633822     0.0000000000
    6      C       0.1740636520     0.6314892878     0.0000000000
 ----------------------------------------------------------------
 Molecular Point Group                 Cs    NOp =  2
 Largest Abelian Subgroup              Cs    NOp =  2
 Nuclear Repulsion Energy =   614.8690796190 hartrees
 There are       50 alpha and       50 beta electrons
 Applying Cartesian multipole field
    Component          Value
    ---------          -----
     (2,0,0)        1.00000E-11
     (0,2,0)        2.00000E-11
     (0,0,2)       -3.00000E-11
 Nucleus-field energy     =     0.0000000166 hartrees
 Requested basis set is 6-311++G(d,p)
 There are 61 shells and 180 basis functions
 A cutoff of  1.0D-11 yielded   1512 shell pairs
 There are     13981 function pairs (     15537 Cartesian)
 Smallest overlap matrix eigenvalue = 5.39E-05
 Guess MOs from SCF MO coefficient file

 -----------------------------------------------------------------------
  General SCF calculation program by
  Eric Jon Sundstrom, Paul Horn, Yuezhi Mao, Dmitri Zuev, Alec White,
  David Stuck, Shaama M.S., Shane Yost, Joonho Lee, David Small,
  Daniel Levine, Susi Lehtola, Hugh Burton, Evgeny Epifanovsky
 -----------------------------------------------------------------------
 Exchange:     0.2000 Hartree-Fock + 0.0800 Slater + 0.7200 B88
 Correlation:  0.1900 VWN1RPA + 0.8100 LYP
 Using SG-1 standard quadrature grid
 using 4 threads for integral computing
 -------------------------------------------------------
 OpenMP Integral computing Module                
 Release: version 2.0, May 2017, Q-Chem Inc. Pleasanton 
 -------------------------------------------------------
 -------------------------------------------------------
 OpenMP BLAS3 based DFT computing Module                
 Release: version 1.0, May 2013, Q-Chem Inc. Pittsburgh 
 -------------------------------------------------------
 A restricted SCF calculation will be
 performed using DIIS
 SCF converges when DIIS error is below 1.0e-08
 ---------------------------------------
  Cycle       Energy         DIIS error
 ---------------------------------------
    1   -7655.6661473860      7.83e-05  
    2   -7655.6661791145      2.77e-05  
    3   -7655.6661768821      3.68e-05  
    4   -7655.6661816509      5.66e-06  
    5   -7655.6661817380      2.99e-06  
    6   -7655.6661817649      4.32e-07  
    7   -7655.6661817654      2.00e-07  
    8   -7655.6661817655      5.28e-08  
    9   -7655.6661817655      9.29e-09  Convergence criterion met
 ---------------------------------------
 SCF time:   CPU 22.96s  wall 6.00s 
 SCF   energy in the final basis set =    -7655.6661817655
 Total energy in the final basis set =    -7655.6661817655

 --------------------------------------------------------------
             Orbital Energies (a.u.) and Symmetries
 --------------------------------------------------------------

 Alpha MOs, Restricted
 -- Occupied --                  
******* -176.33 -165.74 -165.74 -165.74 -101.60  -35.83  -31.32
  1 A'    2 A'    3 A'    1 A"    4 A'    5 A'    6 A'    7 A'                 
-31.317 -31.317 -24.737 -24.731 -22.974 -22.972 -22.972 -22.968
  2 A"    8 A'    9 A'   10 A'   11 A'    3 A"   12 A'   13 A'                 
-22.968 -10.344 -10.325  -9.514  -7.279  -7.268  -7.268  -6.380
  4 A"   14 A'   15 A'   16 A'   17 A'    5 A"   18 A'   19 A'                 
 -4.793  -4.777  -4.777  -2.059  -2.053  -2.053  -2.040  -2.040
 20 A'    6 A"   21 A'   22 A'   23 A'    7 A"    8 A"   24 A'                 
 -1.286  -1.267  -0.917  -0.805  -0.703  -0.627  -0.595  -0.550
 25 A'   26 A'   27 A'   28 A'   29 A'   30 A'   31 A'   32 A'                 
 -0.531  -0.492  -0.492  -0.447  -0.401  -0.389  -0.368  -0.324
  9 A"   33 A'   10 A"   34 A'   35 A'   11 A"   36 A'   12 A"                 
 -0.298  -0.264
 37 A'   13 A"                                                                 
 -- Virtual --                   
 -0.068  -0.029  -0.013  -0.005   0.037   0.041   0.055   0.068
 38 A'   14 A"   39 A'   40 A'   41 A'   42 A'   15 A"   43 A'                 
  0.078   0.087   0.092   0.103   0.110   0.121   0.140   0.168
 44 A'   16 A"   45 A'   46 A'   17 A"   47 A'   48 A'   49 A'                 
  0.206   0.214   0.220   0.252   0.263   0.283   0.304   0.316
 50 A'   51 A'   18 A"   19 A"   52 A'   53 A'   54 A'   55 A'                 
  0.332   0.338   0.346   0.363   0.381   0.387   0.394   0.425
 56 A'   20 A"   57 A'   58 A'   59 A'   21 A"   22 A"   60 A'                 
  0.437   0.447   0.457   0.477   0.487   0.511   0.605   0.626
 61 A'   23 A"   62 A'   63 A'   64 A'   24 A"   25 A"   65 A'                 
  0.649   0.670   0.738   0.775   0.806   0.821   0.830   0.878
 66 A'   67 A'   68 A'   69 A'   70 A'   26 A"   27 A"   71 A'                 
  0.926   0.938   1.088   1.102   1.119   1.189   1.292   1.306
 72 A'   73 A'   74 A'   28 A"   75 A'   29 A"   30 A"   76 A'                 
  1.343   1.359   1.369   1.387   1.401   1.461   1.479   1.531
 77 A'   31 A"   32 A"   78 A'   79 A'   80 A'   81 A'   82 A'                 
  1.566   1.601   1.669   1.854   1.857   1.877   1.960   2.116
 33 A"   83 A'   84 A'   85 A'   34 A"   86 A'   87 A'   88 A'                 
  2.173   2.226   2.335   2.452   2.565   2.779   2.836   3.024
 89 A'   35 A"   90 A'   91 A'   36 A"   37 A"   92 A'   93 A'                 
  3.128   3.417   3.737   3.750   3.753   3.798   3.916   3.921
 94 A'   95 A'   38 A"   96 A'   39 A"   97 A'   40 A"   98 A'                 
  3.943   3.967   3.982   4.005   4.086   4.153   4.252   4.409
 41 A"   99 A'   42 A"   43 A"  100 A'  101 A'  102 A'  103 A'                 
  4.614   4.882   5.978   6.025   6.078   6.244   6.288   6.296
104 A'  105 A'   44 A"  106 A'  107 A'   45 A"   46 A"  108 A'                 
  6.391   6.485   6.761   9.720  23.301  24.047  25.774  25.914
109 A'  110 A'  111 A'  112 A'  113 A'  114 A'   47 A"  115 A'                 
 26.356  27.843  28.323  28.353  28.377  28.511  28.523  28.539
116 A'  117 A'   48 A"  118 A'  119 A'   49 A"  120 A'   50 A"                 
 28.583  28.685  66.705  66.736 127.865 127.891 127.926 151.637
121 A'  122 A'  123 A'  124 A'   51 A"  125 A'  126 A'  127 A'                 
215.7031901.800
128 A'  129 A'                                                                 

 Beta MOs, Restricted
 -- Occupied --                  
******* -176.33 -165.74 -165.74 -165.74 -101.60  -35.83  -31.32
  1 A'    2 A'    3 A'    1 A"    4 A'    5 A'    6 A'    7 A'                 
-31.317 -31.317 -24.737 -24.731 -22.974 -22.972 -22.972 -22.968
  2 A"    8 A'    9 A'   10 A'   11 A'    3 A"   12 A'   13 A'                 
-22.968 -10.344 -10.325  -9.514  -7.279  -7.268  -7.268  -6.380
  4 A"   14 A'   15 A'   16 A'   17 A'    5 A"   18 A'   19 A'                 
 -4.793  -4.777  -4.777  -2.059  -2.053  -2.053  -2.040  -2.040
 20 A'    6 A"   21 A'   22 A'   23 A'    7 A"    8 A"   24 A'                 
 -1.286  -1.267  -0.917  -0.805  -0.703  -0.627  -0.595  -0.550
 25 A'   26 A'   27 A'   28 A'   29 A'   30 A'   31 A'   32 A'                 
 -0.531  -0.492  -0.492  -0.447  -0.401  -0.389  -0.368  -0.324
  9 A"   33 A'   10 A"   34 A'   35 A'   11 A"   36 A'   12 A"                 
 -0.298  -0.264
 37 A'   13 A"                                                                 
 -- Virtual --                   
 -0.068  -0.029  -0.013  -0.005   0.037   0.041   0.055   0.068
 38 A'   14 A"   39 A'   40 A'   41 A'   42 A'   15 A"   43 A'                 
  0.078   0.087   0.092   0.103   0.110   0.121   0.140   0.168
 44 A'   16 A"   45 A'   46 A'   17 A"   47 A'   48 A'   49 A'                 
  0.206   0.214   0.220   0.252   0.263   0.283   0.304   0.316
 50 A'   51 A'   18 A"   19 A"   52 A'   53 A'   54 A'   55 A'                 
  0.332   0.338   0.346   0.363   0.381   0.387   0.394   0.425
 56 A'   20 A"   57 A'   58 A'   59 A'   21 A"   22 A"   60 A'                 
  0.437   0.447   0.457   0.477   0.487   0.511   0.605   0.626
 61 A'   23 A"   62 A'   63 A'   64 A'   24 A"   25 A"   65 A'                 
  0.649   0.670   0.738   0.775   0.806   0.821   0.830   0.878
 66 A'   67 A'   68 A'   69 A'   70 A'   26 A"   27 A"   71 A'                 
  0.926   0.938   1.088   1.102   1.119   1.189   1.292   1.306
 72 A'   73 A'   74 A'   28 A"   75 A'   29 A"   30 A"   76 A'                 
  1.343   1.359   1.369   1.387   1.401   1.461   1.479   1.531
 77 A'   31 A"   32 A"   78 A'   79 A'   80 A'   81 A'   82 A'                 
  1.566   1.601   1.669   1.854   1.857   1.877   1.960   2.116
 33 A"   83 A'   84 A'   85 A'   34 A"   86 A'   87 A'   88 A'                 
  2.173   2.226   2.335   2.452   2.565   2.779   2.836   3.024
 89 A'   35 A"   90 A'   91 A'   36 A"   37 A"   92 A'   93 A'                 
  3.128   3.417   3.737   3.750   3.753   3.798   3.916   3.921
 94 A'   95 A'   38 A"   96 A'   39 A"   97 A'   40 A"   98 A'                 
  3.943   3.967   3.982   4.005   4.086   4.153   4.252   4.409
 41 A"   99 A'   42 A"   43 A"  100 A'  101 A'  102 A'  103 A'                 
  4.614   4.882   5.978   6.025   6.078   6.244   6.288   6.296
104 A'  105 A'   44 A"  106 A'  107 A'   45 A"   46 A"  108 A'                 
  6.391   6.485   6.761   9.720  23.301  24.047  25.774  25.914
109 A'  110 A'  111 A'  112 A'  113 A'  114 A'   47 A"  115 A'                 
 26.356  27.843  28.323  28.353  28.377  28.511  28.523  28.539
116 A'  117 A'   48 A"  118 A'  119 A'   49 A"  120 A'   50 A"                 
 28.583  28.685  66.705  66.736 127.865 127.891 127.926 151.637
121 A'  122 A'  123 A'  124 A'   51 A"  125 A'  126 A'  127 A'                 
215.7031901.800
128 A'  129 A'                                                                 
 --------------------------------------------------------------

          Ground-State Mulliken Net Atomic Charges

     Atom                 Charge (a.u.)
  ----------------------------------------
      1 F                    -0.032446
      2 F                    -0.051804
      3 Cl                    0.275548
      4 I                     0.149966
      5 C                    -0.137030
      6 C                    -0.204234
  ----------------------------------------
  Sum of atomic charges =     0.000000

 -----------------------------------------------------------------
                    Cartesian Multipole Moments
 -----------------------------------------------------------------
    Charge (ESU x 10^10)
                 0.0000
    Dipole Moment (Debye)
         X      -0.5993      Y      -1.5791      Z       0.0000
       Tot       1.6890
    Quadrupole Moments (Debye-Ang)
        XX     -61.1370     XY       0.2825     YY     -62.7940
        XZ       0.0000     YZ      -0.0000     ZZ     -62.1615
    Octopole Moments (Debye-Ang^2)
       XXX     -42.0681    XXY       1.7427    XYY     -14.1432
       YYY      31.0306    XXZ       0.0000    XYZ       0.0000
       YYZ       0.0000    XZZ     -10.2022    YZZ      15.7556
       ZZZ       0.0000
    Hexadecapole Moments (Debye-Ang^3)
      XXXX    -983.6660   XXXY     -53.6784   XXYY    -225.8886
      XYYY     -53.6447   YYYY    -456.7396   XXXZ       0.0000
      XXYZ      -0.0000   XYYZ       0.0000   YYYZ      -0.0000
      XXZZ    -179.2501   XYZZ     -15.7129   YYZZ     -89.5034
      XZZZ       0.0000   YZZZ      -0.0000   ZZZZ     -74.0327
 -----------------------------------------------------------------
 Calculating analytic gradient of the SCF energy
 Gradient of SCF Energy
            1           2           3           4           5           6
    1  -0.0000952   0.0003583   0.0010410   0.0009764  -0.0007362  -0.0015443
    2   0.0012461  -0.0000244  -0.0036299   0.0010961   0.0022642  -0.0009523
    3  -0.0000000  -0.0000000   0.0000000   0.0000000  -0.0000000   0.0000000
 Max gradient component =       3.630E-03
 RMS gradient           =       1.226E-03
 Gradient time:  CPU 9.44 s  wall 2.46 s
 Geometry Optimization Parameters
   NAtoms,    NIC,     NZ,  NCons,   NDum,   NFix, NCnnct, MaxDiis
        6      37       0       0       0       0       0       0

 Cartesian Hessian Update
 Hessian Updated using BFGS Update


** GEOMETRY OPTIMIZATION IN DELOCALIZED INTERNAL COORDINATES **
   Searching for a Minimum

   Optimization Cycle:  14

                       Coordinates (Angstroms)
     ATOM                X               Y               Z
      1  F         2.3306337505    1.4682182761    0.0000000000
      2  F        -0.2716591623    1.8983928682    0.0000000000
      3  Cl        2.2859328668   -1.1019361133    0.0000000000
      4  I        -1.3135925928   -0.8109544028    0.0000000000
      5  C         1.4933709524    0.4284633822    0.0000000000
      6  C         0.1740636520    0.6314892878    0.0000000000
   Point Group: cs    Number of degrees of freedom:     9


   Energy is  -7655.666181765

 Hessian Updated using BFGS Update

  9 Hessian modes will be used to form the next step
  Hessian Eigenvalues:
     0.053807    0.107545    0.247751    0.280258    0.368797    0.395286
     0.485268    0.639124    0.862016

 Minimum Search - Taking Simple RFO Step
 Searching for Lamda that Minimizes Along All modes
 Value Taken    Lamda =  -0.00003748
 Step Taken.  Stepsize is  0.019248

                             Maximum     Tolerance    Cnvgd?
         Gradient           0.002054      0.000300      NO
         Displacement       0.014331      0.001200      NO
         Energy change     -0.000045      0.000001      NO


 New Cartesian Coordinates Obtained by Inverse Iteration

 Displacement from previous Coordinates is:  0.012432
 ----------------------------------------------------------------
             Standard Nuclear Orientation (Angstroms)
    I     Atom           X                Y                Z
 ----------------------------------------------------------------
    1      F       2.3316807280     1.4650624744     0.0000000000
    2      F      -0.2705627787     1.9003404263     0.0000000000
    3      Cl      2.2874608923    -1.0981608941     0.0000000000
    4      I      -1.3147355936    -0.8129030110     0.0000000000
    5      C       1.4915513683     0.4272783526     0.0000000000
    6      C       0.1733548503     0.6320559501     0.0000000000
 ----------------------------------------------------------------
 Molecular Point Group                 Cs    NOp =  2
 Largest Abelian Subgroup              Cs    NOp =  2
 Nuclear Repulsion Energy =   614.6972994356 hartrees
 There are       50 alpha and       50 beta electrons
 Applying Cartesian multipole field
    Component          Value
    ---------          -----
     (2,0,0)        1.00000E-11
     (0,2,0)        2.00000E-11
     (0,0,2)       -3.00000E-11
 Nucleus-field energy     =     0.0000000166 hartrees
 Requested basis set is 6-311++G(d,p)
 There are 61 shells and 180 basis functions
 A cutoff of  1.0D-11 yielded   1511 shell pairs
 There are     13980 function pairs (     15536 Cartesian)
 Smallest overlap matrix eigenvalue = 5.35E-05
 Guess MOs from SCF MO coefficient file

 -----------------------------------------------------------------------
  General SCF calculation program by
  Eric Jon Sundstrom, Paul Horn, Yuezhi Mao, Dmitri Zuev, Alec White,
  David Stuck, Shaama M.S., Shane Yost, Joonho Lee, David Small,
  Daniel Levine, Susi Lehtola, Hugh Burton, Evgeny Epifanovsky
 -----------------------------------------------------------------------
 Exchange:     0.2000 Hartree-Fock + 0.0800 Slater + 0.7200 B88
 Correlation:  0.1900 VWN1RPA + 0.8100 LYP
 Using SG-1 standard quadrature grid
 using 4 threads for integral computing
 -------------------------------------------------------
 OpenMP Integral computing Module                
 Release: version 2.0, May 2017, Q-Chem Inc. Pleasanton 
 -------------------------------------------------------
 -------------------------------------------------------
 OpenMP BLAS3 based DFT computing Module                
 Release: version 1.0, May 2013, Q-Chem Inc. Pittsburgh 
 -------------------------------------------------------
 A restricted SCF calculation will be
 performed using DIIS
 SCF converges when DIIS error is below 1.0e-08
 ---------------------------------------
  Cycle       Energy         DIIS error
 ---------------------------------------
    1   -7655.6661926246      4.96e-05  
    2   -7655.6662048606      2.06e-05  
    3   -7655.6662041483      2.48e-05  
    4   -7655.6662062312      4.03e-06  
    5   -7655.6662062792      2.01e-06  
    6   -7655.6662062916      3.20e-07  
    7   -7655.6662062919      1.22e-07  
    8   -7655.6662062919      4.97e-08  
    9   -7655.6662062920      8.83e-09  Convergence criterion met
 ---------------------------------------
 SCF time:   CPU 22.96s  wall 7.00s 
 SCF   energy in the final basis set =    -7655.6662062920
 Total energy in the final basis set =    -7655.6662062920

 --------------------------------------------------------------
             Orbital Energies (a.u.) and Symmetries
 --------------------------------------------------------------

 Alpha MOs, Restricted
 -- Occupied --                  
******* -176.33 -165.74 -165.74 -165.74 -101.60  -35.83  -31.32
  1 A'    2 A'    3 A'    1 A"    4 A'    5 A'    6 A'    7 A'                 
-31.317 -31.317 -24.737 -24.731 -22.974 -22.973 -22.972 -22.968
  2 A"    8 A'    9 A'   10 A'   11 A'    3 A"   12 A'   13 A'                 
-22.968 -10.344 -10.325  -9.514  -7.279  -7.268  -7.268  -6.380
  4 A"   14 A'   15 A'   16 A'   17 A'    5 A"   18 A'   19 A'                 
 -4.793  -4.777  -4.777  -2.059  -2.053  -2.053  -2.040  -2.040
 20 A'    6 A"   21 A'   22 A'   23 A'    7 A"    8 A"   24 A'                 
 -1.285  -1.267  -0.918  -0.806  -0.703  -0.627  -0.595  -0.550
 25 A'   26 A'   27 A'   28 A'   29 A'   30 A'   31 A'   32 A'                 
 -0.531  -0.492  -0.492  -0.447  -0.401  -0.389  -0.368  -0.324
  9 A"   33 A'   10 A"   34 A'   35 A'   11 A"   36 A'   12 A"                 
 -0.298  -0.264
 37 A'   13 A"                                                                 
 -- Virtual --                   
 -0.069  -0.029  -0.012  -0.005   0.037   0.041   0.055   0.068
 38 A'   14 A"   39 A'   40 A'   41 A'   42 A'   15 A"   43 A'                 
  0.078   0.087   0.092   0.103   0.110   0.121   0.140   0.168
 44 A'   16 A"   45 A'   46 A'   17 A"   47 A'   48 A'   49 A'                 
  0.206   0.213   0.220   0.252   0.263   0.283   0.304   0.316
 50 A'   51 A'   18 A"   19 A"   52 A'   53 A'   54 A'   55 A'                 
  0.332   0.338   0.346   0.363   0.381   0.387   0.394   0.426
 56 A'   20 A"   57 A'   58 A'   59 A'   21 A"   22 A"   60 A'                 
  0.438   0.446   0.457   0.476   0.487   0.511   0.605   0.626
 61 A'   23 A"   62 A'   63 A'   64 A'   24 A"   25 A"   65 A'                 
  0.649   0.669   0.738   0.776   0.806   0.821   0.829   0.878
 66 A'   67 A'   68 A'   69 A'   70 A'   26 A"   27 A"   71 A'                 
  0.927   0.938   1.089   1.102   1.120   1.189   1.293   1.307
 72 A'   73 A'   74 A'   28 A"   75 A'   29 A"   30 A"   76 A'                 
  1.343   1.359   1.369   1.387   1.402   1.461   1.478   1.530
 77 A'   31 A"   32 A"   78 A'   79 A'   80 A'   81 A'   82 A'                 
  1.566   1.602   1.670   1.854   1.858   1.878   1.960   2.117
 33 A"   83 A'   84 A'   85 A'   34 A"   86 A'   87 A'   88 A'                 
  2.175   2.226   2.336   2.453   2.566   2.779   2.836   3.023
 89 A'   35 A"   90 A'   91 A'   36 A"   37 A"   92 A'   93 A'                 
  3.129   3.416   3.738   3.750   3.753   3.798   3.916   3.922
 94 A'   95 A'   38 A"   96 A'   39 A"   97 A'   40 A"   98 A'                 
  3.943   3.967   3.981   4.005   4.086   4.153   4.251   4.408
 41 A"   99 A'   42 A"   43 A"  100 A'  101 A'  102 A'  103 A'                 
  4.614   4.882   5.978   6.024   6.077   6.244   6.288   6.297
104 A'  105 A'   44 A"  106 A'  107 A'   45 A"   46 A"  108 A'                 
  6.391   6.485   6.760   9.722  23.300  24.050  25.774  25.915
109 A'  110 A'  111 A'  112 A'  113 A'  114 A'   47 A"  115 A'                 
 26.358  27.843  28.322  28.353  28.376  28.511  28.523  28.539
116 A'  117 A'   48 A"  118 A'  119 A'   49 A"  120 A'   50 A"                 
 28.582  28.685  66.705  66.736 127.865 127.891 127.926 151.636
121 A'  122 A'  123 A'  124 A'   51 A"  125 A'  126 A'  127 A'                 
215.7041901.799
128 A'  129 A'                                                                 

 Beta MOs, Restricted
 -- Occupied --                  
******* -176.33 -165.74 -165.74 -165.74 -101.60  -35.83  -31.32
  1 A'    2 A'    3 A'    1 A"    4 A'    5 A'    6 A'    7 A'                 
-31.317 -31.317 -24.737 -24.731 -22.974 -22.973 -22.972 -22.968
  2 A"    8 A'    9 A'   10 A'   11 A'    3 A"   12 A'   13 A'                 
-22.968 -10.344 -10.325  -9.514  -7.279  -7.268  -7.268  -6.380
  4 A"   14 A'   15 A'   16 A'   17 A'    5 A"   18 A'   19 A'                 
 -4.793  -4.777  -4.777  -2.059  -2.053  -2.053  -2.040  -2.040
 20 A'    6 A"   21 A'   22 A'   23 A'    7 A"    8 A"   24 A'                 
 -1.285  -1.267  -0.918  -0.806  -0.703  -0.627  -0.595  -0.550
 25 A'   26 A'   27 A'   28 A'   29 A'   30 A'   31 A'   32 A'                 
 -0.531  -0.492  -0.492  -0.447  -0.401  -0.389  -0.368  -0.324
  9 A"   33 A'   10 A"   34 A'   35 A'   11 A"   36 A'   12 A"                 
 -0.298  -0.264
 37 A'   13 A"                                                                 
 -- Virtual --                   
 -0.069  -0.029  -0.012  -0.005   0.037   0.041   0.055   0.068
 38 A'   14 A"   39 A'   40 A'   41 A'   42 A'   15 A"   43 A'                 
  0.078   0.087   0.092   0.103   0.110   0.121   0.140   0.168
 44 A'   16 A"   45 A'   46 A'   17 A"   47 A'   48 A'   49 A'                 
  0.206   0.213   0.220   0.252   0.263   0.283   0.304   0.316
 50 A'   51 A'   18 A"   19 A"   52 A'   53 A'   54 A'   55 A'                 
  0.332   0.338   0.346   0.363   0.381   0.387   0.394   0.426
 56 A'   20 A"   57 A'   58 A'   59 A'   21 A"   22 A"   60 A'                 
  0.438   0.446   0.457   0.476   0.487   0.511   0.605   0.626
 61 A'   23 A"   62 A'   63 A'   64 A'   24 A"   25 A"   65 A'                 
  0.649   0.669   0.738   0.776   0.806   0.821   0.829   0.878
 66 A'   67 A'   68 A'   69 A'   70 A'   26 A"   27 A"   71 A'                 
  0.927   0.938   1.089   1.102   1.120   1.189   1.293   1.307
 72 A'   73 A'   74 A'   28 A"   75 A'   29 A"   30 A"   76 A'                 
  1.343   1.359   1.369   1.387   1.402   1.461   1.478   1.530
 77 A'   31 A"   32 A"   78 A'   79 A'   80 A'   81 A'   82 A'                 
  1.566   1.602   1.670   1.854   1.858   1.878   1.960   2.117
 33 A"   83 A'   84 A'   85 A'   34 A"   86 A'   87 A'   88 A'                 
  2.175   2.226   2.336   2.453   2.566   2.779   2.836   3.023
 89 A'   35 A"   90 A'   91 A'   36 A"   37 A"   92 A'   93 A'                 
  3.129   3.416   3.738   3.750   3.753   3.798   3.916   3.922
 94 A'   95 A'   38 A"   96 A'   39 A"   97 A'   40 A"   98 A'                 
  3.943   3.967   3.981   4.005   4.086   4.153   4.251   4.408
 41 A"   99 A'   42 A"   43 A"  100 A'  101 A'  102 A'  103 A'                 
  4.614   4.882   5.978   6.024   6.077   6.244   6.288   6.297
104 A'  105 A'   44 A"  106 A'  107 A'   45 A"   46 A"  108 A'                 
  6.391   6.485   6.760   9.722  23.300  24.050  25.774  25.915
109 A'  110 A'  111 A'  112 A'  113 A'  114 A'   47 A"  115 A'                 
 26.358  27.843  28.322  28.353  28.376  28.511  28.523  28.539
116 A'  117 A'   48 A"  118 A'  119 A'   49 A"  120 A'   50 A"                 
 28.582  28.685  66.705  66.736 127.865 127.891 127.926 151.636
121 A'  122 A'  123 A'  124 A'   51 A"  125 A'  126 A'  127 A'                 
215.7041901.799
128 A'  129 A'                                                                 
 --------------------------------------------------------------

          Ground-State Mulliken Net Atomic Charges

     Atom                 Charge (a.u.)
  ----------------------------------------
      1 F                    -0.032490
      2 F                    -0.052793
      3 Cl                    0.276384
      4 I                     0.149694
      5 C                    -0.139048
      6 C                    -0.201747
  ----------------------------------------
  Sum of atomic charges =     0.000000

 -----------------------------------------------------------------
                    Cartesian Multipole Moments
 -----------------------------------------------------------------
    Charge (ESU x 10^10)
                 0.0000
    Dipole Moment (Debye)
         X      -0.5982      Y      -1.5887      Z       0.0000
       Tot       1.6976
    Quadrupole Moments (Debye-Ang)
        XX     -61.1280     XY       0.2670     YY     -62.8002
        XZ       0.0000     YZ       0.0000     ZZ     -62.1582
    Octopole Moments (Debye-Ang^2)
       XXX     -41.9360    XXY       1.6798    XYY     -14.1535
       YYY      31.0584    XXZ      -0.0000    XYZ       0.0000
       YYZ       0.0000    XZZ     -10.1647    YZZ      15.7655
       ZZZ      -0.0000
    Hexadecapole Moments (Debye-Ang^3)
      XXXX    -984.3163   XXXY     -54.3439   XXYY    -225.9621
      XYYY     -53.9903   YYYY    -456.6984   XXXZ       0.0000
      XXYZ       0.0000   XYYZ      -0.0000   YYYZ       0.0000
      XXZZ    -179.3849   XYZZ     -15.8818   YYZZ     -89.4798
      XZZZ       0.0000   YZZZ       0.0000   ZZZZ     -74.0250
 -----------------------------------------------------------------
 Calculating analytic gradient of the SCF energy
 Gradient of SCF Energy
            1           2           3           4           5           6
    1   0.0003025   0.0003670   0.0009630   0.0004951  -0.0018400  -0.0002876
    2   0.0005698   0.0007023  -0.0020806   0.0003829   0.0014223  -0.0009967
    3  -0.0000000  -0.0000000   0.0000000   0.0000000  -0.0000000   0.0000000
 Max gradient component =       2.081E-03
 RMS gradient           =       8.556E-04
 Gradient time:  CPU 9.49 s  wall 2.47 s
 Geometry Optimization Parameters
   NAtoms,    NIC,     NZ,  NCons,   NDum,   NFix, NCnnct, MaxDiis
        6      37       0       0       0       0       0       0

 Cartesian Hessian Update
 Hessian Updated using BFGS Update


** GEOMETRY OPTIMIZATION IN DELOCALIZED INTERNAL COORDINATES **
   Searching for a Minimum

   Optimization Cycle:  15

                       Coordinates (Angstroms)
     ATOM                X               Y               Z
      1  F         2.3316807280    1.4650624744    0.0000000000
      2  F        -0.2705627787    1.9003404263    0.0000000000
      3  Cl        2.2874608923   -1.0981608941    0.0000000000
      4  I        -1.3147355936   -0.8129030110    0.0000000000
      5  C         1.4915513683    0.4272783526    0.0000000000
      6  C         0.1733548503    0.6320559501    0.0000000000
   Point Group: cs    Number of degrees of freedom:     9


   Energy is  -7655.666206292

 Hessian Updated using BFGS Update

  9 Hessian modes will be used to form the next step
  Hessian Eigenvalues:
     0.058343    0.080132    0.247821    0.273420    0.390064    0.394827
     0.493373    0.639512    0.703531

 Minimum Search - Taking Simple RFO Step
 Searching for Lamda that Minimizes Along All modes
 Value Taken    Lamda =  -0.00001522
 Step Taken.  Stepsize is  0.010912

                             Maximum     Tolerance    Cnvgd?
         Gradient           0.001095      0.000300      NO
         Displacement       0.006899      0.001200      NO
         Energy change     -0.000025      0.000001      NO


 New Cartesian Coordinates Obtained by Inverse Iteration

 Displacement from previous Coordinates is:  0.007583
 ----------------------------------------------------------------
             Standard Nuclear Orientation (Angstroms)
    I     Atom           X                Y                Z
 ----------------------------------------------------------------
    1      F       2.3334099232     1.4628704094     0.0000000000
    2      F      -0.2717261044     1.9001845924     0.0000000000
    3      Cl      2.2873982395    -1.0956814349     0.0000000000
    4      I      -1.3152150920    -0.8132564505     0.0000000000
    5      C       1.4917390697     0.4269916363     0.0000000000
    6      C       0.1731434306     0.6325645457     0.0000000000
 ----------------------------------------------------------------
 Molecular Point Group                 Cs    NOp =  2
 Largest Abelian Subgroup              Cs    NOp =  2
 Nuclear Repulsion Energy =   614.7338696735 hartrees
 There are       50 alpha and       50 beta electrons
 Applying Cartesian multipole field
    Component          Value
    ---------          -----
     (2,0,0)        1.00000E-11
     (0,2,0)        2.00000E-11
     (0,0,2)       -3.00000E-11
 Nucleus-field energy     =     0.0000000166 hartrees
 Requested basis set is 6-311++G(d,p)
 There are 61 shells and 180 basis functions
 A cutoff of  1.0D-11 yielded   1511 shell pairs
 There are     13980 function pairs (     15536 Cartesian)
 Smallest overlap matrix eigenvalue = 5.35E-05
 Guess MOs from SCF MO coefficient file

 -----------------------------------------------------------------------
  General SCF calculation program by
  Eric Jon Sundstrom, Paul Horn, Yuezhi Mao, Dmitri Zuev, Alec White,
  David Stuck, Shaama M.S., Shane Yost, Joonho Lee, David Small,
  Daniel Levine, Susi Lehtola, Hugh Burton, Evgeny Epifanovsky
 -----------------------------------------------------------------------
 Exchange:     0.2000 Hartree-Fock + 0.0800 Slater + 0.7200 B88
 Correlation:  0.1900 VWN1RPA + 0.8100 LYP
 Using SG-1 standard quadrature grid
 using 4 threads for integral computing
 -------------------------------------------------------
 OpenMP Integral computing Module                
 Release: version 2.0, May 2017, Q-Chem Inc. Pleasanton 
 -------------------------------------------------------
 -------------------------------------------------------
 OpenMP BLAS3 based DFT computing Module                
 Release: version 1.0, May 2013, Q-Chem Inc. Pittsburgh 
 -------------------------------------------------------
 A restricted SCF calculation will be
 performed using DIIS
 SCF converges when DIIS error is below 1.0e-08
 ---------------------------------------
  Cycle       Energy         DIIS error
 ---------------------------------------
    1   -7655.6662115700      2.94e-05  
    2   -7655.6662154036      1.28e-05  
    3   -7655.6662150770      1.57e-05  
    4   -7655.6662159717      2.65e-06  
    5   -7655.6662159947      1.09e-06  
    6   -7655.6662159980      1.62e-07  
    7   -7655.6662159982      6.83e-08  
    8   -7655.6662159983      2.18e-08  
    9   -7655.6662159982      8.79e-09  Convergence criterion met
 ---------------------------------------
 SCF time:   CPU 22.96s  wall 6.00s 
 SCF   energy in the final basis set =    -7655.6662159982
 Total energy in the final basis set =    -7655.6662159982

 --------------------------------------------------------------
             Orbital Energies (a.u.) and Symmetries
 --------------------------------------------------------------

 Alpha MOs, Restricted
 -- Occupied --                  
******* -176.33 -165.74 -165.74 -165.74 -101.60  -35.83  -31.32
  1 A'    2 A'    3 A'    1 A"    4 A'    5 A'    6 A'    7 A'                 
-31.317 -31.317 -24.737 -24.731 -22.974 -22.972 -22.972 -22.968
  2 A"    8 A'    9 A'   10 A'   11 A'    3 A"   12 A'   13 A'                 
-22.968 -10.343 -10.325  -9.514  -7.279  -7.268  -7.268  -6.380
  4 A"   14 A'   15 A'   16 A'   17 A'    5 A"   18 A'   19 A'                 
 -4.793  -4.777  -4.777  -2.059  -2.053  -2.053  -2.040  -2.039
 20 A'    6 A"   21 A'   22 A'   23 A'    7 A"    8 A"   24 A'                 
 -1.285  -1.267  -0.919  -0.805  -0.703  -0.627  -0.595  -0.551
 25 A'   26 A'   27 A'   28 A'   29 A'   30 A'   31 A'   32 A'                 
 -0.531  -0.492  -0.492  -0.447  -0.401  -0.389  -0.368  -0.323
  9 A"   33 A'   10 A"   34 A'   35 A'   11 A"   36 A'   12 A"                 
 -0.298  -0.264
 37 A'   13 A"                                                                 
 -- Virtual --                   
 -0.069  -0.029  -0.012  -0.005   0.037   0.042   0.055   0.068
 38 A'   14 A"   39 A'   40 A'   41 A'   42 A'   15 A"   43 A'                 
  0.078   0.087   0.092   0.103   0.110   0.121   0.140   0.168
 44 A'   16 A"   45 A'   46 A'   17 A"   47 A'   48 A'   49 A'                 
  0.206   0.213   0.220   0.252   0.263   0.283   0.304   0.316
 50 A'   51 A'   18 A"   19 A"   52 A'   53 A'   54 A'   55 A'                 
  0.332   0.337   0.346   0.363   0.381   0.387   0.394   0.426
 56 A'   20 A"   57 A'   58 A'   59 A'   21 A"   22 A"   60 A'                 
  0.438   0.446   0.458   0.476   0.487   0.511   0.605   0.626
 61 A'   23 A"   62 A'   63 A'   64 A'   24 A"   25 A"   65 A'                 
  0.649   0.669   0.738   0.776   0.806   0.821   0.829   0.878
 66 A'   67 A'   68 A'   69 A'   70 A'   26 A"   27 A"   71 A'                 
  0.928   0.938   1.090   1.102   1.121   1.190   1.293   1.307
 72 A'   73 A'   74 A'   28 A"   75 A'   29 A"   30 A"   76 A'                 
  1.343   1.359   1.369   1.386   1.402   1.461   1.478   1.530
 77 A'   31 A"   32 A"   78 A'   79 A'   80 A'   81 A'   82 A'                 
  1.566   1.602   1.670   1.854   1.858   1.878   1.960   2.117
 33 A"   83 A'   84 A'   85 A'   34 A"   86 A'   87 A'   88 A'                 
  2.177   2.226   2.336   2.453   2.566   2.779   2.837   3.024
 89 A'   35 A"   90 A'   91 A'   36 A"   37 A"   92 A'   93 A'                 
  3.129   3.418   3.737   3.750   3.753   3.798   3.916   3.922
 94 A'   95 A'   38 A"   96 A'   39 A"   97 A'   40 A"   98 A'                 
  3.943   3.967   3.982   4.005   4.086   4.153   4.252   4.408
 41 A"   99 A'   42 A"   43 A"  100 A'  101 A'  102 A'  103 A'                 
  4.615   4.882   5.978   6.024   6.077   6.244   6.288   6.297
104 A'  105 A'   44 A"  106 A'  107 A'   45 A"   46 A"  108 A'                 
  6.391   6.485   6.761   9.723  23.301  24.048  25.774  25.916
109 A'  110 A'  111 A'  112 A'  113 A'  114 A'   47 A"  115 A'                 
 26.359  27.843  28.322  28.353  28.376  28.511  28.523  28.539
116 A'  117 A'   48 A"  118 A'  119 A'   49 A"  120 A'   50 A"                 
 28.582  28.685  66.705  66.736 127.865 127.891 127.926 151.636
121 A'  122 A'  123 A'  124 A'   51 A"  125 A'  126 A'  127 A'                 
215.7051901.799
128 A'  129 A'                                                                 

 Beta MOs, Restricted
 -- Occupied --                  
******* -176.33 -165.74 -165.74 -165.74 -101.60  -35.83  -31.32
  1 A'    2 A'    3 A'    1 A"    4 A'    5 A'    6 A'    7 A'                 
-31.317 -31.317 -24.737 -24.731 -22.974 -22.972 -22.972 -22.968
  2 A"    8 A'    9 A'   10 A'   11 A'    3 A"   12 A'   13 A'                 
-22.968 -10.343 -10.325  -9.514  -7.279  -7.268  -7.268  -6.380
  4 A"   14 A'   15 A'   16 A'   17 A'    5 A"   18 A'   19 A'                 
 -4.793  -4.777  -4.777  -2.059  -2.053  -2.053  -2.040  -2.039
 20 A'    6 A"   21 A'   22 A'   23 A'    7 A"    8 A"   24 A'                 
 -1.285  -1.267  -0.919  -0.805  -0.703  -0.627  -0.595  -0.551
 25 A'   26 A'   27 A'   28 A'   29 A'   30 A'   31 A'   32 A'                 
 -0.531  -0.492  -0.492  -0.447  -0.401  -0.389  -0.368  -0.323
  9 A"   33 A'   10 A"   34 A'   35 A'   11 A"   36 A'   12 A"                 
 -0.298  -0.264
 37 A'   13 A"                                                                 
 -- Virtual --                   
 -0.069  -0.029  -0.012  -0.005   0.037   0.042   0.055   0.068
 38 A'   14 A"   39 A'   40 A'   41 A'   42 A'   15 A"   43 A'                 
  0.078   0.087   0.092   0.103   0.110   0.121   0.140   0.168
 44 A'   16 A"   45 A'   46 A'   17 A"   47 A'   48 A'   49 A'                 
  0.206   0.213   0.220   0.252   0.263   0.283   0.304   0.316
 50 A'   51 A'   18 A"   19 A"   52 A'   53 A'   54 A'   55 A'                 
  0.332   0.337   0.346   0.363   0.381   0.387   0.394   0.426
 56 A'   20 A"   57 A'   58 A'   59 A'   21 A"   22 A"   60 A'                 
  0.438   0.446   0.458   0.476   0.487   0.511   0.605   0.626
 61 A'   23 A"   62 A'   63 A'   64 A'   24 A"   25 A"   65 A'                 
  0.649   0.669   0.738   0.776   0.806   0.821   0.829   0.878
 66 A'   67 A'   68 A'   69 A'   70 A'   26 A"   27 A"   71 A'                 
  0.928   0.938   1.090   1.102   1.121   1.190   1.293   1.307
 72 A'   73 A'   74 A'   28 A"   75 A'   29 A"   30 A"   76 A'                 
  1.343   1.359   1.369   1.386   1.402   1.461   1.478   1.530
 77 A'   31 A"   32 A"   78 A'   79 A'   80 A'   81 A'   82 A'                 
  1.566   1.602   1.670   1.854   1.858   1.878   1.960   2.117
 33 A"   83 A'   84 A'   85 A'   34 A"   86 A'   87 A'   88 A'                 
  2.177   2.226   2.336   2.453   2.566   2.779   2.837   3.024
 89 A'   35 A"   90 A'   91 A'   36 A"   37 A"   92 A'   93 A'                 
  3.129   3.418   3.737   3.750   3.753   3.798   3.916   3.922
 94 A'   95 A'   38 A"   96 A'   39 A"   97 A'   40 A"   98 A'                 
  3.943   3.967   3.982   4.005   4.086   4.153   4.252   4.408
 41 A"   99 A'   42 A"   43 A"  100 A'  101 A'  102 A'  103 A'                 
  4.615   4.882   5.978   6.024   6.077   6.244   6.288   6.297
104 A'  105 A'   44 A"  106 A'  107 A'   45 A"   46 A"  108 A'                 
  6.391   6.485   6.761   9.723  23.301  24.048  25.774  25.916
109 A'  110 A'  111 A'  112 A'  113 A'  114 A'   47 A"  115 A'                 
 26.359  27.843  28.322  28.353  28.376  28.511  28.523  28.539
116 A'  117 A'   48 A"  118 A'  119 A'   49 A"  120 A'   50 A"                 
 28.582  28.685  66.705  66.736 127.865 127.891 127.926 151.636
121 A'  122 A'  123 A'  124 A'   51 A"  125 A'  126 A'  127 A'                 
215.7051901.799
128 A'  129 A'                                                                 
 --------------------------------------------------------------

          Ground-State Mulliken Net Atomic Charges

     Atom                 Charge (a.u.)
  ----------------------------------------
      1 F                    -0.032173
      2 F                    -0.052728
      3 Cl                    0.276767
      4 I                     0.149253
      5 C                    -0.140573
      6 C                    -0.200547
  ----------------------------------------
  Sum of atomic charges =     0.000000

 -----------------------------------------------------------------
                    Cartesian Multipole Moments
 -----------------------------------------------------------------
    Charge (ESU x 10^10)
                 0.0000
    Dipole Moment (Debye)
         X      -0.5910      Y      -1.5866      Z      -0.0000
       Tot       1.6931
    Quadrupole Moments (Debye-Ang)
        XX     -61.1193     XY       0.2615     YY     -62.7964
        XZ       0.0000     YZ       0.0000     ZZ     -62.1569
    Octopole Moments (Debye-Ang^2)
       XXX     -41.8376    XXY       1.6522    XYY     -14.1331
       YYY      31.0562    XXZ      -0.0000    XYZ      -0.0000
       YYZ      -0.0000    XZZ     -10.1359    YZZ      15.7531
       ZZZ      -0.0000
    Hexadecapole Moments (Debye-Ang^3)
      XXXX    -984.5943   XXXY     -54.6276   XXYY    -225.9478
      XYYY     -54.1631   YYYY    -456.2364   XXXZ       0.0000
      XXYZ       0.0000   XYYZ       0.0000   YYYZ       0.0000
      XXZZ    -179.4369   XYZZ     -15.9653   YYZZ     -89.3938
      XZZZ       0.0000   YZZZ       0.0000   ZZZZ     -74.0272
 -----------------------------------------------------------------
 Calculating analytic gradient of the SCF energy
 Gradient of SCF Energy
            1           2           3           4           5           6
    1   0.0002743   0.0002599   0.0006113   0.0003004  -0.0008427  -0.0006032
    2  -0.0002238   0.0005242  -0.0007934   0.0002303   0.0008338  -0.0005711
    3   0.0000000  -0.0000000   0.0000000  -0.0000000   0.0000000  -0.0000000
 Max gradient component =       8.427E-04
 RMS gradient           =       4.540E-04
 Gradient time:  CPU 9.45 s  wall 2.46 s
 Geometry Optimization Parameters
   NAtoms,    NIC,     NZ,  NCons,   NDum,   NFix, NCnnct, MaxDiis
        6      37       0       0       0       0       0       0

 Cartesian Hessian Update
 Hessian Updated using BFGS Update


** GEOMETRY OPTIMIZATION IN DELOCALIZED INTERNAL COORDINATES **
   Searching for a Minimum

   Optimization Cycle:  16

                       Coordinates (Angstroms)
     ATOM                X               Y               Z
      1  F         2.3334099232    1.4628704094    0.0000000000
      2  F        -0.2717261044    1.9001845924    0.0000000000
      3  Cl        2.2873982395   -1.0956814349    0.0000000000
      4  I        -1.3152150920   -0.8132564505    0.0000000000
      5  C         1.4917390697    0.4269916363    0.0000000000
      6  C         0.1731434306    0.6325645457    0.0000000000
   Point Group: cs    Number of degrees of freedom:     9


   Energy is  -7655.666215998

 Hessian Updated using BFGS Update

  9 Hessian modes will be used to form the next step
  Hessian Eigenvalues:
     0.062137    0.078656    0.247713    0.258169    0.372263    0.394753
     0.495927    0.532532    0.647681

 Minimum Search - Taking Simple RFO Step
 Searching for Lamda that Minimizes Along All modes
 Value Taken    Lamda =  -0.00000463
 Step Taken.  Stepsize is  0.004851

                             Maximum     Tolerance    Cnvgd?
         Gradient           0.000788      0.000300      NO
         Displacement       0.003418      0.001200      NO
         Energy change     -0.000010      0.000001      NO


 New Cartesian Coordinates Obtained by Inverse Iteration

 Displacement from previous Coordinates is:  0.004026
 ----------------------------------------------------------------
             Standard Nuclear Orientation (Angstroms)
    I     Atom           X                Y                Z
 ----------------------------------------------------------------
    1      F       2.3340894559     1.4625073538     0.0000000000
    2      F      -0.2726133320     1.8994055074     0.0000000000
    3      Cl      2.2862850504    -1.0949309140     0.0000000000
    4      I      -1.3150345360    -0.8131095665     0.0000000000
    5      C       1.4922803291     0.4270376140     0.0000000000
    6      C       0.1737424991     0.6327633037     0.0000000000
 ----------------------------------------------------------------
 Molecular Point Group                 Cs    NOp =  2
 Largest Abelian Subgroup              Cs    NOp =  2
 Nuclear Repulsion Energy =   614.8567329173 hartrees
 There are       50 alpha and       50 beta electrons
 Applying Cartesian multipole field
    Component          Value
    ---------          -----
     (2,0,0)        1.00000E-11
     (0,2,0)        2.00000E-11
     (0,0,2)       -3.00000E-11
 Nucleus-field energy     =     0.0000000166 hartrees
 Requested basis set is 6-311++G(d,p)
 There are 61 shells and 180 basis functions
 A cutoff of  1.0D-11 yielded   1511 shell pairs
 There are     13980 function pairs (     15536 Cartesian)
 Smallest overlap matrix eigenvalue = 5.35E-05
 Guess MOs from SCF MO coefficient file

 -----------------------------------------------------------------------
  General SCF calculation program by
  Eric Jon Sundstrom, Paul Horn, Yuezhi Mao, Dmitri Zuev, Alec White,
  David Stuck, Shaama M.S., Shane Yost, Joonho Lee, David Small,
  Daniel Levine, Susi Lehtola, Hugh Burton, Evgeny Epifanovsky
 -----------------------------------------------------------------------
 Exchange:     0.2000 Hartree-Fock + 0.0800 Slater + 0.7200 B88
 Correlation:  0.1900 VWN1RPA + 0.8100 LYP
 Using SG-1 standard quadrature grid
 using 4 threads for integral computing
 -------------------------------------------------------
 OpenMP Integral computing Module                
 Release: version 2.0, May 2017, Q-Chem Inc. Pleasanton 
 -------------------------------------------------------
 -------------------------------------------------------
 OpenMP BLAS3 based DFT computing Module                
 Release: version 1.0, May 2013, Q-Chem Inc. Pittsburgh 
 -------------------------------------------------------
 A restricted SCF calculation will be
 performed using DIIS
 SCF converges when DIIS error is below 1.0e-08
 ---------------------------------------
  Cycle       Energy         DIIS error
 ---------------------------------------
    1   -7655.6662174003      1.77e-05  
    2   -7655.6662189578      6.85e-06  
    3   -7655.6662188091      9.17e-06  
    4   -7655.6662191284      1.41e-06  
    5   -7655.6662191346      6.05e-07  
    6   -7655.6662191358      1.08e-07  
    7   -7655.6662191358      5.04e-08  
    8   -7655.6662191360      1.41e-08  
    9   -7655.6662191360      4.32e-09  Convergence criterion met
 ---------------------------------------
 SCF time:   CPU 22.95s  wall 6.00s 
 SCF   energy in the final basis set =    -7655.6662191360
 Total energy in the final basis set =    -7655.6662191360

 --------------------------------------------------------------
             Orbital Energies (a.u.) and Symmetries
 --------------------------------------------------------------

 Alpha MOs, Restricted
 -- Occupied --                  
******* -176.33 -165.74 -165.74 -165.74 -101.60  -35.83  -31.32
  1 A'    2 A'    3 A'    1 A"    4 A'    5 A'    6 A'    7 A'                 
-31.317 -31.317 -24.737 -24.731 -22.974 -22.972 -22.972 -22.968
  2 A"    8 A'    9 A'   10 A'   11 A'    3 A"   12 A'   13 A'                 
-22.968 -10.343 -10.325  -9.514  -7.279  -7.268  -7.268  -6.379
  4 A"   14 A'   15 A'   16 A'   17 A'    5 A"   18 A'   19 A'                 
 -4.793  -4.777  -4.777  -2.059  -2.053  -2.053  -2.039  -2.039
 20 A'    6 A"   21 A'   22 A'   23 A'    7 A"    8 A"   24 A'                 
 -1.285  -1.267  -0.919  -0.805  -0.703  -0.627  -0.596  -0.551
 25 A'   26 A'   27 A'   28 A'   29 A'   30 A'   31 A'   32 A'                 
 -0.531  -0.492  -0.492  -0.447  -0.401  -0.390  -0.368  -0.323
  9 A"   33 A'   10 A"   34 A'   35 A'   11 A"   36 A'   12 A"                 
 -0.298  -0.264
 37 A'   13 A"                                                                 
 -- Virtual --                   
 -0.069  -0.029  -0.011  -0.005   0.037   0.042   0.055   0.068
 38 A'   14 A"   39 A'   40 A'   41 A'   42 A'   15 A"   43 A'                 
  0.078   0.087   0.092   0.103   0.110   0.121   0.140   0.168
 44 A'   16 A"   45 A'   46 A'   17 A"   47 A'   48 A'   49 A'                 
  0.206   0.213   0.220   0.252   0.263   0.283   0.304   0.316
 50 A'   51 A'   18 A"   19 A"   52 A'   53 A'   54 A'   55 A'                 
  0.332   0.337   0.346   0.363   0.381   0.387   0.394   0.426
 56 A'   20 A"   57 A'   58 A'   59 A'   21 A"   22 A"   60 A'                 
  0.438   0.446   0.458   0.476   0.487   0.511   0.605   0.626
 61 A'   23 A"   62 A'   63 A'   64 A'   24 A"   25 A"   65 A'                 
  0.649   0.669   0.738   0.776   0.806   0.820   0.828   0.878
 66 A'   67 A'   68 A'   69 A'   70 A'   26 A"   27 A"   71 A'                 
  0.929   0.938   1.090   1.102   1.121   1.190   1.294   1.307
 72 A'   73 A'   74 A'   28 A"   75 A'   29 A"   30 A"   76 A'                 
  1.343   1.359   1.369   1.386   1.402   1.460   1.478   1.531
 77 A'   31 A"   32 A"   78 A'   79 A'   80 A'   81 A'   82 A'                 
  1.566   1.603   1.670   1.854   1.858   1.878   1.960   2.117
 33 A"   83 A'   84 A'   85 A'   34 A"   86 A'   87 A'   88 A'                 
  2.177   2.226   2.337   2.454   2.566   2.779   2.837   3.025
 89 A'   35 A"   90 A'   91 A'   36 A"   37 A"   92 A'   93 A'                 
  3.130   3.419   3.737   3.750   3.753   3.798   3.917   3.922
 94 A'   95 A'   38 A"   96 A'   39 A"   97 A'   40 A"   98 A'                 
  3.943   3.967   3.982   4.005   4.086   4.153   4.252   4.408
 41 A"   99 A'   42 A"   43 A"  100 A'  101 A'  102 A'  103 A'                 
  4.615   4.882   5.978   6.024   6.077   6.244   6.288   6.297
104 A'  105 A'   44 A"  106 A'  107 A'   45 A"   46 A"  108 A'                 
  6.390   6.485   6.761   9.723  23.302  24.048  25.774  25.916
109 A'  110 A'  111 A'  112 A'  113 A'  114 A'   47 A"  115 A'                 
 26.359  27.843  28.323  28.353  28.376  28.511  28.523  28.539
116 A'  117 A'   48 A"  118 A'  119 A'   49 A"  120 A'   50 A"                 
 28.583  28.685  66.705  66.736 127.865 127.891 127.926 151.636
121 A'  122 A'  123 A'  124 A'   51 A"  125 A'  126 A'  127 A'                 
215.7061901.799
128 A'  129 A'                                                                 

 Beta MOs, Restricted
 -- Occupied --                  
******* -176.33 -165.74 -165.74 -165.74 -101.60  -35.83  -31.32
  1 A'    2 A'    3 A'    1 A"    4 A'    5 A'    6 A'    7 A'                 
-31.317 -31.317 -24.737 -24.731 -22.974 -22.972 -22.972 -22.968
  2 A"    8 A'    9 A'   10 A'   11 A'    3 A"   12 A'   13 A'                 
-22.968 -10.343 -10.325  -9.514  -7.279  -7.268  -7.268  -6.379
  4 A"   14 A'   15 A'   16 A'   17 A'    5 A"   18 A'   19 A'                 
 -4.793  -4.777  -4.777  -2.059  -2.053  -2.053  -2.039  -2.039
 20 A'    6 A"   21 A'   22 A'   23 A'    7 A"    8 A"   24 A'                 
 -1.285  -1.267  -0.919  -0.805  -0.703  -0.627  -0.596  -0.551
 25 A'   26 A'   27 A'   28 A'   29 A'   30 A'   31 A'   32 A'                 
 -0.531  -0.492  -0.492  -0.447  -0.401  -0.390  -0.368  -0.323
  9 A"   33 A'   10 A"   34 A'   35 A'   11 A"   36 A'   12 A"                 
 -0.298  -0.264
 37 A'   13 A"                                                                 
 -- Virtual --                   
 -0.069  -0.029  -0.011  -0.005   0.037   0.042   0.055   0.068
 38 A'   14 A"   39 A'   40 A'   41 A'   42 A'   15 A"   43 A'                 
  0.078   0.087   0.092   0.103   0.110   0.121   0.140   0.168
 44 A'   16 A"   45 A'   46 A'   17 A"   47 A'   48 A'   49 A'                 
  0.206   0.213   0.220   0.252   0.263   0.283   0.304   0.316
 50 A'   51 A'   18 A"   19 A"   52 A'   53 A'   54 A'   55 A'                 
  0.332   0.337   0.346   0.363   0.381   0.387   0.394   0.426
 56 A'   20 A"   57 A'   58 A'   59 A'   21 A"   22 A"   60 A'                 
  0.438   0.446   0.458   0.476   0.487   0.511   0.605   0.626
 61 A'   23 A"   62 A'   63 A'   64 A'   24 A"   25 A"   65 A'                 
  0.649   0.669   0.738   0.776   0.806   0.820   0.828   0.878
 66 A'   67 A'   68 A'   69 A'   70 A'   26 A"   27 A"   71 A'                 
  0.929   0.938   1.090   1.102   1.121   1.190   1.294   1.307
 72 A'   73 A'   74 A'   28 A"   75 A'   29 A"   30 A"   76 A'                 
  1.343   1.359   1.369   1.386   1.402   1.460   1.478   1.531
 77 A'   31 A"   32 A"   78 A'   79 A'   80 A'   81 A'   82 A'                 
  1.566   1.603   1.670   1.854   1.858   1.878   1.960   2.117
 33 A"   83 A'   84 A'   85 A'   34 A"   86 A'   87 A'   88 A'                 
  2.177   2.226   2.337   2.454   2.566   2.779   2.837   3.025
 89 A'   35 A"   90 A'   91 A'   36 A"   37 A"   92 A'   93 A'                 
  3.130   3.419   3.737   3.750   3.753   3.798   3.917   3.922
 94 A'   95 A'   38 A"   96 A'   39 A"   97 A'   40 A"   98 A'                 
  3.943   3.967   3.982   4.005   4.086   4.153   4.252   4.408
 41 A"   99 A'   42 A"   43 A"  100 A'  101 A'  102 A'  103 A'                 
  4.615   4.882   5.978   6.024   6.077   6.244   6.288   6.297
104 A'  105 A'   44 A"  106 A'  107 A'   45 A"   46 A"  108 A'                 
  6.390   6.485   6.761   9.723  23.302  24.048  25.774  25.916
109 A'  110 A'  111 A'  112 A'  113 A'  114 A'   47 A"  115 A'                 
 26.359  27.843  28.323  28.353  28.376  28.511  28.523  28.539
116 A'  117 A'   48 A"  118 A'  119 A'   49 A"  120 A'   50 A"                 
 28.583  28.685  66.705  66.736 127.865 127.891 127.926 151.636
121 A'  122 A'  123 A'  124 A'   51 A"  125 A'  126 A'  127 A'                 
215.7061901.799
128 A'  129 A'                                                                 
 --------------------------------------------------------------

          Ground-State Mulliken Net Atomic Charges

     Atom                 Charge (a.u.)
  ----------------------------------------
      1 F                    -0.032206
      2 F                    -0.052466
      3 Cl                    0.277090
      4 I                     0.148835
      5 C                    -0.140950
      6 C                    -0.200302
  ----------------------------------------
  Sum of atomic charges =     0.000000

 -----------------------------------------------------------------
                    Cartesian Multipole Moments
 -----------------------------------------------------------------
    Charge (ESU x 10^10)
                 0.0000
    Dipole Moment (Debye)
         X      -0.5849      Y      -1.5837      Z      -0.0000
       Tot       1.6883
    Quadrupole Moments (Debye-Ang)
        XX     -61.1163     XY       0.2568     YY     -62.7921
        XZ      -0.0000     YZ       0.0000     ZZ     -62.1552
    Octopole Moments (Debye-Ang^2)
       XXX     -41.8014    XXY       1.6459    XYY     -14.1165
       YYY      31.0517    XXZ      -0.0000    XYZ       0.0000
       YYZ      -0.0000    XZZ     -10.1222    YZZ      15.7450
       ZZZ      -0.0000
    Hexadecapole Moments (Debye-Ang^3)
      XXXX    -984.2733   XXXY     -54.7094   XXYY    -225.8771
      XYYY     -54.2590   YYYY    -455.9582   XXXZ      -0.0000
      XXYZ       0.0000   XYYZ      -0.0000   YYYZ       0.0000
      XXZZ    -179.3742   XYZZ     -15.9967   YYZZ     -89.3463
      XZZZ       0.0000   YZZZ       0.0000   ZZZZ     -74.0276
 -----------------------------------------------------------------
 Calculating analytic gradient of the SCF energy
 Gradient of SCF Energy
            1           2           3           4           5           6
    1   0.0001372   0.0001650   0.0002507   0.0002311  -0.0004088  -0.0003752
    2  -0.0004651   0.0001915  -0.0002091   0.0002516   0.0005081  -0.0002771
    3  -0.0000000  -0.0000000  -0.0000000  -0.0000000   0.0000000   0.0000000
 Max gradient component =       5.081E-04
 RMS gradient           =       2.544E-04
 Gradient time:  CPU 9.48 s  wall 2.47 s
 Geometry Optimization Parameters
   NAtoms,    NIC,     NZ,  NCons,   NDum,   NFix, NCnnct, MaxDiis
        6      37       0       0       0       0       0       0

 Cartesian Hessian Update
 Hessian Updated using BFGS Update


** GEOMETRY OPTIMIZATION IN DELOCALIZED INTERNAL COORDINATES **
   Searching for a Minimum

   Optimization Cycle:  17

                       Coordinates (Angstroms)
     ATOM                X               Y               Z
      1  F         2.3340894559    1.4625073538    0.0000000000
      2  F        -0.2726133320    1.8994055074    0.0000000000
      3  Cl        2.2862850504   -1.0949309140    0.0000000000
      4  I        -1.3150345360   -0.8131095665    0.0000000000
      5  C         1.4922803291    0.4270376140    0.0000000000
      6  C         0.1737424991    0.6327633037    0.0000000000
   Point Group: cs    Number of degrees of freedom:     9


   Energy is  -7655.666219136

 Hessian Updated using BFGS Update

  9 Hessian modes will be used to form the next step
  Hessian Eigenvalues:
     0.058365    0.095097    0.204535    0.264791    0.312358    0.394782
     0.415140    0.503748    0.654471

 Minimum Search - Taking Simple RFO Step
 Searching for Lamda that Minimizes Along All modes
 Value Taken    Lamda =  -0.00000214
 Step Taken.  Stepsize is  0.003540

                             Maximum     Tolerance    Cnvgd?
         Gradient           0.000492      0.000300      NO
         Displacement       0.003004      0.001200      NO
         Energy change     -0.000003      0.000001      NO


 New Cartesian Coordinates Obtained by Inverse Iteration

 Displacement from previous Coordinates is:  0.002805
 ----------------------------------------------------------------
             Standard Nuclear Orientation (Angstroms)
    I     Atom           X                Y                Z
 ----------------------------------------------------------------
    1      F       2.3341049312     1.4630240512     0.0000000000
    2      F      -0.2729089862     1.8987787013     0.0000000000
    3      Cl      2.2855003203    -1.0948915665     0.0000000000
    4      I      -1.3152102521    -0.8129383536     0.0000000000
    5      C       1.4929264170     0.4269549638     0.0000000000
    6      C       0.1743370364     0.6327455022     0.0000000000
 ----------------------------------------------------------------
 Molecular Point Group                 Cs    NOp =  2
 Largest Abelian Subgroup              Cs    NOp =  2
 Nuclear Repulsion Energy =   614.8914508688 hartrees
 There are       50 alpha and       50 beta electrons
 Applying Cartesian multipole field
    Component          Value
    ---------          -----
     (2,0,0)        1.00000E-11
     (0,2,0)        2.00000E-11
     (0,0,2)       -3.00000E-11
 Nucleus-field energy     =     0.0000000166 hartrees
 Requested basis set is 6-311++G(d,p)
 There are 61 shells and 180 basis functions
 A cutoff of  1.0D-11 yielded   1511 shell pairs
 There are     13980 function pairs (     15536 Cartesian)
 Smallest overlap matrix eigenvalue = 5.35E-05
 Guess MOs from SCF MO coefficient file

 -----------------------------------------------------------------------
  General SCF calculation program by
  Eric Jon Sundstrom, Paul Horn, Yuezhi Mao, Dmitri Zuev, Alec White,
  David Stuck, Shaama M.S., Shane Yost, Joonho Lee, David Small,
  Daniel Levine, Susi Lehtola, Hugh Burton, Evgeny Epifanovsky
 -----------------------------------------------------------------------
 Exchange:     0.2000 Hartree-Fock + 0.0800 Slater + 0.7200 B88
 Correlation:  0.1900 VWN1RPA + 0.8100 LYP
 Using SG-1 standard quadrature grid
 using 4 threads for integral computing
 -------------------------------------------------------
 OpenMP Integral computing Module                
 Release: version 2.0, May 2017, Q-Chem Inc. Pleasanton 
 -------------------------------------------------------
 -------------------------------------------------------
 OpenMP BLAS3 based DFT computing Module                
 Release: version 1.0, May 2013, Q-Chem Inc. Pittsburgh 
 -------------------------------------------------------
 A restricted SCF calculation will be
 performed using DIIS
 SCF converges when DIIS error is below 1.0e-08
 ---------------------------------------
  Cycle       Energy         DIIS error
 ---------------------------------------
    1   -7655.6662194855      1.32e-05  
    2   -7655.6662204596      4.25e-06  
    3   -7655.6662203635      6.47e-06  
    4   -7655.6662205252      9.40e-07  
    5   -7655.6662205281      4.06e-07  
    6   -7655.6662205285      7.11e-08  
    7   -7655.6662205286      2.52e-08  
    8   -7655.6662205286      6.69e-09  Convergence criterion met
 ---------------------------------------
 SCF time:   CPU 20.40s  wall 5.00s 
 SCF   energy in the final basis set =    -7655.6662205286
 Total energy in the final basis set =    -7655.6662205286

 --------------------------------------------------------------
             Orbital Energies (a.u.) and Symmetries
 --------------------------------------------------------------

 Alpha MOs, Restricted
 -- Occupied --                  
******* -176.33 -165.74 -165.74 -165.74 -101.60  -35.83  -31.32
  1 A'    2 A'    3 A'    1 A"    4 A'    5 A'    6 A'    7 A'                 
-31.317 -31.317 -24.737 -24.731 -22.974 -22.972 -22.972 -22.968
  2 A"    8 A'    9 A'   10 A'   11 A'    3 A"   12 A'   13 A'                 
-22.968 -10.343 -10.324  -9.514  -7.279  -7.268  -7.268  -6.379
  4 A"   14 A'   15 A'   16 A'   17 A'    5 A"   18 A'   19 A'                 
 -4.793  -4.776  -4.776  -2.059  -2.053  -2.053  -2.039  -2.039
 20 A'    6 A"   21 A'   22 A'   23 A'    7 A"    8 A"   24 A'                 
 -1.285  -1.267  -0.919  -0.805  -0.703  -0.627  -0.596  -0.551
 25 A'   26 A'   27 A'   28 A'   29 A'   30 A'   31 A'   32 A'                 
 -0.531  -0.493  -0.492  -0.447  -0.401  -0.390  -0.368  -0.323
  9 A"   33 A'   10 A"   34 A'   35 A'   11 A"   36 A'   12 A"                 
 -0.298  -0.264
 37 A'   13 A"                                                                 
 -- Virtual --                   
 -0.069  -0.029  -0.011  -0.005   0.037   0.042   0.055   0.068
 38 A'   14 A"   39 A'   40 A'   41 A'   42 A'   15 A"   43 A'                 
  0.078   0.087   0.092   0.103   0.110   0.121   0.140   0.168
 44 A'   16 A"   45 A'   46 A'   17 A"   47 A'   48 A'   49 A'                 
  0.206   0.213   0.220   0.252   0.263   0.283   0.304   0.316
 50 A'   51 A'   18 A"   19 A"   52 A'   53 A'   54 A'   55 A'                 
  0.332   0.338   0.346   0.363   0.381   0.388   0.394   0.426
 56 A'   20 A"   57 A'   58 A'   59 A'   21 A"   22 A"   60 A'                 
  0.438   0.446   0.458   0.476   0.487   0.511   0.605   0.626
 61 A'   23 A"   62 A'   63 A'   64 A'   24 A"   25 A"   65 A'                 
  0.649   0.668   0.738   0.776   0.806   0.820   0.828   0.879
 66 A'   67 A'   68 A'   69 A'   70 A'   26 A"   27 A"   71 A'                 
  0.929   0.938   1.089   1.102   1.121   1.190   1.294   1.307
 72 A'   73 A'   74 A'   28 A"   75 A'   29 A"   30 A"   76 A'                 
  1.343   1.359   1.369   1.386   1.402   1.460   1.478   1.531
 77 A'   31 A"   32 A"   78 A'   79 A'   80 A'   81 A'   82 A'                 
  1.567   1.603   1.670   1.855   1.858   1.878   1.960   2.117
 33 A"   83 A'   84 A'   85 A'   34 A"   86 A'   87 A'   88 A'                 
  2.177   2.226   2.337   2.454   2.566   2.779   2.837   3.025
 89 A'   35 A"   90 A'   91 A'   36 A"   37 A"   92 A'   93 A'                 
  3.131   3.419   3.737   3.750   3.753   3.798   3.917   3.922
 94 A'   95 A'   38 A"   96 A'   39 A"   97 A'   40 A"   98 A'                 
  3.943   3.967   3.982   4.005   4.086   4.154   4.252   4.408
 41 A"   99 A'   42 A"   43 A"  100 A'  101 A'  102 A'  103 A'                 
  4.615   4.883   5.978   6.024   6.077   6.244   6.288   6.297
104 A'  105 A'   44 A"  106 A'  107 A'   45 A"   46 A"  108 A'                 
  6.390   6.486   6.761   9.724  23.302  24.048  25.774  25.916
109 A'  110 A'  111 A'  112 A'  113 A'  114 A'   47 A"  115 A'                 
 26.359  27.843  28.323  28.353  28.376  28.511  28.523  28.539
116 A'  117 A'   48 A"  118 A'  119 A'   49 A"  120 A'   50 A"                 
 28.583  28.685  66.705  66.736 127.865 127.891 127.926 151.636
121 A'  122 A'  123 A'  124 A'   51 A"  125 A'  126 A'  127 A'                 
215.7061901.799
128 A'  129 A'                                                                 

 Beta MOs, Restricted
 -- Occupied --                  
******* -176.33 -165.74 -165.74 -165.74 -101.60  -35.83  -31.32
  1 A'    2 A'    3 A'    1 A"    4 A'    5 A'    6 A'    7 A'                 
-31.317 -31.317 -24.737 -24.731 -22.974 -22.972 -22.972 -22.968
  2 A"    8 A'    9 A'   10 A'   11 A'    3 A"   12 A'   13 A'                 
-22.968 -10.343 -10.324  -9.514  -7.279  -7.268  -7.268  -6.379
  4 A"   14 A'   15 A'   16 A'   17 A'    5 A"   18 A'   19 A'                 
 -4.793  -4.776  -4.776  -2.059  -2.053  -2.053  -2.039  -2.039
 20 A'    6 A"   21 A'   22 A'   23 A'    7 A"    8 A"   24 A'                 
 -1.285  -1.267  -0.919  -0.805  -0.703  -0.627  -0.596  -0.551
 25 A'   26 A'   27 A'   28 A'   29 A'   30 A'   31 A'   32 A'                 
 -0.531  -0.493  -0.492  -0.447  -0.401  -0.390  -0.368  -0.323
  9 A"   33 A'   10 A"   34 A'   35 A'   11 A"   36 A'   12 A"                 
 -0.298  -0.264
 37 A'   13 A"                                                                 
 -- Virtual --                   
 -0.069  -0.029  -0.011  -0.005   0.037   0.042   0.055   0.068
 38 A'   14 A"   39 A'   40 A'   41 A'   42 A'   15 A"   43 A'                 
  0.078   0.087   0.092   0.103   0.110   0.121   0.140   0.168
 44 A'   16 A"   45 A'   46 A'   17 A"   47 A'   48 A'   49 A'                 
  0.206   0.213   0.220   0.252   0.263   0.283   0.304   0.316
 50 A'   51 A'   18 A"   19 A"   52 A'   53 A'   54 A'   55 A'                 
  0.332   0.338   0.346   0.363   0.381   0.388   0.394   0.426
 56 A'   20 A"   57 A'   58 A'   59 A'   21 A"   22 A"   60 A'                 
  0.438   0.446   0.458   0.476   0.487   0.511   0.605   0.626
 61 A'   23 A"   62 A'   63 A'   64 A'   24 A"   25 A"   65 A'                 
  0.649   0.668   0.738   0.776   0.806   0.820   0.828   0.879
 66 A'   67 A'   68 A'   69 A'   70 A'   26 A"   27 A"   71 A'                 
  0.929   0.938   1.089   1.102   1.121   1.190   1.294   1.307
 72 A'   73 A'   74 A'   28 A"   75 A'   29 A"   30 A"   76 A'                 
  1.343   1.359   1.369   1.386   1.402   1.460   1.478   1.531
 77 A'   31 A"   32 A"   78 A'   79 A'   80 A'   81 A'   82 A'                 
  1.567   1.603   1.670   1.855   1.858   1.878   1.960   2.117
 33 A"   83 A'   84 A'   85 A'   34 A"   86 A'   87 A'   88 A'                 
  2.177   2.226   2.337   2.454   2.566   2.779   2.837   3.025
 89 A'   35 A"   90 A'   91 A'   36 A"   37 A"   92 A'   93 A'                 
  3.131   3.419   3.737   3.750   3.753   3.798   3.917   3.922
 94 A'   95 A'   38 A"   96 A'   39 A"   97 A'   40 A"   98 A'                 
  3.943   3.967   3.982   4.005   4.086   4.154   4.252   4.408
 41 A"   99 A'   42 A"   43 A"  100 A'  101 A'  102 A'  103 A'                 
  4.615   4.883   5.978   6.024   6.077   6.244   6.288   6.297
104 A'  105 A'   44 A"  106 A'  107 A'   45 A"   46 A"  108 A'                 
  6.390   6.486   6.761   9.724  23.302  24.048  25.774  25.916
109 A'  110 A'  111 A'  112 A'  113 A'  114 A'   47 A"  115 A'                 
 26.359  27.843  28.323  28.353  28.376  28.511  28.523  28.539
116 A'  117 A'   48 A"  118 A'  119 A'   49 A"  120 A'   50 A"                 
 28.583  28.685  66.705  66.736 127.865 127.891 127.926 151.636
121 A'  122 A'  123 A'  124 A'   51 A"  125 A'  126 A'  127 A'                 
215.7061901.799
128 A'  129 A'                                                                 
 --------------------------------------------------------------

          Ground-State Mulliken Net Atomic Charges

     Atom                 Charge (a.u.)
  ----------------------------------------
      1 F                    -0.032400
      2 F                    -0.052210
      3 Cl                    0.277507
      4 I                     0.148522
      5 C                    -0.141115
      6 C                    -0.200304
  ----------------------------------------
  Sum of atomic charges =     0.000000

 -----------------------------------------------------------------
                    Cartesian Multipole Moments
 -----------------------------------------------------------------
    Charge (ESU x 10^10)
                 0.0000
    Dipole Moment (Debye)
         X      -0.5809      Y      -1.5834      Z       0.0000
       Tot       1.6866
    Quadrupole Moments (Debye-Ang)
        XX     -61.1123     XY       0.2503     YY     -62.7906
        XZ      -0.0000     YZ       0.0000     ZZ     -62.1550
    Octopole Moments (Debye-Ang^2)
       XXX     -41.7643    XXY       1.6370    XYY     -14.0993
       YYY      31.0476    XXZ       0.0000    XYZ      -0.0000
       YYZ      -0.0000    XZZ     -10.1075    YZZ      15.7408
       ZZZ       0.0000
    Hexadecapole Moments (Debye-Ang^3)
      XXXX    -984.1396   XXXY     -54.7608   XXYY    -225.8629
      XYYY     -54.3532   YYYY    -455.8639   XXXZ      -0.0000
      XXYZ       0.0000   XYYZ       0.0000   YYYZ       0.0000
      XXZZ    -179.3492   XYZZ     -16.0192   YYZZ     -89.3321
      XZZZ      -0.0000   YZZZ       0.0000   ZZZZ     -74.0298
 -----------------------------------------------------------------
 Calculating analytic gradient of the SCF energy
 Gradient of SCF Energy
            1           2           3           4           5           6
    1   0.0000327   0.0001045  -0.0000145   0.0001191  -0.0000107  -0.0002312
    2  -0.0003627  -0.0000106   0.0000080   0.0002253   0.0001786  -0.0000386
    3   0.0000000   0.0000000  -0.0000000   0.0000000   0.0000000  -0.0000000
 Max gradient component =       3.627E-04
 RMS gradient           =       1.282E-04
 Gradient time:  CPU 9.57 s  wall 2.49 s
 Geometry Optimization Parameters
   NAtoms,    NIC,     NZ,  NCons,   NDum,   NFix, NCnnct, MaxDiis
        6      37       0       0       0       0       0       0

 Cartesian Hessian Update
 Hessian Updated using BFGS Update


** GEOMETRY OPTIMIZATION IN DELOCALIZED INTERNAL COORDINATES **
   Searching for a Minimum

   Optimization Cycle:  18

                       Coordinates (Angstroms)
     ATOM                X               Y               Z
      1  F         2.3341049312    1.4630240512    0.0000000000
      2  F        -0.2729089862    1.8987787013    0.0000000000
      3  Cl        2.2855003203   -1.0948915665    0.0000000000
      4  I        -1.3152102521   -0.8129383536    0.0000000000
      5  C         1.4929264170    0.4269549638    0.0000000000
      6  C         0.1743370364    0.6327455022    0.0000000000
   Point Group: cs    Number of degrees of freedom:     9


   Energy is  -7655.666220529

 Hessian Updated using BFGS Update

  9 Hessian modes will be used to form the next step
  Hessian Eigenvalues:
     0.058367    0.088647    0.168618    0.277170    0.281208    0.395310
     0.397962    0.504461    0.657980

 Minimum Search - Taking Simple RFO Step
 Searching for Lamda that Minimizes Along All modes
 Value Taken    Lamda =   0.00000000
 Step Taken.  Stepsize is  0.002217

                             Maximum     Tolerance    Cnvgd?
         Gradient           0.000178      0.000300     YES
         Displacement       0.001603      0.001200      NO
         Energy change     -0.000001      0.000001      NO


 New Cartesian Coordinates Obtained by Inverse Iteration

 Displacement from previous Coordinates is:  0.001781
 ----------------------------------------------------------------
             Standard Nuclear Orientation (Angstroms)
    I     Atom           X                Y                Z
 ----------------------------------------------------------------
    1      F       2.3338217790     1.4636078121     0.0000000000
    2      F      -0.2727260760     1.8985920645     0.0000000000
    3      Cl      2.2853455944    -1.0950624902     0.0000000000
    4      I      -1.3155595538    -0.8128892456     0.0000000000
    5      C       1.4932188046     0.4268020203     0.0000000000
    6      C       0.1746489184     0.6326231372     0.0000000000
 ----------------------------------------------------------------
 Molecular Point Group                 Cs    NOp =  2
 Largest Abelian Subgroup              Cs    NOp =  2
 Nuclear Repulsion Energy =   614.8568277436 hartrees
 There are       50 alpha and       50 beta electrons
 Applying Cartesian multipole field
    Component          Value
    ---------          -----
     (2,0,0)        1.00000E-11
     (0,2,0)        2.00000E-11
     (0,0,2)       -3.00000E-11
 Nucleus-field energy     =     0.0000000166 hartrees
 Requested basis set is 6-311++G(d,p)
 There are 61 shells and 180 basis functions
 A cutoff of  1.0D-11 yielded   1511 shell pairs
 There are     13980 function pairs (     15536 Cartesian)
 Smallest overlap matrix eigenvalue = 5.35E-05
 Guess MOs from SCF MO coefficient file

 -----------------------------------------------------------------------
  General SCF calculation program by
  Eric Jon Sundstrom, Paul Horn, Yuezhi Mao, Dmitri Zuev, Alec White,
  David Stuck, Shaama M.S., Shane Yost, Joonho Lee, David Small,
  Daniel Levine, Susi Lehtola, Hugh Burton, Evgeny Epifanovsky
 -----------------------------------------------------------------------
 Exchange:     0.2000 Hartree-Fock + 0.0800 Slater + 0.7200 B88
 Correlation:  0.1900 VWN1RPA + 0.8100 LYP
 Using SG-1 standard quadrature grid
 using 4 threads for integral computing
 -------------------------------------------------------
 OpenMP Integral computing Module                
 Release: version 2.0, May 2017, Q-Chem Inc. Pleasanton 
 -------------------------------------------------------
 -------------------------------------------------------
 OpenMP BLAS3 based DFT computing Module                
 Release: version 1.0, May 2013, Q-Chem Inc. Pittsburgh 
 -------------------------------------------------------
 A restricted SCF calculation will be
 performed using DIIS
 SCF converges when DIIS error is below 1.0e-08
 ---------------------------------------
  Cycle       Energy         DIIS error
 ---------------------------------------
    1   -7655.6662205560      7.79e-06  
    2   -7655.6662208868      2.19e-06  
    3   -7655.6662208605      3.29e-06  
    4   -7655.6662209033      5.61e-07  
    5   -7655.6662209043      2.35e-07  
    6   -7655.6662209045      3.37e-08  
    7   -7655.6662209045      1.35e-08  
    8   -7655.6662209045      5.47e-09  Convergence criterion met
 ---------------------------------------
 SCF time:   CPU 20.41s  wall 5.00s 
 SCF   energy in the final basis set =    -7655.6662209045
 Total energy in the final basis set =    -7655.6662209045

 --------------------------------------------------------------
             Orbital Energies (a.u.) and Symmetries
 --------------------------------------------------------------

 Alpha MOs, Restricted
 -- Occupied --                  
******* -176.33 -165.74 -165.74 -165.74 -101.60  -35.83  -31.32
  1 A'    2 A'    3 A'    1 A"    4 A'    5 A'    6 A'    7 A'                 
-31.317 -31.317 -24.737 -24.731 -22.974 -22.972 -22.972 -22.968
  2 A"    8 A'    9 A'   10 A'   11 A'    3 A"   12 A'   13 A'                 
-22.968 -10.343 -10.324  -9.514  -7.279  -7.268  -7.268  -6.379
  4 A"   14 A'   15 A'   16 A'   17 A'    5 A"   18 A'   19 A'                 
 -4.793  -4.776  -4.776  -2.059  -2.053  -2.053  -2.039  -2.039
 20 A'    6 A"   21 A'   22 A'   23 A'    7 A"    8 A"   24 A'                 
 -1.285  -1.267  -0.919  -0.805  -0.703  -0.627  -0.596  -0.551
 25 A'   26 A'   27 A'   28 A'   29 A'   30 A'   31 A'   32 A'                 
 -0.531  -0.493  -0.492  -0.447  -0.401  -0.390  -0.369  -0.323
  9 A"   33 A'   10 A"   34 A'   35 A'   11 A"   36 A'   12 A"                 
 -0.298  -0.264
 37 A'   13 A"                                                                 
 -- Virtual --                   
 -0.069  -0.029  -0.011  -0.005   0.037   0.042   0.055   0.068
 38 A'   14 A"   39 A'   40 A'   41 A'   42 A'   15 A"   43 A'                 
  0.078   0.087   0.092   0.103   0.110   0.121   0.140   0.168
 44 A'   16 A"   45 A'   46 A'   17 A"   47 A'   48 A'   49 A'                 
  0.206   0.213   0.220   0.252   0.263   0.283   0.304   0.316
 50 A'   51 A'   18 A"   19 A"   52 A'   53 A'   54 A'   55 A'                 
  0.332   0.338   0.346   0.363   0.381   0.388   0.394   0.426
 56 A'   20 A"   57 A'   58 A'   59 A'   21 A"   22 A"   60 A'                 
  0.438   0.446   0.458   0.476   0.487   0.511   0.605   0.626
 61 A'   23 A"   62 A'   63 A'   64 A'   24 A"   25 A"   65 A'                 
  0.649   0.668   0.738   0.776   0.806   0.820   0.828   0.879
 66 A'   67 A'   68 A'   69 A'   70 A'   26 A"   27 A"   71 A'                 
  0.929   0.938   1.089   1.102   1.121   1.190   1.294   1.307
 72 A'   73 A'   74 A'   28 A"   75 A'   29 A"   30 A"   76 A'                 
  1.343   1.359   1.369   1.386   1.402   1.460   1.478   1.531
 77 A'   31 A"   32 A"   78 A'   79 A'   80 A'   81 A'   82 A'                 
  1.567   1.603   1.670   1.855   1.858   1.878   1.960   2.117
 33 A"   83 A'   84 A'   85 A'   34 A"   86 A'   87 A'   88 A'                 
  2.177   2.226   2.337   2.454   2.566   2.779   2.837   3.025
 89 A'   35 A"   90 A'   91 A'   36 A"   37 A"   92 A'   93 A'                 
  3.131   3.419   3.737   3.750   3.753   3.798   3.917   3.922
 94 A'   95 A'   38 A"   96 A'   39 A"   97 A'   40 A"   98 A'                 
  3.943   3.967   3.982   4.005   4.086   4.154   4.252   4.408
 41 A"   99 A'   42 A"   43 A"  100 A'  101 A'  102 A'  103 A'                 
  4.615   4.883   5.979   6.024   6.077   6.244   6.288   6.297
104 A'  105 A'   44 A"  106 A'  107 A'   45 A"   46 A"  108 A'                 
  6.390   6.485   6.761   9.724  23.302  24.048  25.774  25.916
109 A'  110 A'  111 A'  112 A'  113 A'  114 A'   47 A"  115 A'                 
 26.359  27.843  28.323  28.353  28.376  28.511  28.523  28.539
116 A'  117 A'   48 A"  118 A'  119 A'   49 A"  120 A'   50 A"                 
 28.583  28.685  66.705  66.736 127.865 127.891 127.926 151.636
121 A'  122 A'  123 A'  124 A'   51 A"  125 A'  126 A'  127 A'                 
215.7061901.799
128 A'  129 A'                                                                 

 Beta MOs, Restricted
 -- Occupied --                  
******* -176.33 -165.74 -165.74 -165.74 -101.60  -35.83  -31.32
  1 A'    2 A'    3 A'    1 A"    4 A'    5 A'    6 A'    7 A'                 
-31.317 -31.317 -24.737 -24.731 -22.974 -22.972 -22.972 -22.968
  2 A"    8 A'    9 A'   10 A'   11 A'    3 A"   12 A'   13 A'                 
-22.968 -10.343 -10.324  -9.514  -7.279  -7.268  -7.268  -6.379
  4 A"   14 A'   15 A'   16 A'   17 A'    5 A"   18 A'   19 A'                 
 -4.793  -4.776  -4.776  -2.059  -2.053  -2.053  -2.039  -2.039
 20 A'    6 A"   21 A'   22 A'   23 A'    7 A"    8 A"   24 A'                 
 -1.285  -1.267  -0.919  -0.805  -0.703  -0.627  -0.596  -0.551
 25 A'   26 A'   27 A'   28 A'   29 A'   30 A'   31 A'   32 A'                 
 -0.531  -0.493  -0.492  -0.447  -0.401  -0.390  -0.369  -0.323
  9 A"   33 A'   10 A"   34 A'   35 A'   11 A"   36 A'   12 A"                 
 -0.298  -0.264
 37 A'   13 A"                                                                 
 -- Virtual --                   
 -0.069  -0.029  -0.011  -0.005   0.037   0.042   0.055   0.068
 38 A'   14 A"   39 A'   40 A'   41 A'   42 A'   15 A"   43 A'                 
  0.078   0.087   0.092   0.103   0.110   0.121   0.140   0.168
 44 A'   16 A"   45 A'   46 A'   17 A"   47 A'   48 A'   49 A'                 
  0.206   0.213   0.220   0.252   0.263   0.283   0.304   0.316
 50 A'   51 A'   18 A"   19 A"   52 A'   53 A'   54 A'   55 A'                 
  0.332   0.338   0.346   0.363   0.381   0.388   0.394   0.426
 56 A'   20 A"   57 A'   58 A'   59 A'   21 A"   22 A"   60 A'                 
  0.438   0.446   0.458   0.476   0.487   0.511   0.605   0.626
 61 A'   23 A"   62 A'   63 A'   64 A'   24 A"   25 A"   65 A'                 
  0.649   0.668   0.738   0.776   0.806   0.820   0.828   0.879
 66 A'   67 A'   68 A'   69 A'   70 A'   26 A"   27 A"   71 A'                 
  0.929   0.938   1.089   1.102   1.121   1.190   1.294   1.307
 72 A'   73 A'   74 A'   28 A"   75 A'   29 A"   30 A"   76 A'                 
  1.343   1.359   1.369   1.386   1.402   1.460   1.478   1.531
 77 A'   31 A"   32 A"   78 A'   79 A'   80 A'   81 A'   82 A'                 
  1.567   1.603   1.670   1.855   1.858   1.878   1.960   2.117
 33 A"   83 A'   84 A'   85 A'   34 A"   86 A'   87 A'   88 A'                 
  2.177   2.226   2.337   2.454   2.566   2.779   2.837   3.025
 89 A'   35 A"   90 A'   91 A'   36 A"   37 A"   92 A'   93 A'                 
  3.131   3.419   3.737   3.750   3.753   3.798   3.917   3.922
 94 A'   95 A'   38 A"   96 A'   39 A"   97 A'   40 A"   98 A'                 
  3.943   3.967   3.982   4.005   4.086   4.154   4.252   4.408
 41 A"   99 A'   42 A"   43 A"  100 A'  101 A'  102 A'  103 A'                 
  4.615   4.883   5.979   6.024   6.077   6.244   6.288   6.297
104 A'  105 A'   44 A"  106 A'  107 A'   45 A"   46 A"  108 A'                 
  6.390   6.485   6.761   9.724  23.302  24.048  25.774  25.916
109 A'  110 A'  111 A'  112 A'  113 A'  114 A'   47 A"  115 A'                 
 26.359  27.843  28.323  28.353  28.376  28.511  28.523  28.539
116 A'  117 A'   48 A"  118 A'  119 A'   49 A"  120 A'   50 A"                 
 28.583  28.685  66.705  66.736 127.865 127.891 127.926 151.636
121 A'  122 A'  123 A'  124 A'   51 A"  125 A'  126 A'  127 A'                 
215.7061901.799
128 A'  129 A'                                                                 
 --------------------------------------------------------------

          Ground-State Mulliken Net Atomic Charges

     Atom                 Charge (a.u.)
  ----------------------------------------
      1 F                    -0.032598
      2 F                    -0.052135
      3 Cl                    0.277798
      4 I                     0.148405
      5 C                    -0.141134
      6 C                    -0.200337
  ----------------------------------------
  Sum of atomic charges =     0.000000

 -----------------------------------------------------------------
                    Cartesian Multipole Moments
 -----------------------------------------------------------------
    Charge (ESU x 10^10)
                 0.0000
    Dipole Moment (Debye)
         X      -0.5799      Y      -1.5850      Z       0.0000
       Tot       1.6877
    Quadrupole Moments (Debye-Ang)
        XX     -61.1092     XY       0.2455     YY     -62.7919
        XZ      -0.0000     YZ      -0.0000     ZZ     -62.1554
    Octopole Moments (Debye-Ang^2)
       XXX     -41.7392    XXY       1.6272    XYY     -14.0898
       YYY      31.0450    XXZ       0.0000    XYZ       0.0000
       YYZ       0.0000    XZZ     -10.0973    YZZ      15.7403
       ZZZ       0.0000
    Hexadecapole Moments (Debye-Ang^3)
      XXXX    -984.2074   XXXY     -54.7985   XXYY    -225.8887
      XYYY     -54.4156   YYYY    -455.8974   XXXZ      -0.0000
      XXYZ      -0.0000   XYYZ      -0.0000   YYYZ      -0.0000
      XXZZ    -179.3642   XYZZ     -16.0329   YYZZ     -89.3387
      XZZZ       0.0000   YZZZ       0.0000   ZZZZ     -74.0311
 -----------------------------------------------------------------
 Calculating analytic gradient of the SCF energy
 Gradient of SCF Energy
            1           2           3           4           5           6
    1   0.0000198   0.0000829  -0.0001031   0.0000155   0.0000602  -0.0000753
    2  -0.0001610  -0.0000102  -0.0000023   0.0001606  -0.0000180   0.0000309
    3   0.0000000  -0.0000000   0.0000000   0.0000000  -0.0000000   0.0000000
 Max gradient component =       1.610E-04
 RMS gradient           =       6.687E-05
 Gradient time:  CPU 9.48 s  wall 2.47 s
 Geometry Optimization Parameters
   NAtoms,    NIC,     NZ,  NCons,   NDum,   NFix, NCnnct, MaxDiis
        6      37       0       0       0       0       0       0

 Cartesian Hessian Update
 Hessian Updated using BFGS Update


** GEOMETRY OPTIMIZATION IN DELOCALIZED INTERNAL COORDINATES **
   Searching for a Minimum

   Optimization Cycle:  19

                       Coordinates (Angstroms)
     ATOM                X               Y               Z
      1  F         2.3338217790    1.4636078121    0.0000000000
      2  F        -0.2727260760    1.8985920645    0.0000000000
      3  Cl        2.2853455944   -1.0950624902    0.0000000000
      4  I        -1.3155595538   -0.8128892456    0.0000000000
      5  C         1.4932188046    0.4268020203    0.0000000000
      6  C         0.1746489184    0.6326231372    0.0000000000
   Point Group: cs    Number of degrees of freedom:     9


   Energy is  -7655.666220904

 Hessian Updated using BFGS Update

  9 Hessian modes will be used to form the next step
  Hessian Eigenvalues:
     0.060630    0.074819    0.170194    0.263112    0.280810    0.378549
     0.395589    0.500821    0.651096

 Minimum Search - Taking Simple RFO Step
 Searching for Lamda that Minimizes Along All modes
 Value Taken    Lamda =   0.00000000
 Step Taken.  Stepsize is  0.000794

                             Maximum     Tolerance    Cnvgd?
         Gradient           0.000088      0.000300     YES
         Displacement       0.000645      0.001200     YES
         Energy change     -0.000000      0.000001     YES


                       Distance Matrix (Angstroms)
             F (  1)   F (  2)   Cl(  3)   I (  4)   C (  5)
   F (  2)  2.642594
   Cl(  3)  2.559129  3.937728
   I (  4)  4.301212  2.905105  3.611944
   C (  5)  1.334758  2.298853  1.715674  3.070191
   C (  6)  2.313561  1.342692  2.727625  2.076109  1.334537

 Final energy is   -7655.6662209044534     


 ******************************
 **  OPTIMIZATION CONVERGED  **
 ******************************

                       Coordinates (Angstroms)
     ATOM                X               Y               Z
      1  F         2.3338217790    1.4636078121    0.0000000000
      2  F        -0.2727260760    1.8985920645    0.0000000000
      3  Cl        2.2853455944   -1.0950624902    0.0000000000
      4  I        -1.3155595538   -0.8128892456    0.0000000000
      5  C         1.4932188046    0.4268020203    0.0000000000
      6  C         0.1746489184    0.6326231372    0.0000000000

Z-matrix Print:
$molecule
0 1
I 
C  1 2.076109
C  2 1.334537 1 127.000311
F  3 1.334758 2 120.161888 1 -180.000000 0
F  2 1.342692 1 114.665077 3 -180.000000 0
Cl 3 1.715674 2 126.368813 1 -0.000000 0
$end


 --------------------------------------------------------------
             Orbital Energies (a.u.) and Symmetries
 --------------------------------------------------------------

 Alpha MOs, Restricted
 -- Occupied --                  
******* -176.33 -165.74 -165.74 -165.74 -101.60  -35.83  -31.32
  1 A'    2 A'    3 A'    1 A"    4 A'    5 A'    6 A'    7 A'                 
-31.317 -31.317 -24.737 -24.731 -22.974 -22.972 -22.972 -22.968
  2 A"    8 A'    9 A'   10 A'   11 A'    3 A"   12 A'   13 A'                 
-22.968 -10.343 -10.324  -9.514  -7.279  -7.268  -7.268  -6.379
  4 A"   14 A'   15 A'   16 A'   17 A'    5 A"   18 A'   19 A'                 
 -4.793  -4.776  -4.776  -2.059  -2.053  -2.053  -2.039  -2.039
 20 A'    6 A"   21 A'   22 A'   23 A'    7 A"    8 A"   24 A'                 
 -1.285  -1.267  -0.919  -0.805  -0.703  -0.627  -0.596  -0.551
 25 A'   26 A'   27 A'   28 A'   29 A'   30 A'   31 A'   32 A'                 
 -0.531  -0.493  -0.492  -0.447  -0.401  -0.390  -0.369  -0.323
  9 A"   33 A'   10 A"   34 A'   35 A'   11 A"   36 A'   12 A"                 
 -0.298  -0.264
 37 A'   13 A"                                                                 
 -- Virtual --                   
 -0.069  -0.029  -0.011  -0.005   0.037   0.042   0.055   0.068
 38 A'   14 A"   39 A'   40 A'   41 A'   42 A'   15 A"   43 A'                 
  0.078   0.087   0.092   0.103   0.110   0.121   0.140   0.168
 44 A'   16 A"   45 A'   46 A'   17 A"   47 A'   48 A'   49 A'                 
  0.206   0.213   0.220   0.252   0.263   0.283   0.304   0.316
 50 A'   51 A'   18 A"   19 A"   52 A'   53 A'   54 A'   55 A'                 
  0.332   0.338   0.346   0.363   0.381   0.388   0.394   0.426
 56 A'   20 A"   57 A'   58 A'   59 A'   21 A"   22 A"   60 A'                 
  0.438   0.446   0.458   0.476   0.487   0.511   0.605   0.626
 61 A'   23 A"   62 A'   63 A'   64 A'   24 A"   25 A"   65 A'                 
  0.649   0.668   0.738   0.776   0.806   0.820   0.828   0.879
 66 A'   67 A'   68 A'   69 A'   70 A'   26 A"   27 A"   71 A'                 
  0.929   0.938   1.089   1.102   1.121   1.190   1.294   1.307
 72 A'   73 A'   74 A'   28 A"   75 A'   29 A"   30 A"   76 A'                 
  1.343   1.359   1.369   1.386   1.402   1.460   1.478   1.531
 77 A'   31 A"   32 A"   78 A'   79 A'   80 A'   81 A'   82 A'                 
  1.567   1.603   1.670   1.855   1.858   1.878   1.960   2.117
 33 A"   83 A'   84 A'   85 A'   34 A"   86 A'   87 A'   88 A'                 
  2.177   2.226   2.337   2.454   2.566   2.779   2.837   3.025
 89 A'   35 A"   90 A'   91 A'   36 A"   37 A"   92 A'   93 A'                 
  3.131   3.419   3.737   3.750   3.753   3.798   3.917   3.922
 94 A'   95 A'   38 A"   96 A'   39 A"   97 A'   40 A"   98 A'                 
  3.943   3.967   3.982   4.005   4.086   4.154   4.252   4.408
 41 A"   99 A'   42 A"   43 A"  100 A'  101 A'  102 A'  103 A'                 
  4.615   4.883   5.979   6.024   6.077   6.244   6.288   6.297
104 A'  105 A'   44 A"  106 A'  107 A'   45 A"   46 A"  108 A'                 
  6.390   6.485   6.761   9.724  23.302  24.048  25.774  25.916
109 A'  110 A'  111 A'  112 A'  113 A'  114 A'   47 A"  115 A'                 
 26.359  27.843  28.323  28.353  28.376  28.511  28.523  28.539
116 A'  117 A'   48 A"  118 A'  119 A'   49 A"  120 A'   50 A"                 
 28.583  28.685  66.705  66.736 127.865 127.891 127.926 151.636
121 A'  122 A'  123 A'  124 A'   51 A"  125 A'  126 A'  127 A'                 
215.7061901.799
128 A'  129 A'                                                                 

 Beta MOs, Restricted
 -- Occupied --                  
******* -176.33 -165.74 -165.74 -165.74 -101.60  -35.83  -31.32
  1 A'    2 A'    3 A'    1 A"    4 A'    5 A'    6 A'    7 A'                 
-31.317 -31.317 -24.737 -24.731 -22.974 -22.972 -22.972 -22.968
  2 A"    8 A'    9 A'   10 A'   11 A'    3 A"   12 A'   13 A'                 
-22.968 -10.343 -10.324  -9.514  -7.279  -7.268  -7.268  -6.379
  4 A"   14 A'   15 A'   16 A'   17 A'    5 A"   18 A'   19 A'                 
 -4.793  -4.776  -4.776  -2.059  -2.053  -2.053  -2.039  -2.039
 20 A'    6 A"   21 A'   22 A'   23 A'    7 A"    8 A"   24 A'                 
 -1.285  -1.267  -0.919  -0.805  -0.703  -0.627  -0.596  -0.551
 25 A'   26 A'   27 A'   28 A'   29 A'   30 A'   31 A'   32 A'                 
 -0.531  -0.493  -0.492  -0.447  -0.401  -0.390  -0.369  -0.323
  9 A"   33 A'   10 A"   34 A'   35 A'   11 A"   36 A'   12 A"                 
 -0.298  -0.264
 37 A'   13 A"                                                                 
 -- Virtual --                   
 -0.069  -0.029  -0.011  -0.005   0.037   0.042   0.055   0.068
 38 A'   14 A"   39 A'   40 A'   41 A'   42 A'   15 A"   43 A'                 
  0.078   0.087   0.092   0.103   0.110   0.121   0.140   0.168
 44 A'   16 A"   45 A'   46 A'   17 A"   47 A'   48 A'   49 A'                 
  0.206   0.213   0.220   0.252   0.263   0.283   0.304   0.316
 50 A'   51 A'   18 A"   19 A"   52 A'   53 A'   54 A'   55 A'                 
  0.332   0.338   0.346   0.363   0.381   0.388   0.394   0.426
 56 A'   20 A"   57 A'   58 A'   59 A'   21 A"   22 A"   60 A'                 
  0.438   0.446   0.458   0.476   0.487   0.511   0.605   0.626
 61 A'   23 A"   62 A'   63 A'   64 A'   24 A"   25 A"   65 A'                 
  0.649   0.668   0.738   0.776   0.806   0.820   0.828   0.879
 66 A'   67 A'   68 A'   69 A'   70 A'   26 A"   27 A"   71 A'                 
  0.929   0.938   1.089   1.102   1.121   1.190   1.294   1.307
 72 A'   73 A'   74 A'   28 A"   75 A'   29 A"   30 A"   76 A'                 
  1.343   1.359   1.369   1.386   1.402   1.460   1.478   1.531
 77 A'   31 A"   32 A"   78 A'   79 A'   80 A'   81 A'   82 A'                 
  1.567   1.603   1.670   1.855   1.858   1.878   1.960   2.117
 33 A"   83 A'   84 A'   85 A'   34 A"   86 A'   87 A'   88 A'                 
  2.177   2.226   2.337   2.454   2.566   2.779   2.837   3.025
 89 A'   35 A"   90 A'   91 A'   36 A"   37 A"   92 A'   93 A'                 
  3.131   3.419   3.737   3.750   3.753   3.798   3.917   3.922
 94 A'   95 A'   38 A"   96 A'   39 A"   97 A'   40 A"   98 A'                 
  3.943   3.967   3.982   4.005   4.086   4.154   4.252   4.408
 41 A"   99 A'   42 A"   43 A"  100 A'  101 A'  102 A'  103 A'                 
  4.615   4.883   5.979   6.024   6.077   6.244   6.288   6.297
104 A'  105 A'   44 A"  106 A'  107 A'   45 A"   46 A"  108 A'                 
  6.390   6.485   6.761   9.724  23.302  24.048  25.774  25.916
109 A'  110 A'  111 A'  112 A'  113 A'  114 A'   47 A"  115 A'                 
 26.359  27.843  28.323  28.353  28.376  28.511  28.523  28.539
116 A'  117 A'   48 A"  118 A'  119 A'   49 A"  120 A'   50 A"                 
 28.583  28.685  66.705  66.736 127.865 127.891 127.926 151.636
121 A'  122 A'  123 A'  124 A'   51 A"  125 A'  126 A'  127 A'                 
215.7061901.799
128 A'  129 A'                                                                 
 --------------------------------------------------------------

          Ground-State Mulliken Net Atomic Charges

     Atom                 Charge (a.u.)
  ----------------------------------------
      1 F                    -0.032598
      2 F                    -0.052135
      3 Cl                    0.277798
      4 I                     0.148405
      5 C                    -0.141134
      6 C                    -0.200337
  ----------------------------------------
  Sum of atomic charges =     0.000000

 -----------------------------------------------------------------
                    Cartesian Multipole Moments
 -----------------------------------------------------------------
    Charge (ESU x 10^10)
                 0.0000
    Dipole Moment (Debye)
         X      -0.5799      Y      -1.5850      Z       0.0000
       Tot       1.6877
    Quadrupole Moments (Debye-Ang)
        XX     -61.1092     XY       0.2455     YY     -62.7919
        XZ      -0.0000     YZ      -0.0000     ZZ     -62.1554
    Octopole Moments (Debye-Ang^2)
       XXX     -41.7392    XXY       1.6272    XYY     -14.0898
       YYY      31.0450    XXZ       0.0000    XYZ       0.0000
       YYZ       0.0000    XZZ     -10.0973    YZZ      15.7403
       ZZZ       0.0000
    Hexadecapole Moments (Debye-Ang^3)
      XXXX    -984.2074   XXXY     -54.7985   XXYY    -225.8887
      XYYY     -54.4156   YYYY    -455.8974   XXXZ      -0.0000
      XXYZ      -0.0000   XYYZ      -0.0000   YYYZ      -0.0000
      XXZZ    -179.3642   XYZZ     -16.0329   YYZZ     -89.3387
      XZZZ       0.0000   YZZZ       0.0000   ZZZZ     -74.0311
 -----------------------------------------------------------------
Archival summary:
1\1\TWL01\OPT\ProcedureUnspecified\BasisUnspecified\1l122\taweetha\TueAug2801:18:322018TueAug2801:18:322018\0\\#,OPT,ProcedureUnspecified,BasisUnspecified,\\0,1\I\C,1,2.07611\C,2,1.33454,1,127\F,3,1.33476,2,120.162,1,-180,0\F,2,1.34269,1,114.665,3,-180,0\Cl,3,1.71567,2,126.369,1,-0,0\\\@

 Total job time:  194.13s(wall), 721.63s(cpu) 
 Tue Aug 28 01:18:32 2018

        *************************************************************
        *                                                           *
        *  Thank you very much for using Q-Chem.  Have a nice day.  *
        *                                                           *
        *************************************************************


 
User input: 2 of 2 
 
Q-Chem Developer Version!
                  Welcome to Q-Chem
     A Quantum Leap Into The Future Of Chemistry


 Q-Chem 5.1, Q-Chem, Inc., Pleasanton, CA (2018)

 Yihan Shao,  Zhengting Gan,  E. Epifanovsky,  A. T. B. Gilbert,  M. Wormit,  
 J. Kussmann,  A. W. Lange,  A. Behn,  Jia Deng,  Xintian Feng,  D. Ghosh,  
 M. Goldey,  P. R. Horn,  L. D. Jacobson,  I. Kaliman,  T. Kus,  A. Landau,  
 Jie Liu,  E. I. Proynov,  R. M. Richard,  R. P. Steele,  E. J. Sundstrom,  
 H. L. Woodcock III,  P. M. Zimmerman,  D. Zuev,  B. Albrecht,  E. Alguire,  
 S. A. Baeppler,  D. Barton,  Z. Benda,  Y. A. Bernard,  E. J. Berquist,  
 K. B. Bravaya,  H. Burton,  D. Casanova,  Chun-Min Chang,  Yunqing Chen,  
 A. Chien,  K. D. Closser,  M. P. Coons,  S. Coriani,  S. Dasgupta,  
 A. L. Dempwolff,  M. Diedenhofen,  Hainam Do,  R. G. Edgar,  Po-Tung Fang,  
 S. Faraji,  S. Fatehi,  Qingguo Feng,  K. D. Fenk,  J. Fosso-Tande,  
 Qinghui Ge,  A. Ghysels,  G. Gidofalvi,  J. Gomes,  J. Gonthier,  A. Gunina,  
 D. Hait,  M. W. D. Hanson-Heine,  P. H. P. Harbach,  A. W. Hauser,  
 J. E. Herr,  E. G. Hohenstein,  Z. C. Holden,  Kerwin Hui,  B. C. Huynh,  
 T.-C. Jagau,  Hyunjun Ji,  B. Kaduk,  K. Khistyaev,  Jaehoon Kim,  
 P. Klunzinger,  K. Koh,  D. Kosenkov,  L. Koulias,  T. Kowalczyk,  
 C. M. Krauter,  A. Kunitsa,  Ka Un Lao,  A. Laurent,  K. V. Lawler,  
 Joonho Lee,  D. Lefrancois,  S. Lehtola,  D. S. Levine,  Yi-Pei Li,  
 You-Sheng Lin,  Fenglai Liu,  E. Livshits,  A. Luenser,  P. Manohar,  
 E. Mansoor,  S. F. Manzer,  Shan-Ping Mao,  Yuezhi Mao,  N. Mardirossian,  
 A. V. Marenich,  T. Markovich,  L. A. Martinez-Martinez,  S. A. Maurer,  
 N. J. Mayhall,  S. C. McKenzie,  J.-M. Mewes,  A. F. Morrison,  
 J. W. Mullinax,  K. Nanda,  T. S. Nguyen-Beck,  R. Olivares-Amaya,  
 J. A. Parkhill,  T. M. Perrine,  F. Plasser,  P. Pokhilko,  S. Prager,  
 A. Prociuk,  E. Ramos,  D. R. Rehn,  F. Rob,  M. Schneider,  N. Sergueev,  
 S. M. Sharada,  S. Sharma,  D. W. Small,  T. Stauch,  T. Stein,  
 Yu-Chuan Su,  A. J. W. Thom,  A. Tkatchenko,  T. Tsuchimochi,  N. M. Tubman,  
 L. Vogt,  M. L. Vidal,  O. Vydrov,  M. A. Watson,  J. Wenzel,  
 M. de Wergifosse,  T. A. Wesolowski,  A. White,  J. Witte,  A. Yamada,  
 Jun Yang,  K. Yao,  S. Yeganeh,  S. R. Yost,  Zhi-Qiang You,  A. Zech,  
 Igor Ying Zhang,  Xing Zhang,  Yan Zhao,  Ying Zhu,  B. R. Brooks,  
 G. K. L. Chan,  C. J. Cramer,  M. S. Gordon,  W. J. Hehre,  A. Klamt,  
 M. W. Schmidt,  C. D. Sherrill,  D. G. Truhlar,  A. Aspuru-Guzik,  R. Baer,  
 A. T. Bell,  N. A. Besley,  Jeng-Da Chai,  A. E. DePrince, III,  
 R. A. DiStasio Jr.,  A. Dreuw,  B. D. Dunietz,  T. R. Furlani,  
 Chao-Ping Hsu,  Yousung Jung,  Jing Kong,  D. S. Lambrecht,  WanZhen Liang,  
 C. Ochsenfeld,  V. A. Rassolov,  L. V. Slipchenko,  J. E. Subotnik,  
 T. Van Voorhis,  J. M. Herbert,  A. I. Krylov,  P. M. W. Gill,  M. Head-Gordon

 Contributors to earlier versions of Q-Chem not listed above: 
 R. D. Adamson,  B. Austin,  J. Baker,  G. J. O. Beran,  K. Brandhorst,  
 S. T. Brown,  E. F. C. Byrd,  A. K. Chakraborty,  C.-L. Cheng,  
 Siu Hung Chien,  D. M. Chipman,  D. L. Crittenden,  H. Dachsel,  
 R. J. Doerksen,  A. D. Dutoi,  L. Fusti-Molnar,  W. A. Goddard III,  
 A. Golubeva-Zadorozhnaya,  S. R. Gwaltney,  G. Hawkins,  A. Heyden,  
 S. Hirata,  G. Kedziora,  F. J. Keil,  C. Kelley,  Jihan Kim,  R. A. King,  
 R. Z. Khaliullin,  P. P. Korambath,  W. Kurlancheek,  A. M. Lee,  M. S. Lee,  
 S. V. Levchenko,  Ching Yeh Lin,  D. Liotard,  R. C. Lochan,  I. Lotan,  
 P. E. Maslen,  N. Nair,  D. P. O'Neill,  D. Neuhauser,  E. Neuscamman,  
 C. M. Oana,  R. Olson,  B. Peters,  R. Peverati,  P. A. Pieniazek,  
 Y. M. Rhee,  J. Ritchie,  M. A. Rohrdanz,  E. Rosta,  N. J. Russ,  
 H. F. Schaefer III,  N. E. Schultz,  N. Shenvi,  A. C. Simmonett,  A. Sodt,  
 D. Stuck,  K. S. Thanthiriwatte,  V. Vanovschi,  Tao Wang,  A. Warshel,  
 C. F. Williams,  Q. Wu,  X. Xu,  W. Zhang

 Please cite Q-Chem as follows:
 Y. Shao et al., Mol. Phys. 113, 184-215 (2015)
 DOI: 10.1080/00268976.2014.952696

 Q-Chem 5.1.1 for Intel X86 EM64T Linux

 Parts of Q-Chem use Armadillo 8.300.2 (Tropical Shenanigans).
 http://arma.sourceforge.net/

 Q-Chem begins on Tue Aug 28 01:18:32 2018  

Host: 
0

     Scratch files written to /scratch/taweetham/qchem9762//
The previous job contains 0 fragments, simply inherited here
Input Ideriv = 2
Curr. Ideriv = -1
Max.  Ideriv = 2

Checking the input file for inconsistencies... 	...done.

--------------------------------------------------------------
User input:
--------------------------------------------------------------

$molecule
read
$end

$rem
   SCF_GUESS 	READ
   JOB_TYPE 	FREQUENCY
   BASIS 	6-311++G**
   EXCHANGE 	B3LYP
   MEM_TOTAL	7500	
$end


--------------------------------------------------------------
 ----------------------------------------------------------------
             Standard Nuclear Orientation (Angstroms)
    I     Atom           X                Y                Z
 ----------------------------------------------------------------
    1      F       2.7411832367     0.9902539165    -0.0000000000
    2      F       0.3588747146     2.1338924633    -0.0000000000
    3      Cl      1.9820964835    -1.4537041350     0.0000000000
    4      I      -1.3977899329    -0.1799272949    -0.0000000000
    5      C       1.6451063498     0.2285485479     0.0000000000
    6      C       0.4360110938     0.7934180364    -0.0000000000
 ----------------------------------------------------------------
 Molecular Point Group                 Cs    NOp =  2
 Largest Abelian Subgroup              Cs    NOp =  2
 Nuclear Repulsion Energy =   614.8568277436 hartrees
 There are       50 alpha and       50 beta electrons
 Requested basis set is 6-311++G(d,p)
 There are 61 shells and 180 basis functions

 Total QAlloc Memory Limit   7500 MB
 Mega-Array Size       188 MB
 MEM_STATIC part       192 MB

                       Distance Matrix (Angstroms)
             F (  1)   F (  2)   Cl(  3)   I (  4)   C (  5)
   F (  2)  2.642594
   Cl(  3)  2.559129  3.937728
   I (  4)  4.301212  2.905105  3.611944
   C (  5)  1.334758  2.298853  1.715674  3.070191
   C (  6)  2.313561  1.342692  2.727625  2.076109  1.334537

 A cutoff of  1.0D-11 yielded   1511 shell pairs
 There are     13980 function pairs (     15536 Cartesian)

 -------------------------------------------------------
 OpenMP Integral Computing Module                       
 Release: version 1.0, May 2013, Q-Chem Inc. Pittsburgh 
 -------------------------------------------------------
 Integral Job Info:
 Integral job number is                      11
 Integral operator is                         1
 short-range coefficients                     0
 long-range coefficients              100000000
 Omega coefficients                           0
 if combine SR and LR in K                    0
 Integral screening is                        0
 Integral computing path is                   2
 max size of driver memory is            800000
 size of driver memory is                593474
 size of scratch memory is             11933652
 max col of scratch BK array               1296
 max len of scratch array in speh3          155
 max len of scratch index in speh4           18
 max int batch size is                      520
 min int batch size is                       52
 fixed nKL is                                52
 max L of basis functions is                  2
 order of int derivative is                   0
 number of shells is                         61
 number of basis is                         190
 number of cartesian basis is               190
 number of contracted shell pairs          1511
 number of primitive shell pairs           3635
 maxK2 (contraction) of shell pair           36
 max number of K2 of shell pair               1
 max number of CS2 of shell pair            155
 max number of PS2 of shell pair            372
 mem total for path MDJ                  529068
 -------------------------------------------------------
 Smallest overlap matrix eigenvalue = 5.35E-05
 Guess MOs from SCF MO coefficient file

 -----------------------------------------------------------------------
  General SCF calculation program by
  Eric Jon Sundstrom, Paul Horn, Yuezhi Mao, Dmitri Zuev, Alec White,
  David Stuck, Shaama M.S., Shane Yost, Joonho Lee, David Small,
  Daniel Levine, Susi Lehtola, Hugh Burton, Evgeny Epifanovsky
 -----------------------------------------------------------------------
 Exchange:     0.2000 Hartree-Fock + 0.0800 Slater + 0.7200 B88
 Correlation:  0.1900 VWN1RPA + 0.8100 LYP
 Using SG-1 standard quadrature grid
 using 4 threads for integral computing
 -------------------------------------------------------
 OpenMP Integral computing Module                
 Release: version 2.0, May 2017, Q-Chem Inc. Pleasanton 
 -------------------------------------------------------
 -------------------------------------------------------
 OpenMP BLAS3 based DFT computing Module                
 Release: version 1.0, May 2013, Q-Chem Inc. Pittsburgh 
 -------------------------------------------------------
 A restricted SCF calculation will be
 performed using DIIS
 SCF converges when DIIS error is below 1.0e-08
 ---------------------------------------
  Cycle       Energy         DIIS error
 ---------------------------------------
    1   -7655.4944592296      5.54e-03  
    2   -7655.6607515206      1.32e-03  
    3   -7655.6553424080      1.96e-03  
    4   -7655.6660828936      2.37e-04  
    5   -7655.6662086585      1.55e-04  
    6   -7655.6662979281      3.04e-05  
    7   -7655.6663013655      9.43e-06  
    8   -7655.6663015677      3.96e-06  
    9   -7655.6663016095      5.43e-07  
   10   -7655.6663016104      1.70e-07  
   11   -7655.6663016105      3.84e-08  
   12   -7655.6663016105      9.12e-09  Convergence criterion met
 ---------------------------------------
 SCF time:   CPU 31.30s  wall 8.00s 
 SCF   energy in the final basis set =    -7655.6663016105
 Total energy in the final basis set =    -7655.6663016105

 --------------------------------------------------------------
             Orbital Energies (a.u.) and Symmetries
 --------------------------------------------------------------

 Alpha MOs, Restricted
 -- Occupied --                  
******* -176.33 -165.74 -165.73 -165.73 -101.60  -35.83  -31.32
  1 A'    2 A'    3 A'    1 A"    4 A'    5 A'    6 A'    7 A'                 
-31.317 -31.317 -24.737 -24.731 -22.974 -22.972 -22.972 -22.968
  2 A"    8 A'    9 A'   10 A'   11 A'    3 A"   12 A'   13 A'                 
-22.968 -10.343 -10.324  -9.514  -7.279  -7.268  -7.268  -6.379
  4 A"   14 A'   15 A'   16 A'   17 A'    5 A"   18 A'   19 A'                 
 -4.793  -4.777  -4.776  -2.058  -2.053  -2.053  -2.039  -2.039
 20 A'    6 A"   21 A'   22 A'    7 A"   23 A'   24 A'    8 A"                 
 -1.285  -1.267  -0.919  -0.805  -0.703  -0.627  -0.596  -0.551
 25 A'   26 A'   27 A'   28 A'   29 A'   30 A'   31 A'   32 A'                 
 -0.531  -0.493  -0.492  -0.447  -0.400  -0.390  -0.368  -0.323
  9 A"   33 A'   10 A"   34 A'   35 A'   11 A"   36 A'   12 A"                 
 -0.298  -0.264
 37 A'   13 A"                                                                 
 -- Virtual --                   
 -0.069  -0.029  -0.011  -0.005   0.037   0.042   0.055   0.068
 38 A'   14 A"   39 A'   40 A'   41 A'   42 A'   15 A"   43 A'                 
  0.078   0.087   0.092   0.103   0.110   0.121   0.140   0.168
 44 A'   16 A"   45 A'   46 A'   17 A"   47 A'   48 A'   49 A'                 
  0.206   0.213   0.220   0.252   0.263   0.283   0.304   0.316
 50 A'   51 A'   18 A"   19 A"   52 A'   53 A'   54 A'   55 A'                 
  0.332   0.338   0.346   0.363   0.381   0.387   0.394   0.426
 56 A'   20 A"   57 A'   58 A'   59 A'   21 A"   22 A"   60 A'                 
  0.438   0.446   0.458   0.476   0.487   0.511   0.605   0.626
 61 A'   23 A"   62 A'   63 A'   64 A'   24 A"   25 A"   65 A'                 
  0.649   0.669   0.738   0.776   0.806   0.820   0.828   0.879
 66 A'   67 A'   68 A'   69 A'   70 A'   26 A"   27 A"   71 A'                 
  0.929   0.938   1.089   1.102   1.121   1.190   1.293   1.307
 72 A'   73 A'   74 A'   28 A"   75 A'   29 A"   30 A"   76 A'                 
  1.341   1.359   1.369   1.386   1.402   1.460   1.477   1.531
 77 A'   31 A"   32 A"   78 A'   79 A'   80 A'   81 A'   82 A'                 
  1.567   1.603   1.671   1.855   1.858   1.878   1.960   2.117
 33 A"   83 A'   84 A'   85 A'   34 A"   86 A'   87 A'   88 A'                 
  2.177   2.226   2.338   2.454   2.566   2.779   2.837   3.025
 89 A'   35 A"   90 A'   91 A'   36 A"   37 A"   92 A'   93 A'                 
  3.131   3.419   3.737   3.750   3.753   3.798   3.917   3.922
 94 A'   95 A'   38 A"   96 A'   39 A"   97 A'   40 A"   98 A'                 
  3.942   3.967   3.982   4.006   4.086   4.153   4.251   4.408
 41 A"   99 A'   42 A"   43 A"  100 A'  101 A'  102 A'  103 A'                 
  4.615   4.883   5.979   6.024   6.076   6.244   6.288   6.297
104 A'  105 A'   44 A"  106 A'  107 A'   45 A"   46 A"  108 A'                 
  6.390   6.485   6.761   9.724  23.302  24.048  25.775  25.916
109 A'  110 A'  111 A'  112 A'  113 A'  114 A'   47 A"  115 A'                 
 26.360  27.843  28.323  28.353  28.377  28.511  28.523  28.539
116 A'  117 A'   48 A"  118 A'  119 A'   49 A"  120 A'   50 A"                 
 28.583  28.685  66.705  66.736 127.865 127.891 127.926 151.636
121 A'  122 A'  123 A'  124 A'   51 A"  125 A'  126 A'  127 A'                 
215.7061901.799
128 A'  129 A'                                                                 

 Beta MOs, Restricted
 -- Occupied --                  
******* -176.33 -165.74 -165.73 -165.73 -101.60  -35.83  -31.32
  1 A'    2 A'    3 A'    1 A"    4 A'    5 A'    6 A'    7 A'                 
-31.317 -31.317 -24.737 -24.731 -22.974 -22.972 -22.972 -22.968
  2 A"    8 A'    9 A'   10 A'   11 A'    3 A"   12 A'   13 A'                 
-22.968 -10.343 -10.324  -9.514  -7.279  -7.268  -7.268  -6.379
  4 A"   14 A'   15 A'   16 A'   17 A'    5 A"   18 A'   19 A'                 
 -4.793  -4.777  -4.776  -2.058  -2.053  -2.053  -2.039  -2.039
 20 A'    6 A"   21 A'   22 A'    7 A"   23 A'   24 A'    8 A"                 
 -1.285  -1.267  -0.919  -0.805  -0.703  -0.627  -0.596  -0.551
 25 A'   26 A'   27 A'   28 A'   29 A'   30 A'   31 A'   32 A'                 
 -0.531  -0.493  -0.492  -0.447  -0.400  -0.390  -0.368  -0.323
  9 A"   33 A'   10 A"   34 A'   35 A'   11 A"   36 A'   12 A"                 
 -0.298  -0.264
 37 A'   13 A"                                                                 
 -- Virtual --                   
 -0.069  -0.029  -0.011  -0.005   0.037   0.042   0.055   0.068
 38 A'   14 A"   39 A'   40 A'   41 A'   42 A'   15 A"   43 A'                 
  0.078   0.087   0.092   0.103   0.110   0.121   0.140   0.168
 44 A'   16 A"   45 A'   46 A'   17 A"   47 A'   48 A'   49 A'                 
  0.206   0.213   0.220   0.252   0.263   0.283   0.304   0.316
 50 A'   51 A'   18 A"   19 A"   52 A'   53 A'   54 A'   55 A'                 
  0.332   0.338   0.346   0.363   0.381   0.387   0.394   0.426
 56 A'   20 A"   57 A'   58 A'   59 A'   21 A"   22 A"   60 A'                 
  0.438   0.446   0.458   0.476   0.487   0.511   0.605   0.626
 61 A'   23 A"   62 A'   63 A'   64 A'   24 A"   25 A"   65 A'                 
  0.649   0.669   0.738   0.776   0.806   0.820   0.828   0.879
 66 A'   67 A'   68 A'   69 A'   70 A'   26 A"   27 A"   71 A'                 
  0.929   0.938   1.089   1.102   1.121   1.190   1.293   1.307
 72 A'   73 A'   74 A'   28 A"   75 A'   29 A"   30 A"   76 A'                 
  1.341   1.359   1.369   1.386   1.402   1.460   1.477   1.531
 77 A'   31 A"   32 A"   78 A'   79 A'   80 A'   81 A'   82 A'                 
  1.567   1.603   1.671   1.855   1.858   1.878   1.960   2.117
 33 A"   83 A'   84 A'   85 A'   34 A"   86 A'   87 A'   88 A'                 
  2.177   2.226   2.338   2.454   2.566   2.779   2.837   3.025
 89 A'   35 A"   90 A'   91 A'   36 A"   37 A"   92 A'   93 A'                 
  3.131   3.419   3.737   3.750   3.753   3.798   3.917   3.922
 94 A'   95 A'   38 A"   96 A'   39 A"   97 A'   40 A"   98 A'                 
  3.942   3.967   3.982   4.006   4.086   4.153   4.251   4.408
 41 A"   99 A'   42 A"   43 A"  100 A'  101 A'  102 A'  103 A'                 
  4.615   4.883   5.979   6.024   6.076   6.244   6.288   6.297
104 A'  105 A'   44 A"  106 A'  107 A'   45 A"   46 A"  108 A'                 
  6.390   6.485   6.761   9.724  23.302  24.048  25.775  25.916
109 A'  110 A'  111 A'  112 A'  113 A'  114 A'   47 A"  115 A'                 
 26.360  27.843  28.323  28.353  28.377  28.511  28.523  28.539
116 A'  117 A'   48 A"  118 A'  119 A'   49 A"  120 A'   50 A"                 
 28.583  28.685  66.705  66.736 127.865 127.891 127.926 151.636
121 A'  122 A'  123 A'  124 A'   51 A"  125 A'  126 A'  127 A'                 
215.7061901.799
128 A'  129 A'                                                                 
 --------------------------------------------------------------

          Ground-State Mulliken Net Atomic Charges

     Atom                 Charge (a.u.)
  ----------------------------------------
      1 F                    -0.032719
      2 F                    -0.052130
      3 Cl                    0.276879
      4 I                     0.148665
      5 C                    -0.139844
      6 C                    -0.200850
  ----------------------------------------
  Sum of atomic charges =     0.000000

 -----------------------------------------------------------------
                    Cartesian Multipole Moments
 -----------------------------------------------------------------
    Charge (ESU x 10^10)
                 0.0000
    Dipole Moment (Debye)
         X      -1.0002      Y      -1.3625      Z       0.0000
       Tot       1.6902
    Quadrupole Moments (Debye-Ang)
        XX     -61.2879     XY      -0.5977     YY     -63.4271
        XZ       0.0000     YZ      -0.0000     ZZ     -62.1529
    Octopole Moments (Debye-Ang^2)
       XXX     -55.1412    XXY      -7.1328    XYY     -12.3406
       YYY      -4.7710    XXZ       0.0000    XYZ       0.0000
       YYZ      -0.0000    XZZ     -11.0475    YZZ       3.3559
       ZZZ      -0.0000
    Hexadecapole Moments (Debye-Ang^3)
      XXXX   -1012.9142   XXXY      23.1186   XXYY    -233.4325
      XYYY      10.1049   YYYY    -416.1485   XXXZ       0.0000
      XXYZ      -0.0000   XYYZ       0.0000   YYYZ      -0.0000
      XXZZ    -182.4479   XYZZ       9.5964   YYZZ     -82.7463
      XZZZ       0.0000   YZZZ      -0.0000   ZZZZ     -74.0172
 -----------------------------------------------------------------
 Calculating MO derivatives via CPSCF
 D1JvT checksum  = 304344 23012.0729692490
 D1KAT checksum  = 716544 1169.7778010735
   1         3          18      0.121946    0.032624
   2         3          18      0.014633    0.003646
   3         3          18      0.001816    0.000656
   4         3          18      0.000183    0.000072
   5        19           2      0.000013    0.000008
   6        21           0      0.000000    0.000000    Roots Converged
 Time for AOints: 12.7 s (CPU) 3.2 s (wall)
 ------------------------------------------------------------------------------
                     AOints        : Timing summary (seconds)
 ------------------------------------------------------------------------------
     job step          cpu (% of tot)      sys (% of tot)     wall (% of tot)
 ------------------------------------------------------------------------------
  cpscf_lag         0.6195E+02 (33.2)   0.5000E-05 (17.2)   0.1591E+02 (32.7)
  iterzp            0.1115E+03 (59.8)   0.2300E-04 (79.3)   0.2927E+02 (60.2)
  make_fx           0.0000E+00 ( 0.0)   0.0000E+00 ( 0.0)   0.0000E+00 ( 0.0)
  AOints            0.1274E+02 ( 6.8)   0.0000E+00 ( 0.0)   0.3230E+01 ( 6.6)
 ------------------------------------------------------------------------------
   Grand Totals     0.1865E+03          0.2900E-04          0.4864E+02
 ------------------------------------------------------------------------------
 Calculating analytic Hessian of the SCF energy
 Polarizability Matrix (a.u.)
            1           2           3
    1 -86.3294651   2.5615698  -0.0000000
    2   2.5615698 -64.8967616  -0.0000000
    3  -0.0000000  -0.0000000 -42.2112662

 Direct stationary perturbation theory relativistic correction:

 rels  =      97.847207139642
 relv  =    -324.676545187268
 rel2e =      42.535209792285
 E_rel =    -184.294128255340

 Hessian of the SCF Energy
            1           2           3           4           5           6
    1   0.3011211   0.1537656  -0.0000000   0.0045698   0.0067545   0.0000000
    2   0.1537656   0.1744009   0.0000000   0.0043575   0.0124578  -0.0000000
    3  -0.0000000   0.0000000   0.0160305   0.0000000  -0.0000000  -0.0060535
    4   0.0045698   0.0043575   0.0000000   0.0681913  -0.0321987  -0.0000000
    5   0.0067545   0.0124578  -0.0000000  -0.0321987   0.3881883   0.0000000
    6   0.0000000  -0.0000000  -0.0060535  -0.0000000   0.0000000   0.0177851
    7   0.0048230  -0.0269700  -0.0000000  -0.0031166   0.0033110   0.0000000
    8  -0.0172665  -0.0476014   0.0000000   0.0037461  -0.0056882  -0.0000000
    9   0.0000000  -0.0000000   0.0041587   0.0000000  -0.0000000   0.0068174
   10  -0.0037468   0.0006335  -0.0000000  -0.0053399  -0.0184835   0.0000000
   11   0.0003614  -0.0000128   0.0000000  -0.0218160  -0.0261994  -0.0000000
   12  -0.0000000   0.0000000   0.0045645   0.0000000  -0.0000000   0.0024903
   13  -0.2561889  -0.1300426   0.0000000  -0.0020327  -0.0063064  -0.0000000
   14  -0.1007501  -0.1318293  -0.0000000   0.0378464  -0.0532348   0.0000000
   15   0.0000000  -0.0000000  -0.0309557  -0.0000000   0.0000000   0.0079578
   16  -0.0505782  -0.0017440  -0.0000000  -0.0622719   0.0469230   0.0000000
   17  -0.0428650  -0.0074151   0.0000000   0.0080647  -0.3155237  -0.0000000
   18  -0.0000000   0.0000000   0.0122556   0.0000000  -0.0000000  -0.0289972
            7           8           9          10          11          12
    1   0.0048230  -0.0172665   0.0000000  -0.0037468   0.0003614  -0.0000000
    2  -0.0269700  -0.0476014  -0.0000000   0.0006335  -0.0000128   0.0000000
    3  -0.0000000   0.0000000   0.0041587  -0.0000000   0.0000000   0.0045645
    4  -0.0031166   0.0037461   0.0000000  -0.0053399  -0.0218160   0.0000000
    5   0.0033110  -0.0056882  -0.0000000  -0.0184835  -0.0261994  -0.0000000
    6   0.0000000  -0.0000000   0.0068174   0.0000000  -0.0000000   0.0024903
    7   0.0507687  -0.0410991  -0.0000000  -0.0047810   0.0033041  -0.0000000
    8  -0.0410991   0.2489584   0.0000000   0.0011648   0.0001844   0.0000000
    9  -0.0000000   0.0000000   0.0100746   0.0000000  -0.0000000  -0.0004765
   10  -0.0047810   0.0011648   0.0000000   0.1279681   0.0498483  -0.0000000
   11   0.0033041   0.0001844  -0.0000000   0.0498483   0.0422738   0.0000000
   12  -0.0000000   0.0000000  -0.0004765  -0.0000000   0.0000000   0.0100064
   13  -0.0488007   0.0518990  -0.0000000  -0.0182301  -0.0007583   0.0000000
   14   0.0381697  -0.1736288  -0.0000000  -0.0139934   0.0016668  -0.0000000
   15   0.0000000  -0.0000000  -0.0210289  -0.0000000  -0.0000000   0.0003425
   16   0.0011065   0.0015557   0.0000000  -0.0958702  -0.0309396  -0.0000000
   17   0.0232843  -0.0222243  -0.0000000  -0.0191697  -0.0179128   0.0000000
   18  -0.0000000   0.0000000   0.0004547   0.0000000   0.0000000  -0.0169273
           13          14          15          16          17          18
    1  -0.2561889  -0.1007501   0.0000000  -0.0505782  -0.0428650  -0.0000000
    2  -0.1300426  -0.1318293  -0.0000000  -0.0017440  -0.0074151   0.0000000
    3   0.0000000  -0.0000000  -0.0309557  -0.0000000   0.0000000   0.0122556
    4  -0.0020327   0.0378464  -0.0000000  -0.0622719   0.0080647   0.0000000
    5  -0.0063064  -0.0532348   0.0000000   0.0469230  -0.3155237  -0.0000000
    6  -0.0000000   0.0000000   0.0079578   0.0000000  -0.0000000  -0.0289972
    7  -0.0488007   0.0381697   0.0000000   0.0011065   0.0232843  -0.0000000
    8   0.0518990  -0.1736288  -0.0000000   0.0015557  -0.0222243   0.0000000
    9  -0.0000000  -0.0000000  -0.0210289   0.0000000  -0.0000000   0.0004547
   10  -0.0182301  -0.0139934  -0.0000000  -0.0958702  -0.0191697   0.0000000
   11  -0.0007583   0.0016668  -0.0000000  -0.0309396  -0.0179128   0.0000000
   12   0.0000000  -0.0000000   0.0003425  -0.0000000   0.0000000  -0.0169273
   13   0.7636652  -0.1161559  -0.0000000  -0.4384128   0.2013642   0.0000000
   14  -0.1161559   0.4934514   0.0000000   0.1548833  -0.1364252  -0.0000000
   15  -0.0000000   0.0000000   0.0883549   0.0000000  -0.0000000  -0.0446707
   16  -0.4384128   0.1548833   0.0000000   0.6460265  -0.1706785  -0.0000000
   17   0.2013642  -0.1364252  -0.0000000  -0.1706785   0.4995010   0.0000000
   18   0.0000000  -0.0000000  -0.0446707  -0.0000000   0.0000000   0.0778849
 Gradient time:  CPU 288.86 s  wall 75.43 s
 **********************************************************************
 **                                                                  **
 **                       VIBRATIONAL ANALYSIS                       **
 **                       --------------------                       **
 **                                                                  **
 **        VIBRATIONAL FREQUENCIES (CM**-1) AND NORMAL MODES         **
 **     FORCE CONSTANTS (mDYN/ANGSTROM) AND REDUCED MASSES (AMU)     **
 **                  INFRARED INTENSITIES (KM/MOL)                   **
 **                                                                  **
 **********************************************************************


 Mode:                 1                      2                      3
 Frequency:       122.66                 127.51                 279.34
 Force Cnst:      0.2986                 0.1942                 1.1254
 Red. Mass:      33.6798                20.2758                24.4800
 IR Active:          YES                    YES                    YES
 IR Intens:        0.427                  0.005                  0.758
 Raman Active:       YES                    YES                    YES
               X      Y      Z        X      Y      Z        X      Y      Z
 F         -0.091  0.113 -0.000   -0.000  0.000  0.703    0.393 -0.063 -0.000
 F          0.113 -0.350  0.000    0.000 -0.000 -0.576    0.678  0.310  0.000
 Cl         0.752 -0.088  0.000    0.000 -0.000 -0.282   -0.008  0.204  0.000
 I         -0.226  0.116 -0.000   -0.000  0.000  0.076   -0.195 -0.137 -0.000
 C          0.124 -0.220 -0.000    0.000 -0.000  0.094    0.187  0.181 -0.000
 C          0.039 -0.374  0.000    0.000 -0.000 -0.282    0.206  0.278 -0.000
 TransDip  -0.016 -0.013 -0.000   -0.000 -0.000  0.002   -0.028 -0.003  0.000

 Mode:                 4                      5                      6
 Frequency:       312.78                 321.49                 393.94
 Force Cnst:      1.0813                 0.8028                 1.6023
 Red. Mass:      18.7587                13.1833                17.5242
 IR Active:          YES                    YES                    YES
 IR Intens:        4.049                  0.023                  0.078
 Raman Active:       YES                    YES                    YES
               X      Y      Z        X      Y      Z        X      Y      Z
 F          0.627 -0.339 -0.000   -0.000  0.000 -0.182    0.191  0.546  0.000
 F         -0.609 -0.034 -0.000    0.000  0.000 -0.285    0.054 -0.450 -0.000
 Cl         0.051  0.085 -0.000   -0.000 -0.000 -0.120   -0.268  0.005  0.000
 I         -0.055  0.017 -0.000    0.000 -0.000 -0.022   -0.028  0.010  0.000
 C          0.259  0.140  0.000   -0.000 -0.000  0.619    0.429  0.087 -0.000
 C          0.142  0.021  0.000   -0.000 -0.000  0.698    0.254 -0.362  0.000
 TransDip   0.017  0.062  0.000   -0.000 -0.000  0.005   -0.009 -0.003 -0.000

 Mode:                 7                      8                      9
 Frequency:       493.81                 549.50                 891.45
 Force Cnst:      3.2826                 2.1924                 6.3131
 Red. Mass:      22.8482                12.3238                13.4834
 IR Active:          YES                    YES                    YES
 IR Intens:        0.823                  0.202                149.874
 Raman Active:       YES                    YES                    YES
               X      Y      Z        X      Y      Z        X      Y      Z
 F         -0.078 -0.425  0.000    0.000 -0.000 -0.155   -0.322 -0.082  0.000
 F          0.192 -0.466 -0.000    0.000 -0.000  0.129   -0.133  0.113 -0.000
 Cl        -0.066  0.569  0.000   -0.000  0.000 -0.039   -0.034  0.136  0.000
 I          0.039  0.021 -0.000    0.000  0.000  0.007   -0.019 -0.007 -0.000
 C         -0.201 -0.100 -0.000    0.000 -0.000  0.733    0.313 -0.484 -0.000
 C         -0.195 -0.376  0.000   -0.000 -0.000 -0.648    0.702  0.117  0.000
 TransDip  -0.024 -0.017 -0.000    0.000 -0.000  0.014    0.382 -0.090 -0.000

 Mode:                10                     11                     12
 Frequency:      1101.58                1151.86                1710.11
 Force Cnst:      9.9384                10.3978                20.8642
 Red. Mass:      13.9008                13.3011                12.1088
 IR Active:          YES                    YES                    YES
 IR Intens:      308.329                 75.595                 48.424
 Raman Active:       YES                    YES                    YES
               X      Y      Z        X      Y      Z        X      Y      Z
 F         -0.140 -0.106  0.000   -0.313 -0.243 -0.000   -0.079 -0.037  0.000
 F          0.023 -0.474 -0.000    0.013  0.145  0.000    0.015 -0.078 -0.000
 Cl         0.027 -0.062 -0.000    0.001 -0.046 -0.000   -0.009  0.020  0.000
 I         -0.006 -0.002 -0.000   -0.003  0.000  0.000    0.003  0.001 -0.000
 C         -0.096  0.428 -0.000    0.449  0.678  0.000    0.678 -0.244 -0.000
 C          0.267  0.690  0.000    0.053 -0.393 -0.000   -0.582  0.358  0.000
 TransDip   0.116  0.550  0.000    0.227  0.161  0.000    0.196  0.106 -0.000

 STANDARD THERMODYNAMIC QUANTITIES AT   298.15 K  AND     1.00 ATM

   This Molecule has  0 Imaginary Frequencies
   Zero point vibrational energy:       10.659 kcal/mol

   Atom    1 Element F  Has Mass   18.99840
   Atom    2 Element F  Has Mass   18.99840
   Atom    3 Element Cl Has Mass   34.96885
   Atom    4 Element I  Has Mass  126.90440
   Atom    5 Element C  Has Mass   12.00000
   Atom    6 Element C  Has Mass   12.00000
   Molecular Mass:   223.870050 amu
   Principal axes and moments of inertia in amu*Bohr^2:
                             1           2           3
    Eigenvalues --      682.85787  2009.65804  2692.51590
          X               0.99988    -0.01539    -0.00000
          Y               0.01539     0.99988     0.00000
          Z               0.00000    -0.00000     1.00000
   Rotational Symmetry Number is   1
   The Molecule is an Asymmetric Top
   Translational Enthalpy:        0.889 kcal/mol
   Rotational Enthalpy:           0.889 kcal/mol
   Vibrational Enthalpy:         12.828 kcal/mol
   gas constant (RT):             0.592 kcal/mol
   Translational Entropy:        42.120  cal/mol.K
   Rotational Entropy:           29.692  cal/mol.K
   Vibrational Entropy:          12.695  cal/mol.K

   Total Enthalpy:               15.198 kcal/mol
   Total Entropy:                84.507  cal/mol.K

 ======================================================================

 STANDARD THERMODYNAMIC QUANTITIES FOR ANHARMONIC VIBRATION -- TOSH

   Zero point vibrational energy: ************ kcal/mol

   Vibrational Enthalpy:       Infinity kcal/mol
   Vibrational Entropy:             NaN  cal/mol.K

   Total Enthalpy:             Infinity kcal/mol
   Total Entropy:                   NaN  cal/mol.K

 ======================================================================

 STANDARD THERMODYNAMIC QUANTITIES FOR ANHARMONIC VIBRATION -- VPT2

   Zero point vibrational energy: ************ kcal/mol

   Vibrational Enthalpy:       Infinity kcal/mol
   Vibrational Entropy:             NaN  cal/mol.K

   Total Enthalpy:             Infinity kcal/mol
   Total Entropy:                   NaN  cal/mol.K

 ======================================================================

Archival summary:
1\1\TWL01\FREQ\ProcedureUnspecified\BasisUnspecified\1l122\taweetha\TueAug2801:19:562018TueAug2801:19:562018\0\\#,FREQ,ProcedureUnspecified,BasisUnspecified,\\0,1\I\C,1,2.07611\C,2,1.33454,1,127\F,3,1.33476,2,120.162,1,180,0\F,2,1.34269,1,114.665,3,180,0\Cl,3,1.71567,2,126.369,1,-0,0\\\@

 Total job time:  83.95s(wall), 320.32s(cpu) 
 Tue Aug 28 01:19:56 2018

        *************************************************************
        *                                                           *
        *  Thank you very much for using Q-Chem.  Have a nice day.  *
        *                                                           *
        *************************************************************
