# Supplementary material for: Geometric and energetic data from ab initio calculations of haloethene, haloimine, halomethylenephosphine, haloiminophosphine, halodiazene, halodiphosphene and halocyclopropane
Source: Data Brief. 2019 Nov 2;27:104738. doi: 10.1016/j.dib.2019.104738 (PMC6861602; doi:10.1016/j.dib.2019.104738)
Supplement: Multimedia component 2 [file mmc2.zip › CC/B3LYP/FFCCBrBr.out]

Q-Chem Developer Version!
                  Welcome to Q-Chem
     A Quantum Leap Into The Future Of Chemistry


 Q-Chem 5.1, Q-Chem, Inc., Pleasanton, CA (2018)

 Yihan Shao,  Zhengting Gan,  E. Epifanovsky,  A. T. B. Gilbert,  M. Wormit,  
 J. Kussmann,  A. W. Lange,  A. Behn,  Jia Deng,  Xintian Feng,  D. Ghosh,  
 M. Goldey,  P. R. Horn,  L. D. Jacobson,  I. Kaliman,  T. Kus,  A. Landau,  
 Jie Liu,  E. I. Proynov,  R. M. Richard,  R. P. Steele,  E. J. Sundstrom,  
 H. L. Woodcock III,  P. M. Zimmerman,  D. Zuev,  B. Albrecht,  E. Alguire,  
 S. A. Baeppler,  D. Barton,  Z. Benda,  Y. A. Bernard,  E. J. Berquist,  
 K. B. Bravaya,  H. Burton,  D. Casanova,  Chun-Min Chang,  Yunqing Chen,  
 A. Chien,  K. D. Closser,  M. P. Coons,  S. Coriani,  S. Dasgupta,  
 A. L. Dempwolff,  M. Diedenhofen,  Hainam Do,  R. G. Edgar,  Po-Tung Fang,  
 S. Faraji,  S. Fatehi,  Qingguo Feng,  K. D. Fenk,  J. Fosso-Tande,  
 Qinghui Ge,  A. Ghysels,  G. Gidofalvi,  J. Gomes,  J. Gonthier,  A. Gunina,  
 D. Hait,  M. W. D. Hanson-Heine,  P. H. P. Harbach,  A. W. Hauser,  
 J. E. Herr,  E. G. Hohenstein,  Z. C. Holden,  Kerwin Hui,  B. C. Huynh,  
 T.-C. Jagau,  Hyunjun Ji,  B. Kaduk,  K. Khistyaev,  Jaehoon Kim,  
 P. Klunzinger,  K. Koh,  D. Kosenkov,  L. Koulias,  T. Kowalczyk,  
 C. M. Krauter,  A. Kunitsa,  Ka Un Lao,  A. Laurent,  K. V. Lawler,  
 Joonho Lee,  D. Lefrancois,  S. Lehtola,  D. S. Levine,  Yi-Pei Li,  
 You-Sheng Lin,  Fenglai Liu,  E. Livshits,  A. Luenser,  P. Manohar,  
 E. Mansoor,  S. F. Manzer,  Shan-Ping Mao,  Yuezhi Mao,  N. Mardirossian,  
 A. V. Marenich,  T. Markovich,  L. A. Martinez-Martinez,  S. A. Maurer,  
 N. J. Mayhall,  S. C. McKenzie,  J.-M. Mewes,  A. F. Morrison,  
 J. W. Mullinax,  K. Nanda,  T. S. Nguyen-Beck,  R. Olivares-Amaya,  
 J. A. Parkhill,  T. M. Perrine,  F. Plasser,  P. Pokhilko,  S. Prager,  
 A. Prociuk,  E. Ramos,  D. R. Rehn,  F. Rob,  M. Schneider,  N. Sergueev,  
 S. M. Sharada,  S. Sharma,  D. W. Small,  T. Stauch,  T. Stein,  
 Yu-Chuan Su,  A. J. W. Thom,  A. Tkatchenko,  T. Tsuchimochi,  N. M. Tubman,  
 L. Vogt,  M. L. Vidal,  O. Vydrov,  M. A. Watson,  J. Wenzel,  
 M. de Wergifosse,  T. A. Wesolowski,  A. White,  J. Witte,  A. Yamada,  
 Jun Yang,  K. Yao,  S. Yeganeh,  S. R. Yost,  Zhi-Qiang You,  A. Zech,  
 Igor Ying Zhang,  Xing Zhang,  Yan Zhao,  Ying Zhu,  B. R. Brooks,  
 G. K. L. Chan,  C. J. Cramer,  M. S. Gordon,  W. J. Hehre,  A. Klamt,  
 M. W. Schmidt,  C. D. Sherrill,  D. G. Truhlar,  A. Aspuru-Guzik,  R. Baer,  
 A. T. Bell,  N. A. Besley,  Jeng-Da Chai,  A. E. DePrince, III,  
 R. A. DiStasio Jr.,  A. Dreuw,  B. D. Dunietz,  T. R. Furlani,  
 Chao-Ping Hsu,  Yousung Jung,  Jing Kong,  D. S. Lambrecht,  WanZhen Liang,  
 C. Ochsenfeld,  V. A. Rassolov,  L. V. Slipchenko,  J. E. Subotnik,  
 T. Van Voorhis,  J. M. Herbert,  A. I. Krylov,  P. M. W. Gill,  M. Head-Gordon

 Contributors to earlier versions of Q-Chem not listed above: 
 R. D. Adamson,  B. Austin,  J. Baker,  G. J. O. Beran,  K. Brandhorst,  
 S. T. Brown,  E. F. C. Byrd,  A. K. Chakraborty,  C.-L. Cheng,  
 Siu Hung Chien,  D. M. Chipman,  D. L. Crittenden,  H. Dachsel,  
 R. J. Doerksen,  A. D. Dutoi,  L. Fusti-Molnar,  W. A. Goddard III,  
 A. Golubeva-Zadorozhnaya,  S. R. Gwaltney,  G. Hawkins,  A. Heyden,  
 S. Hirata,  G. Kedziora,  F. J. Keil,  C. Kelley,  Jihan Kim,  R. A. King,  
 R. Z. Khaliullin,  P. P. Korambath,  W. Kurlancheek,  A. M. Lee,  M. S. Lee,  
 S. V. Levchenko,  Ching Yeh Lin,  D. Liotard,  R. C. Lochan,  I. Lotan,  
 P. E. Maslen,  N. Nair,  D. P. O'Neill,  D. Neuhauser,  E. Neuscamman,  
 C. M. Oana,  R. Olson,  B. Peters,  R. Peverati,  P. A. Pieniazek,  
 Y. M. Rhee,  J. Ritchie,  M. A. Rohrdanz,  E. Rosta,  N. J. Russ,  
 H. F. Schaefer III,  N. E. Schultz,  N. Shenvi,  A. C. Simmonett,  A. Sodt,  
 D. Stuck,  K. S. Thanthiriwatte,  V. Vanovschi,  Tao Wang,  A. Warshel,  
 C. F. Williams,  Q. Wu,  X. Xu,  W. Zhang

 Please cite Q-Chem as follows:
 Y. Shao et al., Mol. Phys. 113, 184-215 (2015)
 DOI: 10.1080/00268976.2014.952696

 Q-Chem 5.1.1 for Intel X86 EM64T Linux

 Parts of Q-Chem use Armadillo 8.300.2 (Tropical Shenanigans).
 http://arma.sourceforge.net/

 Q-Chem begins on Mon Aug 27 22:08:42 2018  

Host: 
0

     Scratch files written to /scratch/taweetham/qchem7368//
Input Ideriv = 2
Curr. Ideriv = -1
Max.  Ideriv = 2

Checking the input file for inconsistencies... 	...done.

--------------------------------------------------------------
User input:
--------------------------------------------------------------
inp/FBrFBr.inp
$molecule
0	1
F	-2.0	1.0	0.0
Br	2.0	1.0	0.0
F	-2.0	-1.0	0.0
Br	2.0	-1.0	0.0
C	-1.0	0.0	0.0
C	1.0	0.0	0.0
$end
$rem
   JOB_TYPE		OPTIMIZATION
   BASIS		6-311++G**
   EXCHANGE		B3LYP
$end

--------------------------------------------------------------
 ----------------------------------------------------------------
             Standard Nuclear Orientation (Angstroms)
    I     Atom           X                Y                Z
 ----------------------------------------------------------------
    1      F       1.0000000000     0.0000000000     3.0400000000
    2      Br      1.0000000000     0.0000000000    -0.9600000000
    3      F      -1.0000000000    -0.0000000000     3.0400000000
    4      Br     -1.0000000000    -0.0000000000    -0.9600000000
    5      C       0.0000000000    -0.0000000000     2.0400000000
    6      C       0.0000000000    -0.0000000000     0.0400000000
 ----------------------------------------------------------------
 Molecular Point Group                 C2v   NOp =  4
 Largest Abelian Subgroup              C2v   NOp =  4
 Nuclear Repulsion Energy =   798.8950904253 hartrees
 There are       50 alpha and       50 beta electrons
 Requested basis set is 6-311++G(d,p)
 There are 62 shells and 184 basis functions

 Total QAlloc Memory Limit   2000 MB
 Mega-Array Size       188 MB
 MEM_STATIC part       192 MB
 A cutoff of  1.0D-11 yielded   1598 shell pairs
 There are     14803 function pairs (     16439 Cartesian)

 -------------------------------------------------------
 OpenMP Integral Computing Module                       
 Release: version 1.0, May 2013, Q-Chem Inc. Pittsburgh 
 -------------------------------------------------------
 Integral Job Info:
 Integral job number is                      11
 Integral operator is                         1
 short-range coefficients                     0
 long-range coefficients              100000000
 Omega coefficients                           0
 if combine SR and LR in K                    0
 Integral screening is                        0
 Integral computing path is                   2
 max size of driver memory is            800000
 size of driver memory is                593474
 size of scratch memory is             29623520
 max col of scratch BK array               1296
 max len of scratch array in speh3          155
 max len of scratch index in speh4           18
 max int batch size is                      520
 min int batch size is                       52
 fixed nKL is                                45
 max L of basis functions is                  2
 order of int derivative is                   0
 number of shells is                         62
 number of basis is                         194
 number of cartesian basis is               194
 number of contracted shell pairs          1598
 number of primitive shell pairs           4450
 maxK2 (contraction) of shell pair           36
 max number of K2 of shell pair               1
 max number of CS2 of shell pair            156
 max number of PS2 of shell pair            480
 mem total for path MDJ                  530742
 -------------------------------------------------------
 Smallest overlap matrix eigenvalue = 1.17E-04

 Scale SEOQF with 1.000000e-01/1.000000e-01/1.000000e-01

 Standard Electronic Orientation quadrupole field applied
 Nucleus-field energy     =    -0.0000000243 hartrees
 Guess from superposition of atomic densities
 Warning:  Energy on first SCF cycle will be non-variational
 SAD guess density has 100.000000 electrons

 -----------------------------------------------------------------------
  General SCF calculation program by
  Eric Jon Sundstrom, Paul Horn, Yuezhi Mao, Dmitri Zuev, Alec White,
  David Stuck, Shaama M.S., Shane Yost, Joonho Lee, David Small,
  Daniel Levine, Susi Lehtola, Hugh Burton, Evgeny Epifanovsky
 -----------------------------------------------------------------------
 Exchange:     0.2000 Hartree-Fock + 0.0800 Slater + 0.7200 B88
 Correlation:  0.1900 VWN1RPA + 0.8100 LYP
 Using SG-1 standard quadrature grid
 using 4 threads for integral computing
 -------------------------------------------------------
 OpenMP Integral computing Module                
 Release: version 2.0, May 2017, Q-Chem Inc. Pleasanton 
 -------------------------------------------------------
 -------------------------------------------------------
 OpenMP BLAS3 based DFT computing Module                
 Release: version 1.0, May 2013, Q-Chem Inc. Pittsburgh 
 -------------------------------------------------------
 A restricted SCF calculation will be
 performed using DIIS
 SCF converges when DIIS error is below 1.0e-08
 ---------------------------------------
  Cycle       Energy         DIIS error
 ---------------------------------------
    1   -5426.5036020548      8.35e-02  
    2   -5422.9413163344      9.96e-03  
    3   -5422.1123962916      1.79e-02  
    4   -5423.3343909181      3.85e-03  
    5   -5423.3660131469      2.11e-03  
    6   -5423.3124359512      3.88e-03  
    7   -5423.3913717585      5.16e-04  
    8   -5423.3920439559      2.08e-04  
    9   -5423.3921769839      9.91e-05  
   10   -5423.3922055654      3.62e-05  
   11   -5423.3922118683      8.49e-06  
   12   -5423.3922122690      3.81e-07  
   13   -5423.3922122721      1.01e-07  
   14   -5423.3922122726      3.23e-08  
   15   -5423.3922122689      6.04e-09  Convergence criterion met
 ---------------------------------------
 SCF time:   CPU 36.28s  wall 9.00s 
 SCF   energy in the final basis set =    -5423.3922122689
 Total energy in the final basis set =    -5423.3922122689

 --------------------------------------------------------------
             Orbital Energies (a.u.) and Symmetries
 --------------------------------------------------------------

 Alpha MOs, Restricted
 -- Occupied --                  
-482.89 -482.89  -62.55  -62.55  -56.37  -56.37  -56.37  -56.37
  1 B1    1 A1    2 B1    2 A1    3 B1    3 A1    4 B1    4 A1                 
-56.365 -56.365 -24.725 -24.725 -10.406 -10.316  -8.771  -8.771
  1 B2    1 A2    5 B1    5 A1    6 A1    7 A1    8 A1    6 B1                 
 -6.604  -6.604  -6.590  -6.590  -6.588  -6.588  -2.722  -2.717
  9 A1    7 B1   10 A1    8 B1    2 B2    2 A2   11 A1    9 B1                 
 -2.715  -2.711  -2.709  -2.709  -2.700  -2.700  -2.699  -2.699
 12 A1    3 B2   10 B1    3 A2   13 A1    4 B2    4 A2   11 B1                 
 -1.280  -1.202  -1.194  -0.856  -0.695  -0.640  -0.569  -0.567
 14 A1   12 B1   15 A1   13 B1   16 A1   17 A1    5 B2   18 A1                 
 -0.550  -0.511  -0.508  -0.502  -0.442  -0.416  -0.406  -0.321
 14 B1    6 B2   19 A1   15 B1    5 A2   20 A1   16 B1    6 A2                 
 -0.218  -0.204
  7 B2   17 B1                                                                 
 -- Virtual --                   
 -0.146  -0.123  -0.007  -0.000   0.001   0.030   0.031   0.045
 21 A1    8 B2   22 A1   23 A1   18 B1    9 B2   19 B1   24 A1                 
  0.049   0.063   0.069   0.079   0.106   0.113   0.113   0.118
 25 A1   20 B1    7 A2   10 B2   26 A1   27 A1   21 B1   22 B1                 
  0.122   0.134   0.168   0.169   0.180   0.208   0.254   0.263
 11 B2   28 A1   23 B1   29 A1   24 B1   30 A1    8 A2   31 A1                 
  0.308   0.308   0.317   0.325   0.335   0.345   0.357   0.366
 25 B1   32 A1   12 B2   33 A1   34 A1   13 B2   26 B1   35 A1                 
  0.384   0.390   0.395   0.430   0.468   0.490   0.495   0.510
 14 B2    9 A2   27 B1   28 B1   29 B1   10 A2   15 B2   30 B1                 
  0.541   0.547   0.604   0.613   0.672   0.708   0.710   0.716
 36 A1   16 B2   37 A1   31 B1   38 A1   39 A1   17 B2   32 B1                 
  0.755   0.755   0.778   0.876   0.887   1.068   1.138   1.189
 40 A1   11 A2   41 A1   42 A1   33 B1   34 B1   35 B1   12 A2                 
  1.200   1.217   1.260   1.344   1.399   1.401   1.422   1.442
 43 A1   18 B2   44 A1   45 A1   13 A2   36 B1   19 B2   46 A1                 
  1.472   1.525   1.537   1.584   1.652   1.742   1.826   1.836
 37 B1   14 A2   47 A1   20 B2   48 A1   38 B1   49 A1   39 B1                 
  1.897   1.908   1.963   1.991   2.008   2.075   2.115   2.181
 50 A1   21 B2   15 A2   51 A1   40 B1   41 B1   52 A1   42 B1                 
  2.577   2.649   2.715   2.806   3.080   3.172   3.747   3.748
 22 B2   23 B2   53 A1   43 B1   44 B1   54 A1   16 A2   24 B2                 
  3.757   3.775   3.807   3.843   3.888   3.948   3.968   4.000
 45 B1   55 A1   46 B1   17 A2   25 B2   26 B2   18 A2   56 A1                 
  4.049   4.057   4.059   4.107   4.150   4.237   4.373   4.442
 47 B1   57 A1   27 B2   19 A2   58 A1   48 B1   59 A1   60 A1                 
  4.490   4.733   6.247   6.275   6.329   6.334   6.439   6.532
 49 B1   50 B1   20 A2   28 B2   61 A1   51 B1   62 A1   52 B1                 
  6.727   6.949   7.484   7.490   7.564   7.602   7.743   7.749
 63 A1   53 B1   29 B2   21 A2   64 A1   54 B1   65 A1   55 B1                 
 23.307  23.689  48.006  48.179  66.710  66.739 289.701 289.717
 66 A1   67 A1   68 A1   56 B1   69 A1   57 B1   30 B2   22 A2                 
289.789 289.830 289.991 290.0151020.8631021.074
 70 A1   58 B1   59 B1   71 A1   72 A1   60 B1                                 

 Beta MOs, Restricted
 -- Occupied --                  
-482.89 -482.89  -62.55  -62.55  -56.37  -56.37  -56.37  -56.37
  1 B1    1 A1    2 B1    2 A1    3 B1    3 A1    4 B1    4 A1                 
-56.365 -56.365 -24.725 -24.725 -10.406 -10.316  -8.771  -8.771
  1 B2    1 A2    5 B1    5 A1    6 A1    7 A1    8 A1    6 B1                 
 -6.604  -6.604  -6.590  -6.590  -6.588  -6.588  -2.722  -2.717
  9 A1    7 B1   10 A1    8 B1    2 B2    2 A2   11 A1    9 B1                 
 -2.715  -2.711  -2.709  -2.709  -2.700  -2.700  -2.699  -2.699
 12 A1    3 B2   10 B1    3 A2   13 A1    4 B2    4 A2   11 B1                 
 -1.280  -1.202  -1.194  -0.856  -0.695  -0.640  -0.569  -0.567
 14 A1   12 B1   15 A1   13 B1   16 A1   17 A1    5 B2   18 A1                 
 -0.550  -0.511  -0.508  -0.502  -0.442  -0.416  -0.406  -0.321
 14 B1    6 B2   19 A1   15 B1    5 A2   20 A1   16 B1    6 A2                 
 -0.218  -0.204
  7 B2   17 B1                                                                 
 -- Virtual --                   
 -0.146  -0.123  -0.007  -0.000   0.001   0.030   0.031   0.045
 21 A1    8 B2   22 A1   23 A1   18 B1    9 B2   19 B1   24 A1                 
  0.049   0.063   0.069   0.079   0.106   0.113   0.113   0.118
 25 A1   20 B1    7 A2   10 B2   26 A1   27 A1   21 B1   22 B1                 
  0.122   0.134   0.168   0.169   0.180   0.208   0.254   0.263
 11 B2   28 A1   23 B1   29 A1   24 B1   30 A1    8 A2   31 A1                 
  0.308   0.308   0.317   0.325   0.335   0.345   0.357   0.366
 25 B1   32 A1   12 B2   33 A1   34 A1   13 B2   26 B1   35 A1                 
  0.384   0.390   0.395   0.430   0.468   0.490   0.495   0.510
 14 B2    9 A2   27 B1   28 B1   29 B1   10 A2   15 B2   30 B1                 
  0.541   0.547   0.604   0.613   0.672   0.708   0.710   0.716
 36 A1   16 B2   37 A1   31 B1   38 A1   39 A1   17 B2   32 B1                 
  0.755   0.755   0.778   0.876   0.887   1.068   1.138   1.189
 40 A1   11 A2   41 A1   42 A1   33 B1   34 B1   35 B1   12 A2                 
  1.200   1.217   1.260   1.344   1.399   1.401   1.422   1.442
 43 A1   18 B2   44 A1   45 A1   13 A2   36 B1   19 B2   46 A1                 
  1.472   1.525   1.537   1.584   1.652   1.742   1.826   1.836
 37 B1   14 A2   47 A1   20 B2   48 A1   38 B1   49 A1   39 B1                 
  1.897   1.908   1.963   1.991   2.008   2.075   2.115   2.181
 50 A1   21 B2   15 A2   51 A1   40 B1   41 B1   52 A1   42 B1                 
  2.577   2.649   2.715   2.806   3.080   3.172   3.747   3.748
 22 B2   23 B2   53 A1   43 B1   44 B1   54 A1   16 A2   24 B2                 
  3.757   3.775   3.807   3.843   3.888   3.948   3.968   4.000
 45 B1   55 A1   46 B1   17 A2   25 B2   26 B2   18 A2   56 A1                 
  4.049   4.057   4.059   4.107   4.150   4.237   4.373   4.442
 47 B1   57 A1   27 B2   19 A2   58 A1   48 B1   59 A1   60 A1                 
  4.490   4.733   6.247   6.275   6.329   6.334   6.439   6.532
 49 B1   50 B1   20 A2   28 B2   61 A1   51 B1   62 A1   52 B1                 
  6.727   6.949   7.484   7.490   7.564   7.602   7.743   7.749
 63 A1   53 B1   29 B2   21 A2   64 A1   54 B1   65 A1   55 B1                 
 23.307  23.689  48.006  48.179  66.710  66.739 289.701 289.717
 66 A1   67 A1   68 A1   56 B1   69 A1   57 B1   30 B2   22 A2                 
289.789 289.830 289.991 290.0151020.8631021.074
 70 A1   58 B1   59 B1   71 A1   72 A1   60 B1                                 
 --------------------------------------------------------------

          Ground-State Mulliken Net Atomic Charges

     Atom                 Charge (a.u.)
  ----------------------------------------
      1 F                    -0.098879
      2 Br                    0.119391
      3 F                    -0.098879
      4 Br                    0.119391
      5 C                    -0.070784
      6 C                     0.029762
  ----------------------------------------
  Sum of atomic charges =     0.000000

 -----------------------------------------------------------------
                    Cartesian Multipole Moments
 -----------------------------------------------------------------
    Charge (ESU x 10^10)
                 0.0000
    Dipole Moment (Debye)
         X      -0.0000      Y      -0.0000      Z      -3.2564
       Tot       3.2564
    Quadrupole Moments (Debye-Ang)
        XX     -62.3544     XY      -0.0000     YY     -57.0153
        XZ       0.0000     YZ      -0.0000     ZZ     -61.1623
    Octopole Moments (Debye-Ang^2)
       XXX      -0.0000    XXY       0.0000    XYY      -0.0000
       YYY      -0.0000    XXZ     -14.5379    XYZ       0.0000
       YYZ      -8.2482    XZZ      -0.0000    YZZ      -0.0000
       ZZZ     -57.1730
    Hexadecapole Moments (Debye-Ang^3)
      XXXX    -376.0781   XXXY      -0.0000   XXYY     -72.1031
      XYYY      -0.0000   YYYY     -63.2688   XXXZ       0.0000
      XXYZ       0.0000   XYYZ      -0.0000   YYYZ       0.0000
      XXZZ    -222.6545   XYZZ      -0.0000   YYZZ    -168.6371
      XZZZ      -0.0000   YZZZ       0.0000   ZZZZ   -1010.8158
 -----------------------------------------------------------------
 Calculating analytic gradient of the SCF energy
 Gradient of SCF Energy
            1           2           3           4           5           6
    1  -0.0197228  -0.8613461   0.0197228   0.8613461  -0.0000000   0.0000000
    2   0.0000000  -0.0000000   0.0000000  -0.0000000  -0.0000000   0.0000000
    3   0.0711781   0.3432886   0.0711781   0.3432886  -0.0091893  -0.8197441
 Max gradient component =       8.613E-01
 RMS gradient           =       3.653E-01
 Gradient time:  CPU 12.38 s  wall 3.20 s
 Geometry Optimization Parameters
   NAtoms,    NIC,     NZ,  NCons,   NDum,   NFix, NCnnct, MaxDiis
        6      32       0       0       0       0       0       0


** GEOMETRY OPTIMIZATION IN DELOCALIZED INTERNAL COORDINATES **
   Searching for a Minimum

   Optimization Cycle:   1

                       Coordinates (Angstroms)
     ATOM                X               Y               Z
      1  F         1.0000000000    0.0000000000    3.0400000000
      2  Br        1.0000000000    0.0000000000   -0.9600000000
      3  F        -1.0000000000    0.0000000000    3.0400000000
      4  Br       -1.0000000000    0.0000000000   -0.9600000000
      5  C         0.0000000000    0.0000000000    2.0400000000
      6  C         0.0000000000    0.0000000000    0.0400000000
   Point Group: c2v   Number of degrees of freedom:     5


   Energy is  -5423.392212269


 Attempting to Generate Delocalized Internal Coordinates

 ** Taking Steepest Descent Step **
 Calculated Step too Large.  Step scaled by  0.341367
 Step Taken.  Stepsize is  0.300000

                             Maximum     Tolerance    Cnvgd?
         Gradient           0.721072      0.000300      NO
         Displacement       0.246150      0.001200      NO
         Energy change     *********      0.000001      NO


 New Cartesian Coordinates Obtained by Inverse Iteration

 Displacement from previous Coordinates is:  0.177629
 ----------------------------------------------------------------
             Standard Nuclear Orientation (Angstroms)
    I     Atom           X                Y                Z
 ----------------------------------------------------------------
    1      F       1.0146166890     0.0000000000     3.0335979431
    2      Br      1.0506989049     0.0000000000    -0.9835158041
    3      F      -1.0146166890     0.0000000000     3.0335979431
    4      Br     -1.0506989049     0.0000000000    -0.9835158041
    5      C       0.0000000000     0.0000000000     2.0578899777
    6      C       0.0000000000     0.0000000000     0.0819457442
 ----------------------------------------------------------------
 Molecular Point Group                 C2v   NOp =  4
 Largest Abelian Subgroup              C2v   NOp =  4
 Nuclear Repulsion Energy =   772.5489015201 hartrees
 There are       50 alpha and       50 beta electrons
 Applying Cartesian multipole field
    Component          Value
    ---------          -----
     (2,0,0)        1.00000E-11
     (0,2,0)        2.00000E-11
     (0,0,2)       -3.00000E-11
 Nucleus-field energy     =    -0.0000000243 hartrees
 Requested basis set is 6-311++G(d,p)
 There are 62 shells and 184 basis functions
 A cutoff of  1.0D-11 yielded   1592 shell pairs
 There are     14731 function pairs (     16353 Cartesian)
 Smallest overlap matrix eigenvalue = 1.55E-04
 Guess MOs from SCF MO coefficient file

 -----------------------------------------------------------------------
  General SCF calculation program by
  Eric Jon Sundstrom, Paul Horn, Yuezhi Mao, Dmitri Zuev, Alec White,
  David Stuck, Shaama M.S., Shane Yost, Joonho Lee, David Small,
  Daniel Levine, Susi Lehtola, Hugh Burton, Evgeny Epifanovsky
 -----------------------------------------------------------------------
 Exchange:     0.2000 Hartree-Fock + 0.0800 Slater + 0.7200 B88
 Correlation:  0.1900 VWN1RPA + 0.8100 LYP
 Using SG-1 standard quadrature grid
 using 4 threads for integral computing
 -------------------------------------------------------
 OpenMP Integral computing Module                
 Release: version 2.0, May 2017, Q-Chem Inc. Pleasanton 
 -------------------------------------------------------
 -------------------------------------------------------
 OpenMP BLAS3 based DFT computing Module                
 Release: version 1.0, May 2013, Q-Chem Inc. Pittsburgh 
 -------------------------------------------------------
 A restricted SCF calculation will be
 performed using DIIS
 SCF converges when DIIS error is below 1.0e-08
 ---------------------------------------
  Cycle       Energy         DIIS error
 ---------------------------------------
    1   -5423.6001414070      1.90e-03  
    2   -5423.5797792651      2.71e-03  
    3   -5423.5713039121      2.70e-03  
    4   -5423.6071054897      9.44e-04  
    5   -5423.6115448087      1.56e-04  
    6   -5423.6116093085      7.53e-05  
    7   -5423.6116294327      1.56e-05  
    8   -5423.6116304807      1.97e-06  
    9   -5423.6116304947      6.32e-07  
   10   -5423.6116304968      1.49e-07  
   11   -5423.6116304968      2.57e-08  
   12   -5423.6116304969      3.60e-09  Convergence criterion met
 ---------------------------------------
 SCF time:   CPU 43.11s  wall 11.00s 
 SCF   energy in the final basis set =    -5423.6116304969
 Total energy in the final basis set =    -5423.6116304969

 --------------------------------------------------------------
             Orbital Energies (a.u.) and Symmetries
 --------------------------------------------------------------

 Alpha MOs, Restricted
 -- Occupied --                  
-482.88 -482.88  -62.54  -62.54  -56.36  -56.36  -56.36  -56.36
  1 B1    1 A1    2 B1    2 A1    3 B1    3 A1    1 B2    1 A2                 
-56.357 -56.357 -24.730 -24.730 -10.409 -10.318  -8.759  -8.759
  4 A1    4 B1    5 B1    5 A1    6 A1    7 A1    8 A1    6 B1                 
 -6.591  -6.591  -6.578  -6.578  -6.577  -6.577  -2.707  -2.704
  9 A1    7 B1   10 A1    8 B1    2 B2    2 A2   11 A1    9 B1                 
 -2.701  -2.698  -2.697  -2.697  -2.688  -2.688  -2.687  -2.687
 12 A1    3 B2   10 B1    3 A2   13 A1    4 B2    4 A2   11 B1                 
 -1.284  -1.210  -1.129  -0.838  -0.696  -0.633  -0.557  -0.556
 14 A1   12 B1   15 A1   13 B1   16 A1   17 A1   18 A1   14 B1                 
 -0.529  -0.513  -0.501  -0.491  -0.447  -0.414  -0.414  -0.319
  5 B2    6 B2   19 A1   15 B1    5 A2   16 B1   20 A1    6 A2                 
 -0.220  -0.216
  7 B2   17 B1                                                                 
 -- Virtual --                   
 -0.137  -0.119  -0.006  -0.000  -0.000   0.032   0.033   0.044
 21 A1    8 B2   22 A1   18 B1   23 A1    9 B2   19 B1   24 A1                 
  0.049   0.061   0.070   0.079   0.101   0.113   0.114   0.117
 25 A1   20 B1    7 A2   10 B2   26 A1   21 B1   27 A1   22 B1                 
  0.125   0.135   0.154   0.172   0.177   0.209   0.252   0.263
 11 B2   28 A1   23 B1   29 A1   24 B1   30 A1    8 A2   31 A1                 
  0.310   0.311   0.317   0.330   0.336   0.354   0.363   0.366
 25 B1   32 A1   12 B2   33 A1   34 A1   26 B1   35 A1   13 B2                 
  0.385   0.387   0.394   0.427   0.461   0.490   0.501   0.512
 14 B2   27 B1    9 A2   28 B1   29 B1   10 A2   15 B2   30 B1                 
  0.533   0.543   0.591   0.597   0.662   0.697   0.699   0.703
 36 A1   16 B2   37 A1   31 B1   38 A1   39 A1   17 B2   32 B1                 
  0.730   0.759   0.779   0.880   0.883   1.017   1.109   1.143
 11 A2   40 A1   41 A1   33 B1   42 A1   34 B1   35 B1   43 A1                 
  1.185   1.213   1.257   1.334   1.393   1.402   1.412   1.438
 12 A2   18 B2   44 A1   45 A1   13 A2   36 B1   19 B2   46 A1                 
  1.468   1.500   1.540   1.584   1.655   1.735   1.856   1.861
 37 B1   14 A2   47 A1   20 B2   48 A1   38 B1   49 A1   39 B1                 
  1.902   1.920   1.980   1.992   2.016   2.073   2.106   2.148
 50 A1   21 B2   15 A2   51 A1   40 B1   52 A1   41 B1   42 B1                 
  2.573   2.653   2.711   2.817   3.019   3.186   3.742   3.744
 22 B2   23 B2   53 A1   43 B1   44 B1   54 A1   16 A2   24 B2                 
  3.753   3.768   3.792   3.847   3.884   3.947   3.983   4.010
 45 B1   55 A1   46 B1   17 A2   25 B2   26 B2   18 A2   56 A1                 
  4.049   4.050   4.062   4.123   4.138   4.294   4.328   4.398
 47 B1   57 A1   27 B2   19 A2   58 A1   59 A1   48 B1   49 B1                 
  4.431   4.754   6.242   6.271   6.323   6.336   6.414   6.549
 60 A1   50 B1   20 A2   28 B2   61 A1   51 B1   62 A1   52 B1                 
  6.734   6.863   7.490   7.504   7.557   7.559   7.711   7.765
 63 A1   53 B1   29 B2   21 A2   54 B1   64 A1   55 B1   65 A1                 
 23.309  23.537  48.004  48.102  66.707  66.731 289.703 289.726
 66 A1   67 A1   68 A1   56 B1   69 A1   57 B1   30 B2   22 A2                 
289.784 289.800 289.942 289.9961020.8501020.966
 70 A1   58 B1   59 B1   71 A1   72 A1   60 B1                                 

 Beta MOs, Restricted
 -- Occupied --                  
-482.88 -482.88  -62.54  -62.54  -56.36  -56.36  -56.36  -56.36
  1 B1    1 A1    2 B1    2 A1    3 B1    3 A1    1 B2    1 A2                 
-56.357 -56.357 -24.730 -24.730 -10.409 -10.318  -8.759  -8.759
  4 A1    4 B1    5 B1    5 A1    6 A1    7 A1    8 A1    6 B1                 
 -6.591  -6.591  -6.578  -6.578  -6.577  -6.577  -2.707  -2.704
  9 A1    7 B1   10 A1    8 B1    2 B2    2 A2   11 A1    9 B1                 
 -2.701  -2.698  -2.697  -2.697  -2.688  -2.688  -2.687  -2.687
 12 A1    3 B2   10 B1    3 A2   13 A1    4 B2    4 A2   11 B1                 
 -1.284  -1.210  -1.129  -0.838  -0.696  -0.633  -0.557  -0.556
 14 A1   12 B1   15 A1   13 B1   16 A1   17 A1   18 A1   14 B1                 
 -0.529  -0.513  -0.501  -0.491  -0.447  -0.414  -0.414  -0.319
  5 B2    6 B2   19 A1   15 B1    5 A2   16 B1   20 A1    6 A2                 
 -0.220  -0.216
  7 B2   17 B1                                                                 
 -- Virtual --                   
 -0.137  -0.119  -0.006  -0.000  -0.000   0.032   0.033   0.044
 21 A1    8 B2   22 A1   18 B1   23 A1    9 B2   19 B1   24 A1                 
  0.049   0.061   0.070   0.079   0.101   0.113   0.114   0.117
 25 A1   20 B1    7 A2   10 B2   26 A1   21 B1   27 A1   22 B1                 
  0.125   0.135   0.154   0.172   0.177   0.209   0.252   0.263
 11 B2   28 A1   23 B1   29 A1   24 B1   30 A1    8 A2   31 A1                 
  0.310   0.311   0.317   0.330   0.336   0.354   0.363   0.366
 25 B1   32 A1   12 B2   33 A1   34 A1   26 B1   35 A1   13 B2                 
  0.385   0.387   0.394   0.427   0.461   0.490   0.501   0.512
 14 B2   27 B1    9 A2   28 B1   29 B1   10 A2   15 B2   30 B1                 
  0.533   0.543   0.591   0.597   0.662   0.697   0.699   0.703
 36 A1   16 B2   37 A1   31 B1   38 A1   39 A1   17 B2   32 B1                 
  0.730   0.759   0.779   0.880   0.883   1.017   1.109   1.143
 11 A2   40 A1   41 A1   33 B1   42 A1   34 B1   35 B1   43 A1                 
  1.185   1.213   1.257   1.334   1.393   1.402   1.412   1.438
 12 A2   18 B2   44 A1   45 A1   13 A2   36 B1   19 B2   46 A1                 
  1.468   1.500   1.540   1.584   1.655   1.735   1.856   1.861
 37 B1   14 A2   47 A1   20 B2   48 A1   38 B1   49 A1   39 B1                 
  1.902   1.920   1.980   1.992   2.016   2.073   2.106   2.148
 50 A1   21 B2   15 A2   51 A1   40 B1   52 A1   41 B1   42 B1                 
  2.573   2.653   2.711   2.817   3.019   3.186   3.742   3.744
 22 B2   23 B2   53 A1   43 B1   44 B1   54 A1   16 A2   24 B2                 
  3.753   3.768   3.792   3.847   3.884   3.947   3.983   4.010
 45 B1   55 A1   46 B1   17 A2   25 B2   26 B2   18 A2   56 A1                 
  4.049   4.050   4.062   4.123   4.138   4.294   4.328   4.398
 47 B1   57 A1   27 B2   19 A2   58 A1   59 A1   48 B1   49 B1                 
  4.431   4.754   6.242   6.271   6.323   6.336   6.414   6.549
 60 A1   50 B1   20 A2   28 B2   61 A1   51 B1   62 A1   52 B1                 
  6.734   6.863   7.490   7.504   7.557   7.559   7.711   7.765
 63 A1   53 B1   29 B2   21 A2   54 B1   64 A1   55 B1   65 A1                 
 23.309  23.537  48.004  48.102  66.707  66.731 289.703 289.726
 66 A1   67 A1   68 A1   56 B1   69 A1   57 B1   30 B2   22 A2                 
289.784 289.800 289.942 289.9961020.8501020.966
 70 A1   58 B1   59 B1   71 A1   72 A1   60 B1                                 
 --------------------------------------------------------------

          Ground-State Mulliken Net Atomic Charges

     Atom                 Charge (a.u.)
  ----------------------------------------
      1 F                    -0.093464
      2 Br                    0.084605
      3 F                    -0.093464
      4 Br                    0.084605
      5 C                    -0.063905
      6 C                     0.081623
  ----------------------------------------
  Sum of atomic charges =     0.000000

 -----------------------------------------------------------------
                    Cartesian Multipole Moments
 -----------------------------------------------------------------
    Charge (ESU x 10^10)
                 0.0000
    Dipole Moment (Debye)
         X      -0.0000      Y       0.0000      Z      -3.0082
       Tot       3.0082
    Quadrupole Moments (Debye-Ang)
        XX     -61.7918     XY      -0.0000     YY     -57.3691
        XZ       0.0000     YZ       0.0000     ZZ     -60.4714
    Octopole Moments (Debye-Ang^2)
       XXX      -0.0000    XXY      -0.0000    XYY      -0.0000
       YYY       0.0000    XXZ     -14.0953    XYZ      -0.0000
       YYZ      -7.4470    XZZ      -0.0000    YZZ       0.0000
       ZZZ     -53.5963
    Hexadecapole Moments (Debye-Ang^3)
      XXXX    -395.0620   XXXY      -0.0000   XXYY     -75.5768
      XYYY       0.0000   YYYY     -63.7615   XXXZ       0.0000
      XXYZ       0.0000   XYYZ       0.0000   YYYZ       0.0000
      XXZZ    -225.6493   XYZZ       0.0000   YYZZ    -169.9495
      XZZZ       0.0000   YZZZ       0.0000   ZZZZ   -1012.5621
 -----------------------------------------------------------------
 Calculating analytic gradient of the SCF energy
 Gradient of SCF Energy
            1           2           3           4           5           6
    1  -0.0103973  -0.6076262   0.0103973   0.6076262  -0.0000000   0.0000000
    2   0.0000000  -0.0000000  -0.0000000  -0.0000000  -0.0000000   0.0000000
    3   0.0679083   0.2061788   0.0679083   0.2061788   0.0048570  -0.5530312
 Max gradient component =       6.076E-01
 RMS gradient           =       2.515E-01
 Gradient time:  CPU 12.15 s  wall 3.14 s
 Geometry Optimization Parameters
   NAtoms,    NIC,     NZ,  NCons,   NDum,   NFix, NCnnct, MaxDiis
        6      32       0       0       0       0       0       0


** GEOMETRY OPTIMIZATION IN DELOCALIZED INTERNAL COORDINATES **
   Searching for a Minimum

   Optimization Cycle:   2

                       Coordinates (Angstroms)
     ATOM                X               Y               Z
      1  F         1.0146166890    0.0000000000    3.0335979431
      2  Br        1.0506989049    0.0000000000   -0.9835158041
      3  F        -1.0146166890    0.0000000000    3.0335979431
      4  Br       -1.0506989049    0.0000000000   -0.9835158041
      5  C         0.0000000000    0.0000000000    2.0578899777
      6  C         0.0000000000    0.0000000000    0.0819457442
   Point Group: c2v   Number of degrees of freedom:     5


   Energy is  -5423.611630497

 Hessian Updated using BFGS Update

 ** Taking Steepest Descent Step **
 Calculated Step too Large.  Step scaled by  0.493892
 Step Taken.  Stepsize is  0.300000

                             Maximum     Tolerance    Cnvgd?
         Gradient           0.504447      0.000300      NO
         Displacement       0.249143      0.001200      NO
         Energy change     -0.219418      0.000001      NO


 New Cartesian Coordinates Obtained by Inverse Iteration

 Displacement from previous Coordinates is:  0.184109
 ----------------------------------------------------------------
             Standard Nuclear Orientation (Angstroms)
    I     Atom           X                Y                Z
 ----------------------------------------------------------------
    1      F       1.0306721542     0.0000000000     3.0117226252
    2      Br      1.1036038774     0.0000000000    -0.9903759234
    3      F      -1.0306721542     0.0000000000     3.0117226252
    4      Br     -1.1036038774     0.0000000000    -0.9903759234
    5      C       0.0000000000     0.0000000000     2.0682424237
    6      C       0.0000000000     0.0000000000     0.1290641727
 ----------------------------------------------------------------
 Molecular Point Group                 C2v   NOp =  4
 Largest Abelian Subgroup              C2v   NOp =  4
 Nuclear Repulsion Energy =   750.4092146267 hartrees
 There are       50 alpha and       50 beta electrons
 Applying Cartesian multipole field
    Component          Value
    ---------          -----
     (2,0,0)        1.00000E-11
     (0,2,0)        2.00000E-11
     (0,0,2)       -3.00000E-11
 Nucleus-field energy     =    -0.0000000239 hartrees
 Requested basis set is 6-311++G(d,p)
 There are 62 shells and 184 basis functions
 A cutoff of  1.0D-11 yielded   1585 shell pairs
 There are     14750 function pairs (     16380 Cartesian)
 Smallest overlap matrix eigenvalue = 1.95E-04
 Guess MOs from SCF MO coefficient file

 -----------------------------------------------------------------------
  General SCF calculation program by
  Eric Jon Sundstrom, Paul Horn, Yuezhi Mao, Dmitri Zuev, Alec White,
  David Stuck, Shaama M.S., Shane Yost, Joonho Lee, David Small,
  Daniel Levine, Susi Lehtola, Hugh Burton, Evgeny Epifanovsky
 -----------------------------------------------------------------------
 Exchange:     0.2000 Hartree-Fock + 0.0800 Slater + 0.7200 B88
 Correlation:  0.1900 VWN1RPA + 0.8100 LYP
 Using SG-1 standard quadrature grid
 using 4 threads for integral computing
 -------------------------------------------------------
 OpenMP Integral computing Module                
 Release: version 2.0, May 2017, Q-Chem Inc. Pleasanton 
 -------------------------------------------------------
 -------------------------------------------------------
 OpenMP BLAS3 based DFT computing Module                
 Release: version 1.0, May 2013, Q-Chem Inc. Pittsburgh 
 -------------------------------------------------------
 A restricted SCF calculation will be
 performed using DIIS
 SCF converges when DIIS error is below 1.0e-08
 ---------------------------------------
  Cycle       Energy         DIIS error
 ---------------------------------------
    1   -5423.7582170570      1.51e-03  
    2   -5423.7479083853      2.09e-03  
    3   -5423.7436812139      2.07e-03  
    4   -5423.7640469197      7.34e-04  
    5   -5423.7667292897      1.14e-04  
    6   -5423.7667667836      5.31e-05  
    7   -5423.7667763417      1.09e-05  
    8   -5423.7667768443      1.67e-06  
    9   -5423.7667768571      4.84e-07  
   10   -5423.7667768580      2.04e-07  
   11   -5423.7667768582      2.27e-08  
   12   -5423.7667768581      1.10e-08  
   13   -5423.7667768581      3.17e-09  Convergence criterion met
 ---------------------------------------
 SCF time:   CPU 46.07s  wall 12.00s 
 SCF   energy in the final basis set =    -5423.7667768581
 Total energy in the final basis set =    -5423.7667768581

 --------------------------------------------------------------
             Orbital Energies (a.u.) and Symmetries
 --------------------------------------------------------------

 Alpha MOs, Restricted
 -- Occupied --                  
-482.88 -482.88  -62.53  -62.53  -56.35  -56.35  -56.35  -56.35
  1 B1    1 A1    2 A1    2 B1    3 B1    3 A1    1 B2    1 A2                 
-56.350 -56.350 -24.736 -24.736 -10.411 -10.321  -8.750  -8.750
  4 A1    4 B1    5 B1    5 A1    6 A1    7 A1    8 A1    6 B1                 
 -6.582  -6.581  -6.568  -6.568  -6.568  -6.568  -2.695  -2.694
  9 A1    7 B1   10 A1    8 B1    2 B2    2 A2   11 A1    9 B1                 
 -2.690  -2.689  -2.688  -2.688  -2.678  -2.678  -2.678  -2.678
 12 A1    3 B2    3 A2   10 B1   13 A1    4 B2    4 A2   11 B1                 
 -1.290  -1.219  -1.072  -0.825  -0.701  -0.627  -0.566  -0.553
 14 A1   12 B1   15 A1   13 B1   16 A1   17 A1   14 B1   18 A1                 
 -0.523  -0.492  -0.491  -0.480  -0.454  -0.424  -0.409  -0.318
  5 B2   19 A1    6 B2   15 B1    5 A2   16 B1   20 A1    6 A2                 
 -0.228  -0.222
 17 B1    7 B2                                                                 
 -- Virtual --                   
 -0.126  -0.115  -0.004  -0.002   0.000   0.034   0.036   0.042
 21 A1    8 B2   22 A1   18 B1   23 A1    9 B2   19 B1   24 A1                 
  0.051   0.057   0.071   0.079   0.096   0.113   0.115   0.118
 25 A1   20 B1    7 A2   10 B2   26 A1   21 B1   27 A1   22 B1                 
  0.127   0.137   0.142   0.175   0.178   0.210   0.249   0.263
 11 B2   28 A1   23 B1   29 A1   24 B1   30 A1    8 A2   31 A1                 
  0.310   0.313   0.316   0.334   0.339   0.351   0.365   0.380
 32 A1   25 B1   12 B2   33 A1   34 A1   26 B1   35 A1   27 B1                 
  0.387   0.389   0.399   0.423   0.456   0.492   0.506   0.514
 13 B2   14 B2    9 A2   28 B1   29 B1   10 A2   15 B2   30 B1                 
  0.521   0.538   0.573   0.586   0.653   0.695   0.696   0.697
 36 A1   16 B2   37 A1   31 B1   38 A1   39 A1   17 B2   32 B1                 
  0.706   0.767   0.781   0.867   0.893   0.982   1.083   1.090
 11 A2   40 A1   41 A1   33 B1   42 A1   34 B1   35 B1   43 A1                 
  1.181   1.208   1.260   1.326   1.385   1.400   1.403   1.438
 12 A2   18 B2   44 A1   45 A1   13 A2   19 B2   36 B1   46 A1                 
  1.463   1.481   1.547   1.582   1.648   1.723   1.877   1.882
 37 B1   14 A2   47 A1   20 B2   48 A1   38 B1   39 B1   49 A1                 
  1.908   1.934   1.992   2.012   2.025   2.032   2.120   2.159
 50 A1   21 B2   15 A2   51 A1   40 B1   52 A1   41 B1   42 B1                 
  2.569   2.658   2.702   2.833   2.973   3.214   3.736   3.738
 22 B2   23 B2   53 A1   43 B1   44 B1   54 A1   16 A2   24 B2                 
  3.749   3.761   3.778   3.855   3.887   3.947   3.992   4.013
 45 B1   55 A1   46 B1   17 A2   25 B2   26 B2   18 A2   56 A1                 
  4.044   4.046   4.067   4.124   4.128   4.261   4.323   4.417
 57 A1   47 B1   27 B2   19 A2   58 A1   59 A1   48 B1   49 B1                 
  4.424   4.780   6.235   6.267   6.316   6.337   6.387   6.576
 60 A1   50 B1   20 A2   28 B2   61 A1   51 B1   62 A1   52 B1                 
  6.729   6.791   7.495   7.518   7.552   7.558   7.693   7.745
 63 A1   53 B1   29 B2   21 A2   54 B1   64 A1   55 B1   65 A1                 
 23.315  23.444  47.995  48.039  66.704  66.722 289.704 289.734
 66 A1   67 A1   68 A1   56 B1   69 A1   57 B1   30 B2   22 A2                 
289.780 289.801 289.921 289.9481020.8301020.880
 70 A1   58 B1   59 B1   71 A1   72 A1   60 B1                                 

 Beta MOs, Restricted
 -- Occupied --                  
-482.88 -482.88  -62.53  -62.53  -56.35  -56.35  -56.35  -56.35
  1 B1    1 A1    2 A1    2 B1    3 B1    3 A1    1 B2    1 A2                 
-56.350 -56.350 -24.736 -24.736 -10.411 -10.321  -8.750  -8.750
  4 A1    4 B1    5 B1    5 A1    6 A1    7 A1    8 A1    6 B1                 
 -6.582  -6.581  -6.568  -6.568  -6.568  -6.568  -2.695  -2.694
  9 A1    7 B1   10 A1    8 B1    2 B2    2 A2   11 A1    9 B1                 
 -2.690  -2.689  -2.688  -2.688  -2.678  -2.678  -2.678  -2.678
 12 A1    3 B2    3 A2   10 B1   13 A1    4 B2    4 A2   11 B1                 
 -1.290  -1.219  -1.072  -0.825  -0.701  -0.627  -0.566  -0.553
 14 A1   12 B1   15 A1   13 B1   16 A1   17 A1   14 B1   18 A1                 
 -0.523  -0.492  -0.491  -0.480  -0.454  -0.424  -0.409  -0.318
  5 B2   19 A1    6 B2   15 B1    5 A2   16 B1   20 A1    6 A2                 
 -0.228  -0.222
 17 B1    7 B2                                                                 
 -- Virtual --                   
 -0.126  -0.115  -0.004  -0.002   0.000   0.034   0.036   0.042
 21 A1    8 B2   22 A1   18 B1   23 A1    9 B2   19 B1   24 A1                 
  0.051   0.057   0.071   0.079   0.096   0.113   0.115   0.118
 25 A1   20 B1    7 A2   10 B2   26 A1   21 B1   27 A1   22 B1                 
  0.127   0.137   0.142   0.175   0.178   0.210   0.249   0.263
 11 B2   28 A1   23 B1   29 A1   24 B1   30 A1    8 A2   31 A1                 
  0.310   0.313   0.316   0.334   0.339   0.351   0.365   0.380
 32 A1   25 B1   12 B2   33 A1   34 A1   26 B1   35 A1   27 B1                 
  0.387   0.389   0.399   0.423   0.456   0.492   0.506   0.514
 13 B2   14 B2    9 A2   28 B1   29 B1   10 A2   15 B2   30 B1                 
  0.521   0.538   0.573   0.586   0.653   0.695   0.696   0.697
 36 A1   16 B2   37 A1   31 B1   38 A1   39 A1   17 B2   32 B1                 
  0.706   0.767   0.781   0.867   0.893   0.982   1.083   1.090
 11 A2   40 A1   41 A1   33 B1   42 A1   34 B1   35 B1   43 A1                 
  1.181   1.208   1.260   1.326   1.385   1.400   1.403   1.438
 12 A2   18 B2   44 A1   45 A1   13 A2   19 B2   36 B1   46 A1                 
  1.463   1.481   1.547   1.582   1.648   1.723   1.877   1.882
 37 B1   14 A2   47 A1   20 B2   48 A1   38 B1   39 B1   49 A1                 
  1.908   1.934   1.992   2.012   2.025   2.032   2.120   2.159
 50 A1   21 B2   15 A2   51 A1   40 B1   52 A1   41 B1   42 B1                 
  2.569   2.658   2.702   2.833   2.973   3.214   3.736   3.738
 22 B2   23 B2   53 A1   43 B1   44 B1   54 A1   16 A2   24 B2                 
  3.749   3.761   3.778   3.855   3.887   3.947   3.992   4.013
 45 B1   55 A1   46 B1   17 A2   25 B2   26 B2   18 A2   56 A1                 
  4.044   4.046   4.067   4.124   4.128   4.261   4.323   4.417
 57 A1   47 B1   27 B2   19 A2   58 A1   59 A1   48 B1   49 B1                 
  4.424   4.780   6.235   6.267   6.316   6.337   6.387   6.576
 60 A1   50 B1   20 A2   28 B2   61 A1   51 B1   62 A1   52 B1                 
  6.729   6.791   7.495   7.518   7.552   7.558   7.693   7.745
 63 A1   53 B1   29 B2   21 A2   54 B1   64 A1   55 B1   65 A1                 
 23.315  23.444  47.995  48.039  66.704  66.722 289.704 289.734
 66 A1   67 A1   68 A1   56 B1   69 A1   57 B1   30 B2   22 A2                 
289.780 289.801 289.921 289.9481020.8301020.880
 70 A1   58 B1   59 B1   71 A1   72 A1   60 B1                                 
 --------------------------------------------------------------

          Ground-State Mulliken Net Atomic Charges

     Atom                 Charge (a.u.)
  ----------------------------------------
      1 F                    -0.085943
      2 Br                    0.057935
      3 F                    -0.085943
      4 Br                    0.057935
      5 C                    -0.060304
      6 C                     0.116320
  ----------------------------------------
  Sum of atomic charges =     0.000000

 -----------------------------------------------------------------
                    Cartesian Multipole Moments
 -----------------------------------------------------------------
    Charge (ESU x 10^10)
                 0.0000
    Dipole Moment (Debye)
         X      -0.0000      Y       0.0000      Z      -2.6506
       Tot       2.6506
    Quadrupole Moments (Debye-Ang)
        XX     -61.1974     XY       0.0000     YY     -57.6870
        XZ       0.0000     YZ       0.0000     ZZ     -59.6791
    Octopole Moments (Debye-Ang^2)
       XXX       0.0000    XXY       0.0000    XYY       0.0000
       YYY       0.0000    XXZ     -14.1542    XYZ       0.0000
       YYZ      -6.9240    XZZ       0.0000    YZZ       0.0000
       ZZZ     -49.8593
    Hexadecapole Moments (Debye-Ang^3)
      XXXX    -416.2219   XXXY      -0.0000   XXYY     -79.5905
      XYYY       0.0000   YYYY     -64.3021   XXXZ       0.0000
      XXYZ      -0.0000   XYYZ      -0.0000   YYYZ       0.0000
      XXZZ    -226.5516   XYZZ       0.0000   YYZZ    -169.0148
      XZZZ       0.0000   YZZZ      -0.0000   ZZZZ    -999.1004
 -----------------------------------------------------------------
 Calculating analytic gradient of the SCF energy
 Gradient of SCF Energy
            1           2           3           4           5           6
    1  -0.0016499  -0.4358427   0.0016499   0.4358427  -0.0000000   0.0000000
    2  -0.0000000  -0.0000000  -0.0000000   0.0000000   0.0000000  -0.0000000
    3   0.0627097   0.1253959   0.0627097   0.1253959   0.0225710  -0.3987822
 Max gradient component =       4.358E-01
 RMS gradient           =       1.793E-01
 Gradient time:  CPU 11.88 s  wall 3.07 s
 Geometry Optimization Parameters
   NAtoms,    NIC,     NZ,  NCons,   NDum,   NFix, NCnnct, MaxDiis
        6      32       0       0       0       0       0       0


** GEOMETRY OPTIMIZATION IN DELOCALIZED INTERNAL COORDINATES **
   Searching for a Minimum

   Optimization Cycle:   3

                       Coordinates (Angstroms)
     ATOM                X               Y               Z
      1  F         1.0306721542    0.0000000000    3.0117226252
      2  Br        1.1036038774    0.0000000000   -0.9903759234
      3  F        -1.0306721542    0.0000000000    3.0117226252
      4  Br       -1.1036038774    0.0000000000   -0.9903759234
      5  C         0.0000000000    0.0000000000    2.0682424237
      6  C         0.0000000000    0.0000000000    0.1290641727
   Point Group: c2v   Number of degrees of freedom:     5


   Energy is  -5423.766776858

 Hessian Updated using BFGS Update

 ** Taking Steepest Descent Step **
 Calculated Step too Large.  Step scaled by  0.680747
 Step Taken.  Stepsize is  0.300000

                             Maximum     Tolerance    Cnvgd?
         Gradient           0.357843      0.000300      NO
         Displacement       0.243601      0.001200      NO
         Energy change     -0.155146      0.000001      NO


 New Cartesian Coordinates Obtained by Inverse Iteration

 Displacement from previous Coordinates is:  0.210414
 ----------------------------------------------------------------
             Standard Nuclear Orientation (Angstroms)
    I     Atom           X                Y                Z
 ----------------------------------------------------------------
    1      F       1.0458247078     0.0000000000     2.9727211633
    2      Br      1.1571348574     0.0000000000    -0.9783472528
    3      F      -1.0458247078     0.0000000000     2.9727211633
    4      Br     -1.1571348574     0.0000000000    -0.9783472528
    5      C       0.0000000000     0.0000000000     2.0685595000
    6      C       0.0000000000     0.0000000000     0.1826926792
 ----------------------------------------------------------------
 Molecular Point Group                 C2v   NOp =  4
 Largest Abelian Subgroup              C2v   NOp =  4
 Nuclear Repulsion Energy =   733.0411540033 hartrees
 There are       50 alpha and       50 beta electrons
 Applying Cartesian multipole field
    Component          Value
    ---------          -----
     (2,0,0)        1.00000E-11
     (0,2,0)        2.00000E-11
     (0,0,2)       -3.00000E-11
 Nucleus-field energy     =    -0.0000000229 hartrees
 Requested basis set is 6-311++G(d,p)
 There are 62 shells and 184 basis functions
 A cutoff of  1.0D-11 yielded   1578 shell pairs
 There are     14718 function pairs (     16348 Cartesian)
 Smallest overlap matrix eigenvalue = 2.33E-04
 Guess MOs from SCF MO coefficient file

 -----------------------------------------------------------------------
  General SCF calculation program by
  Eric Jon Sundstrom, Paul Horn, Yuezhi Mao, Dmitri Zuev, Alec White,
  David Stuck, Shaama M.S., Shane Yost, Joonho Lee, David Small,
  Daniel Levine, Susi Lehtola, Hugh Burton, Evgeny Epifanovsky
 -----------------------------------------------------------------------
 Exchange:     0.2000 Hartree-Fock + 0.0800 Slater + 0.7200 B88
 Correlation:  0.1900 VWN1RPA + 0.8100 LYP
 Using SG-1 standard quadrature grid
 using 4 threads for integral computing
 -------------------------------------------------------
 OpenMP Integral computing Module                
 Release: version 2.0, May 2017, Q-Chem Inc. Pleasanton 
 -------------------------------------------------------
 -------------------------------------------------------
 OpenMP BLAS3 based DFT computing Module                
 Release: version 1.0, May 2013, Q-Chem Inc. Pittsburgh 
 -------------------------------------------------------
 A restricted SCF calculation will be
 performed using DIIS
 SCF converges when DIIS error is below 1.0e-08
 ---------------------------------------
  Cycle       Energy         DIIS error
 ---------------------------------------
    1   -5423.8741374895      1.24e-03  
    2   -5423.8705475923      1.55e-03  
    3   -5423.8672138377      1.62e-03  
    4   -5423.8792565789      5.54e-04  
    5   -5423.8807762256      8.34e-05  
    6   -5423.8807980644      3.99e-05  
    7   -5423.8808033141      7.96e-06  
    8   -5423.8808035603      1.47e-06  
    9   -5423.8808035704      4.16e-07  
   10   -5423.8808035710      1.89e-07  
   11   -5423.8808035711      3.44e-08  
   12   -5423.8808035711      1.31e-08  
   13   -5423.8808035712      1.46e-09  Convergence criterion met
 ---------------------------------------
 SCF time:   CPU 45.52s  wall 12.00s 
 SCF   energy in the final basis set =    -5423.8808035712
 Total energy in the final basis set =    -5423.8808035712

 --------------------------------------------------------------
             Orbital Energies (a.u.) and Symmetries
 --------------------------------------------------------------

 Alpha MOs, Restricted
 -- Occupied --                  
-482.87 -482.87  -62.53  -62.53  -56.35  -56.35  -56.35  -56.35
  1 B1    1 A1    2 A1    2 B1    3 B1    3 A1    1 B2    1 A2                 
-56.345 -56.345 -24.743 -24.743 -10.413 -10.324  -8.742  -8.742
  4 A1    4 B1    5 B1    5 A1    6 A1    7 A1    8 A1    6 B1                 
 -6.574  -6.574  -6.560  -6.560  -6.560  -6.560  -2.687  -2.686
  9 A1    7 B1    2 B2    2 A2   10 A1    8 B1   11 A1    9 B1                 
 -2.682  -2.681  -2.681  -2.680  -2.670  -2.670  -2.670  -2.670
 12 A1    3 B2    3 A2   10 B1   13 A1    4 B2    4 A2   11 B1                 
 -1.299  -1.231  -1.023  -0.815  -0.707  -0.626  -0.577  -0.553
 14 A1   12 B1   15 A1   13 B1   16 A1   17 A1   14 B1   18 A1                 
 -0.530  -0.484  -0.469  -0.463  -0.462  -0.435  -0.402  -0.316
  5 B2   19 A1   15 B1    6 B2    5 A2   16 B1   20 A1    6 A2                 
 -0.239  -0.226
 17 B1    7 B2                                                                 
 -- Virtual --                   
 -0.110  -0.109  -0.005  -0.003   0.002   0.037   0.039   0.040
 21 A1    8 B2   18 B1   22 A1   23 A1    9 B2   19 B1   24 A1                 
  0.052   0.054   0.072   0.078   0.093   0.113   0.117   0.118
 25 A1   20 B1    7 A2   10 B2   26 A1   21 B1   27 A1   22 B1                 
  0.129   0.137   0.138   0.179   0.182   0.213   0.247   0.264
 11 B2   23 B1   28 A1   29 A1   24 B1   30 A1    8 A2   31 A1                 
  0.306   0.315   0.316   0.335   0.343   0.349   0.374   0.375
 32 A1   12 B2   25 B1   33 A1   34 A1   26 B1   27 B1   35 A1                 
  0.392   0.404   0.411   0.419   0.452   0.494   0.505   0.513
 13 B2    9 A2   14 B2   28 B1   29 B1   10 A2   36 A1   15 B2                 
  0.517   0.535   0.555   0.581   0.652   0.683   0.695   0.697
 30 B1   16 B2   37 A1   31 B1   38 A1   11 A2   39 A1   32 B1                 
  0.699   0.771   0.787   0.848   0.908   0.966   1.047   1.058
 17 B2   40 A1   41 A1   33 B1   42 A1   34 B1   43 A1   35 B1                 
  1.176   1.198   1.265   1.325   1.373   1.387   1.404   1.441
 12 A2   18 B2   44 A1   45 A1   13 A2   19 B2   36 B1   46 A1                 
  1.453   1.469   1.558   1.586   1.641   1.707   1.880   1.892
 37 B1   14 A2   47 A1   20 B2   48 A1   38 B1   39 B1   49 A1                 
  1.919   1.950   1.990   1.998   2.034   2.046   2.121   2.202
 50 A1   21 B2   51 A1   15 A2   40 B1   52 A1   41 B1   42 B1                 
  2.564   2.666   2.694   2.857   2.940   3.261   3.728   3.732
 22 B2   23 B2   53 A1   43 B1   44 B1   54 A1   16 A2   24 B2                 
  3.744   3.752   3.767   3.866   3.895   3.950   3.992   3.997
 45 B1   55 A1   46 B1   17 A2   25 B2   26 B2   56 A1   18 A2                 
  4.039   4.060   4.072   4.115   4.133   4.264   4.304   4.425
 47 B1   57 A1   27 B2   19 A2   58 A1   59 A1   48 B1   60 A1                 
  4.442   4.811   6.227   6.262   6.311   6.335   6.367   6.613
 49 B1   50 B1   20 A2   28 B2   61 A1   51 B1   62 A1   52 B1                 
  6.719   6.745   7.499   7.530   7.562   7.579   7.691   7.693
 63 A1   53 B1   29 B2   21 A2   64 A1   54 B1   55 B1   65 A1                 
 23.325  23.390  47.981  47.995  66.699  66.713 289.706 289.741
 66 A1   67 A1   68 A1   56 B1   69 A1   57 B1   30 B2   22 A2                 
289.777 289.819 289.887 289.9231020.8071020.821
 70 A1   58 B1   71 A1   59 B1   72 A1   60 B1                                 

 Beta MOs, Restricted
 -- Occupied --                  
-482.87 -482.87  -62.53  -62.53  -56.35  -56.35  -56.35  -56.35
  1 B1    1 A1    2 A1    2 B1    3 B1    3 A1    1 B2    1 A2                 
-56.345 -56.345 -24.743 -24.743 -10.413 -10.324  -8.742  -8.742
  4 A1    4 B1    5 B1    5 A1    6 A1    7 A1    8 A1    6 B1                 
 -6.574  -6.574  -6.560  -6.560  -6.560  -6.560  -2.687  -2.686
  9 A1    7 B1    2 B2    2 A2   10 A1    8 B1   11 A1    9 B1                 
 -2.682  -2.681  -2.681  -2.680  -2.670  -2.670  -2.670  -2.670
 12 A1    3 B2    3 A2   10 B1   13 A1    4 B2    4 A2   11 B1                 
 -1.299  -1.231  -1.023  -0.815  -0.707  -0.626  -0.577  -0.553
 14 A1   12 B1   15 A1   13 B1   16 A1   17 A1   14 B1   18 A1                 
 -0.530  -0.484  -0.469  -0.463  -0.462  -0.435  -0.402  -0.316
  5 B2   19 A1   15 B1    6 B2    5 A2   16 B1   20 A1    6 A2                 
 -0.239  -0.226
 17 B1    7 B2                                                                 
 -- Virtual --                   
 -0.110  -0.109  -0.005  -0.003   0.002   0.037   0.039   0.040
 21 A1    8 B2   18 B1   22 A1   23 A1    9 B2   19 B1   24 A1                 
  0.052   0.054   0.072   0.078   0.093   0.113   0.117   0.118
 25 A1   20 B1    7 A2   10 B2   26 A1   21 B1   27 A1   22 B1                 
  0.129   0.137   0.138   0.179   0.182   0.213   0.247   0.264
 11 B2   23 B1   28 A1   29 A1   24 B1   30 A1    8 A2   31 A1                 
  0.306   0.315   0.316   0.335   0.343   0.349   0.374   0.375
 32 A1   12 B2   25 B1   33 A1   34 A1   26 B1   27 B1   35 A1                 
  0.392   0.404   0.411   0.419   0.452   0.494   0.505   0.513
 13 B2    9 A2   14 B2   28 B1   29 B1   10 A2   36 A1   15 B2                 
  0.517   0.535   0.555   0.581   0.652   0.683   0.695   0.697
 30 B1   16 B2   37 A1   31 B1   38 A1   11 A2   39 A1   32 B1                 
  0.699   0.771   0.787   0.848   0.908   0.966   1.047   1.058
 17 B2   40 A1   41 A1   33 B1   42 A1   34 B1   43 A1   35 B1                 
  1.176   1.198   1.265   1.325   1.373   1.387   1.404   1.441
 12 A2   18 B2   44 A1   45 A1   13 A2   19 B2   36 B1   46 A1                 
  1.453   1.469   1.558   1.586   1.641   1.707   1.880   1.892
 37 B1   14 A2   47 A1   20 B2   48 A1   38 B1   39 B1   49 A1                 
  1.919   1.950   1.990   1.998   2.034   2.046   2.121   2.202
 50 A1   21 B2   51 A1   15 A2   40 B1   52 A1   41 B1   42 B1                 
  2.564   2.666   2.694   2.857   2.940   3.261   3.728   3.732
 22 B2   23 B2   53 A1   43 B1   44 B1   54 A1   16 A2   24 B2                 
  3.744   3.752   3.767   3.866   3.895   3.950   3.992   3.997
 45 B1   55 A1   46 B1   17 A2   25 B2   26 B2   56 A1   18 A2                 
  4.039   4.060   4.072   4.115   4.133   4.264   4.304   4.425
 47 B1   57 A1   27 B2   19 A2   58 A1   59 A1   48 B1   60 A1                 
  4.442   4.811   6.227   6.262   6.311   6.335   6.367   6.613
 49 B1   50 B1   20 A2   28 B2   61 A1   51 B1   62 A1   52 B1                 
  6.719   6.745   7.499   7.530   7.562   7.579   7.691   7.693
 63 A1   53 B1   29 B2   21 A2   64 A1   54 B1   55 B1   65 A1                 
 23.325  23.390  47.981  47.995  66.699  66.713 289.706 289.741
 66 A1   67 A1   68 A1   56 B1   69 A1   57 B1   30 B2   22 A2                 
289.777 289.819 289.887 289.9231020.8071020.821
 70 A1   58 B1   71 A1   59 B1   72 A1   60 B1                                 
 --------------------------------------------------------------

          Ground-State Mulliken Net Atomic Charges

     Atom                 Charge (a.u.)
  ----------------------------------------
      1 F                    -0.076867
      2 Br                    0.036496
      3 F                    -0.076867
      4 Br                    0.036496
      5 C                    -0.057132
      6 C                     0.137874
  ----------------------------------------
  Sum of atomic charges =     0.000000

 -----------------------------------------------------------------
                    Cartesian Multipole Moments
 -----------------------------------------------------------------
    Charge (ESU x 10^10)
                 0.0000
    Dipole Moment (Debye)
         X      -0.0000      Y       0.0000      Z      -2.1896
       Tot       2.1896
    Quadrupole Moments (Debye-Ang)
        XX     -60.6288     XY       0.0000     YY     -57.9392
        XZ       0.0000     YZ       0.0000     ZZ     -58.8092
    Octopole Moments (Debye-Ang^2)
       XXX      -0.0000    XXY       0.0000    XYY      -0.0000
       YYY       0.0000    XXZ     -14.6876    XYZ       0.0000
       YYZ      -6.7597    XZZ      -0.0000    YZZ       0.0000
       ZZZ     -46.2409
    Hexadecapole Moments (Debye-Ang^3)
      XXXX    -439.0784   XXXY      -0.0000   XXYY     -83.9994
      XYYY       0.0000   YYYY     -64.7853   XXXZ       0.0000
      XXYZ      -0.0000   XYYZ       0.0000   YYYZ       0.0000
      XXZZ    -225.0866   XYZZ       0.0000   YYZZ    -165.4577
      XZZZ      -0.0000   YZZZ       0.0000   ZZZZ    -969.0130
 -----------------------------------------------------------------
 Calculating analytic gradient of the SCF energy
 Gradient of SCF Energy
            1           2           3           4           5           6
    1   0.0045671  -0.3094134  -0.0045671   0.3094134   0.0000000  -0.0000000
    2  -0.0000000  -0.0000000   0.0000000   0.0000000   0.0000000  -0.0000000
    3   0.0552166   0.0697945   0.0552166   0.0697945   0.0452471  -0.2952693
 Max gradient component =       3.094E-01
 RMS gradient           =       1.284E-01
 Gradient time:  CPU 11.69 s  wall 3.02 s
 Geometry Optimization Parameters
   NAtoms,    NIC,     NZ,  NCons,   NDum,   NFix, NCnnct, MaxDiis
        6      32       0       0       0       0       0       0

 Cartesian Hessian Update
 Hessian Updated using BFGS Update


** GEOMETRY OPTIMIZATION IN DELOCALIZED INTERNAL COORDINATES **
   Searching for a Minimum

   Optimization Cycle:   4

                       Coordinates (Angstroms)
     ATOM                X               Y               Z
      1  F         1.0458247078    0.0000000000    2.9727211633
      2  Br        1.1571348574    0.0000000000   -0.9783472528
      3  F        -1.0458247078    0.0000000000    2.9727211633
      4  Br       -1.1571348574    0.0000000000   -0.9783472528
      5  C         0.0000000000    0.0000000000    2.0685595000
      6  C         0.0000000000    0.0000000000    0.1826926792
   Point Group: c2v   Number of degrees of freedom:     5


   Energy is  -5423.880803571

 Hessian Updated using BFGS Update

  5 Hessian modes will be used to form the next step
  Hessian Eigenvalues:
     0.081962    0.252982    0.327066    0.417215    0.612549

 Minimum Search - Taking Simple RFO Step
 Searching for Lamda that Minimizes Along All modes
 Value Taken    Lamda =  -0.23220758
 Calculated Step too Large.  Step scaled by  0.398199
 Step Taken.  Stepsize is  0.300000

                             Maximum     Tolerance    Cnvgd?
         Gradient           0.248083      0.000300      NO
         Displacement       0.182118      0.001200      NO
         Energy change     -0.114027      0.000001      NO


 New Cartesian Coordinates Obtained by Inverse Iteration

 Displacement from previous Coordinates is:  0.347960
 ----------------------------------------------------------------
             Standard Nuclear Orientation (Angstroms)
    I     Atom           X                Y                Z
 ----------------------------------------------------------------
    1      F       1.0567257155     0.0000000000     2.8894709310
    2      Br      1.1976103616     0.0000000000    -0.9111757836
    3      F      -1.0567257155     0.0000000000     2.8894709310
    4      Br     -1.1976103616     0.0000000000    -0.9111757836
    5      C       0.0000000000     0.0000000000     2.0255268633
    6      C       0.0000000000     0.0000000000     0.2578828417
 ----------------------------------------------------------------
 Molecular Point Group                 C2v   NOp =  4
 Largest Abelian Subgroup              C2v   NOp =  4
 Nuclear Repulsion Energy =   729.7009253969 hartrees
 There are       50 alpha and       50 beta electrons
 Applying Cartesian multipole field
    Component          Value
    ---------          -----
     (2,0,0)        1.00000E-11
     (0,2,0)        2.00000E-11
     (0,0,2)       -3.00000E-11
 Nucleus-field energy     =    -0.0000000207 hartrees
 Requested basis set is 6-311++G(d,p)
 There are 62 shells and 184 basis functions
 A cutoff of  1.0D-11 yielded   1572 shell pairs
 There are     14766 function pairs (     16406 Cartesian)
 Smallest overlap matrix eigenvalue = 1.74E-04
 Guess MOs from SCF MO coefficient file

 -----------------------------------------------------------------------
  General SCF calculation program by
  Eric Jon Sundstrom, Paul Horn, Yuezhi Mao, Dmitri Zuev, Alec White,
  David Stuck, Shaama M.S., Shane Yost, Joonho Lee, David Small,
  Daniel Levine, Susi Lehtola, Hugh Burton, Evgeny Epifanovsky
 -----------------------------------------------------------------------
 Exchange:     0.2000 Hartree-Fock + 0.0800 Slater + 0.7200 B88
 Correlation:  0.1900 VWN1RPA + 0.8100 LYP
 Using SG-1 standard quadrature grid
 using 4 threads for integral computing
 -------------------------------------------------------
 OpenMP Integral computing Module                
 Release: version 2.0, May 2017, Q-Chem Inc. Pleasanton 
 -------------------------------------------------------
 -------------------------------------------------------
 OpenMP BLAS3 based DFT computing Module                
 Release: version 1.0, May 2013, Q-Chem Inc. Pittsburgh 
 -------------------------------------------------------
 A restricted SCF calculation will be
 performed using DIIS
 SCF converges when DIIS error is below 1.0e-08
 ---------------------------------------
  Cycle       Energy         DIIS error
 ---------------------------------------
    1   -5423.9632819575      9.60e-04  
    2   -5423.9661656890      6.85e-04  
    3   -5423.9616923237      1.14e-03  
    4   -5423.9678817298      2.41e-04  
    5   -5423.9681184746      5.18e-05  
    6   -5423.9681267770      1.37e-05  
    7   -5423.9681274346      4.35e-06  
    8   -5423.9681274968      1.77e-06  
    9   -5423.9681275107      4.54e-07  
   10   -5423.9681275117      1.57e-07  
   11   -5423.9681275119      4.09e-08  
   12   -5423.9681275118      8.21e-09  Convergence criterion met
 ---------------------------------------
 SCF time:   CPU 42.10s  wall 11.00s 
 SCF   energy in the final basis set =    -5423.9681275118
 Total energy in the final basis set =    -5423.9681275118

 --------------------------------------------------------------
             Orbital Energies (a.u.) and Symmetries
 --------------------------------------------------------------

 Alpha MOs, Restricted
 -- Occupied --                  
-482.87 -482.87  -62.52  -62.52  -56.34  -56.34  -56.34  -56.34
  1 B1    1 A1    2 A1    2 B1    3 B1    3 A1    1 B2    1 A2                 
-56.340 -56.340 -24.747 -24.747 -10.411 -10.321  -8.736  -8.736
  4 A1    4 B1    5 B1    5 A1    6 A1    7 A1    6 B1    8 A1                 
 -6.568  -6.568  -6.555  -6.555  -6.554  -6.554  -2.681  -2.680
  9 A1    7 B1    2 B2    2 A2   10 A1    8 B1   11 A1    9 B1                 
 -2.676  -2.675  -2.675  -2.675  -2.664  -2.664  -2.664  -2.664
 12 A1    3 B2    3 A2   10 B1   13 A1    4 B2    4 A2   11 B1                 
 -1.308  -1.242  -0.996  -0.811  -0.718  -0.631  -0.588  -0.556
 14 A1   12 B1   15 A1   13 B1   16 A1   17 A1   14 B1   18 A1                 
 -0.538  -0.482  -0.469  -0.464  -0.448  -0.444  -0.395  -0.315
  5 B2   19 A1    5 A2   15 B1    6 B2   16 B1   20 A1    6 A2                 
 -0.247  -0.231
 17 B1    7 B2                                                                 
 -- Virtual --                   
 -0.097  -0.074  -0.006  -0.002   0.008   0.038   0.042   0.043
  8 B2   21 A1   18 B1   22 A1   23 A1    9 B2   24 A1   19 B1                 
  0.052   0.054   0.073   0.078   0.092   0.112   0.119   0.120
 20 B1   25 A1    7 A2   10 B2   26 A1   21 B1   22 B1   27 A1                 
  0.132   0.138   0.144   0.187   0.191   0.217   0.244   0.269
 11 B2   28 A1   23 B1   29 A1   24 B1   30 A1    8 A2   31 A1                 
  0.300   0.314   0.319   0.326   0.350   0.357   0.375   0.389
 32 A1   12 B2   25 B1   33 A1   26 B1   34 A1   27 B1   35 A1                 
  0.396   0.407   0.419   0.426   0.451   0.494   0.497   0.520
 13 B2    9 A2   28 B1   14 B2   29 B1   36 A1   10 A2   30 B1                 
  0.525   0.535   0.550   0.582   0.658   0.666   0.697   0.707
 15 B2   16 B2   37 A1   31 B1   38 A1   11 A2   39 A1   17 B2                 
  0.717   0.766   0.801   0.836   0.937   0.974   1.029   1.043
 32 B1   40 A1   41 A1   33 B1   42 A1   34 B1   43 A1   35 B1                 
  1.173   1.180   1.277   1.357   1.361   1.377   1.406   1.444
 12 A2   18 B2   44 A1   13 A2   45 A1   19 B2   36 B1   37 B1                 
  1.460   1.476   1.570   1.626   1.653   1.676   1.882   1.894
 46 A1   14 A2   47 A1   20 B2   48 A1   38 B1   39 B1   49 A1                 
  1.938   1.962   1.987   2.001   2.068   2.081   2.136   2.236
 50 A1   21 B2   51 A1   15 A2   52 A1   40 B1   41 B1   42 B1                 
  2.560   2.686   2.714   2.887   2.940   3.376   3.722   3.727
 22 B2   23 B2   53 A1   43 B1   44 B1   54 A1   16 A2   24 B2                 
  3.739   3.749   3.768   3.883   3.906   3.957   3.975   3.999
 45 B1   55 A1   46 B1   17 A2   25 B2   26 B2   56 A1   18 A2                 
  4.033   4.080   4.085   4.105   4.162   4.280   4.310   4.435
 47 B1   27 B2   57 A1   19 A2   58 A1   59 A1   48 B1   49 B1                 
  4.449   4.843   6.221   6.260   6.314   6.333   6.364   6.664
 60 A1   50 B1   20 A2   28 B2   61 A1   51 B1   62 A1   52 B1                 
  6.721   6.733   7.505   7.538   7.570   7.607   7.651   7.715
 63 A1   53 B1   29 B2   21 A2   64 A1   54 B1   65 A1   55 B1                 
 23.347  23.383  47.978  47.980  66.697  66.713 289.711 289.745
 66 A1   67 A1   68 A1   56 B1   69 A1   57 B1   30 B2   22 A2                 
289.778 289.834 289.852 289.9481020.7991020.801
 70 A1   58 B1   71 A1   59 B1   72 A1   60 B1                                 

 Beta MOs, Restricted
 -- Occupied --                  
-482.87 -482.87  -62.52  -62.52  -56.34  -56.34  -56.34  -56.34
  1 B1    1 A1    2 A1    2 B1    3 B1    3 A1    1 B2    1 A2                 
-56.340 -56.340 -24.747 -24.747 -10.411 -10.321  -8.736  -8.736
  4 A1    4 B1    5 B1    5 A1    6 A1    7 A1    6 B1    8 A1                 
 -6.568  -6.568  -6.555  -6.555  -6.554  -6.554  -2.681  -2.680
  9 A1    7 B1    2 B2    2 A2   10 A1    8 B1   11 A1    9 B1                 
 -2.676  -2.675  -2.675  -2.675  -2.664  -2.664  -2.664  -2.664
 12 A1    3 B2    3 A2   10 B1   13 A1    4 B2    4 A2   11 B1                 
 -1.308  -1.242  -0.996  -0.811  -0.718  -0.631  -0.588  -0.556
 14 A1   12 B1   15 A1   13 B1   16 A1   17 A1   14 B1   18 A1                 
 -0.538  -0.482  -0.469  -0.464  -0.448  -0.444  -0.395  -0.315
  5 B2   19 A1    5 A2   15 B1    6 B2   16 B1   20 A1    6 A2                 
 -0.247  -0.231
 17 B1    7 B2                                                                 
 -- Virtual --                   
 -0.097  -0.074  -0.006  -0.002   0.008   0.038   0.042   0.043
  8 B2   21 A1   18 B1   22 A1   23 A1    9 B2   24 A1   19 B1                 
  0.052   0.054   0.073   0.078   0.092   0.112   0.119   0.120
 20 B1   25 A1    7 A2   10 B2   26 A1   21 B1   22 B1   27 A1                 
  0.132   0.138   0.144   0.187   0.191   0.217   0.244   0.269
 11 B2   28 A1   23 B1   29 A1   24 B1   30 A1    8 A2   31 A1                 
  0.300   0.314   0.319   0.326   0.350   0.357   0.375   0.389
 32 A1   12 B2   25 B1   33 A1   26 B1   34 A1   27 B1   35 A1                 
  0.396   0.407   0.419   0.426   0.451   0.494   0.497   0.520
 13 B2    9 A2   28 B1   14 B2   29 B1   36 A1   10 A2   30 B1                 
  0.525   0.535   0.550   0.582   0.658   0.666   0.697   0.707
 15 B2   16 B2   37 A1   31 B1   38 A1   11 A2   39 A1   17 B2                 
  0.717   0.766   0.801   0.836   0.937   0.974   1.029   1.043
 32 B1   40 A1   41 A1   33 B1   42 A1   34 B1   43 A1   35 B1                 
  1.173   1.180   1.277   1.357   1.361   1.377   1.406   1.444
 12 A2   18 B2   44 A1   13 A2   45 A1   19 B2   36 B1   37 B1                 
  1.460   1.476   1.570   1.626   1.653   1.676   1.882   1.894
 46 A1   14 A2   47 A1   20 B2   48 A1   38 B1   39 B1   49 A1                 
  1.938   1.962   1.987   2.001   2.068   2.081   2.136   2.236
 50 A1   21 B2   51 A1   15 A2   52 A1   40 B1   41 B1   42 B1                 
  2.560   2.686   2.714   2.887   2.940   3.376   3.722   3.727
 22 B2   23 B2   53 A1   43 B1   44 B1   54 A1   16 A2   24 B2                 
  3.739   3.749   3.768   3.883   3.906   3.957   3.975   3.999
 45 B1   55 A1   46 B1   17 A2   25 B2   26 B2   56 A1   18 A2                 
  4.033   4.080   4.085   4.105   4.162   4.280   4.310   4.435
 47 B1   27 B2   57 A1   19 A2   58 A1   59 A1   48 B1   49 B1                 
  4.449   4.843   6.221   6.260   6.314   6.333   6.364   6.664
 60 A1   50 B1   20 A2   28 B2   61 A1   51 B1   62 A1   52 B1                 
  6.721   6.733   7.505   7.538   7.570   7.607   7.651   7.715
 63 A1   53 B1   29 B2   21 A2   64 A1   54 B1   65 A1   55 B1                 
 23.347  23.383  47.978  47.980  66.697  66.713 289.711 289.745
 66 A1   67 A1   68 A1   56 B1   69 A1   57 B1   30 B2   22 A2                 
289.778 289.834 289.852 289.9481020.7991020.801
 70 A1   58 B1   71 A1   59 B1   72 A1   60 B1                                 
 --------------------------------------------------------------

          Ground-State Mulliken Net Atomic Charges

     Atom                 Charge (a.u.)
  ----------------------------------------
      1 F                    -0.074260
      2 Br                    0.020901
      3 F                    -0.074260
      4 Br                    0.020901
      5 C                    -0.055185
      6 C                     0.161904
  ----------------------------------------
  Sum of atomic charges =     0.000000

 -----------------------------------------------------------------
                    Cartesian Multipole Moments
 -----------------------------------------------------------------
    Charge (ESU x 10^10)
                -0.0000
    Dipole Moment (Debye)
         X      -0.0000      Y      -0.0000      Z      -1.7447
       Tot       1.7447
    Quadrupole Moments (Debye-Ang)
        XX     -60.1625     XY      -0.0000     YY     -57.8899
        XZ       0.0000     YZ       0.0000     ZZ     -58.3073
    Octopole Moments (Debye-Ang^2)
       XXX      -0.0000    XXY      -0.0000    XYY      -0.0000
       YYY      -0.0000    XXZ     -16.6596    XYZ      -0.0000
       YYZ      -7.9500    XZZ      -0.0000    YZZ      -0.0000
       ZZZ     -46.5048
    Hexadecapole Moments (Debye-Ang^3)
      XXXX    -456.6084   XXXY       0.0000   XXYY     -87.4105
      XYYY      -0.0000   YYYY     -64.5035   XXXZ       0.0000
      XXYZ       0.0000   XYYZ       0.0000   YYYZ       0.0000
      XXZZ    -216.5351   XYZZ       0.0000   YYZZ    -154.5985
      XZZZ      -0.0000   YZZZ       0.0000   ZZZZ    -899.4501
 -----------------------------------------------------------------
 Calculating analytic gradient of the SCF energy
 Gradient of SCF Energy
            1           2           3           4           5           6
    1   0.0060717  -0.2438611  -0.0060717   0.2438611   0.0000000   0.0000000
    2   0.0000000   0.0000000  -0.0000000  -0.0000000   0.0000000   0.0000000
    3   0.0455045   0.0495233   0.0455045   0.0495233   0.0736559  -0.2637114
 Max gradient component =       2.637E-01
 RMS gradient           =       1.062E-01
 Gradient time:  CPU 11.87 s  wall 3.07 s
 Geometry Optimization Parameters
   NAtoms,    NIC,     NZ,  NCons,   NDum,   NFix, NCnnct, MaxDiis
        6      32       0       0       0       0       0       0

 Cartesian Hessian Update
 Hessian Updated using BFGS Update


** GEOMETRY OPTIMIZATION IN DELOCALIZED INTERNAL COORDINATES **
   Searching for a Minimum

   Optimization Cycle:   5

                       Coordinates (Angstroms)
     ATOM                X               Y               Z
      1  F         1.0567257155    0.0000000000    2.8894709310
      2  Br        1.1976103616    0.0000000000   -0.9111757836
      3  F        -1.0567257155    0.0000000000    2.8894709310
      4  Br       -1.1976103616    0.0000000000   -0.9111757836
      5  C         0.0000000000    0.0000000000    2.0255268633
      6  C         0.0000000000    0.0000000000    0.2578828417
   Point Group: c2v   Number of degrees of freedom:     5


   Energy is  -5423.968127512

 Hessian Updated using BFGS Update

  5 Hessian modes will be used to form the next step
  Hessian Eigenvalues:
     0.041195    0.256223    0.352805    0.424919    0.703009

 Minimum Search - Taking Simple RFO Step
 Searching for Lamda that Minimizes Along All modes
 Value Taken    Lamda =  -0.22947420
 Calculated Step too Large.  Step scaled by  0.342772
 Step Taken.  Stepsize is  0.300000

                             Maximum     Tolerance    Cnvgd?
         Gradient           0.187718      0.000300      NO
         Displacement       0.190901      0.001200      NO
         Energy change     -0.087324      0.000001      NO


 New Cartesian Coordinates Obtained by Inverse Iteration

 Displacement from previous Coordinates is:  0.364463
 ----------------------------------------------------------------
             Standard Nuclear Orientation (Angstroms)
    I     Atom           X                Y                Z
 ----------------------------------------------------------------
    1      F       1.0629690431     0.0000000000     2.8033605454
    2      Br      1.2313807428     0.0000000000    -0.8373055623
    3      F      -1.0629690431     0.0000000000     2.8033605454
    4      Br     -1.2313807428     0.0000000000    -0.8373055623
    5      C       0.0000000000     0.0000000000     1.9714533252
    6      C       0.0000000000     0.0000000000     0.3364367086
 ----------------------------------------------------------------
 Molecular Point Group                 C2v   NOp =  4
 Largest Abelian Subgroup              C2v   NOp =  4
 Nuclear Repulsion Energy =   730.7107958644 hartrees
 There are       50 alpha and       50 beta electrons
 Applying Cartesian multipole field
    Component          Value
    ---------          -----
     (2,0,0)        1.00000E-11
     (0,2,0)        2.00000E-11
     (0,0,2)       -3.00000E-11
 Nucleus-field energy     =    -0.0000000185 hartrees
 Requested basis set is 6-311++G(d,p)
 There are 62 shells and 184 basis functions
 A cutoff of  1.0D-11 yielded   1572 shell pairs
 There are     14766 function pairs (     16398 Cartesian)
 Smallest overlap matrix eigenvalue = 1.12E-04
 Guess MOs from SCF MO coefficient file

 -----------------------------------------------------------------------
  General SCF calculation program by
  Eric Jon Sundstrom, Paul Horn, Yuezhi Mao, Dmitri Zuev, Alec White,
  David Stuck, Shaama M.S., Shane Yost, Joonho Lee, David Small,
  Daniel Levine, Susi Lehtola, Hugh Burton, Evgeny Epifanovsky
 -----------------------------------------------------------------------
 Exchange:     0.2000 Hartree-Fock + 0.0800 Slater + 0.7200 B88
 Correlation:  0.1900 VWN1RPA + 0.8100 LYP
 Using SG-1 standard quadrature grid
 using 4 threads for integral computing
 -------------------------------------------------------
 OpenMP Integral computing Module                
 Release: version 2.0, May 2017, Q-Chem Inc. Pleasanton 
 -------------------------------------------------------
 -------------------------------------------------------
 OpenMP BLAS3 based DFT computing Module                
 Release: version 1.0, May 2013, Q-Chem Inc. Pittsburgh 
 -------------------------------------------------------
 A restricted SCF calculation will be
 performed using DIIS
 SCF converges when DIIS error is below 1.0e-08
 ---------------------------------------
  Cycle       Energy         DIIS error
 ---------------------------------------
    1   -5424.0382371680      1.01e-03  
    2   -5424.0421255448      5.27e-04  
    3   -5424.0401913917      8.10e-04  
    4   -5424.0430262149      2.19e-04  
    5   -5424.0432138029      4.88e-05  
    6   -5424.0432198511      1.19e-05  
    7   -5424.0432202403      3.65e-06  
    8   -5424.0432202924      1.24e-06  
    9   -5424.0432202991      2.37e-07  
   10   -5424.0432202994      6.37e-08  
   11   -5424.0432202994      2.15e-08  
   12   -5424.0432202993      5.77e-09  Convergence criterion met
 ---------------------------------------
 SCF time:   CPU 42.11s  wall 11.00s 
 SCF   energy in the final basis set =    -5424.0432202993
 Total energy in the final basis set =    -5424.0432202993

 --------------------------------------------------------------
             Orbital Energies (a.u.) and Symmetries
 --------------------------------------------------------------

 Alpha MOs, Restricted
 -- Occupied --                  
-482.87 -482.87  -62.52  -62.52  -56.34  -56.34  -56.34  -56.34
  1 B1    1 A1    2 A1    2 B1    3 B1    3 A1    1 B2    1 A2                 
-56.336 -56.336 -24.750 -24.750 -10.407 -10.315  -8.732  -8.732
  4 B1    4 A1    5 B1    5 A1    6 A1    7 A1    6 B1    8 A1                 
 -6.564  -6.564  -6.550  -6.550  -6.549  -6.549  -2.676  -2.676
  9 A1    7 B1    2 B2    2 A2   10 A1    8 B1   11 A1    9 B1                 
 -2.671  -2.671  -2.671  -2.670  -2.660  -2.660  -2.659  -2.659
 12 A1    3 B2    3 A2   10 B1   13 A1    4 B2    4 A2   11 B1                 
 -1.315  -1.251  -0.976  -0.809  -0.732  -0.641  -0.596  -0.557
 14 A1   12 B1   15 A1   13 B1   16 A1   17 A1   14 B1   18 A1                 
 -0.546  -0.483  -0.474  -0.462  -0.447  -0.438  -0.388  -0.314
  5 B2   19 A1    5 A2   15 B1   16 B1    6 B2   20 A1    6 A2                 
 -0.253  -0.240
 17 B1    7 B2                                                                 
 -- Virtual --                   
 -0.081  -0.044  -0.010  -0.003   0.019   0.040   0.045   0.050
  8 B2   21 A1   18 B1   22 A1   23 A1    9 B2   19 B1   24 A1                 
  0.051   0.057   0.073   0.078   0.092   0.111   0.120   0.125
 20 B1   25 A1    7 A2   10 B2   26 A1   21 B1   22 B1   27 A1                 
  0.133   0.138   0.152   0.194   0.203   0.222   0.242   0.277
 11 B2   28 A1   23 B1   29 A1   24 B1   30 A1    8 A2   31 A1                 
  0.296   0.313   0.320   0.321   0.350   0.376   0.379   0.399
 32 A1   12 B2   33 A1   25 B1   26 B1   34 A1   27 B1   13 B2                 
  0.406   0.410   0.421   0.438   0.452   0.483   0.500   0.523
 35 A1    9 A2   28 B1   14 B2   29 B1   36 A1   10 A2   30 B1                 
  0.535   0.540   0.551   0.585   0.654   0.663   0.695   0.716
 15 B2   16 B2   37 A1   31 B1   11 A2   38 A1   39 A1   17 B2                 
  0.735   0.763   0.813   0.828   0.962   0.987   1.017   1.031
 32 B1   40 A1   41 A1   33 B1   42 A1   34 B1   43 A1   35 B1                 
  1.164   1.167   1.290   1.339   1.374   1.390   1.405   1.436
 18 B2   12 A2   44 A1   13 A2   19 B2   45 A1   36 B1   37 B1                 
  1.489   1.491   1.591   1.652   1.682   1.683   1.893   1.894
 46 A1   14 A2   47 A1   38 B1   48 A1   20 B2   39 B1   49 A1                 
  1.953   1.973   2.003   2.004   2.090   2.115   2.177   2.262
 50 A1   21 B2   15 A2   51 A1   52 A1   40 B1   41 B1   42 B1                 
  2.560   2.716   2.785   2.902   2.959   3.471   3.717   3.724
 22 B2   23 B2   53 A1   43 B1   44 B1   54 A1   16 A2   24 B2                 
  3.734   3.752   3.782   3.900   3.918   3.965   3.965   4.001
 45 B1   55 A1   46 B1   17 A2   25 B2   26 B2   56 A1   18 A2                 
  4.028   4.086   4.096   4.104   4.194   4.296   4.318   4.421
 47 B1   27 B2   19 A2   57 A1   58 A1   59 A1   48 B1   49 B1                 
  4.493   4.868   6.217   6.260   6.321   6.331   6.376   6.704
 60 A1   50 B1   20 A2   28 B2   61 A1   51 B1   62 A1   52 B1                 
  6.725   6.740   7.510   7.543   7.578   7.622   7.626   7.740
 63 A1   53 B1   29 B2   21 A2   64 A1   65 A1   54 B1   55 B1                 
 23.386  23.410  47.975  47.976  66.695  66.717 289.716 289.747
 66 A1   67 A1   56 B1   68 A1   69 A1   57 B1   30 B2   22 A2                 
289.776 289.835 289.842 289.9721020.7931020.793
 70 A1   71 A1   58 B1   59 B1   60 B1   72 A1                                 

 Beta MOs, Restricted
 -- Occupied --                  
-482.87 -482.87  -62.52  -62.52  -56.34  -56.34  -56.34  -56.34
  1 B1    1 A1    2 A1    2 B1    3 B1    3 A1    1 B2    1 A2                 
-56.336 -56.336 -24.750 -24.750 -10.407 -10.315  -8.732  -8.732
  4 B1    4 A1    5 B1    5 A1    6 A1    7 A1    6 B1    8 A1                 
 -6.564  -6.564  -6.550  -6.550  -6.549  -6.549  -2.676  -2.676
  9 A1    7 B1    2 B2    2 A2   10 A1    8 B1   11 A1    9 B1                 
 -2.671  -2.671  -2.671  -2.670  -2.660  -2.660  -2.659  -2.659
 12 A1    3 B2    3 A2   10 B1   13 A1    4 B2    4 A2   11 B1                 
 -1.315  -1.251  -0.976  -0.809  -0.732  -0.641  -0.596  -0.557
 14 A1   12 B1   15 A1   13 B1   16 A1   17 A1   14 B1   18 A1                 
 -0.546  -0.483  -0.474  -0.462  -0.447  -0.438  -0.388  -0.314
  5 B2   19 A1    5 A2   15 B1   16 B1    6 B2   20 A1    6 A2                 
 -0.253  -0.240
 17 B1    7 B2                                                                 
 -- Virtual --                   
 -0.081  -0.044  -0.010  -0.003   0.019   0.040   0.045   0.050
  8 B2   21 A1   18 B1   22 A1   23 A1    9 B2   19 B1   24 A1                 
  0.051   0.057   0.073   0.078   0.092   0.111   0.120   0.125
 20 B1   25 A1    7 A2   10 B2   26 A1   21 B1   22 B1   27 A1                 
  0.133   0.138   0.152   0.194   0.203   0.222   0.242   0.277
 11 B2   28 A1   23 B1   29 A1   24 B1   30 A1    8 A2   31 A1                 
  0.296   0.313   0.320   0.321   0.350   0.376   0.379   0.399
 32 A1   12 B2   33 A1   25 B1   26 B1   34 A1   27 B1   13 B2                 
  0.406   0.410   0.421   0.438   0.452   0.483   0.500   0.523
 35 A1    9 A2   28 B1   14 B2   29 B1   36 A1   10 A2   30 B1                 
  0.535   0.540   0.551   0.585   0.654   0.663   0.695   0.716
 15 B2   16 B2   37 A1   31 B1   11 A2   38 A1   39 A1   17 B2                 
  0.735   0.763   0.813   0.828   0.962   0.987   1.017   1.031
 32 B1   40 A1   41 A1   33 B1   42 A1   34 B1   43 A1   35 B1                 
  1.164   1.167   1.290   1.339   1.374   1.390   1.405   1.436
 18 B2   12 A2   44 A1   13 A2   19 B2   45 A1   36 B1   37 B1                 
  1.489   1.491   1.591   1.652   1.682   1.683   1.893   1.894
 46 A1   14 A2   47 A1   38 B1   48 A1   20 B2   39 B1   49 A1                 
  1.953   1.973   2.003   2.004   2.090   2.115   2.177   2.262
 50 A1   21 B2   15 A2   51 A1   52 A1   40 B1   41 B1   42 B1                 
  2.560   2.716   2.785   2.902   2.959   3.471   3.717   3.724
 22 B2   23 B2   53 A1   43 B1   44 B1   54 A1   16 A2   24 B2                 
  3.734   3.752   3.782   3.900   3.918   3.965   3.965   4.001
 45 B1   55 A1   46 B1   17 A2   25 B2   26 B2   56 A1   18 A2                 
  4.028   4.086   4.096   4.104   4.194   4.296   4.318   4.421
 47 B1   27 B2   19 A2   57 A1   58 A1   59 A1   48 B1   49 B1                 
  4.493   4.868   6.217   6.260   6.321   6.331   6.376   6.704
 60 A1   50 B1   20 A2   28 B2   61 A1   51 B1   62 A1   52 B1                 
  6.725   6.740   7.510   7.543   7.578   7.622   7.626   7.740
 63 A1   53 B1   29 B2   21 A2   64 A1   65 A1   54 B1   55 B1                 
 23.386  23.410  47.975  47.976  66.695  66.717 289.716 289.747
 66 A1   67 A1   56 B1   68 A1   69 A1   57 B1   30 B2   22 A2                 
289.776 289.835 289.842 289.9721020.7931020.793
 70 A1   71 A1   58 B1   59 B1   60 B1   72 A1                                 
 --------------------------------------------------------------

          Ground-State Mulliken Net Atomic Charges

     Atom                 Charge (a.u.)
  ----------------------------------------
      1 F                    -0.077321
      2 Br                    0.005776
      3 F                    -0.077321
      4 Br                    0.005776
      5 C                    -0.050790
      6 C                     0.193882
  ----------------------------------------
  Sum of atomic charges =    -0.000000

 -----------------------------------------------------------------
                    Cartesian Multipole Moments
 -----------------------------------------------------------------
    Charge (ESU x 10^10)
                -0.0000
    Dipole Moment (Debye)
         X       0.0000      Y      -0.0000      Z      -1.3779
       Tot       1.3779
    Quadrupole Moments (Debye-Ang)
        XX     -59.8388     XY      -0.0000     YY     -57.7373
        XZ      -0.0000     YZ       0.0000     ZZ     -58.0000
    Octopole Moments (Debye-Ang^2)
       XXX       0.0000    XXY      -0.0000    XYY      -0.0000
       YYY      -0.0000    XXZ     -18.7727    XYZ       0.0000
       YYZ      -9.2748    XZZ       0.0000    YZZ       0.0000
       ZZZ     -48.4004
    Hexadecapole Moments (Debye-Ang^3)
      XXXX    -471.7609   XXXY      -0.0000   XXYY     -90.3574
      XYYY      -0.0000   YYYY     -63.9677   XXXZ       0.0000
      XXYZ       0.0000   XYYZ       0.0000   YYYZ       0.0000
      XXZZ    -208.0406   XYZZ      -0.0000   YYZZ    -143.4403
      XZZZ      -0.0000   YZZZ       0.0000   ZZZZ    -831.3481
 -----------------------------------------------------------------
 Calculating analytic gradient of the SCF energy
 Gradient of SCF Energy
            1           2           3           4           5           6
    1   0.0044634  -0.1993017  -0.0044634   0.1993017   0.0000000   0.0000000
    2  -0.0000000   0.0000000  -0.0000000   0.0000000   0.0000000  -0.0000000
    3   0.0356561   0.0374545   0.0356561   0.0374545   0.0907157  -0.2369368
 Max gradient component =       2.369E-01
 RMS gradient           =       9.104E-02
 Gradient time:  CPU 12.19 s  wall 3.15 s
 Geometry Optimization Parameters
   NAtoms,    NIC,     NZ,  NCons,   NDum,   NFix, NCnnct, MaxDiis
        6      32       0       0       0       0       0       0

 Cartesian Hessian Update
 Hessian Updated using BFGS Update


** GEOMETRY OPTIMIZATION IN DELOCALIZED INTERNAL COORDINATES **
   Searching for a Minimum

   Optimization Cycle:   6

                       Coordinates (Angstroms)
     ATOM                X               Y               Z
      1  F         1.0629690431    0.0000000000    2.8033605454
      2  Br        1.2313807428    0.0000000000   -0.8373055623
      3  F        -1.0629690431    0.0000000000    2.8033605454
      4  Br       -1.2313807428    0.0000000000   -0.8373055623
      5  C         0.0000000000    0.0000000000    1.9714533252
      6  C         0.0000000000    0.0000000000    0.3364367086
   Point Group: c2v   Number of degrees of freedom:     5


   Energy is  -5424.043220299

 Hessian Updated using BFGS Update

  5 Hessian modes will be used to form the next step
  Hessian Eigenvalues:
     0.052721    0.257667    0.342816    0.436346    0.672508

 Minimum Search - Taking Simple RFO Step
 Searching for Lamda that Minimizes Along All modes
 Value Taken    Lamda =  -0.19835748
 Calculated Step too Large.  Step scaled by  0.351139
 Step Taken.  Stepsize is  0.300000

                             Maximum     Tolerance    Cnvgd?
         Gradient           0.146362      0.000300      NO
         Displacement       0.193017      0.001200      NO
         Energy change     -0.075093      0.000001      NO


 New Cartesian Coordinates Obtained by Inverse Iteration

 Displacement from previous Coordinates is:  0.365219
 ----------------------------------------------------------------
             Standard Nuclear Orientation (Angstroms)
    I     Atom           X                Y                Z
 ----------------------------------------------------------------
    1      F       1.0684280670     0.0000000000     2.7186981634
    2      Br      1.2629374998     0.0000000000    -0.7620678971
    3      F      -1.0684280670     0.0000000000     2.7186981634
    4      Br     -1.2629374998     0.0000000000    -0.7620678971
    5      C       0.0000000000     0.0000000000     1.9120821756
    6      C       0.0000000000     0.0000000000     0.4146572916
 ----------------------------------------------------------------
 Molecular Point Group                 C2v   NOp =  4
 Largest Abelian Subgroup              C2v   NOp =  4
 Nuclear Repulsion Energy =   733.7299799529 hartrees
 There are       50 alpha and       50 beta electrons
 Applying Cartesian multipole field
    Component          Value
    ---------          -----
     (2,0,0)        1.00000E-11
     (0,2,0)        2.00000E-11
     (0,0,2)       -3.00000E-11
 Nucleus-field energy     =    -0.0000000163 hartrees
 Requested basis set is 6-311++G(d,p)
 There are 62 shells and 184 basis functions
 A cutoff of  1.0D-11 yielded   1574 shell pairs
 There are     14778 function pairs (     16412 Cartesian)
 Smallest overlap matrix eigenvalue = 6.74E-05
 Guess MOs from SCF MO coefficient file

 -----------------------------------------------------------------------
  General SCF calculation program by
  Eric Jon Sundstrom, Paul Horn, Yuezhi Mao, Dmitri Zuev, Alec White,
  David Stuck, Shaama M.S., Shane Yost, Joonho Lee, David Small,
  Daniel Levine, Susi Lehtola, Hugh Burton, Evgeny Epifanovsky
 -----------------------------------------------------------------------
 Exchange:     0.2000 Hartree-Fock + 0.0800 Slater + 0.7200 B88
 Correlation:  0.1900 VWN1RPA + 0.8100 LYP
 Using SG-1 standard quadrature grid
 using 4 threads for integral computing
 -------------------------------------------------------
 OpenMP Integral computing Module                
 Release: version 2.0, May 2017, Q-Chem Inc. Pleasanton 
 -------------------------------------------------------
 -------------------------------------------------------
 OpenMP BLAS3 based DFT computing Module                
 Release: version 1.0, May 2013, Q-Chem Inc. Pittsburgh 
 -------------------------------------------------------
 A restricted SCF calculation will be
 performed using DIIS
 SCF converges when DIIS error is below 1.0e-08
 ---------------------------------------
  Cycle       Energy         DIIS error
 ---------------------------------------
    1   -5424.1011772501      1.17e-03  
    2   -5424.1059686091      5.38e-04  
    3   -5424.1053557556      6.47e-04  
    4   -5424.1069411479      1.54e-04  
    5   -5424.1070268868      6.40e-05  
    6   -5424.1070400482      9.27e-06  
    7   -5424.1070402725      2.18e-06  
    8   -5424.1070402848      9.52e-07  
    9   -5424.1070402881      1.53e-07  
   10   -5424.1070402883      2.79e-08  
   11   -5424.1070402883      6.58e-09  Convergence criterion met
 ---------------------------------------
 SCF time:   CPU 39.01s  wall 10.00s 
 SCF   energy in the final basis set =    -5424.1070402883
 Total energy in the final basis set =    -5424.1070402883

 --------------------------------------------------------------
             Orbital Energies (a.u.) and Symmetries
 --------------------------------------------------------------

 Alpha MOs, Restricted
 -- Occupied --                  
-482.86 -482.86  -62.52  -62.52  -56.34  -56.34  -56.33  -56.33
  1 A1    1 B1    2 B1    2 A1    3 B1    3 A1    1 A2    1 B2                 
-56.333 -56.333 -24.750 -24.750 -10.399 -10.306  -8.728  -8.728
  4 B1    4 A1    5 B1    5 A1    6 A1    7 A1    6 B1    8 A1                 
 -6.561  -6.561  -6.547  -6.547  -6.546  -6.546  -2.673  -2.672
  9 A1    7 B1    2 A2    2 B2   10 A1    8 B1   11 A1    9 B1                 
 -2.668  -2.668  -2.668  -2.667  -2.656  -2.656  -2.656  -2.656
  3 B2   12 A1    3 A2   10 B1   13 A1    4 B2    4 A2   11 B1                 
 -1.320  -1.257  -0.962  -0.807  -0.754  -0.652  -0.603  -0.556
 14 A1   12 B1   15 A1   13 B1   16 A1   17 A1   14 B1   18 A1                 
 -0.552  -0.485  -0.477  -0.464  -0.446  -0.431  -0.382  -0.314
  5 B2   19 A1    5 A2   15 B1   16 B1    6 B2   20 A1    6 A2                 
 -0.259  -0.252
 17 B1    7 B2                                                                 
 -- Virtual --                   
 -0.061  -0.030  -0.016  -0.003   0.026   0.041   0.044   0.053
  8 B2   21 A1   18 B1   22 A1   23 A1    9 B2   19 B1   20 B1                 
  0.055   0.070   0.073   0.077   0.096   0.110   0.121   0.134
 24 A1   25 A1    7 A2   10 B2   26 A1   21 B1   22 B1   27 A1                 
  0.134   0.143   0.160   0.198   0.218   0.228   0.241   0.279
 11 B2   28 A1   23 B1   29 A1   24 B1   30 A1    8 A2   31 A1                 
  0.302   0.313   0.319   0.321   0.348   0.386   0.401   0.402
 32 A1   12 B2   33 A1   25 B1   26 B1   27 B1   34 A1   13 B2                 
  0.412   0.423   0.432   0.448   0.454   0.475   0.503   0.526
  9 A2   28 B1   35 A1   14 B2   29 B1   36 A1   10 A2   30 B1                 
  0.533   0.553   0.554   0.591   0.642   0.667   0.691   0.728
 15 B2   16 B2   37 A1   31 B1   11 A2   38 A1   39 A1   17 B2                 
  0.742   0.767   0.827   0.829   0.976   0.996   1.008   1.022
 32 B1   40 A1   41 A1   33 B1   42 A1   34 B1   43 A1   35 B1                 
  1.157   1.162   1.303   1.322   1.374   1.397   1.403   1.431
 12 A2   18 B2   44 A1   13 A2   19 B2   45 A1   36 B1   37 B1                 
  1.493   1.514   1.645   1.647   1.729   1.751   1.897   1.911
 46 A1   14 A2   47 A1   38 B1   48 A1   20 B2   49 A1   39 B1                 
  1.967   1.983   2.005   2.037   2.112   2.112   2.248   2.280
 50 A1   21 B2   15 A2   51 A1   40 B1   52 A1   41 B1   42 B1                 
  2.567   2.752   2.907   2.920   2.986   3.498   3.715   3.725
 22 B2   23 B2   43 B1   53 A1   44 B1   54 A1   16 A2   24 B2                 
  3.733   3.763   3.813   3.916   3.928   3.961   3.972   4.003
 45 B1   55 A1   46 B1   17 A2   25 B2   56 A1   26 B2   18 A2                 
  4.024   4.087   4.092   4.120   4.217   4.311   4.319   4.407
 47 B1   19 A2   27 B2   57 A1   58 A1   59 A1   48 B1   49 B1                 
  4.546   4.886   6.216   6.261   6.328   6.330   6.397   6.715
 60 A1   50 B1   20 A2   28 B2   61 A1   51 B1   62 A1   52 B1                 
  6.731   6.774   7.516   7.546   7.583   7.606   7.636   7.763
 63 A1   53 B1   29 B2   21 A2   64 A1   65 A1   54 B1   55 B1                 
 23.379  23.588  47.972  47.973  66.696  66.725 289.721 289.748
 66 A1   67 A1   68 A1   56 B1   69 A1   57 B1   30 B2   22 A2                 
289.774 289.831 289.845 289.9911020.7861020.789
 70 A1   71 A1   58 B1   59 B1   72 A1   60 B1                                 

 Beta MOs, Restricted
 -- Occupied --                  
-482.86 -482.86  -62.52  -62.52  -56.34  -56.34  -56.33  -56.33
  1 A1    1 B1    2 B1    2 A1    3 B1    3 A1    1 A2    1 B2                 
-56.333 -56.333 -24.750 -24.750 -10.399 -10.306  -8.728  -8.728
  4 B1    4 A1    5 B1    5 A1    6 A1    7 A1    6 B1    8 A1                 
 -6.561  -6.561  -6.547  -6.547  -6.546  -6.546  -2.673  -2.672
  9 A1    7 B1    2 A2    2 B2   10 A1    8 B1   11 A1    9 B1                 
 -2.668  -2.668  -2.668  -2.667  -2.656  -2.656  -2.656  -2.656
  3 B2   12 A1    3 A2   10 B1   13 A1    4 B2    4 A2   11 B1                 
 -1.320  -1.257  -0.962  -0.807  -0.754  -0.652  -0.603  -0.556
 14 A1   12 B1   15 A1   13 B1   16 A1   17 A1   14 B1   18 A1                 
 -0.552  -0.485  -0.477  -0.464  -0.446  -0.431  -0.382  -0.314
  5 B2   19 A1    5 A2   15 B1   16 B1    6 B2   20 A1    6 A2                 
 -0.259  -0.252
 17 B1    7 B2                                                                 
 -- Virtual --                   
 -0.061  -0.030  -0.016  -0.003   0.026   0.041   0.044   0.053
  8 B2   21 A1   18 B1   22 A1   23 A1    9 B2   19 B1   20 B1                 
  0.055   0.070   0.073   0.077   0.096   0.110   0.121   0.134
 24 A1   25 A1    7 A2   10 B2   26 A1   21 B1   22 B1   27 A1                 
  0.134   0.143   0.160   0.198   0.218   0.228   0.241   0.279
 11 B2   28 A1   23 B1   29 A1   24 B1   30 A1    8 A2   31 A1                 
  0.302   0.313   0.319   0.321   0.348   0.386   0.401   0.402
 32 A1   12 B2   33 A1   25 B1   26 B1   27 B1   34 A1   13 B2                 
  0.412   0.423   0.432   0.448   0.454   0.475   0.503   0.526
  9 A2   28 B1   35 A1   14 B2   29 B1   36 A1   10 A2   30 B1                 
  0.533   0.553   0.554   0.591   0.642   0.667   0.691   0.728
 15 B2   16 B2   37 A1   31 B1   11 A2   38 A1   39 A1   17 B2                 
  0.742   0.767   0.827   0.829   0.976   0.996   1.008   1.022
 32 B1   40 A1   41 A1   33 B1   42 A1   34 B1   43 A1   35 B1                 
  1.157   1.162   1.303   1.322   1.374   1.397   1.403   1.431
 12 A2   18 B2   44 A1   13 A2   19 B2   45 A1   36 B1   37 B1                 
  1.493   1.514   1.645   1.647   1.729   1.751   1.897   1.911
 46 A1   14 A2   47 A1   38 B1   48 A1   20 B2   49 A1   39 B1                 
  1.967   1.983   2.005   2.037   2.112   2.112   2.248   2.280
 50 A1   21 B2   15 A2   51 A1   40 B1   52 A1   41 B1   42 B1                 
  2.567   2.752   2.907   2.920   2.986   3.498   3.715   3.725
 22 B2   23 B2   43 B1   53 A1   44 B1   54 A1   16 A2   24 B2                 
  3.733   3.763   3.813   3.916   3.928   3.961   3.972   4.003
 45 B1   55 A1   46 B1   17 A2   25 B2   56 A1   26 B2   18 A2                 
  4.024   4.087   4.092   4.120   4.217   4.311   4.319   4.407
 47 B1   19 A2   27 B2   57 A1   58 A1   59 A1   48 B1   49 B1                 
  4.546   4.886   6.216   6.261   6.328   6.330   6.397   6.715
 60 A1   50 B1   20 A2   28 B2   61 A1   51 B1   62 A1   52 B1                 
  6.731   6.774   7.516   7.546   7.583   7.606   7.636   7.763
 63 A1   53 B1   29 B2   21 A2   64 A1   65 A1   54 B1   55 B1                 
 23.379  23.588  47.972  47.973  66.696  66.725 289.721 289.748
 66 A1   67 A1   68 A1   56 B1   69 A1   57 B1   30 B2   22 A2                 
289.774 289.831 289.845 289.9911020.7861020.789
 70 A1   71 A1   58 B1   59 B1   72 A1   60 B1                                 
 --------------------------------------------------------------

          Ground-State Mulliken Net Atomic Charges

     Atom                 Charge (a.u.)
  ----------------------------------------
      1 F                    -0.085669
      2 Br                   -0.007498
      3 F                    -0.085669
      4 Br                   -0.007498
      5 C                    -0.048144
      6 C                     0.234480
  ----------------------------------------
  Sum of atomic charges =    -0.000000

 -----------------------------------------------------------------
                    Cartesian Multipole Moments
 -----------------------------------------------------------------
    Charge (ESU x 10^10)
                -0.0000
    Dipole Moment (Debye)
         X      -0.0000      Y       0.0000      Z      -1.1263
       Tot       1.1263
    Quadrupole Moments (Debye-Ang)
        XX     -59.5543     XY      -0.0000     YY     -57.5156
        XZ       0.0000     YZ      -0.0000     ZZ     -57.8887
    Octopole Moments (Debye-Ang^2)
       XXX      -0.0000    XXY       0.0000    XYY      -0.0000
       YYY      -0.0000    XXZ     -21.0144    XYZ       0.0000
       YYZ     -10.6426    XZZ      -0.0000    YZZ      -0.0000
       ZZZ     -51.5818
    Hexadecapole Moments (Debye-Ang^3)
      XXXX    -486.2371   XXXY      -0.0000   XXYY     -93.2171
      XYYY      -0.0000   YYYY     -63.2986   XXXZ      -0.0000
      XXYZ      -0.0000   XYYZ      -0.0000   YYYZ      -0.0000
      XXZZ    -200.6196   XYZZ      -0.0000   YYZZ    -132.8569
      XZZZ       0.0000   YZZZ      -0.0000   ZZZZ    -769.1571
 -----------------------------------------------------------------
 Calculating analytic gradient of the SCF energy
 Gradient of SCF Energy
            1           2           3           4           5           6
    1   0.0023564  -0.1655267  -0.0023564   0.1655267   0.0000000  -0.0000000
    2   0.0000000   0.0000000   0.0000000   0.0000000  -0.0000000   0.0000000
    3   0.0256043   0.0294156   0.0256043   0.0294156   0.0791183  -0.1891581
 Max gradient component =       1.892E-01
 RMS gradient           =       7.450E-02
 Gradient time:  CPU 12.27 s  wall 3.17 s
 Geometry Optimization Parameters
   NAtoms,    NIC,     NZ,  NCons,   NDum,   NFix, NCnnct, MaxDiis
        6      32       0       0       0       0       0       0

 Cartesian Hessian Update
 Hessian Updated using BFGS Update


** GEOMETRY OPTIMIZATION IN DELOCALIZED INTERNAL COORDINATES **
   Searching for a Minimum

   Optimization Cycle:   7

                       Coordinates (Angstroms)
     ATOM                X               Y               Z
      1  F         1.0684280670    0.0000000000    2.7186981634
      2  Br        1.2629374998    0.0000000000   -0.7620678971
      3  F        -1.0684280670    0.0000000000    2.7186981634
      4  Br       -1.2629374998    0.0000000000   -0.7620678971
      5  C         0.0000000000    0.0000000000    1.9120821756
      6  C         0.0000000000    0.0000000000    0.4146572916
   Point Group: c2v   Number of degrees of freedom:     5


   Energy is  -5424.107040288

 Hessian Updated using BFGS Update

  5 Hessian modes will be used to form the next step
  Hessian Eigenvalues:
     0.135480    0.260941    0.294798    0.432237    0.611005

 Minimum Search - Taking Simple RFO Step
 Searching for Lamda that Minimizes Along All modes
 Value Taken    Lamda =  -0.13021206
 Calculated Step too Large.  Step scaled by  0.445475
 Step Taken.  Stepsize is  0.300000

                             Maximum     Tolerance    Cnvgd?
         Gradient           0.119207      0.000300      NO
         Displacement       0.191027      0.001200      NO
         Energy change     -0.063820      0.000001      NO


 New Cartesian Coordinates Obtained by Inverse Iteration

 Displacement from previous Coordinates is:  0.349056
 ----------------------------------------------------------------
             Standard Nuclear Orientation (Angstroms)
    I     Atom           X                Y                Z
 ----------------------------------------------------------------
    1      F       1.0735015437     0.0000000000     2.6399305596
    2      Br      1.3020350062     0.0000000000    -0.6903037906
    3      F      -1.0735015437     0.0000000000     2.6399305596
    4      Br     -1.3020350062     0.0000000000    -0.6903037906
    5      C       0.0000000000     0.0000000000     1.8550427246
    6      C       0.0000000000     0.0000000000     0.4857037375
 ----------------------------------------------------------------
 Molecular Point Group                 C2v   NOp =  4
 Largest Abelian Subgroup              C2v   NOp =  4
 Nuclear Repulsion Energy =   735.3161748101 hartrees
 There are       50 alpha and       50 beta electrons
 Applying Cartesian multipole field
    Component          Value
    ---------          -----
     (2,0,0)        1.00000E-11
     (0,2,0)        2.00000E-11
     (0,0,2)       -3.00000E-11
 Nucleus-field energy     =    -0.0000000144 hartrees
 Requested basis set is 6-311++G(d,p)
 There are 62 shells and 184 basis functions
 A cutoff of  1.0D-11 yielded   1582 shell pairs
 There are     14858 function pairs (     16500 Cartesian)
 Smallest overlap matrix eigenvalue = 4.00E-05
 Guess MOs from SCF MO coefficient file

 -----------------------------------------------------------------------
  General SCF calculation program by
  Eric Jon Sundstrom, Paul Horn, Yuezhi Mao, Dmitri Zuev, Alec White,
  David Stuck, Shaama M.S., Shane Yost, Joonho Lee, David Small,
  Daniel Levine, Susi Lehtola, Hugh Burton, Evgeny Epifanovsky
 -----------------------------------------------------------------------
 Exchange:     0.2000 Hartree-Fock + 0.0800 Slater + 0.7200 B88
 Correlation:  0.1900 VWN1RPA + 0.8100 LYP
 Using SG-1 standard quadrature grid
 using 4 threads for integral computing
 -------------------------------------------------------
 OpenMP Integral computing Module                
 Release: version 2.0, May 2017, Q-Chem Inc. Pleasanton 
 -------------------------------------------------------
 -------------------------------------------------------
 OpenMP BLAS3 based DFT computing Module                
 Release: version 1.0, May 2013, Q-Chem Inc. Pittsburgh 
 -------------------------------------------------------
 A restricted SCF calculation will be
 performed using DIIS
 SCF converges when DIIS error is below 1.0e-08
 ---------------------------------------
  Cycle       Energy         DIIS error
 ---------------------------------------
    1   -5424.1468074912      1.36e-03  
    2   -5424.1524260395      5.98e-04  
    3   -5424.1522450446      6.33e-04  
    4   -5424.1536821799      8.58e-05  
    5   -5424.1536994764      4.62e-05  
    6   -5424.1537063789      1.13e-05  
    7   -5424.1537068162      1.70e-06  
    8   -5424.1537068237      5.80e-07  
    9   -5424.1537068247      1.68e-07  
   10   -5424.1537068247      2.60e-08  
   11   -5424.1537068247      4.70e-09  Convergence criterion met
 ---------------------------------------
 SCF time:   CPU 39.48s  wall 11.00s 
 SCF   energy in the final basis set =    -5424.1537068247
 Total energy in the final basis set =    -5424.1537068247

 --------------------------------------------------------------
             Orbital Energies (a.u.) and Symmetries
 --------------------------------------------------------------

 Alpha MOs, Restricted
 -- Occupied --                  
-482.86 -482.86  -62.52  -62.52  -56.34  -56.34  -56.33  -56.33
  1 A1    1 B1    2 B1    2 A1    3 B1    3 A1    1 A2    1 B2                 
-56.332 -56.332 -24.749 -24.749 -10.387 -10.295  -8.726  -8.726
  4 B1    4 A1    5 B1    5 A1    6 A1    7 A1    6 B1    8 A1                 
 -6.559  -6.559  -6.545  -6.545  -6.544  -6.544  -2.670  -2.670
  9 A1    7 B1    2 A2    2 B2   10 A1    8 B1   11 A1    9 B1                 
 -2.666  -2.666  -2.666  -2.665  -2.654  -2.654  -2.654  -2.654
  3 B2    3 A2   12 A1   10 B1    4 B2   13 A1    4 A2   11 B1                 
 -1.324  -1.261  -0.950  -0.806  -0.779  -0.658  -0.608  -0.557
 14 A1   12 B1   15 A1   13 B1   16 A1   17 A1   14 B1    5 B2                 
 -0.552  -0.486  -0.479  -0.467  -0.443  -0.424  -0.375  -0.314
 18 A1   19 A1    5 A2   15 B1   16 B1    6 B2   20 A1    6 A2                 
 -0.266  -0.264
 17 B1    7 B2                                                                 
 -- Virtual --                   
 -0.037  -0.026  -0.025  -0.005   0.028   0.041   0.042   0.055
  8 B2   21 A1   18 B1   22 A1   23 A1   19 B1    9 B2   20 B1                 
  0.057   0.073   0.075   0.077   0.103   0.109   0.121   0.135
 24 A1    7 A2   25 A1   10 B2   26 A1   21 B1   22 B1   27 A1                 
  0.135   0.164   0.168   0.200   0.235   0.235   0.239   0.277
 11 B2   28 A1   23 B1   29 A1   24 B1   30 A1    8 A2   31 A1                 
  0.308   0.313   0.322   0.326   0.344   0.392   0.404   0.414
 32 A1   12 B2   25 B1   33 A1   26 B1   27 B1   13 B2    9 A2                 
  0.415   0.423   0.456   0.459   0.469   0.493   0.506   0.528
 34 A1   28 B1   29 B1   14 B2   35 A1   36 A1   10 A2   15 B2                 
  0.532   0.558   0.564   0.598   0.627   0.668   0.690   0.735
 30 B1   37 A1   16 B2   31 B1   11 A2   38 A1   39 A1   32 B1                 
  0.744   0.773   0.835   0.846   0.980   0.999   1.003   1.013
 17 B2   40 A1   33 B1   41 A1   42 A1   34 B1   43 A1   35 B1                 
  1.143   1.176   1.311   1.313   1.377   1.391   1.401   1.428
 12 A2   18 B2   13 A2   44 A1   19 B2   45 A1   36 B1   37 B1                 
  1.483   1.541   1.669   1.695   1.784   1.818   1.906   1.931
 46 A1   14 A2   38 B1   47 A1   48 A1   20 B2   49 A1   39 B1                 
  1.988   1.996   2.005   2.082   2.099   2.147   2.274   2.318
 50 A1   21 B2   15 A2   51 A1   40 B1   52 A1   41 B1   42 B1                 
  2.584   2.786   2.911   3.011   3.089   3.441   3.714   3.729
 22 B2   23 B2   43 B1   44 B1   53 A1   54 A1   16 A2   24 B2                 
  3.735   3.768   3.867   3.932   3.940   3.962   3.978   4.003
 45 B1   55 A1   46 B1   17 A2   25 B2   56 A1   26 B2   18 A2                 
  4.019   4.075   4.097   4.136   4.235   4.303   4.324   4.396
 47 B1   19 A2   27 B2   57 A1   58 A1   48 B1   59 A1   49 B1                 
  4.591   4.900   6.216   6.263   6.332   6.334   6.418   6.715
 60 A1   50 B1   20 A2   28 B2   51 B1   61 A1   62 A1   52 B1                 
  6.733   6.813   7.521   7.547   7.575   7.604   7.641   7.779
 63 A1   53 B1   29 B2   21 A2   64 A1   65 A1   54 B1   55 B1                 
 23.349  23.939  47.964  47.970  66.698  66.735 289.725 289.746
 66 A1   67 A1   68 A1   56 B1   69 A1   57 B1   30 B2   22 A2                 
289.774 289.831 289.842 290.0001020.7731020.785
 70 A1   71 A1   58 B1   59 B1   72 A1   60 B1                                 

 Beta MOs, Restricted
 -- Occupied --                  
-482.86 -482.86  -62.52  -62.52  -56.34  -56.34  -56.33  -56.33
  1 A1    1 B1    2 B1    2 A1    3 B1    3 A1    1 A2    1 B2                 
-56.332 -56.332 -24.749 -24.749 -10.387 -10.295  -8.726  -8.726
  4 B1    4 A1    5 B1    5 A1    6 A1    7 A1    6 B1    8 A1                 
 -6.559  -6.559  -6.545  -6.545  -6.544  -6.544  -2.670  -2.670
  9 A1    7 B1    2 A2    2 B2   10 A1    8 B1   11 A1    9 B1                 
 -2.666  -2.666  -2.666  -2.665  -2.654  -2.654  -2.654  -2.654
  3 B2    3 A2   12 A1   10 B1    4 B2   13 A1    4 A2   11 B1                 
 -1.324  -1.261  -0.950  -0.806  -0.779  -0.658  -0.608  -0.557
 14 A1   12 B1   15 A1   13 B1   16 A1   17 A1   14 B1    5 B2                 
 -0.552  -0.486  -0.479  -0.467  -0.443  -0.424  -0.375  -0.314
 18 A1   19 A1    5 A2   15 B1   16 B1    6 B2   20 A1    6 A2                 
 -0.266  -0.264
 17 B1    7 B2                                                                 
 -- Virtual --                   
 -0.037  -0.026  -0.025  -0.005   0.028   0.041   0.042   0.055
  8 B2   21 A1   18 B1   22 A1   23 A1   19 B1    9 B2   20 B1                 
  0.057   0.073   0.075   0.077   0.103   0.109   0.121   0.135
 24 A1    7 A2   25 A1   10 B2   26 A1   21 B1   22 B1   27 A1                 
  0.135   0.164   0.168   0.200   0.235   0.235   0.239   0.277
 11 B2   28 A1   23 B1   29 A1   24 B1   30 A1    8 A2   31 A1                 
  0.308   0.313   0.322   0.326   0.344   0.392   0.404   0.414
 32 A1   12 B2   25 B1   33 A1   26 B1   27 B1   13 B2    9 A2                 
  0.415   0.423   0.456   0.459   0.469   0.493   0.506   0.528
 34 A1   28 B1   29 B1   14 B2   35 A1   36 A1   10 A2   15 B2                 
  0.532   0.558   0.564   0.598   0.627   0.668   0.690   0.735
 30 B1   37 A1   16 B2   31 B1   11 A2   38 A1   39 A1   32 B1                 
  0.744   0.773   0.835   0.846   0.980   0.999   1.003   1.013
 17 B2   40 A1   33 B1   41 A1   42 A1   34 B1   43 A1   35 B1                 
  1.143   1.176   1.311   1.313   1.377   1.391   1.401   1.428
 12 A2   18 B2   13 A2   44 A1   19 B2   45 A1   36 B1   37 B1                 
  1.483   1.541   1.669   1.695   1.784   1.818   1.906   1.931
 46 A1   14 A2   38 B1   47 A1   48 A1   20 B2   49 A1   39 B1                 
  1.988   1.996   2.005   2.082   2.099   2.147   2.274   2.318
 50 A1   21 B2   15 A2   51 A1   40 B1   52 A1   41 B1   42 B1                 
  2.584   2.786   2.911   3.011   3.089   3.441   3.714   3.729
 22 B2   23 B2   43 B1   44 B1   53 A1   54 A1   16 A2   24 B2                 
  3.735   3.768   3.867   3.932   3.940   3.962   3.978   4.003
 45 B1   55 A1   46 B1   17 A2   25 B2   56 A1   26 B2   18 A2                 
  4.019   4.075   4.097   4.136   4.235   4.303   4.324   4.396
 47 B1   19 A2   27 B2   57 A1   58 A1   48 B1   59 A1   49 B1                 
  4.591   4.900   6.216   6.263   6.332   6.334   6.418   6.715
 60 A1   50 B1   20 A2   28 B2   51 B1   61 A1   62 A1   52 B1                 
  6.733   6.813   7.521   7.547   7.575   7.604   7.641   7.779
 63 A1   53 B1   29 B2   21 A2   64 A1   65 A1   54 B1   55 B1                 
 23.349  23.939  47.964  47.970  66.698  66.735 289.725 289.746
 66 A1   67 A1   68 A1   56 B1   69 A1   57 B1   30 B2   22 A2                 
289.774 289.831 289.842 290.0001020.7731020.785
 70 A1   71 A1   58 B1   59 B1   72 A1   60 B1                                 
 --------------------------------------------------------------

          Ground-State Mulliken Net Atomic Charges

     Atom                 Charge (a.u.)
  ----------------------------------------
      1 F                    -0.095156
      2 Br                   -0.017321
      3 F                    -0.095156
      4 Br                   -0.017321
      5 C                    -0.048403
      6 C                     0.273356
  ----------------------------------------
  Sum of atomic charges =    -0.000000

 -----------------------------------------------------------------
                    Cartesian Multipole Moments
 -----------------------------------------------------------------
    Charge (ESU x 10^10)
                -0.0000
    Dipole Moment (Debye)
         X      -0.0000      Y      -0.0000      Z      -0.9577
       Tot       0.9577
    Quadrupole Moments (Debye-Ang)
        XX     -59.1604     XY       0.0000     YY     -57.2934
        XZ      -0.0000     YZ       0.0000     ZZ     -57.8970
    Octopole Moments (Debye-Ang^2)
       XXX      -0.0000    XXY      -0.0000    XYY       0.0000
       YYY      -0.0000    XXZ     -23.3047    XYZ       0.0000
       YYZ     -11.9496    XZZ       0.0000    YZZ      -0.0000
       ZZZ     -55.0972
    Hexadecapole Moments (Debye-Ang^3)
      XXXX    -504.0521   XXXY       0.0000   XXYY     -96.8648
      XYYY       0.0000   YYYY     -62.7269   XXXZ      -0.0000
      XXYZ       0.0000   XYYZ       0.0000   YYYZ       0.0000
      XXZZ    -195.3858   XYZZ       0.0000   YYZZ    -123.5172
      XZZZ      -0.0000   YZZZ      -0.0000   ZZZZ    -715.2174
 -----------------------------------------------------------------
 Calculating analytic gradient of the SCF energy
 Gradient of SCF Energy
            1           2           3           4           5           6
    1  -0.0005433  -0.1324739   0.0005433   0.1324739  -0.0000000   0.0000000
    2  -0.0000000  -0.0000000  -0.0000000   0.0000000   0.0000000   0.0000000
    3   0.0144903   0.0220293   0.0144903   0.0220293   0.0209308  -0.0939701
 Max gradient component =       1.325E-01
 RMS gradient           =       5.042E-02
 Gradient time:  CPU 12.55 s  wall 3.24 s
 Geometry Optimization Parameters
   NAtoms,    NIC,     NZ,  NCons,   NDum,   NFix, NCnnct, MaxDiis
        6      32       0       0       0       0       0       0

 Cartesian Hessian Update
 Hessian Updated using BFGS Update


** GEOMETRY OPTIMIZATION IN DELOCALIZED INTERNAL COORDINATES **
   Searching for a Minimum

   Optimization Cycle:   8

                       Coordinates (Angstroms)
     ATOM                X               Y               Z
      1  F         1.0735015437    0.0000000000    2.6399305596
      2  Br        1.3020350062    0.0000000000   -0.6903037906
      3  F        -1.0735015437    0.0000000000    2.6399305596
      4  Br       -1.3020350062    0.0000000000   -0.6903037906
      5  C         0.0000000000    0.0000000000    1.8550427246
      6  C         0.0000000000    0.0000000000    0.4857037375
   Point Group: c2v   Number of degrees of freedom:     5


   Energy is  -5424.153706825

 Hessian Updated using BFGS Update

  5 Hessian modes will be used to form the next step
  Hessian Eigenvalues:
     0.209002    0.258037    0.352144    0.433396    0.597437

 Minimum Search - Taking Simple RFO Step
 Searching for Lamda that Minimizes Along All modes
 Value Taken    Lamda =  -0.05623005
 Calculated Step too Large.  Step scaled by  0.668748
 Step Taken.  Stepsize is  0.300000

                             Maximum     Tolerance    Cnvgd?
         Gradient           0.101273      0.000300      NO
         Displacement       0.237055      0.001200      NO
         Energy change     -0.046667      0.000001      NO


 New Cartesian Coordinates Obtained by Inverse Iteration

 Displacement from previous Coordinates is:  0.267866
 ----------------------------------------------------------------
             Standard Nuclear Orientation (Angstroms)
    I     Atom           X                Y                Z
 ----------------------------------------------------------------
    1      F       1.0799071617     0.0000000000     2.5876139878
    2      Br      1.3654635638     0.0000000000    -0.6417141220
    3      F      -1.0799071617     0.0000000000     2.5876139878
    4      Br     -1.3654635638     0.0000000000    -0.6417141220
    5      C       0.0000000000     0.0000000000     1.8292692006
    6      C       0.0000000000     0.0000000000     0.5189310678
 ----------------------------------------------------------------
 Molecular Point Group                 C2v   NOp =  4
 Largest Abelian Subgroup              C2v   NOp =  4
 Nuclear Repulsion Energy =   727.4368590940 hartrees
 There are       50 alpha and       50 beta electrons
 Applying Cartesian multipole field
    Component          Value
    ---------          -----
     (2,0,0)        1.00000E-11
     (0,2,0)        2.00000E-11
     (0,0,2)       -3.00000E-11
 Nucleus-field energy     =    -0.0000000129 hartrees
 Requested basis set is 6-311++G(d,p)
 There are 62 shells and 184 basis functions
 A cutoff of  1.0D-11 yielded   1576 shell pairs
 There are     14754 function pairs (     16362 Cartesian)
 Smallest overlap matrix eigenvalue = 3.24E-05
 Guess MOs from SCF MO coefficient file

 -----------------------------------------------------------------------
  General SCF calculation program by
  Eric Jon Sundstrom, Paul Horn, Yuezhi Mao, Dmitri Zuev, Alec White,
  David Stuck, Shaama M.S., Shane Yost, Joonho Lee, David Small,
  Daniel Levine, Susi Lehtola, Hugh Burton, Evgeny Epifanovsky
 -----------------------------------------------------------------------
 Exchange:     0.2000 Hartree-Fock + 0.0800 Slater + 0.7200 B88
 Correlation:  0.1900 VWN1RPA + 0.8100 LYP
 Using SG-1 standard quadrature grid
 using 4 threads for integral computing
 -------------------------------------------------------
 OpenMP Integral computing Module                
 Release: version 2.0, May 2017, Q-Chem Inc. Pleasanton 
 -------------------------------------------------------
 -------------------------------------------------------
 OpenMP BLAS3 based DFT computing Module                
 Release: version 1.0, May 2013, Q-Chem Inc. Pittsburgh 
 -------------------------------------------------------
 A restricted SCF calculation will be
 performed using DIIS
 SCF converges when DIIS error is below 1.0e-08
 ---------------------------------------
  Cycle       Energy         DIIS error
 ---------------------------------------
    1   -5424.1780082437      1.02e-03  
    2   -5424.1816488015      4.39e-04  
    3   -5424.1814749749      4.73e-04  
    4   -5424.1823303991      8.93e-05  
    5   -5424.1823551235      3.50e-05  
    6   -5424.1823584313      7.87e-06  
    7   -5424.1823585794      1.36e-06  
    8   -5424.1823585840      6.39e-07  
    9   -5424.1823585856      1.16e-07  
   10   -5424.1823585855      1.57e-08  
   11   -5424.1823585857      4.73e-09  Convergence criterion met
 ---------------------------------------
 SCF time:   CPU 39.34s  wall 10.00s 
 SCF   energy in the final basis set =    -5424.1823585857
 Total energy in the final basis set =    -5424.1823585857

 --------------------------------------------------------------
             Orbital Energies (a.u.) and Symmetries
 --------------------------------------------------------------

 Alpha MOs, Restricted
 -- Occupied --                  
-482.86 -482.86  -62.51  -62.51  -56.34  -56.34  -56.33  -56.33
  1 A1    1 B1    2 B1    2 A1    3 B1    3 A1    1 A2    1 B2                 
-56.331 -56.331 -24.750 -24.750 -10.380 -10.290  -8.725  -8.725
  4 B1    4 A1    5 B1    5 A1    6 A1    7 A1    6 B1    8 A1                 
 -6.557  -6.557  -6.543  -6.543  -6.542  -6.542  -2.669  -2.668
  7 B1    9 A1    2 A2    2 B2   10 A1    8 B1   11 A1    9 B1                 
 -2.664  -2.664  -2.664  -2.664  -2.652  -2.652  -2.652  -2.652
  3 B2    3 A2   12 A1   10 B1    4 B2    4 A2   13 A1   11 B1                 
 -1.328  -1.267  -0.933  -0.806  -0.789  -0.662  -0.615  -0.563
 14 A1   12 B1   15 A1   13 B1   16 A1   17 A1   14 B1    5 B2                 
 -0.547  -0.484  -0.482  -0.471  -0.439  -0.415  -0.364  -0.316
 18 A1   19 A1    5 A2   15 B1   16 B1    6 B2   20 A1    6 A2                 
 -0.277  -0.269
 17 B1    7 B2                                                                 
 -- Virtual --                   
 -0.031  -0.030  -0.023  -0.005   0.028   0.039   0.043   0.056
 18 B1   21 A1    8 B2   22 A1   23 A1   19 B1    9 B2   20 B1                 
  0.058   0.073   0.075   0.077   0.106   0.106   0.122   0.135
 24 A1    7 A2   25 A1   10 B2   26 A1   21 B1   22 B1   27 A1                 
  0.136   0.174   0.176   0.201   0.238   0.238   0.248   0.276
 11 B2   23 B1   28 A1   29 A1    8 A2   30 A1   24 B1   31 A1                 
  0.309   0.311   0.322   0.333   0.336   0.396   0.406   0.410
 32 A1   12 B2   25 B1   33 A1   26 B1   27 B1   13 B2   34 A1                 
  0.417   0.420   0.457   0.473   0.474   0.508   0.525   0.536
  9 A2   28 B1   29 B1   14 B2   35 A1   10 A2   15 B2   36 A1                 
  0.540   0.562   0.571   0.605   0.606   0.663   0.697   0.716
 30 B1   37 A1   16 B2   31 B1   11 A2   38 A1   39 A1   32 B1                 
  0.758   0.778   0.830   0.857   0.965   0.989   1.003   1.011
 17 B2   40 A1   33 B1   41 A1   42 A1   34 B1   35 B1   43 A1                 
  1.134   1.181   1.306   1.315   1.376   1.389   1.397   1.422
 12 A2   18 B2   13 A2   44 A1   19 B2   45 A1   36 B1   37 B1                 
  1.484   1.551   1.681   1.698   1.814   1.849   1.914   1.935
 46 A1   14 A2   38 B1   47 A1   48 A1   20 B2   49 A1   39 B1                 
  2.003   2.005   2.038   2.079   2.108   2.181   2.260   2.323
 15 A2   21 B2   50 A1   40 B1   51 A1   52 A1   41 B1   42 B1                 
  2.594   2.799   2.913   3.033   3.170   3.381   3.711   3.731
 22 B2   23 B2   43 B1   44 B1   53 A1   54 A1   16 A2   24 B2                 
  3.735   3.768   3.913   3.949   3.955   3.972   3.980   4.000
 45 B1   55 A1   46 B1   17 A2   25 B2   56 A1   26 B2   18 A2                 
  4.015   4.059   4.100   4.155   4.250   4.253   4.338   4.390
 47 B1   19 A2   27 B2   57 A1   58 A1   48 B1   59 A1   49 B1                 
  4.613   4.909   6.214   6.262   6.332   6.333   6.428   6.706
 60 A1   50 B1   20 A2   28 B2   51 B1   61 A1   62 A1   52 B1                 
  6.713   6.843   7.527   7.545   7.575   7.604   7.635   7.774
 63 A1   53 B1   29 B2   21 A2   64 A1   65 A1   54 B1   55 B1                 
 23.331  24.171  47.938  47.963  66.698  66.739 289.729 289.742
 66 A1   67 A1   68 A1   56 B1   69 A1   57 B1   30 B2   22 A2                 
289.788 289.827 289.830 289.9871020.7391020.774
 70 A1   58 B1   71 A1   59 B1   72 A1   60 B1                                 

 Beta MOs, Restricted
 -- Occupied --                  
-482.86 -482.86  -62.51  -62.51  -56.34  -56.34  -56.33  -56.33
  1 A1    1 B1    2 B1    2 A1    3 B1    3 A1    1 A2    1 B2                 
-56.331 -56.331 -24.750 -24.750 -10.380 -10.290  -8.725  -8.725
  4 B1    4 A1    5 B1    5 A1    6 A1    7 A1    6 B1    8 A1                 
 -6.557  -6.557  -6.543  -6.543  -6.542  -6.542  -2.669  -2.668
  7 B1    9 A1    2 A2    2 B2   10 A1    8 B1   11 A1    9 B1                 
 -2.664  -2.664  -2.664  -2.664  -2.652  -2.652  -2.652  -2.652
  3 B2    3 A2   12 A1   10 B1    4 B2    4 A2   13 A1   11 B1                 
 -1.328  -1.267  -0.933  -0.806  -0.789  -0.662  -0.615  -0.563
 14 A1   12 B1   15 A1   13 B1   16 A1   17 A1   14 B1    5 B2                 
 -0.547  -0.484  -0.482  -0.471  -0.439  -0.415  -0.364  -0.316
 18 A1   19 A1    5 A2   15 B1   16 B1    6 B2   20 A1    6 A2                 
 -0.277  -0.269
 17 B1    7 B2                                                                 
 -- Virtual --                   
 -0.031  -0.030  -0.023  -0.005   0.028   0.039   0.043   0.056
 18 B1   21 A1    8 B2   22 A1   23 A1   19 B1    9 B2   20 B1                 
  0.058   0.073   0.075   0.077   0.106   0.106   0.122   0.135
 24 A1    7 A2   25 A1   10 B2   26 A1   21 B1   22 B1   27 A1                 
  0.136   0.174   0.176   0.201   0.238   0.238   0.248   0.276
 11 B2   23 B1   28 A1   29 A1    8 A2   30 A1   24 B1   31 A1                 
  0.309   0.311   0.322   0.333   0.336   0.396   0.406   0.410
 32 A1   12 B2   25 B1   33 A1   26 B1   27 B1   13 B2   34 A1                 
  0.417   0.420   0.457   0.473   0.474   0.508   0.525   0.536
  9 A2   28 B1   29 B1   14 B2   35 A1   10 A2   15 B2   36 A1                 
  0.540   0.562   0.571   0.605   0.606   0.663   0.697   0.716
 30 B1   37 A1   16 B2   31 B1   11 A2   38 A1   39 A1   32 B1                 
  0.758   0.778   0.830   0.857   0.965   0.989   1.003   1.011
 17 B2   40 A1   33 B1   41 A1   42 A1   34 B1   35 B1   43 A1                 
  1.134   1.181   1.306   1.315   1.376   1.389   1.397   1.422
 12 A2   18 B2   13 A2   44 A1   19 B2   45 A1   36 B1   37 B1                 
  1.484   1.551   1.681   1.698   1.814   1.849   1.914   1.935
 46 A1   14 A2   38 B1   47 A1   48 A1   20 B2   49 A1   39 B1                 
  2.003   2.005   2.038   2.079   2.108   2.181   2.260   2.323
 15 A2   21 B2   50 A1   40 B1   51 A1   52 A1   41 B1   42 B1                 
  2.594   2.799   2.913   3.033   3.170   3.381   3.711   3.731
 22 B2   23 B2   43 B1   44 B1   53 A1   54 A1   16 A2   24 B2                 
  3.735   3.768   3.913   3.949   3.955   3.972   3.980   4.000
 45 B1   55 A1   46 B1   17 A2   25 B2   56 A1   26 B2   18 A2                 
  4.015   4.059   4.100   4.155   4.250   4.253   4.338   4.390
 47 B1   19 A2   27 B2   57 A1   58 A1   48 B1   59 A1   49 B1                 
  4.613   4.909   6.214   6.262   6.332   6.333   6.428   6.706
 60 A1   50 B1   20 A2   28 B2   51 B1   61 A1   62 A1   52 B1                 
  6.713   6.843   7.527   7.545   7.575   7.604   7.635   7.774
 63 A1   53 B1   29 B2   21 A2   64 A1   65 A1   54 B1   55 B1                 
 23.331  24.171  47.938  47.963  66.698  66.739 289.729 289.742
 66 A1   67 A1   68 A1   56 B1   69 A1   57 B1   30 B2   22 A2                 
289.788 289.827 289.830 289.9871020.7391020.774
 70 A1   58 B1   71 A1   59 B1   72 A1   60 B1                                 
 --------------------------------------------------------------

          Ground-State Mulliken Net Atomic Charges

     Atom                 Charge (a.u.)
  ----------------------------------------
      1 F                    -0.093862
      2 Br                   -0.021606
      3 F                    -0.093862
      4 Br                   -0.021606
      5 C                    -0.031696
      6 C                     0.262633
  ----------------------------------------
  Sum of atomic charges =     0.000000

 -----------------------------------------------------------------
                    Cartesian Multipole Moments
 -----------------------------------------------------------------
    Charge (ESU x 10^10)
                 0.0000
    Dipole Moment (Debye)
         X       0.0000      Y      -0.0000      Z      -0.7332
       Tot       0.7332
    Quadrupole Moments (Debye-Ang)
        XX     -58.5374     XY       0.0000     YY     -57.2981
        XZ       0.0000     YZ      -0.0000     ZZ     -57.7812
    Octopole Moments (Debye-Ang^2)
       XXX       0.0000    XXY      -0.0000    XYY      -0.0000
       YYY      -0.0000    XXZ     -25.0295    XYZ      -0.0000
       YYZ     -12.8175    XZZ       0.0000    YZZ      -0.0000
       ZZZ     -56.2047
    Hexadecapole Moments (Debye-Ang^3)
      XXXX    -533.8237   XXXY       0.0000   XXYY    -103.1214
      XYYY       0.0000   YYYY     -62.8430   XXXZ      -0.0000
      XXYZ       0.0000   XYYZ       0.0000   YYYZ      -0.0000
      XXZZ    -195.7466   XYZZ       0.0000   YYZZ    -117.8486
      XZZZ      -0.0000   YZZZ      -0.0000   ZZZZ    -680.2445
 -----------------------------------------------------------------
 Calculating analytic gradient of the SCF energy
 Gradient of SCF Energy
            1           2           3           4           5           6
    1  -0.0038328  -0.0909454   0.0038328   0.0909454  -0.0000000   0.0000000
    2   0.0000000   0.0000000  -0.0000000  -0.0000000  -0.0000000   0.0000000
    3   0.0028084   0.0119776   0.0028084   0.0119776  -0.0220252  -0.0075469
 Max gradient component =       9.095E-02
 RMS gradient           =       3.111E-02
 Gradient time:  CPU 12.61 s  wall 3.26 s
 Geometry Optimization Parameters
   NAtoms,    NIC,     NZ,  NCons,   NDum,   NFix, NCnnct, MaxDiis
        6      32       0       0       0       0       0       0

 Cartesian Hessian Update
 Hessian Updated using BFGS Update


** GEOMETRY OPTIMIZATION IN DELOCALIZED INTERNAL COORDINATES **
   Searching for a Minimum

   Optimization Cycle:   9

                       Coordinates (Angstroms)
     ATOM                X               Y               Z
      1  F         1.0799071617    0.0000000000    2.5876139878
      2  Br        1.3654635638    0.0000000000   -0.6417141220
      3  F        -1.0799071617    0.0000000000    2.5876139878
      4  Br       -1.3654635638    0.0000000000   -0.6417141220
      5  C         0.0000000000    0.0000000000    1.8292692006
      6  C         0.0000000000    0.0000000000    0.5189310678
   Point Group: c2v   Number of degrees of freedom:     5


   Energy is  -5424.182358586

 Hessian Updated using BFGS Update

  5 Hessian modes will be used to form the next step
  Hessian Eigenvalues:
     0.124997    0.256546    0.413449    0.511793    0.649630

 Minimum Search - Taking Simple RFO Step
 Searching for Lamda that Minimizes Along All modes
 Value Taken    Lamda =  -0.03610296
 Calculated Step too Large.  Step scaled by  0.642540
 Step Taken.  Stepsize is  0.300000

                             Maximum     Tolerance    Cnvgd?
         Gradient           0.073624      0.000300      NO
         Displacement       0.273104      0.001200      NO
         Energy change     -0.028652      0.000001      NO


 New Cartesian Coordinates Obtained by Inverse Iteration

 Displacement from previous Coordinates is:  0.200936
 ----------------------------------------------------------------
             Standard Nuclear Orientation (Angstroms)
    I     Atom           X                Y                Z
 ----------------------------------------------------------------
    1      F       1.0860184870     0.0000000000     2.5695048942
    2      Br      1.4347772114     0.0000000000    -0.6204952170
    3      F      -1.0860184870     0.0000000000     2.5695048942
    4      Br     -1.4347772114     0.0000000000    -0.6204952170
    5      C       0.0000000000     0.0000000000     1.8310103671
    6      C       0.0000000000     0.0000000000     0.5109702785
 ----------------------------------------------------------------
 Molecular Point Group                 C2v   NOp =  4
 Largest Abelian Subgroup              C2v   NOp =  4
 Nuclear Repulsion Energy =   713.9062621137 hartrees
 There are       50 alpha and       50 beta electrons
 Applying Cartesian multipole field
    Component          Value
    ---------          -----
     (2,0,0)        1.00000E-11
     (0,2,0)        2.00000E-11
     (0,0,2)       -3.00000E-11
 Nucleus-field energy     =    -0.0000000120 hartrees
 Requested basis set is 6-311++G(d,p)
 There are 62 shells and 184 basis functions
 A cutoff of  1.0D-11 yielded   1575 shell pairs
 There are     14753 function pairs (     16361 Cartesian)
 Smallest overlap matrix eigenvalue = 3.70E-05
 Guess MOs from SCF MO coefficient file

 -----------------------------------------------------------------------
  General SCF calculation program by
  Eric Jon Sundstrom, Paul Horn, Yuezhi Mao, Dmitri Zuev, Alec White,
  David Stuck, Shaama M.S., Shane Yost, Joonho Lee, David Small,
  Daniel Levine, Susi Lehtola, Hugh Burton, Evgeny Epifanovsky
 -----------------------------------------------------------------------
 Exchange:     0.2000 Hartree-Fock + 0.0800 Slater + 0.7200 B88
 Correlation:  0.1900 VWN1RPA + 0.8100 LYP
 Using SG-1 standard quadrature grid
 using 4 threads for integral computing
 -------------------------------------------------------
 OpenMP Integral computing Module                
 Release: version 2.0, May 2017, Q-Chem Inc. Pleasanton 
 -------------------------------------------------------
 -------------------------------------------------------
 OpenMP BLAS3 based DFT computing Module                
 Release: version 1.0, May 2013, Q-Chem Inc. Pittsburgh 
 -------------------------------------------------------
 A restricted SCF calculation will be
 performed using DIIS
 SCF converges when DIIS error is below 1.0e-08
 ---------------------------------------
  Cycle       Energy         DIIS error
 ---------------------------------------
    1   -5424.1981594737      6.74e-04  
    2   -5424.2000789282      4.28e-04  
    3   -5424.2001030028      4.17e-04  
    4   -5424.2007783374      6.31e-05  
    5   -5424.2007907824      1.64e-05  
    6   -5424.2007914557      4.77e-06  
    7   -5424.2007915529      9.82e-07  
    8   -5424.2007915565      5.73e-07  
    9   -5424.2007915576      5.17e-08  
   10   -5424.2007915576      9.48e-09  Convergence criterion met
 ---------------------------------------
 SCF time:   CPU 35.62s  wall 9.00s 
 SCF   energy in the final basis set =    -5424.2007915576
 Total energy in the final basis set =    -5424.2007915576

 --------------------------------------------------------------
             Orbital Energies (a.u.) and Symmetries
 --------------------------------------------------------------

 Alpha MOs, Restricted
 -- Occupied --                  
-482.86 -482.86  -62.51  -62.51  -56.34  -56.34  -56.33  -56.33
  1 A1    1 B1    2 B1    2 A1    3 B1    3 A1    1 A2    1 B2                 
-56.331 -56.331 -24.753 -24.753 -10.381 -10.293  -8.724  -8.724
  4 A1    4 B1    5 B1    5 A1    6 A1    7 A1    6 B1    8 A1                 
 -6.557  -6.557  -6.542  -6.542  -6.542  -6.542  -2.667  -2.667
  7 B1    9 A1    2 A2    2 B2   10 A1    8 B1   11 A1    9 B1                 
 -2.663  -2.663  -2.663  -2.663  -2.651  -2.651  -2.651  -2.651
  3 B2    3 A2   12 A1   10 B1   13 A1   11 B1    4 A2    4 B2                 
 -1.333  -1.273  -0.917  -0.806  -0.783  -0.664  -0.619  -0.566
 14 A1   12 B1   15 A1   13 B1   16 A1   17 A1   14 B1    5 B2                 
 -0.544  -0.485  -0.482  -0.475  -0.438  -0.405  -0.354  -0.317
 18 A1    5 A2   19 A1   15 B1   16 B1    6 B2   20 A1    6 A2                 
 -0.288  -0.268
 17 B1    7 B2                                                                 
 -- Virtual --                   
 -0.038  -0.033  -0.023  -0.006   0.027   0.038   0.043   0.057
 21 A1   18 B1    8 B2   22 A1   23 A1   19 B1    9 B2   20 B1                 
  0.058   0.073   0.074   0.077   0.104   0.106   0.121   0.136
 24 A1    7 A2   25 A1   10 B2   21 B1   26 A1   22 B1   27 A1                 
  0.136   0.175   0.177   0.199   0.236   0.239   0.253   0.275
 11 B2   28 A1   23 B1   29 A1    8 A2   30 A1   24 B1   31 A1                 
  0.308   0.310   0.322   0.327   0.335   0.395   0.401   0.408
 32 A1   12 B2   25 B1   26 B1   33 A1   27 B1   34 A1   13 B2                 
  0.417   0.421   0.453   0.476   0.482   0.509   0.525   0.545
 28 B1    9 A2   29 B1   35 A1   14 B2   10 A2   15 B2   30 B1                 
  0.549   0.561   0.573   0.586   0.609   0.649   0.693   0.702
 36 A1   37 A1   16 B2   11 A2   31 B1   38 A1   32 B1   39 A1                 
  0.765   0.781   0.816   0.850   0.944   0.967   1.004   1.022
 17 B2   40 A1   33 B1   41 A1   42 A1   34 B1   35 B1   43 A1                 
  1.135   1.168   1.305   1.313   1.372   1.392   1.393   1.417
 12 A2   18 B2   13 A2   44 A1   19 B2   36 B1   45 A1   37 B1                 
  1.493   1.544   1.666   1.679   1.816   1.844   1.911   1.926
 46 A1   14 A2   38 B1   47 A1   48 A1   20 B2   49 A1   39 B1                 
  2.000   2.004   2.057   2.090   2.109   2.188   2.236   2.290
 15 A2   21 B2   40 B1   50 A1   51 A1   52 A1   41 B1   42 B1                 
  2.592   2.795   2.910   3.046   3.151   3.382   3.707   3.729
 22 B2   23 B2   43 B1   44 B1   53 A1   54 A1   16 A2   24 B2                 
  3.731   3.766   3.921   3.958   3.966   3.977   3.989   3.994
 45 B1   55 A1   46 B1   17 A2   25 B2   26 B2   56 A1   18 A2                 
  4.012   4.045   4.100   4.169   4.196   4.254   4.347   4.389
 47 B1   19 A2   27 B2   57 A1   48 B1   58 A1   59 A1   49 B1                 
  4.615   4.909   6.210   6.259   6.325   6.328   6.423   6.681
 60 A1   50 B1   20 A2   28 B2   61 A1   51 B1   62 A1   63 A1                 
  6.696   6.852   7.532   7.542   7.600   7.606   7.618   7.749
 52 B1   53 B1   29 B2   21 A2   64 A1   65 A1   54 B1   55 B1                 
 23.337  24.127  47.907  47.954  66.695  66.736 289.731 289.738
 66 A1   67 A1   68 A1   56 B1   69 A1   57 B1   30 B2   22 A2                 
289.806 289.806 289.844 289.9601020.6991020.762
 58 B1   70 A1   71 A1   59 B1   72 A1   60 B1                                 

 Beta MOs, Restricted
 -- Occupied --                  
-482.86 -482.86  -62.51  -62.51  -56.34  -56.34  -56.33  -56.33
  1 A1    1 B1    2 B1    2 A1    3 B1    3 A1    1 A2    1 B2                 
-56.331 -56.331 -24.753 -24.753 -10.381 -10.293  -8.724  -8.724
  4 A1    4 B1    5 B1    5 A1    6 A1    7 A1    6 B1    8 A1                 
 -6.557  -6.557  -6.542  -6.542  -6.542  -6.542  -2.667  -2.667
  7 B1    9 A1    2 A2    2 B2   10 A1    8 B1   11 A1    9 B1                 
 -2.663  -2.663  -2.663  -2.663  -2.651  -2.651  -2.651  -2.651
  3 B2    3 A2   12 A1   10 B1   13 A1   11 B1    4 A2    4 B2                 
 -1.333  -1.273  -0.917  -0.806  -0.783  -0.664  -0.619  -0.566
 14 A1   12 B1   15 A1   13 B1   16 A1   17 A1   14 B1    5 B2                 
 -0.544  -0.485  -0.482  -0.475  -0.438  -0.405  -0.354  -0.317
 18 A1    5 A2   19 A1   15 B1   16 B1    6 B2   20 A1    6 A2                 
 -0.288  -0.268
 17 B1    7 B2                                                                 
 -- Virtual --                   
 -0.038  -0.033  -0.023  -0.006   0.027   0.038   0.043   0.057
 21 A1   18 B1    8 B2   22 A1   23 A1   19 B1    9 B2   20 B1                 
  0.058   0.073   0.074   0.077   0.104   0.106   0.121   0.136
 24 A1    7 A2   25 A1   10 B2   21 B1   26 A1   22 B1   27 A1                 
  0.136   0.175   0.177   0.199   0.236   0.239   0.253   0.275
 11 B2   28 A1   23 B1   29 A1    8 A2   30 A1   24 B1   31 A1                 
  0.308   0.310   0.322   0.327   0.335   0.395   0.401   0.408
 32 A1   12 B2   25 B1   26 B1   33 A1   27 B1   34 A1   13 B2                 
  0.417   0.421   0.453   0.476   0.482   0.509   0.525   0.545
 28 B1    9 A2   29 B1   35 A1   14 B2   10 A2   15 B2   30 B1                 
  0.549   0.561   0.573   0.586   0.609   0.649   0.693   0.702
 36 A1   37 A1   16 B2   11 A2   31 B1   38 A1   32 B1   39 A1                 
  0.765   0.781   0.816   0.850   0.944   0.967   1.004   1.022
 17 B2   40 A1   33 B1   41 A1   42 A1   34 B1   35 B1   43 A1                 
  1.135   1.168   1.305   1.313   1.372   1.392   1.393   1.417
 12 A2   18 B2   13 A2   44 A1   19 B2   36 B1   45 A1   37 B1                 
  1.493   1.544   1.666   1.679   1.816   1.844   1.911   1.926
 46 A1   14 A2   38 B1   47 A1   48 A1   20 B2   49 A1   39 B1                 
  2.000   2.004   2.057   2.090   2.109   2.188   2.236   2.290
 15 A2   21 B2   40 B1   50 A1   51 A1   52 A1   41 B1   42 B1                 
  2.592   2.795   2.910   3.046   3.151   3.382   3.707   3.729
 22 B2   23 B2   43 B1   44 B1   53 A1   54 A1   16 A2   24 B2                 
  3.731   3.766   3.921   3.958   3.966   3.977   3.989   3.994
 45 B1   55 A1   46 B1   17 A2   25 B2   26 B2   56 A1   18 A2                 
  4.012   4.045   4.100   4.169   4.196   4.254   4.347   4.389
 47 B1   19 A2   27 B2   57 A1   48 B1   58 A1   59 A1   49 B1                 
  4.615   4.909   6.210   6.259   6.325   6.328   6.423   6.681
 60 A1   50 B1   20 A2   28 B2   61 A1   51 B1   62 A1   63 A1                 
  6.696   6.852   7.532   7.542   7.600   7.606   7.618   7.749
 52 B1   53 B1   29 B2   21 A2   64 A1   65 A1   54 B1   55 B1                 
 23.337  24.127  47.907  47.954  66.695  66.736 289.731 289.738
 66 A1   67 A1   68 A1   56 B1   69 A1   57 B1   30 B2   22 A2                 
289.806 289.806 289.844 289.9601020.6991020.762
 58 B1   70 A1   71 A1   59 B1   72 A1   60 B1                                 
 --------------------------------------------------------------

          Ground-State Mulliken Net Atomic Charges

     Atom                 Charge (a.u.)
  ----------------------------------------
      1 F                    -0.085640
      2 Br                   -0.022085
      3 F                    -0.085640
      4 Br                   -0.022085
      5 C                    -0.010705
      6 C                     0.226156
  ----------------------------------------
  Sum of atomic charges =     0.000000

 -----------------------------------------------------------------
                    Cartesian Multipole Moments
 -----------------------------------------------------------------
    Charge (ESU x 10^10)
                 0.0000
    Dipole Moment (Debye)
         X      -0.0000      Y      -0.0000      Z      -0.5198
       Tot       0.5198
    Quadrupole Moments (Debye-Ang)
        XX     -57.9353     XY       0.0000     YY     -57.4924
        XZ       0.0000     YZ      -0.0000     ZZ     -57.6706
    Octopole Moments (Debye-Ang^2)
       XXX      -0.0000    XXY      -0.0000    XYY       0.0000
       YYY      -0.0000    XXZ     -25.9591    XYZ      -0.0000
       YYZ     -13.2404    XZZ       0.0000    YZZ      -0.0000
       ZZZ     -55.4900
    Hexadecapole Moments (Debye-Ang^3)
      XXXX    -568.1033   XXXY       0.0000   XXYY    -110.3913
      XYYY       0.0000   YYYY     -63.4145   XXXZ      -0.0000
      XXYZ      -0.0000   XYYZ      -0.0000   YYYZ      -0.0000
      XXZZ    -200.5734   XYZZ       0.0000   YYZZ    -115.9889
      XZZZ       0.0000   YZZZ      -0.0000   ZZZZ    -666.4975
 -----------------------------------------------------------------
 Calculating analytic gradient of the SCF energy
 Gradient of SCF Energy
            1           2           3           4           5           6
    1  -0.0044088  -0.0549456   0.0044088   0.0549456  -0.0000000   0.0000000
    2   0.0000000  -0.0000000   0.0000000   0.0000000  -0.0000000   0.0000000
    3  -0.0031368   0.0031600  -0.0031368   0.0031600  -0.0003781   0.0003316
 Max gradient component =       5.495E-02
 RMS gradient           =       1.843E-02
 Gradient time:  CPU 12.24 s  wall 3.16 s
 Geometry Optimization Parameters
   NAtoms,    NIC,     NZ,  NCons,   NDum,   NFix, NCnnct, MaxDiis
        6      32       0       0       0       0       0       0

 Cartesian Hessian Update
 Hessian Updated using BFGS Update


** GEOMETRY OPTIMIZATION IN DELOCALIZED INTERNAL COORDINATES **
   Searching for a Minimum

   Optimization Cycle:  10

                       Coordinates (Angstroms)
     ATOM                X               Y               Z
      1  F         1.0860184870    0.0000000000    2.5695048942
      2  Br        1.4347772114    0.0000000000   -0.6204952170
      3  F        -1.0860184870    0.0000000000    2.5695048942
      4  Br       -1.4347772114    0.0000000000   -0.6204952170
      5  C         0.0000000000    0.0000000000    1.8310103671
      6  C         0.0000000000    0.0000000000    0.5109702785
   Point Group: c2v   Number of degrees of freedom:     5


   Energy is  -5424.200791558

 Hessian Updated using BFGS Update

  5 Hessian modes will be used to form the next step
  Hessian Eigenvalues:
     0.093200    0.263384    0.422737    0.519589    0.644977

 Minimum Search - Taking Simple RFO Step
 Searching for Lamda that Minimizes Along All modes
 Value Taken    Lamda =  -0.01954253
 Calculated Step too Large.  Step scaled by  0.724823
 Step Taken.  Stepsize is  0.300000

                             Maximum     Tolerance    Cnvgd?
         Gradient           0.040113      0.000300      NO
         Displacement       0.252914      0.001200      NO
         Energy change     -0.018433      0.000001      NO


 New Cartesian Coordinates Obtained by Inverse Iteration

 Displacement from previous Coordinates is:  0.207054
 ----------------------------------------------------------------
             Standard Nuclear Orientation (Angstroms)
    I     Atom           X                Y                Z
 ----------------------------------------------------------------
    1      F       1.0892727412     0.0000000000     2.5571100460
    2      Br      1.5047439938     0.0000000000    -0.5935040754
    3      F      -1.0892727412     0.0000000000     2.5571100460
    4      Br     -1.5047439938     0.0000000000    -0.5935040754
    5      C       0.0000000000     0.0000000000     1.8176158983
    6      C       0.0000000000     0.0000000000     0.4951721604
 ----------------------------------------------------------------
 Molecular Point Group                 C2v   NOp =  4
 Largest Abelian Subgroup              C2v   NOp =  4
 Nuclear Repulsion Energy =   701.8593428021 hartrees
 There are       50 alpha and       50 beta electrons
 Applying Cartesian multipole field
    Component          Value
    ---------          -----
     (2,0,0)        1.00000E-11
     (0,2,0)        2.00000E-11
     (0,0,2)       -3.00000E-11
 Nucleus-field energy     =    -0.0000000111 hartrees
 Requested basis set is 6-311++G(d,p)
 There are 62 shells and 184 basis functions
 A cutoff of  1.0D-11 yielded   1573 shell pairs
 There are     14745 function pairs (     16351 Cartesian)
 Smallest overlap matrix eigenvalue = 4.20E-05
 Guess MOs from SCF MO coefficient file

 -----------------------------------------------------------------------
  General SCF calculation program by
  Eric Jon Sundstrom, Paul Horn, Yuezhi Mao, Dmitri Zuev, Alec White,
  David Stuck, Shaama M.S., Shane Yost, Joonho Lee, David Small,
  Daniel Levine, Susi Lehtola, Hugh Burton, Evgeny Epifanovsky
 -----------------------------------------------------------------------
 Exchange:     0.2000 Hartree-Fock + 0.0800 Slater + 0.7200 B88
 Correlation:  0.1900 VWN1RPA + 0.8100 LYP
 Using SG-1 standard quadrature grid
 using 4 threads for integral computing
 -------------------------------------------------------
 OpenMP Integral computing Module                
 Release: version 2.0, May 2017, Q-Chem Inc. Pleasanton 
 -------------------------------------------------------
 -------------------------------------------------------
 OpenMP BLAS3 based DFT computing Module                
 Release: version 1.0, May 2013, Q-Chem Inc. Pittsburgh 
 -------------------------------------------------------
 A restricted SCF calculation will be
 performed using DIIS
 SCF converges when DIIS error is below 1.0e-08
 ---------------------------------------
  Cycle       Energy         DIIS error
 ---------------------------------------
    1   -5424.2094586409      5.78e-04  
    2   -5424.2111874413      3.13e-04  
    3   -5424.2110889172      3.50e-04  
    4   -5424.2115720714      6.02e-05  
    5   -5424.2115838757      1.46e-05  
    6   -5424.2115843881      4.79e-06  
    7   -5424.2115844784      4.62e-07  
    8   -5424.2115844792      2.77e-07  
    9   -5424.2115844792      5.39e-08  
   10   -5424.2115844793      1.11e-08  
   11   -5424.2115844793      4.05e-09  Convergence criterion met
 ---------------------------------------
 SCF time:   CPU 39.00s  wall 11.00s 
 SCF   energy in the final basis set =    -5424.2115844793
 Total energy in the final basis set =    -5424.2115844793

 --------------------------------------------------------------
             Orbital Energies (a.u.) and Symmetries
 --------------------------------------------------------------

 Alpha MOs, Restricted
 -- Occupied --                  
-482.86 -482.86  -62.52  -62.52  -56.34  -56.34  -56.33  -56.33
  1 A1    1 B1    2 B1    2 A1    3 B1    3 A1    1 A2    1 B2                 
-56.332 -56.332 -24.753 -24.753 -10.382 -10.296  -8.725  -8.725
  4 A1    4 B1    5 B1    5 A1    6 A1    7 A1    6 B1    8 A1                 
 -6.558  -6.558  -6.543  -6.543  -6.543  -6.543  -2.668  -2.668
  7 B1    9 A1    2 A2    2 B2   10 A1    8 B1   11 A1    9 B1                 
 -2.664  -2.664  -2.664  -2.664  -2.652  -2.652  -2.652  -2.652
  3 B2    3 A2   12 A1   10 B1   11 B1   13 A1    4 A2    4 B2                 
 -1.331  -1.272  -0.906  -0.807  -0.780  -0.663  -0.618  -0.564
 14 A1   12 B1   15 A1   13 B1   16 A1   17 A1   14 B1    5 B2                 
 -0.541  -0.485  -0.479  -0.475  -0.437  -0.399  -0.347  -0.319
 18 A1    5 A2   19 A1   15 B1   16 B1    6 B2   20 A1    6 A2                 
 -0.297  -0.269
 17 B1    7 B2                                                                 
 -- Virtual --                   
 -0.047  -0.036  -0.024  -0.006   0.026   0.036   0.042   0.057
 21 A1   18 B1    8 B2   22 A1   23 A1   19 B1    9 B2   20 B1                 
  0.059   0.073   0.073   0.077   0.101   0.106   0.121   0.135
 24 A1    7 A2   25 A1   10 B2   21 B1   26 A1   22 B1   11 B2                 
  0.136   0.170   0.179   0.194   0.236   0.241   0.253   0.276
 27 A1   28 A1   23 B1   29 A1    8 A2   30 A1   24 B1   31 A1                 
  0.308   0.309   0.316   0.323   0.336   0.394   0.394   0.408
 32 A1   12 B2   25 B1   26 B1   33 A1   27 B1   34 A1   13 B2                 
  0.417   0.424   0.449   0.476   0.489   0.508   0.522   0.551
 28 B1    9 A2   29 B1   35 A1   14 B2   10 A2   15 B2   30 B1                 
  0.554   0.567   0.570   0.575   0.611   0.632   0.670   0.709
 36 A1   37 A1   11 A2   16 B2   31 B1   38 A1   32 B1   39 A1                 
  0.771   0.780   0.803   0.848   0.926   0.950   1.006   1.031
 17 B2   40 A1   33 B1   41 A1   42 A1   34 B1   35 B1   43 A1                 
  1.134   1.155   1.305   1.313   1.372   1.392   1.395   1.416
 12 A2   18 B2   13 A2   44 A1   19 B2   36 B1   45 A1   37 B1                 
  1.497   1.539   1.649   1.668   1.815   1.845   1.914   1.917
 46 A1   14 A2   38 B1   47 A1   48 A1   20 B2   49 A1   39 B1                 
  1.998   1.999   2.036   2.101   2.115   2.211   2.215   2.270
 21 B2   15 A2   40 B1   50 A1   51 A1   41 B1   52 A1   42 B1                 
  2.590   2.792   2.905   3.041   3.138   3.371   3.708   3.729
 22 B2   23 B2   43 B1   44 B1   53 A1   54 A1   16 A2   24 B2                 
  3.731   3.764   3.916   3.955   3.972   3.973   3.987   4.003
 45 B1   55 A1   46 B1   17 A2   25 B2   26 B2   18 A2   56 A1                 
  4.013   4.035   4.098   4.148   4.178   4.256   4.357   4.391
 47 B1   19 A2   27 B2   48 B1   57 A1   58 A1   59 A1   49 B1                 
  4.614   4.906   6.211   6.259   6.319   6.328   6.414   6.656
 60 A1   50 B1   20 A2   28 B2   61 A1   51 B1   62 A1   63 A1                 
  6.684   6.846   7.533   7.538   7.594   7.595   7.647   7.723
 52 B1   53 B1   29 B2   21 A2   64 A1   54 B1   65 A1   55 B1                 
 23.329  24.112  47.883  47.944  66.695  66.734 289.729 289.733
 66 A1   67 A1   68 A1   56 B1   69 A1   57 B1   30 B2   22 A2                 
289.781 289.802 289.878 289.9361020.6691020.749
 58 B1   70 A1   71 A1   59 B1   72 A1   60 B1                                 

 Beta MOs, Restricted
 -- Occupied --                  
-482.86 -482.86  -62.52  -62.52  -56.34  -56.34  -56.33  -56.33
  1 A1    1 B1    2 B1    2 A1    3 B1    3 A1    1 A2    1 B2                 
-56.332 -56.332 -24.753 -24.753 -10.382 -10.296  -8.725  -8.725
  4 A1    4 B1    5 B1    5 A1    6 A1    7 A1    6 B1    8 A1                 
 -6.558  -6.558  -6.543  -6.543  -6.543  -6.543  -2.668  -2.668
  7 B1    9 A1    2 A2    2 B2   10 A1    8 B1   11 A1    9 B1                 
 -2.664  -2.664  -2.664  -2.664  -2.652  -2.652  -2.652  -2.652
  3 B2    3 A2   12 A1   10 B1   11 B1   13 A1    4 A2    4 B2                 
 -1.331  -1.272  -0.906  -0.807  -0.780  -0.663  -0.618  -0.564
 14 A1   12 B1   15 A1   13 B1   16 A1   17 A1   14 B1    5 B2                 
 -0.541  -0.485  -0.479  -0.475  -0.437  -0.399  -0.347  -0.319
 18 A1    5 A2   19 A1   15 B1   16 B1    6 B2   20 A1    6 A2                 
 -0.297  -0.269
 17 B1    7 B2                                                                 
 -- Virtual --                   
 -0.047  -0.036  -0.024  -0.006   0.026   0.036   0.042   0.057
 21 A1   18 B1    8 B2   22 A1   23 A1   19 B1    9 B2   20 B1                 
  0.059   0.073   0.073   0.077   0.101   0.106   0.121   0.135
 24 A1    7 A2   25 A1   10 B2   21 B1   26 A1   22 B1   11 B2                 
  0.136   0.170   0.179   0.194   0.236   0.241   0.253   0.276
 27 A1   28 A1   23 B1   29 A1    8 A2   30 A1   24 B1   31 A1                 
  0.308   0.309   0.316   0.323   0.336   0.394   0.394   0.408
 32 A1   12 B2   25 B1   26 B1   33 A1   27 B1   34 A1   13 B2                 
  0.417   0.424   0.449   0.476   0.489   0.508   0.522   0.551
 28 B1    9 A2   29 B1   35 A1   14 B2   10 A2   15 B2   30 B1                 
  0.554   0.567   0.570   0.575   0.611   0.632   0.670   0.709
 36 A1   37 A1   11 A2   16 B2   31 B1   38 A1   32 B1   39 A1                 
  0.771   0.780   0.803   0.848   0.926   0.950   1.006   1.031
 17 B2   40 A1   33 B1   41 A1   42 A1   34 B1   35 B1   43 A1                 
  1.134   1.155   1.305   1.313   1.372   1.392   1.395   1.416
 12 A2   18 B2   13 A2   44 A1   19 B2   36 B1   45 A1   37 B1                 
  1.497   1.539   1.649   1.668   1.815   1.845   1.914   1.917
 46 A1   14 A2   38 B1   47 A1   48 A1   20 B2   49 A1   39 B1                 
  1.998   1.999   2.036   2.101   2.115   2.211   2.215   2.270
 21 B2   15 A2   40 B1   50 A1   51 A1   41 B1   52 A1   42 B1                 
  2.590   2.792   2.905   3.041   3.138   3.371   3.708   3.729
 22 B2   23 B2   43 B1   44 B1   53 A1   54 A1   16 A2   24 B2                 
  3.731   3.764   3.916   3.955   3.972   3.973   3.987   4.003
 45 B1   55 A1   46 B1   17 A2   25 B2   26 B2   18 A2   56 A1                 
  4.013   4.035   4.098   4.148   4.178   4.256   4.357   4.391
 47 B1   19 A2   27 B2   48 B1   57 A1   58 A1   59 A1   49 B1                 
  4.614   4.906   6.211   6.259   6.319   6.328   6.414   6.656
 60 A1   50 B1   20 A2   28 B2   61 A1   51 B1   62 A1   63 A1                 
  6.684   6.846   7.533   7.538   7.594   7.595   7.647   7.723
 52 B1   53 B1   29 B2   21 A2   64 A1   54 B1   65 A1   55 B1                 
 23.329  24.112  47.883  47.944  66.695  66.734 289.729 289.733
 66 A1   67 A1   68 A1   56 B1   69 A1   57 B1   30 B2   22 A2                 
289.781 289.802 289.878 289.9361020.6691020.749
 58 B1   70 A1   71 A1   59 B1   72 A1   60 B1                                 
 --------------------------------------------------------------

          Ground-State Mulliken Net Atomic Charges

     Atom                 Charge (a.u.)
  ----------------------------------------
      1 F                    -0.084073
      2 Br                   -0.020113
      3 F                    -0.084073
      4 Br                   -0.020113
      5 C                    -0.010185
      6 C                     0.218557
  ----------------------------------------
  Sum of atomic charges =     0.000000

 -----------------------------------------------------------------
                    Cartesian Multipole Moments
 -----------------------------------------------------------------
    Charge (ESU x 10^10)
                 0.0000
    Dipole Moment (Debye)
         X       0.0000      Y       0.0000      Z      -0.4824
       Tot       0.4824
    Quadrupole Moments (Debye-Ang)
        XX     -57.3027     XY      -0.0000     YY     -57.6291
        XZ       0.0000     YZ       0.0000     ZZ     -58.0286
    Octopole Moments (Debye-Ang^2)
       XXX       0.0000    XXY      -0.0000    XYY      -0.0000
       YYY       0.0000    XXZ     -27.1632    XYZ      -0.0000
       YYZ     -13.9404    XZZ       0.0000    YZZ      -0.0000
       ZZZ     -56.8460
    Hexadecapole Moments (Debye-Ang^3)
      XXXX    -603.2138   XXXY      -0.0000   XXYY    -117.9923
      XYYY      -0.0000   YYYY     -63.7614   XXXZ       0.0000
      XXYZ       0.0000   XYYZ      -0.0000   YYYZ       0.0000
      XXZZ    -206.3482   XYZZ      -0.0000   YYZZ    -114.0594
      XZZZ      -0.0000   YZZZ       0.0000   ZZZZ    -655.6922
 -----------------------------------------------------------------
 Calculating analytic gradient of the SCF energy
 Gradient of SCF Energy
            1           2           3           4           5           6
    1  -0.0010471  -0.0278975   0.0010471   0.0278975  -0.0000000   0.0000000
    2  -0.0000000   0.0000000  -0.0000000  -0.0000000  -0.0000000   0.0000000
    3  -0.0018759  -0.0017830  -0.0018759  -0.0017830  -0.0007298   0.0080475
 Max gradient component =       2.790E-02
 RMS gradient           =       9.538E-03
 Gradient time:  CPU 12.23 s  wall 3.16 s
 Geometry Optimization Parameters
   NAtoms,    NIC,     NZ,  NCons,   NDum,   NFix, NCnnct, MaxDiis
        6      32       0       0       0       0       0       0

 Cartesian Hessian Update
 Hessian Updated using BFGS Update


** GEOMETRY OPTIMIZATION IN DELOCALIZED INTERNAL COORDINATES **
   Searching for a Minimum

   Optimization Cycle:  11

                       Coordinates (Angstroms)
     ATOM                X               Y               Z
      1  F         1.0892727412    0.0000000000    2.5571100460
      2  Br        1.5047439938    0.0000000000   -0.5935040754
      3  F        -1.0892727412    0.0000000000    2.5571100460
      4  Br       -1.5047439938    0.0000000000   -0.5935040754
      5  C         0.0000000000    0.0000000000    1.8176158983
      6  C         0.0000000000    0.0000000000    0.4951721604
   Point Group: c2v   Number of degrees of freedom:     5


   Energy is  -5424.211584479

 Hessian Updated using BFGS Update

  5 Hessian modes will be used to form the next step
  Hessian Eigenvalues:
     0.069298    0.263806    0.423271    0.528275    0.645761

 Minimum Search - Taking Simple RFO Step
 Searching for Lamda that Minimizes Along All modes
 Value Taken    Lamda =  -0.00856044
 Calculated Step too Large.  Step scaled by  0.906996
 Step Taken.  Stepsize is  0.300000

                             Maximum     Tolerance    Cnvgd?
         Gradient           0.020547      0.000300      NO
         Displacement       0.247446      0.001200      NO
         Energy change     -0.010793      0.000001      NO


 New Cartesian Coordinates Obtained by Inverse Iteration

 Displacement from previous Coordinates is:  0.217124
 ----------------------------------------------------------------
             Standard Nuclear Orientation (Angstroms)
    I     Atom           X                Y                Z
 ----------------------------------------------------------------
    1      F       1.0875628536     0.0000000000     2.5434859733
    2      Br      1.5739997974     0.0000000000    -0.5591464192
    3      F      -1.0875628536     0.0000000000     2.5434859733
    4      Br     -1.5739997974     0.0000000000    -0.5591464192
    5      C       0.0000000000     0.0000000000     1.7992091624
    6      C       0.0000000000     0.0000000000     0.4721117294
 ----------------------------------------------------------------
 Molecular Point Group                 C2v   NOp =  4
 Largest Abelian Subgroup              C2v   NOp =  4
 Nuclear Repulsion Energy =   691.9848642818 hartrees
 There are       50 alpha and       50 beta electrons
 Applying Cartesian multipole field
    Component          Value
    ---------          -----
     (2,0,0)        1.00000E-11
     (0,2,0)        2.00000E-11
     (0,0,2)       -3.00000E-11
 Nucleus-field energy     =    -0.0000000101 hartrees
 Requested basis set is 6-311++G(d,p)
 There are 62 shells and 184 basis functions
 A cutoff of  1.0D-11 yielded   1562 shell pairs
 There are     14682 function pairs (     16282 Cartesian)
 Smallest overlap matrix eigenvalue = 5.00E-05
 Guess MOs from SCF MO coefficient file

 -----------------------------------------------------------------------
  General SCF calculation program by
  Eric Jon Sundstrom, Paul Horn, Yuezhi Mao, Dmitri Zuev, Alec White,
  David Stuck, Shaama M.S., Shane Yost, Joonho Lee, David Small,
  Daniel Levine, Susi Lehtola, Hugh Burton, Evgeny Epifanovsky
 -----------------------------------------------------------------------
 Exchange:     0.2000 Hartree-Fock + 0.0800 Slater + 0.7200 B88
 Correlation:  0.1900 VWN1RPA + 0.8100 LYP
 Using SG-1 standard quadrature grid
 using 4 threads for integral computing
 -------------------------------------------------------
 OpenMP Integral computing Module                
 Release: version 2.0, May 2017, Q-Chem Inc. Pleasanton 
 -------------------------------------------------------
 -------------------------------------------------------
 OpenMP BLAS3 based DFT computing Module                
 Release: version 1.0, May 2013, Q-Chem Inc. Pittsburgh 
 -------------------------------------------------------
 A restricted SCF calculation will be
 performed using DIIS
 SCF converges when DIIS error is below 1.0e-08
 ---------------------------------------
  Cycle       Energy         DIIS error
 ---------------------------------------
    1   -5424.2147969901      5.49e-04  
    2   -5424.2165740356      2.65e-04  
    3   -5424.2164243716      3.30e-04  
    4   -5424.2168566499      5.51e-05  
    5   -5424.2168670797      1.44e-05  
    6   -5424.2168675610      5.01e-06  
    7   -5424.2168676581      4.40e-07  
    8   -5424.2168676588      2.04e-07  
    9   -5424.2168676590      7.28e-08  
   10   -5424.2168676590      1.18e-08  
   11   -5424.2168676590      1.41e-09  Convergence criterion met
 ---------------------------------------
 SCF time:   CPU 38.68s  wall 10.00s 
 SCF   energy in the final basis set =    -5424.2168676590
 Total energy in the final basis set =    -5424.2168676590

 --------------------------------------------------------------
             Orbital Energies (a.u.) and Symmetries
 --------------------------------------------------------------

 Alpha MOs, Restricted
 -- Occupied --                  
-482.86 -482.86  -62.52  -62.52  -56.34  -56.34  -56.33  -56.33
  1 A1    1 B1    2 B1    2 A1    3 B1    3 A1    1 A2    1 B2                 
-56.333 -56.333 -24.752 -24.752 -10.382 -10.298  -8.726  -8.726
  4 A1    4 B1    5 B1    5 A1    6 A1    7 A1    6 B1    8 A1                 
 -6.559  -6.559  -6.544  -6.544  -6.544  -6.544  -2.669  -2.669
  7 B1    9 A1    2 A2    2 B2    8 B1   10 A1   11 A1    9 B1                 
 -2.665  -2.665  -2.665  -2.665  -2.653  -2.653  -2.653  -2.653
  3 B2    3 A2   12 A1   10 B1   13 A1   11 B1    4 A2    4 B2                 
 -1.330  -1.271  -0.898  -0.808  -0.776  -0.663  -0.618  -0.564
 14 A1   12 B1   15 A1   13 B1   16 A1   17 A1   14 B1    5 B2                 
 -0.538  -0.485  -0.476  -0.474  -0.436  -0.394  -0.341  -0.321
 18 A1    5 A2   19 A1   15 B1   16 B1    6 B2   20 A1    6 A2                 
 -0.305  -0.269
 17 B1    7 B2                                                                 
 -- Virtual --                   
 -0.056  -0.037  -0.025  -0.006   0.026   0.035   0.042   0.058
 21 A1   18 B1    8 B2   22 A1   23 A1   19 B1    9 B2   20 B1                 
  0.060   0.071   0.072   0.077   0.098   0.106   0.121   0.134
 24 A1   25 A1    7 A2   10 B2   21 B1   26 A1   22 B1   27 A1                 
  0.134   0.165   0.181   0.190   0.236   0.245   0.253   0.278
 11 B2   28 A1   23 B1   29 A1    8 A2   30 A1   24 B1   31 A1                 
  0.306   0.309   0.309   0.323   0.336   0.391   0.396   0.407
 25 B1   32 A1   12 B2   26 B1   33 A1   34 A1   27 B1   13 B2                 
  0.417   0.428   0.445   0.473   0.495   0.506   0.518   0.552
 28 B1    9 A2   29 B1   35 A1   14 B2   10 A2   15 B2   36 A1                 
  0.556   0.559   0.578   0.578   0.607   0.616   0.655   0.714
 30 B1   11 A2   37 A1   16 B2   31 B1   38 A1   32 B1   39 A1                 
  0.775   0.777   0.791   0.847   0.912   0.939   1.007   1.031
 17 B2   40 A1   33 B1   41 A1   42 A1   34 B1   35 B1   43 A1                 
  1.135   1.144   1.306   1.312   1.371   1.394   1.398   1.418
 12 A2   18 B2   13 A2   44 A1   19 B2   36 B1   45 A1   37 B1                 
  1.499   1.535   1.632   1.661   1.814   1.845   1.906   1.918
 46 A1   14 A2   38 B1   47 A1   48 A1   20 B2   39 B1   49 A1                 
  1.991   1.999   2.024   2.089   2.118   2.190   2.229   2.256
 21 B2   15 A2   40 B1   50 A1   51 A1   41 B1   52 A1   42 B1                 
  2.588   2.790   2.903   3.038   3.125   3.368   3.708   3.729
 22 B2   23 B2   43 B1   44 B1   53 A1   54 A1   16 A2   24 B2                 
  3.731   3.763   3.908   3.952   3.973   3.976   3.981   4.013
 45 B1   55 A1   46 B1   17 A2   25 B2   26 B2   18 A2   56 A1                 
  4.016   4.029   4.094   4.112   4.184   4.254   4.362   4.394
 47 B1   19 A2   27 B2   48 B1   57 A1   58 A1   59 A1   49 B1                 
  4.613   4.906   6.212   6.259   6.317   6.327   6.409   6.644
 60 A1   50 B1   20 A2   28 B2   61 A1   51 B1   62 A1   63 A1                 
  6.673   6.843   7.532   7.536   7.572   7.586   7.674   7.703
 52 B1   53 B1   29 B2   21 A2   54 B1   64 A1   65 A1   55 B1                 
 23.326  24.090  47.871  47.935  66.695  66.733 289.726 289.731
 66 A1   67 A1   68 A1   56 B1   69 A1   57 B1   30 B2   22 A2                 
289.761 289.792 289.896 289.9181020.6561020.737
 58 B1   70 A1   71 A1   59 B1   72 A1   60 B1                                 

 Beta MOs, Restricted
 -- Occupied --                  
-482.86 -482.86  -62.52  -62.52  -56.34  -56.34  -56.33  -56.33
  1 A1    1 B1    2 B1    2 A1    3 B1    3 A1    1 A2    1 B2                 
-56.333 -56.333 -24.752 -24.752 -10.382 -10.298  -8.726  -8.726
  4 A1    4 B1    5 B1    5 A1    6 A1    7 A1    6 B1    8 A1                 
 -6.559  -6.559  -6.544  -6.544  -6.544  -6.544  -2.669  -2.669
  7 B1    9 A1    2 A2    2 B2    8 B1   10 A1   11 A1    9 B1                 
 -2.665  -2.665  -2.665  -2.665  -2.653  -2.653  -2.653  -2.653
  3 B2    3 A2   12 A1   10 B1   13 A1   11 B1    4 A2    4 B2                 
 -1.330  -1.271  -0.898  -0.808  -0.776  -0.663  -0.618  -0.564
 14 A1   12 B1   15 A1   13 B1   16 A1   17 A1   14 B1    5 B2                 
 -0.538  -0.485  -0.476  -0.474  -0.436  -0.394  -0.341  -0.321
 18 A1    5 A2   19 A1   15 B1   16 B1    6 B2   20 A1    6 A2                 
 -0.305  -0.269
 17 B1    7 B2                                                                 
 -- Virtual --                   
 -0.056  -0.037  -0.025  -0.006   0.026   0.035   0.042   0.058
 21 A1   18 B1    8 B2   22 A1   23 A1   19 B1    9 B2   20 B1                 
  0.060   0.071   0.072   0.077   0.098   0.106   0.121   0.134
 24 A1   25 A1    7 A2   10 B2   21 B1   26 A1   22 B1   27 A1                 
  0.134   0.165   0.181   0.190   0.236   0.245   0.253   0.278
 11 B2   28 A1   23 B1   29 A1    8 A2   30 A1   24 B1   31 A1                 
  0.306   0.309   0.309   0.323   0.336   0.391   0.396   0.407
 25 B1   32 A1   12 B2   26 B1   33 A1   34 A1   27 B1   13 B2                 
  0.417   0.428   0.445   0.473   0.495   0.506   0.518   0.552
 28 B1    9 A2   29 B1   35 A1   14 B2   10 A2   15 B2   36 A1                 
  0.556   0.559   0.578   0.578   0.607   0.616   0.655   0.714
 30 B1   11 A2   37 A1   16 B2   31 B1   38 A1   32 B1   39 A1                 
  0.775   0.777   0.791   0.847   0.912   0.939   1.007   1.031
 17 B2   40 A1   33 B1   41 A1   42 A1   34 B1   35 B1   43 A1                 
  1.135   1.144   1.306   1.312   1.371   1.394   1.398   1.418
 12 A2   18 B2   13 A2   44 A1   19 B2   36 B1   45 A1   37 B1                 
  1.499   1.535   1.632   1.661   1.814   1.845   1.906   1.918
 46 A1   14 A2   38 B1   47 A1   48 A1   20 B2   39 B1   49 A1                 
  1.991   1.999   2.024   2.089   2.118   2.190   2.229   2.256
 21 B2   15 A2   40 B1   50 A1   51 A1   41 B1   52 A1   42 B1                 
  2.588   2.790   2.903   3.038   3.125   3.368   3.708   3.729
 22 B2   23 B2   43 B1   44 B1   53 A1   54 A1   16 A2   24 B2                 
  3.731   3.763   3.908   3.952   3.973   3.976   3.981   4.013
 45 B1   55 A1   46 B1   17 A2   25 B2   26 B2   18 A2   56 A1                 
  4.016   4.029   4.094   4.112   4.184   4.254   4.362   4.394
 47 B1   19 A2   27 B2   48 B1   57 A1   58 A1   59 A1   49 B1                 
  4.613   4.906   6.212   6.259   6.317   6.327   6.409   6.644
 60 A1   50 B1   20 A2   28 B2   61 A1   51 B1   62 A1   63 A1                 
  6.673   6.843   7.532   7.536   7.572   7.586   7.674   7.703
 52 B1   53 B1   29 B2   21 A2   54 B1   64 A1   65 A1   55 B1                 
 23.326  24.090  47.871  47.935  66.695  66.733 289.726 289.731
 66 A1   67 A1   68 A1   56 B1   69 A1   57 B1   30 B2   22 A2                 
289.761 289.792 289.896 289.9181020.6561020.737
 58 B1   70 A1   71 A1   59 B1   72 A1   60 B1                                 
 --------------------------------------------------------------

          Ground-State Mulliken Net Atomic Charges

     Atom                 Charge (a.u.)
  ----------------------------------------
      1 F                    -0.081693
      2 Br                   -0.019200
      3 F                    -0.081693
      4 Br                   -0.019200
      5 C                    -0.021794
      6 C                     0.223579
  ----------------------------------------
  Sum of atomic charges =     0.000000

 -----------------------------------------------------------------
                    Cartesian Multipole Moments
 -----------------------------------------------------------------
    Charge (ESU x 10^10)
                 0.0000
    Dipole Moment (Debye)
         X       0.0000      Y       0.0000      Z      -0.4502
       Tot       0.4502
    Quadrupole Moments (Debye-Ang)
        XX     -56.6830     XY       0.0000     YY     -57.7368
        XZ       0.0000     YZ       0.0000     ZZ     -58.4158
    Octopole Moments (Debye-Ang^2)
       XXX       0.0000    XXY       0.0000    XYY      -0.0000
       YYY      -0.0000    XXZ     -28.2734    XYZ      -0.0000
       YYZ     -14.8415    XZZ      -0.0000    YZZ       0.0000
       ZZZ     -58.8384
    Hexadecapole Moments (Debye-Ang^3)
      XXXX    -638.4663   XXXY       0.0000   XXYY    -125.8093
      XYYY      -0.0000   YYYY     -64.0267   XXXZ       0.0000
      XXYZ       0.0000   XYYZ       0.0000   YYYZ      -0.0000
      XXZZ    -212.3569   XYZZ      -0.0000   YYZZ    -111.6358
      XZZZ       0.0000   YZZZ       0.0000   ZZZZ    -642.1708
 -----------------------------------------------------------------
 Calculating analytic gradient of the SCF energy
 Gradient of SCF Energy
            1           2           3           4           5           6
    1  -0.0002709  -0.0085550   0.0002709   0.0085550  -0.0000000  -0.0000000
    2  -0.0000000   0.0000000  -0.0000000  -0.0000000  -0.0000000   0.0000000
    3  -0.0006410  -0.0032505  -0.0006410  -0.0032505   0.0010901   0.0066928
 Max gradient component =       8.555E-03
 RMS gradient           =       3.452E-03
 Gradient time:  CPU 12.04 s  wall 3.11 s
 Geometry Optimization Parameters
   NAtoms,    NIC,     NZ,  NCons,   NDum,   NFix, NCnnct, MaxDiis
        6      32       0       0       0       0       0       0

 Cartesian Hessian Update
 Hessian Updated using BFGS Update


** GEOMETRY OPTIMIZATION IN DELOCALIZED INTERNAL COORDINATES **
   Searching for a Minimum

   Optimization Cycle:  12

                       Coordinates (Angstroms)
     ATOM                X               Y               Z
      1  F         1.0875628536    0.0000000000    2.5434859733
      2  Br        1.5739997974    0.0000000000   -0.5591464192
      3  F        -1.0875628536    0.0000000000    2.5434859733
      4  Br       -1.5739997974    0.0000000000   -0.5591464192
      5  C         0.0000000000    0.0000000000    1.7992091624
      6  C         0.0000000000    0.0000000000    0.4721117294
   Point Group: c2v   Number of degrees of freedom:     5


   Energy is  -5424.216867659

 Hessian Updated using BFGS Update

  5 Hessian modes will be used to form the next step
  Hessian Eigenvalues:
     0.052448    0.263810    0.423199    0.527903    0.651469

 Minimum Search - Taking Simple RFO Step
 Searching for Lamda that Minimizes Along All modes
 Value Taken    Lamda =  -0.00190905
 Step Taken.  Stepsize is  0.185313

                             Maximum     Tolerance    Cnvgd?
         Gradient           0.008817      0.000300      NO
         Displacement       0.146928      0.001200      NO
         Energy change     -0.005283      0.000001      NO


 New Cartesian Coordinates Obtained by Inverse Iteration

 Displacement from previous Coordinates is:  0.145967
 ----------------------------------------------------------------
             Standard Nuclear Orientation (Angstroms)
    I     Atom           X                Y                Z
 ----------------------------------------------------------------
    1      F       1.0867370811     0.0000000000     2.5311000588
    2      Br      1.6159632452     0.0000000000    -0.5306923437
    3      F      -1.0867370811     0.0000000000     2.5311000588
    4      Br     -1.6159632452     0.0000000000    -0.5306923437
    5      C       0.0000000000     0.0000000000     1.7837240296
    6      C       0.0000000000     0.0000000000     0.4554605402
 ----------------------------------------------------------------
 Molecular Point Group                 C2v   NOp =  4
 Largest Abelian Subgroup              C2v   NOp =  4
 Nuclear Repulsion Energy =   687.4263795114 hartrees
 There are       50 alpha and       50 beta electrons
 Applying Cartesian multipole field
    Component          Value
    ---------          -----
     (2,0,0)        1.00000E-11
     (0,2,0)        2.00000E-11
     (0,0,2)       -3.00000E-11
 Nucleus-field energy     =    -0.0000000094 hartrees
 Requested basis set is 6-311++G(d,p)
 There are 62 shells and 184 basis functions
 A cutoff of  1.0D-11 yielded   1559 shell pairs
 There are     14639 function pairs (     16228 Cartesian)
 Smallest overlap matrix eigenvalue = 5.62E-05
 Guess MOs from SCF MO coefficient file

 -----------------------------------------------------------------------
  General SCF calculation program by
  Eric Jon Sundstrom, Paul Horn, Yuezhi Mao, Dmitri Zuev, Alec White,
  David Stuck, Shaama M.S., Shane Yost, Joonho Lee, David Small,
  Daniel Levine, Susi Lehtola, Hugh Burton, Evgeny Epifanovsky
 -----------------------------------------------------------------------
 Exchange:     0.2000 Hartree-Fock + 0.0800 Slater + 0.7200 B88
 Correlation:  0.1900 VWN1RPA + 0.8100 LYP
 Using SG-1 standard quadrature grid
 using 4 threads for integral computing
 -------------------------------------------------------
 OpenMP Integral computing Module                
 Release: version 2.0, May 2017, Q-Chem Inc. Pleasanton 
 -------------------------------------------------------
 -------------------------------------------------------
 OpenMP BLAS3 based DFT computing Module                
 Release: version 1.0, May 2013, Q-Chem Inc. Pittsburgh 
 -------------------------------------------------------
 A restricted SCF calculation will be
 performed using DIIS
 SCF converges when DIIS error is below 1.0e-08
 ---------------------------------------
  Cycle       Energy         DIIS error
 ---------------------------------------
    1   -5424.2171577161      3.39e-04  
    2   -5424.2179222932      1.34e-04  
    3   -5424.2178685248      1.79e-04  
    4   -5424.2179950395      3.55e-05  
    5   -5424.2179996943      8.68e-06  
    6   -5424.2179998550      3.33e-06  
    7   -5424.2179998921      3.38e-07  
    8   -5424.2179998924      1.07e-07  
    9   -5424.2179998925      4.17e-08  
   10   -5424.2179998924      1.04e-08  
   11   -5424.2179998924      1.59e-09  Convergence criterion met
 ---------------------------------------
 SCF time:   CPU 38.38s  wall 10.00s 
 SCF   energy in the final basis set =    -5424.2179998924
 Total energy in the final basis set =    -5424.2179998924

 --------------------------------------------------------------
             Orbital Energies (a.u.) and Symmetries
 --------------------------------------------------------------

 Alpha MOs, Restricted
 -- Occupied --                  
-482.87 -482.87  -62.52  -62.52  -56.34  -56.34  -56.33  -56.33
  1 A1    1 B1    2 B1    2 A1    3 B1    3 A1    1 A2    1 B2                 
-56.334 -56.334 -24.752 -24.752 -10.382 -10.299  -8.727  -8.727
  4 A1    4 B1    5 B1    5 A1    6 A1    7 A1    6 B1    8 A1                 
 -6.559  -6.559  -6.544  -6.544  -6.544  -6.544  -2.670  -2.670
  7 B1    9 A1    2 A2    2 B2    8 B1   10 A1   11 A1    9 B1                 
 -2.666  -2.666  -2.666  -2.666  -2.654  -2.654  -2.654  -2.654
  3 B2    3 A2   12 A1   10 B1   13 A1   11 B1    4 B2    4 A2                 
 -1.330  -1.270  -0.895  -0.810  -0.774  -0.662  -0.617  -0.563
 14 A1   12 B1   15 A1   13 B1   16 A1   17 A1   14 B1    5 B2                 
 -0.537  -0.484  -0.474  -0.474  -0.437  -0.392  -0.338  -0.322
 18 A1    5 A2   19 A1   15 B1   16 B1    6 B2   20 A1    6 A2                 
 -0.309  -0.269
 17 B1    7 B2                                                                 
 -- Virtual --                   
 -0.062  -0.037  -0.025  -0.006   0.026   0.035   0.042   0.059
 21 A1   18 B1    8 B2   22 A1   23 A1   19 B1    9 B2   20 B1                 
  0.061   0.070   0.072   0.078   0.096   0.106   0.122   0.132
 24 A1   25 A1    7 A2   10 B2   21 B1   26 A1   22 B1   27 A1                 
  0.134   0.161   0.182   0.188   0.236   0.249   0.253   0.279
 11 B2   28 A1   23 B1   29 A1    8 A2   30 A1   24 B1   31 A1                 
  0.300   0.308   0.309   0.323   0.337   0.390   0.399   0.406
 25 B1   12 B2   32 A1   26 B1   33 A1   34 A1   27 B1   13 B2                 
  0.417   0.429   0.443   0.469   0.498   0.503   0.516   0.549
 28 B1    9 A2   29 B1   35 A1   14 B2   10 A2   15 B2   36 A1                 
  0.554   0.560   0.580   0.584   0.599   0.608   0.653   0.717
 11 A2   30 B1   16 B2   37 A1   31 B1   38 A1   32 B1   39 A1                 
  0.775   0.777   0.786   0.849   0.905   0.936   1.008   1.025
 40 A1   17 B2   33 B1   41 A1   42 A1   34 B1   35 B1   43 A1                 
  1.135   1.138   1.307   1.311   1.371   1.395   1.401   1.419
 12 A2   18 B2   13 A2   44 A1   19 B2   36 B1   45 A1   37 B1                 
  1.502   1.534   1.621   1.658   1.815   1.847   1.899   1.921
 46 A1   14 A2   38 B1   47 A1   48 A1   20 B2   39 B1   49 A1                 
  1.986   2.000   2.022   2.076   2.121   2.179   2.227   2.249
 21 B2   15 A2   40 B1   50 A1   51 A1   41 B1   52 A1   42 B1                 
  2.588   2.789   2.903   3.037   3.119   3.366   3.709   3.729
 22 B2   23 B2   43 B1   44 B1   53 A1   54 A1   16 A2   24 B2                 
  3.731   3.762   3.904   3.950   3.974   3.977   3.979   4.017
 45 B1   55 A1   46 B1   17 A2   25 B2   26 B2   18 A2   56 A1                 
  4.018   4.027   4.091   4.097   4.185   4.248   4.360   4.396
 47 B1   19 A2   27 B2   48 B1   57 A1   58 A1   59 A1   49 B1                 
  4.613   4.906   6.213   6.259   6.317   6.328   6.407   6.643
 60 A1   50 B1   20 A2   28 B2   61 A1   51 B1   62 A1   63 A1                 
  6.666   6.842   7.530   7.535   7.561   7.580   7.679   7.694
 52 B1   53 B1   29 B2   21 A2   54 B1   64 A1   65 A1   55 B1                 
 23.324  24.084  47.869  47.929  66.696  66.733 289.724 289.730
 66 A1   67 A1   68 A1   56 B1   69 A1   57 B1   30 B2   22 A2                 
289.754 289.784 289.896 289.9111020.6541020.730
 58 B1   70 A1   71 A1   59 B1   72 A1   60 B1                                 

 Beta MOs, Restricted
 -- Occupied --                  
-482.87 -482.87  -62.52  -62.52  -56.34  -56.34  -56.33  -56.33
  1 A1    1 B1    2 B1    2 A1    3 B1    3 A1    1 A2    1 B2                 
-56.334 -56.334 -24.752 -24.752 -10.382 -10.299  -8.727  -8.727
  4 A1    4 B1    5 B1    5 A1    6 A1    7 A1    6 B1    8 A1                 
 -6.559  -6.559  -6.544  -6.544  -6.544  -6.544  -2.670  -2.670
  7 B1    9 A1    2 A2    2 B2    8 B1   10 A1   11 A1    9 B1                 
 -2.666  -2.666  -2.666  -2.666  -2.654  -2.654  -2.654  -2.654
  3 B2    3 A2   12 A1   10 B1   13 A1   11 B1    4 B2    4 A2                 
 -1.330  -1.270  -0.895  -0.810  -0.774  -0.662  -0.617  -0.563
 14 A1   12 B1   15 A1   13 B1   16 A1   17 A1   14 B1    5 B2                 
 -0.537  -0.484  -0.474  -0.474  -0.437  -0.392  -0.338  -0.322
 18 A1    5 A2   19 A1   15 B1   16 B1    6 B2   20 A1    6 A2                 
 -0.309  -0.269
 17 B1    7 B2                                                                 
 -- Virtual --                   
 -0.062  -0.037  -0.025  -0.006   0.026   0.035   0.042   0.059
 21 A1   18 B1    8 B2   22 A1   23 A1   19 B1    9 B2   20 B1                 
  0.061   0.070   0.072   0.078   0.096   0.106   0.122   0.132
 24 A1   25 A1    7 A2   10 B2   21 B1   26 A1   22 B1   27 A1                 
  0.134   0.161   0.182   0.188   0.236   0.249   0.253   0.279
 11 B2   28 A1   23 B1   29 A1    8 A2   30 A1   24 B1   31 A1                 
  0.300   0.308   0.309   0.323   0.337   0.390   0.399   0.406
 25 B1   12 B2   32 A1   26 B1   33 A1   34 A1   27 B1   13 B2                 
  0.417   0.429   0.443   0.469   0.498   0.503   0.516   0.549
 28 B1    9 A2   29 B1   35 A1   14 B2   10 A2   15 B2   36 A1                 
  0.554   0.560   0.580   0.584   0.599   0.608   0.653   0.717
 11 A2   30 B1   16 B2   37 A1   31 B1   38 A1   32 B1   39 A1                 
  0.775   0.777   0.786   0.849   0.905   0.936   1.008   1.025
 40 A1   17 B2   33 B1   41 A1   42 A1   34 B1   35 B1   43 A1                 
  1.135   1.138   1.307   1.311   1.371   1.395   1.401   1.419
 12 A2   18 B2   13 A2   44 A1   19 B2   36 B1   45 A1   37 B1                 
  1.502   1.534   1.621   1.658   1.815   1.847   1.899   1.921
 46 A1   14 A2   38 B1   47 A1   48 A1   20 B2   39 B1   49 A1                 
  1.986   2.000   2.022   2.076   2.121   2.179   2.227   2.249
 21 B2   15 A2   40 B1   50 A1   51 A1   41 B1   52 A1   42 B1                 
  2.588   2.789   2.903   3.037   3.119   3.366   3.709   3.729
 22 B2   23 B2   43 B1   44 B1   53 A1   54 A1   16 A2   24 B2                 
  3.731   3.762   3.904   3.950   3.974   3.977   3.979   4.017
 45 B1   55 A1   46 B1   17 A2   25 B2   26 B2   18 A2   56 A1                 
  4.018   4.027   4.091   4.097   4.185   4.248   4.360   4.396
 47 B1   19 A2   27 B2   48 B1   57 A1   58 A1   59 A1   49 B1                 
  4.613   4.906   6.213   6.259   6.317   6.328   6.407   6.643
 60 A1   50 B1   20 A2   28 B2   61 A1   51 B1   62 A1   63 A1                 
  6.666   6.842   7.530   7.535   7.561   7.580   7.679   7.694
 52 B1   53 B1   29 B2   21 A2   54 B1   64 A1   65 A1   55 B1                 
 23.324  24.084  47.869  47.929  66.696  66.733 289.724 289.730
 66 A1   67 A1   68 A1   56 B1   69 A1   57 B1   30 B2   22 A2                 
289.754 289.784 289.896 289.9111020.6541020.730
 58 B1   70 A1   71 A1   59 B1   72 A1   60 B1                                 
 --------------------------------------------------------------

          Ground-State Mulliken Net Atomic Charges

     Atom                 Charge (a.u.)
  ----------------------------------------
      1 F                    -0.080293
      2 Br                   -0.018849
      3 F                    -0.080293
      4 Br                   -0.018849
      5 C                    -0.034702
      6 C                     0.232986
  ----------------------------------------
  Sum of atomic charges =     0.000000

 -----------------------------------------------------------------
                    Cartesian Multipole Moments
 -----------------------------------------------------------------
    Charge (ESU x 10^10)
                 0.0000
    Dipole Moment (Debye)
         X      -0.0000      Y      -0.0000      Z      -0.4385
       Tot       0.4385
    Quadrupole Moments (Debye-Ang)
        XX     -56.3026     XY      -0.0000     YY     -57.7795
        XZ       0.0000     YZ      -0.0000     ZZ     -58.6897
    Octopole Moments (Debye-Ang^2)
       XXX       0.0000    XXY       0.0000    XYY      -0.0000
       YYY      -0.0000    XXZ     -28.9782    XYZ      -0.0000
       YYZ     -15.5984    XZZ       0.0000    YZZ      -0.0000
       ZZZ     -60.7111
    Hexadecapole Moments (Debye-Ang^3)
      XXXX    -660.1270   XXXY      -0.0000   XXYY    -130.7253
      XYYY       0.0000   YYYY     -64.1219   XXXZ       0.0000
      XXYZ      -0.0000   XYYZ       0.0000   YYYZ      -0.0000
      XXZZ    -216.0403   XYZZ       0.0000   YYZZ    -109.6133
      XZZZ       0.0000   YZZZ      -0.0000   ZZZZ    -630.8058
 -----------------------------------------------------------------
 Calculating analytic gradient of the SCF energy
 Gradient of SCF Energy
            1           2           3           4           5           6
    1   0.0004109   0.0000300  -0.0004109  -0.0000300   0.0000000   0.0000000
    2  -0.0000000   0.0000000  -0.0000000   0.0000000   0.0000000  -0.0000000
    3  -0.0000165  -0.0021736  -0.0000165  -0.0021736  -0.0000918   0.0044719
 Max gradient component =       4.472E-03
 RMS gradient           =       1.287E-03
 Gradient time:  CPU 11.95 s  wall 3.09 s
 Geometry Optimization Parameters
   NAtoms,    NIC,     NZ,  NCons,   NDum,   NFix, NCnnct, MaxDiis
        6      32       0       0       0       0       0       0

 Cartesian Hessian Update
 Hessian Updated using BFGS Update


** GEOMETRY OPTIMIZATION IN DELOCALIZED INTERNAL COORDINATES **
   Searching for a Minimum

   Optimization Cycle:  13

                       Coordinates (Angstroms)
     ATOM                X               Y               Z
      1  F         1.0867370811    0.0000000000    2.5311000588
      2  Br        1.6159632452    0.0000000000   -0.5306923437
      3  F        -1.0867370811    0.0000000000    2.5311000588
      4  Br       -1.6159632452    0.0000000000   -0.5306923437
      5  C         0.0000000000    0.0000000000    1.7837240296
      6  C         0.0000000000    0.0000000000    0.4554605402
   Point Group: c2v   Number of degrees of freedom:     5


   Energy is  -5424.217999892

 Hessian Updated using BFGS Update

  5 Hessian modes will be used to form the next step
  Hessian Eigenvalues:
     0.044493    0.263810    0.423463    0.518092    0.649821

 Minimum Search - Taking Simple RFO Step
 Searching for Lamda that Minimizes Along All modes
 Value Taken    Lamda =  -0.00012281
 Step Taken.  Stepsize is  0.045939

                             Maximum     Tolerance    Cnvgd?
         Gradient           0.003112      0.000300      NO
         Displacement       0.033517      0.001200      NO
         Energy change     -0.001132      0.000001      NO


 New Cartesian Coordinates Obtained by Inverse Iteration

 Displacement from previous Coordinates is:  0.040307
 ----------------------------------------------------------------
             Standard Nuclear Orientation (Angstroms)
    I     Atom           X                Y                Z
 ----------------------------------------------------------------
    1      F       1.0857386236     0.0000000000     2.5271612236
    2      Br      1.6258117272     0.0000000000    -0.5214399286
    3      F      -1.0857386236     0.0000000000     2.5271612236
    4      Br     -1.6258117272     0.0000000000    -0.5214399286
    5      C       0.0000000000     0.0000000000     1.7787678842
    6      C       0.0000000000     0.0000000000     0.4497895258
 ----------------------------------------------------------------
 Molecular Point Group                 C2v   NOp =  4
 Largest Abelian Subgroup              C2v   NOp =  4
 Nuclear Repulsion Energy =   686.8066079523 hartrees
 There are       50 alpha and       50 beta electrons
 Applying Cartesian multipole field
    Component          Value
    ---------          -----
     (2,0,0)        1.00000E-11
     (0,2,0)        2.00000E-11
     (0,0,2)       -3.00000E-11
 Nucleus-field energy     =    -0.0000000092 hartrees
 Requested basis set is 6-311++G(d,p)
 There are 62 shells and 184 basis functions
 A cutoff of  1.0D-11 yielded   1561 shell pairs
 There are     14689 function pairs (     16300 Cartesian)
 Smallest overlap matrix eigenvalue = 5.83E-05
 Guess MOs from SCF MO coefficient file

 -----------------------------------------------------------------------
  General SCF calculation program by
  Eric Jon Sundstrom, Paul Horn, Yuezhi Mao, Dmitri Zuev, Alec White,
  David Stuck, Shaama M.S., Shane Yost, Joonho Lee, David Small,
  Daniel Levine, Susi Lehtola, Hugh Burton, Evgeny Epifanovsky
 -----------------------------------------------------------------------
 Exchange:     0.2000 Hartree-Fock + 0.0800 Slater + 0.7200 B88
 Correlation:  0.1900 VWN1RPA + 0.8100 LYP
 Using SG-1 standard quadrature grid
 using 4 threads for integral computing
 -------------------------------------------------------
 OpenMP Integral computing Module                
 Release: version 2.0, May 2017, Q-Chem Inc. Pleasanton 
 -------------------------------------------------------
 -------------------------------------------------------
 OpenMP BLAS3 based DFT computing Module                
 Release: version 1.0, May 2013, Q-Chem Inc. Pittsburgh 
 -------------------------------------------------------
 A restricted SCF calculation will be
 performed using DIIS
 SCF converges when DIIS error is below 1.0e-08
 ---------------------------------------
  Cycle       Energy         DIIS error
 ---------------------------------------
    1   -5424.2180056308      9.15e-05  
    2   -5424.2180688931      2.54e-05  
    3   -5424.2180684345      2.92e-05  
    4   -5424.2180714372      1.11e-05  
    5   -5424.2180719337      2.05e-06  
    6   -5424.2180719438      8.13e-07  
    7   -5424.2180719457      1.41e-07  
    8   -5424.2180719459      3.92e-08  
    9   -5424.2180719459      1.26e-08  
   10   -5424.2180719458      3.22e-09  Convergence criterion met
 ---------------------------------------
 SCF time:   CPU 34.95s  wall 9.00s 
 SCF   energy in the final basis set =    -5424.2180719458
 Total energy in the final basis set =    -5424.2180719458

 --------------------------------------------------------------
             Orbital Energies (a.u.) and Symmetries
 --------------------------------------------------------------

 Alpha MOs, Restricted
 -- Occupied --                  
-482.87 -482.87  -62.52  -62.52  -56.34  -56.34  -56.33  -56.33
  1 A1    1 B1    2 B1    2 A1    3 B1    3 A1    1 A2    1 B2                 
-56.334 -56.334 -24.752 -24.752 -10.382 -10.299  -8.727  -8.727
  4 A1    4 B1    5 B1    5 A1    6 A1    7 A1    6 B1    8 A1                 
 -6.559  -6.559  -6.544  -6.544  -6.544  -6.544  -2.670  -2.670
  9 A1    7 B1    2 A2    2 B2    8 B1   10 A1   11 A1    9 B1                 
 -2.666  -2.666  -2.666  -2.666  -2.654  -2.654  -2.654  -2.654
  3 B2    3 A2   12 A1   10 B1   13 A1   11 B1    4 B2    4 A2                 
 -1.330  -1.270  -0.895  -0.810  -0.773  -0.662  -0.617  -0.563
 14 A1   12 B1   15 A1   13 B1   16 A1   17 A1   14 B1    5 B2                 
 -0.536  -0.484  -0.474  -0.473  -0.437  -0.391  -0.337  -0.323
 18 A1    5 A2   19 A1   15 B1   16 B1    6 B2   20 A1    6 A2                 
 -0.310  -0.268
 17 B1    7 B2                                                                 
 -- Virtual --                   
 -0.063  -0.036  -0.025  -0.006   0.026   0.035   0.042   0.059
 21 A1   18 B1    8 B2   22 A1   23 A1   19 B1    9 B2   20 B1                 
  0.061   0.070   0.072   0.078   0.095   0.107   0.122   0.131
 24 A1   25 A1    7 A2   10 B2   21 B1   26 A1   22 B1   27 A1                 
  0.133   0.160   0.182   0.188   0.236   0.250   0.253   0.280
 11 B2   28 A1   23 B1   29 A1    8 A2   30 A1   24 B1   31 A1                 
  0.298   0.308   0.309   0.323   0.337   0.391   0.400   0.406
 25 B1   12 B2   32 A1   26 B1   33 A1   34 A1   27 B1   13 B2                 
  0.417   0.429   0.443   0.468   0.499   0.503   0.515   0.549
 28 B1    9 A2   29 B1   35 A1   14 B2   10 A2   15 B2   36 A1                 
  0.554   0.562   0.581   0.585   0.596   0.606   0.653   0.718
 11 A2   30 B1   16 B2   37 A1   31 B1   38 A1   32 B1   39 A1                 
  0.774   0.778   0.785   0.849   0.904   0.937   1.007   1.023
 40 A1   17 B2   33 B1   41 A1   42 A1   34 B1   35 B1   43 A1                 
  1.136   1.136   1.307   1.311   1.370   1.395   1.401   1.419
 12 A2   18 B2   13 A2   44 A1   19 B2   36 B1   45 A1   37 B1                 
  1.503   1.534   1.619   1.658   1.816   1.848   1.897   1.923
 46 A1   14 A2   38 B1   47 A1   48 A1   20 B2   39 B1   49 A1                 
  1.984   2.001   2.022   2.073   2.121   2.177   2.226   2.248
 21 B2   15 A2   40 B1   50 A1   51 A1   41 B1   52 A1   42 B1                 
  2.588   2.788   2.905   3.037   3.117   3.367   3.709   3.729
 22 B2   23 B2   43 B1   44 B1   53 A1   54 A1   16 A2   24 B2                 
  3.731   3.762   3.903   3.950   3.974   3.978   3.978   4.018
 45 B1   55 A1   46 B1   17 A2   25 B2   26 B2   18 A2   56 A1                 
  4.019   4.027   4.091   4.095   4.186   4.247   4.359   4.396
 47 B1   19 A2   27 B2   48 B1   57 A1   58 A1   59 A1   49 B1                 
  4.613   4.907   6.213   6.259   6.318   6.328   6.406   6.644
 60 A1   50 B1   20 A2   28 B2   61 A1   51 B1   62 A1   63 A1                 
  6.665   6.842   7.530   7.535   7.559   7.579   7.678   7.693
 52 B1   53 B1   29 B2   21 A2   54 B1   64 A1   65 A1   55 B1                 
 23.324  24.081  47.870  47.929  66.696  66.733 289.724 289.730
 66 A1   67 A1   68 A1   56 B1   69 A1   57 B1   30 B2   22 A2                 
289.752 289.782 289.895 289.9101020.6551020.729
 58 B1   70 A1   71 A1   59 B1   72 A1   60 B1                                 

 Beta MOs, Restricted
 -- Occupied --                  
-482.87 -482.87  -62.52  -62.52  -56.34  -56.34  -56.33  -56.33
  1 A1    1 B1    2 B1    2 A1    3 B1    3 A1    1 A2    1 B2                 
-56.334 -56.334 -24.752 -24.752 -10.382 -10.299  -8.727  -8.727
  4 A1    4 B1    5 B1    5 A1    6 A1    7 A1    6 B1    8 A1                 
 -6.559  -6.559  -6.544  -6.544  -6.544  -6.544  -2.670  -2.670
  9 A1    7 B1    2 A2    2 B2    8 B1   10 A1   11 A1    9 B1                 
 -2.666  -2.666  -2.666  -2.666  -2.654  -2.654  -2.654  -2.654
  3 B2    3 A2   12 A1   10 B1   13 A1   11 B1    4 B2    4 A2                 
 -1.330  -1.270  -0.895  -0.810  -0.773  -0.662  -0.617  -0.563
 14 A1   12 B1   15 A1   13 B1   16 A1   17 A1   14 B1    5 B2                 
 -0.536  -0.484  -0.474  -0.473  -0.437  -0.391  -0.337  -0.323
 18 A1    5 A2   19 A1   15 B1   16 B1    6 B2   20 A1    6 A2                 
 -0.310  -0.268
 17 B1    7 B2                                                                 
 -- Virtual --                   
 -0.063  -0.036  -0.025  -0.006   0.026   0.035   0.042   0.059
 21 A1   18 B1    8 B2   22 A1   23 A1   19 B1    9 B2   20 B1                 
  0.061   0.070   0.072   0.078   0.095   0.107   0.122   0.131
 24 A1   25 A1    7 A2   10 B2   21 B1   26 A1   22 B1   27 A1                 
  0.133   0.160   0.182   0.188   0.236   0.250   0.253   0.280
 11 B2   28 A1   23 B1   29 A1    8 A2   30 A1   24 B1   31 A1                 
  0.298   0.308   0.309   0.323   0.337   0.391   0.400   0.406
 25 B1   12 B2   32 A1   26 B1   33 A1   34 A1   27 B1   13 B2                 
  0.417   0.429   0.443   0.468   0.499   0.503   0.515   0.549
 28 B1    9 A2   29 B1   35 A1   14 B2   10 A2   15 B2   36 A1                 
  0.554   0.562   0.581   0.585   0.596   0.606   0.653   0.718
 11 A2   30 B1   16 B2   37 A1   31 B1   38 A1   32 B1   39 A1                 
  0.774   0.778   0.785   0.849   0.904   0.937   1.007   1.023
 40 A1   17 B2   33 B1   41 A1   42 A1   34 B1   35 B1   43 A1                 
  1.136   1.136   1.307   1.311   1.370   1.395   1.401   1.419
 12 A2   18 B2   13 A2   44 A1   19 B2   36 B1   45 A1   37 B1                 
  1.503   1.534   1.619   1.658   1.816   1.848   1.897   1.923
 46 A1   14 A2   38 B1   47 A1   48 A1   20 B2   39 B1   49 A1                 
  1.984   2.001   2.022   2.073   2.121   2.177   2.226   2.248
 21 B2   15 A2   40 B1   50 A1   51 A1   41 B1   52 A1   42 B1                 
  2.588   2.788   2.905   3.037   3.117   3.367   3.709   3.729
 22 B2   23 B2   43 B1   44 B1   53 A1   54 A1   16 A2   24 B2                 
  3.731   3.762   3.903   3.950   3.974   3.978   3.978   4.018
 45 B1   55 A1   46 B1   17 A2   25 B2   26 B2   18 A2   56 A1                 
  4.019   4.027   4.091   4.095   4.186   4.247   4.359   4.396
 47 B1   19 A2   27 B2   48 B1   57 A1   58 A1   59 A1   49 B1                 
  4.613   4.907   6.213   6.259   6.318   6.328   6.406   6.644
 60 A1   50 B1   20 A2   28 B2   61 A1   51 B1   62 A1   63 A1                 
  6.665   6.842   7.530   7.535   7.559   7.579   7.678   7.693
 52 B1   53 B1   29 B2   21 A2   54 B1   64 A1   65 A1   55 B1                 
 23.324  24.081  47.870  47.929  66.696  66.733 289.724 289.730
 66 A1   67 A1   68 A1   56 B1   69 A1   57 B1   30 B2   22 A2                 
289.752 289.782 289.895 289.9101020.6551020.729
 58 B1   70 A1   71 A1   59 B1   72 A1   60 B1                                 
 --------------------------------------------------------------

          Ground-State Mulliken Net Atomic Charges

     Atom                 Charge (a.u.)
  ----------------------------------------
      1 F                    -0.079590
      2 Br                   -0.018607
      3 F                    -0.079590
      4 Br                   -0.018607
      5 C                    -0.038726
      6 C                     0.235121
  ----------------------------------------
  Sum of atomic charges =     0.000000

 -----------------------------------------------------------------
                    Cartesian Multipole Moments
 -----------------------------------------------------------------
    Charge (ESU x 10^10)
                 0.0000
    Dipole Moment (Debye)
         X       0.0000      Y      -0.0000      Z      -0.4341
       Tot       0.4341
    Quadrupole Moments (Debye-Ang)
        XX     -56.2029     XY       0.0000     YY     -57.7831
        XZ      -0.0000     YZ      -0.0000     ZZ     -58.7633
    Octopole Moments (Debye-Ang^2)
       XXX       0.0000    XXY       0.0000    XYY      -0.0000
       YYY       0.0000    XXZ     -29.1516    XYZ      -0.0000
       YYZ     -15.8418    XZZ      -0.0000    YZZ       0.0000
       ZZZ     -61.3285
    Hexadecapole Moments (Debye-Ang^3)
      XXXX    -664.9778   XXXY       0.0000   XXYY    -131.8757
      XYYY      -0.0000   YYYY     -64.1294   XXXZ       0.0000
      XXYZ      -0.0000   XYYZ       0.0000   YYYZ       0.0000
      XXZZ    -216.8307   XYZZ       0.0000   YYZZ    -108.9583
      XZZZ       0.0000   YZZZ      -0.0000   ZZZZ    -627.0888
 -----------------------------------------------------------------
 Calculating analytic gradient of the SCF energy
 Gradient of SCF Energy
            1           2           3           4           5           6
    1   0.0000624   0.0012882  -0.0000624  -0.0012882   0.0000000  -0.0000000
    2   0.0000000   0.0000000   0.0000000   0.0000000   0.0000000  -0.0000000
    3  -0.0000281  -0.0012215  -0.0000281  -0.0012215   0.0001931   0.0023062
 Max gradient component =       2.306E-03
 RMS gradient           =       8.051E-04
 Gradient time:  CPU 12.10 s  wall 3.13 s
 Geometry Optimization Parameters
   NAtoms,    NIC,     NZ,  NCons,   NDum,   NFix, NCnnct, MaxDiis
        6      32       0       0       0       0       0       0

 Cartesian Hessian Update
 Hessian Updated using BFGS Update


** GEOMETRY OPTIMIZATION IN DELOCALIZED INTERNAL COORDINATES **
   Searching for a Minimum

   Optimization Cycle:  14

                       Coordinates (Angstroms)
     ATOM                X               Y               Z
      1  F         1.0857386236    0.0000000000    2.5271612236
      2  Br        1.6258117272    0.0000000000   -0.5214399286
      3  F        -1.0857386236    0.0000000000    2.5271612236
      4  Br       -1.6258117272    0.0000000000   -0.5214399286
      5  C         0.0000000000    0.0000000000    1.7787678842
      6  C         0.0000000000    0.0000000000    0.4497895258
   Point Group: c2v   Number of degrees of freedom:     5


   Energy is  -5424.218071946

 Hessian Updated using BFGS Update

  5 Hessian modes will be used to form the next step
  Hessian Eigenvalues:
     0.045745    0.263967    0.420519    0.427771    0.635997

 Minimum Search - Taking Simple RFO Step
 Searching for Lamda that Minimizes Along All modes
 Value Taken    Lamda =  -0.00001641
 Step Taken.  Stepsize is  0.008779

                             Maximum     Tolerance    Cnvgd?
         Gradient           0.001401      0.000300      NO
         Displacement       0.006991      0.001200      NO
         Energy change     -0.000072      0.000001      NO


 New Cartesian Coordinates Obtained by Inverse Iteration

 Displacement from previous Coordinates is:  0.010036
 ----------------------------------------------------------------
             Standard Nuclear Orientation (Angstroms)
    I     Atom           X                Y                Z
 ----------------------------------------------------------------
    1      F       1.0856295304     0.0000000000     2.5258690345
    2      Br      1.6268515558     0.0000000000    -0.5185025301
    3      F      -1.0856295304     0.0000000000     2.5258690345
    4      Br     -1.6268515558     0.0000000000    -0.5185025301
    5      C       0.0000000000     0.0000000000     1.7771908000
    6      C       0.0000000000     0.0000000000     0.4480761911
 ----------------------------------------------------------------
 Molecular Point Group                 C2v   NOp =  4
 Largest Abelian Subgroup              C2v   NOp =  4
 Nuclear Repulsion Energy =   687.0416308291 hartrees
 There are       50 alpha and       50 beta electrons
 Applying Cartesian multipole field
    Component          Value
    ---------          -----
     (2,0,0)        1.00000E-11
     (0,2,0)        2.00000E-11
     (0,0,2)       -3.00000E-11
 Nucleus-field energy     =    -0.0000000091 hartrees
 Requested basis set is 6-311++G(d,p)
 There are 62 shells and 184 basis functions
 A cutoff of  1.0D-11 yielded   1561 shell pairs
 There are     14689 function pairs (     16300 Cartesian)
 Smallest overlap matrix eigenvalue = 5.87E-05
 Guess MOs from SCF MO coefficient file

 -----------------------------------------------------------------------
  General SCF calculation program by
  Eric Jon Sundstrom, Paul Horn, Yuezhi Mao, Dmitri Zuev, Alec White,
  David Stuck, Shaama M.S., Shane Yost, Joonho Lee, David Small,
  Daniel Levine, Susi Lehtola, Hugh Burton, Evgeny Epifanovsky
 -----------------------------------------------------------------------
 Exchange:     0.2000 Hartree-Fock + 0.0800 Slater + 0.7200 B88
 Correlation:  0.1900 VWN1RPA + 0.8100 LYP
 Using SG-1 standard quadrature grid
 using 4 threads for integral computing
 -------------------------------------------------------
 OpenMP Integral computing Module                
 Release: version 2.0, May 2017, Q-Chem Inc. Pleasanton 
 -------------------------------------------------------
 -------------------------------------------------------
 OpenMP BLAS3 based DFT computing Module                
 Release: version 1.0, May 2013, Q-Chem Inc. Pittsburgh 
 -------------------------------------------------------
 A restricted SCF calculation will be
 performed using DIIS
 SCF converges when DIIS error is below 1.0e-08
 ---------------------------------------
  Cycle       Energy         DIIS error
 ---------------------------------------
    1   -5424.2180788350      2.55e-05  
    2   -5424.2180832058      1.09e-05  
    3   -5424.2180827730      1.52e-05  
    4   -5424.2180837012      2.17e-06  
    5   -5424.2180837203      5.89e-07  
    6   -5424.2180837215      2.68e-07  
    7   -5424.2180837217      4.18e-08  
    8   -5424.2180837217      1.46e-08  
    9   -5424.2180837217      5.42e-09  Convergence criterion met
 ---------------------------------------
 SCF time:   CPU 31.48s  wall 9.00s 
 SCF   energy in the final basis set =    -5424.2180837217
 Total energy in the final basis set =    -5424.2180837217

 --------------------------------------------------------------
             Orbital Energies (a.u.) and Symmetries
 --------------------------------------------------------------

 Alpha MOs, Restricted
 -- Occupied --                  
-482.87 -482.87  -62.52  -62.52  -56.34  -56.34  -56.33  -56.33
  1 A1    1 B1    2 B1    2 A1    3 B1    3 A1    1 A2    1 B2                 
-56.334 -56.334 -24.751 -24.751 -10.382 -10.299  -8.727  -8.727
  4 A1    4 B1    5 B1    5 A1    6 A1    7 A1    6 B1    8 A1                 
 -6.559  -6.559  -6.545  -6.545  -6.544  -6.544  -2.670  -2.670
  9 A1    7 B1    2 A2    2 B2    8 B1   10 A1   11 A1    9 B1                 
 -2.666  -2.666  -2.666  -2.666  -2.654  -2.654  -2.654  -2.654
  3 B2    3 A2   12 A1   10 B1   13 A1   11 B1    4 B2    4 A2                 
 -1.330  -1.270  -0.895  -0.810  -0.773  -0.662  -0.616  -0.563
 14 A1   12 B1   15 A1   13 B1   16 A1   17 A1   14 B1    5 B2                 
 -0.536  -0.484  -0.474  -0.473  -0.437  -0.391  -0.337  -0.323
 18 A1    5 A2   19 A1   15 B1   16 B1    6 B2   20 A1    6 A2                 
 -0.310  -0.268
 17 B1    7 B2                                                                 
 -- Virtual --                   
 -0.063  -0.036  -0.025  -0.006   0.026   0.035   0.042   0.059
 21 A1   18 B1    8 B2   22 A1   23 A1   19 B1    9 B2   20 B1                 
  0.061   0.070   0.072   0.078   0.095   0.107   0.122   0.130
 24 A1   25 A1    7 A2   10 B2   21 B1   26 A1   22 B1   27 A1                 
  0.133   0.160   0.182   0.188   0.236   0.250   0.253   0.280
 11 B2   28 A1   23 B1   29 A1    8 A2   30 A1   24 B1   31 A1                 
  0.297   0.308   0.309   0.322   0.337   0.391   0.400   0.406
 25 B1   12 B2   32 A1   26 B1   33 A1   34 A1   27 B1   13 B2                 
  0.417   0.429   0.443   0.468   0.499   0.502   0.515   0.549
 28 B1    9 A2   29 B1   35 A1   14 B2   10 A2   15 B2   36 A1                 
  0.554   0.562   0.581   0.585   0.596   0.606   0.654   0.718
 11 A2   30 B1   16 B2   37 A1   31 B1   38 A1   32 B1   39 A1                 
  0.775   0.778   0.786   0.850   0.903   0.938   1.007   1.023
 40 A1   17 B2   33 B1   41 A1   42 A1   34 B1   35 B1   43 A1                 
  1.136   1.136   1.308   1.311   1.371   1.395   1.402   1.420
 18 B2   12 A2   13 A2   44 A1   19 B2   36 B1   45 A1   37 B1                 
  1.504   1.534   1.619   1.657   1.817   1.848   1.897   1.923
 46 A1   14 A2   38 B1   47 A1   48 A1   20 B2   39 B1   49 A1                 
  1.984   2.001   2.023   2.072   2.121   2.177   2.225   2.248
 21 B2   15 A2   40 B1   50 A1   51 A1   41 B1   52 A1   42 B1                 
  2.588   2.788   2.906   3.038   3.117   3.368   3.709   3.729
 22 B2   23 B2   43 B1   44 B1   53 A1   54 A1   16 A2   24 B2                 
  3.731   3.763   3.903   3.950   3.975   3.978   3.978   4.019
 45 B1   55 A1   46 B1   17 A2   25 B2   26 B2   18 A2   56 A1                 
  4.019   4.027   4.091   4.095   4.187   4.247   4.359   4.397
 47 B1   19 A2   27 B2   48 B1   57 A1   58 A1   59 A1   49 B1                 
  4.613   4.907   6.213   6.259   6.318   6.328   6.406   6.644
 60 A1   50 B1   20 A2   28 B2   61 A1   51 B1   62 A1   63 A1                 
  6.665   6.842   7.530   7.535   7.559   7.579   7.678   7.693
 52 B1   53 B1   29 B2   21 A2   54 B1   64 A1   65 A1   55 B1                 
 23.324  24.081  47.870  47.929  66.696  66.733 289.724 289.730
 66 A1   67 A1   68 A1   56 B1   69 A1   57 B1   30 B2   22 A2                 
289.752 289.782 289.895 289.9101020.6561020.729
 58 B1   70 A1   71 A1   59 B1   72 A1   60 B1                                 

 Beta MOs, Restricted
 -- Occupied --                  
-482.87 -482.87  -62.52  -62.52  -56.34  -56.34  -56.33  -56.33
  1 A1    1 B1    2 B1    2 A1    3 B1    3 A1    1 A2    1 B2                 
-56.334 -56.334 -24.751 -24.751 -10.382 -10.299  -8.727  -8.727
  4 A1    4 B1    5 B1    5 A1    6 A1    7 A1    6 B1    8 A1                 
 -6.559  -6.559  -6.545  -6.545  -6.544  -6.544  -2.670  -2.670
  9 A1    7 B1    2 A2    2 B2    8 B1   10 A1   11 A1    9 B1                 
 -2.666  -2.666  -2.666  -2.666  -2.654  -2.654  -2.654  -2.654
  3 B2    3 A2   12 A1   10 B1   13 A1   11 B1    4 B2    4 A2                 
 -1.330  -1.270  -0.895  -0.810  -0.773  -0.662  -0.616  -0.563
 14 A1   12 B1   15 A1   13 B1   16 A1   17 A1   14 B1    5 B2                 
 -0.536  -0.484  -0.474  -0.473  -0.437  -0.391  -0.337  -0.323
 18 A1    5 A2   19 A1   15 B1   16 B1    6 B2   20 A1    6 A2                 
 -0.310  -0.268
 17 B1    7 B2                                                                 
 -- Virtual --                   
 -0.063  -0.036  -0.025  -0.006   0.026   0.035   0.042   0.059
 21 A1   18 B1    8 B2   22 A1   23 A1   19 B1    9 B2   20 B1                 
  0.061   0.070   0.072   0.078   0.095   0.107   0.122   0.130
 24 A1   25 A1    7 A2   10 B2   21 B1   26 A1   22 B1   27 A1                 
  0.133   0.160   0.182   0.188   0.236   0.250   0.253   0.280
 11 B2   28 A1   23 B1   29 A1    8 A2   30 A1   24 B1   31 A1                 
  0.297   0.308   0.309   0.322   0.337   0.391   0.400   0.406
 25 B1   12 B2   32 A1   26 B1   33 A1   34 A1   27 B1   13 B2                 
  0.417   0.429   0.443   0.468   0.499   0.502   0.515   0.549
 28 B1    9 A2   29 B1   35 A1   14 B2   10 A2   15 B2   36 A1                 
  0.554   0.562   0.581   0.585   0.596   0.606   0.654   0.718
 11 A2   30 B1   16 B2   37 A1   31 B1   38 A1   32 B1   39 A1                 
  0.775   0.778   0.786   0.850   0.903   0.938   1.007   1.023
 40 A1   17 B2   33 B1   41 A1   42 A1   34 B1   35 B1   43 A1                 
  1.136   1.136   1.308   1.311   1.371   1.395   1.402   1.420
 18 B2   12 A2   13 A2   44 A1   19 B2   36 B1   45 A1   37 B1                 
  1.504   1.534   1.619   1.657   1.817   1.848   1.897   1.923
 46 A1   14 A2   38 B1   47 A1   48 A1   20 B2   39 B1   49 A1                 
  1.984   2.001   2.023   2.072   2.121   2.177   2.225   2.248
 21 B2   15 A2   40 B1   50 A1   51 A1   41 B1   52 A1   42 B1                 
  2.588   2.788   2.906   3.038   3.117   3.368   3.709   3.729
 22 B2   23 B2   43 B1   44 B1   53 A1   54 A1   16 A2   24 B2                 
  3.731   3.763   3.903   3.950   3.975   3.978   3.978   4.019
 45 B1   55 A1   46 B1   17 A2   25 B2   26 B2   18 A2   56 A1                 
  4.019   4.027   4.091   4.095   4.187   4.247   4.359   4.397
 47 B1   19 A2   27 B2   48 B1   57 A1   58 A1   59 A1   49 B1                 
  4.613   4.907   6.213   6.259   6.318   6.328   6.406   6.644
 60 A1   50 B1   20 A2   28 B2   61 A1   51 B1   62 A1   63 A1                 
  6.665   6.842   7.530   7.535   7.559   7.579   7.678   7.693
 52 B1   53 B1   29 B2   21 A2   54 B1   64 A1   65 A1   55 B1                 
 23.324  24.081  47.870  47.929  66.696  66.733 289.724 289.730
 66 A1   67 A1   68 A1   56 B1   69 A1   57 B1   30 B2   22 A2                 
289.752 289.782 289.895 289.9101020.6561020.729
 58 B1   70 A1   71 A1   59 B1   72 A1   60 B1                                 
 --------------------------------------------------------------

          Ground-State Mulliken Net Atomic Charges

     Atom                 Charge (a.u.)
  ----------------------------------------
      1 F                    -0.079488
      2 Br                   -0.018326
      3 F                    -0.079488
      4 Br                   -0.018326
      5 C                    -0.039764
      6 C                     0.235392
  ----------------------------------------
  Sum of atomic charges =     0.000000

 -----------------------------------------------------------------
                    Cartesian Multipole Moments
 -----------------------------------------------------------------
    Charge (ESU x 10^10)
                 0.0000
    Dipole Moment (Debye)
         X      -0.0000      Y      -0.0000      Z      -0.4365
       Tot       0.4365
    Quadrupole Moments (Debye-Ang)
        XX     -56.1815     XY      -0.0000     YY     -57.7780
        XZ       0.0000     YZ      -0.0000     ZZ     -58.7888
    Octopole Moments (Debye-Ang^2)
       XXX      -0.0000    XXY       0.0000    XYY      -0.0000
       YYY      -0.0000    XXZ     -29.1994    XYZ       0.0000
       YYZ     -15.9219    XZZ      -0.0000    YZZ      -0.0000
       ZZZ     -61.5583
    Hexadecapole Moments (Debye-Ang^3)
      XXXX    -665.3002   XXXY      -0.0000   XXYY    -131.9873
      XYYY      -0.0000   YYYY     -64.1156   XXXZ       0.0000
      XXYZ      -0.0000   XYYZ      -0.0000   YYYZ      -0.0000
      XXZZ    -216.8511   XYZZ      -0.0000   YYZZ    -108.7521
      XZZZ       0.0000   YZZZ      -0.0000   ZZZZ    -625.9528
 -----------------------------------------------------------------
 Calculating analytic gradient of the SCF energy
 Gradient of SCF Energy
            1           2           3           4           5           6
    1   0.0000729   0.0009587  -0.0000729  -0.0009587  -0.0000000   0.0000000
    2  -0.0000000  -0.0000000  -0.0000000   0.0000000   0.0000000   0.0000000
    3  -0.0000022  -0.0006185  -0.0000022  -0.0006185   0.0000646   0.0011768
 Max gradient component =       1.177E-03
 RMS gradient           =       4.716E-04
 Gradient time:  CPU 12.14 s  wall 3.14 s
 Geometry Optimization Parameters
   NAtoms,    NIC,     NZ,  NCons,   NDum,   NFix, NCnnct, MaxDiis
        6      32       0       0       0       0       0       0

 Cartesian Hessian Update
 Hessian Updated using BFGS Update


** GEOMETRY OPTIMIZATION IN DELOCALIZED INTERNAL COORDINATES **
   Searching for a Minimum

   Optimization Cycle:  15

                       Coordinates (Angstroms)
     ATOM                X               Y               Z
      1  F         1.0856295304    0.0000000000    2.5258690345
      2  Br        1.6268515558    0.0000000000   -0.5185025301
      3  F        -1.0856295304    0.0000000000    2.5258690345
      4  Br       -1.6268515558    0.0000000000   -0.5185025301
      5  C         0.0000000000    0.0000000000    1.7771908000
      6  C         0.0000000000    0.0000000000    0.4480761911
   Point Group: c2v   Number of degrees of freedom:     5


   Energy is  -5424.218083722

 Hessian Updated using BFGS Update

  5 Hessian modes will be used to form the next step
  Hessian Eigenvalues:
     0.057334    0.193368    0.264225    0.425736    0.626003

 Minimum Search - Taking Simple RFO Step
 Searching for Lamda that Minimizes Along All modes
 Value Taken    Lamda =  -0.00000963
 Step Taken.  Stepsize is  0.007297

                             Maximum     Tolerance    Cnvgd?
         Gradient           0.000794      0.000300      NO
         Displacement       0.004893      0.001200      NO
         Energy change     -0.000012      0.000001      NO


 New Cartesian Coordinates Obtained by Inverse Iteration

 Displacement from previous Coordinates is:  0.005901
 ----------------------------------------------------------------
             Standard Nuclear Orientation (Angstroms)
    I     Atom           X                Y                Z
 ----------------------------------------------------------------
    1      F       1.0854480505     0.0000000000     2.5252076115
    2      Br      1.6258894665     0.0000000000    -0.5168955738
    3      F      -1.0854480505     0.0000000000     2.5252076115
    4      Br     -1.6258894665     0.0000000000    -0.5168955738
    5      C       0.0000000000     0.0000000000     1.7763029981
    6      C       0.0000000000     0.0000000000     0.4470729265
 ----------------------------------------------------------------
 Molecular Point Group                 C2v   NOp =  4
 Largest Abelian Subgroup              C2v   NOp =  4
 Nuclear Repulsion Energy =   687.4989457777 hartrees
 There are       50 alpha and       50 beta electrons
 Applying Cartesian multipole field
    Component          Value
    ---------          -----
     (2,0,0)        1.00000E-11
     (0,2,0)        2.00000E-11
     (0,0,2)       -3.00000E-11
 Nucleus-field energy     =    -0.0000000091 hartrees
 Requested basis set is 6-311++G(d,p)
 There are 62 shells and 184 basis functions
 A cutoff of  1.0D-11 yielded   1561 shell pairs
 There are     14689 function pairs (     16300 Cartesian)
 Smallest overlap matrix eigenvalue = 5.89E-05
 Guess MOs from SCF MO coefficient file

 -----------------------------------------------------------------------
  General SCF calculation program by
  Eric Jon Sundstrom, Paul Horn, Yuezhi Mao, Dmitri Zuev, Alec White,
  David Stuck, Shaama M.S., Shane Yost, Joonho Lee, David Small,
  Daniel Levine, Susi Lehtola, Hugh Burton, Evgeny Epifanovsky
 -----------------------------------------------------------------------
 Exchange:     0.2000 Hartree-Fock + 0.0800 Slater + 0.7200 B88
 Correlation:  0.1900 VWN1RPA + 0.8100 LYP
 Using SG-1 standard quadrature grid
 using 4 threads for integral computing
 -------------------------------------------------------
 OpenMP Integral computing Module                
 Release: version 2.0, May 2017, Q-Chem Inc. Pleasanton 
 -------------------------------------------------------
 -------------------------------------------------------
 OpenMP BLAS3 based DFT computing Module                
 Release: version 1.0, May 2013, Q-Chem Inc. Pittsburgh 
 -------------------------------------------------------
 A restricted SCF calculation will be
 performed using DIIS
 SCF converges when DIIS error is below 1.0e-08
 ---------------------------------------
  Cycle       Energy         DIIS error
 ---------------------------------------
    1   -5424.2180867794      2.08e-05  
    2   -5424.2180881278      1.58e-05  
    3   -5424.2180883632      1.39e-05  
    4   -5424.2180891497      1.62e-06  
    5   -5424.2180891581      4.50e-07  
    6   -5424.2180891586      1.26e-07  
    7   -5424.2180891587      2.58e-08  
    8   -5424.2180891588      1.15e-08  
    9   -5424.2180891587      4.06e-09  Convergence criterion met
 ---------------------------------------
 SCF time:   CPU 31.53s  wall 8.00s 
 SCF   energy in the final basis set =    -5424.2180891587
 Total energy in the final basis set =    -5424.2180891587

 --------------------------------------------------------------
             Orbital Energies (a.u.) and Symmetries
 --------------------------------------------------------------

 Alpha MOs, Restricted
 -- Occupied --                  
-482.87 -482.87  -62.52  -62.52  -56.34  -56.34  -56.33  -56.33
  1 A1    1 B1    2 B1    2 A1    3 B1    3 A1    1 A2    1 B2                 
-56.334 -56.334 -24.751 -24.751 -10.382 -10.299  -8.727  -8.727
  4 A1    4 B1    5 B1    5 A1    6 A1    7 A1    6 B1    8 A1                 
 -6.559  -6.559  -6.545  -6.545  -6.544  -6.544  -2.670  -2.670
  9 A1    7 B1    2 A2    2 B2    8 B1   10 A1   11 A1    9 B1                 
 -2.666  -2.666  -2.666  -2.666  -2.654  -2.654  -2.654  -2.654
  3 B2    3 A2   12 A1   10 B1   13 A1   11 B1    4 B2    4 A2                 
 -1.329  -1.269  -0.896  -0.811  -0.773  -0.662  -0.616  -0.563
 14 A1   12 B1   15 A1   13 B1   16 A1   17 A1   14 B1    5 B2                 
 -0.537  -0.484  -0.474  -0.473  -0.438  -0.392  -0.337  -0.323
 18 A1    5 A2   19 A1   15 B1   16 B1    6 B2   20 A1    6 A2                 
 -0.310  -0.268
 17 B1    7 B2                                                                 
 -- Virtual --                   
 -0.062  -0.035  -0.025  -0.006   0.026   0.035   0.042   0.059
 21 A1   18 B1    8 B2   22 A1   23 A1   19 B1    9 B2   20 B1                 
  0.062   0.070   0.072   0.078   0.095   0.107   0.122   0.130
 24 A1   25 A1    7 A2   10 B2   21 B1   26 A1   22 B1   27 A1                 
  0.133   0.160   0.182   0.188   0.236   0.250   0.253   0.281
 11 B2   28 A1   23 B1   29 A1    8 A2   30 A1   24 B1   31 A1                 
  0.297   0.308   0.309   0.322   0.337   0.391   0.400   0.406
 25 B1   12 B2   32 A1   26 B1   33 A1   34 A1   27 B1   13 B2                 
  0.417   0.429   0.443   0.468   0.499   0.502   0.515   0.549
 28 B1    9 A2   29 B1   35 A1   14 B2   10 A2   15 B2   36 A1                 
  0.554   0.562   0.582   0.585   0.596   0.606   0.654   0.718
 11 A2   30 B1   16 B2   37 A1   31 B1   38 A1   32 B1   39 A1                 
  0.775   0.778   0.786   0.850   0.904   0.939   1.007   1.024
 40 A1   17 B2   33 B1   41 A1   42 A1   34 B1   35 B1   43 A1                 
  1.136   1.136   1.308   1.311   1.371   1.395   1.402   1.420
 18 B2   12 A2   13 A2   44 A1   19 B2   36 B1   45 A1   37 B1                 
  1.504   1.534   1.619   1.657   1.817   1.848   1.897   1.924
 46 A1   14 A2   38 B1   47 A1   48 A1   20 B2   39 B1   49 A1                 
  1.984   2.001   2.023   2.072   2.121   2.177   2.225   2.248
 21 B2   15 A2   40 B1   50 A1   51 A1   41 B1   52 A1   42 B1                 
  2.588   2.788   2.907   3.038   3.117   3.368   3.709   3.729
 22 B2   23 B2   43 B1   44 B1   53 A1   54 A1   16 A2   24 B2                 
  3.731   3.763   3.903   3.950   3.975   3.978   3.978   4.019
 45 B1   55 A1   46 B1   17 A2   25 B2   26 B2   18 A2   56 A1                 
  4.020   4.027   4.092   4.095   4.187   4.248   4.359   4.397
 47 B1   19 A2   27 B2   48 B1   57 A1   58 A1   59 A1   49 B1                 
  4.613   4.907   6.213   6.259   6.318   6.328   6.406   6.646
 60 A1   50 B1   20 A2   28 B2   61 A1   51 B1   62 A1   63 A1                 
  6.666   6.842   7.530   7.535   7.559   7.579   7.678   7.693
 52 B1   53 B1   29 B2   21 A2   54 B1   64 A1   65 A1   55 B1                 
 23.325  24.081  47.871  47.930  66.696  66.733 289.724 289.730
 66 A1   67 A1   68 A1   56 B1   69 A1   57 B1   30 B2   22 A2                 
289.753 289.782 289.895 289.9101020.6571020.730
 58 B1   70 A1   71 A1   59 B1   72 A1   60 B1                                 

 Beta MOs, Restricted
 -- Occupied --                  
-482.87 -482.87  -62.52  -62.52  -56.34  -56.34  -56.33  -56.33
  1 A1    1 B1    2 B1    2 A1    3 B1    3 A1    1 A2    1 B2                 
-56.334 -56.334 -24.751 -24.751 -10.382 -10.299  -8.727  -8.727
  4 A1    4 B1    5 B1    5 A1    6 A1    7 A1    6 B1    8 A1                 
 -6.559  -6.559  -6.545  -6.545  -6.544  -6.544  -2.670  -2.670
  9 A1    7 B1    2 A2    2 B2    8 B1   10 A1   11 A1    9 B1                 
 -2.666  -2.666  -2.666  -2.666  -2.654  -2.654  -2.654  -2.654
  3 B2    3 A2   12 A1   10 B1   13 A1   11 B1    4 B2    4 A2                 
 -1.329  -1.269  -0.896  -0.811  -0.773  -0.662  -0.616  -0.563
 14 A1   12 B1   15 A1   13 B1   16 A1   17 A1   14 B1    5 B2                 
 -0.537  -0.484  -0.474  -0.473  -0.438  -0.392  -0.337  -0.323
 18 A1    5 A2   19 A1   15 B1   16 B1    6 B2   20 A1    6 A2                 
 -0.310  -0.268
 17 B1    7 B2                                                                 
 -- Virtual --                   
 -0.062  -0.035  -0.025  -0.006   0.026   0.035   0.042   0.059
 21 A1   18 B1    8 B2   22 A1   23 A1   19 B1    9 B2   20 B1                 
  0.062   0.070   0.072   0.078   0.095   0.107   0.122   0.130
 24 A1   25 A1    7 A2   10 B2   21 B1   26 A1   22 B1   27 A1                 
  0.133   0.160   0.182   0.188   0.236   0.250   0.253   0.281
 11 B2   28 A1   23 B1   29 A1    8 A2   30 A1   24 B1   31 A1                 
  0.297   0.308   0.309   0.322   0.337   0.391   0.400   0.406
 25 B1   12 B2   32 A1   26 B1   33 A1   34 A1   27 B1   13 B2                 
  0.417   0.429   0.443   0.468   0.499   0.502   0.515   0.549
 28 B1    9 A2   29 B1   35 A1   14 B2   10 A2   15 B2   36 A1                 
  0.554   0.562   0.582   0.585   0.596   0.606   0.654   0.718
 11 A2   30 B1   16 B2   37 A1   31 B1   38 A1   32 B1   39 A1                 
  0.775   0.778   0.786   0.850   0.904   0.939   1.007   1.024
 40 A1   17 B2   33 B1   41 A1   42 A1   34 B1   35 B1   43 A1                 
  1.136   1.136   1.308   1.311   1.371   1.395   1.402   1.420
 18 B2   12 A2   13 A2   44 A1   19 B2   36 B1   45 A1   37 B1                 
  1.504   1.534   1.619   1.657   1.817   1.848   1.897   1.924
 46 A1   14 A2   38 B1   47 A1   48 A1   20 B2   39 B1   49 A1                 
  1.984   2.001   2.023   2.072   2.121   2.177   2.225   2.248
 21 B2   15 A2   40 B1   50 A1   51 A1   41 B1   52 A1   42 B1                 
  2.588   2.788   2.907   3.038   3.117   3.368   3.709   3.729
 22 B2   23 B2   43 B1   44 B1   53 A1   54 A1   16 A2   24 B2                 
  3.731   3.763   3.903   3.950   3.975   3.978   3.978   4.019
 45 B1   55 A1   46 B1   17 A2   25 B2   26 B2   18 A2   56 A1                 
  4.020   4.027   4.092   4.095   4.187   4.248   4.359   4.397
 47 B1   19 A2   27 B2   48 B1   57 A1   58 A1   59 A1   49 B1                 
  4.613   4.907   6.213   6.259   6.318   6.328   6.406   6.646
 60 A1   50 B1   20 A2   28 B2   61 A1   51 B1   62 A1   63 A1                 
  6.666   6.842   7.530   7.535   7.559   7.579   7.678   7.693
 52 B1   53 B1   29 B2   21 A2   54 B1   64 A1   65 A1   55 B1                 
 23.325  24.081  47.871  47.930  66.696  66.733 289.724 289.730
 66 A1   67 A1   68 A1   56 B1   69 A1   57 B1   30 B2   22 A2                 
289.753 289.782 289.895 289.9101020.6571020.730
 58 B1   70 A1   71 A1   59 B1   72 A1   60 B1                                 
 --------------------------------------------------------------

          Ground-State Mulliken Net Atomic Charges

     Atom                 Charge (a.u.)
  ----------------------------------------
      1 F                    -0.079443
      2 Br                   -0.018024
      3 F                    -0.079443
      4 Br                   -0.018024
      5 C                    -0.040151
      6 C                     0.235086
  ----------------------------------------
  Sum of atomic charges =     0.000000

 -----------------------------------------------------------------
                    Cartesian Multipole Moments
 -----------------------------------------------------------------
    Charge (ESU x 10^10)
                 0.0000
    Dipole Moment (Debye)
         X       0.0000      Y       0.0000      Z      -0.4396
       Tot       0.4396
    Quadrupole Moments (Debye-Ang)
        XX     -56.1767     XY       0.0000     YY     -57.7706
        XZ      -0.0000     YZ       0.0000     ZZ     -58.8026
    Octopole Moments (Debye-Ang^2)
       XXX       0.0000    XXY      -0.0000    XYY      -0.0000
       YYY      -0.0000    XXZ     -29.2166    XYZ       0.0000
       YYZ     -15.9662    XZZ       0.0000    YZZ      -0.0000
       ZZZ     -61.6999
    Hexadecapole Moments (Debye-Ang^3)
      XXXX    -664.5445   XXXY      -0.0000   XXYY    -131.8560
      XYYY      -0.0000   YYYY     -64.0967   XXXZ      -0.0000
      XXYZ       0.0000   XYYZ      -0.0000   YYYZ      -0.0000
      XXZZ    -216.6824   XYZZ      -0.0000   YYZZ    -108.6393
      XZZZ      -0.0000   YZZZ      -0.0000   ZZZZ    -625.3532
 -----------------------------------------------------------------
 Calculating analytic gradient of the SCF energy
 Gradient of SCF Energy
            1           2           3           4           5           6
    1  -0.0000095   0.0002186   0.0000095  -0.0002186   0.0000000  -0.0000000
    2  -0.0000000   0.0000000  -0.0000000   0.0000000   0.0000000  -0.0000000
    3  -0.0000003  -0.0000456  -0.0000003  -0.0000456   0.0000193   0.0000724
 Max gradient component =       2.186E-04
 RMS gradient           =       7.658E-05
 Gradient time:  CPU 12.03 s  wall 3.11 s
 Geometry Optimization Parameters
   NAtoms,    NIC,     NZ,  NCons,   NDum,   NFix, NCnnct, MaxDiis
        6      32       0       0       0       0       0       0

 Cartesian Hessian Update
 Hessian Updated using BFGS Update


** GEOMETRY OPTIMIZATION IN DELOCALIZED INTERNAL COORDINATES **
   Searching for a Minimum

   Optimization Cycle:  16

                       Coordinates (Angstroms)
     ATOM                X               Y               Z
      1  F         1.0854480505    0.0000000000    2.5252076115
      2  Br        1.6258894665    0.0000000000   -0.5168955738
      3  F        -1.0854480505    0.0000000000    2.5252076115
      4  Br       -1.6258894665    0.0000000000   -0.5168955738
      5  C         0.0000000000    0.0000000000    1.7763029981
      6  C         0.0000000000    0.0000000000    0.4470729265
   Point Group: c2v   Number of degrees of freedom:     5


   Energy is  -5424.218089159

 Hessian Updated using BFGS Update

  5 Hessian modes will be used to form the next step
  Hessian Eigenvalues:
     0.052799    0.183057    0.264221    0.426006    0.625592

 Minimum Search - Taking Simple RFO Step
 Searching for Lamda that Minimizes Along All modes
 Value Taken    Lamda =   0.00000000
 Step Taken.  Stepsize is  0.002946

                             Maximum     Tolerance    Cnvgd?
         Gradient           0.000170      0.000300     YES
         Displacement       0.002605      0.001200      NO
         Energy change     -0.000005      0.000001      NO


 New Cartesian Coordinates Obtained by Inverse Iteration

 Displacement from previous Coordinates is:  0.001912
 ----------------------------------------------------------------
             Standard Nuclear Orientation (Angstroms)
    I     Atom           X                Y                Z
 ----------------------------------------------------------------
    1      F       1.0854859336     0.0000000000     2.5252851710
    2      Br      1.6252123361     0.0000000000    -0.5170805389
    3      F      -1.0854859336     0.0000000000     2.5252851710
    4      Br     -1.6252123361     0.0000000000    -0.5170805389
    5      C       0.0000000000     0.0000000000     1.7764029027
    6      C       0.0000000000     0.0000000000     0.4471878331
 ----------------------------------------------------------------
 Molecular Point Group                 C2v   NOp =  4
 Largest Abelian Subgroup              C2v   NOp =  4
 Nuclear Repulsion Energy =   687.6121683170 hartrees
 There are       50 alpha and       50 beta electrons
 Applying Cartesian multipole field
    Component          Value
    ---------          -----
     (2,0,0)        1.00000E-11
     (0,2,0)        2.00000E-11
     (0,0,2)       -3.00000E-11
 Nucleus-field energy     =    -0.0000000091 hartrees
 Requested basis set is 6-311++G(d,p)
 There are 62 shells and 184 basis functions
 A cutoff of  1.0D-11 yielded   1561 shell pairs
 There are     14689 function pairs (     16300 Cartesian)
 Smallest overlap matrix eigenvalue = 5.88E-05
 Guess MOs from SCF MO coefficient file

 -----------------------------------------------------------------------
  General SCF calculation program by
  Eric Jon Sundstrom, Paul Horn, Yuezhi Mao, Dmitri Zuev, Alec White,
  David Stuck, Shaama M.S., Shane Yost, Joonho Lee, David Small,
  Daniel Levine, Susi Lehtola, Hugh Burton, Evgeny Epifanovsky
 -----------------------------------------------------------------------
 Exchange:     0.2000 Hartree-Fock + 0.0800 Slater + 0.7200 B88
 Correlation:  0.1900 VWN1RPA + 0.8100 LYP
 Using SG-1 standard quadrature grid
 using 4 threads for integral computing
 -------------------------------------------------------
 OpenMP Integral computing Module                
 Release: version 2.0, May 2017, Q-Chem Inc. Pleasanton 
 -------------------------------------------------------
 -------------------------------------------------------
 OpenMP BLAS3 based DFT computing Module                
 Release: version 1.0, May 2013, Q-Chem Inc. Pittsburgh 
 -------------------------------------------------------
 A restricted SCF calculation will be
 performed using DIIS
 SCF converges when DIIS error is below 1.0e-08
 ---------------------------------------
  Cycle       Energy         DIIS error
 ---------------------------------------
    1   -5424.2180892937      5.15e-06  
    2   -5424.2180893905      3.66e-06  
    3   -5424.2180893977      3.44e-06  
    4   -5424.2180894455      4.49e-07  
    5   -5424.2180894460      1.33e-07  
    6   -5424.2180894463      3.15e-08  
    7   -5424.2180894461      3.79e-09  Convergence criterion met
 ---------------------------------------
 SCF time:   CPU 24.48s  wall 6.00s 
 SCF   energy in the final basis set =    -5424.2180894461
 Total energy in the final basis set =    -5424.2180894461

 --------------------------------------------------------------
             Orbital Energies (a.u.) and Symmetries
 --------------------------------------------------------------

 Alpha MOs, Restricted
 -- Occupied --                  
-482.87 -482.87  -62.52  -62.52  -56.34  -56.34  -56.33  -56.33
  1 A1    1 B1    2 B1    2 A1    3 B1    3 A1    1 A2    1 B2                 
-56.334 -56.334 -24.751 -24.751 -10.382 -10.299  -8.727  -8.727
  4 A1    4 B1    5 B1    5 A1    6 A1    7 A1    6 B1    8 A1                 
 -6.559  -6.559  -6.545  -6.545  -6.544  -6.544  -2.670  -2.670
  9 A1    7 B1    2 A2    2 B2    8 B1   10 A1   11 A1    9 B1                 
 -2.666  -2.666  -2.666  -2.666  -2.654  -2.654  -2.654  -2.654
  3 B2    3 A2   12 A1   10 B1   13 A1   11 B1    4 B2    4 A2                 
 -1.329  -1.269  -0.896  -0.811  -0.773  -0.662  -0.616  -0.563
 14 A1   12 B1   15 A1   13 B1   16 A1   17 A1   14 B1    5 B2                 
 -0.537  -0.484  -0.474  -0.473  -0.438  -0.392  -0.337  -0.323
 18 A1    5 A2   19 A1   15 B1   16 B1    6 B2   20 A1    6 A2                 
 -0.310  -0.268
 17 B1    7 B2                                                                 
 -- Virtual --                   
 -0.062  -0.035  -0.025  -0.006   0.026   0.035   0.042   0.059
 21 A1   18 B1    8 B2   22 A1   23 A1   19 B1    9 B2   20 B1                 
  0.062   0.070   0.072   0.078   0.095   0.107   0.122   0.130
 24 A1   25 A1    7 A2   10 B2   21 B1   26 A1   22 B1   27 A1                 
  0.133   0.160   0.182   0.188   0.236   0.250   0.253   0.281
 11 B2   28 A1   23 B1   29 A1    8 A2   30 A1   24 B1   31 A1                 
  0.297   0.308   0.309   0.322   0.337   0.391   0.400   0.406
 25 B1   12 B2   32 A1   26 B1   33 A1   34 A1   27 B1   13 B2                 
  0.417   0.429   0.443   0.468   0.499   0.502   0.515   0.549
 28 B1    9 A2   29 B1   35 A1   14 B2   10 A2   15 B2   36 A1                 
  0.554   0.562   0.582   0.585   0.596   0.606   0.654   0.718
 11 A2   30 B1   16 B2   37 A1   31 B1   38 A1   32 B1   39 A1                 
  0.775   0.778   0.786   0.850   0.904   0.939   1.007   1.024
 40 A1   17 B2   33 B1   41 A1   42 A1   34 B1   35 B1   43 A1                 
  1.136   1.136   1.308   1.312   1.371   1.395   1.402   1.420
 18 B2   12 A2   13 A2   44 A1   19 B2   36 B1   45 A1   37 B1                 
  1.504   1.534   1.620   1.657   1.818   1.848   1.897   1.924
 46 A1   14 A2   38 B1   47 A1   48 A1   20 B2   39 B1   49 A1                 
  1.984   2.001   2.023   2.072   2.121   2.177   2.225   2.248
 21 B2   15 A2   40 B1   50 A1   51 A1   41 B1   52 A1   42 B1                 
  2.588   2.788   2.907   3.038   3.117   3.369   3.709   3.729
 22 B2   23 B2   43 B1   44 B1   53 A1   54 A1   16 A2   24 B2                 
  3.731   3.763   3.903   3.950   3.975   3.978   3.978   4.019
 45 B1   55 A1   46 B1   17 A2   25 B2   26 B2   18 A2   56 A1                 
  4.020   4.027   4.092   4.095   4.187   4.248   4.359   4.397
 47 B1   19 A2   27 B2   48 B1   57 A1   58 A1   59 A1   49 B1                 
  4.613   4.907   6.213   6.259   6.318   6.328   6.406   6.646
 60 A1   50 B1   20 A2   28 B2   61 A1   51 B1   62 A1   63 A1                 
  6.667   6.842   7.530   7.535   7.560   7.579   7.679   7.693
 52 B1   53 B1   29 B2   21 A2   54 B1   64 A1   65 A1   55 B1                 
 23.325  24.081  47.871  47.930  66.696  66.733 289.724 289.730
 66 A1   67 A1   68 A1   56 B1   69 A1   57 B1   30 B2   22 A2                 
289.753 289.782 289.895 289.9101020.6571020.730
 58 B1   70 A1   71 A1   59 B1   72 A1   60 B1                                 

 Beta MOs, Restricted
 -- Occupied --                  
-482.87 -482.87  -62.52  -62.52  -56.34  -56.34  -56.33  -56.33
  1 A1    1 B1    2 B1    2 A1    3 B1    3 A1    1 A2    1 B2                 
-56.334 -56.334 -24.751 -24.751 -10.382 -10.299  -8.727  -8.727
  4 A1    4 B1    5 B1    5 A1    6 A1    7 A1    6 B1    8 A1                 
 -6.559  -6.559  -6.545  -6.545  -6.544  -6.544  -2.670  -2.670
  9 A1    7 B1    2 A2    2 B2    8 B1   10 A1   11 A1    9 B1                 
 -2.666  -2.666  -2.666  -2.666  -2.654  -2.654  -2.654  -2.654
  3 B2    3 A2   12 A1   10 B1   13 A1   11 B1    4 B2    4 A2                 
 -1.329  -1.269  -0.896  -0.811  -0.773  -0.662  -0.616  -0.563
 14 A1   12 B1   15 A1   13 B1   16 A1   17 A1   14 B1    5 B2                 
 -0.537  -0.484  -0.474  -0.473  -0.438  -0.392  -0.337  -0.323
 18 A1    5 A2   19 A1   15 B1   16 B1    6 B2   20 A1    6 A2                 
 -0.310  -0.268
 17 B1    7 B2                                                                 
 -- Virtual --                   
 -0.062  -0.035  -0.025  -0.006   0.026   0.035   0.042   0.059
 21 A1   18 B1    8 B2   22 A1   23 A1   19 B1    9 B2   20 B1                 
  0.062   0.070   0.072   0.078   0.095   0.107   0.122   0.130
 24 A1   25 A1    7 A2   10 B2   21 B1   26 A1   22 B1   27 A1                 
  0.133   0.160   0.182   0.188   0.236   0.250   0.253   0.281
 11 B2   28 A1   23 B1   29 A1    8 A2   30 A1   24 B1   31 A1                 
  0.297   0.308   0.309   0.322   0.337   0.391   0.400   0.406
 25 B1   12 B2   32 A1   26 B1   33 A1   34 A1   27 B1   13 B2                 
  0.417   0.429   0.443   0.468   0.499   0.502   0.515   0.549
 28 B1    9 A2   29 B1   35 A1   14 B2   10 A2   15 B2   36 A1                 
  0.554   0.562   0.582   0.585   0.596   0.606   0.654   0.718
 11 A2   30 B1   16 B2   37 A1   31 B1   38 A1   32 B1   39 A1                 
  0.775   0.778   0.786   0.850   0.904   0.939   1.007   1.024
 40 A1   17 B2   33 B1   41 A1   42 A1   34 B1   35 B1   43 A1                 
  1.136   1.136   1.308   1.312   1.371   1.395   1.402   1.420
 18 B2   12 A2   13 A2   44 A1   19 B2   36 B1   45 A1   37 B1                 
  1.504   1.534   1.620   1.657   1.818   1.848   1.897   1.924
 46 A1   14 A2   38 B1   47 A1   48 A1   20 B2   39 B1   49 A1                 
  1.984   2.001   2.023   2.072   2.121   2.177   2.225   2.248
 21 B2   15 A2   40 B1   50 A1   51 A1   41 B1   52 A1   42 B1                 
  2.588   2.788   2.907   3.038   3.117   3.369   3.709   3.729
 22 B2   23 B2   43 B1   44 B1   53 A1   54 A1   16 A2   24 B2                 
  3.731   3.763   3.903   3.950   3.975   3.978   3.978   4.019
 45 B1   55 A1   46 B1   17 A2   25 B2   26 B2   18 A2   56 A1                 
  4.020   4.027   4.092   4.095   4.187   4.248   4.359   4.397
 47 B1   19 A2   27 B2   48 B1   57 A1   58 A1   59 A1   49 B1                 
  4.613   4.907   6.213   6.259   6.318   6.328   6.406   6.646
 60 A1   50 B1   20 A2   28 B2   61 A1   51 B1   62 A1   63 A1                 
  6.667   6.842   7.530   7.535   7.560   7.579   7.679   7.693
 52 B1   53 B1   29 B2   21 A2   54 B1   64 A1   65 A1   55 B1                 
 23.325  24.081  47.871  47.930  66.696  66.733 289.724 289.730
 66 A1   67 A1   68 A1   56 B1   69 A1   57 B1   30 B2   22 A2                 
289.753 289.782 289.895 289.9101020.6571020.730
 58 B1   70 A1   71 A1   59 B1   72 A1   60 B1                                 
 --------------------------------------------------------------

          Ground-State Mulliken Net Atomic Charges

     Atom                 Charge (a.u.)
  ----------------------------------------
      1 F                    -0.079476
      2 Br                   -0.017978
      3 F                    -0.079476
      4 Br                   -0.017978
      5 C                    -0.040011
      6 C                     0.234919
  ----------------------------------------
  Sum of atomic charges =     0.000000

 -----------------------------------------------------------------
                    Cartesian Multipole Moments
 -----------------------------------------------------------------
    Charge (ESU x 10^10)
                 0.0000
    Dipole Moment (Debye)
         X      -0.0000      Y       0.0000      Z      -0.4404
       Tot       0.4404
    Quadrupole Moments (Debye-Ang)
        XX     -56.1809     XY      -0.0000     YY     -57.7691
        XZ       0.0000     YZ       0.0000     ZZ     -58.8014
    Octopole Moments (Debye-Ang^2)
       XXX      -0.0000    XXY      -0.0000    XYY      -0.0000
       YYY       0.0000    XXZ     -29.2115    XYZ      -0.0000
       YYZ     -15.9618    XZZ      -0.0000    YZZ       0.0000
       ZZZ     -61.6939
    Hexadecapole Moments (Debye-Ang^3)
      XXXX    -664.1615   XXXY      -0.0000   XXYY    -131.7736
      XYYY      -0.0000   YYYY     -64.0929   XXXZ       0.0000
      XXYZ       0.0000   XYYZ       0.0000   YYYZ       0.0000
      XXZZ    -216.6115   XYZZ      -0.0000   YYZZ    -108.6523
      XZZZ       0.0000   YZZZ       0.0000   ZZZZ    -625.4347
 -----------------------------------------------------------------
 Calculating analytic gradient of the SCF energy
 Gradient of SCF Energy
            1           2           3           4           5           6
    1   0.0000048   0.0000216  -0.0000048  -0.0000216   0.0000000  -0.0000000
    2  -0.0000000   0.0000000  -0.0000000   0.0000000  -0.0000000   0.0000000
    3   0.0000021   0.0000091   0.0000021   0.0000091  -0.0000050  -0.0000174
 Max gradient component =       2.158E-05
 RMS gradient           =       9.060E-06
 Gradient time:  CPU 11.96 s  wall 3.09 s
 Geometry Optimization Parameters
   NAtoms,    NIC,     NZ,  NCons,   NDum,   NFix, NCnnct, MaxDiis
        6      32       0       0       0       0       0       0

 Cartesian Hessian Update
 Hessian Updated using BFGS Update


** GEOMETRY OPTIMIZATION IN DELOCALIZED INTERNAL COORDINATES **
   Searching for a Minimum

   Optimization Cycle:  17

                       Coordinates (Angstroms)
     ATOM                X               Y               Z
      1  F         1.0854859336    0.0000000000    2.5252851710
      2  Br        1.6252123361    0.0000000000   -0.5170805389
      3  F        -1.0854859336    0.0000000000    2.5252851710
      4  Br       -1.6252123361    0.0000000000   -0.5170805389
      5  C         0.0000000000    0.0000000000    1.7764029027
      6  C         0.0000000000    0.0000000000    0.4471878331
   Point Group: c2v   Number of degrees of freedom:     5


   Energy is  -5424.218089446

 Hessian Updated using BFGS Update

  5 Hessian modes will be used to form the next step
  Hessian Eigenvalues:
     0.043184    0.194596    0.264589    0.426828    0.625704

 Minimum Search - Taking Simple RFO Step
 Searching for Lamda that Minimizes Along All modes
 Value Taken    Lamda =   0.00000000
 Step Taken.  Stepsize is  0.000611

                             Maximum     Tolerance    Cnvgd?
         Gradient           0.000026      0.000300     YES
         Displacement       0.000468      0.001200     YES
         Energy change     -0.000000      0.000001     YES


                       Distance Matrix (Angstroms)
             F (  1)   Br(  2)   F (  3)   Br(  4)   C (  5)
   Br(  2)  3.089870
   F (  3)  2.170972  4.074785
   Br(  4)  4.074785  3.250425  3.089870
   C (  5)  1.318751  2.810940  1.318751  2.810940
   C (  6)  2.344519  1.889743  2.344519  1.889743  1.329215

 Final energy is   -5424.2180894461335     


 ******************************
 **  OPTIMIZATION CONVERGED  **
 ******************************

                       Coordinates (Angstroms)
     ATOM                X               Y               Z
      1  F         1.0854859336    0.0000000000    2.5252851710
      2  Br        1.6252123361    0.0000000000   -0.5170805389
      3  F        -1.0854859336    0.0000000000    2.5252851710
      4  Br       -1.6252123361    0.0000000000   -0.5170805389
      5  C         0.0000000000    0.0000000000    1.7764029027
      6  C         0.0000000000    0.0000000000    0.4471878331

Z-matrix Print:
$molecule
0 1
Br
C  1 1.889743
C  2 1.329215 1 120.681436
F  3 1.318751 2 124.601991 1 -180.000000 0
F  3 1.318751 2 124.601991 1 -0.000000 0
Br 2 1.889743 1 118.637129 3 -180.000000 0
$end


 --------------------------------------------------------------
             Orbital Energies (a.u.) and Symmetries
 --------------------------------------------------------------

 Alpha MOs, Restricted
 -- Occupied --                  
-482.87 -482.87  -62.52  -62.52  -56.34  -56.34  -56.33  -56.33
  1 A1    1 B1    2 B1    2 A1    3 B1    3 A1    1 A2    1 B2                 
-56.334 -56.334 -24.751 -24.751 -10.382 -10.299  -8.727  -8.727
  4 A1    4 B1    5 B1    5 A1    6 A1    7 A1    6 B1    8 A1                 
 -6.559  -6.559  -6.545  -6.545  -6.544  -6.544  -2.670  -2.670
  9 A1    7 B1    2 A2    2 B2    8 B1   10 A1   11 A1    9 B1                 
 -2.666  -2.666  -2.666  -2.666  -2.654  -2.654  -2.654  -2.654
  3 B2    3 A2   12 A1   10 B1   13 A1   11 B1    4 B2    4 A2                 
 -1.329  -1.269  -0.896  -0.811  -0.773  -0.662  -0.616  -0.563
 14 A1   12 B1   15 A1   13 B1   16 A1   17 A1   14 B1    5 B2                 
 -0.537  -0.484  -0.474  -0.473  -0.438  -0.392  -0.337  -0.323
 18 A1    5 A2   19 A1   15 B1   16 B1    6 B2   20 A1    6 A2                 
 -0.310  -0.268
 17 B1    7 B2                                                                 
 -- Virtual --                   
 -0.062  -0.035  -0.025  -0.006   0.026   0.035   0.042   0.059
 21 A1   18 B1    8 B2   22 A1   23 A1   19 B1    9 B2   20 B1                 
  0.062   0.070   0.072   0.078   0.095   0.107   0.122   0.130
 24 A1   25 A1    7 A2   10 B2   21 B1   26 A1   22 B1   27 A1                 
  0.133   0.160   0.182   0.188   0.236   0.250   0.253   0.281
 11 B2   28 A1   23 B1   29 A1    8 A2   30 A1   24 B1   31 A1                 
  0.297   0.308   0.309   0.322   0.337   0.391   0.400   0.406
 25 B1   12 B2   32 A1   26 B1   33 A1   34 A1   27 B1   13 B2                 
  0.417   0.429   0.443   0.468   0.499   0.502   0.515   0.549
 28 B1    9 A2   29 B1   35 A1   14 B2   10 A2   15 B2   36 A1                 
  0.554   0.562   0.582   0.585   0.596   0.606   0.654   0.718
 11 A2   30 B1   16 B2   37 A1   31 B1   38 A1   32 B1   39 A1                 
  0.775   0.778   0.786   0.850   0.904   0.939   1.007   1.024
 40 A1   17 B2   33 B1   41 A1   42 A1   34 B1   35 B1   43 A1                 
  1.136   1.136   1.308   1.312   1.371   1.395   1.402   1.420
 18 B2   12 A2   13 A2   44 A1   19 B2   36 B1   45 A1   37 B1                 
  1.504   1.534   1.620   1.657   1.818   1.848   1.897   1.924
 46 A1   14 A2   38 B1   47 A1   48 A1   20 B2   39 B1   49 A1                 
  1.984   2.001   2.023   2.072   2.121   2.177   2.225   2.248
 21 B2   15 A2   40 B1   50 A1   51 A1   41 B1   52 A1   42 B1                 
  2.588   2.788   2.907   3.038   3.117   3.369   3.709   3.729
 22 B2   23 B2   43 B1   44 B1   53 A1   54 A1   16 A2   24 B2                 
  3.731   3.763   3.903   3.950   3.975   3.978   3.978   4.019
 45 B1   55 A1   46 B1   17 A2   25 B2   26 B2   18 A2   56 A1                 
  4.020   4.027   4.092   4.095   4.187   4.248   4.359   4.397
 47 B1   19 A2   27 B2   48 B1   57 A1   58 A1   59 A1   49 B1                 
  4.613   4.907   6.213   6.259   6.318   6.328   6.406   6.646
 60 A1   50 B1   20 A2   28 B2   61 A1   51 B1   62 A1   63 A1                 
  6.667   6.842   7.530   7.535   7.560   7.579   7.679   7.693
 52 B1   53 B1   29 B2   21 A2   54 B1   64 A1   65 A1   55 B1                 
 23.325  24.081  47.871  47.930  66.696  66.733 289.724 289.730
 66 A1   67 A1   68 A1   56 B1   69 A1   57 B1   30 B2   22 A2                 
289.753 289.782 289.895 289.9101020.6571020.730
 58 B1   70 A1   71 A1   59 B1   72 A1   60 B1                                 

 Beta MOs, Restricted
 -- Occupied --                  
-482.87 -482.87  -62.52  -62.52  -56.34  -56.34  -56.33  -56.33
  1 A1    1 B1    2 B1    2 A1    3 B1    3 A1    1 A2    1 B2                 
-56.334 -56.334 -24.751 -24.751 -10.382 -10.299  -8.727  -8.727
  4 A1    4 B1    5 B1    5 A1    6 A1    7 A1    6 B1    8 A1                 
 -6.559  -6.559  -6.545  -6.545  -6.544  -6.544  -2.670  -2.670
  9 A1    7 B1    2 A2    2 B2    8 B1   10 A1   11 A1    9 B1                 
 -2.666  -2.666  -2.666  -2.666  -2.654  -2.654  -2.654  -2.654
  3 B2    3 A2   12 A1   10 B1   13 A1   11 B1    4 B2    4 A2                 
 -1.329  -1.269  -0.896  -0.811  -0.773  -0.662  -0.616  -0.563
 14 A1   12 B1   15 A1   13 B1   16 A1   17 A1   14 B1    5 B2                 
 -0.537  -0.484  -0.474  -0.473  -0.438  -0.392  -0.337  -0.323
 18 A1    5 A2   19 A1   15 B1   16 B1    6 B2   20 A1    6 A2                 
 -0.310  -0.268
 17 B1    7 B2                                                                 
 -- Virtual --                   
 -0.062  -0.035  -0.025  -0.006   0.026   0.035   0.042   0.059
 21 A1   18 B1    8 B2   22 A1   23 A1   19 B1    9 B2   20 B1                 
  0.062   0.070   0.072   0.078   0.095   0.107   0.122   0.130
 24 A1   25 A1    7 A2   10 B2   21 B1   26 A1   22 B1   27 A1                 
  0.133   0.160   0.182   0.188   0.236   0.250   0.253   0.281
 11 B2   28 A1   23 B1   29 A1    8 A2   30 A1   24 B1   31 A1                 
  0.297   0.308   0.309   0.322   0.337   0.391   0.400   0.406
 25 B1   12 B2   32 A1   26 B1   33 A1   34 A1   27 B1   13 B2                 
  0.417   0.429   0.443   0.468   0.499   0.502   0.515   0.549
 28 B1    9 A2   29 B1   35 A1   14 B2   10 A2   15 B2   36 A1                 
  0.554   0.562   0.582   0.585   0.596   0.606   0.654   0.718
 11 A2   30 B1   16 B2   37 A1   31 B1   38 A1   32 B1   39 A1                 
  0.775   0.778   0.786   0.850   0.904   0.939   1.007   1.024
 40 A1   17 B2   33 B1   41 A1   42 A1   34 B1   35 B1   43 A1                 
  1.136   1.136   1.308   1.312   1.371   1.395   1.402   1.420
 18 B2   12 A2   13 A2   44 A1   19 B2   36 B1   45 A1   37 B1                 
  1.504   1.534   1.620   1.657   1.818   1.848   1.897   1.924
 46 A1   14 A2   38 B1   47 A1   48 A1   20 B2   39 B1   49 A1                 
  1.984   2.001   2.023   2.072   2.121   2.177   2.225   2.248
 21 B2   15 A2   40 B1   50 A1   51 A1   41 B1   52 A1   42 B1                 
  2.588   2.788   2.907   3.038   3.117   3.369   3.709   3.729
 22 B2   23 B2   43 B1   44 B1   53 A1   54 A1   16 A2   24 B2                 
  3.731   3.763   3.903   3.950   3.975   3.978   3.978   4.019
 45 B1   55 A1   46 B1   17 A2   25 B2   26 B2   18 A2   56 A1                 
  4.020   4.027   4.092   4.095   4.187   4.248   4.359   4.397
 47 B1   19 A2   27 B2   48 B1   57 A1   58 A1   59 A1   49 B1                 
  4.613   4.907   6.213   6.259   6.318   6.328   6.406   6.646
 60 A1   50 B1   20 A2   28 B2   61 A1   51 B1   62 A1   63 A1                 
  6.667   6.842   7.530   7.535   7.560   7.579   7.679   7.693
 52 B1   53 B1   29 B2   21 A2   54 B1   64 A1   65 A1   55 B1                 
 23.325  24.081  47.871  47.930  66.696  66.733 289.724 289.730
 66 A1   67 A1   68 A1   56 B1   69 A1   57 B1   30 B2   22 A2                 
289.753 289.782 289.895 289.9101020.6571020.730
 58 B1   70 A1   71 A1   59 B1   72 A1   60 B1                                 
 --------------------------------------------------------------

          Ground-State Mulliken Net Atomic Charges

     Atom                 Charge (a.u.)
  ----------------------------------------
      1 F                    -0.079476
      2 Br                   -0.017978
      3 F                    -0.079476
      4 Br                   -0.017978
      5 C                    -0.040011
      6 C                     0.234919
  ----------------------------------------
  Sum of atomic charges =     0.000000

 -----------------------------------------------------------------
                    Cartesian Multipole Moments
 -----------------------------------------------------------------
    Charge (ESU x 10^10)
                 0.0000
    Dipole Moment (Debye)
         X      -0.0000      Y       0.0000      Z      -0.4404
       Tot       0.4404
    Quadrupole Moments (Debye-Ang)
        XX     -56.1809     XY      -0.0000     YY     -57.7691
        XZ       0.0000     YZ       0.0000     ZZ     -58.8014
    Octopole Moments (Debye-Ang^2)
       XXX      -0.0000    XXY      -0.0000    XYY      -0.0000
       YYY       0.0000    XXZ     -29.2115    XYZ      -0.0000
       YYZ     -15.9618    XZZ      -0.0000    YZZ       0.0000
       ZZZ     -61.6939
    Hexadecapole Moments (Debye-Ang^3)
      XXXX    -664.1615   XXXY      -0.0000   XXYY    -131.7736
      XYYY      -0.0000   YYYY     -64.0929   XXXZ       0.0000
      XXYZ       0.0000   XYYZ       0.0000   YYYZ       0.0000
      XXZZ    -216.6115   XYZZ      -0.0000   YYZZ    -108.6523
      XZZZ       0.0000   YZZZ       0.0000   ZZZZ    -625.4347
 -----------------------------------------------------------------
Archival summary:
1\1\TWL01\OPT\ProcedureUnspecified\BasisUnspecified\r222\taweetha\MonAug2722:12:292018MonAug2722:12:292018\0\\#,OPT,ProcedureUnspecified,BasisUnspecified,\\0,1\Br\C,1,1.88974\C,2,1.32922,1,120.681\F,3,1.31875,2,124.602,1,-180,0\F,3,1.31875,2,124.602,1,-0,0\Br,2,1.88974,1,118.637,3,-180,0\\\@

 Total job time:  227.03s(wall), 856.05s(cpu) 
 Mon Aug 27 22:12:29 2018

        *************************************************************
        *                                                           *
        *  Thank you very much for using Q-Chem.  Have a nice day.  *
        *                                                           *
        *************************************************************


 
User input: 2 of 2 
 
Q-Chem Developer Version!
                  Welcome to Q-Chem
     A Quantum Leap Into The Future Of Chemistry


 Q-Chem 5.1, Q-Chem, Inc., Pleasanton, CA (2018)

 Yihan Shao,  Zhengting Gan,  E. Epifanovsky,  A. T. B. Gilbert,  M. Wormit,  
 J. Kussmann,  A. W. Lange,  A. Behn,  Jia Deng,  Xintian Feng,  D. Ghosh,  
 M. Goldey,  P. R. Horn,  L. D. Jacobson,  I. Kaliman,  T. Kus,  A. Landau,  
 Jie Liu,  E. I. Proynov,  R. M. Richard,  R. P. Steele,  E. J. Sundstrom,  
 H. L. Woodcock III,  P. M. Zimmerman,  D. Zuev,  B. Albrecht,  E. Alguire,  
 S. A. Baeppler,  D. Barton,  Z. Benda,  Y. A. Bernard,  E. J. Berquist,  
 K. B. Bravaya,  H. Burton,  D. Casanova,  Chun-Min Chang,  Yunqing Chen,  
 A. Chien,  K. D. Closser,  M. P. Coons,  S. Coriani,  S. Dasgupta,  
 A. L. Dempwolff,  M. Diedenhofen,  Hainam Do,  R. G. Edgar,  Po-Tung Fang,  
 S. Faraji,  S. Fatehi,  Qingguo Feng,  K. D. Fenk,  J. Fosso-Tande,  
 Qinghui Ge,  A. Ghysels,  G. Gidofalvi,  J. Gomes,  J. Gonthier,  A. Gunina,  
 D. Hait,  M. W. D. Hanson-Heine,  P. H. P. Harbach,  A. W. Hauser,  
 J. E. Herr,  E. G. Hohenstein,  Z. C. Holden,  Kerwin Hui,  B. C. Huynh,  
 T.-C. Jagau,  Hyunjun Ji,  B. Kaduk,  K. Khistyaev,  Jaehoon Kim,  
 P. Klunzinger,  K. Koh,  D. Kosenkov,  L. Koulias,  T. Kowalczyk,  
 C. M. Krauter,  A. Kunitsa,  Ka Un Lao,  A. Laurent,  K. V. Lawler,  
 Joonho Lee,  D. Lefrancois,  S. Lehtola,  D. S. Levine,  Yi-Pei Li,  
 You-Sheng Lin,  Fenglai Liu,  E. Livshits,  A. Luenser,  P. Manohar,  
 E. Mansoor,  S. F. Manzer,  Shan-Ping Mao,  Yuezhi Mao,  N. Mardirossian,  
 A. V. Marenich,  T. Markovich,  L. A. Martinez-Martinez,  S. A. Maurer,  
 N. J. Mayhall,  S. C. McKenzie,  J.-M. Mewes,  A. F. Morrison,  
 J. W. Mullinax,  K. Nanda,  T. S. Nguyen-Beck,  R. Olivares-Amaya,  
 J. A. Parkhill,  T. M. Perrine,  F. Plasser,  P. Pokhilko,  S. Prager,  
 A. Prociuk,  E. Ramos,  D. R. Rehn,  F. Rob,  M. Schneider,  N. Sergueev,  
 S. M. Sharada,  S. Sharma,  D. W. Small,  T. Stauch,  T. Stein,  
 Yu-Chuan Su,  A. J. W. Thom,  A. Tkatchenko,  T. Tsuchimochi,  N. M. Tubman,  
 L. Vogt,  M. L. Vidal,  O. Vydrov,  M. A. Watson,  J. Wenzel,  
 M. de Wergifosse,  T. A. Wesolowski,  A. White,  J. Witte,  A. Yamada,  
 Jun Yang,  K. Yao,  S. Yeganeh,  S. R. Yost,  Zhi-Qiang You,  A. Zech,  
 Igor Ying Zhang,  Xing Zhang,  Yan Zhao,  Ying Zhu,  B. R. Brooks,  
 G. K. L. Chan,  C. J. Cramer,  M. S. Gordon,  W. J. Hehre,  A. Klamt,  
 M. W. Schmidt,  C. D. Sherrill,  D. G. Truhlar,  A. Aspuru-Guzik,  R. Baer,  
 A. T. Bell,  N. A. Besley,  Jeng-Da Chai,  A. E. DePrince, III,  
 R. A. DiStasio Jr.,  A. Dreuw,  B. D. Dunietz,  T. R. Furlani,  
 Chao-Ping Hsu,  Yousung Jung,  Jing Kong,  D. S. Lambrecht,  WanZhen Liang,  
 C. Ochsenfeld,  V. A. Rassolov,  L. V. Slipchenko,  J. E. Subotnik,  
 T. Van Voorhis,  J. M. Herbert,  A. I. Krylov,  P. M. W. Gill,  M. Head-Gordon

 Contributors to earlier versions of Q-Chem not listed above: 
 R. D. Adamson,  B. Austin,  J. Baker,  G. J. O. Beran,  K. Brandhorst,  
 S. T. Brown,  E. F. C. Byrd,  A. K. Chakraborty,  C.-L. Cheng,  
 Siu Hung Chien,  D. M. Chipman,  D. L. Crittenden,  H. Dachsel,  
 R. J. Doerksen,  A. D. Dutoi,  L. Fusti-Molnar,  W. A. Goddard III,  
 A. Golubeva-Zadorozhnaya,  S. R. Gwaltney,  G. Hawkins,  A. Heyden,  
 S. Hirata,  G. Kedziora,  F. J. Keil,  C. Kelley,  Jihan Kim,  R. A. King,  
 R. Z. Khaliullin,  P. P. Korambath,  W. Kurlancheek,  A. M. Lee,  M. S. Lee,  
 S. V. Levchenko,  Ching Yeh Lin,  D. Liotard,  R. C. Lochan,  I. Lotan,  
 P. E. Maslen,  N. Nair,  D. P. O'Neill,  D. Neuhauser,  E. Neuscamman,  
 C. M. Oana,  R. Olson,  B. Peters,  R. Peverati,  P. A. Pieniazek,  
 Y. M. Rhee,  J. Ritchie,  M. A. Rohrdanz,  E. Rosta,  N. J. Russ,  
 H. F. Schaefer III,  N. E. Schultz,  N. Shenvi,  A. C. Simmonett,  A. Sodt,  
 D. Stuck,  K. S. Thanthiriwatte,  V. Vanovschi,  Tao Wang,  A. Warshel,  
 C. F. Williams,  Q. Wu,  X. Xu,  W. Zhang

 Please cite Q-Chem as follows:
 Y. Shao et al., Mol. Phys. 113, 184-215 (2015)
 DOI: 10.1080/00268976.2014.952696

 Q-Chem 5.1.1 for Intel X86 EM64T Linux

 Parts of Q-Chem use Armadillo 8.300.2 (Tropical Shenanigans).
 http://arma.sourceforge.net/

 Q-Chem begins on Mon Aug 27 22:12:29 2018  

Host: 
0

     Scratch files written to /scratch/taweetham/qchem7368//
The previous job contains 0 fragments, simply inherited here
Input Ideriv = 2
Curr. Ideriv = -1
Max.  Ideriv = 2

Checking the input file for inconsistencies... 	...done.

--------------------------------------------------------------
User input:
--------------------------------------------------------------

$molecule
read
$end

$rem
   SCF_GUESS 	READ
   JOB_TYPE 	FREQUENCY
   BASIS 	6-311++G**
   EXCHANGE 	B3LYP
   MEM_TOTAL	7500	
$end


--------------------------------------------------------------
 ----------------------------------------------------------------
             Standard Nuclear Orientation (Angstroms)
    I     Atom           X                Y                Z
 ----------------------------------------------------------------
    1      F      -1.0854859336     0.0000000000     2.2992747733
    2      Br     -1.6252123361     0.0000000000    -0.7430909366
    3      F       1.0854859336    -0.0000000000     2.2992747733
    4      Br      1.6252123361    -0.0000000000    -0.7430909366
    5      C       0.0000000000    -0.0000000000     1.5503925050
    6      C       0.0000000000    -0.0000000000     0.2211774354
 ----------------------------------------------------------------
 Molecular Point Group                 C2v   NOp =  4
 Largest Abelian Subgroup              C2v   NOp =  4
 Nuclear Repulsion Energy =   687.6121683170 hartrees
 There are       50 alpha and       50 beta electrons
 Requested basis set is 6-311++G(d,p)
 There are 62 shells and 184 basis functions

 Total QAlloc Memory Limit   7500 MB
 Mega-Array Size       188 MB
 MEM_STATIC part       192 MB

                       Distance Matrix (Angstroms)
             F (  1)   Br(  2)   F (  3)   Br(  4)   C (  5)
   Br(  2)  3.089870
   F (  3)  2.170972  4.074785
   Br(  4)  4.074785  3.250425  3.089870
   C (  5)  1.318751  2.810940  1.318751  2.810940
   C (  6)  2.344519  1.889743  2.344519  1.889743  1.329215

 A cutoff of  1.0D-11 yielded   1561 shell pairs
 There are     14689 function pairs (     16300 Cartesian)

 -------------------------------------------------------
 OpenMP Integral Computing Module                       
 Release: version 1.0, May 2013, Q-Chem Inc. Pittsburgh 
 -------------------------------------------------------
 Integral Job Info:
 Integral job number is                      11
 Integral operator is                         1
 short-range coefficients                     0
 long-range coefficients              100000000
 Omega coefficients                           0
 if combine SR and LR in K                    0
 Integral screening is                        0
 Integral computing path is                   2
 max size of driver memory is            800000
 size of driver memory is                593474
 size of scratch memory is             29623520
 max col of scratch BK array               1296
 max len of scratch array in speh3          155
 max len of scratch index in speh4           18
 max int batch size is                      520
 min int batch size is                       52
 fixed nKL is                                45
 max L of basis functions is                  2
 order of int derivative is                   0
 number of shells is                         62
 number of basis is                         194
 number of cartesian basis is               194
 number of contracted shell pairs          1561
 number of primitive shell pairs           4324
 maxK2 (contraction) of shell pair           36
 max number of K2 of shell pair               1
 max number of CS2 of shell pair            164
 max number of PS2 of shell pair            492
 mem total for path MDJ                  528070
 -------------------------------------------------------
 Smallest overlap matrix eigenvalue = 5.88E-05
 Guess MOs from SCF MO coefficient file

 -----------------------------------------------------------------------
  General SCF calculation program by
  Eric Jon Sundstrom, Paul Horn, Yuezhi Mao, Dmitri Zuev, Alec White,
  David Stuck, Shaama M.S., Shane Yost, Joonho Lee, David Small,
  Daniel Levine, Susi Lehtola, Hugh Burton, Evgeny Epifanovsky
 -----------------------------------------------------------------------
 Exchange:     0.2000 Hartree-Fock + 0.0800 Slater + 0.7200 B88
 Correlation:  0.1900 VWN1RPA + 0.8100 LYP
 Using SG-1 standard quadrature grid
 using 4 threads for integral computing
 -------------------------------------------------------
 OpenMP Integral computing Module                
 Release: version 2.0, May 2017, Q-Chem Inc. Pleasanton 
 -------------------------------------------------------
 -------------------------------------------------------
 OpenMP BLAS3 based DFT computing Module                
 Release: version 1.0, May 2013, Q-Chem Inc. Pittsburgh 
 -------------------------------------------------------
 A restricted SCF calculation will be
 performed using DIIS
 SCF converges when DIIS error is below 1.0e-08
 ---------------------------------------
  Cycle       Energy         DIIS error
 ---------------------------------------
    1   -5421.0319460653      1.90e-02  
    2   -5423.6415206769      1.52e-02  
    3   -5424.0202787667      8.57e-03  
    4   -5424.1918292790      2.57e-03  
    5   -5424.2148889989      8.82e-04  
    6   -5424.2179005890      2.36e-04  
    7   -5424.2180671330      6.97e-05  
    8   -5424.2180878730      2.26e-05  
    9   -5424.2180894227      2.55e-06  
   10   -5424.2180894449      6.24e-07  
   11   -5424.2180894458      1.75e-07  
   12   -5424.2180894460      3.22e-08  
   13   -5424.2180894462      7.84e-09  Convergence criterion met
 ---------------------------------------
 SCF time:   CPU 31.43s  wall 8.00s 
 SCF   energy in the final basis set =    -5424.2180894462
 Total energy in the final basis set =    -5424.2180894462

 --------------------------------------------------------------
             Orbital Energies (a.u.) and Symmetries
 --------------------------------------------------------------

 Alpha MOs, Restricted
 -- Occupied --                  
-482.87 -482.87  -62.52  -62.52  -56.34  -56.34  -56.33  -56.33
  1 A1    1 B1    2 B1    2 A1    3 B1    3 A1    1 A2    1 B2                 
-56.334 -56.334 -24.751 -24.751 -10.382 -10.299  -8.727  -8.727
  4 A1    4 B1    5 B1    5 A1    6 A1    7 A1    6 B1    8 A1                 
 -6.559  -6.559  -6.545  -6.545  -6.544  -6.544  -2.670  -2.670
  9 A1    7 B1    2 A2    2 B2    8 B1   10 A1   11 A1    9 B1                 
 -2.666  -2.666  -2.666  -2.666  -2.654  -2.654  -2.654  -2.654
  3 B2    3 A2   12 A1   10 B1   13 A1   11 B1    4 B2    4 A2                 
 -1.329  -1.269  -0.896  -0.811  -0.773  -0.662  -0.616  -0.563
 14 A1   12 B1   15 A1   13 B1   16 A1   17 A1   14 B1    5 B2                 
 -0.537  -0.484  -0.474  -0.473  -0.438  -0.392  -0.337  -0.323
 18 A1    5 A2   19 A1   15 B1   16 B1    6 B2   20 A1    6 A2                 
 -0.310  -0.268
 17 B1    7 B2                                                                 
 -- Virtual --                   
 -0.062  -0.035  -0.025  -0.006   0.026   0.035   0.042   0.059
 21 A1   18 B1    8 B2   22 A1   23 A1   19 B1    9 B2   20 B1                 
  0.062   0.070   0.072   0.078   0.095   0.107   0.122   0.130
 24 A1   25 A1    7 A2   10 B2   21 B1   26 A1   22 B1   27 A1                 
  0.133   0.160   0.182   0.188   0.236   0.250   0.253   0.281
 11 B2   28 A1   23 B1   29 A1    8 A2   30 A1   24 B1   31 A1                 
  0.297   0.308   0.309   0.322   0.337   0.391   0.400   0.406
 25 B1   12 B2   32 A1   26 B1   33 A1   34 A1   27 B1   13 B2                 
  0.417   0.429   0.443   0.468   0.499   0.502   0.515   0.549
 28 B1    9 A2   29 B1   35 A1   14 B2   10 A2   15 B2   36 A1                 
  0.554   0.562   0.582   0.585   0.596   0.606   0.654   0.718
 11 A2   30 B1   16 B2   37 A1   31 B1   38 A1   32 B1   39 A1                 
  0.775   0.778   0.786   0.850   0.904   0.939   1.007   1.024
 40 A1   17 B2   33 B1   41 A1   42 A1   34 B1   35 B1   43 A1                 
  1.136   1.136   1.308   1.312   1.371   1.395   1.402   1.420
 18 B2   12 A2   13 A2   44 A1   19 B2   36 B1   45 A1   37 B1                 
  1.504   1.534   1.620   1.657   1.818   1.848   1.897   1.924
 46 A1   14 A2   38 B1   47 A1   48 A1   20 B2   39 B1   49 A1                 
  1.984   2.001   2.023   2.072   2.121   2.177   2.225   2.248
 21 B2   15 A2   40 B1   50 A1   51 A1   41 B1   52 A1   42 B1                 
  2.588   2.788   2.907   3.038   3.117   3.369   3.709   3.729
 22 B2   23 B2   43 B1   44 B1   53 A1   54 A1   16 A2   24 B2                 
  3.731   3.763   3.903   3.950   3.975   3.978   3.978   4.019
 45 B1   55 A1   46 B1   17 A2   25 B2   26 B2   18 A2   56 A1                 
  4.020   4.027   4.092   4.095   4.187   4.248   4.359   4.397
 47 B1   19 A2   27 B2   48 B1   57 A1   58 A1   59 A1   49 B1                 
  4.613   4.907   6.213   6.259   6.318   6.328   6.406   6.646
 60 A1   50 B1   20 A2   28 B2   61 A1   51 B1   62 A1   63 A1                 
  6.667   6.842   7.530   7.535   7.560   7.579   7.679   7.693
 52 B1   53 B1   29 B2   21 A2   54 B1   64 A1   65 A1   55 B1                 
 23.325  24.081  47.871  47.930  66.696  66.733 289.724 289.730
 66 A1   67 A1   68 A1   56 B1   69 A1   57 B1   30 B2   22 A2                 
289.753 289.782 289.895 289.9101020.6571020.730
 58 B1   70 A1   71 A1   59 B1   72 A1   60 B1                                 

 Beta MOs, Restricted
 -- Occupied --                  
-482.87 -482.87  -62.52  -62.52  -56.34  -56.34  -56.33  -56.33
  1 A1    1 B1    2 B1    2 A1    3 B1    3 A1    1 A2    1 B2                 
-56.334 -56.334 -24.751 -24.751 -10.382 -10.299  -8.727  -8.727
  4 A1    4 B1    5 B1    5 A1    6 A1    7 A1    6 B1    8 A1                 
 -6.559  -6.559  -6.545  -6.545  -6.544  -6.544  -2.670  -2.670
  9 A1    7 B1    2 A2    2 B2    8 B1   10 A1   11 A1    9 B1                 
 -2.666  -2.666  -2.666  -2.666  -2.654  -2.654  -2.654  -2.654
  3 B2    3 A2   12 A1   10 B1   13 A1   11 B1    4 B2    4 A2                 
 -1.329  -1.269  -0.896  -0.811  -0.773  -0.662  -0.616  -0.563
 14 A1   12 B1   15 A1   13 B1   16 A1   17 A1   14 B1    5 B2                 
 -0.537  -0.484  -0.474  -0.473  -0.438  -0.392  -0.337  -0.323
 18 A1    5 A2   19 A1   15 B1   16 B1    6 B2   20 A1    6 A2                 
 -0.310  -0.268
 17 B1    7 B2                                                                 
 -- Virtual --                   
 -0.062  -0.035  -0.025  -0.006   0.026   0.035   0.042   0.059
 21 A1   18 B1    8 B2   22 A1   23 A1   19 B1    9 B2   20 B1                 
  0.062   0.070   0.072   0.078   0.095   0.107   0.122   0.130
 24 A1   25 A1    7 A2   10 B2   21 B1   26 A1   22 B1   27 A1                 
  0.133   0.160   0.182   0.188   0.236   0.250   0.253   0.281
 11 B2   28 A1   23 B1   29 A1    8 A2   30 A1   24 B1   31 A1                 
  0.297   0.308   0.309   0.322   0.337   0.391   0.400   0.406
 25 B1   12 B2   32 A1   26 B1   33 A1   34 A1   27 B1   13 B2                 
  0.417   0.429   0.443   0.468   0.499   0.502   0.515   0.549
 28 B1    9 A2   29 B1   35 A1   14 B2   10 A2   15 B2   36 A1                 
  0.554   0.562   0.582   0.585   0.596   0.606   0.654   0.718
 11 A2   30 B1   16 B2   37 A1   31 B1   38 A1   32 B1   39 A1                 
  0.775   0.778   0.786   0.850   0.904   0.939   1.007   1.024
 40 A1   17 B2   33 B1   41 A1   42 A1   34 B1   35 B1   43 A1                 
  1.136   1.136   1.308   1.312   1.371   1.395   1.402   1.420
 18 B2   12 A2   13 A2   44 A1   19 B2   36 B1   45 A1   37 B1                 
  1.504   1.534   1.620   1.657   1.818   1.848   1.897   1.924
 46 A1   14 A2   38 B1   47 A1   48 A1   20 B2   39 B1   49 A1                 
  1.984   2.001   2.023   2.072   2.121   2.177   2.225   2.248
 21 B2   15 A2   40 B1   50 A1   51 A1   41 B1   52 A1   42 B1                 
  2.588   2.788   2.907   3.038   3.117   3.369   3.709   3.729
 22 B2   23 B2   43 B1   44 B1   53 A1   54 A1   16 A2   24 B2                 
  3.731   3.763   3.903   3.950   3.975   3.978   3.978   4.019
 45 B1   55 A1   46 B1   17 A2   25 B2   26 B2   18 A2   56 A1                 
  4.020   4.027   4.092   4.095   4.187   4.248   4.359   4.397
 47 B1   19 A2   27 B2   48 B1   57 A1   58 A1   59 A1   49 B1                 
  4.613   4.907   6.213   6.259   6.318   6.328   6.406   6.646
 60 A1   50 B1   20 A2   28 B2   61 A1   51 B1   62 A1   63 A1                 
  6.667   6.842   7.530   7.535   7.560   7.579   7.679   7.693
 52 B1   53 B1   29 B2   21 A2   54 B1   64 A1   65 A1   55 B1                 
 23.325  24.081  47.871  47.930  66.696  66.733 289.724 289.730
 66 A1   67 A1   68 A1   56 B1   69 A1   57 B1   30 B2   22 A2                 
289.753 289.782 289.895 289.9101020.6571020.730
 58 B1   70 A1   71 A1   59 B1   72 A1   60 B1                                 
 --------------------------------------------------------------

          Ground-State Mulliken Net Atomic Charges

     Atom                 Charge (a.u.)
  ----------------------------------------
      1 F                    -0.079476
      2 Br                   -0.017978
      3 F                    -0.079476
      4 Br                   -0.017978
      5 C                    -0.040011
      6 C                     0.234919
  ----------------------------------------
  Sum of atomic charges =     0.000000

 -----------------------------------------------------------------
                    Cartesian Multipole Moments
 -----------------------------------------------------------------
    Charge (ESU x 10^10)
                 0.0000
    Dipole Moment (Debye)
         X       0.0000      Y      -0.0000      Z      -0.4404
       Tot       0.4404
    Quadrupole Moments (Debye-Ang)
        XX     -56.1809     XY      -0.0000     YY     -57.7691
        XZ      -0.0000     YZ       0.0000     ZZ     -58.6024
    Octopole Moments (Debye-Ang^2)
       XXX       0.0000    XXY      -0.0000    XYY       0.0000
       YYY      -0.0000    XXZ     -16.5140    XYZ      -0.0000
       YYZ      -2.9054    XZZ      -0.0000    YZZ       0.0000
       ZZZ     -21.8922
    Hexadecapole Moments (Debye-Ang^3)
      XXXX    -664.1615   XXXY      -0.0000   XXYY    -131.7736
      XYYY      -0.0000   YYYY     -64.0929   XXXZ       0.0000
      XXYZ      -0.0000   XYYZ      -0.0000   YYYZ       0.0000
      XXZZ    -206.2770   XYZZ      -0.0000   YYZZ    -104.3881
      XZZZ      -0.0000   YZZZ       0.0000   ZZZZ    -587.6622
 -----------------------------------------------------------------
 Calculating MO derivatives via CPSCF
 D1JvT checksum  = 317880 25422.8618447414
 D1KAT checksum  = 744192 1270.4750210300
   1         3          18      0.109892    0.028746
   2         3          18      0.014239    0.003707
   3         3          18      0.001882    0.000480
   4         3          18      0.000175    0.000053
   5        18           3      0.000008    0.000004
   6        21           0      0.000000    0.000000    Roots Converged
 Time for AOints: 14.3 s (CPU) 3.6 s (wall)
 ------------------------------------------------------------------------------
                     AOints        : Timing summary (seconds)
 ------------------------------------------------------------------------------
     job step          cpu (% of tot)      sys (% of tot)     wall (% of tot)
 ------------------------------------------------------------------------------
  cpscf_lag         0.7637E+02 (33.8)   0.1000E-04 (26.3)   0.1952E+02 (33.3)
  iterzp            0.1349E+03 (59.8)   0.2600E-04 (68.4)   0.3516E+02 (60.1)
  make_fx           0.0000E+00 ( 0.0)   0.0000E+00 ( 0.0)   0.0000E+00 ( 0.0)
  AOints            0.1427E+02 ( 6.3)   0.1000E-05 ( 2.6)   0.3610E+01 ( 6.2)
 ------------------------------------------------------------------------------
   Grand Totals     0.2258E+03          0.3800E-04          0.5853E+02
 ------------------------------------------------------------------------------
 Calculating analytic Hessian of the SCF energy
 Polarizability Matrix (a.u.)
            1           2           3
    1 -77.2771271  -0.0000000   0.0000000
    2  -0.0000000 -39.9560579  -0.0000000
    3   0.0000000  -0.0000000 -69.5441647

 Direct stationary perturbation theory relativistic correction:

 rels  =      33.705023990272
 relv  =    -114.586342093496
 rel2e =      18.515852370674
 E_rel =     -62.365465732550

 Hessian of the SCF Energy
            1           2           3           4           5           6
    1   0.3224937   0.0000000  -0.1646240   0.0049616  -0.0000000  -0.0015296
    2   0.0000000   0.0175214   0.0000000   0.0000000  -0.0024308  -0.0000000
    3  -0.1646240   0.0000000   0.1966604  -0.0002824  -0.0000000  -0.0033386
    4   0.0049616   0.0000000  -0.0002824   0.1596484   0.0000000   0.0831094
    5  -0.0000000  -0.0024308  -0.0000000   0.0000000   0.0081860  -0.0000000
    6  -0.0015296  -0.0000000  -0.0033386   0.0831094  -0.0000000   0.0821929
    7  -0.0767075  -0.0000000  -0.0117266  -0.0011156  -0.0000000  -0.0020128
    8  -0.0000000   0.0068729  -0.0000000  -0.0000000   0.0056616   0.0000000
    9   0.0117266  -0.0000000   0.0207079  -0.0022378   0.0000000  -0.0050210
   10  -0.0011156  -0.0000000   0.0022378  -0.0306046  -0.0000000   0.0017956
   11   0.0000000   0.0056616  -0.0000000  -0.0000000   0.0018795   0.0000000
   12   0.0020128  -0.0000000  -0.0050210  -0.0017956   0.0000000   0.0061501
   13  -0.2338530   0.0000000   0.1307810  -0.0166219  -0.0000000  -0.0268654
   14   0.0000000  -0.0365513  -0.0000000  -0.0000000   0.0015516   0.0000000
   15   0.1417638  -0.0000000  -0.1848845  -0.0054050   0.0000000  -0.0087640
   16  -0.0157792   0.0000000   0.0436142  -0.1162680   0.0000000  -0.0544972
   17  -0.0000000   0.0089261  -0.0000000  -0.0000000  -0.0148480   0.0000000
   18   0.0106503   0.0000000  -0.0241241  -0.0733886   0.0000000  -0.0712193
            7           8           9          10          11          12
    1  -0.0767075  -0.0000000   0.0117266  -0.0011156   0.0000000   0.0020128
    2  -0.0000000   0.0068729  -0.0000000  -0.0000000   0.0056616  -0.0000000
    3  -0.0117266  -0.0000000   0.0207079   0.0022378  -0.0000000  -0.0050210
    4  -0.0011156  -0.0000000  -0.0022378  -0.0306046  -0.0000000  -0.0017956
    5  -0.0000000   0.0056616   0.0000000  -0.0000000   0.0018795   0.0000000
    6  -0.0020128   0.0000000  -0.0050210   0.0017956   0.0000000   0.0061501
    7   0.3224937   0.0000000   0.1646240   0.0049616   0.0000000   0.0015296
    8   0.0000000   0.0175214   0.0000000   0.0000000  -0.0024308   0.0000000
    9   0.1646240   0.0000000   0.1966604   0.0002824   0.0000000  -0.0033386
   10   0.0049616   0.0000000   0.0002824   0.1596484   0.0000000  -0.0831094
   11   0.0000000  -0.0024308   0.0000000   0.0000000   0.0081860   0.0000000
   12   0.0015296   0.0000000  -0.0033386  -0.0831094   0.0000000   0.0821929
   13  -0.2338530  -0.0000000  -0.1307810  -0.0166219  -0.0000000   0.0268654
   14  -0.0000000  -0.0365513   0.0000000  -0.0000000   0.0015516  -0.0000000
   15  -0.1417638  -0.0000000  -0.1848845   0.0054050   0.0000000  -0.0087640
   16  -0.0157792   0.0000000  -0.0436142  -0.1162680  -0.0000000   0.0544972
   17   0.0000000   0.0089261  -0.0000000   0.0000000  -0.0148480  -0.0000000
   18  -0.0106503   0.0000000  -0.0241241   0.0733886  -0.0000000  -0.0712193
           13          14          15          16          17          18
    1  -0.2338530   0.0000000   0.1417638  -0.0157792  -0.0000000   0.0106503
    2   0.0000000  -0.0365513  -0.0000000   0.0000000   0.0089261   0.0000000
    3   0.1307810  -0.0000000  -0.1848845   0.0436142  -0.0000000  -0.0241241
    4  -0.0166219  -0.0000000  -0.0054050  -0.1162680  -0.0000000  -0.0733886
    5  -0.0000000   0.0015516   0.0000000   0.0000000  -0.0148480   0.0000000
    6  -0.0268654   0.0000000  -0.0087640  -0.0544972   0.0000000  -0.0712193
    7  -0.2338530  -0.0000000  -0.1417638  -0.0157792   0.0000000  -0.0106503
    8  -0.0000000  -0.0365513  -0.0000000   0.0000000   0.0089261   0.0000000
    9  -0.1307810   0.0000000  -0.1848845  -0.0436142  -0.0000000  -0.0241241
   10  -0.0166219  -0.0000000   0.0054050  -0.1162680   0.0000000   0.0733886
   11  -0.0000000   0.0015516   0.0000000  -0.0000000  -0.0148480  -0.0000000
   12   0.0268654  -0.0000000  -0.0087640   0.0544972  -0.0000000  -0.0712193
   13   0.5607356   0.0000000   0.0000000  -0.0597858  -0.0000000  -0.0000000
   14   0.0000000   0.1180613   0.0000000  -0.0000000  -0.0480621  -0.0000000
   15   0.0000000   0.0000000   0.9246894  -0.0000000  -0.0000000  -0.5373923
   16  -0.0597858  -0.0000000  -0.0000000   0.3238801   0.0000000   0.0000000
   17  -0.0000000  -0.0480621  -0.0000000   0.0000000   0.0599058   0.0000000
   18  -0.0000000  -0.0000000  -0.5373923   0.0000000   0.0000000   0.7280792
 Gradient time:  CPU 358.45 s  wall 92.92 s
 **********************************************************************
 **                                                                  **
 **                       VIBRATIONAL ANALYSIS                       **
 **                       --------------------                       **
 **                                                                  **
 **        VIBRATIONAL FREQUENCIES (CM**-1) AND NORMAL MODES         **
 **     FORCE CONSTANTS (mDYN/ANGSTROM) AND REDUCED MASSES (AMU)     **
 **                  INFRARED INTENSITIES (KM/MOL)                   **
 **                                                                  **
 **********************************************************************


 Mode:                 1                      2                      3
 Frequency:       129.80                 150.46                 169.77
 Force Cnst:      0.2036                 0.3710                 0.6808
 Red. Mass:      20.5085                27.8167                40.0936
 IR Active:          NO                     YES                    YES
 IR Intens:        0.000                  1.629                  0.230
 Raman Active:       YES                    YES                    YES
               X      Y      Z        X      Y      Z        X      Y      Z
 F         -0.000  0.698 -0.000   -0.421 -0.000 -0.465    0.004  0.000  0.408
 Br         0.000 -0.112  0.000    0.090  0.000  0.263    0.410 -0.000 -0.155
 F         -0.000 -0.698  0.000   -0.421  0.000  0.465   -0.004 -0.000  0.408
 Br         0.000  0.112 -0.000    0.090  0.000 -0.263   -0.410  0.000 -0.155
 C         -0.000  0.000  0.000   -0.080  0.000  0.000   -0.000 -0.000  0.383
 C          0.000 -0.000  0.000    0.230 -0.000 -0.000   -0.000  0.000  0.369
 TransDip   0.000  0.000  0.000    0.041  0.000  0.000   -0.000 -0.000 -0.015

 Mode:                 4                      5                      6
 Frequency:       288.62                 326.97                 397.09
 Force Cnst:      0.6294                 1.8026                 1.7988
 Red. Mass:      12.8229                28.6171                19.3614
 IR Active:          YES                    YES                    YES
 IR Intens:        0.160                  0.815                  1.294
 Raman Active:       YES                    YES                    YES
               X      Y      Z        X      Y      Z        X      Y      Z
 F         -0.000 -0.178 -0.000    0.133  0.000  0.572   -0.243 -0.000  0.519
 Br         0.000 -0.053  0.000   -0.239 -0.000 -0.176    0.112 -0.000  0.090
 F         -0.000 -0.178  0.000   -0.133 -0.000  0.572   -0.243 -0.000 -0.519
 Br         0.000 -0.053 -0.000    0.239  0.000 -0.176    0.112 -0.000 -0.090
 C          0.000  0.375 -0.000    0.000 -0.000  0.311   -0.516  0.000  0.000
 C         -0.000  0.889 -0.000    0.000  0.000  0.194   -0.190  0.000 -0.000
 TransDip  -0.000 -0.013 -0.000    0.000 -0.000 -0.029   -0.036  0.000 -0.000

 Mode:                 7                      8                      9
 Frequency:       588.10                 592.08                 885.40
 Force Cnst:      2.5191                 3.5047                 5.8791
 Red. Mass:      12.3619                16.9682                12.7285
 IR Active:          YES                    YES                    YES
 IR Intens:        8.215                  4.031                115.157
 Raman Active:       YES                    YES                    YES
               X      Y      Z        X      Y      Z        X      Y      Z
 F         -0.000 -0.159 -0.000    0.558 -0.000  0.110   -0.074  0.000  0.124
 Br        -0.000  0.008 -0.000    0.044  0.000  0.037   -0.052 -0.000 -0.024
 F          0.000 -0.159 -0.000   -0.558 -0.000  0.110   -0.074  0.000 -0.124
 Br        -0.000  0.008  0.000   -0.044  0.000  0.037   -0.052 -0.000  0.024
 C         -0.000  0.860  0.000   -0.000  0.000 -0.432   -0.058 -0.000 -0.000
 C          0.000 -0.457  0.000   -0.000 -0.000 -0.399    0.974  0.000 -0.000
 TransDip   0.000  0.092  0.000   -0.000  0.000 -0.064    0.344 -0.000 -0.000

 Mode:                10                     11                     12
 Frequency:      1006.15                1280.29                1758.33
 Force Cnst:      8.6809                12.8142                22.0909
 Red. Mass:      14.5541                13.2686                12.1272
 IR Active:          YES                    YES                    YES
 IR Intens:      171.128                144.100                250.844
 Raman Active:       YES                    YES                    YES
               X      Y      Z        X      Y      Z        X      Y      Z
 F          0.320  0.000 -0.272   -0.255 -0.000  0.159    0.063 -0.000 -0.069
 Br        -0.018 -0.000 -0.018   -0.002  0.000 -0.004    0.005  0.000  0.004
 F         -0.320 -0.000 -0.272   -0.255 -0.000 -0.159   -0.063 -0.000 -0.069
 Br         0.018 -0.000 -0.018   -0.002  0.000  0.004   -0.005  0.000  0.004
 C          0.000 -0.000  0.396    0.902  0.000 -0.000    0.000  0.000  0.778
 C          0.000  0.000  0.700   -0.074 -0.000 -0.000   -0.000 -0.000 -0.614
 TransDip   0.000 -0.000  0.419    0.384  0.000 -0.000    0.000  0.000  0.507

 STANDARD THERMODYNAMIC QUANTITIES AT   298.15 K  AND     1.00 ATM

   This Molecule has  0 Imaginary Frequencies
   Zero point vibrational energy:       10.826 kcal/mol

   Atom    1 Element F  Has Mass   18.99840
   Atom    2 Element Br Has Mass   78.91830
   Atom    3 Element F  Has Mass   18.99840
   Atom    4 Element Br Has Mass   78.91830
   Atom    5 Element C  Has Mass   12.00000
   Atom    6 Element C  Has Mass   12.00000
   Molecular Mass:   219.833400 amu
   Principal axes and moments of inertia in amu*Bohr^2:
                             1           2           3
    Eigenvalues --     1132.46126  1648.64300  2781.10426
          X               1.00000     0.00000     0.00000
          Y              -0.00000     0.00000     1.00000
          Z              -0.00000     1.00000    -0.00000
   Rotational Symmetry Number is   2
   The Molecule is an Asymmetric Top
   Translational Enthalpy:        0.889 kcal/mol
   Rotational Enthalpy:           0.889 kcal/mol
   Vibrational Enthalpy:         13.025 kcal/mol
   gas constant (RT):             0.592 kcal/mol
   Translational Entropy:        42.066  cal/mol.K
   Rotational Entropy:           28.653  cal/mol.K
   Vibrational Entropy:          12.991  cal/mol.K

   Total Enthalpy:               15.395 kcal/mol
   Total Entropy:                83.709  cal/mol.K

 ======================================================================

 STANDARD THERMODYNAMIC QUANTITIES FOR ANHARMONIC VIBRATION -- TOSH

   Zero point vibrational energy: ************ kcal/mol

   Vibrational Enthalpy:       Infinity kcal/mol
   Vibrational Entropy:             NaN  cal/mol.K

   Total Enthalpy:             Infinity kcal/mol
   Total Entropy:                   NaN  cal/mol.K

 ======================================================================

 STANDARD THERMODYNAMIC QUANTITIES FOR ANHARMONIC VIBRATION -- VPT2

   Zero point vibrational energy: ************ kcal/mol

   Vibrational Enthalpy:       Infinity kcal/mol
   Vibrational Entropy:             NaN  cal/mol.K

   Total Enthalpy:             Infinity kcal/mol
   Total Entropy:                   NaN  cal/mol.K

 ======================================================================

Archival summary:
1\1\TWL01\FREQ\ProcedureUnspecified\BasisUnspecified\r222\taweetha\MonAug2722:14:112018MonAug2722:14:112018\0\\#,FREQ,ProcedureUnspecified,BasisUnspecified,\\0,1\Br\C,1,1.88974\C,2,1.32922,1,120.681\F,3,1.31875,2,124.602,1,-180,0\F,3,1.31875,2,124.602,1,-0,0\Br,2,1.88974,1,118.637,3,-180,0\\\@

 Total job time:  101.59s(wall), 390.05s(cpu) 
 Mon Aug 27 22:14:11 2018

        *************************************************************
        *                                                           *
        *  Thank you very much for using Q-Chem.  Have a nice day.  *
        *                                                           *
        *************************************************************
