# Supplementary material for: Geometric and energetic data from ab initio calculations of haloethene, haloimine, halomethylenephosphine, haloiminophosphine, halodiazene, halodiphosphene and halocyclopropane
Source: Data Brief. 2019 Nov 2;27:104738. doi: 10.1016/j.dib.2019.104738 (PMC6861602; doi:10.1016/j.dib.2019.104738)
Supplement: Multimedia component 2 [file mmc2.zip › CC/B3LYP/FFCCBrCl.out]

Q-Chem Developer Version!
                  Welcome to Q-Chem
     A Quantum Leap Into The Future Of Chemistry


 Q-Chem 5.1, Q-Chem, Inc., Pleasanton, CA (2018)

 Yihan Shao,  Zhengting Gan,  E. Epifanovsky,  A. T. B. Gilbert,  M. Wormit,  
 J. Kussmann,  A. W. Lange,  A. Behn,  Jia Deng,  Xintian Feng,  D. Ghosh,  
 M. Goldey,  P. R. Horn,  L. D. Jacobson,  I. Kaliman,  T. Kus,  A. Landau,  
 Jie Liu,  E. I. Proynov,  R. M. Richard,  R. P. Steele,  E. J. Sundstrom,  
 H. L. Woodcock III,  P. M. Zimmerman,  D. Zuev,  B. Albrecht,  E. Alguire,  
 S. A. Baeppler,  D. Barton,  Z. Benda,  Y. A. Bernard,  E. J. Berquist,  
 K. B. Bravaya,  H. Burton,  D. Casanova,  Chun-Min Chang,  Yunqing Chen,  
 A. Chien,  K. D. Closser,  M. P. Coons,  S. Coriani,  S. Dasgupta,  
 A. L. Dempwolff,  M. Diedenhofen,  Hainam Do,  R. G. Edgar,  Po-Tung Fang,  
 S. Faraji,  S. Fatehi,  Qingguo Feng,  K. D. Fenk,  J. Fosso-Tande,  
 Qinghui Ge,  A. Ghysels,  G. Gidofalvi,  J. Gomes,  J. Gonthier,  A. Gunina,  
 D. Hait,  M. W. D. Hanson-Heine,  P. H. P. Harbach,  A. W. Hauser,  
 J. E. Herr,  E. G. Hohenstein,  Z. C. Holden,  Kerwin Hui,  B. C. Huynh,  
 T.-C. Jagau,  Hyunjun Ji,  B. Kaduk,  K. Khistyaev,  Jaehoon Kim,  
 P. Klunzinger,  K. Koh,  D. Kosenkov,  L. Koulias,  T. Kowalczyk,  
 C. M. Krauter,  A. Kunitsa,  Ka Un Lao,  A. Laurent,  K. V. Lawler,  
 Joonho Lee,  D. Lefrancois,  S. Lehtola,  D. S. Levine,  Yi-Pei Li,  
 You-Sheng Lin,  Fenglai Liu,  E. Livshits,  A. Luenser,  P. Manohar,  
 E. Mansoor,  S. F. Manzer,  Shan-Ping Mao,  Yuezhi Mao,  N. Mardirossian,  
 A. V. Marenich,  T. Markovich,  L. A. Martinez-Martinez,  S. A. Maurer,  
 N. J. Mayhall,  S. C. McKenzie,  J.-M. Mewes,  A. F. Morrison,  
 J. W. Mullinax,  K. Nanda,  T. S. Nguyen-Beck,  R. Olivares-Amaya,  
 J. A. Parkhill,  T. M. Perrine,  F. Plasser,  P. Pokhilko,  S. Prager,  
 A. Prociuk,  E. Ramos,  D. R. Rehn,  F. Rob,  M. Schneider,  N. Sergueev,  
 S. M. Sharada,  S. Sharma,  D. W. Small,  T. Stauch,  T. Stein,  
 Yu-Chuan Su,  A. J. W. Thom,  A. Tkatchenko,  T. Tsuchimochi,  N. M. Tubman,  
 L. Vogt,  M. L. Vidal,  O. Vydrov,  M. A. Watson,  J. Wenzel,  
 M. de Wergifosse,  T. A. Wesolowski,  A. White,  J. Witte,  A. Yamada,  
 Jun Yang,  K. Yao,  S. Yeganeh,  S. R. Yost,  Zhi-Qiang You,  A. Zech,  
 Igor Ying Zhang,  Xing Zhang,  Yan Zhao,  Ying Zhu,  B. R. Brooks,  
 G. K. L. Chan,  C. J. Cramer,  M. S. Gordon,  W. J. Hehre,  A. Klamt,  
 M. W. Schmidt,  C. D. Sherrill,  D. G. Truhlar,  A. Aspuru-Guzik,  R. Baer,  
 A. T. Bell,  N. A. Besley,  Jeng-Da Chai,  A. E. DePrince, III,  
 R. A. DiStasio Jr.,  A. Dreuw,  B. D. Dunietz,  T. R. Furlani,  
 Chao-Ping Hsu,  Yousung Jung,  Jing Kong,  D. S. Lambrecht,  WanZhen Liang,  
 C. Ochsenfeld,  V. A. Rassolov,  L. V. Slipchenko,  J. E. Subotnik,  
 T. Van Voorhis,  J. M. Herbert,  A. I. Krylov,  P. M. W. Gill,  M. Head-Gordon

 Contributors to earlier versions of Q-Chem not listed above: 
 R. D. Adamson,  B. Austin,  J. Baker,  G. J. O. Beran,  K. Brandhorst,  
 S. T. Brown,  E. F. C. Byrd,  A. K. Chakraborty,  C.-L. Cheng,  
 Siu Hung Chien,  D. M. Chipman,  D. L. Crittenden,  H. Dachsel,  
 R. J. Doerksen,  A. D. Dutoi,  L. Fusti-Molnar,  W. A. Goddard III,  
 A. Golubeva-Zadorozhnaya,  S. R. Gwaltney,  G. Hawkins,  A. Heyden,  
 S. Hirata,  G. Kedziora,  F. J. Keil,  C. Kelley,  Jihan Kim,  R. A. King,  
 R. Z. Khaliullin,  P. P. Korambath,  W. Kurlancheek,  A. M. Lee,  M. S. Lee,  
 S. V. Levchenko,  Ching Yeh Lin,  D. Liotard,  R. C. Lochan,  I. Lotan,  
 P. E. Maslen,  N. Nair,  D. P. O'Neill,  D. Neuhauser,  E. Neuscamman,  
 C. M. Oana,  R. Olson,  B. Peters,  R. Peverati,  P. A. Pieniazek,  
 Y. M. Rhee,  J. Ritchie,  M. A. Rohrdanz,  E. Rosta,  N. J. Russ,  
 H. F. Schaefer III,  N. E. Schultz,  N. Shenvi,  A. C. Simmonett,  A. Sodt,  
 D. Stuck,  K. S. Thanthiriwatte,  V. Vanovschi,  Tao Wang,  A. Warshel,  
 C. F. Williams,  Q. Wu,  X. Xu,  W. Zhang

 Please cite Q-Chem as follows:
 Y. Shao et al., Mol. Phys. 113, 184-215 (2015)
 DOI: 10.1080/00268976.2014.952696

 Q-Chem 5.1.1 for Intel X86 EM64T Linux

 Parts of Q-Chem use Armadillo 8.300.2 (Tropical Shenanigans).
 http://arma.sourceforge.net/

 Q-Chem begins on Mon Aug 27 22:14:11 2018  

Host: 
0

     Scratch files written to /scratch/taweetham/qchem7424//
Input Ideriv = 2
Curr. Ideriv = -1
Max.  Ideriv = 2

Checking the input file for inconsistencies... 	...done.

--------------------------------------------------------------
User input:
--------------------------------------------------------------
inp/FBrFCl.inp
$molecule
0	1
F	-2.0	1.0	0.0
Br	2.0	1.0	0.0
F	-2.0	-1.0	0.0
Cl	2.0	-1.0	0.0
C	-1.0	0.0	0.0
C	1.0	0.0	0.0
$end
$rem
   JOB_TYPE		OPTIMIZATION
   BASIS		6-311++G**
   EXCHANGE		B3LYP
$end

--------------------------------------------------------------
 ----------------------------------------------------------------
             Standard Nuclear Orientation (Angstroms)
    I     Atom           X                Y                Z
 ----------------------------------------------------------------
    1      F       2.7134656102     1.1184921403     0.0000000000
    2      Br     -1.2568946468     0.6324474611     0.0000000000
    3      F       2.9564879498    -0.8666879881    -0.0000000000
    4      Cl     -1.0138723071    -1.3527326674    -0.0000000000
    5      C       1.8423867157     0.0043909063    -0.0000000000
    6      C      -0.1427934127    -0.2386314333    -0.0000000000
 ----------------------------------------------------------------
 Molecular Point Group                 Cs    NOp =  2
 Largest Abelian Subgroup              Cs    NOp =  2
 Nuclear Repulsion Energy =   533.1187825833 hartrees
 There are       41 alpha and       41 beta electrons
 Requested basis set is 6-311++G(d,p)
 There are 56 shells and 166 basis functions

 Total QAlloc Memory Limit   2000 MB
 Mega-Array Size       188 MB
 MEM_STATIC part       192 MB
 A cutoff of  1.0D-11 yielded   1318 shell pairs
 There are     12224 function pairs (     13412 Cartesian)

 -------------------------------------------------------
 OpenMP Integral Computing Module                       
 Release: version 1.0, May 2013, Q-Chem Inc. Pittsburgh 
 -------------------------------------------------------
 Integral Job Info:
 Integral job number is                      11
 Integral operator is                         1
 short-range coefficients                     0
 long-range coefficients              100000000
 Omega coefficients                           0
 if combine SR and LR in K                    0
 Integral screening is                        0
 Integral computing path is                   2
 max size of driver memory is            800000
 size of driver memory is                593474
 size of scratch memory is             29634545
 max col of scratch BK array               1296
 max len of scratch array in speh3          155
 max len of scratch index in speh4           18
 max int batch size is                      520
 min int batch size is                       52
 fixed nKL is                                45
 max L of basis functions is                  2
 order of int derivative is                   0
 number of shells is                         56
 number of basis is                         174
 number of cartesian basis is               174
 number of contracted shell pairs          1318
 number of primitive shell pairs           3768
 maxK2 (contraction) of shell pair           36
 max number of K2 of shell pair               1
 max number of CS2 of shell pair            129
 max number of PS2 of shell pair            480
 mem total for path MDJ                  524492
 -------------------------------------------------------
 Smallest overlap matrix eigenvalue = 1.45E-04

 Scale SEOQF with 1.000000e-01/1.000000e-01/1.000000e-01

 Standard Electronic Orientation quadrupole field applied
 Nucleus-field energy     =     0.0000000130 hartrees
 Guess from superposition of atomic densities
 Warning:  Energy on first SCF cycle will be non-variational
 SAD guess density has 82.000000 electrons

 -----------------------------------------------------------------------
  General SCF calculation program by
  Eric Jon Sundstrom, Paul Horn, Yuezhi Mao, Dmitri Zuev, Alec White,
  David Stuck, Shaama M.S., Shane Yost, Joonho Lee, David Small,
  Daniel Levine, Susi Lehtola, Hugh Burton, Evgeny Epifanovsky
 -----------------------------------------------------------------------
 Exchange:     0.2000 Hartree-Fock + 0.0800 Slater + 0.7200 B88
 Correlation:  0.1900 VWN1RPA + 0.8100 LYP
 Using SG-1 standard quadrature grid
 using 4 threads for integral computing
 -------------------------------------------------------
 OpenMP Integral computing Module                
 Release: version 2.0, May 2017, Q-Chem Inc. Pleasanton 
 -------------------------------------------------------
 -------------------------------------------------------
 OpenMP BLAS3 based DFT computing Module                
 Release: version 1.0, May 2013, Q-Chem Inc. Pittsburgh 
 -------------------------------------------------------
 A restricted SCF calculation will be
 performed using DIIS
 SCF converges when DIIS error is below 1.0e-08
 ---------------------------------------
  Cycle       Energy         DIIS error
 ---------------------------------------
    1   -3312.1795534129      7.33e-02  
    2   -3309.4430347864      7.47e-03  
    3   -3307.8294671642      2.17e-02  
    4   -3309.6016043182      3.71e-03  
    5   -3309.5386993740      4.62e-03  
    6   -3309.6314312466      4.88e-04  
    7   -3309.6318125362      3.20e-04  
    8   -3309.6320696817      1.38e-04  
    9   -3309.6321439085      5.49e-05  
   10   -3309.6321564705      1.26e-05  
   11   -3309.6321571097      4.83e-06  
   12   -3309.6321571687      1.20e-06  
   13   -3309.6321571743      6.60e-07  
   14   -3309.6321571767      8.89e-08  
   15   -3309.6321571767      5.65e-08  
   16   -3309.6321571768      1.21e-08  
   17   -3309.6321571767      2.00e-09  Convergence criterion met
 ---------------------------------------
 SCF time:   CPU 41.20s  wall 11.00s 
 SCF   energy in the final basis set =    -3309.6321571767
 Total energy in the final basis set =    -3309.6321571767

 --------------------------------------------------------------
             Orbital Energies (a.u.) and Symmetries
 --------------------------------------------------------------

 Alpha MOs, Restricted
 -- Occupied --                  
-482.89 -101.61  -62.54  -56.36  -56.36  -56.36  -24.72  -24.72
  1 A'    2 A'    3 A'    4 A'    1 A"    5 A'    6 A'    7 A'                 
-10.403 -10.327  -9.540  -8.766  -7.303  -7.293  -7.292  -6.598
  8 A'    9 A'   10 A'   11 A'   12 A'   13 A'    2 A"   14 A'                 
 -6.585  -6.584  -2.713  -2.706  -2.705  -2.695  -2.694  -1.278
 15 A'    3 A"   16 A'   17 A'    4 A"   18 A'    5 A"   19 A'                 
 -1.200  -1.185  -0.878  -0.692  -0.645  -0.575  -0.562  -0.547
 20 A'   21 A'   22 A'   23 A'   24 A'   25 A'    6 A"   26 A'                 
 -0.514  -0.509  -0.509  -0.439  -0.420  -0.404  -0.342  -0.230
 27 A'   28 A'    7 A"    8 A"   29 A'   30 A'    9 A"   31 A'                 
 -0.215
 10 A"                                                                         
 -- Virtual --                   
 -0.145  -0.117  -0.006  -0.000   0.009   0.034   0.037   0.048
 32 A'   11 A"   33 A'   34 A'   35 A'   12 A"   36 A'   37 A'                 
  0.053   0.076   0.077   0.084   0.089   0.116   0.118   0.126
 38 A'   39 A'   13 A"   14 A"   40 A'   41 A'   42 A'   15 A"                 
  0.132   0.147   0.170   0.177   0.190   0.212   0.255   0.273
 43 A'   44 A'   45 A'   46 A'   47 A'   48 A'   16 A"   49 A'                 
  0.289   0.323   0.323   0.343   0.352   0.371   0.376   0.382
 50 A'   17 A"   51 A'   52 A'   53 A'   54 A'   18 A"   55 A'                 
  0.398   0.410   0.412   0.433   0.436   0.505   0.515   0.537
 56 A'   19 A"   57 A'   58 A'   20 A"   21 A"   59 A'   60 A'                 
  0.552   0.579   0.629   0.657   0.702   0.718   0.760   0.776
 22 A"   23 A"   61 A'   62 A'   63 A'   64 A'   65 A'   66 A'                 
  0.788   0.863   0.875   0.929   1.020   1.097   1.192   1.218
 24 A"   67 A'   25 A"   68 A'   69 A'   70 A'   26 A"   71 A'                 
  1.222   1.260   1.289   1.359   1.396   1.402   1.431   1.457
 27 A"   72 A'   73 A'   74 A'   75 A'   28 A"   29 A"   76 A'                 
  1.472   1.547   1.551   1.634   1.738   1.746   1.845   1.905
 77 A'   78 A'   30 A"   31 A"   79 A'   80 A'   81 A'   82 A'                 
  1.914   1.931   2.009   2.114   2.167   2.209   2.294   2.403
 83 A'   32 A"   84 A'   85 A'   86 A'   33 A"   87 A'   88 A'                 
  2.579   2.674   2.747   2.812   3.145   3.224   3.749   3.750
 34 A"   35 A"   89 A'   90 A'   91 A'   92 A'   36 A"   37 A"                 
  3.758   3.778   3.809   3.845   3.950   3.959   4.009   4.036
 93 A'   94 A'   95 A'   38 A"   39 A"   40 A"   96 A'   41 A"                 
  4.051   4.243   4.402   4.445   4.733   6.249   6.279   6.331
 97 A'   98 A'   99 A'  100 A'  101 A'   42 A"   43 A"  102 A'                 
  6.333   6.446   6.526   6.823   7.487   7.579   7.720   9.885
103 A'  104 A'  105 A'  106 A'   44 A"  107 A'  108 A'  109 A'                 
 23.310  23.620  25.777  26.013  26.577  48.082  66.712  66.739
110 A'  111 A'   45 A"  112 A'  113 A'  114 A'  115 A'  116 A'                 
215.925 289.707 289.802 289.9851020.952
117 A'   46 A"  118 A'  119 A'  120 A'                                         

 Beta MOs, Restricted
 -- Occupied --                  
-482.89 -101.61  -62.54  -56.36  -56.36  -56.36  -24.72  -24.72
  1 A'    2 A'    3 A'    4 A'    1 A"    5 A'    6 A'    7 A'                 
-10.403 -10.327  -9.540  -8.766  -7.303  -7.293  -7.292  -6.598
  8 A'    9 A'   10 A'   11 A'   12 A'   13 A'    2 A"   14 A'                 
 -6.585  -6.584  -2.713  -2.706  -2.705  -2.695  -2.694  -1.278
 15 A'    3 A"   16 A'   17 A'    4 A"   18 A'    5 A"   19 A'                 
 -1.200  -1.185  -0.878  -0.692  -0.645  -0.575  -0.562  -0.547
 20 A'   21 A'   22 A'   23 A'   24 A'   25 A'    6 A"   26 A'                 
 -0.514  -0.509  -0.509  -0.439  -0.420  -0.404  -0.342  -0.230
 27 A'   28 A'    7 A"    8 A"   29 A'   30 A'    9 A"   31 A'                 
 -0.215
 10 A"                                                                         
 -- Virtual --                   
 -0.145  -0.117  -0.006  -0.000   0.009   0.034   0.037   0.048
 32 A'   11 A"   33 A'   34 A'   35 A'   12 A"   36 A'   37 A'                 
  0.053   0.076   0.077   0.084   0.089   0.116   0.118   0.126
 38 A'   39 A'   13 A"   14 A"   40 A'   41 A'   42 A'   15 A"                 
  0.132   0.147   0.170   0.177   0.190   0.212   0.255   0.273
 43 A'   44 A'   45 A'   46 A'   47 A'   48 A'   16 A"   49 A'                 
  0.289   0.323   0.323   0.343   0.352   0.371   0.376   0.382
 50 A'   17 A"   51 A'   52 A'   53 A'   54 A'   18 A"   55 A'                 
  0.398   0.410   0.412   0.433   0.436   0.505   0.515   0.537
 56 A'   19 A"   57 A'   58 A'   20 A"   21 A"   59 A'   60 A'                 
  0.552   0.579   0.629   0.657   0.702   0.718   0.760   0.776
 22 A"   23 A"   61 A'   62 A'   63 A'   64 A'   65 A'   66 A'                 
  0.788   0.863   0.875   0.929   1.020   1.097   1.192   1.218
 24 A"   67 A'   25 A"   68 A'   69 A'   70 A'   26 A"   71 A'                 
  1.222   1.260   1.289   1.359   1.396   1.402   1.431   1.457
 27 A"   72 A'   73 A'   74 A'   75 A'   28 A"   29 A"   76 A'                 
  1.472   1.547   1.551   1.634   1.738   1.746   1.845   1.905
 77 A'   78 A'   30 A"   31 A"   79 A'   80 A'   81 A'   82 A'                 
  1.914   1.931   2.009   2.114   2.167   2.209   2.294   2.403
 83 A'   32 A"   84 A'   85 A'   86 A'   33 A"   87 A'   88 A'                 
  2.579   2.674   2.747   2.812   3.145   3.224   3.749   3.750
 34 A"   35 A"   89 A'   90 A'   91 A'   92 A'   36 A"   37 A"                 
  3.758   3.778   3.809   3.845   3.950   3.959   4.009   4.036
 93 A'   94 A'   95 A'   38 A"   39 A"   40 A"   96 A'   41 A"                 
  4.051   4.243   4.402   4.445   4.733   6.249   6.279   6.331
 97 A'   98 A'   99 A'  100 A'  101 A'   42 A"   43 A"  102 A'                 
  6.333   6.446   6.526   6.823   7.487   7.579   7.720   9.885
103 A'  104 A'  105 A'  106 A'   44 A"  107 A'  108 A'  109 A'                 
 23.310  23.620  25.777  26.013  26.577  48.082  66.712  66.739
110 A'  111 A'   45 A"  112 A'  113 A'  114 A'  115 A'  116 A'                 
215.925 289.707 289.802 289.9851020.952
117 A'   46 A"  118 A'  119 A'  120 A'                                         
 --------------------------------------------------------------

          Ground-State Mulliken Net Atomic Charges

     Atom                 Charge (a.u.)
  ----------------------------------------
      1 F                    -0.096565
      2 Br                    0.073286
      3 F                    -0.099837
      4 Cl                    0.326324
      5 C                    -0.082465
      6 C                    -0.120743
  ----------------------------------------
  Sum of atomic charges =    -0.000000

 -----------------------------------------------------------------
                    Cartesian Multipole Moments
 -----------------------------------------------------------------
    Charge (ESU x 10^10)
                -0.0000
    Dipole Moment (Debye)
         X      -3.2499      Y      -0.5930      Z       0.0000
       Tot       3.3036
    Quadrupole Moments (Debye-Ang)
        XX     -55.0987     XY       0.8596     YY     -55.2749
        XZ       0.0000     YZ      -0.0000     ZZ     -51.5722
    Octopole Moments (Debye-Ang^2)
       XXX     -40.2847    XXY       4.1390    XYY      -9.0215
       YYY      14.7050    XXZ      -0.0000    XYZ       0.0000
       YYZ      -0.0000    XZZ      -3.7048    YZZ       5.0214
       ZZZ       0.0000
    Hexadecapole Moments (Debye-Ang^3)
      XXXX    -935.6334   XXXY     -11.0394   XXYY    -204.0123
      XYYY     -10.9740   YYYY    -317.3465   XXXZ       0.0000
      XXYZ      -0.0000   XYYZ       0.0000   YYYZ      -0.0000
      XXZZ    -158.2388   XYZZ      -4.0422   YYZZ     -61.6076
      XZZZ       0.0000   YZZZ      -0.0000   ZZZZ     -56.4404
 -----------------------------------------------------------------
 Calculating analytic gradient of the SCF energy
 Gradient of SCF Energy
            1           2           3           4           5           6
    1   0.0735785   0.4398698   0.0668317   0.0816637  -0.0042224  -0.6577213
    2  -0.0123889  -0.7227257   0.0297006   0.5975419   0.0041322   0.1037399
    3   0.0000000  -0.0000000   0.0000000   0.0000000  -0.0000000   0.0000000
 Max gradient component =       7.227E-01
 RMS gradient           =       2.919E-01
 Gradient time:  CPU 8.50 s  wall 2.23 s
 Geometry Optimization Parameters
   NAtoms,    NIC,     NZ,  NCons,   NDum,   NFix, NCnnct, MaxDiis
        6      32       0       0       0       0       0       0


** GEOMETRY OPTIMIZATION IN DELOCALIZED INTERNAL COORDINATES **
   Searching for a Minimum

   Optimization Cycle:   1

                       Coordinates (Angstroms)
     ATOM                X               Y               Z
      1  F         2.7134656102    1.1184921403    0.0000000000
      2  Br       -1.2568946468    0.6324474611    0.0000000000
      3  F         2.9564879498   -0.8666879881    0.0000000000
      4  Cl       -1.0138723071   -1.3527326674    0.0000000000
      5  C         1.8423867157    0.0043909063    0.0000000000
      6  C        -0.1427934127   -0.2386314333    0.0000000000
   Point Group: cs    Number of degrees of freedom:     9


   Energy is  -3309.632157177


 Attempting to Generate Delocalized Internal Coordinates

 ** Taking Steepest Descent Step **
 Calculated Step too Large.  Step scaled by  0.421733
 Step Taken.  Stepsize is  0.300000

                             Maximum     Tolerance    Cnvgd?
         Gradient           0.565627      0.000300      NO
         Displacement       0.238544      0.001200      NO
         Energy change     *********      0.000001      NO


 New Cartesian Coordinates Obtained by Inverse Iteration

 Displacement from previous Coordinates is:  0.188444
 ----------------------------------------------------------------
             Standard Nuclear Orientation (Angstroms)
    I     Atom           X                Y                Z
 ----------------------------------------------------------------
    1      F       2.6942860258     1.1312092706     0.0000000000
    2      Br     -1.2998182537     0.6860161782     0.0000000000
    3      F       2.9445822992    -0.8903514770     0.0000000000
    4      Cl     -0.9995422910    -1.3919132238     0.0000000000
    5      C       1.8568875799     0.0014347184     0.0000000000
    6      C      -0.0976154512    -0.2391170475     0.0000000000
 ----------------------------------------------------------------
 Molecular Point Group                 Cs    NOp =  2
 Largest Abelian Subgroup              Cs    NOp =  2
 Nuclear Repulsion Energy =   517.9707544681 hartrees
 There are       41 alpha and       41 beta electrons
 Applying Cartesian multipole field
    Component          Value
    ---------          -----
     (2,0,0)        1.00000E-11
     (0,2,0)        2.00000E-11
     (0,0,2)       -3.00000E-11
 Nucleus-field energy     =     0.0000000135 hartrees
 Requested basis set is 6-311++G(d,p)
 There are 56 shells and 166 basis functions
 A cutoff of  1.0D-11 yielded   1316 shell pairs
 There are     12222 function pairs (     13410 Cartesian)
 Smallest overlap matrix eigenvalue = 1.88E-04
 Guess MOs from SCF MO coefficient file

 -----------------------------------------------------------------------
  General SCF calculation program by
  Eric Jon Sundstrom, Paul Horn, Yuezhi Mao, Dmitri Zuev, Alec White,
  David Stuck, Shaama M.S., Shane Yost, Joonho Lee, David Small,
  Daniel Levine, Susi Lehtola, Hugh Burton, Evgeny Epifanovsky
 -----------------------------------------------------------------------
 Exchange:     0.2000 Hartree-Fock + 0.0800 Slater + 0.7200 B88
 Correlation:  0.1900 VWN1RPA + 0.8100 LYP
 Using SG-1 standard quadrature grid
 using 4 threads for integral computing
 -------------------------------------------------------
 OpenMP Integral computing Module                
 Release: version 2.0, May 2017, Q-Chem Inc. Pleasanton 
 -------------------------------------------------------
 -------------------------------------------------------
 OpenMP BLAS3 based DFT computing Module                
 Release: version 1.0, May 2013, Q-Chem Inc. Pittsburgh 
 -------------------------------------------------------
 A restricted SCF calculation will be
 performed using DIIS
 SCF converges when DIIS error is below 1.0e-08
 ---------------------------------------
  Cycle       Energy         DIIS error
 ---------------------------------------
    1   -3309.7974318749      1.89e-03  
    2   -3309.7867074670      2.47e-03  
    3   -3309.7748679044      2.75e-03  
    4   -3309.8044248849      9.56e-04  
    5   -3309.8081792044      1.46e-04  
    6   -3309.8082325534      7.13e-05  
    7   -3309.8082467629      1.02e-05  
    8   -3309.8082471901      2.69e-06  
    9   -3309.8082472418      1.19e-06  
   10   -3309.8082472508      3.93e-07  
   11   -3309.8082472520      2.03e-07  
   12   -3309.8082472522      8.22e-08  
   13   -3309.8082472521      2.72e-08  
   14   -3309.8082472522      6.12e-09  Convergence criterion met
 ---------------------------------------
 SCF time:   CPU 33.52s  wall 9.00s 
 SCF   energy in the final basis set =    -3309.8082472522
 Total energy in the final basis set =    -3309.8082472522

 --------------------------------------------------------------
             Orbital Energies (a.u.) and Symmetries
 --------------------------------------------------------------

 Alpha MOs, Restricted
 -- Occupied --                  
-482.88 -101.61  -62.54  -56.35  -56.35  -56.35  -24.73  -24.73
  1 A'    2 A'    3 A'    4 A'    1 A"    5 A'    6 A'    7 A'                 
-10.408 -10.331  -9.534  -8.752  -7.298  -7.288  -7.287  -6.584
  8 A'    9 A'   10 A'   11 A'   12 A'   13 A'    2 A"   14 A'                 
 -6.570  -6.570  -2.697  -2.692  -2.691  -2.681  -2.680  -1.283
 15 A'    3 A"   16 A'   17 A'    4 A"   18 A'    5 A"   19 A'                 
 -1.210  -1.126  -0.860  -0.696  -0.640  -0.564  -0.557  -0.528
 20 A'   21 A'   22 A'   23 A'   24 A'   25 A'   26 A'    6 A"                 
 -0.513  -0.505  -0.502  -0.447  -0.418  -0.415  -0.338  -0.242
  7 A"   27 A'   28 A'    8 A"   29 A'   30 A'    9 A"   31 A'                 
 -0.220
 10 A"                                                                         
 -- Virtual --                   
 -0.136  -0.115  -0.005  -0.001   0.010   0.037   0.039   0.046
 32 A'   11 A"   33 A'   34 A'   35 A'   12 A"   36 A'   37 A'                 
  0.053   0.073   0.077   0.084   0.087   0.113   0.117   0.128
 38 A'   39 A'   13 A"   14 A"   40 A'   41 A'   42 A'   15 A"                 
  0.132   0.143   0.165   0.172   0.190   0.212   0.252   0.270
 43 A'   44 A'   45 A'   46 A'   47 A'   48 A'   16 A"   49 A'                 
  0.291   0.322   0.322   0.345   0.349   0.368   0.385   0.388
 50 A'   17 A"   51 A'   52 A'   53 A'   54 A'   18 A"   55 A'                 
  0.398   0.413   0.414   0.431   0.459   0.510   0.518   0.532
 56 A'   57 A'   19 A"   58 A'   20 A"   21 A"   59 A'   60 A'                 
  0.539   0.586   0.609   0.639   0.701   0.709   0.756   0.774
 22 A"   23 A"   61 A'   62 A'   63 A'   64 A'   65 A'   66 A'                 
  0.781   0.859   0.864   0.934   0.989   1.055   1.174   1.186
 24 A"   25 A"   67 A'   68 A'   69 A'   70 A'   71 A'   26 A"                 
  1.218   1.253   1.266   1.348   1.395   1.397   1.418   1.452
 27 A"   72 A'   73 A'   74 A'   28 A"   75 A'   29 A"   76 A'                 
  1.467   1.520   1.550   1.623   1.719   1.734   1.870   1.904
 77 A'   30 A"   78 A'   31 A"   79 A'   80 A'   81 A'   82 A'                 
  1.919   1.950   2.021   2.081   2.132   2.215   2.298   2.426
 83 A'   32 A"   84 A'   85 A'   86 A'   33 A"   87 A'   88 A'                 
  2.574   2.672   2.735   2.824   3.082   3.237   3.742   3.744
 34 A"   35 A"   89 A'   90 A'   91 A'   92 A'   36 A"   37 A"                 
  3.753   3.768   3.790   3.850   3.948   3.967   4.022   4.050
 93 A'   94 A'   95 A'   38 A"   39 A"   40 A"   96 A'   41 A"                 
  4.057   4.215   4.341   4.429   4.757   6.242   6.273   6.322
 97 A'   98 A'   99 A'  100 A'  101 A'   42 A"   43 A"  102 A'                 
  6.335   6.412   6.548   6.795   7.501   7.577   7.689   9.842
103 A'  104 A'  105 A'  106 A'   44 A"  107 A'  108 A'  109 A'                 
 23.311  23.498  25.781  26.000  26.457  48.047  66.708  66.727
110 A'  111 A'   45 A"  112 A'  113 A'  114 A'  115 A'  116 A'                 
215.868 289.715 289.792 289.9341020.896
117 A'   46 A"  118 A'  119 A'  120 A'                                         

 Beta MOs, Restricted
 -- Occupied --                  
-482.88 -101.61  -62.54  -56.35  -56.35  -56.35  -24.73  -24.73
  1 A'    2 A'    3 A'    4 A'    1 A"    5 A'    6 A'    7 A'                 
-10.408 -10.331  -9.534  -8.752  -7.298  -7.288  -7.287  -6.584
  8 A'    9 A'   10 A'   11 A'   12 A'   13 A'    2 A"   14 A'                 
 -6.570  -6.570  -2.697  -2.692  -2.691  -2.681  -2.680  -1.283
 15 A'    3 A"   16 A'   17 A'    4 A"   18 A'    5 A"   19 A'                 
 -1.210  -1.126  -0.860  -0.696  -0.640  -0.564  -0.557  -0.528
 20 A'   21 A'   22 A'   23 A'   24 A'   25 A'   26 A'    6 A"                 
 -0.513  -0.505  -0.502  -0.447  -0.418  -0.415  -0.338  -0.242
  7 A"   27 A'   28 A'    8 A"   29 A'   30 A'    9 A"   31 A'                 
 -0.220
 10 A"                                                                         
 -- Virtual --                   
 -0.136  -0.115  -0.005  -0.001   0.010   0.037   0.039   0.046
 32 A'   11 A"   33 A'   34 A'   35 A'   12 A"   36 A'   37 A'                 
  0.053   0.073   0.077   0.084   0.087   0.113   0.117   0.128
 38 A'   39 A'   13 A"   14 A"   40 A'   41 A'   42 A'   15 A"                 
  0.132   0.143   0.165   0.172   0.190   0.212   0.252   0.270
 43 A'   44 A'   45 A'   46 A'   47 A'   48 A'   16 A"   49 A'                 
  0.291   0.322   0.322   0.345   0.349   0.368   0.385   0.388
 50 A'   17 A"   51 A'   52 A'   53 A'   54 A'   18 A"   55 A'                 
  0.398   0.413   0.414   0.431   0.459   0.510   0.518   0.532
 56 A'   57 A'   19 A"   58 A'   20 A"   21 A"   59 A'   60 A'                 
  0.539   0.586   0.609   0.639   0.701   0.709   0.756   0.774
 22 A"   23 A"   61 A'   62 A'   63 A'   64 A'   65 A'   66 A'                 
  0.781   0.859   0.864   0.934   0.989   1.055   1.174   1.186
 24 A"   25 A"   67 A'   68 A'   69 A'   70 A'   71 A'   26 A"                 
  1.218   1.253   1.266   1.348   1.395   1.397   1.418   1.452
 27 A"   72 A'   73 A'   74 A'   28 A"   75 A'   29 A"   76 A'                 
  1.467   1.520   1.550   1.623   1.719   1.734   1.870   1.904
 77 A'   30 A"   78 A'   31 A"   79 A'   80 A'   81 A'   82 A'                 
  1.919   1.950   2.021   2.081   2.132   2.215   2.298   2.426
 83 A'   32 A"   84 A'   85 A'   86 A'   33 A"   87 A'   88 A'                 
  2.574   2.672   2.735   2.824   3.082   3.237   3.742   3.744
 34 A"   35 A"   89 A'   90 A'   91 A'   92 A'   36 A"   37 A"                 
  3.753   3.768   3.790   3.850   3.948   3.967   4.022   4.050
 93 A'   94 A'   95 A'   38 A"   39 A"   40 A"   96 A'   41 A"                 
  4.057   4.215   4.341   4.429   4.757   6.242   6.273   6.322
 97 A'   98 A'   99 A'  100 A'  101 A'   42 A"   43 A"  102 A'                 
  6.335   6.412   6.548   6.795   7.501   7.577   7.689   9.842
103 A'  104 A'  105 A'  106 A'   44 A"  107 A'  108 A'  109 A'                 
 23.311  23.498  25.781  26.000  26.457  48.047  66.708  66.727
110 A'  111 A'   45 A"  112 A'  113 A'  114 A'  115 A'  116 A'                 
215.868 289.715 289.792 289.9341020.896
117 A'   46 A"  118 A'  119 A'  120 A'                                         
 --------------------------------------------------------------

          Ground-State Mulliken Net Atomic Charges

     Atom                 Charge (a.u.)
  ----------------------------------------
      1 F                    -0.088907
      2 Br                   -0.001515
      3 F                    -0.092499
      4 Cl                    0.357285
      5 C                    -0.080672
      6 C                    -0.093691
  ----------------------------------------
  Sum of atomic charges =     0.000000

 -----------------------------------------------------------------
                    Cartesian Multipole Moments
 -----------------------------------------------------------------
    Charge (ESU x 10^10)
                 0.0000
    Dipole Moment (Debye)
         X      -2.8255      Y      -0.6439      Z       0.0000
       Tot       2.8979
    Quadrupole Moments (Debye-Ang)
        XX     -54.4091     XY       0.8113     YY     -54.8488
        XZ       0.0000     YZ       0.0000     ZZ     -51.9201
    Octopole Moments (Debye-Ang^2)
       XXX     -36.1432    XXY       4.0803    XYY      -8.5593
       YYY      12.9222    XXZ      -0.0000    XYZ      -0.0000
       YYZ      -0.0000    XZZ      -2.8297    YZZ       4.6241
       ZZZ       0.0000
    Hexadecapole Moments (Debye-Ang^3)
      XXXX    -932.8599   XXXY      -7.0461   XXYY    -205.6779
      XYYY      -4.8738   YYYY    -331.0628   XXXZ       0.0000
      XXYZ       0.0000   XYYZ       0.0000   YYYZ       0.0000
      XXZZ    -158.9433   XYZZ      -2.2821   YYZZ     -64.2740
      XZZZ       0.0000   YZZZ       0.0000   ZZZZ     -56.9876
 -----------------------------------------------------------------
 Calculating analytic gradient of the SCF energy
 Gradient of SCF Energy
            1           2           3           4           5           6
    1   0.0680212   0.2540948   0.0648654   0.0406078   0.0114061  -0.4389953
    2  -0.0007747  -0.4866716   0.0175122   0.4475812   0.0040198   0.0183332
    3  -0.0000000   0.0000000  -0.0000000  -0.0000000   0.0000000  -0.0000000
 Max gradient component =       4.867E-01
 RMS gradient           =       1.980E-01
 Gradient time:  CPU 8.35 s  wall 2.19 s
 Geometry Optimization Parameters
   NAtoms,    NIC,     NZ,  NCons,   NDum,   NFix, NCnnct, MaxDiis
        6      32       0       0       0       0       0       0


** GEOMETRY OPTIMIZATION IN DELOCALIZED INTERNAL COORDINATES **
   Searching for a Minimum

   Optimization Cycle:   2

                       Coordinates (Angstroms)
     ATOM                X               Y               Z
      1  F         2.6942860258    1.1312092706    0.0000000000
      2  Br       -1.2998182537    0.6860161782    0.0000000000
      3  F         2.9445822992   -0.8903514770    0.0000000000
      4  Cl       -0.9995422910   -1.3919132238    0.0000000000
      5  C         1.8568875799    0.0014347184    0.0000000000
      6  C        -0.0976154512   -0.2391170475    0.0000000000
   Point Group: cs    Number of degrees of freedom:     9


   Energy is  -3309.808247252

 Hessian Updated using BFGS Update

 ** Taking Steepest Descent Step **
 Calculated Step too Large.  Step scaled by  0.615625
 Step Taken.  Stepsize is  0.300000

                             Maximum     Tolerance    Cnvgd?
         Gradient           0.394044      0.000300      NO
         Displacement       0.242583      0.001200      NO
         Energy change     -0.176090      0.000001      NO


 New Cartesian Coordinates Obtained by Inverse Iteration

 Displacement from previous Coordinates is:  0.207154
 ----------------------------------------------------------------
             Standard Nuclear Orientation (Angstroms)
    I     Atom           X                Y                Z
 ----------------------------------------------------------------
    1      F       2.6572529323     1.1431670235     0.0000000000
    2      Br     -1.3155730425     0.7417662176     0.0000000000
    3      F       2.9125359097    -0.9160667260     0.0000000000
    4      Cl     -0.9711407156    -1.4358427829     0.0000000000
    5      C       1.8615457754    -0.0005350731     0.0000000000
    6      C      -0.0458409503    -0.2352102402     0.0000000000
 ----------------------------------------------------------------
 Molecular Point Group                 Cs    NOp =  2
 Largest Abelian Subgroup              Cs    NOp =  2
 Nuclear Repulsion Energy =   506.5560471976 hartrees
 There are       41 alpha and       41 beta electrons
 Applying Cartesian multipole field
    Component          Value
    ---------          -----
     (2,0,0)        1.00000E-11
     (0,2,0)        2.00000E-11
     (0,0,2)       -3.00000E-11
 Nucleus-field energy     =     0.0000000138 hartrees
 Requested basis set is 6-311++G(d,p)
 There are 56 shells and 166 basis functions
 A cutoff of  1.0D-11 yielded   1317 shell pairs
 There are     12262 function pairs (     13458 Cartesian)
 Smallest overlap matrix eigenvalue = 2.32E-04
 Guess MOs from SCF MO coefficient file

 -----------------------------------------------------------------------
  General SCF calculation program by
  Eric Jon Sundstrom, Paul Horn, Yuezhi Mao, Dmitri Zuev, Alec White,
  David Stuck, Shaama M.S., Shane Yost, Joonho Lee, David Small,
  Daniel Levine, Susi Lehtola, Hugh Burton, Evgeny Epifanovsky
 -----------------------------------------------------------------------
 Exchange:     0.2000 Hartree-Fock + 0.0800 Slater + 0.7200 B88
 Correlation:  0.1900 VWN1RPA + 0.8100 LYP
 Using SG-1 standard quadrature grid
 using 4 threads for integral computing
 -------------------------------------------------------
 OpenMP Integral computing Module                
 Release: version 2.0, May 2017, Q-Chem Inc. Pleasanton 
 -------------------------------------------------------
 -------------------------------------------------------
 OpenMP BLAS3 based DFT computing Module                
 Release: version 1.0, May 2013, Q-Chem Inc. Pittsburgh 
 -------------------------------------------------------
 A restricted SCF calculation will be
 performed using DIIS
 SCF converges when DIIS error is below 1.0e-08
 ---------------------------------------
  Cycle       Energy         DIIS error
 ---------------------------------------
    1   -3309.9247864967      1.47e-03  
    2   -3309.9209939122      1.81e-03  
    3   -3309.9141167711      2.07e-03  
    4   -3309.9306599854      6.64e-04  
    5   -3309.9324711479      1.01e-04  
    6   -3309.9324977157      4.80e-05  
    7   -3309.9325035806      7.94e-06  
    8   -3309.9325037625      1.91e-06  
    9   -3309.9325037751      5.12e-07  
   10   -3309.9325037758      1.88e-07  
   11   -3309.9325037760      6.14e-08  
   12   -3309.9325037760      1.73e-08  
   13   -3309.9325037761      1.02e-08  
   14   -3309.9325037761      3.75e-09  Convergence criterion met
 ---------------------------------------
 SCF time:   CPU 33.41s  wall 9.00s 
 SCF   energy in the final basis set =    -3309.9325037761
 Total energy in the final basis set =    -3309.9325037761

 --------------------------------------------------------------
             Orbital Energies (a.u.) and Symmetries
 --------------------------------------------------------------

 Alpha MOs, Restricted
 -- Occupied --                  
-482.87 -101.60  -62.53  -56.35  -56.35  -56.35  -24.74  -24.74
  1 A'    2 A'    3 A'    4 A'    1 A"    5 A'    6 A'    7 A'                 
-10.411 -10.334  -9.527  -8.744  -7.291  -7.280  -7.280  -6.576
  8 A'    9 A'   10 A'   11 A'   12 A'    2 A"   13 A'   14 A'                 
 -6.562  -6.562  -2.688  -2.683  -2.683  -2.672  -2.672  -1.291
  3 A"   15 A'   16 A'   17 A'    4 A"   18 A'    5 A"   19 A'                 
 -1.223  -1.074  -0.847  -0.703  -0.635  -0.569  -0.560  -0.525
 20 A'   21 A'   22 A'   23 A'   24 A'   25 A'   26 A'    6 A"                 
 -0.496  -0.493  -0.492  -0.456  -0.428  -0.413  -0.335  -0.254
 27 A'    7 A"   28 A'    8 A"   29 A'   30 A'    9 A"   31 A'                 
 -0.224
 10 A"                                                                         
 -- Virtual --                   
 -0.121  -0.111  -0.004  -0.002   0.012   0.039   0.041   0.045
 32 A'   11 A"   33 A'   34 A'   35 A'   12 A"   36 A'   37 A'                 
  0.054   0.067   0.078   0.085   0.087   0.112   0.117   0.130
 38 A'   39 A'   13 A"   14 A"   40 A'   41 A'   42 A'   15 A"                 
  0.132   0.138   0.165   0.175   0.190   0.214   0.249   0.268
 43 A'   44 A'   45 A'   46 A'   47 A'   48 A'   16 A"   49 A'                 
  0.292   0.319   0.320   0.344   0.353   0.365   0.386   0.392
 50 A'   51 A'   17 A"   52 A'   53 A'   54 A'   55 A'   18 A"                 
  0.403   0.419   0.419   0.434   0.477   0.515   0.517   0.532
 56 A'   57 A'   19 A"   58 A'   20 A"   59 A'   21 A"   22 A"                 
  0.534   0.586   0.595   0.627   0.699   0.711   0.759   0.776
 60 A'   61 A'   23 A"   62 A'   63 A'   64 A'   65 A'   66 A'                 
  0.779   0.848   0.866   0.940   0.959   1.036   1.129   1.180
 24 A"   25 A"   67 A'   68 A'   69 A'   70 A'   71 A'   26 A"                 
  1.213   1.231   1.267   1.345   1.385   1.401   1.403   1.451
 27 A"   72 A'   73 A'   74 A'   28 A"   75 A'   29 A"   76 A'                 
  1.458   1.498   1.558   1.614   1.692   1.725   1.881   1.902
 77 A'   30 A"   78 A'   31 A"   79 A'   80 A'   81 A'   82 A'                 
  1.936   1.964   2.034   2.056   2.108   2.221   2.307   2.449
 83 A'   32 A"   84 A'   85 A'   86 A'   33 A"   87 A'   88 A'                 
  2.569   2.674   2.721   2.845   3.034   3.267   3.734   3.737
 34 A"   35 A"   89 A'   90 A'   91 A'   92 A'   36 A"   37 A"                 
  3.747   3.758   3.774   3.859   3.947   3.970   4.035   4.058
 93 A'   94 A'   95 A'   38 A"   39 A"   40 A"   96 A'   41 A"                 
  4.069   4.196   4.310   4.423   4.788   6.233   6.268   6.315
 97 A'   98 A'   99 A'  100 A'  101 A'   42 A"   43 A"  102 A'                 
  6.333   6.381   6.584   6.762   7.511   7.576   7.667   9.808
103 A'  104 A'  105 A'  106 A'   44 A"  107 A'  108 A'  109 A'                 
 23.318  23.420  25.787  25.992  26.381  48.011  66.703  66.717
110 A'  111 A'   45 A"  112 A'  113 A'  114 A'  115 A'  116 A'                 
215.823 289.719 289.784 289.9001020.844
117 A'   46 A"  118 A'  119 A'  120 A'                                         

 Beta MOs, Restricted
 -- Occupied --                  
-482.87 -101.60  -62.53  -56.35  -56.35  -56.35  -24.74  -24.74
  1 A'    2 A'    3 A'    4 A'    1 A"    5 A'    6 A'    7 A'                 
-10.411 -10.334  -9.527  -8.744  -7.291  -7.280  -7.280  -6.576
  8 A'    9 A'   10 A'   11 A'   12 A'    2 A"   13 A'   14 A'                 
 -6.562  -6.562  -2.688  -2.683  -2.683  -2.672  -2.672  -1.291
  3 A"   15 A'   16 A'   17 A'    4 A"   18 A'    5 A"   19 A'                 
 -1.223  -1.074  -0.847  -0.703  -0.635  -0.569  -0.560  -0.525
 20 A'   21 A'   22 A'   23 A'   24 A'   25 A'   26 A'    6 A"                 
 -0.496  -0.493  -0.492  -0.456  -0.428  -0.413  -0.335  -0.254
 27 A'    7 A"   28 A'    8 A"   29 A'   30 A'    9 A"   31 A'                 
 -0.224
 10 A"                                                                         
 -- Virtual --                   
 -0.121  -0.111  -0.004  -0.002   0.012   0.039   0.041   0.045
 32 A'   11 A"   33 A'   34 A'   35 A'   12 A"   36 A'   37 A'                 
  0.054   0.067   0.078   0.085   0.087   0.112   0.117   0.130
 38 A'   39 A'   13 A"   14 A"   40 A'   41 A'   42 A'   15 A"                 
  0.132   0.138   0.165   0.175   0.190   0.214   0.249   0.268
 43 A'   44 A'   45 A'   46 A'   47 A'   48 A'   16 A"   49 A'                 
  0.292   0.319   0.320   0.344   0.353   0.365   0.386   0.392
 50 A'   51 A'   17 A"   52 A'   53 A'   54 A'   55 A'   18 A"                 
  0.403   0.419   0.419   0.434   0.477   0.515   0.517   0.532
 56 A'   57 A'   19 A"   58 A'   20 A"   59 A'   21 A"   22 A"                 
  0.534   0.586   0.595   0.627   0.699   0.711   0.759   0.776
 60 A'   61 A'   23 A"   62 A'   63 A'   64 A'   65 A'   66 A'                 
  0.779   0.848   0.866   0.940   0.959   1.036   1.129   1.180
 24 A"   25 A"   67 A'   68 A'   69 A'   70 A'   71 A'   26 A"                 
  1.213   1.231   1.267   1.345   1.385   1.401   1.403   1.451
 27 A"   72 A'   73 A'   74 A'   28 A"   75 A'   29 A"   76 A'                 
  1.458   1.498   1.558   1.614   1.692   1.725   1.881   1.902
 77 A'   30 A"   78 A'   31 A"   79 A'   80 A'   81 A'   82 A'                 
  1.936   1.964   2.034   2.056   2.108   2.221   2.307   2.449
 83 A'   32 A"   84 A'   85 A'   86 A'   33 A"   87 A'   88 A'                 
  2.569   2.674   2.721   2.845   3.034   3.267   3.734   3.737
 34 A"   35 A"   89 A'   90 A'   91 A'   92 A'   36 A"   37 A"                 
  3.747   3.758   3.774   3.859   3.947   3.970   4.035   4.058
 93 A'   94 A'   95 A'   38 A"   39 A"   40 A"   96 A'   41 A"                 
  4.069   4.196   4.310   4.423   4.788   6.233   6.268   6.315
 97 A'   98 A'   99 A'  100 A'  101 A'   42 A"   43 A"  102 A'                 
  6.333   6.381   6.584   6.762   7.511   7.576   7.667   9.808
103 A'  104 A'  105 A'  106 A'   44 A"  107 A'  108 A'  109 A'                 
 23.318  23.420  25.787  25.992  26.381  48.011  66.703  66.717
110 A'  111 A'   45 A"  112 A'  113 A'  114 A'  115 A'  116 A'                 
215.823 289.719 289.784 289.9001020.844
117 A'   46 A"  118 A'  119 A'  120 A'                                         
 --------------------------------------------------------------

          Ground-State Mulliken Net Atomic Charges

     Atom                 Charge (a.u.)
  ----------------------------------------
      1 F                    -0.079860
      2 Br                   -0.039042
      3 F                    -0.083235
      4 Cl                    0.359582
      5 C                    -0.080807
      6 C                    -0.076638
  ----------------------------------------
  Sum of atomic charges =     0.000000

 -----------------------------------------------------------------
                    Cartesian Multipole Moments
 -----------------------------------------------------------------
    Charge (ESU x 10^10)
                 0.0000
    Dipole Moment (Debye)
         X      -2.3434      Y      -0.5289      Z       0.0000
       Tot       2.4024
    Quadrupole Moments (Debye-Ang)
        XX     -53.6208     XY       0.6213     YY     -54.4810
        XZ       0.0000     YZ      -0.0000     ZZ     -52.1920
    Octopole Moments (Debye-Ang^2)
       XXX     -32.3137    XXY       4.3299    XYY      -8.5190
       YYY      11.7833    XXZ       0.0000    XYZ      -0.0000
       YYZ       0.0000    XZZ      -2.3101    YZZ       4.3097
       ZZZ      -0.0000
    Hexadecapole Moments (Debye-Ang^3)
      XXXX    -912.2688   XXXY      -3.3252   XXYY    -204.8352
      XYYY       0.7599   YYYY    -347.3947   XXXZ       0.0000
      XXYZ       0.0000   XYYZ       0.0000   YYYZ       0.0000
      XXZZ    -156.8106   XYZZ      -0.5539   YYZZ     -67.4416
      XZZZ       0.0000   YZZZ      -0.0000   ZZZZ     -57.4512
 -----------------------------------------------------------------
 Calculating analytic gradient of the SCF energy
 Gradient of SCF Energy
            1           2           3           4           5           6
    1   0.0603149   0.1476008   0.0597930   0.0117696   0.0317664  -0.3112447
    2   0.0082975  -0.3357338   0.0068050   0.3255884   0.0059199  -0.0108770
    3  -0.0000000  -0.0000000  -0.0000000   0.0000000   0.0000000   0.0000000
 Max gradient component =       3.357E-01
 RMS gradient           =       1.386E-01
 Gradient time:  CPU 8.33 s  wall 2.18 s
 Geometry Optimization Parameters
   NAtoms,    NIC,     NZ,  NCons,   NDum,   NFix, NCnnct, MaxDiis
        6      32       0       0       0       0       0       0

 Cartesian Hessian Update
 Hessian Updated using BFGS Update


** GEOMETRY OPTIMIZATION IN DELOCALIZED INTERNAL COORDINATES **
   Searching for a Minimum

   Optimization Cycle:   3

                       Coordinates (Angstroms)
     ATOM                X               Y               Z
      1  F         2.6572529323    1.1431670235    0.0000000000
      2  Br       -1.3155730425    0.7417662176    0.0000000000
      3  F         2.9125359097   -0.9160667260    0.0000000000
      4  Cl       -0.9711407156   -1.4358427829    0.0000000000
      5  C         1.8615457754   -0.0005350731    0.0000000000
      6  C        -0.0458409503   -0.2352102402    0.0000000000
   Point Group: cs    Number of degrees of freedom:     9


   Energy is  -3309.932503776

 Hessian Updated using BFGS Update

  9 Hessian modes will be used to form the next step
  Hessian Eigenvalues:
     0.083577    0.249985    0.250008    0.253892    0.332334    0.418330
     0.433439    0.670998    1.056647

 Minimum Search - Taking Simple RFO Step
 Searching for Lamda that Minimizes Along All modes
 Value Taken    Lamda =  -0.24118767
 Calculated Step too Large.  Step scaled by  0.408647
 Step Taken.  Stepsize is  0.300000

                             Maximum     Tolerance    Cnvgd?
         Gradient           0.273123      0.000300      NO
         Displacement       0.184662      0.001200      NO
         Energy change     -0.124257      0.000001      NO


 New Cartesian Coordinates Obtained by Inverse Iteration

 Displacement from previous Coordinates is:  0.350143
 ----------------------------------------------------------------
             Standard Nuclear Orientation (Angstroms)
    I     Atom           X                Y                Z
 ----------------------------------------------------------------
    1      F       2.5717856275     1.1458545402     0.0000000000
    2      Br     -1.2605441846     0.7911593543     0.0000000000
    3      F       2.8306039178    -0.9409853514     0.0000000000
    4      Cl     -0.8929592918    -1.4664421500     0.0000000000
    5      C       1.8217505521    -0.0061008445     0.0000000000
    6      C       0.0281432880    -0.2262071298     0.0000000000
 ----------------------------------------------------------------
 Molecular Point Group                 Cs    NOp =  2
 Largest Abelian Subgroup              Cs    NOp =  2
 Nuclear Repulsion Energy =   505.9684535313 hartrees
 There are       41 alpha and       41 beta electrons
 Applying Cartesian multipole field
    Component          Value
    ---------          -----
     (2,0,0)        1.00000E-11
     (0,2,0)        2.00000E-11
     (0,0,2)       -3.00000E-11
 Nucleus-field energy     =     0.0000000135 hartrees
 Requested basis set is 6-311++G(d,p)
 There are 56 shells and 166 basis functions
 A cutoff of  1.0D-11 yielded   1315 shell pairs
 There are     12275 function pairs (     13482 Cartesian)
 Smallest overlap matrix eigenvalue = 1.70E-04
 Guess MOs from SCF MO coefficient file

 -----------------------------------------------------------------------
  General SCF calculation program by
  Eric Jon Sundstrom, Paul Horn, Yuezhi Mao, Dmitri Zuev, Alec White,
  David Stuck, Shaama M.S., Shane Yost, Joonho Lee, David Small,
  Daniel Levine, Susi Lehtola, Hugh Burton, Evgeny Epifanovsky
 -----------------------------------------------------------------------
 Exchange:     0.2000 Hartree-Fock + 0.0800 Slater + 0.7200 B88
 Correlation:  0.1900 VWN1RPA + 0.8100 LYP
 Using SG-1 standard quadrature grid
 using 4 threads for integral computing
 -------------------------------------------------------
 OpenMP Integral computing Module                
 Release: version 2.0, May 2017, Q-Chem Inc. Pleasanton 
 -------------------------------------------------------
 -------------------------------------------------------
 OpenMP BLAS3 based DFT computing Module                
 Release: version 1.0, May 2013, Q-Chem Inc. Pittsburgh 
 -------------------------------------------------------
 A restricted SCF calculation will be
 performed using DIIS
 SCF converges when DIIS error is below 1.0e-08
 ---------------------------------------
  Cycle       Energy         DIIS error
 ---------------------------------------
    1   -3310.0199978853      1.07e-03  
    2   -3310.0230779683      7.73e-04  
    3   -3310.0174508268      1.37e-03  
    4   -3310.0248798710      2.70e-04  
    5   -3310.0251375282      6.14e-05  
    6   -3310.0251473350      1.53e-05  
    7   -3310.0251479552      5.85e-06  
    8   -3310.0251480578      1.67e-06  
    9   -3310.0251480676      5.04e-07  
   10   -3310.0251480685      1.98e-07  
   11   -3310.0251480686      5.19e-08  
   12   -3310.0251480687      1.79e-08  
   13   -3310.0251480687      4.76e-09  Convergence criterion met
 ---------------------------------------
 SCF time:   CPU 31.37s  wall 8.00s 
 SCF   energy in the final basis set =    -3310.0251480687
 Total energy in the final basis set =    -3310.0251480687

 --------------------------------------------------------------
             Orbital Energies (a.u.) and Symmetries
 --------------------------------------------------------------

 Alpha MOs, Restricted
 -- Occupied --                  
-482.87 -101.60  -62.53  -56.35  -56.34  -56.34  -24.74  -24.74
  1 A'    2 A'    3 A'    4 A'    1 A"    5 A'    6 A'    7 A'                 
-10.410 -10.331  -9.520  -8.738  -7.284  -7.274  -7.273  -6.570
  8 A'    9 A'   10 A'   11 A'   12 A'    2 A"   13 A'   14 A'                 
 -6.556  -6.556  -2.682  -2.677  -2.677  -2.666  -2.666  -1.301
  3 A"   15 A'   16 A'    4 A"   17 A'   18 A'    5 A"   19 A'                 
 -1.235  -1.044  -0.842  -0.713  -0.635  -0.580  -0.565  -0.533
 20 A'   21 A'   22 A'   23 A'   24 A'   25 A'   26 A'    6 A"                 
 -0.491  -0.487  -0.476  -0.464  -0.438  -0.408  -0.333  -0.263
 27 A'   28 A'    7 A"    8 A"   29 A'   30 A'    9 A"   31 A'                 
 -0.229
 10 A"                                                                         
 -- Virtual --                   
 -0.099  -0.083  -0.004  -0.002   0.017   0.041   0.043   0.049
 11 A"   32 A'   33 A'   34 A'   35 A'   12 A"   36 A'   37 A'                 
  0.055   0.064   0.078   0.085   0.088   0.111   0.118   0.132
 38 A'   39 A'   13 A"   14 A"   40 A'   41 A'   42 A'   15 A"                 
  0.132   0.138   0.176   0.181   0.194   0.220   0.247   0.271
 43 A'   44 A'   45 A'   46 A'   47 A'   48 A'   16 A"   49 A'                 
  0.293   0.317   0.319   0.340   0.358   0.364   0.385   0.397
 50 A'   51 A'   17 A"   52 A'   53 A'   54 A'   55 A'   18 A"                 
  0.404   0.424   0.428   0.445   0.489   0.513   0.522   0.537
 56 A'   19 A"   57 A'   58 A'   20 A"   59 A'   21 A"   22 A"                 
  0.541   0.572   0.604   0.627   0.702   0.732   0.759   0.783
 60 A'   61 A'   23 A"   62 A'   63 A'   64 A'   65 A'   24 A"                 
  0.786   0.844   0.873   0.932   0.977   1.046   1.104   1.175
 66 A'   25 A"   67 A'   68 A'   69 A'   70 A'   71 A'   26 A"                 
  1.203   1.215   1.279   1.371   1.375   1.389   1.407   1.448
 27 A"   72 A'   73 A'   28 A"   74 A'   29 A"   75 A'   76 A'                 
  1.469   1.502   1.575   1.642   1.683   1.711   1.879   1.903
 77 A'   30 A"   78 A'   31 A"   79 A'   80 A'   81 A'   82 A'                 
  1.966   1.974   2.030   2.076   2.138   2.227   2.318   2.466
 83 A'   32 A"   84 A'   85 A'   86 A'   33 A"   87 A'   88 A'                 
  2.566   2.688   2.728   2.883   3.025   3.378   3.727   3.731
 34 A"   35 A"   89 A'   90 A'   91 A'   92 A'   36 A"   37 A"                 
  3.743   3.752   3.769   3.875   3.954   3.973   4.038   4.063
 93 A'   94 A'   95 A'   38 A"   39 A"   40 A"   96 A'   41 A"                 
  4.105   4.195   4.308   4.442   4.826   6.226   6.265   6.317
 97 A'   98 A'   99 A'  100 A'  101 A'   42 A"   43 A"  102 A'                 
  6.332   6.370   6.641   6.753   7.517   7.579   7.664   9.798
103 A'  104 A'  105 A'  106 A'   44 A"  107 A'  108 A'  109 A'                 
 23.340  23.398  25.793  26.000  26.363  47.999  66.700  66.713
110 A'  111 A'   45 A"  112 A'  113 A'  114 A'  115 A'  116 A'                 
215.807 289.724 289.784 289.8921020.826
117 A'   46 A"  118 A'  119 A'  120 A'                                         

 Beta MOs, Restricted
 -- Occupied --                  
-482.87 -101.60  -62.53  -56.35  -56.34  -56.34  -24.74  -24.74
  1 A'    2 A'    3 A'    4 A'    1 A"    5 A'    6 A'    7 A'                 
-10.410 -10.331  -9.520  -8.738  -7.284  -7.274  -7.273  -6.570
  8 A'    9 A'   10 A'   11 A'   12 A'    2 A"   13 A'   14 A'                 
 -6.556  -6.556  -2.682  -2.677  -2.677  -2.666  -2.666  -1.301
  3 A"   15 A'   16 A'    4 A"   17 A'   18 A'    5 A"   19 A'                 
 -1.235  -1.044  -0.842  -0.713  -0.635  -0.580  -0.565  -0.533
 20 A'   21 A'   22 A'   23 A'   24 A'   25 A'   26 A'    6 A"                 
 -0.491  -0.487  -0.476  -0.464  -0.438  -0.408  -0.333  -0.263
 27 A'   28 A'    7 A"    8 A"   29 A'   30 A'    9 A"   31 A'                 
 -0.229
 10 A"                                                                         
 -- Virtual --                   
 -0.099  -0.083  -0.004  -0.002   0.017   0.041   0.043   0.049
 11 A"   32 A'   33 A'   34 A'   35 A'   12 A"   36 A'   37 A'                 
  0.055   0.064   0.078   0.085   0.088   0.111   0.118   0.132
 38 A'   39 A'   13 A"   14 A"   40 A'   41 A'   42 A'   15 A"                 
  0.132   0.138   0.176   0.181   0.194   0.220   0.247   0.271
 43 A'   44 A'   45 A'   46 A'   47 A'   48 A'   16 A"   49 A'                 
  0.293   0.317   0.319   0.340   0.358   0.364   0.385   0.397
 50 A'   51 A'   17 A"   52 A'   53 A'   54 A'   55 A'   18 A"                 
  0.404   0.424   0.428   0.445   0.489   0.513   0.522   0.537
 56 A'   19 A"   57 A'   58 A'   20 A"   59 A'   21 A"   22 A"                 
  0.541   0.572   0.604   0.627   0.702   0.732   0.759   0.783
 60 A'   61 A'   23 A"   62 A'   63 A'   64 A'   65 A'   24 A"                 
  0.786   0.844   0.873   0.932   0.977   1.046   1.104   1.175
 66 A'   25 A"   67 A'   68 A'   69 A'   70 A'   71 A'   26 A"                 
  1.203   1.215   1.279   1.371   1.375   1.389   1.407   1.448
 27 A"   72 A'   73 A'   28 A"   74 A'   29 A"   75 A'   76 A'                 
  1.469   1.502   1.575   1.642   1.683   1.711   1.879   1.903
 77 A'   30 A"   78 A'   31 A"   79 A'   80 A'   81 A'   82 A'                 
  1.966   1.974   2.030   2.076   2.138   2.227   2.318   2.466
 83 A'   32 A"   84 A'   85 A'   86 A'   33 A"   87 A'   88 A'                 
  2.566   2.688   2.728   2.883   3.025   3.378   3.727   3.731
 34 A"   35 A"   89 A'   90 A'   91 A'   92 A'   36 A"   37 A"                 
  3.743   3.752   3.769   3.875   3.954   3.973   4.038   4.063
 93 A'   94 A'   95 A'   38 A"   39 A"   40 A"   96 A'   41 A"                 
  4.105   4.195   4.308   4.442   4.826   6.226   6.265   6.317
 97 A'   98 A'   99 A'  100 A'  101 A'   42 A"   43 A"  102 A'                 
  6.332   6.370   6.641   6.753   7.517   7.579   7.664   9.798
103 A'  104 A'  105 A'  106 A'   44 A"  107 A'  108 A'  109 A'                 
 23.340  23.398  25.793  26.000  26.363  47.999  66.700  66.713
110 A'  111 A'   45 A"  112 A'  113 A'  114 A'  115 A'  116 A'                 
215.807 289.724 289.784 289.8921020.826
117 A'   46 A"  118 A'  119 A'  120 A'                                         
 --------------------------------------------------------------

          Ground-State Mulliken Net Atomic Charges

     Atom                 Charge (a.u.)
  ----------------------------------------
      1 F                    -0.075584
      2 Br                   -0.050297
      3 F                    -0.079505
      4 Cl                    0.339561
      5 C                    -0.087499
      6 C                    -0.046676
  ----------------------------------------
  Sum of atomic charges =     0.000000

 -----------------------------------------------------------------
                    Cartesian Multipole Moments
 -----------------------------------------------------------------
    Charge (ESU x 10^10)
                 0.0000
    Dipole Moment (Debye)
         X      -1.8712      Y      -0.3857      Z       0.0000
       Tot       1.9106
    Quadrupole Moments (Debye-Ang)
        XX     -53.0964     XY       0.3973     YY     -54.1597
        XZ      -0.0000     YZ      -0.0000     ZZ     -52.1507
    Octopole Moments (Debye-Ang^2)
       XXX     -31.4095    XXY       4.6079    XYY      -9.7791
       YYY      10.7236    XXZ       0.0000    XYZ       0.0000
       YYZ       0.0000    XZZ      -3.0436    YZZ       3.9603
       ZZZ       0.0000
    Hexadecapole Moments (Debye-Ang^3)
      XXXX    -846.7861   XXXY       1.1406   XXYY    -195.9760
      XYYY       6.5170   YYYY    -360.3812   XXXZ      -0.0000
      XXYZ      -0.0000   XYYZ      -0.0000   YYYZ      -0.0000
      XXZZ    -146.5831   XYZZ       1.2964   YYZZ     -69.9595
      XZZZ      -0.0000   YZZZ       0.0000   ZZZZ     -57.1451
 -----------------------------------------------------------------
 Calculating analytic gradient of the SCF energy
 Gradient of SCF Energy
            1           2           3           4           5           6
    1   0.0502927   0.1087333   0.0507815   0.0047650   0.0610588  -0.2756314
    2   0.0109725  -0.2625331   0.0016595   0.2581785   0.0094083  -0.0176858
    3   0.0000000   0.0000000  -0.0000000  -0.0000000  -0.0000000   0.0000000
 Max gradient component =       2.756E-01
 RMS gradient           =       1.137E-01
 Gradient time:  CPU 8.40 s  wall 2.20 s
 Geometry Optimization Parameters
   NAtoms,    NIC,     NZ,  NCons,   NDum,   NFix, NCnnct, MaxDiis
        6      32       0       0       0       0       0       0

 Cartesian Hessian Update
 Hessian Updated using BFGS Update


** GEOMETRY OPTIMIZATION IN DELOCALIZED INTERNAL COORDINATES **
   Searching for a Minimum

   Optimization Cycle:   4

                       Coordinates (Angstroms)
     ATOM                X               Y               Z
      1  F         2.5717856275    1.1458545402    0.0000000000
      2  Br       -1.2605441846    0.7911593543    0.0000000000
      3  F         2.8306039178   -0.9409853514    0.0000000000
      4  Cl       -0.8929592918   -1.4664421500    0.0000000000
      5  C         1.8217505521   -0.0061008445    0.0000000000
      6  C         0.0281432880   -0.2262071298    0.0000000000
   Point Group: cs    Number of degrees of freedom:     9


   Energy is  -3310.025148069

 Hessian Updated using BFGS Update

  9 Hessian modes will be used to form the next step
  Hessian Eigenvalues:
     0.043097    0.250002    0.250011    0.257082    0.357460    0.417135
     0.433439    0.745176    1.063822

 Minimum Search - Taking Simple RFO Step
 Searching for Lamda that Minimizes Along All modes
 Value Taken    Lamda =  -0.23900630
 Calculated Step too Large.  Step scaled by  0.346463
 Step Taken.  Stepsize is  0.300000

                             Maximum     Tolerance    Cnvgd?
         Gradient           0.207709      0.000300      NO
         Displacement       0.192414      0.001200      NO
         Energy change     -0.092644      0.000001      NO


 New Cartesian Coordinates Obtained by Inverse Iteration

 Displacement from previous Coordinates is:  0.365571
 ----------------------------------------------------------------
             Standard Nuclear Orientation (Angstroms)
    I     Atom           X                Y                Z
 ----------------------------------------------------------------
    1      F       2.4842222890     1.1417267891     0.0000000000
    2      Br     -1.1969652870     0.8341470624     0.0000000000
    3      F       2.7450474608    -0.9593059653     0.0000000000
    4      Cl     -0.8106199239    -1.4900535803     0.0000000000
    5      C       1.7707629280    -0.0128800659     0.0000000000
    6      C       0.1063324423    -0.2163558211     0.0000000000
 ----------------------------------------------------------------
 Molecular Point Group                 Cs    NOp =  2
 Largest Abelian Subgroup              Cs    NOp =  2
 Nuclear Repulsion Energy =   508.4631172612 hartrees
 There are       41 alpha and       41 beta electrons
 Applying Cartesian multipole field
    Component          Value
    ---------          -----
     (2,0,0)        1.00000E-11
     (0,2,0)        2.00000E-11
     (0,0,2)       -3.00000E-11
 Nucleus-field energy     =     0.0000000132 hartrees
 Requested basis set is 6-311++G(d,p)
 There are 56 shells and 166 basis functions
 A cutoff of  1.0D-11 yielded   1320 shell pairs
 There are     12322 function pairs (     13533 Cartesian)
 Smallest overlap matrix eigenvalue = 1.12E-04
 Guess MOs from SCF MO coefficient file

 -----------------------------------------------------------------------
  General SCF calculation program by
  Eric Jon Sundstrom, Paul Horn, Yuezhi Mao, Dmitri Zuev, Alec White,
  David Stuck, Shaama M.S., Shane Yost, Joonho Lee, David Small,
  Daniel Levine, Susi Lehtola, Hugh Burton, Evgeny Epifanovsky
 -----------------------------------------------------------------------
 Exchange:     0.2000 Hartree-Fock + 0.0800 Slater + 0.7200 B88
 Correlation:  0.1900 VWN1RPA + 0.8100 LYP
 Using SG-1 standard quadrature grid
 using 4 threads for integral computing
 -------------------------------------------------------
 OpenMP Integral computing Module                
 Release: version 2.0, May 2017, Q-Chem Inc. Pleasanton 
 -------------------------------------------------------
 -------------------------------------------------------
 OpenMP BLAS3 based DFT computing Module                
 Release: version 1.0, May 2013, Q-Chem Inc. Pittsburgh 
 -------------------------------------------------------
 A restricted SCF calculation will be
 performed using DIIS
 SCF converges when DIIS error is below 1.0e-08
 ---------------------------------------
  Cycle       Energy         DIIS error
 ---------------------------------------
    1   -3310.0993319204      1.08e-03  
    2   -3310.1032487848      5.83e-04  
    3   -3310.1008644985      9.53e-04  
    4   -3310.1041477791      2.50e-04  
    5   -3310.1043518862      5.34e-05  
    6   -3310.1043581707      1.20e-05  
    7   -3310.1043584955      4.01e-06  
    8   -3310.1043585459      1.21e-06  
    9   -3310.1043585508      2.96e-07  
   10   -3310.1043585511      9.44e-08  
   11   -3310.1043585511      3.17e-08  
   12   -3310.1043585511      9.64e-09  Convergence criterion met
 ---------------------------------------
 SCF time:   CPU 29.22s  wall 7.00s 
 SCF   energy in the final basis set =    -3310.1043585511
 Total energy in the final basis set =    -3310.1043585511

 --------------------------------------------------------------
             Orbital Energies (a.u.) and Symmetries
 --------------------------------------------------------------

 Alpha MOs, Restricted
 -- Occupied --                  
-482.87 -101.59  -62.52  -56.34  -56.34  -56.34  -24.75  -24.75
  1 A'    2 A'    3 A'    4 A'    1 A"    5 A'    6 A'    7 A'                 
-10.407 -10.326  -9.514  -8.733  -7.278  -7.268  -7.267  -6.566
  8 A'    9 A'   10 A'   11 A'   12 A'    2 A"   13 A'   14 A'                 
 -6.552  -6.551  -2.677  -2.673  -2.672  -2.661  -2.661  -1.310
  3 A"   15 A'   16 A'    4 A"   17 A'    5 A"   18 A'   19 A'                 
 -1.245  -1.021  -0.837  -0.727  -0.641  -0.591  -0.569  -0.541
 20 A'   21 A'   22 A'   23 A'   24 A'   25 A'   26 A'    6 A"                 
 -0.489  -0.482  -0.470  -0.463  -0.446  -0.403  -0.331  -0.269
 27 A'   28 A'    7 A"    8 A"   29 A'   30 A'    9 A"   31 A'                 
 -0.237
 10 A"                                                                         
 -- Virtual --                   
 -0.084  -0.045  -0.004  -0.003   0.024   0.042   0.048   0.054
 11 A"   32 A'   33 A'   34 A'   35 A'   12 A"   36 A'   37 A'                 
  0.055   0.061   0.077   0.086   0.091   0.111   0.120   0.131
 38 A'   39 A'   13 A"   14 A"   40 A'   41 A'   42 A'   43 A'                 
  0.134   0.141   0.183   0.189   0.202   0.227   0.245   0.276
 15 A"   44 A'   45 A'   46 A'   47 A'   48 A'   16 A"   49 A'                 
  0.296   0.315   0.318   0.336   0.355   0.372   0.386   0.401
 50 A'   51 A'   17 A"   52 A'   53 A'   54 A'   55 A'   18 A"                 
  0.406   0.428   0.439   0.457   0.498   0.513   0.524   0.544
 56 A'   19 A"   57 A'   58 A'   20 A"   59 A'   21 A"   22 A"                 
  0.549   0.567   0.612   0.631   0.699   0.750   0.765   0.788
 60 A'   61 A'   23 A"   62 A'   63 A'   64 A'   65 A'   24 A"                 
  0.800   0.842   0.874   0.922   1.000   1.066   1.085   1.170
 66 A'   25 A"   67 A'   68 A'   69 A'   70 A'   71 A'   26 A"                 
  1.191   1.203   1.290   1.356   1.381   1.404   1.409   1.439
 27 A"   72 A'   73 A'   28 A"   29 A"   74 A'   75 A'   76 A'                 
  1.501   1.512   1.598   1.670   1.689   1.713   1.884   1.903
 77 A'   30 A"   78 A'   79 A'   31 A"   80 A'   81 A'   82 A'                 
  1.981   2.000   2.032   2.099   2.198   2.232   2.327   2.482
 32 A"   83 A'   84 A'   85 A'   86 A'   33 A"   87 A'   88 A'                 
  2.566   2.712   2.777   2.920   3.018   3.488   3.721   3.727
 34 A"   35 A"   89 A'   90 A'   91 A'   92 A'   36 A"   37 A"                 
  3.738   3.753   3.777   3.892   3.963   3.976   4.036   4.068
 93 A'   94 A'   95 A'   38 A"   39 A"   40 A"   96 A'   41 A"                 
  4.135   4.206   4.315   4.482   4.855   6.221   6.263   6.324
 97 A'   98 A'   99 A'  100 A'  101 A'   42 A"   43 A"  102 A'                 
  6.329   6.379   6.694   6.750   7.522   7.583   7.666   9.793
103 A'  104 A'  105 A'  106 A'   44 A"  107 A'  108 A'  109 A'                 
 23.383  23.393  25.797  26.010  26.368  47.992  66.698  66.715
110 A'  111 A'   45 A"  112 A'  113 A'  114 A'  115 A'  116 A'                 
215.796 289.728 289.786 289.8931020.814
117 A'   46 A"  118 A'  119 A'  120 A'                                         

 Beta MOs, Restricted
 -- Occupied --                  
-482.87 -101.59  -62.52  -56.34  -56.34  -56.34  -24.75  -24.75
  1 A'    2 A'    3 A'    4 A'    1 A"    5 A'    6 A'    7 A'                 
-10.407 -10.326  -9.514  -8.733  -7.278  -7.268  -7.267  -6.566
  8 A'    9 A'   10 A'   11 A'   12 A'    2 A"   13 A'   14 A'                 
 -6.552  -6.551  -2.677  -2.673  -2.672  -2.661  -2.661  -1.310
  3 A"   15 A'   16 A'    4 A"   17 A'    5 A"   18 A'   19 A'                 
 -1.245  -1.021  -0.837  -0.727  -0.641  -0.591  -0.569  -0.541
 20 A'   21 A'   22 A'   23 A'   24 A'   25 A'   26 A'    6 A"                 
 -0.489  -0.482  -0.470  -0.463  -0.446  -0.403  -0.331  -0.269
 27 A'   28 A'    7 A"    8 A"   29 A'   30 A'    9 A"   31 A'                 
 -0.237
 10 A"                                                                         
 -- Virtual --                   
 -0.084  -0.045  -0.004  -0.003   0.024   0.042   0.048   0.054
 11 A"   32 A'   33 A'   34 A'   35 A'   12 A"   36 A'   37 A'                 
  0.055   0.061   0.077   0.086   0.091   0.111   0.120   0.131
 38 A'   39 A'   13 A"   14 A"   40 A'   41 A'   42 A'   43 A'                 
  0.134   0.141   0.183   0.189   0.202   0.227   0.245   0.276
 15 A"   44 A'   45 A'   46 A'   47 A'   48 A'   16 A"   49 A'                 
  0.296   0.315   0.318   0.336   0.355   0.372   0.386   0.401
 50 A'   51 A'   17 A"   52 A'   53 A'   54 A'   55 A'   18 A"                 
  0.406   0.428   0.439   0.457   0.498   0.513   0.524   0.544
 56 A'   19 A"   57 A'   58 A'   20 A"   59 A'   21 A"   22 A"                 
  0.549   0.567   0.612   0.631   0.699   0.750   0.765   0.788
 60 A'   61 A'   23 A"   62 A'   63 A'   64 A'   65 A'   24 A"                 
  0.800   0.842   0.874   0.922   1.000   1.066   1.085   1.170
 66 A'   25 A"   67 A'   68 A'   69 A'   70 A'   71 A'   26 A"                 
  1.191   1.203   1.290   1.356   1.381   1.404   1.409   1.439
 27 A"   72 A'   73 A'   28 A"   29 A"   74 A'   75 A'   76 A'                 
  1.501   1.512   1.598   1.670   1.689   1.713   1.884   1.903
 77 A'   30 A"   78 A'   79 A'   31 A"   80 A'   81 A'   82 A'                 
  1.981   2.000   2.032   2.099   2.198   2.232   2.327   2.482
 32 A"   83 A'   84 A'   85 A'   86 A'   33 A"   87 A'   88 A'                 
  2.566   2.712   2.777   2.920   3.018   3.488   3.721   3.727
 34 A"   35 A"   89 A'   90 A'   91 A'   92 A'   36 A"   37 A"                 
  3.738   3.753   3.777   3.892   3.963   3.976   4.036   4.068
 93 A'   94 A'   95 A'   38 A"   39 A"   40 A"   96 A'   41 A"                 
  4.135   4.206   4.315   4.482   4.855   6.221   6.263   6.324
 97 A'   98 A'   99 A'  100 A'  101 A'   42 A"   43 A"  102 A'                 
  6.329   6.379   6.694   6.750   7.522   7.583   7.666   9.793
103 A'  104 A'  105 A'  106 A'   44 A"  107 A'  108 A'  109 A'                 
 23.383  23.393  25.797  26.010  26.368  47.992  66.698  66.715
110 A'  111 A'   45 A"  112 A'  113 A'  114 A'  115 A'  116 A'                 
215.796 289.728 289.786 289.8931020.814
117 A'   46 A"  118 A'  119 A'  120 A'                                         
 --------------------------------------------------------------

          Ground-State Mulliken Net Atomic Charges

     Atom                 Charge (a.u.)
  ----------------------------------------
      1 F                    -0.076293
      2 Br                   -0.062113
      3 F                    -0.081140
      4 Cl                    0.319019
      5 C                    -0.097845
      6 C                    -0.001628
  ----------------------------------------
  Sum of atomic charges =    -0.000000

 -----------------------------------------------------------------
                    Cartesian Multipole Moments
 -----------------------------------------------------------------
    Charge (ESU x 10^10)
                -0.0000
    Dipole Moment (Debye)
         X      -1.4468      Y      -0.2764      Z      -0.0000
       Tot       1.4730
    Quadrupole Moments (Debye-Ang)
        XX     -52.7222     XY       0.2224     YY     -53.9607
        XZ       0.0000     YZ      -0.0000     ZZ     -52.0075
    Octopole Moments (Debye-Ang^2)
       XXX     -31.7311    XXY       4.7294    XYY     -11.1343
       YYY       9.7298    XXZ      -0.0000    XYZ       0.0000
       YYZ      -0.0000    XZZ      -3.8756    YZZ       3.6133
       ZZZ      -0.0000
    Hexadecapole Moments (Debye-Ang^3)
      XXXX    -781.3650   XXXY       5.5172   XXYY    -186.9321
      XYYY      11.6953   YYYY    -371.5179   XXXZ       0.0000
      XXYZ       0.0000   XYYZ       0.0000   YYYZ      -0.0000
      XXZZ    -135.9590   XYZZ       2.9849   YYZZ     -72.0944
      XZZZ       0.0000   YZZZ      -0.0000   ZZZZ     -56.5779
 -----------------------------------------------------------------
 Calculating analytic gradient of the SCF energy
 Gradient of SCF Energy
            1           2           3           4           5           6
    1   0.0405017   0.0843541   0.0409387   0.0009499   0.0827902  -0.2495346
    2   0.0089444  -0.2127339   0.0011876   0.2110666   0.0117675  -0.0202322
    3  -0.0000000  -0.0000000  -0.0000000  -0.0000000   0.0000000   0.0000000
 Max gradient component =       2.495E-01
 RMS gradient           =       9.718E-02
 Gradient time:  CPU 8.55 s  wall 2.25 s
 Geometry Optimization Parameters
   NAtoms,    NIC,     NZ,  NCons,   NDum,   NFix, NCnnct, MaxDiis
        6      32       0       0       0       0       0       0

 Cartesian Hessian Update
 Hessian Updated using BFGS Update


** GEOMETRY OPTIMIZATION IN DELOCALIZED INTERNAL COORDINATES **
   Searching for a Minimum

   Optimization Cycle:   5

                       Coordinates (Angstroms)
     ATOM                X               Y               Z
      1  F         2.4842222890    1.1417267891    0.0000000000
      2  Br       -1.1969652870    0.8341470624    0.0000000000
      3  F         2.7450474608   -0.9593059653    0.0000000000
      4  Cl       -0.8106199239   -1.4900535803    0.0000000000
      5  C         1.7707629280   -0.0128800659    0.0000000000
      6  C         0.1063324423   -0.2163558211    0.0000000000
   Point Group: cs    Number of degrees of freedom:     9


   Energy is  -3310.104358551

 Hessian Updated using BFGS Update

  9 Hessian modes will be used to form the next step
  Hessian Eigenvalues:
     0.044416    0.250005    0.250016    0.257855    0.360254    0.431904
     0.433440    0.730329    1.066289

 Minimum Search - Taking Simple RFO Step
 Searching for Lamda that Minimizes Along All modes
 Value Taken    Lamda =  -0.21369299
 Calculated Step too Large.  Step scaled by  0.343766
 Step Taken.  Stepsize is  0.300000

                             Maximum     Tolerance    Cnvgd?
         Gradient           0.161596      0.000300      NO
         Displacement       0.193747      0.001200      NO
         Energy change     -0.079210      0.000001      NO


 New Cartesian Coordinates Obtained by Inverse Iteration

 Displacement from previous Coordinates is:  0.368681
 ----------------------------------------------------------------
             Standard Nuclear Orientation (Angstroms)
    I     Atom           X                Y                Z
 ----------------------------------------------------------------
    1      F       2.3977558090     1.1370919501     0.0000000000
    2      Br     -1.1305760026     0.8739551496     0.0000000000
    3      F       2.6596596577    -0.9767872049     0.0000000000
    4      Cl     -0.7272176978    -1.5106580195     0.0000000000
    5      C       1.7139702739    -0.0200272884     0.0000000000
    6      C       0.1851878689    -0.2062961681     0.0000000000
 ----------------------------------------------------------------
 Molecular Point Group                 Cs    NOp =  2
 Largest Abelian Subgroup              Cs    NOp =  2
 Nuclear Repulsion Energy =   512.5885640216 hartrees
 There are       41 alpha and       41 beta electrons
 Applying Cartesian multipole field
    Component          Value
    ---------          -----
     (2,0,0)        1.00000E-11
     (0,2,0)        2.00000E-11
     (0,0,2)       -3.00000E-11
 Nucleus-field energy     =     0.0000000128 hartrees
 Requested basis set is 6-311++G(d,p)
 There are 56 shells and 166 basis functions
 A cutoff of  1.0D-11 yielded   1328 shell pairs
 There are     12418 function pairs (     13641 Cartesian)
 Smallest overlap matrix eigenvalue = 6.82E-05
 Guess MOs from SCF MO coefficient file

 -----------------------------------------------------------------------
  General SCF calculation program by
  Eric Jon Sundstrom, Paul Horn, Yuezhi Mao, Dmitri Zuev, Alec White,
  David Stuck, Shaama M.S., Shane Yost, Joonho Lee, David Small,
  Daniel Levine, Susi Lehtola, Hugh Burton, Evgeny Epifanovsky
 -----------------------------------------------------------------------
 Exchange:     0.2000 Hartree-Fock + 0.0800 Slater + 0.7200 B88
 Correlation:  0.1900 VWN1RPA + 0.8100 LYP
 Using SG-1 standard quadrature grid
 using 4 threads for integral computing
 -------------------------------------------------------
 OpenMP Integral computing Module                
 Release: version 2.0, May 2017, Q-Chem Inc. Pleasanton 
 -------------------------------------------------------
 -------------------------------------------------------
 OpenMP BLAS3 based DFT computing Module                
 Release: version 1.0, May 2013, Q-Chem Inc. Pittsburgh 
 -------------------------------------------------------
 A restricted SCF calculation will be
 performed using DIIS
 SCF converges when DIIS error is below 1.0e-08
 ---------------------------------------
  Cycle       Energy         DIIS error
 ---------------------------------------
    1   -3310.1671746191      1.21e-03  
    2   -3310.1719570232      5.67e-04  
    3   -3310.1712163352      7.15e-04  
    4   -3310.1727966368      1.95e-04  
    5   -3310.1729206107      6.33e-05  
    6   -3310.1729302848      8.56e-06  
    7   -3310.1729304348      2.22e-06  
    8   -3310.1729304438      6.61e-07  
    9   -3310.1729304449      2.22e-07  
   10   -3310.1729304451      5.20e-08  
   11   -3310.1729304451      1.61e-08  
   12   -3310.1729304451      5.78e-09  Convergence criterion met
 ---------------------------------------
 SCF time:   CPU 29.75s  wall 8.00s 
 SCF   energy in the final basis set =    -3310.1729304451
 Total energy in the final basis set =    -3310.1729304451

 --------------------------------------------------------------
             Orbital Energies (a.u.) and Symmetries
 --------------------------------------------------------------

 Alpha MOs, Restricted
 -- Occupied --                  
-482.86 -101.59  -62.52  -56.34  -56.33  -56.33  -24.75  -24.75
  1 A'    2 A'    3 A'    4 A'    1 A"    5 A'    6 A'    7 A'                 
-10.400 -10.318  -9.509  -8.730  -7.274  -7.264  -7.263  -6.562
  8 A'    9 A'   10 A'   11 A'   12 A'    2 A"   13 A'   14 A'                 
 -6.548  -6.547  -2.674  -2.669  -2.669  -2.657  -2.657  -1.317
  3 A"   15 A'   16 A'    4 A"   17 A'    5 A"   18 A'   19 A'                 
 -1.253  -1.004  -0.834  -0.748  -0.650  -0.599  -0.569  -0.548
 20 A'   21 A'   22 A'   23 A'   24 A'   25 A'   26 A'    6 A"                 
 -0.489  -0.479  -0.475  -0.454  -0.450  -0.398  -0.330  -0.274
 27 A'   28 A'    7 A"    8 A"   29 A'   30 A'    9 A"   31 A'                 
 -0.249
 10 A"                                                                         
 -- Virtual --                   
 -0.065  -0.024  -0.005  -0.002   0.030   0.043   0.051   0.057
 11 A"   32 A'   33 A'   34 A'   35 A'   12 A"   36 A'   37 A'                 
  0.059   0.071   0.077   0.086   0.095   0.113   0.123   0.131
 38 A'   39 A'   13 A"   14 A"   40 A'   41 A'   42 A'   43 A'                 
  0.135   0.145   0.184   0.201   0.213   0.236   0.243   0.282
 15 A"   44 A'   45 A'   46 A'   47 A'   48 A'   16 A"   49 A'                 
  0.301   0.314   0.317   0.332   0.355   0.377   0.395   0.404
 50 A'   51 A'   17 A"   52 A'   53 A'   54 A'   55 A'   18 A"                 
  0.410   0.431   0.450   0.469   0.505   0.516   0.525   0.551
 56 A'   19 A"   57 A'   58 A'   20 A"   59 A'   21 A"   22 A"                 
  0.554   0.572   0.619   0.638   0.692   0.759   0.781   0.796
 60 A'   61 A'   23 A"   62 A'   63 A'   64 A'   65 A'   24 A"                 
  0.817   0.842   0.873   0.915   1.014   1.070   1.089   1.161
 66 A'   25 A"   67 A'   68 A'   69 A'   70 A'   71 A'   26 A"                 
  1.188   1.193   1.303   1.338   1.378   1.407   1.417   1.433
 27 A"   72 A'   73 A'   28 A"   29 A"   74 A'   75 A'   76 A'                 
  1.514   1.531   1.646   1.669   1.741   1.750   1.897   1.905
 77 A'   30 A"   78 A'   79 A'   80 A'   31 A"   81 A'   82 A'                 
  1.988   2.026   2.051   2.117   2.236   2.265   2.341   2.493
 32 A"   83 A'   84 A'   85 A'   33 A"   86 A'   87 A'   88 A'                 
  2.571   2.744   2.883   2.950   3.017   3.544   3.717   3.726
 34 A"   35 A"   89 A'   90 A'   91 A'   92 A'   36 A"   37 A"                 
  3.735   3.764   3.802   3.909   3.970   3.978   4.031   4.072
 93 A'   94 A'   95 A'   38 A"   39 A"   40 A"   96 A'   41 A"                 
  4.150   4.223   4.325   4.536   4.876   6.218   6.263   6.326
 97 A'   98 A'   99 A'  100 A'  101 A'   42 A"   43 A"  102 A'                 
  6.334   6.400   6.730   6.762   7.527   7.586   7.671   9.789
103 A'  104 A'  105 A'  106 A'   44 A"  107 A'  108 A'  109 A'                 
 23.384  23.513  25.801  26.020  26.382  47.986  66.698  66.721
110 A'  111 A'   45 A"  112 A'  113 A'  114 A'  115 A'  116 A'                 
215.788 289.731 289.789 289.8981020.805
117 A'   46 A"  118 A'  119 A'  120 A'                                         

 Beta MOs, Restricted
 -- Occupied --                  
-482.86 -101.59  -62.52  -56.34  -56.33  -56.33  -24.75  -24.75
  1 A'    2 A'    3 A'    4 A'    1 A"    5 A'    6 A'    7 A'                 
-10.400 -10.318  -9.509  -8.730  -7.274  -7.264  -7.263  -6.562
  8 A'    9 A'   10 A'   11 A'   12 A'    2 A"   13 A'   14 A'                 
 -6.548  -6.547  -2.674  -2.669  -2.669  -2.657  -2.657  -1.317
  3 A"   15 A'   16 A'    4 A"   17 A'    5 A"   18 A'   19 A'                 
 -1.253  -1.004  -0.834  -0.748  -0.650  -0.599  -0.569  -0.548
 20 A'   21 A'   22 A'   23 A'   24 A'   25 A'   26 A'    6 A"                 
 -0.489  -0.479  -0.475  -0.454  -0.450  -0.398  -0.330  -0.274
 27 A'   28 A'    7 A"    8 A"   29 A'   30 A'    9 A"   31 A'                 
 -0.249
 10 A"                                                                         
 -- Virtual --                   
 -0.065  -0.024  -0.005  -0.002   0.030   0.043   0.051   0.057
 11 A"   32 A'   33 A'   34 A'   35 A'   12 A"   36 A'   37 A'                 
  0.059   0.071   0.077   0.086   0.095   0.113   0.123   0.131
 38 A'   39 A'   13 A"   14 A"   40 A'   41 A'   42 A'   43 A'                 
  0.135   0.145   0.184   0.201   0.213   0.236   0.243   0.282
 15 A"   44 A'   45 A'   46 A'   47 A'   48 A'   16 A"   49 A'                 
  0.301   0.314   0.317   0.332   0.355   0.377   0.395   0.404
 50 A'   51 A'   17 A"   52 A'   53 A'   54 A'   55 A'   18 A"                 
  0.410   0.431   0.450   0.469   0.505   0.516   0.525   0.551
 56 A'   19 A"   57 A'   58 A'   20 A"   59 A'   21 A"   22 A"                 
  0.554   0.572   0.619   0.638   0.692   0.759   0.781   0.796
 60 A'   61 A'   23 A"   62 A'   63 A'   64 A'   65 A'   24 A"                 
  0.817   0.842   0.873   0.915   1.014   1.070   1.089   1.161
 66 A'   25 A"   67 A'   68 A'   69 A'   70 A'   71 A'   26 A"                 
  1.188   1.193   1.303   1.338   1.378   1.407   1.417   1.433
 27 A"   72 A'   73 A'   28 A"   29 A"   74 A'   75 A'   76 A'                 
  1.514   1.531   1.646   1.669   1.741   1.750   1.897   1.905
 77 A'   30 A"   78 A'   79 A'   80 A'   31 A"   81 A'   82 A'                 
  1.988   2.026   2.051   2.117   2.236   2.265   2.341   2.493
 32 A"   83 A'   84 A'   85 A'   33 A"   86 A'   87 A'   88 A'                 
  2.571   2.744   2.883   2.950   3.017   3.544   3.717   3.726
 34 A"   35 A"   89 A'   90 A'   91 A'   92 A'   36 A"   37 A"                 
  3.735   3.764   3.802   3.909   3.970   3.978   4.031   4.072
 93 A'   94 A'   95 A'   38 A"   39 A"   40 A"   96 A'   41 A"                 
  4.150   4.223   4.325   4.536   4.876   6.218   6.263   6.326
 97 A'   98 A'   99 A'  100 A'  101 A'   42 A"   43 A"  102 A'                 
  6.334   6.400   6.730   6.762   7.527   7.586   7.671   9.789
103 A'  104 A'  105 A'  106 A'   44 A"  107 A'  108 A'  109 A'                 
 23.384  23.513  25.801  26.020  26.382  47.986  66.698  66.721
110 A'  111 A'   45 A"  112 A'  113 A'  114 A'  115 A'  116 A'                 
215.788 289.731 289.789 289.8981020.805
117 A'   46 A"  118 A'  119 A'  120 A'                                         
 --------------------------------------------------------------

          Ground-State Mulliken Net Atomic Charges

     Atom                 Charge (a.u.)
  ----------------------------------------
      1 F                    -0.082670
      2 Br                   -0.072591
      3 F                    -0.088484
      4 Cl                    0.300052
      5 C                    -0.121055
      6 C                     0.064747
  ----------------------------------------
  Sum of atomic charges =     0.000000

 -----------------------------------------------------------------
                    Cartesian Multipole Moments
 -----------------------------------------------------------------
    Charge (ESU x 10^10)
                 0.0000
    Dipole Moment (Debye)
         X      -1.1252      Y      -0.1912      Z       0.0000
       Tot       1.1413
    Quadrupole Moments (Debye-Ang)
        XX     -52.5044     XY       0.0804     YY     -53.8107
        XZ      -0.0000     YZ       0.0000     ZZ     -51.7900
    Octopole Moments (Debye-Ang^2)
       XXX     -33.2122    XXY       4.7514    XYY     -12.6361
       YYY       8.7421    XXZ       0.0000    XYZ      -0.0000
       YYZ       0.0000    XZZ      -4.7667    YZZ       3.2649
       ZZZ       0.0000
    Hexadecapole Moments (Debye-Ang^3)
      XXXX    -720.1815   XXXY       9.7642   XXYY    -178.6413
      XYYY      16.3791   YYYY    -382.1063   XXXZ       0.0000
      XXYZ      -0.0000   XYYZ      -0.0000   YYYZ       0.0000
      XXZZ    -125.7197   XYZZ       4.5321   YYZZ     -74.1349
      XZZZ      -0.0000   YZZZ       0.0000   ZZZZ     -55.8471
 -----------------------------------------------------------------
 Calculating analytic gradient of the SCF energy
 Gradient of SCF Energy
            1           2           3           4           5           6
    1   0.0305017   0.0674045   0.0307983  -0.0012642   0.0823889  -0.2098291
    2   0.0062103  -0.1752015   0.0013428   0.1747164   0.0112914  -0.0183593
    3  -0.0000000   0.0000000   0.0000000   0.0000000  -0.0000000  -0.0000000
 Max gradient component =       2.098E-01
 RMS gradient           =       8.130E-02
 Gradient time:  CPU 8.69 s  wall 2.28 s
 Geometry Optimization Parameters
   NAtoms,    NIC,     NZ,  NCons,   NDum,   NFix, NCnnct, MaxDiis
        6      32       0       0       0       0       0       0

 Cartesian Hessian Update
 Hessian Updated using BFGS Update


** GEOMETRY OPTIMIZATION IN DELOCALIZED INTERNAL COORDINATES **
   Searching for a Minimum

   Optimization Cycle:   6

                       Coordinates (Angstroms)
     ATOM                X               Y               Z
      1  F         2.3977558090    1.1370919501    0.0000000000
      2  Br       -1.1305760026    0.8739551496    0.0000000000
      3  F         2.6596596577   -0.9767872049    0.0000000000
      4  Cl       -0.7272176978   -1.5106580195    0.0000000000
      5  C         1.7139702739   -0.0200272884    0.0000000000
      6  C         0.1851878689   -0.2062961681    0.0000000000
   Point Group: cs    Number of degrees of freedom:     9


   Energy is  -3310.172930445

 Hessian Updated using BFGS Update

  9 Hessian modes will be used to form the next step
  Hessian Eigenvalues:
     0.103334    0.249992    0.250027    0.259866    0.318309    0.428936
     0.433440    0.654711    1.064408

 Minimum Search - Taking Simple RFO Step
 Searching for Lamda that Minimizes Along All modes
 Value Taken    Lamda =  -0.15592615
 Calculated Step too Large.  Step scaled by  0.404027
 Step Taken.  Stepsize is  0.300000

                             Maximum     Tolerance    Cnvgd?
         Gradient           0.129968      0.000300      NO
         Displacement       0.191933      0.001200      NO
         Energy change     -0.068572      0.000001      NO


 New Cartesian Coordinates Obtained by Inverse Iteration

 Displacement from previous Coordinates is:  0.359465
 ----------------------------------------------------------------
             Standard Nuclear Orientation (Angstroms)
    I     Atom           X                Y                Z
 ----------------------------------------------------------------
    1      F       2.3161454722     1.1321266161     0.0000000000
    2      Br     -1.0664965268     0.9164655739     0.0000000000
    3      F       2.5772415440    -0.9930889939     0.0000000000
    4      Cl     -0.6446119069    -1.5349607539     0.0000000000
    5      C       1.6562323976    -0.0267856574     0.0000000000
    6      C       0.2602689290    -0.1964783660     0.0000000000
 ----------------------------------------------------------------
 Molecular Point Group                 Cs    NOp =  2
 Largest Abelian Subgroup              Cs    NOp =  2
 Nuclear Repulsion Energy =   516.8768902175 hartrees
 There are       41 alpha and       41 beta electrons
 Applying Cartesian multipole field
    Component          Value
    ---------          -----
     (2,0,0)        1.00000E-11
     (0,2,0)        2.00000E-11
     (0,0,2)       -3.00000E-11
 Nucleus-field energy     =     0.0000000126 hartrees
 Requested basis set is 6-311++G(d,p)
 There are 56 shells and 166 basis functions
 A cutoff of  1.0D-11 yielded   1333 shell pairs
 There are     12449 function pairs (     13674 Cartesian)
 Smallest overlap matrix eigenvalue = 3.94E-05
 Guess MOs from SCF MO coefficient file

 -----------------------------------------------------------------------
  General SCF calculation program by
  Eric Jon Sundstrom, Paul Horn, Yuezhi Mao, Dmitri Zuev, Alec White,
  David Stuck, Shaama M.S., Shane Yost, Joonho Lee, David Small,
  Daniel Levine, Susi Lehtola, Hugh Burton, Evgeny Epifanovsky
 -----------------------------------------------------------------------
 Exchange:     0.2000 Hartree-Fock + 0.0800 Slater + 0.7200 B88
 Correlation:  0.1900 VWN1RPA + 0.8100 LYP
 Using SG-1 standard quadrature grid
 using 4 threads for integral computing
 -------------------------------------------------------
 OpenMP Integral computing Module                
 Release: version 2.0, May 2017, Q-Chem Inc. Pleasanton 
 -------------------------------------------------------
 -------------------------------------------------------
 OpenMP BLAS3 based DFT computing Module                
 Release: version 1.0, May 2013, Q-Chem Inc. Pittsburgh 
 -------------------------------------------------------
 A restricted SCF calculation will be
 performed using DIIS
 SCF converges when DIIS error is below 1.0e-08
 ---------------------------------------
  Cycle       Energy         DIIS error
 ---------------------------------------
    1   -3310.2191046662      1.42e-03  
    2   -3310.2249529529      6.43e-04  
    3   -3310.2247783437      6.83e-04  
    4   -3310.2261156124      1.00e-04  
    5   -3310.2261349335      6.56e-05  
    6   -3310.2261475343      9.28e-06  
    7   -3310.2261477447      1.92e-06  
    8   -3310.2261477509      4.37e-07  
    9   -3310.2261477513      1.46e-07  
   10   -3310.2261477514      4.31e-08  
   11   -3310.2261477514      1.16e-08  
   12   -3310.2261477514      3.45e-09  Convergence criterion met
 ---------------------------------------
 SCF time:   CPU 30.27s  wall 8.00s 
 SCF   energy in the final basis set =    -3310.2261477514
 Total energy in the final basis set =    -3310.2261477514

 --------------------------------------------------------------
             Orbital Energies (a.u.) and Symmetries
 --------------------------------------------------------------

 Alpha MOs, Restricted
 -- Occupied --                  
-482.86 -101.59  -62.52  -56.34  -56.33  -56.33  -24.75  -24.75
  1 A'    2 A'    3 A'    4 A'    1 A"    5 A'    6 A'    7 A'                 
-10.390 -10.307  -9.506  -8.727  -7.271  -7.260  -7.260  -6.560
  8 A'    9 A'   10 A'   11 A'   12 A'    2 A"   13 A'   14 A'                 
 -6.546  -6.545  -2.671  -2.667  -2.666  -2.655  -2.655  -1.321
  3 A"   15 A'   16 A'    4 A"   17 A'    5 A"   18 A'   19 A'                 
 -1.258  -0.989  -0.832  -0.774  -0.658  -0.606  -0.567  -0.555
 20 A'   21 A'   22 A'   23 A'   24 A'   25 A'   26 A'    6 A"                 
 -0.489  -0.477  -0.477  -0.451  -0.446  -0.392  -0.330  -0.280
 27 A'   28 A'    7 A"   29 A'    8 A"   30 A'    9 A"   31 A'                 
 -0.262
 10 A"                                                                         
 -- Virtual --                   
 -0.043  -0.023  -0.007  -0.001   0.032   0.044   0.048   0.058
 11 A"   32 A'   33 A'   34 A'   35 A'   12 A"   36 A'   37 A'                 
  0.061   0.077   0.081   0.087   0.103   0.116   0.126   0.136
 38 A'   13 A"   39 A'   14 A"   40 A'   41 A'   42 A'   15 A"                 
  0.138   0.155   0.184   0.209   0.230   0.242   0.245   0.287
 43 A'   44 A'   45 A'   46 A'   47 A'   16 A"   48 A'   49 A'                 
  0.305   0.314   0.316   0.329   0.364   0.377   0.406   0.409
 50 A'   51 A'   17 A"   52 A'   53 A'   54 A'   18 A"   55 A'                 
  0.416   0.434   0.458   0.489   0.510   0.524   0.525   0.555
 56 A'   19 A"   57 A'   58 A'   20 A"   21 A"   59 A'   22 A"                 
  0.558   0.586   0.625   0.646   0.688   0.764   0.796   0.810
 60 A'   61 A'   23 A"   62 A'   63 A'   64 A'   65 A'   24 A"                 
  0.834   0.842   0.876   0.910   1.017   1.056   1.110   1.150
 66 A'   25 A"   67 A'   68 A'   69 A'   70 A'   71 A'   26 A"                 
  1.184   1.198   1.314   1.324   1.379   1.403   1.419   1.429
 72 A'   27 A"   73 A'   28 A"   29 A"   74 A'   75 A'   76 A'                 
  1.500   1.555   1.685   1.707   1.787   1.816   1.914   1.917
 77 A'   30 A"   78 A'   79 A'   80 A'   31 A"   81 A'   82 A'                 
  1.996   2.039   2.087   2.146   2.241   2.300   2.379   2.496
 32 A"   83 A'   84 A'   85 A'   33 A"   86 A'   87 A'   88 A'                 
  2.585   2.778   2.964   3.007   3.062   3.522   3.715   3.728
 34 A"   35 A"   89 A'   90 A'   91 A'   92 A'   36 A"   37 A"                 
  3.735   3.773   3.849   3.926   3.975   3.981   4.026   4.075
 93 A'   94 A'   95 A'   38 A"   39 A"   40 A"   96 A'   41 A"                 
  4.159   4.237   4.337   4.585   4.892   6.217   6.264   6.325
 97 A'   98 A'   99 A'  100 A'  101 A'   42 A"   43 A"  102 A'                 
  6.342   6.426   6.734   6.800   7.530   7.588   7.676   9.785
103 A'  104 A'  105 A'  106 A'   44 A"  107 A'  108 A'  109 A'                 
 23.359  23.807  25.803  26.028  26.399  47.979  66.699  66.730
110 A'  111 A'   45 A"  112 A'  113 A'  114 A'  115 A'  116 A'                 
215.778 289.733 289.790 289.9021020.794
117 A'   46 A"  118 A'  119 A'  120 A'                                         

 Beta MOs, Restricted
 -- Occupied --                  
-482.86 -101.59  -62.52  -56.34  -56.33  -56.33  -24.75  -24.75
  1 A'    2 A'    3 A'    4 A'    1 A"    5 A'    6 A'    7 A'                 
-10.390 -10.307  -9.506  -8.727  -7.271  -7.260  -7.260  -6.560
  8 A'    9 A'   10 A'   11 A'   12 A'    2 A"   13 A'   14 A'                 
 -6.546  -6.545  -2.671  -2.667  -2.666  -2.655  -2.655  -1.321
  3 A"   15 A'   16 A'    4 A"   17 A'    5 A"   18 A'   19 A'                 
 -1.258  -0.989  -0.832  -0.774  -0.658  -0.606  -0.567  -0.555
 20 A'   21 A'   22 A'   23 A'   24 A'   25 A'   26 A'    6 A"                 
 -0.489  -0.477  -0.477  -0.451  -0.446  -0.392  -0.330  -0.280
 27 A'   28 A'    7 A"   29 A'    8 A"   30 A'    9 A"   31 A'                 
 -0.262
 10 A"                                                                         
 -- Virtual --                   
 -0.043  -0.023  -0.007  -0.001   0.032   0.044   0.048   0.058
 11 A"   32 A'   33 A'   34 A'   35 A'   12 A"   36 A'   37 A'                 
  0.061   0.077   0.081   0.087   0.103   0.116   0.126   0.136
 38 A'   13 A"   39 A'   14 A"   40 A'   41 A'   42 A'   15 A"                 
  0.138   0.155   0.184   0.209   0.230   0.242   0.245   0.287
 43 A'   44 A'   45 A'   46 A'   47 A'   16 A"   48 A'   49 A'                 
  0.305   0.314   0.316   0.329   0.364   0.377   0.406   0.409
 50 A'   51 A'   17 A"   52 A'   53 A'   54 A'   18 A"   55 A'                 
  0.416   0.434   0.458   0.489   0.510   0.524   0.525   0.555
 56 A'   19 A"   57 A'   58 A'   20 A"   21 A"   59 A'   22 A"                 
  0.558   0.586   0.625   0.646   0.688   0.764   0.796   0.810
 60 A'   61 A'   23 A"   62 A'   63 A'   64 A'   65 A'   24 A"                 
  0.834   0.842   0.876   0.910   1.017   1.056   1.110   1.150
 66 A'   25 A"   67 A'   68 A'   69 A'   70 A'   71 A'   26 A"                 
  1.184   1.198   1.314   1.324   1.379   1.403   1.419   1.429
 72 A'   27 A"   73 A'   28 A"   29 A"   74 A'   75 A'   76 A'                 
  1.500   1.555   1.685   1.707   1.787   1.816   1.914   1.917
 77 A'   30 A"   78 A'   79 A'   80 A'   31 A"   81 A'   82 A'                 
  1.996   2.039   2.087   2.146   2.241   2.300   2.379   2.496
 32 A"   83 A'   84 A'   85 A'   33 A"   86 A'   87 A'   88 A'                 
  2.585   2.778   2.964   3.007   3.062   3.522   3.715   3.728
 34 A"   35 A"   89 A'   90 A'   91 A'   92 A'   36 A"   37 A"                 
  3.735   3.773   3.849   3.926   3.975   3.981   4.026   4.075
 93 A'   94 A'   95 A'   38 A"   39 A"   40 A"   96 A'   41 A"                 
  4.159   4.237   4.337   4.585   4.892   6.217   6.264   6.325
 97 A'   98 A'   99 A'  100 A'  101 A'   42 A"   43 A"  102 A'                 
  6.342   6.426   6.734   6.800   7.530   7.588   7.676   9.785
103 A'  104 A'  105 A'  106 A'   44 A"  107 A'  108 A'  109 A'                 
 23.359  23.807  25.803  26.028  26.399  47.979  66.699  66.730
110 A'  111 A'   45 A"  112 A'  113 A'  114 A'  115 A'  116 A'                 
215.778 289.733 289.790 289.9021020.794
117 A'   46 A"  118 A'  119 A'  120 A'                                         
 --------------------------------------------------------------

          Ground-State Mulliken Net Atomic Charges

     Atom                 Charge (a.u.)
  ----------------------------------------
      1 F                    -0.092071
      2 Br                   -0.080303
      3 F                    -0.098320
      4 Cl                    0.283834
      5 C                    -0.169328
      6 C                     0.156188
  ----------------------------------------
  Sum of atomic charges =     0.000000

 -----------------------------------------------------------------
                    Cartesian Multipole Moments
 -----------------------------------------------------------------
    Charge (ESU x 10^10)
                 0.0000
    Dipole Moment (Debye)
         X      -0.8993      Y      -0.1141      Z      -0.0000
       Tot       0.9065
    Quadrupole Moments (Debye-Ang)
        XX     -52.3883     XY      -0.0520     YY     -53.6175
        XZ       0.0000     YZ      -0.0000     ZZ     -51.5402
    Octopole Moments (Debye-Ang^2)
       XXX     -35.2999    XXY       4.7267    XYY     -14.2410
       YYY       7.6822    XXZ      -0.0000    XYZ       0.0000
       YYZ      -0.0000    XZZ      -5.6487    YZZ       2.9060
       ZZZ      -0.0000
    Hexadecapole Moments (Debye-Ang^3)
      XXXX    -665.3552   XXXY      13.9492   XXYY    -171.7569
      XYYY      20.7617   YYYY    -393.9442   XXXZ       0.0000
      XXYZ      -0.0000   XYYZ       0.0000   YYYZ      -0.0000
      XXZZ    -116.3769   XYZZ       6.0132   YYZZ     -76.4929
      XZZZ       0.0000   YZZZ      -0.0000   ZZZZ     -55.1119
 -----------------------------------------------------------------
 Calculating analytic gradient of the SCF energy
 Gradient of SCF Energy
            1           2           3           4           5           6
    1   0.0197839   0.0530196   0.0196696  -0.0030482   0.0399012  -0.1293261
    2   0.0023651  -0.1412737   0.0023681   0.1406532   0.0055883  -0.0097011
    3  -0.0000000  -0.0000000  -0.0000000   0.0000000   0.0000000  -0.0000000
 Max gradient component =       1.413E-01
 RMS gradient           =       5.859E-02
 Gradient time:  CPU 8.92 s  wall 2.33 s
 Geometry Optimization Parameters
   NAtoms,    NIC,     NZ,  NCons,   NDum,   NFix, NCnnct, MaxDiis
        6      32       0       0       0       0       0       0

 Cartesian Hessian Update
 Hessian Updated using BFGS Update


** GEOMETRY OPTIMIZATION IN DELOCALIZED INTERNAL COORDINATES **
   Searching for a Minimum

   Optimization Cycle:   7

                       Coordinates (Angstroms)
     ATOM                X               Y               Z
      1  F         2.3161454722    1.1321266161    0.0000000000
      2  Br       -1.0664965268    0.9164655739    0.0000000000
      3  F         2.5772415440   -0.9930889939    0.0000000000
      4  Cl       -0.6446119069   -1.5349607539    0.0000000000
      5  C         1.6562323976   -0.0267856574    0.0000000000
      6  C         0.2602689290   -0.1964783660    0.0000000000
   Point Group: cs    Number of degrees of freedom:     9


   Energy is  -3310.226147751

 Hessian Updated using BFGS Update

  9 Hessian modes will be used to form the next step
  Hessian Eigenvalues:
     0.220862    0.249983    0.250086    0.264835    0.296424    0.427759
     0.433440    0.623504    1.063539

 Minimum Search - Taking Simple RFO Step
 Searching for Lamda that Minimizes Along All modes
 Value Taken    Lamda =  -0.07286116
 Calculated Step too Large.  Step scaled by  0.617646
 Step Taken.  Stepsize is  0.300000

                             Maximum     Tolerance    Cnvgd?
         Gradient           0.107376      0.000300      NO
         Displacement       0.198374      0.001200      NO
         Energy change     -0.053217      0.000001      NO


 New Cartesian Coordinates Obtained by Inverse Iteration

 Displacement from previous Coordinates is:  0.309276
 ----------------------------------------------------------------
             Standard Nuclear Orientation (Angstroms)
    I     Atom           X                Y                Z
 ----------------------------------------------------------------
    1      F       2.2510111184     1.1301887723     0.0000000000
    2      Br     -1.0196447357     0.9768199925     0.0000000000
    3      F       2.5087163993    -1.0091531398     0.0000000000
    4      Cl     -0.5712658814    -1.5812500425     0.0000000000
    5      C       1.6178893342    -0.0304476863     0.0000000000
    6      C       0.3120736744    -0.1888794774     0.0000000000
 ----------------------------------------------------------------
 Molecular Point Group                 Cs    NOp =  2
 Largest Abelian Subgroup              Cs    NOp =  2
 Nuclear Repulsion Energy =   516.8045163642 hartrees
 There are       41 alpha and       41 beta electrons
 Applying Cartesian multipole field
    Component          Value
    ---------          -----
     (2,0,0)        1.00000E-11
     (0,2,0)        2.00000E-11
     (0,0,2)       -3.00000E-11
 Nucleus-field energy     =     0.0000000126 hartrees
 Requested basis set is 6-311++G(d,p)
 There are 56 shells and 166 basis functions
 A cutoff of  1.0D-11 yielded   1336 shell pairs
 There are     12494 function pairs (     13723 Cartesian)
 Smallest overlap matrix eigenvalue = 2.71E-05
 Guess MOs from SCF MO coefficient file

 -----------------------------------------------------------------------
  General SCF calculation program by
  Eric Jon Sundstrom, Paul Horn, Yuezhi Mao, Dmitri Zuev, Alec White,
  David Stuck, Shaama M.S., Shane Yost, Joonho Lee, David Small,
  Daniel Levine, Susi Lehtola, Hugh Burton, Evgeny Epifanovsky
 -----------------------------------------------------------------------
 Exchange:     0.2000 Hartree-Fock + 0.0800 Slater + 0.7200 B88
 Correlation:  0.1900 VWN1RPA + 0.8100 LYP
 Using SG-1 standard quadrature grid
 using 4 threads for integral computing
 -------------------------------------------------------
 OpenMP Integral computing Module                
 Release: version 2.0, May 2017, Q-Chem Inc. Pleasanton 
 -------------------------------------------------------
 -------------------------------------------------------
 OpenMP BLAS3 based DFT computing Module                
 Release: version 1.0, May 2013, Q-Chem Inc. Pittsburgh 
 -------------------------------------------------------
 A restricted SCF calculation will be
 performed using DIIS
 SCF converges when DIIS error is below 1.0e-08
 ---------------------------------------
  Cycle       Energy         DIIS error
 ---------------------------------------
    1   -3310.2526829711      1.35e-03  
    2   -3310.2580477876      5.53e-04  
    3   -3310.2579212173      5.81e-04  
    4   -3310.2589242594      8.47e-05  
    5   -3310.2589408372      4.26e-05  
    6   -3310.2589453812      8.73e-06  
    7   -3310.2589455582      1.71e-06  
    8   -3310.2589455637      3.98e-07  
    9   -3310.2589455641      1.16e-07  
   10   -3310.2589455641      3.03e-08  
   11   -3310.2589455641      1.05e-08  
   12   -3310.2589455641      1.36e-09  Convergence criterion met
 ---------------------------------------
 SCF time:   CPU 30.38s  wall 9.00s 
 SCF   energy in the final basis set =    -3310.2589455641
 Total energy in the final basis set =    -3310.2589455641

 --------------------------------------------------------------
             Orbital Energies (a.u.) and Symmetries
 --------------------------------------------------------------

 Alpha MOs, Restricted
 -- Occupied --                  
-482.86 -101.59  -62.52  -56.34  -56.33  -56.33  -24.75  -24.75
  1 A'    2 A'    3 A'    4 A'    1 A"    5 A'    6 A'    7 A'                 
-10.380 -10.298  -9.504  -8.726  -7.269  -7.258  -7.257  -6.559
  8 A'    9 A'   10 A'   11 A'   12 A'    2 A"   13 A'   14 A'                 
 -6.544  -6.544  -2.670  -2.665  -2.665  -2.654  -2.653  -1.327
  3 A"   15 A'   16 A'    4 A"   17 A'    5 A"   18 A'   19 A'                 
 -1.265  -0.972  -0.832  -0.793  -0.662  -0.614  -0.562  -0.562
 20 A'   21 A'   22 A'   23 A'   24 A'   25 A'    6 A"   26 A'                 
 -0.489  -0.481  -0.478  -0.451  -0.436  -0.383  -0.331  -0.289
 27 A'    7 A"   28 A'   29 A'    8 A"   30 A'    9 A"   31 A'                 
 -0.271
 10 A"                                                                         
 -- Virtual --                   
 -0.029  -0.023  -0.008  -0.004   0.031   0.045   0.046   0.059
 32 A'   11 A"   33 A'   34 A'   35 A'   12 A"   36 A'   37 A'                 
  0.064   0.077   0.082   0.087   0.107   0.118   0.124   0.137
 38 A'   13 A"   39 A'   14 A"   40 A'   41 A'   42 A'   15 A"                 
  0.142   0.171   0.183   0.213   0.241   0.244   0.253   0.288
 43 A'   44 A'   45 A'   46 A'   16 A"   47 A'   48 A'   49 A'                 
  0.305   0.313   0.314   0.327   0.372   0.378   0.408   0.416
 50 A'   51 A'   17 A"   52 A'   53 A'   54 A'   18 A"   55 A'                 
  0.418   0.439   0.463   0.499   0.511   0.525   0.540   0.558
 56 A'   19 A"   57 A'   58 A'   20 A"   21 A"   59 A'   22 A"                 
  0.569   0.608   0.628   0.658   0.694   0.763   0.807   0.826
 60 A'   61 A'   23 A"   62 A'   63 A'   64 A'   65 A'   24 A"                 
  0.839   0.844   0.886   0.903   1.006   1.039   1.127   1.139
 66 A'   25 A"   67 A'   68 A'   69 A'   70 A'   71 A'   26 A"                 
  1.172   1.207   1.316   1.321   1.379   1.397   1.415   1.426
 72 A'   27 A"   28 A"   73 A'   29 A"   74 A'   75 A'   76 A'                 
  1.493   1.572   1.710   1.724   1.824   1.861   1.926   1.930
 77 A'   30 A"   78 A'   79 A'   80 A'   31 A"   81 A'   82 A'                 
  2.002   2.052   2.117   2.195   2.244   2.304   2.400   2.489
 32 A"   83 A'   84 A'   85 A'   33 A"   86 A'   87 A'   88 A'                 
  2.598   2.798   2.973   3.030   3.180   3.455   3.712   3.731
 34 A"   35 A"   89 A'   90 A'   91 A'   92 A'   36 A"   37 A"                 
  3.736   3.773   3.907   3.947   3.979   3.982   4.018   4.075
 93 A'   94 A'   95 A'   38 A"   39 A"   40 A"   96 A'   41 A"                 
  4.169   4.248   4.349   4.614   4.904   6.214   6.263   6.325
 97 A'   98 A'   99 A'  100 A'  101 A'   42 A"   43 A"  102 A'                 
  6.344   6.448   6.721   6.836   7.533   7.589   7.675   9.772
103 A'  104 A'  105 A'  106 A'   44 A"  107 A'  108 A'  109 A'                 
 23.329  24.133  25.803  26.031  26.405  47.963  66.699  66.736
110 A'  111 A'   45 A"  112 A'  113 A'  114 A'  115 A'  116 A'                 
215.760 289.733 289.791 289.9021020.773
117 A'   46 A"  118 A'  119 A'  120 A'                                         

 Beta MOs, Restricted
 -- Occupied --                  
-482.86 -101.59  -62.52  -56.34  -56.33  -56.33  -24.75  -24.75
  1 A'    2 A'    3 A'    4 A'    1 A"    5 A'    6 A'    7 A'                 
-10.380 -10.298  -9.504  -8.726  -7.269  -7.258  -7.257  -6.559
  8 A'    9 A'   10 A'   11 A'   12 A'    2 A"   13 A'   14 A'                 
 -6.544  -6.544  -2.670  -2.665  -2.665  -2.654  -2.653  -1.327
  3 A"   15 A'   16 A'    4 A"   17 A'    5 A"   18 A'   19 A'                 
 -1.265  -0.972  -0.832  -0.793  -0.662  -0.614  -0.562  -0.562
 20 A'   21 A'   22 A'   23 A'   24 A'   25 A'    6 A"   26 A'                 
 -0.489  -0.481  -0.478  -0.451  -0.436  -0.383  -0.331  -0.289
 27 A'    7 A"   28 A'   29 A'    8 A"   30 A'    9 A"   31 A'                 
 -0.271
 10 A"                                                                         
 -- Virtual --                   
 -0.029  -0.023  -0.008  -0.004   0.031   0.045   0.046   0.059
 32 A'   11 A"   33 A'   34 A'   35 A'   12 A"   36 A'   37 A'                 
  0.064   0.077   0.082   0.087   0.107   0.118   0.124   0.137
 38 A'   13 A"   39 A'   14 A"   40 A'   41 A'   42 A'   15 A"                 
  0.142   0.171   0.183   0.213   0.241   0.244   0.253   0.288
 43 A'   44 A'   45 A'   46 A'   16 A"   47 A'   48 A'   49 A'                 
  0.305   0.313   0.314   0.327   0.372   0.378   0.408   0.416
 50 A'   51 A'   17 A"   52 A'   53 A'   54 A'   18 A"   55 A'                 
  0.418   0.439   0.463   0.499   0.511   0.525   0.540   0.558
 56 A'   19 A"   57 A'   58 A'   20 A"   21 A"   59 A'   22 A"                 
  0.569   0.608   0.628   0.658   0.694   0.763   0.807   0.826
 60 A'   61 A'   23 A"   62 A'   63 A'   64 A'   65 A'   24 A"                 
  0.839   0.844   0.886   0.903   1.006   1.039   1.127   1.139
 66 A'   25 A"   67 A'   68 A'   69 A'   70 A'   71 A'   26 A"                 
  1.172   1.207   1.316   1.321   1.379   1.397   1.415   1.426
 72 A'   27 A"   28 A"   73 A'   29 A"   74 A'   75 A'   76 A'                 
  1.493   1.572   1.710   1.724   1.824   1.861   1.926   1.930
 77 A'   30 A"   78 A'   79 A'   80 A'   31 A"   81 A'   82 A'                 
  2.002   2.052   2.117   2.195   2.244   2.304   2.400   2.489
 32 A"   83 A'   84 A'   85 A'   33 A"   86 A'   87 A'   88 A'                 
  2.598   2.798   2.973   3.030   3.180   3.455   3.712   3.731
 34 A"   35 A"   89 A'   90 A'   91 A'   92 A'   36 A"   37 A"                 
  3.736   3.773   3.907   3.947   3.979   3.982   4.018   4.075
 93 A'   94 A'   95 A'   38 A"   39 A"   40 A"   96 A'   41 A"                 
  4.169   4.248   4.349   4.614   4.904   6.214   6.263   6.325
 97 A'   98 A'   99 A'  100 A'  101 A'   42 A"   43 A"  102 A'                 
  6.344   6.448   6.721   6.836   7.533   7.589   7.675   9.772
103 A'  104 A'  105 A'  106 A'   44 A"  107 A'  108 A'  109 A'                 
 23.329  24.133  25.803  26.031  26.405  47.963  66.699  66.736
110 A'  111 A'   45 A"  112 A'  113 A'  114 A'  115 A'  116 A'                 
215.760 289.733 289.791 289.9021020.773
117 A'   46 A"  118 A'  119 A'  120 A'                                         
 --------------------------------------------------------------

          Ground-State Mulliken Net Atomic Charges

     Atom                 Charge (a.u.)
  ----------------------------------------
      1 F                    -0.095585
      2 Br                   -0.084115
      3 F                    -0.100512
      4 Cl                    0.271641
      5 C                    -0.221600
      6 C                     0.230170
  ----------------------------------------
  Sum of atomic charges =     0.000000

 -----------------------------------------------------------------
                    Cartesian Multipole Moments
 -----------------------------------------------------------------
    Charge (ESU x 10^10)
                 0.0000
    Dipole Moment (Debye)
         X      -0.6687      Y      -0.0102      Z       0.0000
       Tot       0.6688
    Quadrupole Moments (Debye-Ang)
        XX     -52.2096     XY      -0.2158     YY     -53.2571
        XZ       0.0000     YZ       0.0000     ZZ     -51.4236
    Octopole Moments (Debye-Ang^2)
       XXX     -36.2864    XXY       4.7128    XYY     -15.6633
       YYY       6.4374    XXZ       0.0000    XYZ       0.0000
       YYZ       0.0000    XZZ      -6.3191    YZZ       2.5196
       ZZZ      -0.0000
    Hexadecapole Moments (Debye-Ang^3)
      XXXX    -623.7655   XXXY      18.3485   XXYY    -168.5678
      XYYY      25.1571   YYYY    -413.3879   XXXZ       0.0000
      XXYZ       0.0000   XYYZ       0.0000   YYYZ       0.0000
      XXZZ    -109.4355   XYZZ       7.6215   YYZZ     -80.5201
      XZZZ      -0.0000   YZZZ       0.0000   ZZZZ     -54.8272
 -----------------------------------------------------------------
 Calculating analytic gradient of the SCF energy
 Gradient of SCF Energy
            1           2           3           4           5           6
    1   0.0071748   0.0356148   0.0061001  -0.0061123  -0.0230592  -0.0197181
    2  -0.0029095  -0.1003946   0.0041935   0.0969260  -0.0025454   0.0047301
    3   0.0000000   0.0000000   0.0000000  -0.0000000  -0.0000000  -0.0000000
 Max gradient component =       1.004E-01
 RMS gradient           =       3.484E-02
 Gradient time:  CPU 8.99 s  wall 2.36 s
 Geometry Optimization Parameters
   NAtoms,    NIC,     NZ,  NCons,   NDum,   NFix, NCnnct, MaxDiis
        6      32       0       0       0       0       0       0

 Cartesian Hessian Update
 Hessian Updated using BFGS Update


** GEOMETRY OPTIMIZATION IN DELOCALIZED INTERNAL COORDINATES **
   Searching for a Minimum

   Optimization Cycle:   8

                       Coordinates (Angstroms)
     ATOM                X               Y               Z
      1  F         2.2510111184    1.1301887723    0.0000000000
      2  Br       -1.0196447357    0.9768199925    0.0000000000
      3  F         2.5087163993   -1.0091531398    0.0000000000
      4  Cl       -0.5712658814   -1.5812500425    0.0000000000
      5  C         1.6178893342   -0.0304476863    0.0000000000
      6  C         0.3120736744   -0.1888794774    0.0000000000
   Point Group: cs    Number of degrees of freedom:     9


   Energy is  -3310.258945564

 Hessian Updated using BFGS Update

  9 Hessian modes will be used to form the next step
  Hessian Eigenvalues:
     0.159923    0.250002    0.250053    0.258198    0.410481    0.433439
     0.508720    0.642590    1.063956

 Minimum Search - Taking Simple RFO Step
 Searching for Lamda that Minimizes Along All modes
 Value Taken    Lamda =  -0.03596476
 Calculated Step too Large.  Step scaled by  0.712414
 Step Taken.  Stepsize is  0.300000

                             Maximum     Tolerance    Cnvgd?
         Gradient           0.082200      0.000300      NO
         Displacement       0.275800      0.001200      NO
         Energy change     -0.032798      0.000001      NO


 New Cartesian Coordinates Obtained by Inverse Iteration

 Displacement from previous Coordinates is:  0.207151
 ----------------------------------------------------------------
             Standard Nuclear Orientation (Angstroms)
    I     Atom           X                Y                Z
 ----------------------------------------------------------------
    1      F       2.2260641571     1.1338651265     0.0000000000
    2      Br     -1.0092108872     1.0465326611     0.0000000000
    3      F       2.4821558742    -1.0202325917     0.0000000000
    4      Cl     -0.5325745451    -1.6451255043     0.0000000000
    5      C       1.6201887439    -0.0295815498     0.0000000000
    6      C       0.3121565663    -0.1881797229     0.0000000000
 ----------------------------------------------------------------
 Molecular Point Group                 Cs    NOp =  2
 Largest Abelian Subgroup              Cs    NOp =  2
 Nuclear Repulsion Energy =   509.7572931764 hartrees
 There are       41 alpha and       41 beta electrons
 Applying Cartesian multipole field
    Component          Value
    ---------          -----
     (2,0,0)        1.00000E-11
     (0,2,0)        2.00000E-11
     (0,0,2)       -3.00000E-11
 Nucleus-field energy     =     0.0000000131 hartrees
 Requested basis set is 6-311++G(d,p)
 There are 56 shells and 166 basis functions
 A cutoff of  1.0D-11 yielded   1336 shell pairs
 There are     12503 function pairs (     13732 Cartesian)
 Smallest overlap matrix eigenvalue = 2.99E-05
 Guess MOs from SCF MO coefficient file

 -----------------------------------------------------------------------
  General SCF calculation program by
  Eric Jon Sundstrom, Paul Horn, Yuezhi Mao, Dmitri Zuev, Alec White,
  David Stuck, Shaama M.S., Shane Yost, Joonho Lee, David Small,
  Daniel Levine, Susi Lehtola, Hugh Burton, Evgeny Epifanovsky
 -----------------------------------------------------------------------
 Exchange:     0.2000 Hartree-Fock + 0.0800 Slater + 0.7200 B88
 Correlation:  0.1900 VWN1RPA + 0.8100 LYP
 Using SG-1 standard quadrature grid
 using 4 threads for integral computing
 -------------------------------------------------------
 OpenMP Integral computing Module                
 Release: version 2.0, May 2017, Q-Chem Inc. Pleasanton 
 -------------------------------------------------------
 -------------------------------------------------------
 OpenMP BLAS3 based DFT computing Module                
 Release: version 1.0, May 2013, Q-Chem Inc. Pittsburgh 
 -------------------------------------------------------
 A restricted SCF calculation will be
 performed using DIIS
 SCF converges when DIIS error is below 1.0e-08
 ---------------------------------------
  Cycle       Energy         DIIS error
 ---------------------------------------
    1   -3310.2758425833      8.20e-04  
    2   -3310.2784109106      4.84e-04  
    3   -3310.2783737996      4.92e-04  
    4   -3310.2791398881      6.15e-05  
    5   -3310.2791495752      1.92e-05  
    6   -3310.2791503409      4.68e-06  
    7   -3310.2791504064      8.75e-07  
    8   -3310.2791504087      3.89e-07  
    9   -3310.2791504090      7.28e-08  
   10   -3310.2791504090      1.92e-08  
   11   -3310.2791504090      5.46e-09  Convergence criterion met
 ---------------------------------------
 SCF time:   CPU 27.77s  wall 7.00s 
 SCF   energy in the final basis set =    -3310.2791504090
 Total energy in the final basis set =    -3310.2791504090

 --------------------------------------------------------------
             Orbital Energies (a.u.) and Symmetries
 --------------------------------------------------------------

 Alpha MOs, Restricted
 -- Occupied --                  
-482.86 -101.59  -62.52  -56.34  -56.33  -56.33  -24.75  -24.75
  1 A'    2 A'    3 A'    4 A'    1 A"    5 A'    6 A'    7 A'                 
-10.380 -10.299  -9.502  -8.726  -7.267  -7.256  -7.256  -6.558
  8 A'    9 A'   10 A'   11 A'   12 A'    2 A"   13 A'   14 A'                 
 -6.544  -6.543  -2.669  -2.665  -2.664  -2.653  -2.653  -1.333
  3 A"   15 A'   16 A'    4 A"   17 A'    5 A"   18 A'   19 A'                 
 -1.273  -0.952  -0.831  -0.789  -0.666  -0.620  -0.567  -0.557
 20 A'   21 A'   22 A'   23 A'   24 A'   25 A'    6 A"   26 A'                 
 -0.487  -0.486  -0.480  -0.451  -0.425  -0.372  -0.331  -0.300
 27 A'    7 A"   28 A'   29 A'    8 A"   30 A'    9 A"   31 A'                 
 -0.270
 10 A"                                                                         
 -- Virtual --                   
 -0.032  -0.021  -0.010  -0.006   0.030   0.044   0.045   0.059
 32 A'   11 A"   33 A'   34 A'   35 A'   36 A'   12 A"   37 A'                 
  0.064   0.076   0.082   0.087   0.107   0.119   0.122   0.138
 38 A'   13 A"   39 A'   14 A"   40 A'   41 A'   42 A'   15 A"                 
  0.143   0.177   0.181   0.214   0.240   0.246   0.259   0.287
 43 A'   44 A'   45 A'   46 A'   16 A"   47 A'   48 A'   49 A'                 
  0.303   0.311   0.312   0.325   0.373   0.380   0.410   0.410
 50 A'   51 A'   17 A"   52 A'   53 A'   54 A'   55 A'   18 A"                 
  0.419   0.445   0.461   0.489   0.508   0.527   0.548   0.560
 56 A'   19 A"   57 A'   58 A'   20 A"   21 A"   59 A'   22 A"                 
  0.567   0.610   0.625   0.665   0.702   0.755   0.814   0.833
 60 A'   61 A'   23 A"   62 A'   63 A'   64 A'   65 A'   24 A"                 
  0.833   0.850   0.885   0.890   0.983   1.018   1.138   1.138
 66 A'   25 A"   67 A'   68 A'   69 A'   70 A'   71 A'   26 A"                 
  1.161   1.195   1.314   1.322   1.374   1.390   1.411   1.423
 72 A'   27 A"   28 A"   73 A'   29 A"   74 A'   75 A'   76 A'                 
  1.506   1.564   1.697   1.703   1.830   1.855   1.923   1.926
 77 A'   30 A"   78 A'   79 A'   80 A'   31 A"   81 A'   82 A'                 
  2.001   2.053   2.121   2.202   2.243   2.296   2.374   2.481
 32 A"   83 A'   84 A'   85 A'   33 A"   86 A'   87 A'   88 A'                 
  2.596   2.795   2.974   3.046   3.178   3.441   3.707   3.729
 34 A"   35 A"   89 A'   90 A'   91 A'   92 A'   36 A"   37 A"                 
  3.732   3.773   3.926   3.961   3.977   3.981   4.012   4.071
 93 A'   94 A'   95 A'   38 A"   39 A"   40 A"   96 A'   41 A"                 
  4.172   4.247   4.355   4.618   4.906   6.210   6.260   6.322
 97 A'   98 A'   99 A'  100 A'  101 A'   42 A"   43 A"  102 A'                 
  6.338   6.451   6.698   6.852   7.533   7.589   7.669   9.752
103 A'  104 A'  105 A'  106 A'   44 A"  107 A'  108 A'  109 A'                 
 23.333  24.120  25.799  26.026  26.398  47.942  66.695  66.734
110 A'  111 A'   45 A"  112 A'  113 A'  114 A'  115 A'  116 A'                 
215.737 289.732 289.788 289.8951020.746
117 A'   46 A"  118 A'  119 A'  120 A'                                         

 Beta MOs, Restricted
 -- Occupied --                  
-482.86 -101.59  -62.52  -56.34  -56.33  -56.33  -24.75  -24.75
  1 A'    2 A'    3 A'    4 A'    1 A"    5 A'    6 A'    7 A'                 
-10.380 -10.299  -9.502  -8.726  -7.267  -7.256  -7.256  -6.558
  8 A'    9 A'   10 A'   11 A'   12 A'    2 A"   13 A'   14 A'                 
 -6.544  -6.543  -2.669  -2.665  -2.664  -2.653  -2.653  -1.333
  3 A"   15 A'   16 A'    4 A"   17 A'    5 A"   18 A'   19 A'                 
 -1.273  -0.952  -0.831  -0.789  -0.666  -0.620  -0.567  -0.557
 20 A'   21 A'   22 A'   23 A'   24 A'   25 A'    6 A"   26 A'                 
 -0.487  -0.486  -0.480  -0.451  -0.425  -0.372  -0.331  -0.300
 27 A'    7 A"   28 A'   29 A'    8 A"   30 A'    9 A"   31 A'                 
 -0.270
 10 A"                                                                         
 -- Virtual --                   
 -0.032  -0.021  -0.010  -0.006   0.030   0.044   0.045   0.059
 32 A'   11 A"   33 A'   34 A'   35 A'   36 A'   12 A"   37 A'                 
  0.064   0.076   0.082   0.087   0.107   0.119   0.122   0.138
 38 A'   13 A"   39 A'   14 A"   40 A'   41 A'   42 A'   15 A"                 
  0.143   0.177   0.181   0.214   0.240   0.246   0.259   0.287
 43 A'   44 A'   45 A'   46 A'   16 A"   47 A'   48 A'   49 A'                 
  0.303   0.311   0.312   0.325   0.373   0.380   0.410   0.410
 50 A'   51 A'   17 A"   52 A'   53 A'   54 A'   55 A'   18 A"                 
  0.419   0.445   0.461   0.489   0.508   0.527   0.548   0.560
 56 A'   19 A"   57 A'   58 A'   20 A"   21 A"   59 A'   22 A"                 
  0.567   0.610   0.625   0.665   0.702   0.755   0.814   0.833
 60 A'   61 A'   23 A"   62 A'   63 A'   64 A'   65 A'   24 A"                 
  0.833   0.850   0.885   0.890   0.983   1.018   1.138   1.138
 66 A'   25 A"   67 A'   68 A'   69 A'   70 A'   71 A'   26 A"                 
  1.161   1.195   1.314   1.322   1.374   1.390   1.411   1.423
 72 A'   27 A"   28 A"   73 A'   29 A"   74 A'   75 A'   76 A'                 
  1.506   1.564   1.697   1.703   1.830   1.855   1.923   1.926
 77 A'   30 A"   78 A'   79 A'   80 A'   31 A"   81 A'   82 A'                 
  2.001   2.053   2.121   2.202   2.243   2.296   2.374   2.481
 32 A"   83 A'   84 A'   85 A'   33 A"   86 A'   87 A'   88 A'                 
  2.596   2.795   2.974   3.046   3.178   3.441   3.707   3.729
 34 A"   35 A"   89 A'   90 A'   91 A'   92 A'   36 A"   37 A"                 
  3.732   3.773   3.926   3.961   3.977   3.981   4.012   4.071
 93 A'   94 A'   95 A'   38 A"   39 A"   40 A"   96 A'   41 A"                 
  4.172   4.247   4.355   4.618   4.906   6.210   6.260   6.322
 97 A'   98 A'   99 A'  100 A'  101 A'   42 A"   43 A"  102 A'                 
  6.338   6.451   6.698   6.852   7.533   7.589   7.669   9.752
103 A'  104 A'  105 A'  106 A'   44 A"  107 A'  108 A'  109 A'                 
 23.333  24.120  25.799  26.026  26.398  47.942  66.695  66.734
110 A'  111 A'   45 A"  112 A'  113 A'  114 A'  115 A'  116 A'                 
215.737 289.732 289.788 289.8951020.746
117 A'   46 A"  118 A'  119 A'  120 A'                                         
 --------------------------------------------------------------

          Ground-State Mulliken Net Atomic Charges

     Atom                 Charge (a.u.)
  ----------------------------------------
      1 F                    -0.087526
      2 Br                   -0.083753
      3 F                    -0.090155
      4 Cl                    0.268377
      5 C                    -0.214543
      6 C                     0.207599
  ----------------------------------------
  Sum of atomic charges =     0.000000

 -----------------------------------------------------------------
                    Cartesian Multipole Moments
 -----------------------------------------------------------------
    Charge (ESU x 10^10)
                 0.0000
    Dipole Moment (Debye)
         X      -0.4073      Y       0.0996      Z      -0.0000
       Tot       0.4193
    Quadrupole Moments (Debye-Ang)
        XX     -51.9483     XY      -0.3831     YY     -52.8515
        XZ       0.0000     YZ      -0.0000     ZZ     -51.5876
    Octopole Moments (Debye-Ang^2)
       XXX     -34.9828    XXY       4.6965    XYY     -16.3099
       YYY       5.3218    XXZ      -0.0000    XYZ       0.0000
       YYZ      -0.0000    XZZ      -6.5188    YZZ       2.1792
       ZZZ      -0.0000
    Hexadecapole Moments (Debye-Ang^3)
      XXXX    -608.7078   XXXY      22.1825   XXYY    -170.9924
      XYYY      28.6151   YYYY    -439.2884   XXXZ       0.0000
      XXYZ      -0.0000   XYYZ       0.0000   YYYZ      -0.0000
      XXZZ    -107.2712   XYZZ       9.0955   YYZZ     -85.9480
      XZZZ       0.0000   YZZZ      -0.0000   ZZZZ     -55.2815
 -----------------------------------------------------------------
 Calculating analytic gradient of the SCF energy
 Gradient of SCF Energy
            1           2           3           4           5           6
    1  -0.0018864   0.0190826  -0.0036154  -0.0092045  -0.0042794  -0.0000970
    2  -0.0064647  -0.0635132   0.0051519   0.0556585  -0.0005064   0.0096739
    3  -0.0000000  -0.0000000   0.0000000   0.0000000  -0.0000000   0.0000000
 Max gradient component =       6.351E-02
 RMS gradient           =       2.079E-02
 Gradient time:  CPU 8.90 s  wall 2.33 s
 Geometry Optimization Parameters
   NAtoms,    NIC,     NZ,  NCons,   NDum,   NFix, NCnnct, MaxDiis
        6      32       0       0       0       0       0       0

 Cartesian Hessian Update
 Hessian Updated using BFGS Update


** GEOMETRY OPTIMIZATION IN DELOCALIZED INTERNAL COORDINATES **
   Searching for a Minimum

   Optimization Cycle:   9

                       Coordinates (Angstroms)
     ATOM                X               Y               Z
      1  F         2.2260641571    1.1338651265    0.0000000000
      2  Br       -1.0092108872    1.0465326611    0.0000000000
      3  F         2.4821558742   -1.0202325917    0.0000000000
      4  Cl       -0.5325745451   -1.6451255043    0.0000000000
      5  C         1.6201887439   -0.0295815498    0.0000000000
      6  C         0.3121565663   -0.1881797229    0.0000000000
   Point Group: cs    Number of degrees of freedom:     9


   Energy is  -3310.279150409

 Hessian Updated using BFGS Update

  9 Hessian modes will be used to form the next step
  Hessian Eigenvalues:
     0.104143    0.250015    0.250227    0.265914    0.418910    0.433443
     0.527501    0.626549    1.062556

 Minimum Search - Taking Simple RFO Step
 Searching for Lamda that Minimizes Along All modes
 Value Taken    Lamda =  -0.02140591
 Calculated Step too Large.  Step scaled by  0.734214
 Step Taken.  Stepsize is  0.300000

                             Maximum     Tolerance    Cnvgd?
         Gradient           0.045189      0.000300      NO
         Displacement       0.256530      0.001200      NO
         Energy change     -0.020205      0.000001      NO


 New Cartesian Coordinates Obtained by Inverse Iteration

 Displacement from previous Coordinates is:  0.203536
 ----------------------------------------------------------------
             Standard Nuclear Orientation (Angstroms)
    I     Atom           X                Y                Z
 ----------------------------------------------------------------
    1      F       2.2084569050     1.1390268723     0.0000000000
    2      Br     -0.9941862103     1.1200369904     0.0000000000
    3      F       2.4743733625    -1.0254653031     0.0000000000
    4      Cl     -0.4994745170    -1.7094082676     0.0000000000
    5      C       1.6113081810    -0.0322999421     0.0000000000
    6      C       0.2983021879    -0.1946119310     0.0000000000
 ----------------------------------------------------------------
 Molecular Point Group                 Cs    NOp =  2
 Largest Abelian Subgroup              Cs    NOp =  2
 Nuclear Repulsion Energy =   502.5413265472 hartrees
 There are       41 alpha and       41 beta electrons
 Applying Cartesian multipole field
    Component          Value
    ---------          -----
     (2,0,0)        1.00000E-11
     (0,2,0)        2.00000E-11
     (0,0,2)       -3.00000E-11
 Nucleus-field energy     =     0.0000000137 hartrees
 Requested basis set is 6-311++G(d,p)
 There are 56 shells and 166 basis functions
 A cutoff of  1.0D-11 yielded   1329 shell pairs
 There are     12471 function pairs (     13696 Cartesian)
 Smallest overlap matrix eigenvalue = 3.49E-05
 Guess MOs from SCF MO coefficient file

 -----------------------------------------------------------------------
  General SCF calculation program by
  Eric Jon Sundstrom, Paul Horn, Yuezhi Mao, Dmitri Zuev, Alec White,
  David Stuck, Shaama M.S., Shane Yost, Joonho Lee, David Small,
  Daniel Levine, Susi Lehtola, Hugh Burton, Evgeny Epifanovsky
 -----------------------------------------------------------------------
 Exchange:     0.2000 Hartree-Fock + 0.0800 Slater + 0.7200 B88
 Correlation:  0.1900 VWN1RPA + 0.8100 LYP
 Using SG-1 standard quadrature grid
 using 4 threads for integral computing
 -------------------------------------------------------
 OpenMP Integral computing Module                
 Release: version 2.0, May 2017, Q-Chem Inc. Pleasanton 
 -------------------------------------------------------
 -------------------------------------------------------
 OpenMP BLAS3 based DFT computing Module                
 Release: version 1.0, May 2013, Q-Chem Inc. Pittsburgh 
 -------------------------------------------------------
 A restricted SCF calculation will be
 performed using DIIS
 SCF converges when DIIS error is below 1.0e-08
 ---------------------------------------
  Cycle       Energy         DIIS error
 ---------------------------------------
    1   -3310.2886466560      6.82e-04  
    2   -3310.2907116779      3.80e-04  
    3   -3310.2906325005      4.15e-04  
    4   -3310.2911825976      5.76e-05  
    5   -3310.2911914120      1.54e-05  
    6   -3310.2911920050      4.97e-06  
    7   -3310.2911920891      8.42e-07  
    8   -3310.2911920904      5.22e-07  
    9   -3310.2911920910      8.18e-08  
   10   -3310.2911920909      2.02e-08  
   11   -3310.2911920910      5.90e-09  Convergence criterion met
 ---------------------------------------
 SCF time:   CPU 27.48s  wall 7.00s 
 SCF   energy in the final basis set =    -3310.2911920910
 Total energy in the final basis set =    -3310.2911920910

 --------------------------------------------------------------
             Orbital Energies (a.u.) and Symmetries
 --------------------------------------------------------------

 Alpha MOs, Restricted
 -- Occupied --                  
-482.86 -101.59  -62.52  -56.34  -56.33  -56.33  -24.75  -24.75
  1 A'    2 A'    3 A'    4 A'    1 A"    5 A'    6 A'    7 A'                 
-10.382 -10.303  -9.503  -8.727  -7.268  -7.258  -7.257  -6.559
  8 A'    9 A'   10 A'   11 A'   12 A'    2 A"   13 A'   14 A'                 
 -6.545  -6.544  -2.670  -2.666  -2.666  -2.654  -2.654  -1.332
  3 A"   15 A'   16 A'    4 A"   17 A'    5 A"   18 A'   19 A'                 
 -1.273  -0.939  -0.831  -0.785  -0.665  -0.620  -0.566  -0.553
 20 A'   21 A'   22 A'   23 A'   24 A'   25 A'    6 A"   26 A'                 
 -0.486  -0.485  -0.480  -0.451  -0.417  -0.365  -0.333  -0.309
  7 A"   27 A'   28 A'   29 A'    8 A"   30 A'    9 A"   31 A'                 
 -0.271
 10 A"                                                                         
 -- Virtual --                   
 -0.040  -0.023  -0.016  -0.007   0.028   0.043   0.045   0.060
 32 A'   11 A"   33 A'   34 A'   35 A'   36 A'   12 A"   37 A'                 
  0.065   0.076   0.081   0.087   0.106   0.118   0.121   0.138
 38 A'   13 A"   39 A'   14 A"   40 A'   41 A'   42 A'   15 A"                 
  0.142   0.174   0.179   0.212   0.239   0.247   0.259   0.287
 43 A'   44 A'   45 A'   46 A'   16 A"   47 A'   48 A'   49 A'                 
  0.299   0.310   0.311   0.325   0.375   0.379   0.404   0.411
 50 A'   51 A'   17 A"   52 A'   53 A'   54 A'   55 A'   18 A"                 
  0.421   0.449   0.456   0.480   0.505   0.526   0.552   0.561
 56 A'   19 A"   57 A'   58 A'   20 A"   21 A"   59 A'   22 A"                 
  0.567   0.604   0.619   0.666   0.702   0.749   0.814   0.828
 60 A'   61 A'   23 A"   62 A'   63 A'   64 A'   65 A'   66 A'                 
  0.834   0.857   0.877   0.890   0.960   0.998   1.137   1.140
 24 A"   25 A"   67 A'   68 A'   69 A'   70 A'   26 A"   71 A'                 
  1.158   1.180   1.313   1.322   1.372   1.390   1.411   1.422
 72 A'   27 A"   28 A"   73 A'   29 A"   74 A'   75 A'   76 A'                 
  1.512   1.557   1.677   1.685   1.829   1.851   1.918   1.927
 77 A'   30 A"   78 A'   79 A'   80 A'   31 A"   81 A'   82 A'                 
  1.998   2.044   2.120   2.191   2.241   2.283   2.358   2.480
 32 A"   83 A'   84 A'   85 A'   33 A"   86 A'   87 A'   88 A'                 
  2.593   2.792   2.964   3.045   3.164   3.427   3.707   3.728
 34 A"   35 A"   89 A'   90 A'   91 A'   92 A'   36 A"   37 A"                 
  3.731   3.770   3.923   3.959   3.972   3.979   4.010   4.065
 93 A'   94 A'   95 A'   38 A"   39 A"   40 A"   96 A'   41 A"                 
  4.170   4.234   4.358   4.616   4.902   6.209   6.259   6.321
 97 A'   98 A'   99 A'  100 A'  101 A'   42 A"   43 A"  102 A'                 
  6.333   6.443   6.678   6.846   7.532   7.586   7.663   9.738
103 A'  104 A'  105 A'  106 A'   44 A"  107 A'  108 A'  109 A'                 
 23.324  24.093  25.793  26.010  26.394  47.924  66.695  66.731
110 A'  111 A'   45 A"  112 A'  113 A'  114 A'  115 A'  116 A'                 
215.722 289.729 289.783 289.8881020.723
117 A'   46 A"  118 A'  119 A'  120 A'                                         

 Beta MOs, Restricted
 -- Occupied --                  
-482.86 -101.59  -62.52  -56.34  -56.33  -56.33  -24.75  -24.75
  1 A'    2 A'    3 A'    4 A'    1 A"    5 A'    6 A'    7 A'                 
-10.382 -10.303  -9.503  -8.727  -7.268  -7.258  -7.257  -6.559
  8 A'    9 A'   10 A'   11 A'   12 A'    2 A"   13 A'   14 A'                 
 -6.545  -6.544  -2.670  -2.666  -2.666  -2.654  -2.654  -1.332
  3 A"   15 A'   16 A'    4 A"   17 A'    5 A"   18 A'   19 A'                 
 -1.273  -0.939  -0.831  -0.785  -0.665  -0.620  -0.566  -0.553
 20 A'   21 A'   22 A'   23 A'   24 A'   25 A'    6 A"   26 A'                 
 -0.486  -0.485  -0.480  -0.451  -0.417  -0.365  -0.333  -0.309
  7 A"   27 A'   28 A'   29 A'    8 A"   30 A'    9 A"   31 A'                 
 -0.271
 10 A"                                                                         
 -- Virtual --                   
 -0.040  -0.023  -0.016  -0.007   0.028   0.043   0.045   0.060
 32 A'   11 A"   33 A'   34 A'   35 A'   36 A'   12 A"   37 A'                 
  0.065   0.076   0.081   0.087   0.106   0.118   0.121   0.138
 38 A'   13 A"   39 A'   14 A"   40 A'   41 A'   42 A'   15 A"                 
  0.142   0.174   0.179   0.212   0.239   0.247   0.259   0.287
 43 A'   44 A'   45 A'   46 A'   16 A"   47 A'   48 A'   49 A'                 
  0.299   0.310   0.311   0.325   0.375   0.379   0.404   0.411
 50 A'   51 A'   17 A"   52 A'   53 A'   54 A'   55 A'   18 A"                 
  0.421   0.449   0.456   0.480   0.505   0.526   0.552   0.561
 56 A'   19 A"   57 A'   58 A'   20 A"   21 A"   59 A'   22 A"                 
  0.567   0.604   0.619   0.666   0.702   0.749   0.814   0.828
 60 A'   61 A'   23 A"   62 A'   63 A'   64 A'   65 A'   66 A'                 
  0.834   0.857   0.877   0.890   0.960   0.998   1.137   1.140
 24 A"   25 A"   67 A'   68 A'   69 A'   70 A'   26 A"   71 A'                 
  1.158   1.180   1.313   1.322   1.372   1.390   1.411   1.422
 72 A'   27 A"   28 A"   73 A'   29 A"   74 A'   75 A'   76 A'                 
  1.512   1.557   1.677   1.685   1.829   1.851   1.918   1.927
 77 A'   30 A"   78 A'   79 A'   80 A'   31 A"   81 A'   82 A'                 
  1.998   2.044   2.120   2.191   2.241   2.283   2.358   2.480
 32 A"   83 A'   84 A'   85 A'   33 A"   86 A'   87 A'   88 A'                 
  2.593   2.792   2.964   3.045   3.164   3.427   3.707   3.728
 34 A"   35 A"   89 A'   90 A'   91 A'   92 A'   36 A"   37 A"                 
  3.731   3.770   3.923   3.959   3.972   3.979   4.010   4.065
 93 A'   94 A'   95 A'   38 A"   39 A"   40 A"   96 A'   41 A"                 
  4.170   4.234   4.358   4.616   4.902   6.209   6.259   6.321
 97 A'   98 A'   99 A'  100 A'  101 A'   42 A"   43 A"  102 A'                 
  6.333   6.443   6.678   6.846   7.532   7.586   7.663   9.738
103 A'  104 A'  105 A'  106 A'   44 A"  107 A'  108 A'  109 A'                 
 23.324  24.093  25.793  26.010  26.394  47.924  66.695  66.731
110 A'  111 A'   45 A"  112 A'  113 A'  114 A'  115 A'  116 A'                 
215.722 289.729 289.783 289.8881020.723
117 A'   46 A"  118 A'  119 A'  120 A'                                         
 --------------------------------------------------------------

          Ground-State Mulliken Net Atomic Charges

     Atom                 Charge (a.u.)
  ----------------------------------------
      1 F                    -0.085726
      2 Br                   -0.076618
      3 F                    -0.087140
      4 Cl                    0.277433
      5 C                    -0.222385
      6 C                     0.194435
  ----------------------------------------
  Sum of atomic charges =     0.000000

 -----------------------------------------------------------------
                    Cartesian Multipole Moments
 -----------------------------------------------------------------
    Charge (ESU x 10^10)
                 0.0000
    Dipole Moment (Debye)
         X      -0.3513      Y       0.1552      Z       0.0000
       Tot       0.3840
    Quadrupole Moments (Debye-Ang)
        XX     -52.1638     XY      -0.5518     YY     -52.4039
        XZ       0.0000     YZ      -0.0000     ZZ     -51.7353
    Octopole Moments (Debye-Ang^2)
       XXX     -35.3188    XXY       4.5173    XYY     -17.2365
       YYY       4.0318    XXZ       0.0000    XYZ       0.0000
       YYZ       0.0000    XZZ      -6.9269    YZZ       1.7503
       ZZZ       0.0000
    Hexadecapole Moments (Debye-Ang^3)
      XXXX    -599.9393   XXXY      26.0952   XXYY    -174.7281
      XYYY      31.3686   YYYY    -466.7231   XXXZ       0.0000
      XXYZ      -0.0000   XYYZ       0.0000   YYYZ      -0.0000
      XXZZ    -105.6998   XYZZ      10.4679   YYZZ     -91.7679
      XZZZ       0.0000   YZZZ      -0.0000   ZZZZ     -55.6268
 -----------------------------------------------------------------
 Calculating analytic gradient of the SCF energy
 Gradient of SCF Energy
            1           2           3           4           5           6
    1  -0.0019941   0.0070567  -0.0026003  -0.0089686   0.0004735   0.0060328
    2  -0.0023285  -0.0352894   0.0011677   0.0260068  -0.0004294   0.0108728
    3  -0.0000000  -0.0000000   0.0000000   0.0000000  -0.0000000   0.0000000
 Max gradient component =       3.529E-02
 RMS gradient           =       1.112E-02
 Gradient time:  CPU 8.79 s  wall 2.30 s
 Geometry Optimization Parameters
   NAtoms,    NIC,     NZ,  NCons,   NDum,   NFix, NCnnct, MaxDiis
        6      32       0       0       0       0       0       0

 Cartesian Hessian Update
 Hessian Updated using BFGS Update


** GEOMETRY OPTIMIZATION IN DELOCALIZED INTERNAL COORDINATES **
   Searching for a Minimum

   Optimization Cycle:  10

                       Coordinates (Angstroms)
     ATOM                X               Y               Z
      1  F         2.2084569050    1.1390268723    0.0000000000
      2  Br       -0.9941862103    1.1200369904    0.0000000000
      3  F         2.4743733625   -1.0254653031    0.0000000000
      4  Cl       -0.4994745170   -1.7094082676    0.0000000000
      5  C         1.6113081810   -0.0322999421    0.0000000000
      6  C         0.2983021879   -0.1946119310    0.0000000000
   Point Group: cs    Number of degrees of freedom:     9


   Energy is  -3310.291192091

 Hessian Updated using BFGS Update

  9 Hessian modes will be used to form the next step
  Hessian Eigenvalues:
     0.074478    0.250039    0.250674    0.268403    0.418684    0.433446
     0.531172    0.635183    1.059352

 Minimum Search - Taking Simple RFO Step
 Searching for Lamda that Minimizes Along All modes
 Value Taken    Lamda =  -0.00996300
 Calculated Step too Large.  Step scaled by  0.877488
 Step Taken.  Stepsize is  0.300000

                             Maximum     Tolerance    Cnvgd?
         Gradient           0.022716      0.000300      NO
         Displacement       0.246861      0.001200      NO
         Energy change     -0.012042      0.000001      NO


 New Cartesian Coordinates Obtained by Inverse Iteration

 Displacement from previous Coordinates is:  0.218725
 ----------------------------------------------------------------
             Standard Nuclear Orientation (Angstroms)
    I     Atom           X                Y                Z
 ----------------------------------------------------------------
    1      F       2.1835573572     1.1400913715     0.0000000000
    2      Br     -0.9621552182     1.1961665401     0.0000000000
    3      F       2.4722586065    -1.0194012060     0.0000000000
    4      Cl     -0.4679049937    -1.7726740801     0.0000000000
    5      C       1.5941542610    -0.0377238007     0.0000000000
    6      C       0.2788698964    -0.2091804060     0.0000000000
 ----------------------------------------------------------------
 Molecular Point Group                 Cs    NOp =  2
 Largest Abelian Subgroup              Cs    NOp =  2
 Nuclear Repulsion Energy =   497.1072084732 hartrees
 There are       41 alpha and       41 beta electrons
 Applying Cartesian multipole field
    Component          Value
    ---------          -----
     (2,0,0)        1.00000E-11
     (0,2,0)        2.00000E-11
     (0,0,2)       -3.00000E-11
 Nucleus-field energy     =     0.0000000143 hartrees
 Requested basis set is 6-311++G(d,p)
 There are 56 shells and 166 basis functions
 A cutoff of  1.0D-11 yielded   1327 shell pairs
 There are     12454 function pairs (     13679 Cartesian)
 Smallest overlap matrix eigenvalue = 4.25E-05
 Guess MOs from SCF MO coefficient file

 -----------------------------------------------------------------------
  General SCF calculation program by
  Eric Jon Sundstrom, Paul Horn, Yuezhi Mao, Dmitri Zuev, Alec White,
  David Stuck, Shaama M.S., Shane Yost, Joonho Lee, David Small,
  Daniel Levine, Susi Lehtola, Hugh Burton, Evgeny Epifanovsky
 -----------------------------------------------------------------------
 Exchange:     0.2000 Hartree-Fock + 0.0800 Slater + 0.7200 B88
 Correlation:  0.1900 VWN1RPA + 0.8100 LYP
 Using SG-1 standard quadrature grid
 using 4 threads for integral computing
 -------------------------------------------------------
 OpenMP Integral computing Module                
 Release: version 2.0, May 2017, Q-Chem Inc. Pleasanton 
 -------------------------------------------------------
 -------------------------------------------------------
 OpenMP BLAS3 based DFT computing Module                
 Release: version 1.0, May 2013, Q-Chem Inc. Pittsburgh 
 -------------------------------------------------------
 A restricted SCF calculation will be
 performed using DIIS
 SCF converges when DIIS error is below 1.0e-08
 ---------------------------------------
  Cycle       Energy         DIIS error
 ---------------------------------------
    1   -3310.2946193382      6.59e-04  
    2   -3310.2968323101      3.06e-04  
    3   -3310.2966487523      3.93e-04  
    4   -3310.2971514433      5.28e-05  
    5   -3310.2971592062      1.44e-05  
    6   -3310.2971596542      5.23e-06  
    7   -3310.2971597357      4.98e-07  
    8   -3310.2971597363      2.37e-07  
    9   -3310.2971597364      7.70e-08  
   10   -3310.2971597364      2.37e-08  
   11   -3310.2971597364      3.82e-09  Convergence criterion met
 ---------------------------------------
 SCF time:   CPU 27.30s  wall 7.00s 
 SCF   energy in the final basis set =    -3310.2971597364
 Total energy in the final basis set =    -3310.2971597364

 --------------------------------------------------------------
             Orbital Energies (a.u.) and Symmetries
 --------------------------------------------------------------

 Alpha MOs, Restricted
 -- Occupied --                  
-482.87 -101.59  -62.52  -56.34  -56.33  -56.33  -24.75  -24.75
  1 A'    2 A'    3 A'    4 A'    1 A"    5 A'    6 A'    7 A'                 
-10.383 -10.306  -9.505  -8.727  -7.270  -7.259  -7.259  -6.560
  8 A'    9 A'   10 A'   11 A'   12 A'    2 A"   13 A'   14 A'                 
 -6.545  -6.545  -2.671  -2.666  -2.666  -2.655  -2.655  -1.331
  3 A"   15 A'   16 A'   17 A'    4 A"    5 A"   18 A'   19 A'                 
 -1.272  -0.930  -0.832  -0.782  -0.665  -0.619  -0.565  -0.550
 20 A'   21 A'   22 A'   23 A'   24 A'   25 A'    6 A"   26 A'                 
 -0.486  -0.483  -0.479  -0.450  -0.412  -0.360  -0.335  -0.316
  7 A"   27 A'   28 A'   29 A'    8 A"   30 A'    9 A"   31 A'                 
 -0.271
 10 A"                                                                         
 -- Virtual --                   
 -0.048  -0.024  -0.020  -0.007   0.028   0.042   0.045   0.060
 32 A'   11 A"   33 A'   34 A'   35 A'   36 A'   12 A"   37 A'                 
  0.066   0.076   0.079   0.087   0.107   0.115   0.123   0.138
 38 A'   13 A"   39 A'   14 A"   40 A'   41 A'   42 A'   15 A"                 
  0.140   0.168   0.181   0.210   0.239   0.246   0.261   0.289
 43 A'   44 A'   45 A'   46 A'   16 A"   47 A'   48 A'   49 A'                 
  0.295   0.310   0.311   0.325   0.374   0.379   0.401   0.411
 50 A'   17 A"   51 A'   52 A'   53 A'   54 A'   55 A'   18 A"                 
  0.426   0.452   0.453   0.473   0.502   0.524   0.553   0.563
 56 A'   19 A"   57 A'   58 A'   20 A"   21 A"   59 A'   22 A"                 
  0.571   0.595   0.614   0.660   0.700   0.746   0.813   0.823
 60 A'   61 A'   23 A"   62 A'   63 A'   64 A'   65 A'   66 A'                 
  0.834   0.865   0.870   0.895   0.943   0.979   1.134   1.135
 24 A"   25 A"   67 A'   68 A'   69 A'   70 A'   71 A'   26 A"                 
  1.159   1.167   1.313   1.321   1.371   1.392   1.412   1.421
 72 A'   27 A"   28 A"   73 A'   29 A"   74 A'   75 A'   76 A'                 
  1.516   1.551   1.659   1.674   1.829   1.850   1.911   1.931
 77 A'   30 A"   78 A'   79 A'   80 A'   31 A"   81 A'   82 A'                 
  1.994   2.032   2.120   2.176   2.238   2.268   2.345   2.476
 32 A"   83 A'   84 A'   85 A'   33 A"   86 A'   87 A'   88 A'                 
  2.590   2.789   2.955   3.043   3.155   3.417   3.707   3.728
 34 A"   35 A"   89 A'   90 A'   91 A'   92 A'   36 A"   37 A"                 
  3.731   3.767   3.916   3.956   3.972   3.978   4.013   4.059
 93 A'   94 A'   95 A'   38 A"   39 A"   40 A"   96 A'   41 A"                 
  4.166   4.225   4.358   4.613   4.902   6.210   6.259   6.320
 97 A'   98 A'   99 A'  100 A'  101 A'   42 A"   43 A"  102 A'                 
  6.332   6.438   6.663   6.842   7.532   7.580   7.657   9.729
103 A'  104 A'  105 A'  106 A'   44 A"  107 A'  108 A'  109 A'                 
 23.318  24.077  25.787  25.978  26.385  47.911  66.695  66.729
110 A'  111 A'   45 A"  112 A'  113 A'  114 A'  115 A'  116 A'                 
215.713 289.726 289.775 289.8801020.707
117 A'   46 A"  118 A'  119 A'  120 A'                                         

 Beta MOs, Restricted
 -- Occupied --                  
-482.87 -101.59  -62.52  -56.34  -56.33  -56.33  -24.75  -24.75
  1 A'    2 A'    3 A'    4 A'    1 A"    5 A'    6 A'    7 A'                 
-10.383 -10.306  -9.505  -8.727  -7.270  -7.259  -7.259  -6.560
  8 A'    9 A'   10 A'   11 A'   12 A'    2 A"   13 A'   14 A'                 
 -6.545  -6.545  -2.671  -2.666  -2.666  -2.655  -2.655  -1.331
  3 A"   15 A'   16 A'   17 A'    4 A"    5 A"   18 A'   19 A'                 
 -1.272  -0.930  -0.832  -0.782  -0.665  -0.619  -0.565  -0.550
 20 A'   21 A'   22 A'   23 A'   24 A'   25 A'    6 A"   26 A'                 
 -0.486  -0.483  -0.479  -0.450  -0.412  -0.360  -0.335  -0.316
  7 A"   27 A'   28 A'   29 A'    8 A"   30 A'    9 A"   31 A'                 
 -0.271
 10 A"                                                                         
 -- Virtual --                   
 -0.048  -0.024  -0.020  -0.007   0.028   0.042   0.045   0.060
 32 A'   11 A"   33 A'   34 A'   35 A'   36 A'   12 A"   37 A'                 
  0.066   0.076   0.079   0.087   0.107   0.115   0.123   0.138
 38 A'   13 A"   39 A'   14 A"   40 A'   41 A'   42 A'   15 A"                 
  0.140   0.168   0.181   0.210   0.239   0.246   0.261   0.289
 43 A'   44 A'   45 A'   46 A'   16 A"   47 A'   48 A'   49 A'                 
  0.295   0.310   0.311   0.325   0.374   0.379   0.401   0.411
 50 A'   17 A"   51 A'   52 A'   53 A'   54 A'   55 A'   18 A"                 
  0.426   0.452   0.453   0.473   0.502   0.524   0.553   0.563
 56 A'   19 A"   57 A'   58 A'   20 A"   21 A"   59 A'   22 A"                 
  0.571   0.595   0.614   0.660   0.700   0.746   0.813   0.823
 60 A'   61 A'   23 A"   62 A'   63 A'   64 A'   65 A'   66 A'                 
  0.834   0.865   0.870   0.895   0.943   0.979   1.134   1.135
 24 A"   25 A"   67 A'   68 A'   69 A'   70 A'   71 A'   26 A"                 
  1.159   1.167   1.313   1.321   1.371   1.392   1.412   1.421
 72 A'   27 A"   28 A"   73 A'   29 A"   74 A'   75 A'   76 A'                 
  1.516   1.551   1.659   1.674   1.829   1.850   1.911   1.931
 77 A'   30 A"   78 A'   79 A'   80 A'   31 A"   81 A'   82 A'                 
  1.994   2.032   2.120   2.176   2.238   2.268   2.345   2.476
 32 A"   83 A'   84 A'   85 A'   33 A"   86 A'   87 A'   88 A'                 
  2.590   2.789   2.955   3.043   3.155   3.417   3.707   3.728
 34 A"   35 A"   89 A'   90 A'   91 A'   92 A'   36 A"   37 A"                 
  3.731   3.767   3.916   3.956   3.972   3.978   4.013   4.059
 93 A'   94 A'   95 A'   38 A"   39 A"   40 A"   96 A'   41 A"                 
  4.166   4.225   4.358   4.613   4.902   6.210   6.259   6.320
 97 A'   98 A'   99 A'  100 A'  101 A'   42 A"   43 A"  102 A'                 
  6.332   6.438   6.663   6.842   7.532   7.580   7.657   9.729
103 A'  104 A'  105 A'  106 A'   44 A"  107 A'  108 A'  109 A'                 
 23.318  24.077  25.787  25.978  26.385  47.911  66.695  66.729
110 A'  111 A'   45 A"  112 A'  113 A'  114 A'  115 A'  116 A'                 
215.713 289.726 289.775 289.8801020.707
117 A'   46 A"  118 A'  119 A'  120 A'                                         
 --------------------------------------------------------------

          Ground-State Mulliken Net Atomic Charges

     Atom                 Charge (a.u.)
  ----------------------------------------
      1 F                    -0.083166
      2 Br                   -0.068616
      3 F                    -0.085304
      4 Cl                    0.293053
      5 C                    -0.231434
      6 C                     0.175467
  ----------------------------------------
  Sum of atomic charges =     0.000000

 -----------------------------------------------------------------
                    Cartesian Multipole Moments
 -----------------------------------------------------------------
    Charge (ESU x 10^10)
                 0.0000
    Dipole Moment (Debye)
         X      -0.3253      Y       0.1634      Z       0.0000
       Tot       0.3641
    Quadrupole Moments (Debye-Ang)
        XX     -52.4977     XY      -0.6736     YY     -51.9224
        XZ      -0.0000     YZ      -0.0000     ZZ     -51.8439
    Octopole Moments (Debye-Ang^2)
       XXX     -36.4510    XXY       4.0774    XYY     -18.2477
       YYY       2.6992    XXZ       0.0000    XYZ       0.0000
       YYZ       0.0000    XZZ      -7.5554    YZZ       1.2393
       ZZZ       0.0000
    Hexadecapole Moments (Debye-Ang^3)
      XXXX    -587.7702   XXXY      29.7035   XXYY    -178.2831
      XYYY      32.9118   YYYY    -494.7598   XXXZ      -0.0000
      XXYZ      -0.0000   XYYZ      -0.0000   YYYZ      -0.0000
      XXZZ    -103.3868   XYZZ      11.5395   YYZZ     -97.8255
      XZZZ      -0.0000   YZZZ      -0.0000   ZZZZ     -55.8769
 -----------------------------------------------------------------
 Calculating analytic gradient of the SCF energy
 Gradient of SCF Energy
            1           2           3           4           5           6
    1  -0.0009346  -0.0001159  -0.0008213  -0.0066638   0.0006157   0.0079198
    2  -0.0005938  -0.0123608   0.0004030   0.0055451  -0.0007022   0.0077088
    3   0.0000000  -0.0000000   0.0000000  -0.0000000  -0.0000000  -0.0000000
 Max gradient component =       1.236E-02
 RMS gradient           =       4.429E-03
 Gradient time:  CPU 8.66 s  wall 2.27 s
 Geometry Optimization Parameters
   NAtoms,    NIC,     NZ,  NCons,   NDum,   NFix, NCnnct, MaxDiis
        6      32       0       0       0       0       0       0

 Cartesian Hessian Update
 Hessian Updated using BFGS Update


** GEOMETRY OPTIMIZATION IN DELOCALIZED INTERNAL COORDINATES **
   Searching for a Minimum

   Optimization Cycle:  11

                       Coordinates (Angstroms)
     ATOM                X               Y               Z
      1  F         2.1835573572    1.1400913715    0.0000000000
      2  Br       -0.9621552182    1.1961665401    0.0000000000
      3  F         2.4722586065   -1.0194012060    0.0000000000
      4  Cl       -0.4679049937   -1.7726740801    0.0000000000
      5  C         1.5941542610   -0.0377238007    0.0000000000
      6  C         0.2788698964   -0.2091804060    0.0000000000
   Point Group: cs    Number of degrees of freedom:     9


   Energy is  -3310.297159736

 Hessian Updated using BFGS Update

  9 Hessian modes will be used to form the next step
  Hessian Eigenvalues:
     0.059113    0.250108    0.250706    0.268415    0.418478    0.433446
     0.530828    0.642506    1.054832

 Minimum Search - Taking Simple RFO Step
 Searching for Lamda that Minimizes Along All modes
 Value Taken    Lamda =  -0.00214874
 Step Taken.  Stepsize is  0.184057

                             Maximum     Tolerance    Cnvgd?
         Gradient           0.010137      0.000300      NO
         Displacement       0.145194      0.001200      NO
         Energy change     -0.005968      0.000001      NO


 New Cartesian Coordinates Obtained by Inverse Iteration

 Displacement from previous Coordinates is:  0.143698
 ----------------------------------------------------------------
             Standard Nuclear Orientation (Angstroms)
    I     Atom           X                Y                Z
 ----------------------------------------------------------------
    1      F       2.1668789594     1.1404214666     0.0000000000
    2      Br     -0.9363614883     1.2422642884     0.0000000000
    3      F       2.4656537997    -1.0164802353     0.0000000000
    4      Cl     -0.4407008485    -1.8098337219     0.0000000000
    5      C       1.5798662049    -0.0403329732     0.0000000000
    6      C       0.2634432819    -0.2187604058     0.0000000000
 ----------------------------------------------------------------
 Molecular Point Group                 Cs    NOp =  2
 Largest Abelian Subgroup              Cs    NOp =  2
 Nuclear Repulsion Energy =   494.8095519996 hartrees
 There are       41 alpha and       41 beta electrons
 Applying Cartesian multipole field
    Component          Value
    ---------          -----
     (2,0,0)        1.00000E-11
     (0,2,0)        2.00000E-11
     (0,0,2)       -3.00000E-11
 Nucleus-field energy     =     0.0000000146 hartrees
 Requested basis set is 6-311++G(d,p)
 There are 56 shells and 166 basis functions
 A cutoff of  1.0D-11 yielded   1326 shell pairs
 There are     12440 function pairs (     13662 Cartesian)
 Smallest overlap matrix eigenvalue = 4.94E-05
 Guess MOs from SCF MO coefficient file

 -----------------------------------------------------------------------
  General SCF calculation program by
  Eric Jon Sundstrom, Paul Horn, Yuezhi Mao, Dmitri Zuev, Alec White,
  David Stuck, Shaama M.S., Shane Yost, Joonho Lee, David Small,
  Daniel Levine, Susi Lehtola, Hugh Burton, Evgeny Epifanovsky
 -----------------------------------------------------------------------
 Exchange:     0.2000 Hartree-Fock + 0.0800 Slater + 0.7200 B88
 Correlation:  0.1900 VWN1RPA + 0.8100 LYP
 Using SG-1 standard quadrature grid
 using 4 threads for integral computing
 -------------------------------------------------------
 OpenMP Integral computing Module                
 Release: version 2.0, May 2017, Q-Chem Inc. Pleasanton 
 -------------------------------------------------------
 -------------------------------------------------------
 OpenMP BLAS3 based DFT computing Module                
 Release: version 1.0, May 2013, Q-Chem Inc. Pittsburgh 
 -------------------------------------------------------
 A restricted SCF calculation will be
 performed using DIIS
 SCF converges when DIIS error is below 1.0e-08
 ---------------------------------------
  Cycle       Energy         DIIS error
 ---------------------------------------
    1   -3310.2973985182      4.03e-04  
    2   -3310.2983305731      1.53e-04  
    3   -3310.2982596444      2.17e-04  
    4   -3310.2984132256      3.23e-05  
    5   -3310.2984163745      7.38e-06  
    6   -3310.2984164906      3.30e-06  
    7   -3310.2984165203      3.13e-07  
    8   -3310.2984165205      9.95e-08  
    9   -3310.2984165205      2.85e-08  
   10   -3310.2984165205      1.54e-08  
   11   -3310.2984165205      2.70e-09  Convergence criterion met
 ---------------------------------------
 SCF time:   CPU 27.16s  wall 7.00s 
 SCF   energy in the final basis set =    -3310.2984165205
 Total energy in the final basis set =    -3310.2984165205

 --------------------------------------------------------------
             Orbital Energies (a.u.) and Symmetries
 --------------------------------------------------------------

 Alpha MOs, Restricted
 -- Occupied --                  
-482.87 -101.59  -62.52  -56.34  -56.34  -56.34  -24.75  -24.75
  1 A'    2 A'    3 A'    4 A'    1 A"    5 A'    6 A'    7 A'                 
-10.383 -10.307  -9.506  -8.728  -7.272  -7.261  -7.261  -6.561
  8 A'    9 A'   10 A'   11 A'   12 A'    2 A"   13 A'   14 A'                 
 -6.546  -6.546  -2.671  -2.667  -2.667  -2.655  -2.655  -1.331
  3 A"   15 A'   16 A'   17 A'    4 A"    5 A"   18 A'   19 A'                 
 -1.272  -0.927  -0.833  -0.780  -0.664  -0.618  -0.564  -0.548
 20 A'   21 A'   22 A'   23 A'   24 A'   25 A'    6 A"   26 A'                 
 -0.485  -0.482  -0.478  -0.450  -0.410  -0.358  -0.336  -0.320
  7 A"   27 A'   28 A'   29 A'    8 A"   30 A'    9 A"   31 A'                 
 -0.271
 10 A"                                                                         
 -- Virtual --                   
 -0.053  -0.024  -0.021  -0.007   0.028   0.042   0.045   0.061
 32 A'   11 A"   33 A'   34 A'   35 A'   36 A'   12 A"   37 A'                 
  0.066   0.076   0.078   0.086   0.107   0.114   0.123   0.137
 38 A'   13 A"   39 A'   14 A"   40 A'   41 A'   42 A'   15 A"                 
  0.138   0.165   0.182   0.208   0.239   0.245   0.263   0.291
 43 A'   44 A'   45 A'   46 A'   16 A"   47 A'   48 A'   49 A'                 
  0.293   0.310   0.311   0.324   0.372   0.380   0.400   0.411
 50 A'   17 A"   51 A'   52 A'   53 A'   54 A'   55 A'   18 A"                 
  0.431   0.451   0.453   0.468   0.501   0.522   0.552   0.564
 56 A'   57 A'   19 A"   58 A'   20 A"   21 A"   59 A'   22 A"                 
  0.576   0.590   0.611   0.653   0.701   0.745   0.810   0.819
 60 A'   61 A'   23 A"   62 A'   63 A'   64 A'   65 A'   66 A'                 
  0.833   0.868   0.868   0.899   0.934   0.971   1.127   1.134
 24 A"   67 A'   25 A"   68 A'   69 A'   70 A'   71 A'   26 A"                 
  1.159   1.160   1.315   1.320   1.371   1.393   1.414   1.422
 72 A'   27 A"   28 A"   73 A'   29 A"   74 A'   75 A'   76 A'                 
  1.518   1.549   1.649   1.668   1.830   1.850   1.905   1.935
 77 A'   30 A"   78 A'   79 A'   80 A'   31 A"   81 A'   82 A'                 
  1.991   2.027   2.120   2.169   2.236   2.256   2.337   2.470
 32 A"   83 A'   84 A'   85 A'   33 A"   86 A'   87 A'   88 A'                 
  2.589   2.788   2.952   3.044   3.150   3.413   3.708   3.728
 34 A"   35 A"   89 A'   90 A'   91 A'   92 A'   36 A"   37 A"                 
  3.731   3.766   3.912   3.954   3.972   3.978   4.016   4.056
 93 A'   94 A'   95 A'   38 A"   39 A"   40 A"   96 A'   41 A"                 
  4.161   4.219   4.357   4.612   4.901   6.211   6.259   6.321
 97 A'   98 A'   99 A'  100 A'  101 A'   42 A"   43 A"  102 A'                 
  6.332   6.435   6.657   6.840   7.531   7.575   7.653   9.727
103 A'  104 A'  105 A'  106 A'   44 A"  107 A'  108 A'  109 A'                 
 23.316  24.068  25.784  25.955  26.378  47.906  66.695  66.728
110 A'  111 A'   45 A"  112 A'  113 A'  114 A'  115 A'  116 A'                 
215.710 289.725 289.769 289.8761020.700
117 A'   46 A"  118 A'  119 A'  120 A'                                         

 Beta MOs, Restricted
 -- Occupied --                  
-482.87 -101.59  -62.52  -56.34  -56.34  -56.34  -24.75  -24.75
  1 A'    2 A'    3 A'    4 A'    1 A"    5 A'    6 A'    7 A'                 
-10.383 -10.307  -9.506  -8.728  -7.272  -7.261  -7.261  -6.561
  8 A'    9 A'   10 A'   11 A'   12 A'    2 A"   13 A'   14 A'                 
 -6.546  -6.546  -2.671  -2.667  -2.667  -2.655  -2.655  -1.331
  3 A"   15 A'   16 A'   17 A'    4 A"    5 A"   18 A'   19 A'                 
 -1.272  -0.927  -0.833  -0.780  -0.664  -0.618  -0.564  -0.548
 20 A'   21 A'   22 A'   23 A'   24 A'   25 A'    6 A"   26 A'                 
 -0.485  -0.482  -0.478  -0.450  -0.410  -0.358  -0.336  -0.320
  7 A"   27 A'   28 A'   29 A'    8 A"   30 A'    9 A"   31 A'                 
 -0.271
 10 A"                                                                         
 -- Virtual --                   
 -0.053  -0.024  -0.021  -0.007   0.028   0.042   0.045   0.061
 32 A'   11 A"   33 A'   34 A'   35 A'   36 A'   12 A"   37 A'                 
  0.066   0.076   0.078   0.086   0.107   0.114   0.123   0.137
 38 A'   13 A"   39 A'   14 A"   40 A'   41 A'   42 A'   15 A"                 
  0.138   0.165   0.182   0.208   0.239   0.245   0.263   0.291
 43 A'   44 A'   45 A'   46 A'   16 A"   47 A'   48 A'   49 A'                 
  0.293   0.310   0.311   0.324   0.372   0.380   0.400   0.411
 50 A'   17 A"   51 A'   52 A'   53 A'   54 A'   55 A'   18 A"                 
  0.431   0.451   0.453   0.468   0.501   0.522   0.552   0.564
 56 A'   57 A'   19 A"   58 A'   20 A"   21 A"   59 A'   22 A"                 
  0.576   0.590   0.611   0.653   0.701   0.745   0.810   0.819
 60 A'   61 A'   23 A"   62 A'   63 A'   64 A'   65 A'   66 A'                 
  0.833   0.868   0.868   0.899   0.934   0.971   1.127   1.134
 24 A"   67 A'   25 A"   68 A'   69 A'   70 A'   71 A'   26 A"                 
  1.159   1.160   1.315   1.320   1.371   1.393   1.414   1.422
 72 A'   27 A"   28 A"   73 A'   29 A"   74 A'   75 A'   76 A'                 
  1.518   1.549   1.649   1.668   1.830   1.850   1.905   1.935
 77 A'   30 A"   78 A'   79 A'   80 A'   31 A"   81 A'   82 A'                 
  1.991   2.027   2.120   2.169   2.236   2.256   2.337   2.470
 32 A"   83 A'   84 A'   85 A'   33 A"   86 A'   87 A'   88 A'                 
  2.589   2.788   2.952   3.044   3.150   3.413   3.708   3.728
 34 A"   35 A"   89 A'   90 A'   91 A'   92 A'   36 A"   37 A"                 
  3.731   3.766   3.912   3.954   3.972   3.978   4.016   4.056
 93 A'   94 A'   95 A'   38 A"   39 A"   40 A"   96 A'   41 A"                 
  4.161   4.219   4.357   4.612   4.901   6.211   6.259   6.321
 97 A'   98 A'   99 A'  100 A'  101 A'   42 A"   43 A"  102 A'                 
  6.332   6.435   6.657   6.840   7.531   7.575   7.653   9.727
103 A'  104 A'  105 A'  106 A'   44 A"  107 A'  108 A'  109 A'                 
 23.316  24.068  25.784  25.955  26.378  47.906  66.695  66.728
110 A'  111 A'   45 A"  112 A'  113 A'  114 A'  115 A'  116 A'                 
215.710 289.725 289.769 289.8761020.700
117 A'   46 A"  118 A'  119 A'  120 A'                                         
 --------------------------------------------------------------

          Ground-State Mulliken Net Atomic Charges

     Atom                 Charge (a.u.)
  ----------------------------------------
      1 F                    -0.081550
      2 Br                   -0.064417
      3 F                    -0.083701
      4 Cl                    0.301919
      5 C                    -0.228888
      6 C                     0.156638
  ----------------------------------------
  Sum of atomic charges =     0.000000

 -----------------------------------------------------------------
                    Cartesian Multipole Moments
 -----------------------------------------------------------------
    Charge (ESU x 10^10)
                 0.0000
    Dipole Moment (Debye)
         X      -0.3208      Y       0.1583      Z      -0.0000
       Tot       0.3578
    Quadrupole Moments (Debye-Ang)
        XX     -52.7406     XY      -0.7152     YY     -51.6166
        XZ       0.0000     YZ      -0.0000     ZZ     -51.8903
    Octopole Moments (Debye-Ang^2)
       XXX     -37.6022    XXY       3.7327    XYY     -18.8893
       YYY       1.8769    XXZ      -0.0000    XYZ       0.0000
       YYZ      -0.0000    XZZ      -8.0958    YZZ       0.9020
       ZZZ      -0.0000
    Hexadecapole Moments (Debye-Ang^3)
      XXXX    -577.5237   XXXY      32.1667   XXYY    -180.3767
      XYYY      33.7676   YYYY    -511.7654   XXXZ       0.0000
      XXYZ      -0.0000   XYYZ       0.0000   YYYZ      -0.0000
      XXZZ    -101.4802   XYZZ      12.2183   YYZZ    -101.5894
      XZZZ       0.0000   YZZZ      -0.0000   ZZZZ     -55.9796
 -----------------------------------------------------------------
 Calculating analytic gradient of the SCF energy
 Gradient of SCF Energy
            1           2           3           4           5           6
    1  -0.0001535  -0.0013178  -0.0000267  -0.0036359   0.0001046   0.0050293
    2   0.0006327  -0.0012361  -0.0001398  -0.0027428  -0.0006763   0.0041622
    3  -0.0000000  -0.0000000  -0.0000000   0.0000000   0.0000000   0.0000000
 Max gradient component =       5.029E-03
 RMS gradient           =       1.937E-03
 Gradient time:  CPU 8.66 s  wall 2.26 s
 Geometry Optimization Parameters
   NAtoms,    NIC,     NZ,  NCons,   NDum,   NFix, NCnnct, MaxDiis
        6      32       0       0       0       0       0       0

 Cartesian Hessian Update
 Hessian Updated using BFGS Update


** GEOMETRY OPTIMIZATION IN DELOCALIZED INTERNAL COORDINATES **
   Searching for a Minimum

   Optimization Cycle:  12

                       Coordinates (Angstroms)
     ATOM                X               Y               Z
      1  F         2.1668789594    1.1404214666    0.0000000000
      2  Br       -0.9363614883    1.2422642884    0.0000000000
      3  F         2.4656537997   -1.0164802353    0.0000000000
      4  Cl       -0.4407008485   -1.8098337219    0.0000000000
      5  C         1.5798662049   -0.0403329732    0.0000000000
      6  C         0.2634432819   -0.2187604058    0.0000000000
   Point Group: cs    Number of degrees of freedom:     9


   Energy is  -3310.298416521

 Hessian Updated using BFGS Update

  9 Hessian modes will be used to form the next step
  Hessian Eigenvalues:
     0.051421    0.250015    0.251370    0.268408    0.418511    0.433529
     0.521129    0.640234    1.045549

 Minimum Search - Taking Simple RFO Step
 Searching for Lamda that Minimizes Along All modes
 Value Taken    Lamda =  -0.00014293
 Step Taken.  Stepsize is  0.042497

                             Maximum     Tolerance    Cnvgd?
         Gradient           0.003661      0.000300      NO
         Displacement       0.029421      0.001200      NO
         Energy change     -0.001257      0.000001      NO


 New Cartesian Coordinates Obtained by Inverse Iteration

 Displacement from previous Coordinates is:  0.037559
 ----------------------------------------------------------------
             Standard Nuclear Orientation (Angstroms)
    I     Atom           X                Y                Z
 ----------------------------------------------------------------
    1      F       2.1647032248     1.1386768187     0.0000000000
    2      Br     -0.9310486693     1.2521721610     0.0000000000
    3      F       2.4608122595    -1.0167225483     0.0000000000
    4      Cl     -0.4289114323    -1.8166215533     0.0000000000
    5      C       1.5750714563    -0.0403209035     0.0000000000
    6      C       0.2581530702    -0.2199055558     0.0000000000
 ----------------------------------------------------------------
 Molecular Point Group                 Cs    NOp =  2
 Largest Abelian Subgroup              Cs    NOp =  2
 Nuclear Repulsion Energy =   494.6387862988 hartrees
 There are       41 alpha and       41 beta electrons
 Applying Cartesian multipole field
    Component          Value
    ---------          -----
     (2,0,0)        1.00000E-11
     (0,2,0)        2.00000E-11
     (0,0,2)       -3.00000E-11
 Nucleus-field energy     =     0.0000000146 hartrees
 Requested basis set is 6-311++G(d,p)
 There are 56 shells and 166 basis functions
 A cutoff of  1.0D-11 yielded   1326 shell pairs
 There are     12456 function pairs (     13689 Cartesian)
 Smallest overlap matrix eigenvalue = 5.14E-05
 Guess MOs from SCF MO coefficient file

 -----------------------------------------------------------------------
  General SCF calculation program by
  Eric Jon Sundstrom, Paul Horn, Yuezhi Mao, Dmitri Zuev, Alec White,
  David Stuck, Shaama M.S., Shane Yost, Joonho Lee, David Small,
  Daniel Levine, Susi Lehtola, Hugh Burton, Evgeny Epifanovsky
 -----------------------------------------------------------------------
 Exchange:     0.2000 Hartree-Fock + 0.0800 Slater + 0.7200 B88
 Correlation:  0.1900 VWN1RPA + 0.8100 LYP
 Using SG-1 standard quadrature grid
 using 4 threads for integral computing
 -------------------------------------------------------
 OpenMP Integral computing Module                
 Release: version 2.0, May 2017, Q-Chem Inc. Pleasanton 
 -------------------------------------------------------
 -------------------------------------------------------
 OpenMP BLAS3 based DFT computing Module                
 Release: version 1.0, May 2013, Q-Chem Inc. Pittsburgh 
 -------------------------------------------------------
 A restricted SCF calculation will be
 performed using DIIS
 SCF converges when DIIS error is below 1.0e-08
 ---------------------------------------
  Cycle       Energy         DIIS error
 ---------------------------------------
    1   -3310.2984280924      1.10e-04  
    2   -3310.2985039167      2.47e-05  
    3   -3310.2985038101      2.80e-05  
    4   -3310.2985060679      1.12e-05  
    5   -3310.2985064661      1.64e-06  
    6   -3310.2985064731      7.59e-07  
    7   -3310.2985064745      1.60e-07  
    8   -3310.2985064746      4.94e-08  
    9   -3310.2985064746      9.21e-09  Convergence criterion met
 ---------------------------------------
 SCF time:   CPU 22.26s  wall 6.00s 
 SCF   energy in the final basis set =    -3310.2985064746
 Total energy in the final basis set =    -3310.2985064746

 --------------------------------------------------------------
             Orbital Energies (a.u.) and Symmetries
 --------------------------------------------------------------

 Alpha MOs, Restricted
 -- Occupied --                  
-482.87 -101.59  -62.52  -56.34  -56.34  -56.34  -24.75  -24.75
  1 A'    2 A'    3 A'    4 A'    1 A"    5 A'    6 A'    7 A'                 
-10.383 -10.307  -9.507  -8.728  -7.272  -7.261  -7.261  -6.561
  8 A'    9 A'   10 A'   11 A'   12 A'    2 A"   13 A'   14 A'                 
 -6.546  -6.546  -2.671  -2.667  -2.667  -2.655  -2.655  -1.331
 15 A'    3 A"   16 A'   17 A'    4 A"    5 A"   18 A'   19 A'                 
 -1.271  -0.927  -0.833  -0.779  -0.664  -0.618  -0.564  -0.548
 20 A'   21 A'   22 A'   23 A'   24 A'   25 A'    6 A"   26 A'                 
 -0.485  -0.482  -0.477  -0.450  -0.410  -0.357  -0.336  -0.320
  7 A"   27 A'   28 A'   29 A'    8 A"   30 A'    9 A"   31 A'                 
 -0.271
 10 A"                                                                         
 -- Virtual --                   
 -0.054  -0.024  -0.020  -0.007   0.028   0.042   0.045   0.062
 32 A'   11 A"   33 A'   34 A'   35 A'   36 A'   12 A"   37 A'                 
  0.066   0.076   0.078   0.086   0.107   0.113   0.123   0.137
 38 A'   13 A"   39 A'   14 A"   40 A'   41 A'   42 A'   15 A"                 
  0.137   0.165   0.183   0.208   0.240   0.245   0.263   0.292
 43 A'   44 A'   45 A'   46 A'   16 A"   47 A'   48 A'   49 A'                 
  0.293   0.309   0.311   0.324   0.372   0.381   0.400   0.411
 50 A'   17 A"   51 A'   52 A'   53 A'   54 A'   55 A'   18 A"                 
  0.433   0.450   0.453   0.467   0.501   0.522   0.552   0.565
 56 A'   57 A'   19 A"   58 A'   20 A"   21 A"   59 A'   22 A"                 
  0.577   0.589   0.610   0.652   0.702   0.744   0.810   0.818
 60 A'   61 A'   23 A"   62 A'   63 A'   64 A'   65 A'   66 A'                 
  0.833   0.869   0.869   0.901   0.933   0.971   1.125   1.134
 24 A"   25 A"   67 A'   68 A'   69 A'   70 A'   71 A'   26 A"                 
  1.159   1.160   1.315   1.319   1.371   1.393   1.415   1.422
 27 A"   72 A'   28 A"   73 A'   29 A"   74 A'   75 A'   76 A'                 
  1.520   1.550   1.648   1.666   1.832   1.850   1.904   1.937
 77 A'   30 A"   78 A'   79 A'   80 A'   31 A"   81 A'   82 A'                 
  1.991   2.026   2.120   2.169   2.236   2.253   2.336   2.468
 32 A"   83 A'   84 A'   85 A'   33 A"   86 A'   87 A'   88 A'                 
  2.589   2.788   2.952   3.045   3.149   3.414   3.708   3.728
 34 A"   35 A"   89 A'   90 A'   91 A'   92 A'   36 A"   37 A"                 
  3.731   3.766   3.911   3.954   3.973   3.977   4.017   4.056
 93 A'   94 A'   95 A'   38 A"   39 A"   40 A"   96 A'   41 A"                 
  4.160   4.219   4.357   4.612   4.902   6.212   6.259   6.321
 97 A'   98 A'   99 A'  100 A'  101 A'   42 A"   43 A"  102 A'                 
  6.333   6.435   6.656   6.840   7.531   7.573   7.653   9.727
103 A'  104 A'  105 A'  106 A'   44 A"  107 A'  108 A'  109 A'                 
 23.316  24.066  25.784  25.950  26.376  47.905  66.696  66.729
110 A'  111 A'   45 A"  112 A'  113 A'  114 A'  115 A'  116 A'                 
215.710 289.725 289.768 289.8761020.700
117 A'   46 A"  118 A'  119 A'  120 A'                                         

 Beta MOs, Restricted
 -- Occupied --                  
-482.87 -101.59  -62.52  -56.34  -56.34  -56.34  -24.75  -24.75
  1 A'    2 A'    3 A'    4 A'    1 A"    5 A'    6 A'    7 A'                 
-10.383 -10.307  -9.507  -8.728  -7.272  -7.261  -7.261  -6.561
  8 A'    9 A'   10 A'   11 A'   12 A'    2 A"   13 A'   14 A'                 
 -6.546  -6.546  -2.671  -2.667  -2.667  -2.655  -2.655  -1.331
 15 A'    3 A"   16 A'   17 A'    4 A"    5 A"   18 A'   19 A'                 
 -1.271  -0.927  -0.833  -0.779  -0.664  -0.618  -0.564  -0.548
 20 A'   21 A'   22 A'   23 A'   24 A'   25 A'    6 A"   26 A'                 
 -0.485  -0.482  -0.477  -0.450  -0.410  -0.357  -0.336  -0.320
  7 A"   27 A'   28 A'   29 A'    8 A"   30 A'    9 A"   31 A'                 
 -0.271
 10 A"                                                                         
 -- Virtual --                   
 -0.054  -0.024  -0.020  -0.007   0.028   0.042   0.045   0.062
 32 A'   11 A"   33 A'   34 A'   35 A'   36 A'   12 A"   37 A'                 
  0.066   0.076   0.078   0.086   0.107   0.113   0.123   0.137
 38 A'   13 A"   39 A'   14 A"   40 A'   41 A'   42 A'   15 A"                 
  0.137   0.165   0.183   0.208   0.240   0.245   0.263   0.292
 43 A'   44 A'   45 A'   46 A'   16 A"   47 A'   48 A'   49 A'                 
  0.293   0.309   0.311   0.324   0.372   0.381   0.400   0.411
 50 A'   17 A"   51 A'   52 A'   53 A'   54 A'   55 A'   18 A"                 
  0.433   0.450   0.453   0.467   0.501   0.522   0.552   0.565
 56 A'   57 A'   19 A"   58 A'   20 A"   21 A"   59 A'   22 A"                 
  0.577   0.589   0.610   0.652   0.702   0.744   0.810   0.818
 60 A'   61 A'   23 A"   62 A'   63 A'   64 A'   65 A'   66 A'                 
  0.833   0.869   0.869   0.901   0.933   0.971   1.125   1.134
 24 A"   25 A"   67 A'   68 A'   69 A'   70 A'   71 A'   26 A"                 
  1.159   1.160   1.315   1.319   1.371   1.393   1.415   1.422
 27 A"   72 A'   28 A"   73 A'   29 A"   74 A'   75 A'   76 A'                 
  1.520   1.550   1.648   1.666   1.832   1.850   1.904   1.937
 77 A'   30 A"   78 A'   79 A'   80 A'   31 A"   81 A'   82 A'                 
  1.991   2.026   2.120   2.169   2.236   2.253   2.336   2.468
 32 A"   83 A'   84 A'   85 A'   33 A"   86 A'   87 A'   88 A'                 
  2.589   2.788   2.952   3.045   3.149   3.414   3.708   3.728
 34 A"   35 A"   89 A'   90 A'   91 A'   92 A'   36 A"   37 A"                 
  3.731   3.766   3.911   3.954   3.973   3.977   4.017   4.056
 93 A'   94 A'   95 A'   38 A"   39 A"   40 A"   96 A'   41 A"                 
  4.160   4.219   4.357   4.612   4.902   6.212   6.259   6.321
 97 A'   98 A'   99 A'  100 A'  101 A'   42 A"   43 A"  102 A'                 
  6.333   6.435   6.656   6.840   7.531   7.573   7.653   9.727
103 A'  104 A'  105 A'  106 A'   44 A"  107 A'  108 A'  109 A'                 
 23.316  24.066  25.784  25.950  26.376  47.905  66.696  66.729
110 A'  111 A'   45 A"  112 A'  113 A'  114 A'  115 A'  116 A'                 
215.710 289.725 289.768 289.8761020.700
117 A'   46 A"  118 A'  119 A'  120 A'                                         
 --------------------------------------------------------------

          Ground-State Mulliken Net Atomic Charges

     Atom                 Charge (a.u.)
  ----------------------------------------
      1 F                    -0.081126
      2 Br                   -0.063293
      3 F                    -0.082901
      4 Cl                    0.303558
      5 C                    -0.226459
      6 C                     0.150221
  ----------------------------------------
  Sum of atomic charges =     0.000000

 -----------------------------------------------------------------
                    Cartesian Multipole Moments
 -----------------------------------------------------------------
    Charge (ESU x 10^10)
                 0.0000
    Dipole Moment (Debye)
         X      -0.3246      Y       0.1592      Z       0.0000
       Tot       0.3615
    Quadrupole Moments (Debye-Ang)
        XX     -52.8080     XY      -0.7180     YY     -51.5384
        XZ      -0.0000     YZ       0.0000     ZZ     -51.8915
    Octopole Moments (Debye-Ang^2)
       XXX     -37.9848    XXY       3.6680    XYY     -19.0237
       YYY       1.6536    XXZ      -0.0000    XYZ       0.0000
       YYZ       0.0000    XZZ      -8.2543    YZZ       0.8135
       ZZZ       0.0000
    Hexadecapole Moments (Debye-Ang^3)
      XXXX    -574.5471   XXXY      33.1336   XXYY    -180.7271
      XYYY      34.2907   YYYY    -514.9024   XXXZ       0.0000
      XXYZ      -0.0000   XYYZ       0.0000   YYYZ      -0.0000
      XXZZ    -100.9318   XYZZ      12.5130   YYZZ    -102.3309
      XZZZ      -0.0000   YZZZ       0.0000   ZZZZ     -55.9821
 -----------------------------------------------------------------
 Calculating analytic gradient of the SCF energy
 Gradient of SCF Energy
            1           2           3           4           5           6
    1   0.0000359  -0.0009325  -0.0000551  -0.0019171   0.0001203   0.0027486
    2   0.0002235   0.0005284  -0.0000021  -0.0031605  -0.0004116   0.0028223
    3  -0.0000000  -0.0000000  -0.0000000  -0.0000000  -0.0000000   0.0000000
 Max gradient component =       3.160E-03
 RMS gradient           =       1.303E-03
 Gradient time:  CPU 8.67 s  wall 2.27 s
 Geometry Optimization Parameters
   NAtoms,    NIC,     NZ,  NCons,   NDum,   NFix, NCnnct, MaxDiis
        6      32       0       0       0       0       0       0

 Cartesian Hessian Update
 Hessian Updated using BFGS Update


** GEOMETRY OPTIMIZATION IN DELOCALIZED INTERNAL COORDINATES **
   Searching for a Minimum

   Optimization Cycle:  13

                       Coordinates (Angstroms)
     ATOM                X               Y               Z
      1  F         2.1647032248    1.1386768187    0.0000000000
      2  Br       -0.9310486693    1.2521721610    0.0000000000
      3  F         2.4608122595   -1.0167225483    0.0000000000
      4  Cl       -0.4289114323   -1.8166215533    0.0000000000
      5  C         1.5750714563   -0.0403209035    0.0000000000
      6  C         0.2581530702   -0.2199055558    0.0000000000
   Point Group: cs    Number of degrees of freedom:     9


   Energy is  -3310.298506475

 Hessian Updated using BFGS Update

  9 Hessian modes will be used to form the next step
  Hessian Eigenvalues:
     0.053718    0.247723    0.251464    0.268542    0.407111    0.421041
     0.436321    0.601627    1.004107

 Minimum Search - Taking Simple RFO Step
 Searching for Lamda that Minimizes Along All modes
 Value Taken    Lamda =  -0.00003529
 Step Taken.  Stepsize is  0.012911

                             Maximum     Tolerance    Cnvgd?
         Gradient           0.001920      0.000300      NO
         Displacement       0.009825      0.001200      NO
         Energy change     -0.000090      0.000001      NO


 New Cartesian Coordinates Obtained by Inverse Iteration

 Displacement from previous Coordinates is:  0.014071
 ----------------------------------------------------------------
             Standard Nuclear Orientation (Angstroms)
    I     Atom           X                Y                Z
 ----------------------------------------------------------------
    1      F       2.1634750715     1.1379830335     0.0000000000
    2      Br     -0.9283668099     1.2543490795     0.0000000000
    3      F       2.4586769966    -1.0171491009     0.0000000000
    4      Cl     -0.4237867086    -1.8169837329     0.0000000000
    5      C       1.5729353103    -0.0403082594     0.0000000000
    6      C       0.2558460492    -0.2206126009     0.0000000000
 ----------------------------------------------------------------
 Molecular Point Group                 Cs    NOp =  2
 Largest Abelian Subgroup              Cs    NOp =  2
 Nuclear Repulsion Energy =   494.8871685573 hartrees
 There are       41 alpha and       41 beta electrons
 Applying Cartesian multipole field
    Component          Value
    ---------          -----
     (2,0,0)        1.00000E-11
     (0,2,0)        2.00000E-11
     (0,0,2)       -3.00000E-11
 Nucleus-field energy     =     0.0000000146 hartrees
 Requested basis set is 6-311++G(d,p)
 There are 56 shells and 166 basis functions
 A cutoff of  1.0D-11 yielded   1326 shell pairs
 There are     12456 function pairs (     13689 Cartesian)
 Smallest overlap matrix eigenvalue = 5.21E-05
 Guess MOs from SCF MO coefficient file

 -----------------------------------------------------------------------
  General SCF calculation program by
  Eric Jon Sundstrom, Paul Horn, Yuezhi Mao, Dmitri Zuev, Alec White,
  David Stuck, Shaama M.S., Shane Yost, Joonho Lee, David Small,
  Daniel Levine, Susi Lehtola, Hugh Burton, Evgeny Epifanovsky
 -----------------------------------------------------------------------
 Exchange:     0.2000 Hartree-Fock + 0.0800 Slater + 0.7200 B88
 Correlation:  0.1900 VWN1RPA + 0.8100 LYP
 Using SG-1 standard quadrature grid
 using 4 threads for integral computing
 -------------------------------------------------------
 OpenMP Integral computing Module                
 Release: version 2.0, May 2017, Q-Chem Inc. Pleasanton 
 -------------------------------------------------------
 -------------------------------------------------------
 OpenMP BLAS3 based DFT computing Module                
 Release: version 1.0, May 2013, Q-Chem Inc. Pittsburgh 
 -------------------------------------------------------
 A restricted SCF calculation will be
 performed using DIIS
 SCF converges when DIIS error is below 1.0e-08
 ---------------------------------------
  Cycle       Energy         DIIS error
 ---------------------------------------
    1   -3310.2985172684      4.78e-05  
    2   -3310.2985299805      1.58e-05  
    3   -3310.2985292279      2.23e-05  
    4   -3310.2985308126      4.09e-06  
    5   -3310.2985308647      1.25e-06  
    6   -3310.2985308685      3.71e-07  
    7   -3310.2985308689      9.58e-08  
    8   -3310.2985308689      3.65e-08  
    9   -3310.2985308689      8.02e-09  Convergence criterion met
 ---------------------------------------
 SCF time:   CPU 22.27s  wall 6.00s 
 SCF   energy in the final basis set =    -3310.2985308689
 Total energy in the final basis set =    -3310.2985308689

 --------------------------------------------------------------
             Orbital Energies (a.u.) and Symmetries
 --------------------------------------------------------------

 Alpha MOs, Restricted
 -- Occupied --                  
-482.87 -101.59  -62.52  -56.34  -56.34  -56.34  -24.75  -24.75
  1 A'    2 A'    3 A'    4 A'    1 A"    5 A'    6 A'    7 A'                 
-10.382 -10.307  -9.507  -8.728  -7.272  -7.261  -7.261  -6.561
  8 A'    9 A'   10 A'   11 A'   12 A'    2 A"   13 A'   14 A'                 
 -6.546  -6.546  -2.671  -2.667  -2.667  -2.655  -2.655  -1.330
 15 A'    3 A"   16 A'   17 A'    4 A"    5 A"   18 A'   19 A'                 
 -1.271  -0.928  -0.834  -0.779  -0.664  -0.618  -0.564  -0.548
 20 A'   21 A'   22 A'   23 A'   24 A'   25 A'    6 A"   26 A'                 
 -0.485  -0.482  -0.477  -0.450  -0.411  -0.357  -0.336  -0.321
  7 A"   27 A'   28 A'   29 A'    8 A"   30 A'    9 A"   31 A'                 
 -0.271
 10 A"                                                                         
 -- Virtual --                   
 -0.054  -0.024  -0.019  -0.007   0.028   0.042   0.045   0.062
 32 A'   11 A"   33 A'   34 A'   35 A'   36 A'   12 A"   37 A'                 
  0.067   0.076   0.078   0.086   0.107   0.113   0.122   0.137
 38 A'   13 A"   39 A'   14 A"   40 A'   41 A'   42 A'   15 A"                 
  0.137   0.165   0.183   0.208   0.240   0.245   0.263   0.292
 43 A'   44 A'   45 A'   46 A'   16 A"   47 A'   48 A'   49 A'                 
  0.293   0.309   0.311   0.324   0.372   0.381   0.400   0.411
 50 A'   17 A"   51 A'   52 A'   53 A'   54 A'   55 A'   18 A"                 
  0.433   0.450   0.453   0.467   0.501   0.522   0.552   0.565
 56 A'   57 A'   19 A"   58 A'   20 A"   21 A"   59 A'   22 A"                 
  0.577   0.588   0.610   0.652   0.702   0.744   0.809   0.817
 60 A'   61 A'   23 A"   62 A'   63 A'   64 A'   65 A'   66 A'                 
  0.833   0.868   0.869   0.902   0.933   0.972   1.124   1.135
 24 A"   25 A"   67 A'   68 A'   69 A'   70 A'   71 A'   26 A"                 
  1.159   1.160   1.316   1.320   1.371   1.393   1.415   1.422
 27 A"   72 A'   28 A"   73 A'   29 A"   74 A'   75 A'   76 A'                 
  1.520   1.551   1.649   1.666   1.833   1.850   1.904   1.939
 77 A'   30 A"   78 A'   79 A'   80 A'   31 A"   81 A'   82 A'                 
  1.990   2.026   2.119   2.168   2.236   2.253   2.337   2.468
 32 A"   83 A'   84 A'   85 A'   33 A"   86 A'   87 A'   88 A'                 
  2.589   2.788   2.953   3.046   3.150   3.415   3.708   3.728
 34 A"   35 A"   89 A'   90 A'   91 A'   92 A'   36 A"   37 A"                 
  3.731   3.767   3.911   3.954   3.973   3.978   4.017   4.056
 93 A'   94 A'   95 A'   38 A"   39 A"   40 A"   96 A'   41 A"                 
  4.160   4.219   4.357   4.612   4.902   6.212   6.259   6.322
 97 A'   98 A'   99 A'  100 A'  101 A'   42 A"   43 A"  102 A'                 
  6.333   6.435   6.657   6.840   7.531   7.573   7.653   9.729
103 A'  104 A'  105 A'  106 A'   44 A"  107 A'  108 A'  109 A'                 
 23.317  24.065  25.784  25.950  26.377  47.906  66.696  66.729
110 A'  111 A'   45 A"  112 A'  113 A'  114 A'  115 A'  116 A'                 
215.712 289.725 289.768 289.8761020.700
117 A'   46 A"  118 A'  119 A'  120 A'                                         

 Beta MOs, Restricted
 -- Occupied --                  
-482.87 -101.59  -62.52  -56.34  -56.34  -56.34  -24.75  -24.75
  1 A'    2 A'    3 A'    4 A'    1 A"    5 A'    6 A'    7 A'                 
-10.382 -10.307  -9.507  -8.728  -7.272  -7.261  -7.261  -6.561
  8 A'    9 A'   10 A'   11 A'   12 A'    2 A"   13 A'   14 A'                 
 -6.546  -6.546  -2.671  -2.667  -2.667  -2.655  -2.655  -1.330
 15 A'    3 A"   16 A'   17 A'    4 A"    5 A"   18 A'   19 A'                 
 -1.271  -0.928  -0.834  -0.779  -0.664  -0.618  -0.564  -0.548
 20 A'   21 A'   22 A'   23 A'   24 A'   25 A'    6 A"   26 A'                 
 -0.485  -0.482  -0.477  -0.450  -0.411  -0.357  -0.336  -0.321
  7 A"   27 A'   28 A'   29 A'    8 A"   30 A'    9 A"   31 A'                 
 -0.271
 10 A"                                                                         
 -- Virtual --                   
 -0.054  -0.024  -0.019  -0.007   0.028   0.042   0.045   0.062
 32 A'   11 A"   33 A'   34 A'   35 A'   36 A'   12 A"   37 A'                 
  0.067   0.076   0.078   0.086   0.107   0.113   0.122   0.137
 38 A'   13 A"   39 A'   14 A"   40 A'   41 A'   42 A'   15 A"                 
  0.137   0.165   0.183   0.208   0.240   0.245   0.263   0.292
 43 A'   44 A'   45 A'   46 A'   16 A"   47 A'   48 A'   49 A'                 
  0.293   0.309   0.311   0.324   0.372   0.381   0.400   0.411
 50 A'   17 A"   51 A'   52 A'   53 A'   54 A'   55 A'   18 A"                 
  0.433   0.450   0.453   0.467   0.501   0.522   0.552   0.565
 56 A'   57 A'   19 A"   58 A'   20 A"   21 A"   59 A'   22 A"                 
  0.577   0.588   0.610   0.652   0.702   0.744   0.809   0.817
 60 A'   61 A'   23 A"   62 A'   63 A'   64 A'   65 A'   66 A'                 
  0.833   0.868   0.869   0.902   0.933   0.972   1.124   1.135
 24 A"   25 A"   67 A'   68 A'   69 A'   70 A'   71 A'   26 A"                 
  1.159   1.160   1.316   1.320   1.371   1.393   1.415   1.422
 27 A"   72 A'   28 A"   73 A'   29 A"   74 A'   75 A'   76 A'                 
  1.520   1.551   1.649   1.666   1.833   1.850   1.904   1.939
 77 A'   30 A"   78 A'   79 A'   80 A'   31 A"   81 A'   82 A'                 
  1.990   2.026   2.119   2.168   2.236   2.253   2.337   2.468
 32 A"   83 A'   84 A'   85 A'   33 A"   86 A'   87 A'   88 A'                 
  2.589   2.788   2.953   3.046   3.150   3.415   3.708   3.728
 34 A"   35 A"   89 A'   90 A'   91 A'   92 A'   36 A"   37 A"                 
  3.731   3.767   3.911   3.954   3.973   3.978   4.017   4.056
 93 A'   94 A'   95 A'   38 A"   39 A"   40 A"   96 A'   41 A"                 
  4.160   4.219   4.357   4.612   4.902   6.212   6.259   6.322
 97 A'   98 A'   99 A'  100 A'  101 A'   42 A"   43 A"  102 A'                 
  6.333   6.435   6.657   6.840   7.531   7.573   7.653   9.729
103 A'  104 A'  105 A'  106 A'   44 A"  107 A'  108 A'  109 A'                 
 23.317  24.065  25.784  25.950  26.377  47.906  66.696  66.729
110 A'  111 A'   45 A"  112 A'  113 A'  114 A'  115 A'  116 A'                 
215.712 289.725 289.768 289.8761020.700
117 A'   46 A"  118 A'  119 A'  120 A'                                         
 --------------------------------------------------------------

          Ground-State Mulliken Net Atomic Charges

     Atom                 Charge (a.u.)
  ----------------------------------------
      1 F                    -0.080928
      2 Br                   -0.062655
      3 F                    -0.082835
      4 Cl                    0.304789
      5 C                    -0.225500
      6 C                     0.147129
  ----------------------------------------
  Sum of atomic charges =     0.000000

 -----------------------------------------------------------------
                    Cartesian Multipole Moments
 -----------------------------------------------------------------
    Charge (ESU x 10^10)
                 0.0000
    Dipole Moment (Debye)
         X      -0.3303      Y       0.1553      Z       0.0000
       Tot       0.3650
    Quadrupole Moments (Debye-Ang)
        XX     -52.8411     XY      -0.7115     YY     -51.5078
        XZ      -0.0000     YZ       0.0000     ZZ     -51.8847
    Octopole Moments (Debye-Ang^2)
       XXX     -38.1982    XXY       3.6452    XYY     -19.0771
       YYY       1.5613    XXZ      -0.0000    XYZ      -0.0000
       YYZ       0.0000    XZZ      -8.3325    YZZ       0.7778
       ZZZ      -0.0000
    Hexadecapole Moments (Debye-Ang^3)
      XXXX    -573.1895   XXXY      33.5156   XXYY    -180.6754
      XYYY      34.4775   YYYY    -515.1551   XXXZ       0.0000
      XXYZ       0.0000   XYYZ       0.0000   YYYZ       0.0000
      XXZZ    -100.6776   XYZZ      12.6179   YYZZ    -102.4277
      XZZZ      -0.0000   YZZZ       0.0000   ZZZZ     -55.9663
 -----------------------------------------------------------------
 Calculating analytic gradient of the SCF energy
 Gradient of SCF Energy
            1           2           3           4           5           6
    1   0.0000485  -0.0003245   0.0000001  -0.0008266   0.0000147   0.0010878
    2   0.0000435   0.0005231  -0.0001012  -0.0021878  -0.0001752   0.0018975
    3   0.0000000   0.0000000  -0.0000000  -0.0000000  -0.0000000   0.0000000
 Max gradient component =       2.188E-03
 RMS gradient           =       7.702E-04
 Gradient time:  CPU 8.68 s  wall 2.27 s
 Geometry Optimization Parameters
   NAtoms,    NIC,     NZ,  NCons,   NDum,   NFix, NCnnct, MaxDiis
        6      32       0       0       0       0       0       0

 Cartesian Hessian Update
 Hessian Updated using BFGS Update


** GEOMETRY OPTIMIZATION IN DELOCALIZED INTERNAL COORDINATES **
   Searching for a Minimum

   Optimization Cycle:  14

                       Coordinates (Angstroms)
     ATOM                X               Y               Z
      1  F         2.1634750715    1.1379830335    0.0000000000
      2  Br       -0.9283668099    1.2543490795    0.0000000000
      3  F         2.4586769966   -1.0171491009    0.0000000000
      4  Cl       -0.4237867086   -1.8169837329    0.0000000000
      5  C         1.5729353103   -0.0403082594    0.0000000000
      6  C         0.2558460492   -0.2206126009    0.0000000000
   Point Group: cs    Number of degrees of freedom:     9


   Energy is  -3310.298530869

 Hessian Updated using BFGS Update

  9 Hessian modes will be used to form the next step
  Hessian Eigenvalues:
     0.067210    0.201259    0.256683    0.260166    0.269261    0.419605
     0.434377    0.587731    0.963383

 Minimum Search - Taking Simple RFO Step
 Searching for Lamda that Minimizes Along All modes
 Value Taken    Lamda =  -0.00001731
 Step Taken.  Stepsize is  0.009202

                             Maximum     Tolerance    Cnvgd?
         Gradient           0.000973      0.000300      NO
         Displacement       0.006049      0.001200      NO
         Energy change     -0.000024      0.000001      NO


 New Cartesian Coordinates Obtained by Inverse Iteration

 Displacement from previous Coordinates is:  0.006966
 ----------------------------------------------------------------
             Standard Nuclear Orientation (Angstroms)
    I     Atom           X                Y                Z
 ----------------------------------------------------------------
    1      F       2.1624787823     1.1377453345     0.0000000000
    2      Br     -0.9264863365     1.2537157505     0.0000000000
    3      F       2.4581789594    -1.0169988561     0.0000000000
    4      Cl     -0.4222856352    -1.8151663821     0.0000000000
    5      C       1.5720143268    -0.0404129894     0.0000000000
    6      C       0.2548798122    -0.2216044386     0.0000000000
 ----------------------------------------------------------------
 Molecular Point Group                 Cs    NOp =  2
 Largest Abelian Subgroup              Cs    NOp =  2
 Nuclear Repulsion Energy =   495.2523277753 hartrees
 There are       41 alpha and       41 beta electrons
 Applying Cartesian multipole field
    Component          Value
    ---------          -----
     (2,0,0)        1.00000E-11
     (0,2,0)        2.00000E-11
     (0,0,2)       -3.00000E-11
 Nucleus-field energy     =     0.0000000146 hartrees
 Requested basis set is 6-311++G(d,p)
 There are 56 shells and 166 basis functions
 A cutoff of  1.0D-11 yielded   1326 shell pairs
 There are     12456 function pairs (     13689 Cartesian)
 Smallest overlap matrix eigenvalue = 5.23E-05
 Guess MOs from SCF MO coefficient file

 -----------------------------------------------------------------------
  General SCF calculation program by
  Eric Jon Sundstrom, Paul Horn, Yuezhi Mao, Dmitri Zuev, Alec White,
  David Stuck, Shaama M.S., Shane Yost, Joonho Lee, David Small,
  Daniel Levine, Susi Lehtola, Hugh Burton, Evgeny Epifanovsky
 -----------------------------------------------------------------------
 Exchange:     0.2000 Hartree-Fock + 0.0800 Slater + 0.7200 B88
 Correlation:  0.1900 VWN1RPA + 0.8100 LYP
 Using SG-1 standard quadrature grid
 using 4 threads for integral computing
 -------------------------------------------------------
 OpenMP Integral computing Module                
 Release: version 2.0, May 2017, Q-Chem Inc. Pleasanton 
 -------------------------------------------------------
 -------------------------------------------------------
 OpenMP BLAS3 based DFT computing Module                
 Release: version 1.0, May 2013, Q-Chem Inc. Pittsburgh 
 -------------------------------------------------------
 A restricted SCF calculation will be
 performed using DIIS
 SCF converges when DIIS error is below 1.0e-08
 ---------------------------------------
  Cycle       Energy         DIIS error
 ---------------------------------------
    1   -3310.2985366001      3.23e-05  
    2   -3310.2985401834      1.95e-05  
    3   -3310.2985400263      2.07e-05  
    4   -3310.2985414211      2.78e-06  
    5   -3310.2985414431      6.47e-07  
    6   -3310.2985414441      1.74e-07  
    7   -3310.2985414441      7.08e-08  
    8   -3310.2985414442      1.93e-08  
    9   -3310.2985414442      6.45e-09  Convergence criterion met
 ---------------------------------------
 SCF time:   CPU 22.26s  wall 6.00s 
 SCF   energy in the final basis set =    -3310.2985414442
 Total energy in the final basis set =    -3310.2985414442

 --------------------------------------------------------------
             Orbital Energies (a.u.) and Symmetries
 --------------------------------------------------------------

 Alpha MOs, Restricted
 -- Occupied --                  
-482.87 -101.59  -62.52  -56.34  -56.34  -56.34  -24.75  -24.75
  1 A'    2 A'    3 A'    4 A'    1 A"    5 A'    6 A'    7 A'                 
-10.382 -10.306  -9.507  -8.728  -7.272  -7.261  -7.261  -6.561
  8 A'    9 A'   10 A'   11 A'   12 A'    2 A"   13 A'   14 A'                 
 -6.546  -6.546  -2.671  -2.667  -2.667  -2.655  -2.655  -1.330
 15 A'    3 A"   16 A'   17 A'    4 A"    5 A"   18 A'   19 A'                 
 -1.271  -0.929  -0.834  -0.779  -0.664  -0.618  -0.564  -0.548
 20 A'   21 A'   22 A'   23 A'   24 A'   25 A'    6 A"   26 A'                 
 -0.485  -0.482  -0.477  -0.451  -0.411  -0.357  -0.336  -0.321
  7 A"   27 A'   28 A'   29 A'    8 A"   30 A'    9 A"   31 A'                 
 -0.271
 10 A"                                                                         
 -- Virtual --                   
 -0.053  -0.024  -0.018  -0.007   0.028   0.042   0.045   0.062
 32 A'   11 A"   33 A'   34 A'   35 A'   36 A'   12 A"   37 A'                 
  0.067   0.076   0.078   0.086   0.107   0.113   0.122   0.137
 38 A'   13 A"   39 A'   14 A"   40 A'   41 A'   42 A'   15 A"                 
  0.137   0.165   0.183   0.208   0.240   0.245   0.263   0.292
 43 A'   44 A'   45 A'   46 A'   16 A"   47 A'   48 A'   49 A'                 
  0.293   0.310   0.311   0.324   0.372   0.381   0.400   0.411
 50 A'   17 A"   51 A'   52 A'   53 A'   54 A'   55 A'   18 A"                 
  0.434   0.450   0.453   0.467   0.501   0.521   0.552   0.565
 56 A'   57 A'   19 A"   58 A'   20 A"   21 A"   59 A'   22 A"                 
  0.577   0.588   0.610   0.652   0.702   0.744   0.810   0.817
 60 A'   61 A'   23 A"   62 A'   63 A'   64 A'   65 A'   66 A'                 
  0.832   0.868   0.870   0.902   0.933   0.973   1.125   1.135
 24 A"   25 A"   67 A'   68 A'   69 A'   70 A'   71 A'   26 A"                 
  1.160   1.161   1.317   1.320   1.371   1.394   1.415   1.422
 27 A"   72 A'   28 A"   73 A'   29 A"   74 A'   75 A'   76 A'                 
  1.521   1.552   1.649   1.666   1.834   1.850   1.905   1.940
 77 A'   30 A"   78 A'   79 A'   80 A'   31 A"   81 A'   82 A'                 
  1.990   2.026   2.119   2.169   2.236   2.253   2.338   2.468
 32 A"   83 A'   84 A'   85 A'   33 A"   86 A'   87 A'   88 A'                 
  2.589   2.788   2.954   3.047   3.151   3.417   3.709   3.728
 34 A"   35 A"   89 A'   90 A'   91 A'   92 A'   36 A"   37 A"                 
  3.731   3.767   3.911   3.954   3.973   3.978   4.017   4.056
 93 A'   94 A'   95 A'   38 A"   39 A"   40 A"   96 A'   41 A"                 
  4.161   4.220   4.357   4.613   4.902   6.212   6.259   6.322
 97 A'   98 A'   99 A'  100 A'  101 A'   42 A"   43 A"  102 A'                 
  6.333   6.435   6.658   6.840   7.531   7.573   7.653   9.730
103 A'  104 A'  105 A'  106 A'   44 A"  107 A'  108 A'  109 A'                 
 23.317  24.064  25.785  25.950  26.378  47.906  66.696  66.729
110 A'  111 A'   45 A"  112 A'  113 A'  114 A'  115 A'  116 A'                 
215.713 289.725 289.768 289.8761020.701
117 A'   46 A"  118 A'  119 A'  120 A'                                         

 Beta MOs, Restricted
 -- Occupied --                  
-482.87 -101.59  -62.52  -56.34  -56.34  -56.34  -24.75  -24.75
  1 A'    2 A'    3 A'    4 A'    1 A"    5 A'    6 A'    7 A'                 
-10.382 -10.306  -9.507  -8.728  -7.272  -7.261  -7.261  -6.561
  8 A'    9 A'   10 A'   11 A'   12 A'    2 A"   13 A'   14 A'                 
 -6.546  -6.546  -2.671  -2.667  -2.667  -2.655  -2.655  -1.330
 15 A'    3 A"   16 A'   17 A'    4 A"    5 A"   18 A'   19 A'                 
 -1.271  -0.929  -0.834  -0.779  -0.664  -0.618  -0.564  -0.548
 20 A'   21 A'   22 A'   23 A'   24 A'   25 A'    6 A"   26 A'                 
 -0.485  -0.482  -0.477  -0.451  -0.411  -0.357  -0.336  -0.321
  7 A"   27 A'   28 A'   29 A'    8 A"   30 A'    9 A"   31 A'                 
 -0.271
 10 A"                                                                         
 -- Virtual --                   
 -0.053  -0.024  -0.018  -0.007   0.028   0.042   0.045   0.062
 32 A'   11 A"   33 A'   34 A'   35 A'   36 A'   12 A"   37 A'                 
  0.067   0.076   0.078   0.086   0.107   0.113   0.122   0.137
 38 A'   13 A"   39 A'   14 A"   40 A'   41 A'   42 A'   15 A"                 
  0.137   0.165   0.183   0.208   0.240   0.245   0.263   0.292
 43 A'   44 A'   45 A'   46 A'   16 A"   47 A'   48 A'   49 A'                 
  0.293   0.310   0.311   0.324   0.372   0.381   0.400   0.411
 50 A'   17 A"   51 A'   52 A'   53 A'   54 A'   55 A'   18 A"                 
  0.434   0.450   0.453   0.467   0.501   0.521   0.552   0.565
 56 A'   57 A'   19 A"   58 A'   20 A"   21 A"   59 A'   22 A"                 
  0.577   0.588   0.610   0.652   0.702   0.744   0.810   0.817
 60 A'   61 A'   23 A"   62 A'   63 A'   64 A'   65 A'   66 A'                 
  0.832   0.868   0.870   0.902   0.933   0.973   1.125   1.135
 24 A"   25 A"   67 A'   68 A'   69 A'   70 A'   71 A'   26 A"                 
  1.160   1.161   1.317   1.320   1.371   1.394   1.415   1.422
 27 A"   72 A'   28 A"   73 A'   29 A"   74 A'   75 A'   76 A'                 
  1.521   1.552   1.649   1.666   1.834   1.850   1.905   1.940
 77 A'   30 A"   78 A'   79 A'   80 A'   31 A"   81 A'   82 A'                 
  1.990   2.026   2.119   2.169   2.236   2.253   2.338   2.468
 32 A"   83 A'   84 A'   85 A'   33 A"   86 A'   87 A'   88 A'                 
  2.589   2.788   2.954   3.047   3.151   3.417   3.709   3.728
 34 A"   35 A"   89 A'   90 A'   91 A'   92 A'   36 A"   37 A"                 
  3.731   3.767   3.911   3.954   3.973   3.978   4.017   4.056
 93 A'   94 A'   95 A'   38 A"   39 A"   40 A"   96 A'   41 A"                 
  4.161   4.220   4.357   4.613   4.902   6.212   6.259   6.322
 97 A'   98 A'   99 A'  100 A'  101 A'   42 A"   43 A"  102 A'                 
  6.333   6.435   6.658   6.840   7.531   7.573   7.653   9.730
103 A'  104 A'  105 A'  106 A'   44 A"  107 A'  108 A'  109 A'                 
 23.317  24.064  25.785  25.950  26.378  47.906  66.696  66.729
110 A'  111 A'   45 A"  112 A'  113 A'  114 A'  115 A'  116 A'                 
215.713 289.725 289.768 289.8761020.701
117 A'   46 A"  118 A'  119 A'  120 A'                                         
 --------------------------------------------------------------

          Ground-State Mulliken Net Atomic Charges

     Atom                 Charge (a.u.)
  ----------------------------------------
      1 F                    -0.080809
      2 Br                   -0.062333
      3 F                    -0.082972
      4 Cl                    0.306093
      5 C                    -0.225319
      6 C                     0.145341
  ----------------------------------------
  Sum of atomic charges =     0.000000

 -----------------------------------------------------------------
                    Cartesian Multipole Moments
 -----------------------------------------------------------------
    Charge (ESU x 10^10)
                 0.0000
    Dipole Moment (Debye)
         X      -0.3347      Y       0.1471      Z       0.0000
       Tot       0.3656
    Quadrupole Moments (Debye-Ang)
        XX     -52.8582     XY      -0.7021     YY     -51.4949
        XZ      -0.0000     YZ       0.0000     ZZ     -51.8762
    Octopole Moments (Debye-Ang^2)
       XXX     -38.3177    XXY       3.6282    XYY     -19.0973
       YYY       1.5176    XXZ      -0.0000    XYZ      -0.0000
       YYZ       0.0000    XZZ      -8.3721    YZZ       0.7615
       ZZZ       0.0000
    Hexadecapole Moments (Debye-Ang^3)
      XXXX    -572.5431   XXXY      33.5801   XXYY    -180.4831
      XYYY      34.4584   YYYY    -514.3993   XXXZ      -0.0000
      XXYZ      -0.0000   XYYZ      -0.0000   YYYZ      -0.0000
      XXZZ    -100.5520   XYZZ      12.6186   YYZZ    -102.2939
      XZZZ       0.0000   YZZZ      -0.0000   ZZZZ     -55.9478
 -----------------------------------------------------------------
 Calculating analytic gradient of the SCF energy
 Gradient of SCF Energy
            1           2           3           4           5           6
    1   0.0000342   0.0002707  -0.0000127  -0.0001213   0.0000093  -0.0001803
    2  -0.0001013  -0.0000250  -0.0000508  -0.0008214  -0.0000334   0.0010319
    3  -0.0000000  -0.0000000  -0.0000000   0.0000000   0.0000000   0.0000000
 Max gradient component =       1.032E-03
 RMS gradient           =       3.228E-04
 Gradient time:  CPU 8.69 s  wall 2.29 s
 Geometry Optimization Parameters
   NAtoms,    NIC,     NZ,  NCons,   NDum,   NFix, NCnnct, MaxDiis
        6      32       0       0       0       0       0       0

 Cartesian Hessian Update
 Hessian Updated using BFGS Update


** GEOMETRY OPTIMIZATION IN DELOCALIZED INTERNAL COORDINATES **
   Searching for a Minimum

   Optimization Cycle:  15

                       Coordinates (Angstroms)
     ATOM                X               Y               Z
      1  F         2.1624787823    1.1377453345    0.0000000000
      2  Br       -0.9264863365    1.2537157505    0.0000000000
      3  F         2.4581789594   -1.0169988561    0.0000000000
      4  Cl       -0.4222856352   -1.8151663821    0.0000000000
      5  C         1.5720143268   -0.0404129894    0.0000000000
      6  C         0.2548798122   -0.2216044386    0.0000000000
   Point Group: cs    Number of degrees of freedom:     9


   Energy is  -3310.298541444

 Hessian Updated using BFGS Update

  9 Hessian modes will be used to form the next step
  Hessian Eigenvalues:
     0.060501    0.176097    0.251852    0.267194    0.274588    0.419948
     0.434067    0.585067    0.932552

 Minimum Search - Taking Simple RFO Step
 Searching for Lamda that Minimizes Along All modes
 Value Taken    Lamda =  -0.00000280
 Step Taken.  Stepsize is  0.005470

                             Maximum     Tolerance    Cnvgd?
         Gradient           0.000549      0.000300      NO
         Displacement       0.004629      0.001200      NO
         Energy change     -0.000011      0.000001      NO


 New Cartesian Coordinates Obtained by Inverse Iteration

 Displacement from previous Coordinates is:  0.003883
 ----------------------------------------------------------------
             Standard Nuclear Orientation (Angstroms)
    I     Atom           X                Y                Z
 ----------------------------------------------------------------
    1      F       2.1621056975     1.1379343552     0.0000000000
    2      Br     -0.9261466182     1.2527530749     0.0000000000
    3      F       2.4586901967    -1.0167850102     0.0000000000
    4      Cl     -0.4231334265    -1.8139150754     0.0000000000
    5      C       1.5721585997    -0.0405322764     0.0000000000
    6      C       0.2551054600    -0.2221766492     0.0000000000
 ----------------------------------------------------------------
 Molecular Point Group                 Cs    NOp =  2
 Largest Abelian Subgroup              Cs    NOp =  2
 Nuclear Repulsion Energy =   495.3836610467 hartrees
 There are       41 alpha and       41 beta electrons
 Applying Cartesian multipole field
    Component          Value
    ---------          -----
     (2,0,0)        1.00000E-11
     (0,2,0)        2.00000E-11
     (0,0,2)       -3.00000E-11
 Nucleus-field energy     =     0.0000000146 hartrees
 Requested basis set is 6-311++G(d,p)
 There are 56 shells and 166 basis functions
 A cutoff of  1.0D-11 yielded   1326 shell pairs
 There are     12456 function pairs (     13689 Cartesian)
 Smallest overlap matrix eigenvalue = 5.21E-05
 Guess MOs from SCF MO coefficient file

 -----------------------------------------------------------------------
  General SCF calculation program by
  Eric Jon Sundstrom, Paul Horn, Yuezhi Mao, Dmitri Zuev, Alec White,
  David Stuck, Shaama M.S., Shane Yost, Joonho Lee, David Small,
  Daniel Levine, Susi Lehtola, Hugh Burton, Evgeny Epifanovsky
 -----------------------------------------------------------------------
 Exchange:     0.2000 Hartree-Fock + 0.0800 Slater + 0.7200 B88
 Correlation:  0.1900 VWN1RPA + 0.8100 LYP
 Using SG-1 standard quadrature grid
 using 4 threads for integral computing
 -------------------------------------------------------
 OpenMP Integral computing Module                
 Release: version 2.0, May 2017, Q-Chem Inc. Pleasanton 
 -------------------------------------------------------
 -------------------------------------------------------
 OpenMP BLAS3 based DFT computing Module                
 Release: version 1.0, May 2013, Q-Chem Inc. Pittsburgh 
 -------------------------------------------------------
 A restricted SCF calculation will be
 performed using DIIS
 SCF converges when DIIS error is below 1.0e-08
 ---------------------------------------
  Cycle       Energy         DIIS error
 ---------------------------------------
    1   -3310.2985420887      1.52e-05  
    2   -3310.2985430526      7.31e-06  
    3   -3310.2985429312      9.58e-06  
    4   -3310.2985432296      1.03e-06  
    5   -3310.2985432324      3.58e-07  
    6   -3310.2985432328      7.84e-08  
    7   -3310.2985432328      2.70e-08  
    8   -3310.2985432328      1.01e-08  
    9   -3310.2985432328      2.28e-09  Convergence criterion met
 ---------------------------------------
 SCF time:   CPU 22.27s  wall 6.00s 
 SCF   energy in the final basis set =    -3310.2985432328
 Total energy in the final basis set =    -3310.2985432328

 --------------------------------------------------------------
             Orbital Energies (a.u.) and Symmetries
 --------------------------------------------------------------

 Alpha MOs, Restricted
 -- Occupied --                  
-482.87 -101.59  -62.52  -56.34  -56.34  -56.34  -24.75  -24.75
  1 A'    2 A'    3 A'    4 A'    1 A"    5 A'    6 A'    7 A'                 
-10.382 -10.306  -9.507  -8.728  -7.272  -7.261  -7.261  -6.560
  8 A'    9 A'   10 A'   11 A'   12 A'    2 A"   13 A'   14 A'                 
 -6.545  -6.545  -2.671  -2.667  -2.667  -2.655  -2.655  -1.330
 15 A'    3 A"   16 A'   17 A'    4 A"    5 A"   18 A'   19 A'                 
 -1.271  -0.929  -0.834  -0.779  -0.664  -0.618  -0.564  -0.548
 20 A'   21 A'   22 A'   23 A'   24 A'   25 A'    6 A"   26 A'                 
 -0.485  -0.482  -0.477  -0.451  -0.411  -0.358  -0.336  -0.320
  7 A"   27 A'   28 A'   29 A'    8 A"   30 A'    9 A"   31 A'                 
 -0.270
 10 A"                                                                         
 -- Virtual --                   
 -0.053  -0.024  -0.017  -0.007   0.028   0.042   0.045   0.062
 32 A'   11 A"   33 A'   34 A'   35 A'   36 A'   12 A"   37 A'                 
  0.067   0.076   0.078   0.086   0.107   0.113   0.122   0.137
 38 A'   13 A"   39 A'   14 A"   40 A'   41 A'   42 A'   15 A"                 
  0.137   0.165   0.183   0.208   0.240   0.245   0.263   0.292
 43 A'   44 A'   45 A'   46 A'   16 A"   47 A'   48 A'   49 A'                 
  0.293   0.310   0.311   0.324   0.372   0.381   0.400   0.411
 50 A'   17 A"   51 A'   52 A'   53 A'   54 A'   55 A'   18 A"                 
  0.433   0.450   0.453   0.467   0.502   0.521   0.552   0.565
 56 A'   57 A'   19 A"   58 A'   20 A"   21 A"   59 A'   22 A"                 
  0.577   0.588   0.610   0.653   0.702   0.744   0.810   0.817
 60 A'   61 A'   23 A"   62 A'   63 A'   64 A'   65 A'   66 A'                 
  0.832   0.868   0.870   0.902   0.933   0.973   1.125   1.135
 24 A"   25 A"   67 A'   68 A'   69 A'   70 A'   71 A'   26 A"                 
  1.160   1.162   1.317   1.320   1.371   1.394   1.415   1.422
 27 A"   72 A'   28 A"   73 A'   29 A"   74 A'   75 A'   76 A'                 
  1.521   1.552   1.650   1.667   1.834   1.850   1.905   1.940
 77 A'   30 A"   78 A'   79 A'   80 A'   31 A"   81 A'   82 A'                 
  1.991   2.026   2.119   2.169   2.236   2.253   2.338   2.469
 32 A"   83 A'   84 A'   85 A'   33 A"   86 A'   87 A'   88 A'                 
  2.589   2.788   2.954   3.047   3.151   3.417   3.709   3.728
 34 A"   35 A"   89 A'   90 A'   91 A'   92 A'   36 A"   37 A"                 
  3.731   3.767   3.911   3.954   3.973   3.978   4.017   4.056
 93 A'   94 A'   95 A'   38 A"   39 A"   40 A"   96 A'   41 A"                 
  4.161   4.220   4.357   4.613   4.902   6.212   6.259   6.322
 97 A'   98 A'   99 A'  100 A'  101 A'   42 A"   43 A"  102 A'                 
  6.333   6.435   6.658   6.840   7.531   7.573   7.653   9.730
103 A'  104 A'  105 A'  106 A'   44 A"  107 A'  108 A'  109 A'                 
 23.318  24.064  25.785  25.951  26.379  47.907  66.696  66.729
110 A'  111 A'   45 A"  112 A'  113 A'  114 A'  115 A'  116 A'                 
215.714 289.725 289.768 289.8761020.701
117 A'   46 A"  118 A'  119 A'  120 A'                                         

 Beta MOs, Restricted
 -- Occupied --                  
-482.87 -101.59  -62.52  -56.34  -56.34  -56.34  -24.75  -24.75
  1 A'    2 A'    3 A'    4 A'    1 A"    5 A'    6 A'    7 A'                 
-10.382 -10.306  -9.507  -8.728  -7.272  -7.261  -7.261  -6.560
  8 A'    9 A'   10 A'   11 A'   12 A'    2 A"   13 A'   14 A'                 
 -6.545  -6.545  -2.671  -2.667  -2.667  -2.655  -2.655  -1.330
 15 A'    3 A"   16 A'   17 A'    4 A"    5 A"   18 A'   19 A'                 
 -1.271  -0.929  -0.834  -0.779  -0.664  -0.618  -0.564  -0.548
 20 A'   21 A'   22 A'   23 A'   24 A'   25 A'    6 A"   26 A'                 
 -0.485  -0.482  -0.477  -0.451  -0.411  -0.358  -0.336  -0.320
  7 A"   27 A'   28 A'   29 A'    8 A"   30 A'    9 A"   31 A'                 
 -0.270
 10 A"                                                                         
 -- Virtual --                   
 -0.053  -0.024  -0.017  -0.007   0.028   0.042   0.045   0.062
 32 A'   11 A"   33 A'   34 A'   35 A'   36 A'   12 A"   37 A'                 
  0.067   0.076   0.078   0.086   0.107   0.113   0.122   0.137
 38 A'   13 A"   39 A'   14 A"   40 A'   41 A'   42 A'   15 A"                 
  0.137   0.165   0.183   0.208   0.240   0.245   0.263   0.292
 43 A'   44 A'   45 A'   46 A'   16 A"   47 A'   48 A'   49 A'                 
  0.293   0.310   0.311   0.324   0.372   0.381   0.400   0.411
 50 A'   17 A"   51 A'   52 A'   53 A'   54 A'   55 A'   18 A"                 
  0.433   0.450   0.453   0.467   0.502   0.521   0.552   0.565
 56 A'   57 A'   19 A"   58 A'   20 A"   21 A"   59 A'   22 A"                 
  0.577   0.588   0.610   0.653   0.702   0.744   0.810   0.817
 60 A'   61 A'   23 A"   62 A'   63 A'   64 A'   65 A'   66 A'                 
  0.832   0.868   0.870   0.902   0.933   0.973   1.125   1.135
 24 A"   25 A"   67 A'   68 A'   69 A'   70 A'   71 A'   26 A"                 
  1.160   1.162   1.317   1.320   1.371   1.394   1.415   1.422
 27 A"   72 A'   28 A"   73 A'   29 A"   74 A'   75 A'   76 A'                 
  1.521   1.552   1.650   1.667   1.834   1.850   1.905   1.940
 77 A'   30 A"   78 A'   79 A'   80 A'   31 A"   81 A'   82 A'                 
  1.991   2.026   2.119   2.169   2.236   2.253   2.338   2.469
 32 A"   83 A'   84 A'   85 A'   33 A"   86 A'   87 A'   88 A'                 
  2.589   2.788   2.954   3.047   3.151   3.417   3.709   3.728
 34 A"   35 A"   89 A'   90 A'   91 A'   92 A'   36 A"   37 A"                 
  3.731   3.767   3.911   3.954   3.973   3.978   4.017   4.056
 93 A'   94 A'   95 A'   38 A"   39 A"   40 A"   96 A'   41 A"                 
  4.161   4.220   4.357   4.613   4.902   6.212   6.259   6.322
 97 A'   98 A'   99 A'  100 A'  101 A'   42 A"   43 A"  102 A'                 
  6.333   6.435   6.658   6.840   7.531   7.573   7.653   9.730
103 A'  104 A'  105 A'  106 A'   44 A"  107 A'  108 A'  109 A'                 
 23.318  24.064  25.785  25.951  26.379  47.907  66.696  66.729
110 A'  111 A'   45 A"  112 A'  113 A'  114 A'  115 A'  116 A'                 
215.714 289.725 289.768 289.8761020.701
117 A'   46 A"  118 A'  119 A'  120 A'                                         
 --------------------------------------------------------------

          Ground-State Mulliken Net Atomic Charges

     Atom                 Charge (a.u.)
  ----------------------------------------
      1 F                    -0.080820
      2 Br                   -0.062398
      3 F                    -0.083120
      4 Cl                    0.306666
      5 C                    -0.225563
      6 C                     0.145237
  ----------------------------------------
  Sum of atomic charges =     0.000000

 -----------------------------------------------------------------
                    Cartesian Multipole Moments
 -----------------------------------------------------------------
    Charge (ESU x 10^10)
                 0.0000
    Dipole Moment (Debye)
         X      -0.3356      Y       0.1419      Z      -0.0000
       Tot       0.3644
    Quadrupole Moments (Debye-Ang)
        XX     -52.8589     XY      -0.6977     YY     -51.4960
        XZ      -0.0000     YZ       0.0000     ZZ     -51.8734
    Octopole Moments (Debye-Ang^2)
       XXX     -38.3227    XXY       3.6215    XYY     -19.0946
       YYY       1.5112    XXZ      -0.0000    XYZ       0.0000
       YYZ      -0.0000    XZZ      -8.3713    YZZ       0.7598
       ZZZ      -0.0000
    Hexadecapole Moments (Debye-Ang^3)
      XXXX    -572.5938   XXXY      33.5022   XXYY    -180.3873
      XYYY      34.3885   YYYY    -513.8871   XXXZ      -0.0000
      XXYZ      -0.0000   XYYZ       0.0000   YYYZ       0.0000
      XXZZ    -100.5579   XYZZ      12.5856   YYZZ    -102.1870
      XZZZ      -0.0000   YZZZ       0.0000   ZZZZ     -55.9422
 -----------------------------------------------------------------
 Calculating analytic gradient of the SCF energy
 Gradient of SCF Energy
            1           2           3           4           5           6
    1   0.0000292   0.0003891  -0.0000200  -0.0000375  -0.0000188  -0.0003420
    2  -0.0000658  -0.0002877  -0.0000314  -0.0002697  -0.0000370   0.0006917
    3  -0.0000000  -0.0000000  -0.0000000   0.0000000   0.0000000   0.0000000
 Max gradient component =       6.917E-04
 RMS gradient           =       2.251E-04
 Gradient time:  CPU 8.69 s  wall 2.29 s
 Geometry Optimization Parameters
   NAtoms,    NIC,     NZ,  NCons,   NDum,   NFix, NCnnct, MaxDiis
        6      32       0       0       0       0       0       0

 Cartesian Hessian Update
 Hessian Updated using BFGS Update


** GEOMETRY OPTIMIZATION IN DELOCALIZED INTERNAL COORDINATES **
   Searching for a Minimum

   Optimization Cycle:  16

                       Coordinates (Angstroms)
     ATOM                X               Y               Z
      1  F         2.1621056975    1.1379343552    0.0000000000
      2  Br       -0.9261466182    1.2527530749    0.0000000000
      3  F         2.4586901967   -1.0167850102    0.0000000000
      4  Cl       -0.4231334265   -1.8139150754    0.0000000000
      5  C         1.5721585997   -0.0405322764    0.0000000000
      6  C         0.2551054600   -0.2221766492    0.0000000000
   Point Group: cs    Number of degrees of freedom:     9


   Energy is  -3310.298543233

 Hessian Updated using BFGS Update

  9 Hessian modes will be used to form the next step
  Hessian Eigenvalues:
     0.050868    0.179682    0.247976    0.267461    0.278389    0.420035
     0.433626    0.580260    0.795858

 Minimum Search - Taking Simple RFO Step
 Searching for Lamda that Minimizes Along All modes
 Value Taken    Lamda =   0.00000000
 Step Taken.  Stepsize is  0.002577

                             Maximum     Tolerance    Cnvgd?
         Gradient           0.000391      0.000300      NO
         Displacement       0.001769      0.001200      NO
         Energy change     -0.000002      0.000001      NO


 New Cartesian Coordinates Obtained by Inverse Iteration

 Displacement from previous Coordinates is:  0.002274
 ----------------------------------------------------------------
             Standard Nuclear Orientation (Angstroms)
    I     Atom           X                Y                Z
 ----------------------------------------------------------------
    1      F       2.1619723009     1.1380509167     0.0000000000
    2      Br     -0.9262477124     1.2523918864     0.0000000000
    3      F       2.4591303747    -1.0166425756     0.0000000000
    4      Cl     -0.4238330132    -1.8133605290     0.0000000000
    5      C       1.5723769059    -0.0406186705     0.0000000000
    6      C       0.2553810532    -0.2225426091     0.0000000000
 ----------------------------------------------------------------
 Molecular Point Group                 Cs    NOp =  2
 Largest Abelian Subgroup              Cs    NOp =  2
 Nuclear Repulsion Energy =   495.4030531536 hartrees
 There are       41 alpha and       41 beta electrons
 Applying Cartesian multipole field
    Component          Value
    ---------          -----
     (2,0,0)        1.00000E-11
     (0,2,0)        2.00000E-11
     (0,0,2)       -3.00000E-11
 Nucleus-field energy     =     0.0000000146 hartrees
 Requested basis set is 6-311++G(d,p)
 There are 56 shells and 166 basis functions
 A cutoff of  1.0D-11 yielded   1326 shell pairs
 There are     12456 function pairs (     13689 Cartesian)
 Smallest overlap matrix eigenvalue = 5.20E-05
 Guess MOs from SCF MO coefficient file

 -----------------------------------------------------------------------
  General SCF calculation program by
  Eric Jon Sundstrom, Paul Horn, Yuezhi Mao, Dmitri Zuev, Alec White,
  David Stuck, Shaama M.S., Shane Yost, Joonho Lee, David Small,
  Daniel Levine, Susi Lehtola, Hugh Burton, Evgeny Epifanovsky
 -----------------------------------------------------------------------
 Exchange:     0.2000 Hartree-Fock + 0.0800 Slater + 0.7200 B88
 Correlation:  0.1900 VWN1RPA + 0.8100 LYP
 Using SG-1 standard quadrature grid
 using 4 threads for integral computing
 -------------------------------------------------------
 OpenMP Integral computing Module                
 Release: version 2.0, May 2017, Q-Chem Inc. Pleasanton 
 -------------------------------------------------------
 -------------------------------------------------------
 OpenMP BLAS3 based DFT computing Module                
 Release: version 1.0, May 2013, Q-Chem Inc. Pittsburgh 
 -------------------------------------------------------
 A restricted SCF calculation will be
 performed using DIIS
 SCF converges when DIIS error is below 1.0e-08
 ---------------------------------------
  Cycle       Energy         DIIS error
 ---------------------------------------
    1   -3310.2985433935      8.74e-06  
    2   -3310.2985438043      1.88e-06  
    3   -3310.2985437961      2.55e-06  
    4   -3310.2985438159      6.94e-07  
    5   -3310.2985438175      1.39e-07  
    6   -3310.2985438175      6.58e-08  
    7   -3310.2985438175      1.20e-08  
    8   -3310.2985438176      5.44e-09  Convergence criterion met
 ---------------------------------------
 SCF time:   CPU 19.78s  wall 5.00s 
 SCF   energy in the final basis set =    -3310.2985438176
 Total energy in the final basis set =    -3310.2985438176

 --------------------------------------------------------------
             Orbital Energies (a.u.) and Symmetries
 --------------------------------------------------------------

 Alpha MOs, Restricted
 -- Occupied --                  
-482.87 -101.59  -62.52  -56.34  -56.34  -56.34  -24.75  -24.75
  1 A'    2 A'    3 A'    4 A'    1 A"    5 A'    6 A'    7 A'                 
-10.382 -10.306  -9.507  -8.728  -7.272  -7.261  -7.261  -6.560
  8 A'    9 A'   10 A'   11 A'   12 A'    2 A"   13 A'   14 A'                 
 -6.545  -6.545  -2.671  -2.667  -2.667  -2.655  -2.655  -1.330
 15 A'    3 A"   16 A'   17 A'    4 A"    5 A"   18 A'   19 A'                 
 -1.271  -0.929  -0.834  -0.779  -0.664  -0.618  -0.564  -0.548
 20 A'   21 A'   22 A'   23 A'   24 A'   25 A'    6 A"   26 A'                 
 -0.485  -0.482  -0.477  -0.451  -0.411  -0.358  -0.336  -0.320
  7 A"   27 A'   28 A'   29 A'    8 A"   30 A'    9 A"   31 A'                 
 -0.270
 10 A"                                                                         
 -- Virtual --                   
 -0.053  -0.024  -0.017  -0.007   0.028   0.042   0.045   0.062
 32 A'   11 A"   33 A'   34 A'   35 A'   36 A'   12 A"   37 A'                 
  0.067   0.076   0.078   0.086   0.107   0.113   0.122   0.137
 38 A'   13 A"   39 A'   14 A"   40 A'   41 A'   42 A'   15 A"                 
  0.137   0.165   0.183   0.208   0.240   0.245   0.263   0.292
 43 A'   44 A'   45 A'   46 A'   16 A"   47 A'   48 A'   49 A'                 
  0.293   0.310   0.311   0.324   0.372   0.381   0.400   0.411
 50 A'   17 A"   51 A'   52 A'   53 A'   54 A'   55 A'   18 A"                 
  0.433   0.450   0.453   0.467   0.502   0.521   0.552   0.565
 56 A'   57 A'   19 A"   58 A'   20 A"   21 A"   59 A'   22 A"                 
  0.577   0.588   0.610   0.653   0.702   0.744   0.810   0.817
 60 A'   61 A'   23 A"   62 A'   63 A'   64 A'   65 A'   66 A'                 
  0.832   0.868   0.870   0.902   0.934   0.973   1.125   1.135
 24 A"   25 A"   67 A'   68 A'   69 A'   70 A'   71 A'   26 A"                 
  1.160   1.162   1.317   1.320   1.371   1.394   1.415   1.422
 27 A"   72 A'   28 A"   73 A'   29 A"   74 A'   75 A'   76 A'                 
  1.521   1.552   1.650   1.667   1.834   1.850   1.905   1.940
 77 A'   30 A"   78 A'   79 A'   80 A'   31 A"   81 A'   82 A'                 
  1.991   2.026   2.119   2.169   2.236   2.253   2.338   2.469
 32 A"   83 A'   84 A'   85 A'   33 A"   86 A'   87 A'   88 A'                 
  2.589   2.788   2.954   3.047   3.151   3.417   3.709   3.728
 34 A"   35 A"   89 A'   90 A'   91 A'   92 A'   36 A"   37 A"                 
  3.731   3.767   3.911   3.954   3.973   3.978   4.017   4.056
 93 A'   94 A'   95 A'   38 A"   39 A"   40 A"   96 A'   41 A"                 
  4.161   4.220   4.357   4.613   4.902   6.212   6.259   6.322
 97 A'   98 A'   99 A'  100 A'  101 A'   42 A"   43 A"  102 A'                 
  6.333   6.435   6.658   6.840   7.531   7.573   7.653   9.731
103 A'  104 A'  105 A'  106 A'   44 A"  107 A'  108 A'  109 A'                 
 23.318  24.064  25.785  25.951  26.379  47.907  66.696  66.729
110 A'  111 A'   45 A"  112 A'  113 A'  114 A'  115 A'  116 A'                 
215.714 289.725 289.768 289.8761020.701
117 A'   46 A"  118 A'  119 A'  120 A'                                         

 Beta MOs, Restricted
 -- Occupied --                  
-482.87 -101.59  -62.52  -56.34  -56.34  -56.34  -24.75  -24.75
  1 A'    2 A'    3 A'    4 A'    1 A"    5 A'    6 A'    7 A'                 
-10.382 -10.306  -9.507  -8.728  -7.272  -7.261  -7.261  -6.560
  8 A'    9 A'   10 A'   11 A'   12 A'    2 A"   13 A'   14 A'                 
 -6.545  -6.545  -2.671  -2.667  -2.667  -2.655  -2.655  -1.330
 15 A'    3 A"   16 A'   17 A'    4 A"    5 A"   18 A'   19 A'                 
 -1.271  -0.929  -0.834  -0.779  -0.664  -0.618  -0.564  -0.548
 20 A'   21 A'   22 A'   23 A'   24 A'   25 A'    6 A"   26 A'                 
 -0.485  -0.482  -0.477  -0.451  -0.411  -0.358  -0.336  -0.320
  7 A"   27 A'   28 A'   29 A'    8 A"   30 A'    9 A"   31 A'                 
 -0.270
 10 A"                                                                         
 -- Virtual --                   
 -0.053  -0.024  -0.017  -0.007   0.028   0.042   0.045   0.062
 32 A'   11 A"   33 A'   34 A'   35 A'   36 A'   12 A"   37 A'                 
  0.067   0.076   0.078   0.086   0.107   0.113   0.122   0.137
 38 A'   13 A"   39 A'   14 A"   40 A'   41 A'   42 A'   15 A"                 
  0.137   0.165   0.183   0.208   0.240   0.245   0.263   0.292
 43 A'   44 A'   45 A'   46 A'   16 A"   47 A'   48 A'   49 A'                 
  0.293   0.310   0.311   0.324   0.372   0.381   0.400   0.411
 50 A'   17 A"   51 A'   52 A'   53 A'   54 A'   55 A'   18 A"                 
  0.433   0.450   0.453   0.467   0.502   0.521   0.552   0.565
 56 A'   57 A'   19 A"   58 A'   20 A"   21 A"   59 A'   22 A"                 
  0.577   0.588   0.610   0.653   0.702   0.744   0.810   0.817
 60 A'   61 A'   23 A"   62 A'   63 A'   64 A'   65 A'   66 A'                 
  0.832   0.868   0.870   0.902   0.934   0.973   1.125   1.135
 24 A"   25 A"   67 A'   68 A'   69 A'   70 A'   71 A'   26 A"                 
  1.160   1.162   1.317   1.320   1.371   1.394   1.415   1.422
 27 A"   72 A'   28 A"   73 A'   29 A"   74 A'   75 A'   76 A'                 
  1.521   1.552   1.650   1.667   1.834   1.850   1.905   1.940
 77 A'   30 A"   78 A'   79 A'   80 A'   31 A"   81 A'   82 A'                 
  1.991   2.026   2.119   2.169   2.236   2.253   2.338   2.469
 32 A"   83 A'   84 A'   85 A'   33 A"   86 A'   87 A'   88 A'                 
  2.589   2.788   2.954   3.047   3.151   3.417   3.709   3.728
 34 A"   35 A"   89 A'   90 A'   91 A'   92 A'   36 A"   37 A"                 
  3.731   3.767   3.911   3.954   3.973   3.978   4.017   4.056
 93 A'   94 A'   95 A'   38 A"   39 A"   40 A"   96 A'   41 A"                 
  4.161   4.220   4.357   4.613   4.902   6.212   6.259   6.322
 97 A'   98 A'   99 A'  100 A'  101 A'   42 A"   43 A"  102 A'                 
  6.333   6.435   6.658   6.840   7.531   7.573   7.653   9.731
103 A'  104 A'  105 A'  106 A'   44 A"  107 A'  108 A'  109 A'                 
 23.318  24.064  25.785  25.951  26.379  47.907  66.696  66.729
110 A'  111 A'   45 A"  112 A'  113 A'  114 A'  115 A'  116 A'                 
215.714 289.725 289.768 289.8761020.701
117 A'   46 A"  118 A'  119 A'  120 A'                                         
 --------------------------------------------------------------

          Ground-State Mulliken Net Atomic Charges

     Atom                 Charge (a.u.)
  ----------------------------------------
      1 F                    -0.080832
      2 Br                   -0.062551
      3 F                    -0.083194
      4 Cl                    0.306985
      5 C                    -0.225709
      6 C                     0.145300
  ----------------------------------------
  Sum of atomic charges =     0.000000

 -----------------------------------------------------------------
                    Cartesian Multipole Moments
 -----------------------------------------------------------------
    Charge (ESU x 10^10)
                 0.0000
    Dipole Moment (Debye)
         X      -0.3353      Y       0.1387      Z      -0.0000
       Tot       0.3629
    Quadrupole Moments (Debye-Ang)
        XX     -52.8573     XY      -0.6955     YY     -51.4973
        XZ      -0.0000     YZ      -0.0000     ZZ     -51.8731
    Octopole Moments (Debye-Ang^2)
       XXX     -38.3062    XXY       3.6169    XYY     -19.0897
       YYY       1.5028    XXZ      -0.0000    XYZ       0.0000
       YYZ      -0.0000    XZZ      -8.3644    YZZ       0.7575
       ZZZ      -0.0000
    Hexadecapole Moments (Debye-Ang^3)
      XXXX    -572.7289   XXXY      33.4667   XXYY    -180.3595
      XYYY      34.3641   YYYY    -513.6946   XXXZ      -0.0000
      XXYZ      -0.0000   XYYZ       0.0000   YYYZ      -0.0000
      XXZZ    -100.5811   XYZZ      12.5715   YYZZ    -102.1439
      XZZZ      -0.0000   YZZZ       0.0000   ZZZZ     -55.9421
 -----------------------------------------------------------------
 Calculating analytic gradient of the SCF energy
 Gradient of SCF Energy
            1           2           3           4           5           6
    1   0.0000281   0.0003259  -0.0000282  -0.0000581  -0.0000107  -0.0002570
    2  -0.0000414  -0.0002978  -0.0000121  -0.0000693  -0.0000500   0.0004707
    3  -0.0000000  -0.0000000  -0.0000000   0.0000000   0.0000000   0.0000000
 Max gradient component =       4.707E-04
 RMS gradient           =       1.661E-04
 Gradient time:  CPU 8.71 s  wall 2.28 s
 Geometry Optimization Parameters
   NAtoms,    NIC,     NZ,  NCons,   NDum,   NFix, NCnnct, MaxDiis
        6      32       0       0       0       0       0       0

 Cartesian Hessian Update
 Hessian Updated using BFGS Update


** GEOMETRY OPTIMIZATION IN DELOCALIZED INTERNAL COORDINATES **
   Searching for a Minimum

   Optimization Cycle:  17

                       Coordinates (Angstroms)
     ATOM                X               Y               Z
      1  F         2.1619723009    1.1380509167    0.0000000000
      2  Br       -0.9262477124    1.2523918864    0.0000000000
      3  F         2.4591303747   -1.0166425756    0.0000000000
      4  Cl       -0.4238330132   -1.8133605290    0.0000000000
      5  C         1.5723769059   -0.0406186705    0.0000000000
      6  C         0.2553810532   -0.2225426091    0.0000000000
   Point Group: cs    Number of degrees of freedom:     9


   Energy is  -3310.298543818

 Hessian Updated using BFGS Update

  9 Hessian modes will be used to form the next step
  Hessian Eigenvalues:
     0.058047    0.170076    0.233421    0.263588    0.268556    0.419935
     0.430562    0.456723    0.597381

 Minimum Search - Taking Simple RFO Step
 Searching for Lamda that Minimizes Along All modes
 Value Taken    Lamda =   0.00000000
 Step Taken.  Stepsize is  0.001768

                             Maximum     Tolerance    Cnvgd?
         Gradient           0.000278      0.000300     YES
         Displacement       0.001140      0.001200     YES
         Energy change     -0.000001      0.000001     YES


                       Distance Matrix (Angstroms)
             F (  1)   Br(  2)   F (  3)   Cl(  4)   C (  5)
   Br(  2)  3.090336
   F (  3)  2.175088  4.075451
   Cl(  4)  3.923929  3.106647  2.991026
   C (  5)  1.317909  2.813361  1.318694  2.669732
   C (  6)  2.342286  1.889888  2.342457  1.729750  1.329502

 Final energy is   -3310.2985438175783     


 ******************************
 **  OPTIMIZATION CONVERGED  **
 ******************************

                       Coordinates (Angstroms)
     ATOM                X               Y               Z
      1  F         2.1619723009    1.1380509167    0.0000000000
      2  Br       -0.9262477124    1.2523918864    0.0000000000
      3  F         2.4591303747   -1.0166425756    0.0000000000
      4  Cl       -0.4238330132   -1.8133605290    0.0000000000
      5  C         1.5723769059   -0.0406186705    0.0000000000
      6  C         0.2553810532   -0.2225426091    0.0000000000

Z-matrix Print:
$molecule
0 1
Br
C  1 1.889888
C  2 1.329502 1 120.834796
F  3 1.317909 2 124.439996 1 -0.000000 0
F  3 1.318694 2 124.391485 1 -180.000000 0
Cl 2 1.729750 1 118.179896 3 -180.000000 0
$end


 --------------------------------------------------------------
             Orbital Energies (a.u.) and Symmetries
 --------------------------------------------------------------

 Alpha MOs, Restricted
 -- Occupied --                  
-482.87 -101.59  -62.52  -56.34  -56.34  -56.34  -24.75  -24.75
  1 A'    2 A'    3 A'    4 A'    1 A"    5 A'    6 A'    7 A'                 
-10.382 -10.306  -9.507  -8.728  -7.272  -7.261  -7.261  -6.560
  8 A'    9 A'   10 A'   11 A'   12 A'    2 A"   13 A'   14 A'                 
 -6.545  -6.545  -2.671  -2.667  -2.667  -2.655  -2.655  -1.330
 15 A'    3 A"   16 A'   17 A'    4 A"    5 A"   18 A'   19 A'                 
 -1.271  -0.929  -0.834  -0.779  -0.664  -0.618  -0.564  -0.548
 20 A'   21 A'   22 A'   23 A'   24 A'   25 A'    6 A"   26 A'                 
 -0.485  -0.482  -0.477  -0.451  -0.411  -0.358  -0.336  -0.320
  7 A"   27 A'   28 A'   29 A'    8 A"   30 A'    9 A"   31 A'                 
 -0.270
 10 A"                                                                         
 -- Virtual --                   
 -0.053  -0.024  -0.017  -0.007   0.028   0.042   0.045   0.062
 32 A'   11 A"   33 A'   34 A'   35 A'   36 A'   12 A"   37 A'                 
  0.067   0.076   0.078   0.086   0.107   0.113   0.122   0.137
 38 A'   13 A"   39 A'   14 A"   40 A'   41 A'   42 A'   15 A"                 
  0.137   0.165   0.183   0.208   0.240   0.245   0.263   0.292
 43 A'   44 A'   45 A'   46 A'   16 A"   47 A'   48 A'   49 A'                 
  0.293   0.310   0.311   0.324   0.372   0.381   0.400   0.411
 50 A'   17 A"   51 A'   52 A'   53 A'   54 A'   55 A'   18 A"                 
  0.433   0.450   0.453   0.467   0.502   0.521   0.552   0.565
 56 A'   57 A'   19 A"   58 A'   20 A"   21 A"   59 A'   22 A"                 
  0.577   0.588   0.610   0.653   0.702   0.744   0.810   0.817
 60 A'   61 A'   23 A"   62 A'   63 A'   64 A'   65 A'   66 A'                 
  0.832   0.868   0.870   0.902   0.934   0.973   1.125   1.135
 24 A"   25 A"   67 A'   68 A'   69 A'   70 A'   71 A'   26 A"                 
  1.160   1.162   1.317   1.320   1.371   1.394   1.415   1.422
 27 A"   72 A'   28 A"   73 A'   29 A"   74 A'   75 A'   76 A'                 
  1.521   1.552   1.650   1.667   1.834   1.850   1.905   1.940
 77 A'   30 A"   78 A'   79 A'   80 A'   31 A"   81 A'   82 A'                 
  1.991   2.026   2.119   2.169   2.236   2.253   2.338   2.469
 32 A"   83 A'   84 A'   85 A'   33 A"   86 A'   87 A'   88 A'                 
  2.589   2.788   2.954   3.047   3.151   3.417   3.709   3.728
 34 A"   35 A"   89 A'   90 A'   91 A'   92 A'   36 A"   37 A"                 
  3.731   3.767   3.911   3.954   3.973   3.978   4.017   4.056
 93 A'   94 A'   95 A'   38 A"   39 A"   40 A"   96 A'   41 A"                 
  4.161   4.220   4.357   4.613   4.902   6.212   6.259   6.322
 97 A'   98 A'   99 A'  100 A'  101 A'   42 A"   43 A"  102 A'                 
  6.333   6.435   6.658   6.840   7.531   7.573   7.653   9.731
103 A'  104 A'  105 A'  106 A'   44 A"  107 A'  108 A'  109 A'                 
 23.318  24.064  25.785  25.951  26.379  47.907  66.696  66.729
110 A'  111 A'   45 A"  112 A'  113 A'  114 A'  115 A'  116 A'                 
215.714 289.725 289.768 289.8761020.701
117 A'   46 A"  118 A'  119 A'  120 A'                                         

 Beta MOs, Restricted
 -- Occupied --                  
-482.87 -101.59  -62.52  -56.34  -56.34  -56.34  -24.75  -24.75
  1 A'    2 A'    3 A'    4 A'    1 A"    5 A'    6 A'    7 A'                 
-10.382 -10.306  -9.507  -8.728  -7.272  -7.261  -7.261  -6.560
  8 A'    9 A'   10 A'   11 A'   12 A'    2 A"   13 A'   14 A'                 
 -6.545  -6.545  -2.671  -2.667  -2.667  -2.655  -2.655  -1.330
 15 A'    3 A"   16 A'   17 A'    4 A"    5 A"   18 A'   19 A'                 
 -1.271  -0.929  -0.834  -0.779  -0.664  -0.618  -0.564  -0.548
 20 A'   21 A'   22 A'   23 A'   24 A'   25 A'    6 A"   26 A'                 
 -0.485  -0.482  -0.477  -0.451  -0.411  -0.358  -0.336  -0.320
  7 A"   27 A'   28 A'   29 A'    8 A"   30 A'    9 A"   31 A'                 
 -0.270
 10 A"                                                                         
 -- Virtual --                   
 -0.053  -0.024  -0.017  -0.007   0.028   0.042   0.045   0.062
 32 A'   11 A"   33 A'   34 A'   35 A'   36 A'   12 A"   37 A'                 
  0.067   0.076   0.078   0.086   0.107   0.113   0.122   0.137
 38 A'   13 A"   39 A'   14 A"   40 A'   41 A'   42 A'   15 A"                 
  0.137   0.165   0.183   0.208   0.240   0.245   0.263   0.292
 43 A'   44 A'   45 A'   46 A'   16 A"   47 A'   48 A'   49 A'                 
  0.293   0.310   0.311   0.324   0.372   0.381   0.400   0.411
 50 A'   17 A"   51 A'   52 A'   53 A'   54 A'   55 A'   18 A"                 
  0.433   0.450   0.453   0.467   0.502   0.521   0.552   0.565
 56 A'   57 A'   19 A"   58 A'   20 A"   21 A"   59 A'   22 A"                 
  0.577   0.588   0.610   0.653   0.702   0.744   0.810   0.817
 60 A'   61 A'   23 A"   62 A'   63 A'   64 A'   65 A'   66 A'                 
  0.832   0.868   0.870   0.902   0.934   0.973   1.125   1.135
 24 A"   25 A"   67 A'   68 A'   69 A'   70 A'   71 A'   26 A"                 
  1.160   1.162   1.317   1.320   1.371   1.394   1.415   1.422
 27 A"   72 A'   28 A"   73 A'   29 A"   74 A'   75 A'   76 A'                 
  1.521   1.552   1.650   1.667   1.834   1.850   1.905   1.940
 77 A'   30 A"   78 A'   79 A'   80 A'   31 A"   81 A'   82 A'                 
  1.991   2.026   2.119   2.169   2.236   2.253   2.338   2.469
 32 A"   83 A'   84 A'   85 A'   33 A"   86 A'   87 A'   88 A'                 
  2.589   2.788   2.954   3.047   3.151   3.417   3.709   3.728
 34 A"   35 A"   89 A'   90 A'   91 A'   92 A'   36 A"   37 A"                 
  3.731   3.767   3.911   3.954   3.973   3.978   4.017   4.056
 93 A'   94 A'   95 A'   38 A"   39 A"   40 A"   96 A'   41 A"                 
  4.161   4.220   4.357   4.613   4.902   6.212   6.259   6.322
 97 A'   98 A'   99 A'  100 A'  101 A'   42 A"   43 A"  102 A'                 
  6.333   6.435   6.658   6.840   7.531   7.573   7.653   9.731
103 A'  104 A'  105 A'  106 A'   44 A"  107 A'  108 A'  109 A'                 
 23.318  24.064  25.785  25.951  26.379  47.907  66.696  66.729
110 A'  111 A'   45 A"  112 A'  113 A'  114 A'  115 A'  116 A'                 
215.714 289.725 289.768 289.8761020.701
117 A'   46 A"  118 A'  119 A'  120 A'                                         
 --------------------------------------------------------------

          Ground-State Mulliken Net Atomic Charges

     Atom                 Charge (a.u.)
  ----------------------------------------
      1 F                    -0.080832
      2 Br                   -0.062551
      3 F                    -0.083194
      4 Cl                    0.306985
      5 C                    -0.225709
      6 C                     0.145300
  ----------------------------------------
  Sum of atomic charges =     0.000000

 -----------------------------------------------------------------
                    Cartesian Multipole Moments
 -----------------------------------------------------------------
    Charge (ESU x 10^10)
                 0.0000
    Dipole Moment (Debye)
         X      -0.3353      Y       0.1387      Z      -0.0000
       Tot       0.3629
    Quadrupole Moments (Debye-Ang)
        XX     -52.8573     XY      -0.6955     YY     -51.4973
        XZ      -0.0000     YZ      -0.0000     ZZ     -51.8731
    Octopole Moments (Debye-Ang^2)
       XXX     -38.3062    XXY       3.6169    XYY     -19.0897
       YYY       1.5028    XXZ      -0.0000    XYZ       0.0000
       YYZ      -0.0000    XZZ      -8.3644    YZZ       0.7575
       ZZZ      -0.0000
    Hexadecapole Moments (Debye-Ang^3)
      XXXX    -572.7289   XXXY      33.4667   XXYY    -180.3595
      XYYY      34.3641   YYYY    -513.6946   XXXZ      -0.0000
      XXYZ      -0.0000   XYYZ       0.0000   YYYZ      -0.0000
      XXZZ    -100.5811   XYZZ      12.5715   YYZZ    -102.1439
      XZZZ      -0.0000   YZZZ       0.0000   ZZZZ     -55.9421
 -----------------------------------------------------------------
Archival summary:
1\1\TWL01\OPT\ProcedureUnspecified\BasisUnspecified\r1l122\taweetha\MonAug2722:16:592018MonAug2722:16:592018\0\\#,OPT,ProcedureUnspecified,BasisUnspecified,\\0,1\Br\C,1,1.88989\C,2,1.3295,1,120.835\F,3,1.31791,2,124.44,1,-0,0\F,3,1.31869,2,124.391,1,-180,0\Cl,2,1.72975,1,118.18,3,-180,0\\\@

 Total job time:  167.63s(wall), 626.81s(cpu) 
 Mon Aug 27 22:16:59 2018

        *************************************************************
        *                                                           *
        *  Thank you very much for using Q-Chem.  Have a nice day.  *
        *                                                           *
        *************************************************************


 
User input: 2 of 2 
 
Q-Chem Developer Version!
                  Welcome to Q-Chem
     A Quantum Leap Into The Future Of Chemistry


 Q-Chem 5.1, Q-Chem, Inc., Pleasanton, CA (2018)

 Yihan Shao,  Zhengting Gan,  E. Epifanovsky,  A. T. B. Gilbert,  M. Wormit,  
 J. Kussmann,  A. W. Lange,  A. Behn,  Jia Deng,  Xintian Feng,  D. Ghosh,  
 M. Goldey,  P. R. Horn,  L. D. Jacobson,  I. Kaliman,  T. Kus,  A. Landau,  
 Jie Liu,  E. I. Proynov,  R. M. Richard,  R. P. Steele,  E. J. Sundstrom,  
 H. L. Woodcock III,  P. M. Zimmerman,  D. Zuev,  B. Albrecht,  E. Alguire,  
 S. A. Baeppler,  D. Barton,  Z. Benda,  Y. A. Bernard,  E. J. Berquist,  
 K. B. Bravaya,  H. Burton,  D. Casanova,  Chun-Min Chang,  Yunqing Chen,  
 A. Chien,  K. D. Closser,  M. P. Coons,  S. Coriani,  S. Dasgupta,  
 A. L. Dempwolff,  M. Diedenhofen,  Hainam Do,  R. G. Edgar,  Po-Tung Fang,  
 S. Faraji,  S. Fatehi,  Qingguo Feng,  K. D. Fenk,  J. Fosso-Tande,  
 Qinghui Ge,  A. Ghysels,  G. Gidofalvi,  J. Gomes,  J. Gonthier,  A. Gunina,  
 D. Hait,  M. W. D. Hanson-Heine,  P. H. P. Harbach,  A. W. Hauser,  
 J. E. Herr,  E. G. Hohenstein,  Z. C. Holden,  Kerwin Hui,  B. C. Huynh,  
 T.-C. Jagau,  Hyunjun Ji,  B. Kaduk,  K. Khistyaev,  Jaehoon Kim,  
 P. Klunzinger,  K. Koh,  D. Kosenkov,  L. Koulias,  T. Kowalczyk,  
 C. M. Krauter,  A. Kunitsa,  Ka Un Lao,  A. Laurent,  K. V. Lawler,  
 Joonho Lee,  D. Lefrancois,  S. Lehtola,  D. S. Levine,  Yi-Pei Li,  
 You-Sheng Lin,  Fenglai Liu,  E. Livshits,  A. Luenser,  P. Manohar,  
 E. Mansoor,  S. F. Manzer,  Shan-Ping Mao,  Yuezhi Mao,  N. Mardirossian,  
 A. V. Marenich,  T. Markovich,  L. A. Martinez-Martinez,  S. A. Maurer,  
 N. J. Mayhall,  S. C. McKenzie,  J.-M. Mewes,  A. F. Morrison,  
 J. W. Mullinax,  K. Nanda,  T. S. Nguyen-Beck,  R. Olivares-Amaya,  
 J. A. Parkhill,  T. M. Perrine,  F. Plasser,  P. Pokhilko,  S. Prager,  
 A. Prociuk,  E. Ramos,  D. R. Rehn,  F. Rob,  M. Schneider,  N. Sergueev,  
 S. M. Sharada,  S. Sharma,  D. W. Small,  T. Stauch,  T. Stein,  
 Yu-Chuan Su,  A. J. W. Thom,  A. Tkatchenko,  T. Tsuchimochi,  N. M. Tubman,  
 L. Vogt,  M. L. Vidal,  O. Vydrov,  M. A. Watson,  J. Wenzel,  
 M. de Wergifosse,  T. A. Wesolowski,  A. White,  J. Witte,  A. Yamada,  
 Jun Yang,  K. Yao,  S. Yeganeh,  S. R. Yost,  Zhi-Qiang You,  A. Zech,  
 Igor Ying Zhang,  Xing Zhang,  Yan Zhao,  Ying Zhu,  B. R. Brooks,  
 G. K. L. Chan,  C. J. Cramer,  M. S. Gordon,  W. J. Hehre,  A. Klamt,  
 M. W. Schmidt,  C. D. Sherrill,  D. G. Truhlar,  A. Aspuru-Guzik,  R. Baer,  
 A. T. Bell,  N. A. Besley,  Jeng-Da Chai,  A. E. DePrince, III,  
 R. A. DiStasio Jr.,  A. Dreuw,  B. D. Dunietz,  T. R. Furlani,  
 Chao-Ping Hsu,  Yousung Jung,  Jing Kong,  D. S. Lambrecht,  WanZhen Liang,  
 C. Ochsenfeld,  V. A. Rassolov,  L. V. Slipchenko,  J. E. Subotnik,  
 T. Van Voorhis,  J. M. Herbert,  A. I. Krylov,  P. M. W. Gill,  M. Head-Gordon

 Contributors to earlier versions of Q-Chem not listed above: 
 R. D. Adamson,  B. Austin,  J. Baker,  G. J. O. Beran,  K. Brandhorst,  
 S. T. Brown,  E. F. C. Byrd,  A. K. Chakraborty,  C.-L. Cheng,  
 Siu Hung Chien,  D. M. Chipman,  D. L. Crittenden,  H. Dachsel,  
 R. J. Doerksen,  A. D. Dutoi,  L. Fusti-Molnar,  W. A. Goddard III,  
 A. Golubeva-Zadorozhnaya,  S. R. Gwaltney,  G. Hawkins,  A. Heyden,  
 S. Hirata,  G. Kedziora,  F. J. Keil,  C. Kelley,  Jihan Kim,  R. A. King,  
 R. Z. Khaliullin,  P. P. Korambath,  W. Kurlancheek,  A. M. Lee,  M. S. Lee,  
 S. V. Levchenko,  Ching Yeh Lin,  D. Liotard,  R. C. Lochan,  I. Lotan,  
 P. E. Maslen,  N. Nair,  D. P. O'Neill,  D. Neuhauser,  E. Neuscamman,  
 C. M. Oana,  R. Olson,  B. Peters,  R. Peverati,  P. A. Pieniazek,  
 Y. M. Rhee,  J. Ritchie,  M. A. Rohrdanz,  E. Rosta,  N. J. Russ,  
 H. F. Schaefer III,  N. E. Schultz,  N. Shenvi,  A. C. Simmonett,  A. Sodt,  
 D. Stuck,  K. S. Thanthiriwatte,  V. Vanovschi,  Tao Wang,  A. Warshel,  
 C. F. Williams,  Q. Wu,  X. Xu,  W. Zhang

 Please cite Q-Chem as follows:
 Y. Shao et al., Mol. Phys. 113, 184-215 (2015)
 DOI: 10.1080/00268976.2014.952696

 Q-Chem 5.1.1 for Intel X86 EM64T Linux

 Parts of Q-Chem use Armadillo 8.300.2 (Tropical Shenanigans).
 http://arma.sourceforge.net/

 Q-Chem begins on Mon Aug 27 22:16:59 2018  

Host: 
0

     Scratch files written to /scratch/taweetham/qchem7424//
The previous job contains 0 fragments, simply inherited here
Input Ideriv = 2
Curr. Ideriv = -1
Max.  Ideriv = 2

Checking the input file for inconsistencies... 	...done.

--------------------------------------------------------------
User input:
--------------------------------------------------------------

$molecule
read
$end

$rem
   SCF_GUESS 	READ
   JOB_TYPE 	FREQUENCY
   BASIS 	6-311++G**
   EXCHANGE 	B3LYP
   MEM_TOTAL	7500	
$end


--------------------------------------------------------------
 ----------------------------------------------------------------
             Standard Nuclear Orientation (Angstroms)
    I     Atom           X                Y                Z
 ----------------------------------------------------------------
    1      F       0.9312056738    -2.0299866499    -0.0000000000
    2      Br     -1.5349913412    -0.1677168008    -0.0000000000
    3      F       2.5227343512    -0.5474066570     0.0000000000
    4      Cl      0.7911895235     1.8914434618     0.0000000000
    5      C       1.2187509208    -0.7438286283     0.0000000000
    6      C       0.3127515488     0.2291767846     0.0000000000
 ----------------------------------------------------------------
 Molecular Point Group                 Cs    NOp =  2
 Largest Abelian Subgroup              Cs    NOp =  2
 Nuclear Repulsion Energy =   495.4030531536 hartrees
 There are       41 alpha and       41 beta electrons
 Requested basis set is 6-311++G(d,p)
 There are 56 shells and 166 basis functions

 Total QAlloc Memory Limit   7500 MB
 Mega-Array Size       188 MB
 MEM_STATIC part       192 MB

                       Distance Matrix (Angstroms)
             F (  1)   Br(  2)   F (  3)   Cl(  4)   C (  5)
   Br(  2)  3.090336
   F (  3)  2.175088  4.075451
   Cl(  4)  3.923929  3.106647  2.991026
   C (  5)  1.317909  2.813361  1.318694  2.669732
   C (  6)  2.342286  1.889888  2.342457  1.729750  1.329502

 A cutoff of  1.0D-11 yielded   1326 shell pairs
 There are     12456 function pairs (     13689 Cartesian)

 -------------------------------------------------------
 OpenMP Integral Computing Module                       
 Release: version 1.0, May 2013, Q-Chem Inc. Pittsburgh 
 -------------------------------------------------------
 Integral Job Info:
 Integral job number is                      11
 Integral operator is                         1
 short-range coefficients                     0
 long-range coefficients              100000000
 Omega coefficients                           0
 if combine SR and LR in K                    0
 Integral screening is                        0
 Integral computing path is                   2
 max size of driver memory is            800000
 size of driver memory is                593474
 size of scratch memory is             29634545
 max col of scratch BK array               1296
 max len of scratch array in speh3          155
 max len of scratch index in speh4           18
 max int batch size is                      520
 min int batch size is                       52
 fixed nKL is                                45
 max L of basis functions is                  2
 order of int derivative is                   0
 number of shells is                         56
 number of basis is                         174
 number of cartesian basis is               174
 number of contracted shell pairs          1326
 number of primitive shell pairs           3767
 maxK2 (contraction) of shell pair           36
 max number of K2 of shell pair               1
 max number of CS2 of shell pair            138
 max number of PS2 of shell pair            492
 mem total for path MDJ                  525116
 -------------------------------------------------------
 Smallest overlap matrix eigenvalue = 5.20E-05
 Guess MOs from SCF MO coefficient file

 -----------------------------------------------------------------------
  General SCF calculation program by
  Eric Jon Sundstrom, Paul Horn, Yuezhi Mao, Dmitri Zuev, Alec White,
  David Stuck, Shaama M.S., Shane Yost, Joonho Lee, David Small,
  Daniel Levine, Susi Lehtola, Hugh Burton, Evgeny Epifanovsky
 -----------------------------------------------------------------------
 Exchange:     0.2000 Hartree-Fock + 0.0800 Slater + 0.7200 B88
 Correlation:  0.1900 VWN1RPA + 0.8100 LYP
 Using SG-1 standard quadrature grid
 using 4 threads for integral computing
 -------------------------------------------------------
 OpenMP Integral computing Module                
 Release: version 2.0, May 2017, Q-Chem Inc. Pleasanton 
 -------------------------------------------------------
 -------------------------------------------------------
 OpenMP BLAS3 based DFT computing Module                
 Release: version 1.0, May 2013, Q-Chem Inc. Pittsburgh 
 -------------------------------------------------------
 A restricted SCF calculation will be
 performed using DIIS
 SCF converges when DIIS error is below 1.0e-08
 ---------------------------------------
  Cycle       Energy         DIIS error
 ---------------------------------------
    1   -3308.0884185056      2.10e-02  
    2   -3309.8421317988      1.36e-02  
    3   -3309.9418629949      1.19e-02  
    4   -3310.2847965092      2.16e-03  
    5   -3310.2920666606      1.43e-03  
    6   -3310.2984022644      2.35e-04  
    7   -3310.2985562973      8.06e-05  
    8   -3310.2985705006      2.05e-05  
    9   -3310.2985713876      4.27e-06  
   10   -3310.2985714236      1.95e-06  
   11   -3310.2985714339      4.03e-07  
   12   -3310.2985714344      1.56e-07  
   13   -3310.2985714345      2.78e-08  
   14   -3310.2985714345      3.40e-09  Convergence criterion met
 ---------------------------------------
 SCF time:   CPU 35.55s  wall 9.00s 
 SCF   energy in the final basis set =    -3310.2985714345
 Total energy in the final basis set =    -3310.2985714345

 --------------------------------------------------------------
             Orbital Energies (a.u.) and Symmetries
 --------------------------------------------------------------

 Alpha MOs, Restricted
 -- Occupied --                  
-482.87 -101.59  -62.52  -56.34  -56.34  -56.34  -24.75  -24.75
  1 A'    2 A'    3 A'    4 A'    1 A"    5 A'    6 A'    7 A'                 
-10.382 -10.306  -9.507  -8.728  -7.272  -7.261  -7.261  -6.560
  8 A'    9 A'   10 A'   11 A'   12 A'    2 A"   13 A'   14 A'                 
 -6.545  -6.545  -2.671  -2.667  -2.667  -2.655  -2.655  -1.330
 15 A'    3 A"   16 A'   17 A'    4 A"   18 A'    5 A"   19 A'                 
 -1.271  -0.929  -0.834  -0.779  -0.664  -0.618  -0.564  -0.548
 20 A'   21 A'   22 A'   23 A'   24 A'   25 A'    6 A"   26 A'                 
 -0.485  -0.482  -0.477  -0.451  -0.411  -0.358  -0.336  -0.320
  7 A"   27 A'   28 A'   29 A'    8 A"   30 A'    9 A"   31 A'                 
 -0.270
 10 A"                                                                         
 -- Virtual --                   
 -0.053  -0.024  -0.017  -0.007   0.028   0.042   0.045   0.062
 32 A'   11 A"   33 A'   34 A'   35 A'   36 A'   12 A"   37 A'                 
  0.067   0.076   0.078   0.086   0.107   0.113   0.122   0.137
 38 A'   13 A"   39 A'   14 A"   40 A'   41 A'   42 A'   15 A"                 
  0.137   0.165   0.183   0.208   0.240   0.245   0.263   0.292
 43 A'   44 A'   45 A'   46 A'   16 A"   47 A'   48 A'   49 A'                 
  0.293   0.309   0.311   0.324   0.372   0.381   0.400   0.411
 50 A'   17 A"   51 A'   52 A'   53 A'   54 A'   55 A'   18 A"                 
  0.433   0.450   0.453   0.467   0.502   0.521   0.552   0.565
 56 A'   57 A'   19 A"   58 A'   20 A"   21 A"   59 A'   22 A"                 
  0.577   0.589   0.610   0.653   0.702   0.744   0.810   0.817
 60 A'   61 A'   23 A"   62 A'   63 A'   64 A'   65 A'   66 A'                 
  0.832   0.868   0.870   0.902   0.933   0.973   1.125   1.135
 24 A"   25 A"   67 A'   68 A'   69 A'   70 A'   71 A'   26 A"                 
  1.160   1.162   1.317   1.320   1.371   1.394   1.416   1.423
 27 A"   72 A'   28 A"   73 A'   29 A"   74 A'   75 A'   76 A'                 
  1.521   1.552   1.650   1.667   1.833   1.850   1.905   1.939
 77 A'   30 A"   78 A'   79 A'   80 A'   31 A"   81 A'   82 A'                 
  1.991   2.026   2.119   2.169   2.236   2.253   2.338   2.469
 32 A"   83 A'   84 A'   85 A'   33 A"   86 A'   87 A'   88 A'                 
  2.589   2.788   2.954   3.047   3.151   3.417   3.709   3.728
 34 A"   35 A"   89 A'   90 A'   91 A'   92 A'   36 A"   37 A"                 
  3.731   3.767   3.911   3.954   3.973   3.978   4.018   4.056
 93 A'   94 A'   95 A'   38 A"   39 A"   40 A"   96 A'   41 A"                 
  4.161   4.220   4.357   4.613   4.902   6.212   6.259   6.322
 97 A'   98 A'   99 A'  100 A'  101 A'   42 A"   43 A"  102 A'                 
  6.333   6.435   6.658   6.840   7.531   7.574   7.653   9.731
103 A'  104 A'  105 A'  106 A'   44 A"  107 A'  108 A'  109 A'                 
 23.318  24.064  25.785  25.951  26.379  47.907  66.696  66.729
110 A'  111 A'   45 A"  112 A'  113 A'  114 A'  115 A'  116 A'                 
215.714 289.725 289.768 289.8761020.701
117 A'   46 A"  118 A'  119 A'  120 A'                                         

 Beta MOs, Restricted
 -- Occupied --                  
-482.87 -101.59  -62.52  -56.34  -56.34  -56.34  -24.75  -24.75
  1 A'    2 A'    3 A'    4 A'    1 A"    5 A'    6 A'    7 A'                 
-10.382 -10.306  -9.507  -8.728  -7.272  -7.261  -7.261  -6.560
  8 A'    9 A'   10 A'   11 A'   12 A'    2 A"   13 A'   14 A'                 
 -6.545  -6.545  -2.671  -2.667  -2.667  -2.655  -2.655  -1.330
 15 A'    3 A"   16 A'   17 A'    4 A"   18 A'    5 A"   19 A'                 
 -1.271  -0.929  -0.834  -0.779  -0.664  -0.618  -0.564  -0.548
 20 A'   21 A'   22 A'   23 A'   24 A'   25 A'    6 A"   26 A'                 
 -0.485  -0.482  -0.477  -0.451  -0.411  -0.358  -0.336  -0.320
  7 A"   27 A'   28 A'   29 A'    8 A"   30 A'    9 A"   31 A'                 
 -0.270
 10 A"                                                                         
 -- Virtual --                   
 -0.053  -0.024  -0.017  -0.007   0.028   0.042   0.045   0.062
 32 A'   11 A"   33 A'   34 A'   35 A'   36 A'   12 A"   37 A'                 
  0.067   0.076   0.078   0.086   0.107   0.113   0.122   0.137
 38 A'   13 A"   39 A'   14 A"   40 A'   41 A'   42 A'   15 A"                 
  0.137   0.165   0.183   0.208   0.240   0.245   0.263   0.292
 43 A'   44 A'   45 A'   46 A'   16 A"   47 A'   48 A'   49 A'                 
  0.293   0.309   0.311   0.324   0.372   0.381   0.400   0.411
 50 A'   17 A"   51 A'   52 A'   53 A'   54 A'   55 A'   18 A"                 
  0.433   0.450   0.453   0.467   0.502   0.521   0.552   0.565
 56 A'   57 A'   19 A"   58 A'   20 A"   21 A"   59 A'   22 A"                 
  0.577   0.589   0.610   0.653   0.702   0.744   0.810   0.817
 60 A'   61 A'   23 A"   62 A'   63 A'   64 A'   65 A'   66 A'                 
  0.832   0.868   0.870   0.902   0.933   0.973   1.125   1.135
 24 A"   25 A"   67 A'   68 A'   69 A'   70 A'   71 A'   26 A"                 
  1.160   1.162   1.317   1.320   1.371   1.394   1.416   1.423
 27 A"   72 A'   28 A"   73 A'   29 A"   74 A'   75 A'   76 A'                 
  1.521   1.552   1.650   1.667   1.833   1.850   1.905   1.939
 77 A'   30 A"   78 A'   79 A'   80 A'   31 A"   81 A'   82 A'                 
  1.991   2.026   2.119   2.169   2.236   2.253   2.338   2.469
 32 A"   83 A'   84 A'   85 A'   33 A"   86 A'   87 A'   88 A'                 
  2.589   2.788   2.954   3.047   3.151   3.417   3.709   3.728
 34 A"   35 A"   89 A'   90 A'   91 A'   92 A'   36 A"   37 A"                 
  3.731   3.767   3.911   3.954   3.973   3.978   4.018   4.056
 93 A'   94 A'   95 A'   38 A"   39 A"   40 A"   96 A'   41 A"                 
  4.161   4.220   4.357   4.613   4.902   6.212   6.259   6.322
 97 A'   98 A'   99 A'  100 A'  101 A'   42 A"   43 A"  102 A'                 
  6.333   6.435   6.658   6.840   7.531   7.574   7.653   9.731
103 A'  104 A'  105 A'  106 A'   44 A"  107 A'  108 A'  109 A'                 
 23.318  24.064  25.785  25.951  26.379  47.907  66.696  66.729
110 A'  111 A'   45 A"  112 A'  113 A'  114 A'  115 A'  116 A'                 
215.714 289.725 289.768 289.8761020.701
117 A'   46 A"  118 A'  119 A'  120 A'                                         
 --------------------------------------------------------------

          Ground-State Mulliken Net Atomic Charges

     Atom                 Charge (a.u.)
  ----------------------------------------
      1 F                    -0.080942
      2 Br                   -0.062405
      3 F                    -0.083327
      4 Cl                    0.307302
      5 C                    -0.225008
      6 C                     0.144380
  ----------------------------------------
  Sum of atomic charges =     0.000000

 -----------------------------------------------------------------
                    Cartesian Multipole Moments
 -----------------------------------------------------------------
    Charge (ESU x 10^10)
                 0.0000
    Dipole Moment (Debye)
         X      -0.3485      Y       0.1043      Z       0.0000
       Tot       0.3638
    Quadrupole Moments (Debye-Ang)
        XX     -51.6132     XY       0.7285     YY     -52.6737
        XZ       0.0000     YZ      -0.0000     ZZ     -51.8735
    Octopole Moments (Debye-Ang^2)
       XXX     -36.0641    XXY      -6.3433    XYY      -5.9749
       YYY      -7.1177    XXZ      -0.0000    XYZ      -0.0000
       YYZ      -0.0000    XZZ      -5.6235    YZZ      -6.6090
       ZZZ      -0.0000
    Hexadecapole Moments (Debye-Ang^3)
      XXXX    -610.4842   XXXY      -0.8331   XXYY    -181.5029
      XYYY       3.0931   YYYY    -460.7971   XXXZ       0.0000
      XXYZ       0.0000   XYYZ       0.0000   YYYZ      -0.0000
      XXZZ    -113.1965   XYZZ      -4.6515   YYZZ     -89.6238
      XZZZ       0.0000   YZZZ      -0.0000   ZZZZ     -55.9485
 -----------------------------------------------------------------
 Calculating MO derivatives via CPSCF
 D1JvT checksum  = 265752 21084.4100883595
 D1KAT checksum  = 595296 1221.3314502463
   1         3          18      0.122333    0.031211
   2         3          18      0.016015    0.003965
   3         3          18      0.001911    0.000559
   4         3          18      0.000171    0.000054
   5        19           2      0.000006    0.000003
   6        21           0      0.000000    0.000000    Roots Converged
 Time for AOints: 10.1 s (CPU) 2.6 s (wall)
 ------------------------------------------------------------------------------
                     AOints        : Timing summary (seconds)
 ------------------------------------------------------------------------------
     job step          cpu (% of tot)      sys (% of tot)     wall (% of tot)
 ------------------------------------------------------------------------------
  cpscf_lag         0.5098E+02 (31.6)   0.6000E-05 (24.0)   0.1309E+02 (31.2)
  iterzp            0.1002E+03 (62.1)   0.1700E-04 (68.0)   0.2612E+02 (62.3)
  make_fx           0.0000E+00 ( 0.0)   0.0000E+00 ( 0.0)   0.0000E+00 ( 0.0)
  AOints            0.1007E+02 ( 6.2)   0.1000E-05 ( 4.0)   0.2554E+01 ( 6.1)
 ------------------------------------------------------------------------------
   Grand Totals     0.1615E+03          0.2500E-04          0.4194E+02
 ------------------------------------------------------------------------------
 Calculating analytic Hessian of the SCF energy
 Polarizability Matrix (a.u.)
            1           2           3
    1 -68.3614868  -1.1358801   0.0000000
    2  -1.1358801 -62.5083479   0.0000000
    3   0.0000000   0.0000000 -34.8133521

 Direct stationary perturbation theory relativistic correction:

 rels  =      17.687184596428
 relv  =     -60.208090173686
 rel2e =       9.842979440981
 E_rel =     -32.677926136277

 Hessian of the SCF Energy
            1           2           3           4           5           6
    1   0.0996939   0.0750786   0.0000000   0.0001401   0.0046872  -0.0000000
    2   0.0750786   0.4237620  -0.0000000   0.0039105   0.0009553  -0.0000000
    3   0.0000000  -0.0000000   0.0194103   0.0000000   0.0000000  -0.0023558
    4   0.0001401   0.0039105   0.0000000   0.2105672   0.0337442   0.0000000
    5   0.0046872   0.0009553   0.0000000   0.0337442   0.0376864   0.0000000
    6  -0.0000000  -0.0000000  -0.0023558   0.0000000   0.0000000   0.0079593
    7  -0.0302969  -0.0367392  -0.0000000  -0.0051762   0.0019158   0.0000000
    8  -0.0596558  -0.0237634  -0.0000000   0.0022472  -0.0011335  -0.0000000
    9  -0.0000000   0.0000000   0.0066963  -0.0000000  -0.0000000   0.0056178
   10  -0.0010009   0.0016004   0.0000000  -0.0156128  -0.0234821   0.0000000
   11   0.0020610  -0.0077630  -0.0000000  -0.0189837  -0.0121147  -0.0000000
   12   0.0000000   0.0000000   0.0066672   0.0000000  -0.0000000   0.0022402
   13  -0.0764878  -0.0285269  -0.0000000  -0.0290977   0.0077344   0.0000000
   14  -0.0409826  -0.3488634  -0.0000000  -0.0130574   0.0040753  -0.0000000
   15   0.0000000   0.0000000  -0.0376516  -0.0000000  -0.0000000   0.0017624
   16   0.0079517  -0.0153234  -0.0000000  -0.1608206  -0.0245995  -0.0000000
   17   0.0188117  -0.0443276   0.0000000  -0.0078608  -0.0294688   0.0000000
   18  -0.0000000   0.0000000   0.0072336   0.0000000   0.0000000  -0.0152239
            7           8           9          10          11          12
    1  -0.0302969  -0.0596558  -0.0000000  -0.0010009   0.0020610   0.0000000
    2  -0.0367392  -0.0237634   0.0000000   0.0016004  -0.0077630   0.0000000
    3  -0.0000000  -0.0000000   0.0066963   0.0000000  -0.0000000   0.0066672
    4  -0.0051762   0.0022472  -0.0000000  -0.0156128  -0.0189837   0.0000000
    5   0.0019158  -0.0011335  -0.0000000  -0.0234821  -0.0121147  -0.0000000
    6   0.0000000  -0.0000000   0.0056178   0.0000000  -0.0000000   0.0022402
    7   0.4299144   0.0523462   0.0000000   0.0029472   0.0051439  -0.0000000
    8   0.0523462   0.0905036   0.0000000   0.0046310   0.0013558  -0.0000000
    9   0.0000000   0.0000000   0.0188875   0.0000000  -0.0000000  -0.0029580
   10   0.0029472   0.0046310   0.0000000   0.0493991   0.0485283   0.0000000
   11   0.0051439   0.0013558  -0.0000000   0.0485283   0.2263453   0.0000000
   12  -0.0000000  -0.0000000  -0.0029580   0.0000000   0.0000000   0.0088972
   13  -0.3505319  -0.0215867  -0.0000000   0.0032400  -0.0200688   0.0000000
   14  -0.0088869  -0.0734659  -0.0000000   0.0084740  -0.0332599  -0.0000000
   15   0.0000000  -0.0000000  -0.0375862  -0.0000000  -0.0000000   0.0021587
   16  -0.0468565   0.0220182   0.0000000  -0.0389726  -0.0166807  -0.0000000
   17  -0.0137798   0.0065034   0.0000000  -0.0397515  -0.1745636  -0.0000000
   18  -0.0000000   0.0000000   0.0093426   0.0000000  -0.0000000  -0.0170052
           13          14          15          16          17          18
    1  -0.0764878  -0.0409826   0.0000000   0.0079517   0.0188117  -0.0000000
    2  -0.0285269  -0.3488634   0.0000000  -0.0153234  -0.0443276   0.0000000
    3  -0.0000000  -0.0000000  -0.0376516  -0.0000000   0.0000000   0.0072336
    4  -0.0290977  -0.0130574  -0.0000000  -0.1608206  -0.0078608   0.0000000
    5   0.0077344   0.0040753  -0.0000000  -0.0245995  -0.0294688   0.0000000
    6   0.0000000  -0.0000000   0.0017624  -0.0000000   0.0000000  -0.0152239
    7  -0.3505319  -0.0088869   0.0000000  -0.0468565  -0.0137798  -0.0000000
    8  -0.0215867  -0.0734659  -0.0000000   0.0220182   0.0065034   0.0000000
    9  -0.0000000  -0.0000000  -0.0375862   0.0000000   0.0000000   0.0093426
   10   0.0032400   0.0084740  -0.0000000  -0.0389726  -0.0397515   0.0000000
   11  -0.0200688  -0.0332599  -0.0000000  -0.0166807  -0.1745636  -0.0000000
   12   0.0000000  -0.0000000   0.0021587  -0.0000000  -0.0000000  -0.0170052
   13   0.7360891  -0.1814144  -0.0000000  -0.2832117   0.2438624   0.0000000
   14  -0.1814144   0.7692706   0.0000000   0.2358674  -0.3177567  -0.0000000
   15  -0.0000000   0.0000000   0.1201465   0.0000000  -0.0000000  -0.0488298
   16  -0.2832117   0.2358674   0.0000000   0.5219097  -0.2012819  -0.0000000
   17   0.2438624  -0.3177567  -0.0000000  -0.2012819   0.5596133   0.0000000
   18   0.0000000  -0.0000000  -0.0488298  -0.0000000   0.0000000   0.0644827
 Gradient time:  CPU 250.53 s  wall 65.16 s
 **********************************************************************
 **                                                                  **
 **                       VIBRATIONAL ANALYSIS                       **
 **                       --------------------                       **
 **                                                                  **
 **        VIBRATIONAL FREQUENCIES (CM**-1) AND NORMAL MODES         **
 **     FORCE CONSTANTS (mDYN/ANGSTROM) AND REDUCED MASSES (AMU)     **
 **                  INFRARED INTENSITIES (KM/MOL)                   **
 **                                                                  **
 **********************************************************************


 Mode:                 1                      2                      3
 Frequency:       143.26                 165.81                 220.94
 Force Cnst:      0.2507                 0.4030                 0.8624
 Red. Mass:      20.7340                24.8799                29.9863
 IR Active:          YES                    YES                    YES
 IR Intens:        0.003                  1.905                  0.489
 Raman Active:       YES                    YES                    YES
               X      Y      Z        X      Y      Z        X      Y      Z
 F         -0.000  0.000 -0.654    0.658 -0.227 -0.000   -0.176  0.260 -0.000
 Br         0.000 -0.000  0.118   -0.219  0.166  0.000   -0.149 -0.244  0.000
 F         -0.000 -0.000  0.698    0.030  0.432  0.000   -0.223  0.358  0.000
 Cl        -0.000  0.000 -0.247    0.123 -0.348 -0.000    0.677  0.049 -0.000
 C         -0.000  0.000 -0.026    0.095 -0.114 -0.000   -0.196  0.243 -0.000
 C          0.000  0.000 -0.100   -0.104 -0.289  0.000   -0.161  0.241 -0.000
 TransDip   0.000  0.000  0.002   -0.037 -0.024 -0.000   -0.002 -0.022 -0.000

 Mode:                 4                      5                      6
 Frequency:       307.86                 360.21                 442.25
 Force Cnst:      0.7265                 1.9043                 2.4387
 Red. Mass:      13.0098                24.9097                21.1630
 IR Active:          YES                    YES                    YES
 IR Intens:        0.042                  0.752                  1.302
 Raman Active:       YES                    YES                    YES
               X      Y      Z        X      Y      Z        X      Y      Z
 F         -0.000  0.000 -0.200   -0.270 -0.112 -0.000    0.380 -0.525 -0.000
 Br        -0.000 -0.000 -0.047    0.306  0.048 -0.000    0.033 -0.017 -0.000
 F          0.000 -0.000 -0.154   -0.509  0.546 -0.000   -0.418 -0.091 -0.000
 Cl         0.000  0.000 -0.135   -0.081 -0.285 -0.000    0.077  0.453  0.000
 C          0.000  0.000  0.386   -0.351 -0.091  0.000   -0.316 -0.281  0.000
 C         -0.000 -0.000  0.876   -0.189 -0.081  0.000   -0.063  0.046 -0.000
 TransDip  -0.000 -0.000 -0.007    0.001 -0.028  0.000   -0.034 -0.014  0.000

 Mode:                 7                      8                      9
 Frequency:       594.83                 606.45                 918.16
 Force Cnst:      2.5770                 3.7777                 6.4320
 Red. Mass:      12.3616                17.4339                12.9495
 IR Active:          YES                    YES                    YES
 IR Intens:        7.773                  3.853                136.508
 Raman Active:       YES                    YES                    YES
               X      Y      Z        X      Y      Z        X      Y      Z
 F         -0.000 -0.000 -0.156    0.440  0.384 -0.000    0.036 -0.087  0.000
 Br        -0.000 -0.000  0.008    0.063  0.007  0.000   -0.052 -0.015 -0.000
 F          0.000  0.000 -0.160   -0.308 -0.439 -0.000   -0.165  0.028  0.000
 Cl         0.000  0.000  0.020   -0.018 -0.182  0.000   -0.056 -0.136 -0.000
 C          0.000 -0.000  0.856   -0.270  0.343  0.000   -0.031 -0.038 -0.000
 C          0.000 -0.000 -0.466   -0.302  0.229 -0.000    0.739  0.624  0.000
 TransDip   0.000 -0.000  0.089   -0.045  0.044  0.000    0.284  0.244 -0.000

 Mode:                10                     11                     12
 Frequency:      1016.40                1290.10                1769.18
 Force Cnst:      8.8232                13.0020                22.3752
 Red. Mass:      14.4959                13.2591                12.1332
 IR Active:          YES                    YES                    YES
 IR Intens:      185.771                157.279                211.246
 Raman Active:       YES                    YES                    YES
               X      Y      Z        X      Y      Z        X      Y      Z
 F         -0.042 -0.403  0.000   -0.079 -0.293 -0.000    0.001 -0.095 -0.000
 Br         0.023 -0.001 -0.000   -0.003  0.002  0.000   -0.006  0.000  0.000
 F          0.408  0.019  0.000   -0.289 -0.059 -0.000    0.093 -0.008 -0.000
 Cl        -0.005 -0.079 -0.000    0.004 -0.013  0.000    0.001  0.017  0.000
 C         -0.289  0.288 -0.000    0.656  0.621  0.000   -0.528  0.569  0.000
 C         -0.429  0.558  0.000   -0.063 -0.039 -0.000    0.415 -0.456 -0.000
 TransDip  -0.288  0.328 -0.000    0.289  0.278  0.000   -0.345  0.313  0.000

 STANDARD THERMODYNAMIC QUANTITIES AT   298.15 K  AND     1.00 ATM

   This Molecule has  0 Imaginary Frequencies
   Zero point vibrational energy:       11.201 kcal/mol

   Atom    1 Element F  Has Mass   18.99840
   Atom    2 Element Br Has Mass   78.91830
   Atom    3 Element F  Has Mass   18.99840
   Atom    4 Element Cl Has Mass   34.96885
   Atom    5 Element C  Has Mass   12.00000
   Atom    6 Element C  Has Mass   12.00000
   Molecular Mass:   175.883950 amu
   Principal axes and moments of inertia in amu*Bohr^2:
                             1           2           3
    Eigenvalues --      780.44094  1298.82940  2079.27033
          X               1.00000    -0.00248    -0.00000
          Y               0.00248     1.00000    -0.00000
          Z               0.00000     0.00000     1.00000
   Rotational Symmetry Number is   1
   The Molecule is an Asymmetric Top
   Translational Enthalpy:        0.889 kcal/mol
   Rotational Enthalpy:           0.889 kcal/mol
   Vibrational Enthalpy:         13.240 kcal/mol
   gas constant (RT):             0.592 kcal/mol
   Translational Entropy:        41.401  cal/mol.K
   Rotational Entropy:           29.134  cal/mol.K
   Vibrational Entropy:          11.655  cal/mol.K

   Total Enthalpy:               15.610 kcal/mol
   Total Entropy:                82.190  cal/mol.K

 ======================================================================

 STANDARD THERMODYNAMIC QUANTITIES FOR ANHARMONIC VIBRATION -- TOSH

   Zero point vibrational energy: ************ kcal/mol

   Vibrational Enthalpy:       Infinity kcal/mol
   Vibrational Entropy:             NaN  cal/mol.K

   Total Enthalpy:             Infinity kcal/mol
   Total Entropy:                   NaN  cal/mol.K

 ======================================================================

 STANDARD THERMODYNAMIC QUANTITIES FOR ANHARMONIC VIBRATION -- VPT2

   Zero point vibrational energy: ************ kcal/mol

   Vibrational Enthalpy:       Infinity kcal/mol
   Vibrational Entropy:             NaN  cal/mol.K

   Total Enthalpy:             Infinity kcal/mol
   Total Entropy:                   NaN  cal/mol.K

 ======================================================================

Archival summary:
1\1\TWL01\FREQ\ProcedureUnspecified\BasisUnspecified\r1l122\taweetha\MonAug2722:18:142018MonAug2722:18:142018\0\\#,FREQ,ProcedureUnspecified,BasisUnspecified,\\0,1\Br\C,1,1.88989\C,2,1.3295,1,120.835\F,3,1.31791,2,124.44,1,-0,0\F,3,1.31869,2,124.391,1,-180,0\Cl,2,1.72975,1,118.18,3,-180,0\\\@

 Total job time:  74.78s(wall), 286.22s(cpu) 
 Mon Aug 27 22:18:14 2018

        *************************************************************
        *                                                           *
        *  Thank you very much for using Q-Chem.  Have a nice day.  *
        *                                                           *
        *************************************************************
