# Supplementary material for: Geometric and energetic data from ab initio calculations of haloethene, haloimine, halomethylenephosphine, haloiminophosphine, halodiazene, halodiphosphene and halocyclopropane
Source: Data Brief. 2019 Nov 2;27:104738. doi: 10.1016/j.dib.2019.104738 (PMC6861602; doi:10.1016/j.dib.2019.104738)
Supplement: Multimedia component 2 [file mmc2.zip › CC/B3LYP/FFCCBrF.out]

Q-Chem Developer Version!
                  Welcome to Q-Chem
     A Quantum Leap Into The Future Of Chemistry


 Q-Chem 5.1, Q-Chem, Inc., Pleasanton, CA (2018)

 Yihan Shao,  Zhengting Gan,  E. Epifanovsky,  A. T. B. Gilbert,  M. Wormit,  
 J. Kussmann,  A. W. Lange,  A. Behn,  Jia Deng,  Xintian Feng,  D. Ghosh,  
 M. Goldey,  P. R. Horn,  L. D. Jacobson,  I. Kaliman,  T. Kus,  A. Landau,  
 Jie Liu,  E. I. Proynov,  R. M. Richard,  R. P. Steele,  E. J. Sundstrom,  
 H. L. Woodcock III,  P. M. Zimmerman,  D. Zuev,  B. Albrecht,  E. Alguire,  
 S. A. Baeppler,  D. Barton,  Z. Benda,  Y. A. Bernard,  E. J. Berquist,  
 K. B. Bravaya,  H. Burton,  D. Casanova,  Chun-Min Chang,  Yunqing Chen,  
 A. Chien,  K. D. Closser,  M. P. Coons,  S. Coriani,  S. Dasgupta,  
 A. L. Dempwolff,  M. Diedenhofen,  Hainam Do,  R. G. Edgar,  Po-Tung Fang,  
 S. Faraji,  S. Fatehi,  Qingguo Feng,  K. D. Fenk,  J. Fosso-Tande,  
 Qinghui Ge,  A. Ghysels,  G. Gidofalvi,  J. Gomes,  J. Gonthier,  A. Gunina,  
 D. Hait,  M. W. D. Hanson-Heine,  P. H. P. Harbach,  A. W. Hauser,  
 J. E. Herr,  E. G. Hohenstein,  Z. C. Holden,  Kerwin Hui,  B. C. Huynh,  
 T.-C. Jagau,  Hyunjun Ji,  B. Kaduk,  K. Khistyaev,  Jaehoon Kim,  
 P. Klunzinger,  K. Koh,  D. Kosenkov,  L. Koulias,  T. Kowalczyk,  
 C. M. Krauter,  A. Kunitsa,  Ka Un Lao,  A. Laurent,  K. V. Lawler,  
 Joonho Lee,  D. Lefrancois,  S. Lehtola,  D. S. Levine,  Yi-Pei Li,  
 You-Sheng Lin,  Fenglai Liu,  E. Livshits,  A. Luenser,  P. Manohar,  
 E. Mansoor,  S. F. Manzer,  Shan-Ping Mao,  Yuezhi Mao,  N. Mardirossian,  
 A. V. Marenich,  T. Markovich,  L. A. Martinez-Martinez,  S. A. Maurer,  
 N. J. Mayhall,  S. C. McKenzie,  J.-M. Mewes,  A. F. Morrison,  
 J. W. Mullinax,  K. Nanda,  T. S. Nguyen-Beck,  R. Olivares-Amaya,  
 J. A. Parkhill,  T. M. Perrine,  F. Plasser,  P. Pokhilko,  S. Prager,  
 A. Prociuk,  E. Ramos,  D. R. Rehn,  F. Rob,  M. Schneider,  N. Sergueev,  
 S. M. Sharada,  S. Sharma,  D. W. Small,  T. Stauch,  T. Stein,  
 Yu-Chuan Su,  A. J. W. Thom,  A. Tkatchenko,  T. Tsuchimochi,  N. M. Tubman,  
 L. Vogt,  M. L. Vidal,  O. Vydrov,  M. A. Watson,  J. Wenzel,  
 M. de Wergifosse,  T. A. Wesolowski,  A. White,  J. Witte,  A. Yamada,  
 Jun Yang,  K. Yao,  S. Yeganeh,  S. R. Yost,  Zhi-Qiang You,  A. Zech,  
 Igor Ying Zhang,  Xing Zhang,  Yan Zhao,  Ying Zhu,  B. R. Brooks,  
 G. K. L. Chan,  C. J. Cramer,  M. S. Gordon,  W. J. Hehre,  A. Klamt,  
 M. W. Schmidt,  C. D. Sherrill,  D. G. Truhlar,  A. Aspuru-Guzik,  R. Baer,  
 A. T. Bell,  N. A. Besley,  Jeng-Da Chai,  A. E. DePrince, III,  
 R. A. DiStasio Jr.,  A. Dreuw,  B. D. Dunietz,  T. R. Furlani,  
 Chao-Ping Hsu,  Yousung Jung,  Jing Kong,  D. S. Lambrecht,  WanZhen Liang,  
 C. Ochsenfeld,  V. A. Rassolov,  L. V. Slipchenko,  J. E. Subotnik,  
 T. Van Voorhis,  J. M. Herbert,  A. I. Krylov,  P. M. W. Gill,  M. Head-Gordon

 Contributors to earlier versions of Q-Chem not listed above: 
 R. D. Adamson,  B. Austin,  J. Baker,  G. J. O. Beran,  K. Brandhorst,  
 S. T. Brown,  E. F. C. Byrd,  A. K. Chakraborty,  C.-L. Cheng,  
 Siu Hung Chien,  D. M. Chipman,  D. L. Crittenden,  H. Dachsel,  
 R. J. Doerksen,  A. D. Dutoi,  L. Fusti-Molnar,  W. A. Goddard III,  
 A. Golubeva-Zadorozhnaya,  S. R. Gwaltney,  G. Hawkins,  A. Heyden,  
 S. Hirata,  G. Kedziora,  F. J. Keil,  C. Kelley,  Jihan Kim,  R. A. King,  
 R. Z. Khaliullin,  P. P. Korambath,  W. Kurlancheek,  A. M. Lee,  M. S. Lee,  
 S. V. Levchenko,  Ching Yeh Lin,  D. Liotard,  R. C. Lochan,  I. Lotan,  
 P. E. Maslen,  N. Nair,  D. P. O'Neill,  D. Neuhauser,  E. Neuscamman,  
 C. M. Oana,  R. Olson,  B. Peters,  R. Peverati,  P. A. Pieniazek,  
 Y. M. Rhee,  J. Ritchie,  M. A. Rohrdanz,  E. Rosta,  N. J. Russ,  
 H. F. Schaefer III,  N. E. Schultz,  N. Shenvi,  A. C. Simmonett,  A. Sodt,  
 D. Stuck,  K. S. Thanthiriwatte,  V. Vanovschi,  Tao Wang,  A. Warshel,  
 C. F. Williams,  Q. Wu,  X. Xu,  W. Zhang

 Please cite Q-Chem as follows:
 Y. Shao et al., Mol. Phys. 113, 184-215 (2015)
 DOI: 10.1080/00268976.2014.952696

 Q-Chem 5.1.1 for Intel X86 EM64T Linux

 Parts of Q-Chem use Armadillo 8.300.2 (Tropical Shenanigans).
 http://arma.sourceforge.net/

 Q-Chem begins on Mon Aug 27 22:18:14 2018  

Host: 
0

     Scratch files written to /scratch/taweetham/qchem7504//
Input Ideriv = 2
Curr. Ideriv = -1
Max.  Ideriv = 2

Checking the input file for inconsistencies... 	...done.

--------------------------------------------------------------
User input:
--------------------------------------------------------------
inp/FBrFF.inp
$molecule
0	1
F	-2.0	1.0	0.0
Br	2.0	1.0	0.0
F	-2.0	-1.0	0.0
F	2.0	-1.0	0.0
C	-1.0	0.0	0.0
C	1.0	0.0	0.0
$end
$rem
   JOB_TYPE		OPTIMIZATION
   BASIS		6-311++G**
   EXCHANGE		B3LYP
$end

--------------------------------------------------------------
 ----------------------------------------------------------------
             Standard Nuclear Orientation (Angstroms)
    I     Atom           X                Y                Z
 ----------------------------------------------------------------
    1      F       2.5335283355     1.1430578033     0.0000000000
    2      Br     -1.3957795959     0.3943661580    -0.0000000000
    3      F       2.9078741582    -0.8215961624     0.0000000000
    4      F      -1.0214337733    -1.5702878078    -0.0000000000
    5      C       1.7383742640    -0.0264420909     0.0000000000
    6      C      -0.2262797017    -0.4007879136    -0.0000000000
 ----------------------------------------------------------------
 Molecular Point Group                 Cs    NOp =  2
 Largest Abelian Subgroup              Cs    NOp =  2
 Nuclear Repulsion Energy =   414.9959790979 hartrees
 There are       37 alpha and       37 beta electrons
 Requested basis set is 6-311++G(d,p)
 There are 49 shells and 158 basis functions

 Total QAlloc Memory Limit   2000 MB
 Mega-Array Size       188 MB
 MEM_STATIC part       192 MB
 A cutoff of  1.0D-11 yielded   1023 shell pairs
 There are     11148 function pairs (     12281 Cartesian)

 -------------------------------------------------------
 OpenMP Integral Computing Module                       
 Release: version 1.0, May 2013, Q-Chem Inc. Pittsburgh 
 -------------------------------------------------------
 Integral Job Info:
 Integral job number is                      11
 Integral operator is                         1
 short-range coefficients                     0
 long-range coefficients              100000000
 Omega coefficients                           0
 if combine SR and LR in K                    0
 Integral screening is                        0
 Integral computing path is                   2
 max size of driver memory is            800000
 size of driver memory is                593474
 size of scratch memory is             29623520
 max col of scratch BK array               1296
 max len of scratch array in speh3          155
 max len of scratch index in speh4           18
 max int batch size is                      520
 min int batch size is                       52
 fixed nKL is                                45
 max L of basis functions is                  2
 order of int derivative is                   0
 number of shells is                         49
 number of basis is                         166
 number of cartesian basis is               166
 number of contracted shell pairs          1023
 number of primitive shell pairs           3052
 maxK2 (contraction) of shell pair           36
 max number of K2 of shell pair               1
 max number of CS2 of shell pair            138
 max number of PS2 of shell pair            528
 mem total for path MDJ                  527196
 -------------------------------------------------------
 Smallest overlap matrix eigenvalue = 2.80E-04

 Scale SEOQF with 1.000000e-01/1.000000e-01/1.000000e-01

 Standard Electronic Orientation quadrupole field applied
 Nucleus-field energy     =     0.0000000115 hartrees
 Guess from superposition of atomic densities
 Warning:  Energy on first SCF cycle will be non-variational
 SAD guess density has 74.000000 electrons

 -----------------------------------------------------------------------
  General SCF calculation program by
  Eric Jon Sundstrom, Paul Horn, Yuezhi Mao, Dmitri Zuev, Alec White,
  David Stuck, Shaama M.S., Shane Yost, Joonho Lee, David Small,
  Daniel Levine, Susi Lehtola, Hugh Burton, Evgeny Epifanovsky
 -----------------------------------------------------------------------
 Exchange:     0.2000 Hartree-Fock + 0.0800 Slater + 0.7200 B88
 Correlation:  0.1900 VWN1RPA + 0.8100 LYP
 Using SG-1 standard quadrature grid
 using 4 threads for integral computing
 -------------------------------------------------------
 OpenMP Integral computing Module                
 Release: version 2.0, May 2017, Q-Chem Inc. Pleasanton 
 -------------------------------------------------------
 -------------------------------------------------------
 OpenMP BLAS3 based DFT computing Module                
 Release: version 1.0, May 2013, Q-Chem Inc. Pittsburgh 
 -------------------------------------------------------
 A restricted SCF calculation will be
 performed using DIIS
 SCF converges when DIIS error is below 1.0e-08
 ---------------------------------------
  Cycle       Energy         DIIS error
 ---------------------------------------
    1   -2950.9709776816      5.91e-02  
    2   -2949.3193268525      7.12e-03  
    3   -2948.7466635599      1.65e-02  
    4   -2949.1919353001      7.58e-03  
    5   -2949.3694356331      4.87e-03  
    6   -2949.4483914565      2.00e-03  
    7   -2949.4571202711      1.08e-03  
    8   -2949.4605539668      3.63e-04  
    9   -2949.4609712682      1.34e-04  
   10   -2949.4610296115      5.01e-05  
   11   -2949.4610381411      7.48e-06  
   12   -2949.4610383064      2.53e-06  
   13   -2949.4610383204      6.81e-07  
   14   -2949.4610383212      4.32e-07  
   15   -2949.4610383213      2.04e-07  
   16   -2949.4610383215      3.73e-08  
   17   -2949.4610383215      6.45e-09  Convergence criterion met
 ---------------------------------------
 SCF time:   CPU 33.04s  wall 9.00s 
 SCF   energy in the final basis set =    -2949.4610383215
 Total energy in the final basis set =    -2949.4610383215

 --------------------------------------------------------------
             Orbital Energies (a.u.) and Symmetries
 --------------------------------------------------------------

 Alpha MOs, Restricted
 -- Occupied --                  
-482.90  -62.56  -56.38  -56.37  -56.37  -24.73  -24.73  -24.72
  1 A'    2 A'    3 A'    1 A"    4 A'    5 A'    6 A'    7 A'                 
-10.409 -10.376  -8.776  -6.607  -6.595  -6.594  -2.722  -2.715
  8 A'    9 A'   10 A'   11 A'    2 A"   12 A'   13 A'    3 A"                 
 -2.714  -2.705  -2.705  -1.296  -1.281  -1.203  -0.995  -0.694
 14 A'   15 A'    4 A"   16 A'   17 A'   18 A'   19 A'   20 A'                 
 -0.655  -0.586  -0.551  -0.546  -0.533  -0.518  -0.512  -0.443
 21 A'   22 A'   23 A'    5 A"   24 A'   25 A'    6 A"    7 A"                 
 -0.441  -0.410  -0.407  -0.317  -0.219
 26 A'    8 A"   27 A'   28 A'    9 A"                                         
 -- Virtual --                   
 -0.161  -0.116  -0.025  -0.005   0.020   0.037   0.040   0.047
 29 A'   10 A"   30 A'   31 A'   32 A'   11 A"   33 A'   34 A'                 
  0.077   0.080   0.088   0.107   0.109   0.121   0.140   0.154
 35 A'   12 A"   36 A'   13 A"   37 A'   38 A'   39 A'   40 A'                 
  0.163   0.193   0.230   0.246   0.255   0.260   0.308   0.314
 41 A'   42 A'   14 A"   43 A'   15 A"   44 A'   45 A'   46 A'                 
  0.316   0.329   0.335   0.351   0.368   0.371   0.401   0.418
 47 A'   16 A"   48 A'   49 A'   50 A'   17 A"   51 A'   52 A'                 
  0.462   0.484   0.505   0.518   0.532   0.552   0.632   0.636
 53 A'   18 A"   54 A'   19 A"   55 A'   20 A"   21 A"   56 A'                 
  0.687   0.711   0.744   0.764   0.849   0.878   1.116   1.156
 57 A'   58 A'   59 A'   60 A'   61 A'   62 A'   22 A"   63 A'                 
  1.188   1.234   1.264   1.275   1.331   1.368   1.394   1.405
 23 A"   64 A'   24 A"   65 A'   66 A'   25 A"   67 A'   26 A"                 
  1.425   1.440   1.475   1.483   1.533   1.542   1.588   1.711
 68 A'   69 A'   70 A'   27 A"   71 A'   72 A'   28 A"   73 A'                 
  1.790   1.835   1.895   1.911   1.920   1.974   2.031   2.112
 74 A'   75 A'   76 A'   77 A'   29 A"   78 A'   79 A'   80 A'                 
  2.556   2.617   2.649   2.786   2.875   3.137   3.704   3.735
 30 A"   31 A"   81 A'   82 A'   83 A'   84 A'   32 A"   85 A'                 
  3.743   3.749   3.754   3.773   3.806   3.830   3.842   3.863
 33 A"   34 A"   86 A'   87 A'   88 A'   89 A'   35 A"   36 A"                 
  3.947   3.959   4.000   4.033   4.050   4.202   4.424   4.449
 37 A"   38 A"   90 A'   39 A"   91 A'   92 A'   93 A'   94 A'                 
  4.627   4.728   6.232   6.245   6.285   6.299   6.324   6.351
 95 A'   96 A'   40 A"   41 A"   42 A"   97 A'   98 A'   99 A'                 
  6.412   6.439   6.545   6.785   7.467   7.566   7.715  23.301
100 A'  101 A'  102 A'  103 A'   43 A"  104 A'  105 A'  106 A'                 
 23.499  48.035  66.706  66.728  66.738 289.684 289.759 289.947
107 A'  108 A'  109 A'  110 A'  111 A'   44 A"  112 A'  113 A'                 
*******
114 A'                                                                         

 Beta MOs, Restricted
 -- Occupied --                  
-482.90  -62.56  -56.38  -56.37  -56.37  -24.73  -24.73  -24.72
  1 A'    2 A'    3 A'    1 A"    4 A'    5 A'    6 A'    7 A'                 
-10.409 -10.376  -8.776  -6.607  -6.595  -6.594  -2.722  -2.715
  8 A'    9 A'   10 A'   11 A'    2 A"   12 A'   13 A'    3 A"                 
 -2.714  -2.705  -2.705  -1.296  -1.281  -1.203  -0.995  -0.694
 14 A'   15 A'    4 A"   16 A'   17 A'   18 A'   19 A'   20 A'                 
 -0.655  -0.586  -0.551  -0.546  -0.533  -0.518  -0.512  -0.443
 21 A'   22 A'   23 A'    5 A"   24 A'   25 A'    6 A"    7 A"                 
 -0.441  -0.410  -0.407  -0.317  -0.219
 26 A'    8 A"   27 A'   28 A'    9 A"                                         
 -- Virtual --                   
 -0.161  -0.116  -0.025  -0.005   0.020   0.037   0.040   0.047
 29 A'   10 A"   30 A'   31 A'   32 A'   11 A"   33 A'   34 A'                 
  0.077   0.080   0.088   0.107   0.109   0.121   0.140   0.154
 35 A'   12 A"   36 A'   13 A"   37 A'   38 A'   39 A'   40 A'                 
  0.163   0.193   0.230   0.246   0.255   0.260   0.308   0.314
 41 A'   42 A'   14 A"   43 A'   15 A"   44 A'   45 A'   46 A'                 
  0.316   0.329   0.335   0.351   0.368   0.371   0.401   0.418
 47 A'   16 A"   48 A'   49 A'   50 A'   17 A"   51 A'   52 A'                 
  0.462   0.484   0.505   0.518   0.532   0.552   0.632   0.636
 53 A'   18 A"   54 A'   19 A"   55 A'   20 A"   21 A"   56 A'                 
  0.687   0.711   0.744   0.764   0.849   0.878   1.116   1.156
 57 A'   58 A'   59 A'   60 A'   61 A'   62 A'   22 A"   63 A'                 
  1.188   1.234   1.264   1.275   1.331   1.368   1.394   1.405
 23 A"   64 A'   24 A"   65 A'   66 A'   25 A"   67 A'   26 A"                 
  1.425   1.440   1.475   1.483   1.533   1.542   1.588   1.711
 68 A'   69 A'   70 A'   27 A"   71 A'   72 A'   28 A"   73 A'                 
  1.790   1.835   1.895   1.911   1.920   1.974   2.031   2.112
 74 A'   75 A'   76 A'   77 A'   29 A"   78 A'   79 A'   80 A'                 
  2.556   2.617   2.649   2.786   2.875   3.137   3.704   3.735
 30 A"   31 A"   81 A'   82 A'   83 A'   84 A'   32 A"   85 A'                 
  3.743   3.749   3.754   3.773   3.806   3.830   3.842   3.863
 33 A"   34 A"   86 A'   87 A'   88 A'   89 A'   35 A"   36 A"                 
  3.947   3.959   4.000   4.033   4.050   4.202   4.424   4.449
 37 A"   38 A"   90 A'   39 A"   91 A'   92 A'   93 A'   94 A'                 
  4.627   4.728   6.232   6.245   6.285   6.299   6.324   6.351
 95 A'   96 A'   40 A"   41 A"   42 A"   97 A'   98 A'   99 A'                 
  6.412   6.439   6.545   6.785   7.467   7.566   7.715  23.301
100 A'  101 A'  102 A'  103 A'   43 A"  104 A'  105 A'  106 A'                 
 23.499  48.035  66.706  66.728  66.738 289.684 289.759 289.947
107 A'  108 A'  109 A'  110 A'  111 A'   44 A"  112 A'  113 A'                 
*******
114 A'                                                                         
 --------------------------------------------------------------

          Ground-State Mulliken Net Atomic Charges

     Atom                 Charge (a.u.)
  ----------------------------------------
      1 F                    -0.096228
      2 Br                    0.356591
      3 F                    -0.098208
      4 F                    -0.038645
      5 C                    -0.012820
      6 C                    -0.110691
  ----------------------------------------
  Sum of atomic charges =     0.000000

 -----------------------------------------------------------------
                    Cartesian Multipole Moments
 -----------------------------------------------------------------
    Charge (ESU x 10^10)
                 0.0000
    Dipole Moment (Debye)
         X      -2.7750      Y       0.6656      Z       0.0000
       Tot       2.8537
    Quadrupole Moments (Debye-Ang)
        XX     -47.8221     XY      -1.3735     YY     -47.4603
        XZ       0.0000     YZ       0.0000     ZZ     -44.2267
    Octopole Moments (Debye-Ang^2)
       XXX     -45.1620    XXY       4.7793    XYY      -8.8925
       YYY       7.1742    XXZ       0.0000    XYZ      -0.0000
       YYZ      -0.0000    XZZ      -7.0410    YZZ       1.6395
       ZZZ       0.0000
    Hexadecapole Moments (Debye-Ang^3)
      XXXX    -859.2108   XXXY      -3.5808   XXYY    -180.0163
      XYYY      -6.8110   YYYY    -209.2304   XXXZ       0.0000
      XXYZ      -0.0000   XYYZ      -0.0000   YYYZ       0.0000
      XXZZ    -144.9563   XYZZ       0.1496   YYZZ     -41.0627
      XZZZ       0.0000   YZZZ      -0.0000   ZZZZ     -45.5326
 -----------------------------------------------------------------
 Calculating analytic gradient of the SCF energy
 Gradient of SCF Energy
            1           2           3           4           5           6
    1   0.0769308   0.4616139   0.0651245  -0.0889202   0.0009192  -0.5156682
    2  -0.0103931  -0.4872487   0.0351286   0.1552024   0.0168552   0.2904556
    3  -0.0000000  -0.0000000  -0.0000000   0.0000000   0.0000000  -0.0000000
 Max gradient component =       5.157E-01
 RMS gradient           =       2.166E-01
 Gradient time:  CPU 6.62 s  wall 1.75 s
 Geometry Optimization Parameters
   NAtoms,    NIC,     NZ,  NCons,   NDum,   NFix, NCnnct, MaxDiis
        6      32       0       0       0       0       0       0


** GEOMETRY OPTIMIZATION IN DELOCALIZED INTERNAL COORDINATES **
   Searching for a Minimum

   Optimization Cycle:   1

                       Coordinates (Angstroms)
     ATOM                X               Y               Z
      1  F         2.5335283355    1.1430578033    0.0000000000
      2  Br       -1.3957795959    0.3943661580    0.0000000000
      3  F         2.9078741582   -0.8215961624    0.0000000000
      4  F        -1.0214337733   -1.5702878078    0.0000000000
      5  C         1.7383742640   -0.0264420909    0.0000000000
      6  C        -0.2262797017   -0.4007879136    0.0000000000
   Point Group: cs    Number of degrees of freedom:     9


   Energy is  -2949.461038322


 Attempting to Generate Delocalized Internal Coordinates

 ** Taking Steepest Descent Step **
 Calculated Step too Large.  Step scaled by  0.522251
 Step Taken.  Stepsize is  0.300000

                             Maximum     Tolerance    Cnvgd?
         Gradient           0.316543      0.000300      NO
         Displacement       0.165315      0.001200      NO
         Energy change     *********      0.000001      NO


 New Cartesian Coordinates Obtained by Inverse Iteration

 Displacement from previous Coordinates is:  0.245822
 ----------------------------------------------------------------
             Standard Nuclear Orientation (Angstroms)
    I     Atom           X                Y                Z
 ----------------------------------------------------------------
    1      F       2.4976349888     1.1504565578     0.0000000000
    2      Br     -1.4645905197     0.4366007830     0.0000000000
    3      F       2.8867338310    -0.8602565703     0.0000000000
    4      F      -0.9554299052    -1.5661217119     0.0000000000
    5      C       1.7481006072    -0.0374626638     0.0000000000
    6      C      -0.1761653154    -0.4049064082     0.0000000000
 ----------------------------------------------------------------
 Molecular Point Group                 Cs    NOp =  2
 Largest Abelian Subgroup              Cs    NOp =  2
 Nuclear Repulsion Energy =   405.3817104898 hartrees
 There are       37 alpha and       37 beta electrons
 Applying Cartesian multipole field
    Component          Value
    ---------          -----
     (2,0,0)        1.00000E-11
     (0,2,0)        2.00000E-11
     (0,0,2)       -3.00000E-11
 Nucleus-field energy     =     0.0000000118 hartrees
 Requested basis set is 6-311++G(d,p)
 There are 49 shells and 158 basis functions
 A cutoff of  1.0D-11 yielded   1025 shell pairs
 There are     11172 function pairs (     12309 Cartesian)
 Smallest overlap matrix eigenvalue = 2.95E-04
 Guess MOs from SCF MO coefficient file

 -----------------------------------------------------------------------
  General SCF calculation program by
  Eric Jon Sundstrom, Paul Horn, Yuezhi Mao, Dmitri Zuev, Alec White,
  David Stuck, Shaama M.S., Shane Yost, Joonho Lee, David Small,
  Daniel Levine, Susi Lehtola, Hugh Burton, Evgeny Epifanovsky
 -----------------------------------------------------------------------
 Exchange:     0.2000 Hartree-Fock + 0.0800 Slater + 0.7200 B88
 Correlation:  0.1900 VWN1RPA + 0.8100 LYP
 Using SG-1 standard quadrature grid
 using 4 threads for integral computing
 -------------------------------------------------------
 OpenMP Integral computing Module                
 Release: version 2.0, May 2017, Q-Chem Inc. Pleasanton 
 -------------------------------------------------------
 -------------------------------------------------------
 OpenMP BLAS3 based DFT computing Module                
 Release: version 1.0, May 2013, Q-Chem Inc. Pittsburgh 
 -------------------------------------------------------
 A restricted SCF calculation will be
 performed using DIIS
 SCF converges when DIIS error is below 1.0e-08
 ---------------------------------------
  Cycle       Energy         DIIS error
 ---------------------------------------
    1   -2949.5815596909      2.08e-03  
    2   -2949.5766081897      2.37e-03  
    3   -2949.5598373933      2.99e-03  
    4   -2949.5890051077      1.20e-03  
    5   -2949.5942776328      1.57e-04  
    6   -2949.5943350322      7.70e-05  
    7   -2949.5943474014      7.99e-06  
    8   -2949.5943476770      2.05e-06  
    9   -2949.5943476843      1.44e-06  
   10   -2949.5943476884      2.71e-07  
   11   -2949.5943476886      7.99e-08  
   12   -2949.5943476887      3.00e-08  
   13   -2949.5943476887      1.71e-08  
   14   -2949.5943476887      3.34e-09  Convergence criterion met
 ---------------------------------------
 SCF time:   CPU 26.51s  wall 8.00s 
 SCF   energy in the final basis set =    -2949.5943476887
 Total energy in the final basis set =    -2949.5943476887

 --------------------------------------------------------------
             Orbital Energies (a.u.) and Symmetries
 --------------------------------------------------------------

 Alpha MOs, Restricted
 -- Occupied --                  
-482.89  -62.55  -56.37  -56.36  -56.36  -24.74  -24.74  -24.74
  1 A'    2 A'    3 A'    1 A"    4 A'    5 A'    6 A'    7 A'                 
-10.419 -10.381  -8.761  -6.592  -6.580  -6.579  -2.705  -2.700
  8 A'    9 A'   10 A'   11 A'    2 A"   12 A'   13 A'    3 A"                 
 -2.699  -2.689  -2.689  -1.291  -1.290  -1.218  -0.950  -0.705
 14 A'   15 A'    4 A"   16 A'   17 A'   18 A'   19 A'   20 A'                 
 -0.660  -0.580  -0.565  -0.534  -0.532  -0.521  -0.515  -0.455
 21 A'   22 A'   23 A'    5 A"   24 A'    6 A"   25 A'    7 A"                 
 -0.440  -0.424  -0.391  -0.315  -0.228
 26 A'   27 A'    8 A"   28 A'    9 A"                                         
 -- Virtual --                   
 -0.150  -0.116  -0.026  -0.003   0.021   0.039   0.041   0.048
 29 A'   10 A"   30 A'   31 A'   32 A'   11 A"   33 A'   34 A'                 
  0.079   0.080   0.085   0.108   0.115   0.119   0.135   0.152
 12 A"   35 A'   36 A'   13 A"   37 A'   38 A'   39 A'   40 A'                 
  0.161   0.190   0.231   0.243   0.254   0.259   0.303   0.313
 41 A'   42 A'   14 A"   43 A'   15 A"   44 A'   45 A'   46 A'                 
  0.318   0.327   0.330   0.347   0.368   0.382   0.398   0.409
 47 A'   16 A"   48 A'   49 A'   50 A'   17 A"   51 A'   52 A'                 
  0.446   0.487   0.505   0.520   0.539   0.540   0.631   0.634
 53 A'   18 A"   54 A'   19 A"   55 A'   20 A"   56 A'   21 A"                 
  0.678   0.685   0.746   0.761   0.853   0.885   1.063   1.112
 57 A'   58 A'   59 A'   60 A'   61 A'   62 A'   63 A'   22 A"                 
  1.178   1.223   1.266   1.267   1.325   1.363   1.393   1.397
 23 A"   64 A'   24 A"   65 A'   66 A'   25 A"   26 A"   67 A'                 
  1.428   1.436   1.463   1.468   1.536   1.554   1.567   1.690
 68 A'   69 A'   27 A"   70 A'   71 A'   72 A'   28 A"   73 A'                 
  1.849   1.857   1.877   1.914   1.945   1.974   2.036   2.074
 74 A'   75 A'   76 A'   77 A'   29 A"   78 A'   79 A'   80 A'                 
  2.544   2.619   2.640   2.794   2.872   3.147   3.711   3.733
 30 A"   31 A"   81 A'   82 A'   83 A'   84 A'   32 A"   33 A"                 
  3.734   3.738   3.746   3.760   3.780   3.845   3.860   3.880
 85 A'   34 A"   86 A'   87 A'   88 A'   35 A"   89 A'   36 A"                 
  3.941   3.965   4.012   4.046   4.061   4.194   4.365   4.415
 37 A"   38 A"   90 A'   39 A"   91 A'   92 A'   93 A'   94 A'                 
  4.599   4.754   6.227   6.235   6.278   6.295   6.322   6.348
 95 A'   96 A'   40 A"   41 A"   42 A"   97 A'   98 A'   99 A'                 
  6.389   6.427   6.568   6.760   7.486   7.558   7.675  23.299
100 A'  101 A'  102 A'  103 A'   43 A"  104 A'  105 A'  106 A'                 
 23.382  47.998  66.699  66.713  66.729 289.695 289.751 289.891
107 A'  108 A'  109 A'  110 A'  111 A'   44 A"  112 A'  113 A'                 
*******
114 A'                                                                         

 Beta MOs, Restricted
 -- Occupied --                  
-482.89  -62.55  -56.37  -56.36  -56.36  -24.74  -24.74  -24.74
  1 A'    2 A'    3 A'    1 A"    4 A'    5 A'    6 A'    7 A'                 
-10.419 -10.381  -8.761  -6.592  -6.580  -6.579  -2.705  -2.700
  8 A'    9 A'   10 A'   11 A'    2 A"   12 A'   13 A'    3 A"                 
 -2.699  -2.689  -2.689  -1.291  -1.290  -1.218  -0.950  -0.705
 14 A'   15 A'    4 A"   16 A'   17 A'   18 A'   19 A'   20 A'                 
 -0.660  -0.580  -0.565  -0.534  -0.532  -0.521  -0.515  -0.455
 21 A'   22 A'   23 A'    5 A"   24 A'    6 A"   25 A'    7 A"                 
 -0.440  -0.424  -0.391  -0.315  -0.228
 26 A'   27 A'    8 A"   28 A'    9 A"                                         
 -- Virtual --                   
 -0.150  -0.116  -0.026  -0.003   0.021   0.039   0.041   0.048
 29 A'   10 A"   30 A'   31 A'   32 A'   11 A"   33 A'   34 A'                 
  0.079   0.080   0.085   0.108   0.115   0.119   0.135   0.152
 12 A"   35 A'   36 A'   13 A"   37 A'   38 A'   39 A'   40 A'                 
  0.161   0.190   0.231   0.243   0.254   0.259   0.303   0.313
 41 A'   42 A'   14 A"   43 A'   15 A"   44 A'   45 A'   46 A'                 
  0.318   0.327   0.330   0.347   0.368   0.382   0.398   0.409
 47 A'   16 A"   48 A'   49 A'   50 A'   17 A"   51 A'   52 A'                 
  0.446   0.487   0.505   0.520   0.539   0.540   0.631   0.634
 53 A'   18 A"   54 A'   19 A"   55 A'   20 A"   56 A'   21 A"                 
  0.678   0.685   0.746   0.761   0.853   0.885   1.063   1.112
 57 A'   58 A'   59 A'   60 A'   61 A'   62 A'   63 A'   22 A"                 
  1.178   1.223   1.266   1.267   1.325   1.363   1.393   1.397
 23 A"   64 A'   24 A"   65 A'   66 A'   25 A"   26 A"   67 A'                 
  1.428   1.436   1.463   1.468   1.536   1.554   1.567   1.690
 68 A'   69 A'   27 A"   70 A'   71 A'   72 A'   28 A"   73 A'                 
  1.849   1.857   1.877   1.914   1.945   1.974   2.036   2.074
 74 A'   75 A'   76 A'   77 A'   29 A"   78 A'   79 A'   80 A'                 
  2.544   2.619   2.640   2.794   2.872   3.147   3.711   3.733
 30 A"   31 A"   81 A'   82 A'   83 A'   84 A'   32 A"   33 A"                 
  3.734   3.738   3.746   3.760   3.780   3.845   3.860   3.880
 85 A'   34 A"   86 A'   87 A'   88 A'   35 A"   89 A'   36 A"                 
  3.941   3.965   4.012   4.046   4.061   4.194   4.365   4.415
 37 A"   38 A"   90 A'   39 A"   91 A'   92 A'   93 A'   94 A'                 
  4.599   4.754   6.227   6.235   6.278   6.295   6.322   6.348
 95 A'   96 A'   40 A"   41 A"   42 A"   97 A'   98 A'   99 A'                 
  6.389   6.427   6.568   6.760   7.486   7.558   7.675  23.299
100 A'  101 A'  102 A'  103 A'   43 A"  104 A'  105 A'  106 A'                 
 23.382  47.998  66.699  66.713  66.729 289.695 289.751 289.891
107 A'  108 A'  109 A'  110 A'  111 A'   44 A"  112 A'  113 A'                 
*******
114 A'                                                                         
 --------------------------------------------------------------

          Ground-State Mulliken Net Atomic Charges

     Atom                 Charge (a.u.)
  ----------------------------------------
      1 F                    -0.085674
      2 Br                    0.214759
      3 F                    -0.086242
      4 F                    -0.018155
      5 C                    -0.003253
      6 C                    -0.021436
  ----------------------------------------
  Sum of atomic charges =     0.000000

 -----------------------------------------------------------------
                    Cartesian Multipole Moments
 -----------------------------------------------------------------
    Charge (ESU x 10^10)
                 0.0000
    Dipole Moment (Debye)
         X      -2.1170      Y       0.5131      Z       0.0000
       Tot       2.1783
    Quadrupole Moments (Debye-Ang)
        XX     -46.7917     XY      -1.3028     YY     -47.3430
        XZ       0.0000     YZ       0.0000     ZZ     -44.5643
    Octopole Moments (Debye-Ang^2)
       XXX     -38.9014    XXY       4.4828    XYY      -7.5567
       YYY       4.8524    XXZ       0.0000    XYZ      -0.0000
       YYZ      -0.0000    XZZ      -5.4131    YZZ       0.9561
       ZZZ       0.0000
    Hexadecapole Moments (Debye-Ang^3)
      XXXX    -855.5869   XXXY       3.3728   XXYY    -180.3988
      XYYY       3.2007   YYYY    -213.7610   XXXZ       0.0000
      XXYZ       0.0000   XYYZ       0.0000   YYYZ      -0.0000
      XXZZ    -146.1711   XYZZ       3.0782   YYZZ     -42.0029
      XZZZ       0.0000   YZZZ      -0.0000   ZZZZ     -46.1873
 -----------------------------------------------------------------
 Calculating analytic gradient of the SCF energy
 Gradient of SCF Energy
            1           2           3           4           5           6
    1   0.0693066   0.2354054   0.0641534  -0.0900208   0.0187644  -0.2976090
    2   0.0053908  -0.2933102   0.0188488   0.1207967   0.0161584   0.1321156
    3  -0.0000000   0.0000000  -0.0000000   0.0000000   0.0000000  -0.0000000
 Max gradient component =       2.976E-01
 RMS gradient           =       1.247E-01
 Gradient time:  CPU 6.51 s  wall 1.73 s
 Geometry Optimization Parameters
   NAtoms,    NIC,     NZ,  NCons,   NDum,   NFix, NCnnct, MaxDiis
        6      32       0       0       0       0       0       0

 Cartesian Hessian Update
 Hessian Updated using BFGS Update


** GEOMETRY OPTIMIZATION IN DELOCALIZED INTERNAL COORDINATES **
   Searching for a Minimum

   Optimization Cycle:   2

                       Coordinates (Angstroms)
     ATOM                X               Y               Z
      1  F         2.4976349888    1.1504565578    0.0000000000
      2  Br       -1.4645905197    0.4366007830    0.0000000000
      3  F         2.8867338310   -0.8602565703    0.0000000000
      4  F        -0.9554299052   -1.5661217119    0.0000000000
      5  C         1.7481006072   -0.0374626638    0.0000000000
      6  C        -0.1761653154   -0.4049064082    0.0000000000
   Point Group: cs    Number of degrees of freedom:     9


   Energy is  -2949.594347689

 Hessian Updated using BFGS Update

  8 Hessian modes will be used to form the next step
  Hessian Eigenvalues:
     0.085275    0.189770    0.249987    0.255879    0.388344    0.424372
     0.433438    1.006796

 Minimum Search - Taking Simple RFO Step
 Searching for Lamda that Minimizes Along All modes
 Value Taken    Lamda =  -0.22686271
 Calculated Step too Large.  Step scaled by  0.410095
 Step Taken.  Stepsize is  0.300000

                             Maximum     Tolerance    Cnvgd?
         Gradient           0.197862      0.000300      NO
         Displacement       0.220807      0.001200      NO
         Energy change     -0.133309      0.000001      NO


 New Cartesian Coordinates Obtained by Inverse Iteration

 Displacement from previous Coordinates is:  0.405970
 ----------------------------------------------------------------
             Standard Nuclear Orientation (Angstroms)
    I     Atom           X                Y                Z
 ----------------------------------------------------------------
    1      F       2.3972429352     1.1490855173     0.0000000000
    2      Br     -1.4199631877     0.4860545391     0.0000000000
    3      F       2.7965164106    -0.9053458094     0.0000000000
    4      F      -0.8368635362    -1.5671335909     0.0000000000
    5      C       1.7039642348    -0.0513637889     0.0000000000
    6      C      -0.1046131700    -0.3929868806     0.0000000000
 ----------------------------------------------------------------
 Molecular Point Group                 Cs    NOp =  2
 Largest Abelian Subgroup              Cs    NOp =  2
 Nuclear Repulsion Energy =   407.5029115728 hartrees
 There are       37 alpha and       37 beta electrons
 Applying Cartesian multipole field
    Component          Value
    ---------          -----
     (2,0,0)        1.00000E-11
     (0,2,0)        2.00000E-11
     (0,0,2)       -3.00000E-11
 Nucleus-field energy     =     0.0000000113 hartrees
 Requested basis set is 6-311++G(d,p)
 There are 49 shells and 158 basis functions
 A cutoff of  1.0D-11 yielded   1026 shell pairs
 There are     11172 function pairs (     12313 Cartesian)
 Smallest overlap matrix eigenvalue = 2.32E-04
 Guess MOs from SCF MO coefficient file

 -----------------------------------------------------------------------
  General SCF calculation program by
  Eric Jon Sundstrom, Paul Horn, Yuezhi Mao, Dmitri Zuev, Alec White,
  David Stuck, Shaama M.S., Shane Yost, Joonho Lee, David Small,
  Daniel Levine, Susi Lehtola, Hugh Burton, Evgeny Epifanovsky
 -----------------------------------------------------------------------
 Exchange:     0.2000 Hartree-Fock + 0.0800 Slater + 0.7200 B88
 Correlation:  0.1900 VWN1RPA + 0.8100 LYP
 Using SG-1 standard quadrature grid
 using 4 threads for integral computing
 -------------------------------------------------------
 OpenMP Integral computing Module                
 Release: version 2.0, May 2017, Q-Chem Inc. Pleasanton 
 -------------------------------------------------------
 -------------------------------------------------------
 OpenMP BLAS3 based DFT computing Module                
 Release: version 1.0, May 2013, Q-Chem Inc. Pittsburgh 
 -------------------------------------------------------
 A restricted SCF calculation will be
 performed using DIIS
 SCF converges when DIIS error is below 1.0e-08
 ---------------------------------------
  Cycle       Energy         DIIS error
 ---------------------------------------
    1   -2949.6774478593      1.12e-03  
    2   -2949.6812740933      6.77e-04  
    3   -2949.6748882342      1.46e-03  
    4   -2949.6824308735      2.84e-04  
    5   -2949.6826925845      6.20e-05  
    6   -2949.6826995169      1.75e-05  
    7   -2949.6827000082      6.52e-06  
    8   -2949.6827001121      1.35e-06  
    9   -2949.6827001174      5.03e-07  
   10   -2949.6827001179      2.18e-07  
   11   -2949.6827001180      5.34e-08  
   12   -2949.6827001180      1.72e-08  
   13   -2949.6827001180      3.15e-09  Convergence criterion met
 ---------------------------------------
 SCF time:   CPU 24.84s  wall 7.00s 
 SCF   energy in the final basis set =    -2949.6827001180
 Total energy in the final basis set =    -2949.6827001180

 --------------------------------------------------------------
             Orbital Energies (a.u.) and Symmetries
 --------------------------------------------------------------

 Alpha MOs, Restricted
 -- Occupied --                  
-482.89  -62.54  -56.36  -56.36  -56.36  -24.75  -24.74  -24.74
  1 A'    2 A'    3 A'    1 A"    4 A'    5 A'    6 A'    7 A'                 
-10.417 -10.376  -8.754  -6.585  -6.573  -6.571  -2.698  -2.693
  8 A'    9 A'   10 A'   11 A'    2 A"   12 A'   13 A'    3 A"                 
 -2.692  -2.682  -2.682  -1.298  -1.286  -1.231  -0.934  -0.715
 14 A'   15 A'    4 A"   16 A'   17 A'   18 A'   19 A'   20 A'                 
 -0.660  -0.587  -0.577  -0.534  -0.531  -0.522  -0.510  -0.463
 21 A'   22 A'   23 A'    5 A"   24 A'    6 A"   25 A'    7 A"                 
 -0.440  -0.436  -0.384  -0.320  -0.233
 26 A'   27 A'    8 A"   28 A'    9 A"                                         
 -- Virtual --                   
 -0.106  -0.103  -0.021  -0.002   0.026   0.041   0.042   0.050
 29 A'   10 A"   30 A'   31 A'   32 A'   11 A"   33 A'   34 A'                 
  0.079   0.082   0.087   0.108   0.115   0.127   0.137   0.153
 12 A"   35 A'   36 A'   13 A"   37 A'   38 A'   39 A'   40 A'                 
  0.174   0.199   0.231   0.246   0.258   0.262   0.292   0.318
 41 A'   42 A'   14 A"   43 A'   15 A"   44 A'   45 A'   46 A'                 
  0.320   0.328   0.334   0.343   0.373   0.387   0.400   0.407
 47 A'   16 A"   48 A'   49 A'   50 A'   17 A"   51 A'   52 A'                 
  0.443   0.495   0.512   0.517   0.541   0.550   0.635   0.645
 53 A'   18 A"   54 A'   19 A"   20 A"   55 A'   56 A'   21 A"                 
  0.671   0.689   0.756   0.767   0.872   0.909   1.035   1.096
 57 A'   58 A'   59 A'   60 A'   61 A'   62 A'   63 A'   22 A"                 
  1.173   1.253   1.283   1.286   1.334   1.355   1.380   1.403
 23 A"   64 A'   24 A"   65 A'   66 A'   25 A"   26 A"   67 A'                 
  1.434   1.447   1.462   1.469   1.547   1.577   1.597   1.668
 68 A'   69 A'   70 A'   27 A"   71 A'   72 A'   28 A"   73 A'                 
  1.843   1.884   1.895   1.938   1.955   2.007   2.041   2.111
 74 A'   75 A'   76 A'   77 A'   29 A"   78 A'   79 A'   80 A'                 
  2.533   2.642   2.647   2.826   2.899   3.265   3.721   3.727
 30 A"   31 A"   81 A'   82 A'   83 A'   84 A'   32 A"   33 A"                 
  3.732   3.737   3.742   3.753   3.768   3.862   3.890   3.898
 34 A"   85 A'   86 A'   87 A'   88 A'   35 A"   89 A'   36 A"                 
  3.947   3.965   4.030   4.053   4.095   4.190   4.330   4.420
 37 A"   38 A"   90 A'   39 A"   91 A'   92 A'   93 A'   94 A'                 
  4.630   4.800   6.225   6.232   6.279   6.301   6.325   6.356
 95 A'   96 A'   40 A"   41 A"   42 A"   97 A'   98 A'   99 A'                 
  6.363   6.459   6.628   6.746   7.495   7.561   7.672  23.320
100 A'  101 A'  102 A'  103 A'   43 A"  104 A'  105 A'  106 A'                 
 23.376  47.982  66.697  66.704  66.731 289.701 289.754 289.886
107 A'  108 A'  109 A'  110 A'  111 A'   44 A"  112 A'  113 A'                 
*******
114 A'                                                                         

 Beta MOs, Restricted
 -- Occupied --                  
-482.89  -62.54  -56.36  -56.36  -56.36  -24.75  -24.74  -24.74
  1 A'    2 A'    3 A'    1 A"    4 A'    5 A'    6 A'    7 A'                 
-10.417 -10.376  -8.754  -6.585  -6.573  -6.571  -2.698  -2.693
  8 A'    9 A'   10 A'   11 A'    2 A"   12 A'   13 A'    3 A"                 
 -2.692  -2.682  -2.682  -1.298  -1.286  -1.231  -0.934  -0.715
 14 A'   15 A'    4 A"   16 A'   17 A'   18 A'   19 A'   20 A'                 
 -0.660  -0.587  -0.577  -0.534  -0.531  -0.522  -0.510  -0.463
 21 A'   22 A'   23 A'    5 A"   24 A'    6 A"   25 A'    7 A"                 
 -0.440  -0.436  -0.384  -0.320  -0.233
 26 A'   27 A'    8 A"   28 A'    9 A"                                         
 -- Virtual --                   
 -0.106  -0.103  -0.021  -0.002   0.026   0.041   0.042   0.050
 29 A'   10 A"   30 A'   31 A'   32 A'   11 A"   33 A'   34 A'                 
  0.079   0.082   0.087   0.108   0.115   0.127   0.137   0.153
 12 A"   35 A'   36 A'   13 A"   37 A'   38 A'   39 A'   40 A'                 
  0.174   0.199   0.231   0.246   0.258   0.262   0.292   0.318
 41 A'   42 A'   14 A"   43 A'   15 A"   44 A'   45 A'   46 A'                 
  0.320   0.328   0.334   0.343   0.373   0.387   0.400   0.407
 47 A'   16 A"   48 A'   49 A'   50 A'   17 A"   51 A'   52 A'                 
  0.443   0.495   0.512   0.517   0.541   0.550   0.635   0.645
 53 A'   18 A"   54 A'   19 A"   20 A"   55 A'   56 A'   21 A"                 
  0.671   0.689   0.756   0.767   0.872   0.909   1.035   1.096
 57 A'   58 A'   59 A'   60 A'   61 A'   62 A'   63 A'   22 A"                 
  1.173   1.253   1.283   1.286   1.334   1.355   1.380   1.403
 23 A"   64 A'   24 A"   65 A'   66 A'   25 A"   26 A"   67 A'                 
  1.434   1.447   1.462   1.469   1.547   1.577   1.597   1.668
 68 A'   69 A'   70 A'   27 A"   71 A'   72 A'   28 A"   73 A'                 
  1.843   1.884   1.895   1.938   1.955   2.007   2.041   2.111
 74 A'   75 A'   76 A'   77 A'   29 A"   78 A'   79 A'   80 A'                 
  2.533   2.642   2.647   2.826   2.899   3.265   3.721   3.727
 30 A"   31 A"   81 A'   82 A'   83 A'   84 A'   32 A"   33 A"                 
  3.732   3.737   3.742   3.753   3.768   3.862   3.890   3.898
 34 A"   85 A'   86 A'   87 A'   88 A'   35 A"   89 A'   36 A"                 
  3.947   3.965   4.030   4.053   4.095   4.190   4.330   4.420
 37 A"   38 A"   90 A'   39 A"   91 A'   92 A'   93 A'   94 A'                 
  4.630   4.800   6.225   6.232   6.279   6.301   6.325   6.356
 95 A'   96 A'   40 A"   41 A"   42 A"   97 A'   98 A'   99 A'                 
  6.363   6.459   6.628   6.746   7.495   7.561   7.672  23.320
100 A'  101 A'  102 A'  103 A'   43 A"  104 A'  105 A'  106 A'                 
 23.376  47.982  66.697  66.704  66.731 289.701 289.754 289.886
107 A'  108 A'  109 A'  110 A'  111 A'   44 A"  112 A'  113 A'                 
*******
114 A'                                                                         
 --------------------------------------------------------------

          Ground-State Mulliken Net Atomic Charges

     Atom                 Charge (a.u.)
  ----------------------------------------
      1 F                    -0.082502
      2 Br                    0.179027
      3 F                    -0.082565
      4 F                    -0.022848
      5 C                     0.009958
      6 C                    -0.001070
  ----------------------------------------
  Sum of atomic charges =     0.000000

 -----------------------------------------------------------------
                    Cartesian Multipole Moments
 -----------------------------------------------------------------
    Charge (ESU x 10^10)
                 0.0000
    Dipole Moment (Debye)
         X      -1.7046      Y       0.5706      Z       0.0000
       Tot       1.7975
    Quadrupole Moments (Debye-Ang)
        XX     -46.1255     XY      -1.3186     YY     -47.1481
        XZ      -0.0000     YZ      -0.0000     ZZ     -44.4627
    Octopole Moments (Debye-Ang^2)
       XXX     -36.5828    XXY       4.0176    XYY      -8.0439
       YYY       2.9857    XXZ       0.0000    XYZ      -0.0000
       YYZ       0.0000    XZZ      -5.4045    YZZ       0.2068
       ZZZ       0.0000
    Hexadecapole Moments (Debye-Ang^3)
      XXXX    -792.8831   XXXY      11.4406   XXYY    -170.3075
      XYYY      12.2936   YYYY    -219.1275   XXXZ      -0.0000
      XXYZ       0.0000   XYYZ       0.0000   YYYZ      -0.0000
      XXZZ    -136.5471   XYZZ       5.9402   YYZZ     -42.9367
      XZZZ       0.0000   YZZZ      -0.0000   ZZZZ     -45.8204
 -----------------------------------------------------------------
 Calculating analytic gradient of the SCF energy
 Gradient of SCF Energy
            1           2           3           4           5           6
    1   0.0574817   0.1794055   0.0562033  -0.0804882   0.0500024  -0.2626047
    2   0.0137992  -0.2302326   0.0069893   0.0923690   0.0214654   0.0956096
    3   0.0000000   0.0000000  -0.0000000  -0.0000000   0.0000000  -0.0000000
 Max gradient component =       2.626E-01
 RMS gradient           =       1.022E-01
 Gradient time:  CPU 6.62 s  wall 1.75 s
 Geometry Optimization Parameters
   NAtoms,    NIC,     NZ,  NCons,   NDum,   NFix, NCnnct, MaxDiis
        6      32       0       0       0       0       0       0

 Cartesian Hessian Update
 Hessian Updated using BFGS Update


** GEOMETRY OPTIMIZATION IN DELOCALIZED INTERNAL COORDINATES **
   Searching for a Minimum

   Optimization Cycle:   3

                       Coordinates (Angstroms)
     ATOM                X               Y               Z
      1  F         2.3972429352    1.1490855173    0.0000000000
      2  Br       -1.4199631877    0.4860545391    0.0000000000
      3  F         2.7965164106   -0.9053458094    0.0000000000
      4  F        -0.8368635362   -1.5671335909    0.0000000000
      5  C         1.7039642348   -0.0513637889    0.0000000000
      6  C        -0.1046131700   -0.3929868806    0.0000000000
   Point Group: cs    Number of degrees of freedom:     9


   Energy is  -2949.682700118

 Hessian Updated using BFGS Update

  9 Hessian modes will be used to form the next step
  Hessian Eigenvalues:
     0.033090    0.202032    0.249219    0.250000    0.310685    0.374309
     0.414977    0.433439    1.116917

 Minimum Search - Taking Simple RFO Step
 Searching for Lamda that Minimizes Along All modes
 Value Taken    Lamda =  -0.24112017
 Calculated Step too Large.  Step scaled by  0.335865
 Step Taken.  Stepsize is  0.300000

                             Maximum     Tolerance    Cnvgd?
         Gradient           0.160003      0.000300      NO
         Displacement       0.214385      0.001200      NO
         Energy change     -0.088352      0.000001      NO


 New Cartesian Coordinates Obtained by Inverse Iteration

 Displacement from previous Coordinates is:  0.404383
 ----------------------------------------------------------------
             Standard Nuclear Orientation (Angstroms)
    I     Atom           X                Y                Z
 ----------------------------------------------------------------
    1      F       2.3016066525     1.1322145247     0.0000000000
    2      Br     -1.3736810689     0.5275097412     0.0000000000
    3      F       2.7054274069    -0.9350479948     0.0000000000
    4      F      -0.7178719637    -1.5588720159     0.0000000000
    5      C       1.6497794642    -0.0676287872     0.0000000000
    6      C      -0.0289768042    -0.3798654814     0.0000000000
 ----------------------------------------------------------------
 Molecular Point Group                 Cs    NOp =  2
 Largest Abelian Subgroup              Cs    NOp =  2
 Nuclear Repulsion Energy =   411.9342094941 hartrees
 There are       37 alpha and       37 beta electrons
 Applying Cartesian multipole field
    Component          Value
    ---------          -----
     (2,0,0)        1.00000E-11
     (0,2,0)        2.00000E-11
     (0,0,2)       -3.00000E-11
 Nucleus-field energy     =     0.0000000109 hartrees
 Requested basis set is 6-311++G(d,p)
 There are 49 shells and 158 basis functions
 A cutoff of  1.0D-11 yielded   1033 shell pairs
 There are     11247 function pairs (     12395 Cartesian)
 Smallest overlap matrix eigenvalue = 1.62E-04
 Guess MOs from SCF MO coefficient file

 -----------------------------------------------------------------------
  General SCF calculation program by
  Eric Jon Sundstrom, Paul Horn, Yuezhi Mao, Dmitri Zuev, Alec White,
  David Stuck, Shaama M.S., Shane Yost, Joonho Lee, David Small,
  Daniel Levine, Susi Lehtola, Hugh Burton, Evgeny Epifanovsky
 -----------------------------------------------------------------------
 Exchange:     0.2000 Hartree-Fock + 0.0800 Slater + 0.7200 B88
 Correlation:  0.1900 VWN1RPA + 0.8100 LYP
 Using SG-1 standard quadrature grid
 using 4 threads for integral computing
 -------------------------------------------------------
 OpenMP Integral computing Module                
 Release: version 2.0, May 2017, Q-Chem Inc. Pleasanton 
 -------------------------------------------------------
 -------------------------------------------------------
 OpenMP BLAS3 based DFT computing Module                
 Release: version 1.0, May 2013, Q-Chem Inc. Pittsburgh 
 -------------------------------------------------------
 A restricted SCF calculation will be
 performed using DIIS
 SCF converges when DIIS error is below 1.0e-08
 ---------------------------------------
  Cycle       Energy         DIIS error
 ---------------------------------------
    1   -2949.7555969591      1.15e-03  
    2   -2949.7597227841      5.73e-04  
    3   -2949.7571115486      1.03e-03  
    4   -2949.7604864217      2.59e-04  
    5   -2949.7606879061      5.94e-05  
    6   -2949.7606938943      1.35e-05  
    7   -2949.7606941550      4.44e-06  
    8   -2949.7606941947      1.47e-06  
    9   -2949.7606941991      4.17e-07  
   10   -2949.7606941993      1.46e-07  
   11   -2949.7606941994      3.32e-08  
   12   -2949.7606941995      1.22e-08  
   13   -2949.7606941994      5.68e-09  Convergence criterion met
 ---------------------------------------
 SCF time:   CPU 25.15s  wall 7.00s 
 SCF   energy in the final basis set =    -2949.7606941994
 Total energy in the final basis set =    -2949.7606941994

 --------------------------------------------------------------
             Orbital Energies (a.u.) and Symmetries
 --------------------------------------------------------------

 Alpha MOs, Restricted
 -- Occupied --                  
-482.88  -62.53  -56.35  -56.35  -56.35  -24.75  -24.74  -24.73
  1 A'    2 A'    3 A'    1 A"    4 A'    5 A'    6 A'    7 A'                 
-10.412 -10.368  -8.747  -6.579  -6.566  -6.564  -2.690  -2.686
  8 A'    9 A'   10 A'   11 A'    2 A"   12 A'   13 A'    3 A"                 
 -2.685  -2.675  -2.675  -1.308  -1.286  -1.242  -0.919  -0.730
 14 A'   15 A'    4 A"   16 A'   17 A'   18 A'   19 A'   20 A'                 
 -0.662  -0.599  -0.588  -0.542  -0.531  -0.520  -0.507  -0.469
 21 A'   22 A'   23 A'    5 A"   24 A'    6 A"   25 A'    7 A"                 
 -0.445  -0.440  -0.377  -0.321  -0.240
 26 A'   27 A'    8 A"   28 A'    9 A"                                         
 -- Virtual --                   
 -0.086  -0.055  -0.020  -0.002   0.032   0.042   0.045   0.051
 10 A"   29 A'   30 A'   31 A'   32 A'   11 A"   33 A'   34 A'                 
  0.079   0.080   0.091   0.108   0.113   0.134   0.141   0.155
 12 A"   35 A'   36 A'   13 A"   37 A'   38 A'   39 A'   40 A'                 
  0.196   0.212   0.230   0.249   0.264   0.271   0.284   0.318
 41 A'   42 A'   14 A"   43 A'   15 A"   44 A'   45 A'   46 A'                 
  0.320   0.328   0.340   0.347   0.378   0.392   0.397   0.416
 47 A'   16 A"   48 A'   49 A'   50 A'   17 A"   51 A'   52 A'                 
  0.441   0.503   0.513   0.517   0.545   0.564   0.634   0.657
 53 A'   18 A"   19 A"   54 A'   20 A"   55 A'   56 A'   21 A"                 
  0.672   0.696   0.753   0.786   0.892   0.934   1.015   1.079
 57 A'   58 A'   59 A'   60 A'   61 A'   62 A'   63 A'   22 A"                 
  1.169   1.273   1.292   1.331   1.343   1.345   1.370   1.411
 23 A"   64 A'   24 A"   65 A'   66 A'   25 A"   26 A"   67 A'                 
  1.431   1.452   1.472   1.481   1.556   1.602   1.645   1.653
 68 A'   69 A'   70 A'   27 A"   71 A'   72 A'   28 A"   73 A'                 
  1.833   1.895   1.915   1.964   1.976   2.044   2.068   2.170
 74 A'   75 A'   76 A'   29 A"   77 A'   78 A'   79 A'   80 A'                 
  2.525   2.673   2.698   2.859   2.927   3.389   3.721   3.726
 30 A"   31 A"   81 A'   82 A'   83 A'   84 A'   32 A"   33 A"                 
  3.729   3.737   3.740   3.751   3.770   3.879   3.918   3.921
 34 A"   85 A'   86 A'   87 A'   88 A'   35 A"   36 A"   89 A'                 
  3.959   3.970   4.040   4.061   4.138   4.194   4.319   4.444
 37 A"   38 A"   90 A'   39 A"   91 A'   92 A'   93 A'   94 A'                 
  4.677   4.839   6.220   6.233   6.280   6.312   6.326   6.364
 95 A'   96 A'   40 A"   41 A"   42 A"   97 A'   98 A'   99 A'                 
  6.365   6.504   6.683   6.738   7.504   7.565   7.678  23.361
100 A'  101 A'  102 A'  103 A'   43 A"  104 A'  105 A'  106 A'                 
 23.388  47.970  66.695  66.700  66.739 289.708 289.759 289.891
107 A'  108 A'  109 A'  110 A'  111 A'   44 A"  112 A'  113 A'                 
*******
114 A'                                                                         

 Beta MOs, Restricted
 -- Occupied --                  
-482.88  -62.53  -56.35  -56.35  -56.35  -24.75  -24.74  -24.73
  1 A'    2 A'    3 A'    1 A"    4 A'    5 A'    6 A'    7 A'                 
-10.412 -10.368  -8.747  -6.579  -6.566  -6.564  -2.690  -2.686
  8 A'    9 A'   10 A'   11 A'    2 A"   12 A'   13 A'    3 A"                 
 -2.685  -2.675  -2.675  -1.308  -1.286  -1.242  -0.919  -0.730
 14 A'   15 A'    4 A"   16 A'   17 A'   18 A'   19 A'   20 A'                 
 -0.662  -0.599  -0.588  -0.542  -0.531  -0.520  -0.507  -0.469
 21 A'   22 A'   23 A'    5 A"   24 A'    6 A"   25 A'    7 A"                 
 -0.445  -0.440  -0.377  -0.321  -0.240
 26 A'   27 A'    8 A"   28 A'    9 A"                                         
 -- Virtual --                   
 -0.086  -0.055  -0.020  -0.002   0.032   0.042   0.045   0.051
 10 A"   29 A'   30 A'   31 A'   32 A'   11 A"   33 A'   34 A'                 
  0.079   0.080   0.091   0.108   0.113   0.134   0.141   0.155
 12 A"   35 A'   36 A'   13 A"   37 A'   38 A'   39 A'   40 A'                 
  0.196   0.212   0.230   0.249   0.264   0.271   0.284   0.318
 41 A'   42 A'   14 A"   43 A'   15 A"   44 A'   45 A'   46 A'                 
  0.320   0.328   0.340   0.347   0.378   0.392   0.397   0.416
 47 A'   16 A"   48 A'   49 A'   50 A'   17 A"   51 A'   52 A'                 
  0.441   0.503   0.513   0.517   0.545   0.564   0.634   0.657
 53 A'   18 A"   19 A"   54 A'   20 A"   55 A'   56 A'   21 A"                 
  0.672   0.696   0.753   0.786   0.892   0.934   1.015   1.079
 57 A'   58 A'   59 A'   60 A'   61 A'   62 A'   63 A'   22 A"                 
  1.169   1.273   1.292   1.331   1.343   1.345   1.370   1.411
 23 A"   64 A'   24 A"   65 A'   66 A'   25 A"   26 A"   67 A'                 
  1.431   1.452   1.472   1.481   1.556   1.602   1.645   1.653
 68 A'   69 A'   70 A'   27 A"   71 A'   72 A'   28 A"   73 A'                 
  1.833   1.895   1.915   1.964   1.976   2.044   2.068   2.170
 74 A'   75 A'   76 A'   29 A"   77 A'   78 A'   79 A'   80 A'                 
  2.525   2.673   2.698   2.859   2.927   3.389   3.721   3.726
 30 A"   31 A"   81 A'   82 A'   83 A'   84 A'   32 A"   33 A"                 
  3.729   3.737   3.740   3.751   3.770   3.879   3.918   3.921
 34 A"   85 A'   86 A'   87 A'   88 A'   35 A"   36 A"   89 A'                 
  3.959   3.970   4.040   4.061   4.138   4.194   4.319   4.444
 37 A"   38 A"   90 A'   39 A"   91 A'   92 A'   93 A'   94 A'                 
  4.677   4.839   6.220   6.233   6.280   6.312   6.326   6.364
 95 A'   96 A'   40 A"   41 A"   42 A"   97 A'   98 A'   99 A'                 
  6.365   6.504   6.683   6.738   7.504   7.565   7.678  23.361
100 A'  101 A'  102 A'  103 A'   43 A"  104 A'  105 A'  106 A'                 
 23.388  47.970  66.695  66.700  66.739 289.708 289.759 289.891
107 A'  108 A'  109 A'  110 A'  111 A'   44 A"  112 A'  113 A'                 
*******
114 A'                                                                         
 --------------------------------------------------------------

          Ground-State Mulliken Net Atomic Charges

     Atom                 Charge (a.u.)
  ----------------------------------------
      1 F                    -0.083194
      2 Br                    0.141111
      3 F                    -0.084222
      4 F                    -0.024386
      5 C                     0.030791
      6 C                     0.019900
  ----------------------------------------
  Sum of atomic charges =    -0.000000

 -----------------------------------------------------------------
                    Cartesian Multipole Moments
 -----------------------------------------------------------------
    Charge (ESU x 10^10)
                -0.0000
    Dipole Moment (Debye)
         X      -1.3153      Y       0.5527      Z       0.0000
       Tot       1.4267
    Quadrupole Moments (Debye-Ang)
        XX     -45.6291     XY      -1.2814     YY     -46.9641
        XZ       0.0000     YZ       0.0000     ZZ     -44.2740
    Octopole Moments (Debye-Ang^2)
       XXX     -34.8764    XXY       3.4398    XYY      -8.4841
       YYY       1.1946    XXZ       0.0000    XYZ      -0.0000
       YYZ      -0.0000    XZZ      -5.3366    YZZ      -0.5089
       ZZZ      -0.0000
    Hexadecapole Moments (Debye-Ang^3)
      XXXX    -733.5426   XXXY      18.7910   XXYY    -160.4627
      XYYY      20.4215   YYYY    -221.8086   XXXZ       0.0000
      XXYZ       0.0000   XYYZ       0.0000   YYYZ       0.0000
      XXZZ    -127.1653   XYZZ       8.4662   YYZZ     -43.3815
      XZZZ       0.0000   YZZZ       0.0000   ZZZZ     -45.2412
 -----------------------------------------------------------------
 Calculating analytic gradient of the SCF energy
 Gradient of SCF Energy
            1           2           3           4           5           6
    1   0.0468668   0.1382004   0.0456400  -0.0699123   0.0760074  -0.2368023
    2   0.0110212  -0.1842313   0.0060619   0.0790464   0.0248861   0.0632158
    3  -0.0000000   0.0000000  -0.0000000  -0.0000000  -0.0000000   0.0000000
 Max gradient component =       2.368E-01
 RMS gradient           =       8.663E-02
 Gradient time:  CPU 6.77 s  wall 1.79 s
 Geometry Optimization Parameters
   NAtoms,    NIC,     NZ,  NCons,   NDum,   NFix, NCnnct, MaxDiis
        6      32       0       0       0       0       0       0

 Cartesian Hessian Update
 Hessian Updated using BFGS Update


** GEOMETRY OPTIMIZATION IN DELOCALIZED INTERNAL COORDINATES **
   Searching for a Minimum

   Optimization Cycle:   4

                       Coordinates (Angstroms)
     ATOM                X               Y               Z
      1  F         2.3016066525    1.1322145247    0.0000000000
      2  Br       -1.3736810689    0.5275097412    0.0000000000
      3  F         2.7054274069   -0.9350479948    0.0000000000
      4  F        -0.7178719637   -1.5588720159    0.0000000000
      5  C         1.6497794642   -0.0676287872    0.0000000000
      6  C        -0.0289768042   -0.3798654814    0.0000000000
   Point Group: cs    Number of degrees of freedom:     9


   Energy is  -2949.760694199

 Hessian Updated using BFGS Update

  9 Hessian modes will be used to form the next step
  Hessian Eigenvalues:
     0.035186    0.204213    0.249704    0.250019    0.308947    0.391924
     0.433428    0.434758    1.112354

 Minimum Search - Taking Simple RFO Step
 Searching for Lamda that Minimizes Along All modes
 Value Taken    Lamda =  -0.21808359
 Calculated Step too Large.  Step scaled by  0.333341
 Step Taken.  Stepsize is  0.300000

                             Maximum     Tolerance    Cnvgd?
         Gradient           0.156864      0.000300      NO
         Displacement       0.216415      0.001200      NO
         Energy change     -0.077994      0.000001      NO


 New Cartesian Coordinates Obtained by Inverse Iteration

 Displacement from previous Coordinates is:  0.404251
 ----------------------------------------------------------------
             Standard Nuclear Orientation (Angstroms)
    I     Atom           X                Y                Z
 ----------------------------------------------------------------
    1      F       2.2066616145     1.1183288614     0.0000000000
    2      Br     -1.3208659360     0.5658472279     0.0000000000
    3      F       2.6147342488    -0.9654072626     0.0000000000
    4      F      -0.6031973596    -1.5507620284     0.0000000000
    5      C       1.5905356687    -0.0834027852     0.0000000000
    6      C       0.0484154504    -0.3662940265     0.0000000000
 ----------------------------------------------------------------
 Molecular Point Group                 Cs    NOp =  2
 Largest Abelian Subgroup              Cs    NOp =  2
 Nuclear Repulsion Energy =   417.6034306588 hartrees
 There are       37 alpha and       37 beta electrons
 Applying Cartesian multipole field
    Component          Value
    ---------          -----
     (2,0,0)        1.00000E-11
     (0,2,0)        2.00000E-11
     (0,0,2)       -3.00000E-11
 Nucleus-field energy     =     0.0000000104 hartrees
 Requested basis set is 6-311++G(d,p)
 There are 49 shells and 158 basis functions
 A cutoff of  1.0D-11 yielded   1038 shell pairs
 There are     11340 function pairs (     12496 Cartesian)
 Smallest overlap matrix eigenvalue = 1.04E-04
 Guess MOs from SCF MO coefficient file

 -----------------------------------------------------------------------
  General SCF calculation program by
  Eric Jon Sundstrom, Paul Horn, Yuezhi Mao, Dmitri Zuev, Alec White,
  David Stuck, Shaama M.S., Shane Yost, Joonho Lee, David Small,
  Daniel Levine, Susi Lehtola, Hugh Burton, Evgeny Epifanovsky
 -----------------------------------------------------------------------
 Exchange:     0.2000 Hartree-Fock + 0.0800 Slater + 0.7200 B88
 Correlation:  0.1900 VWN1RPA + 0.8100 LYP
 Using SG-1 standard quadrature grid
 using 4 threads for integral computing
 -------------------------------------------------------
 OpenMP Integral computing Module                
 Release: version 2.0, May 2017, Q-Chem Inc. Pleasanton 
 -------------------------------------------------------
 -------------------------------------------------------
 OpenMP BLAS3 based DFT computing Module                
 Release: version 1.0, May 2013, Q-Chem Inc. Pittsburgh 
 -------------------------------------------------------
 A restricted SCF calculation will be
 performed using DIIS
 SCF converges when DIIS error is below 1.0e-08
 ---------------------------------------
  Cycle       Energy         DIIS error
 ---------------------------------------
    1   -2949.8235919702      1.25e-03  
    2   -2949.8284106075      5.56e-04  
    3   -2949.8276909442      7.38e-04  
    4   -2949.8291360402      1.97e-04  
    5   -2949.8292444845      7.73e-05  
    6   -2949.8292585693      1.01e-05  
    7   -2949.8292587535      3.52e-06  
    8   -2949.8292587748      1.57e-06  
    9   -2949.8292587788      2.30e-07  
   10   -2949.8292587790      8.25e-08  
   11   -2949.8292587791      3.34e-08  
   12   -2949.8292587791      7.51e-09  Convergence criterion met
 ---------------------------------------
 SCF time:   CPU 23.61s  wall 6.00s 
 SCF   energy in the final basis set =    -2949.8292587791
 Total energy in the final basis set =    -2949.8292587791

 --------------------------------------------------------------
             Orbital Energies (a.u.) and Symmetries
 --------------------------------------------------------------

 Alpha MOs, Restricted
 -- Occupied --                  
-482.87  -62.53  -56.35  -56.35  -56.35  -24.75  -24.75  -24.73
  1 A'    2 A'    3 A'    1 A"    4 A'    5 A'    6 A'    7 A'                 
-10.404 -10.358  -8.741  -6.573  -6.560  -6.559  -2.685  -2.681
  8 A'    9 A'   10 A'   11 A'    2 A"   12 A'   13 A'    3 A"                 
 -2.680  -2.669  -2.669  -1.315  -1.286  -1.250  -0.908  -0.751
 14 A'   15 A'    4 A"   16 A'   17 A'   18 A'   19 A'   20 A'                 
 -0.665  -0.609  -0.596  -0.549  -0.530  -0.518  -0.503  -0.473
 21 A'   22 A'   23 A'    5 A"   24 A'    6 A"   25 A'    7 A"                 
 -0.451  -0.440  -0.372  -0.322  -0.250
 26 A'   27 A'    8 A"   28 A'    9 A"                                         
 -- Virtual --                   
 -0.064  -0.024  -0.009  -0.003   0.036   0.043   0.051   0.061
 10 A"   29 A'   30 A'   31 A'   32 A'   11 A"   33 A'   34 A'                 
  0.078   0.079   0.094   0.108   0.110   0.137   0.148   0.156
 12 A"   35 A'   36 A'   13 A"   37 A'   38 A'   39 A'   40 A'                 
  0.218   0.228   0.229   0.254   0.270   0.278   0.290   0.316
 41 A'   14 A"   42 A'   43 A'   15 A"   44 A'   45 A'   46 A'                 
  0.320   0.328   0.338   0.360   0.381   0.396   0.397   0.430
 47 A'   16 A"   48 A'   49 A'   50 A'   17 A"   51 A'   52 A'                 
  0.441   0.502   0.517   0.522   0.549   0.576   0.629   0.670
 53 A'   18 A"   19 A"   54 A'   20 A"   55 A'   56 A'   21 A"                 
  0.681   0.701   0.754   0.806   0.910   0.948   1.006   1.072
 57 A'   58 A'   59 A'   60 A'   61 A'   62 A'   63 A'   22 A"                 
  1.162   1.288   1.291   1.341   1.343   1.369   1.380   1.412
 23 A"   64 A'   24 A"   25 A"   65 A'   26 A"   66 A'   67 A'                 
  1.427   1.445   1.490   1.502   1.584   1.618   1.676   1.709
 68 A'   69 A'   70 A'   27 A"   71 A'   72 A'   73 A'   28 A"                 
  1.833   1.900   1.929   1.972   2.018   2.047   2.122   2.247
 74 A'   75 A'   76 A'   29 A"   77 A'   78 A'   79 A'   80 A'                 
  2.525   2.713   2.807   2.887   2.953   3.464   3.718   3.725
 30 A"   31 A"   81 A'   82 A'   83 A'   84 A'   32 A"   33 A"                 
  3.734   3.734   3.742   3.761   3.784   3.893   3.935   3.950
 34 A"   85 A'   86 A'   87 A'   88 A'   35 A"   36 A"   89 A'                 
  3.966   3.976   4.046   4.068   4.162   4.207   4.323   4.473
 37 A"   38 A"   90 A'   39 A"   91 A'   92 A'   93 A'   94 A'                 
  4.735   4.868   6.218   6.236   6.281   6.317   6.328   6.368
 95 A'   96 A'   40 A"   41 A"   42 A"   97 A'   98 A'   99 A'                 
  6.373   6.565   6.711   6.756   7.510   7.568   7.690  23.390
100 A'  101 A'  102 A'  103 A'   43 A"  104 A'  105 A'  106 A'                 
 23.477  47.960  66.695  66.700  66.748 289.714 289.764 289.901
107 A'  108 A'  109 A'  110 A'  111 A'   44 A"  112 A'  113 A'                 
*******
114 A'                                                                         

 Beta MOs, Restricted
 -- Occupied --                  
-482.87  -62.53  -56.35  -56.35  -56.35  -24.75  -24.75  -24.73
  1 A'    2 A'    3 A'    1 A"    4 A'    5 A'    6 A'    7 A'                 
-10.404 -10.358  -8.741  -6.573  -6.560  -6.559  -2.685  -2.681
  8 A'    9 A'   10 A'   11 A'    2 A"   12 A'   13 A'    3 A"                 
 -2.680  -2.669  -2.669  -1.315  -1.286  -1.250  -0.908  -0.751
 14 A'   15 A'    4 A"   16 A'   17 A'   18 A'   19 A'   20 A'                 
 -0.665  -0.609  -0.596  -0.549  -0.530  -0.518  -0.503  -0.473
 21 A'   22 A'   23 A'    5 A"   24 A'    6 A"   25 A'    7 A"                 
 -0.451  -0.440  -0.372  -0.322  -0.250
 26 A'   27 A'    8 A"   28 A'    9 A"                                         
 -- Virtual --                   
 -0.064  -0.024  -0.009  -0.003   0.036   0.043   0.051   0.061
 10 A"   29 A'   30 A'   31 A'   32 A'   11 A"   33 A'   34 A'                 
  0.078   0.079   0.094   0.108   0.110   0.137   0.148   0.156
 12 A"   35 A'   36 A'   13 A"   37 A'   38 A'   39 A'   40 A'                 
  0.218   0.228   0.229   0.254   0.270   0.278   0.290   0.316
 41 A'   14 A"   42 A'   43 A'   15 A"   44 A'   45 A'   46 A'                 
  0.320   0.328   0.338   0.360   0.381   0.396   0.397   0.430
 47 A'   16 A"   48 A'   49 A'   50 A'   17 A"   51 A'   52 A'                 
  0.441   0.502   0.517   0.522   0.549   0.576   0.629   0.670
 53 A'   18 A"   19 A"   54 A'   20 A"   55 A'   56 A'   21 A"                 
  0.681   0.701   0.754   0.806   0.910   0.948   1.006   1.072
 57 A'   58 A'   59 A'   60 A'   61 A'   62 A'   63 A'   22 A"                 
  1.162   1.288   1.291   1.341   1.343   1.369   1.380   1.412
 23 A"   64 A'   24 A"   25 A"   65 A'   26 A"   66 A'   67 A'                 
  1.427   1.445   1.490   1.502   1.584   1.618   1.676   1.709
 68 A'   69 A'   70 A'   27 A"   71 A'   72 A'   73 A'   28 A"                 
  1.833   1.900   1.929   1.972   2.018   2.047   2.122   2.247
 74 A'   75 A'   76 A'   29 A"   77 A'   78 A'   79 A'   80 A'                 
  2.525   2.713   2.807   2.887   2.953   3.464   3.718   3.725
 30 A"   31 A"   81 A'   82 A'   83 A'   84 A'   32 A"   33 A"                 
  3.734   3.734   3.742   3.761   3.784   3.893   3.935   3.950
 34 A"   85 A'   86 A'   87 A'   88 A'   35 A"   36 A"   89 A'                 
  3.966   3.976   4.046   4.068   4.162   4.207   4.323   4.473
 37 A"   38 A"   90 A'   39 A"   91 A'   92 A'   93 A'   94 A'                 
  4.735   4.868   6.218   6.236   6.281   6.317   6.328   6.368
 95 A'   96 A'   40 A"   41 A"   42 A"   97 A'   98 A'   99 A'                 
  6.373   6.565   6.711   6.756   7.510   7.568   7.690  23.390
100 A'  101 A'  102 A'  103 A'   43 A"  104 A'  105 A'  106 A'                 
 23.477  47.960  66.695  66.700  66.748 289.714 289.764 289.901
107 A'  108 A'  109 A'  110 A'  111 A'   44 A"  112 A'  113 A'                 
*******
114 A'                                                                         
 --------------------------------------------------------------

          Ground-State Mulliken Net Atomic Charges

     Atom                 Charge (a.u.)
  ----------------------------------------
      1 F                    -0.090573
      2 Br                    0.111208
      3 F                    -0.093138
      4 F                    -0.030531
      5 C                     0.058087
      6 C                     0.044946
  ----------------------------------------
  Sum of atomic charges =    -0.000000

 -----------------------------------------------------------------
                    Cartesian Multipole Moments
 -----------------------------------------------------------------
    Charge (ESU x 10^10)
                -0.0000
    Dipole Moment (Debye)
         X      -1.0234      Y       0.5352      Z       0.0000
       Tot       1.1549
    Quadrupole Moments (Debye-Ang)
        XX     -45.2896     XY      -1.2581     YY     -46.8464
        XZ       0.0000     YZ       0.0000     ZZ     -43.9979
    Octopole Moments (Debye-Ang^2)
       XXX     -34.2733    XXY       2.8562    XYY      -9.1142
       YYY      -0.4358    XXZ       0.0000    XYZ       0.0000
       YYZ      -0.0000    XZZ      -5.4022    YZZ      -1.2005
       ZZZ       0.0000
    Hexadecapole Moments (Debye-Ang^3)
      XXXX    -677.1713   XXXY      25.2349   XXYY    -151.2949
      XYYY      27.3189   YYYY    -225.2021   XXXZ       0.0000
      XXYZ      -0.0000   XYYZ       0.0000   YYYZ      -0.0000
      XXZZ    -117.9676   XYZZ      10.5997   YYZZ     -43.9062
      XZZZ      -0.0000   YZZZ       0.0000   ZZZZ     -44.4193
 -----------------------------------------------------------------
 Calculating analytic gradient of the SCF energy
 Gradient of SCF Energy
            1           2           3           4           5           6
    1   0.0357767   0.1093949   0.0351845  -0.0587813   0.0823292  -0.2039040
    2   0.0084861  -0.1501392   0.0046879   0.0701738   0.0241203   0.0426710
    3  -0.0000000  -0.0000000   0.0000000   0.0000000   0.0000000  -0.0000000
 Max gradient component =       2.039E-01
 RMS gradient           =       7.313E-02
 Gradient time:  CPU 6.89 s  wall 1.82 s
 Geometry Optimization Parameters
   NAtoms,    NIC,     NZ,  NCons,   NDum,   NFix, NCnnct, MaxDiis
        6      32       0       0       0       0       0       0

 Cartesian Hessian Update
 Hessian Updated using BFGS Update


** GEOMETRY OPTIMIZATION IN DELOCALIZED INTERNAL COORDINATES **
   Searching for a Minimum

   Optimization Cycle:   5

                       Coordinates (Angstroms)
     ATOM                X               Y               Z
      1  F         2.2066616145    1.1183288614    0.0000000000
      2  Br       -1.3208659360    0.5658472279    0.0000000000
      3  F         2.6147342488   -0.9654072626    0.0000000000
      4  F        -0.6031973596   -1.5507620284    0.0000000000
      5  C         1.5905356687   -0.0834027852    0.0000000000
      6  C         0.0484154504   -0.3662940265    0.0000000000
   Point Group: cs    Number of degrees of freedom:     9


   Energy is  -2949.829258779

 Hessian Updated using BFGS Update

  9 Hessian modes will be used to form the next step
  Hessian Eigenvalues:
     0.085682    0.198020    0.249593    0.250208    0.303998    0.394229
     0.432241    0.433465    0.991103

 Minimum Search - Taking Simple RFO Step
 Searching for Lamda that Minimizes Along All modes
 Value Taken    Lamda =  -0.16481699
 Calculated Step too Large.  Step scaled by  0.381102
 Step Taken.  Stepsize is  0.300000

                             Maximum     Tolerance    Cnvgd?
         Gradient           0.137064      0.000300      NO
         Displacement       0.209671      0.001200      NO
         Energy change     -0.068565      0.000001      NO


 New Cartesian Coordinates Obtained by Inverse Iteration

 Displacement from previous Coordinates is:  0.394985
 ----------------------------------------------------------------
             Standard Nuclear Orientation (Angstroms)
    I     Atom           X                Y                Z
 ----------------------------------------------------------------
    1      F       2.1167009532     1.1044484528     0.0000000000
    2      Br     -1.2672922713     0.6052233808     0.0000000000
    3      F       2.5261350054    -0.9929216581     0.0000000000
    4      F      -0.4917408131    -1.5466904030     0.0000000000
    5      C       1.5285336691    -0.0982941422     0.0000000000
    6      C       0.1239471435    -0.3534556438     0.0000000000
 ----------------------------------------------------------------
 Molecular Point Group                 Cs    NOp =  2
 Largest Abelian Subgroup              Cs    NOp =  2
 Nuclear Repulsion Energy =   423.8302339212 hartrees
 There are       37 alpha and       37 beta electrons
 Applying Cartesian multipole field
    Component          Value
    ---------          -----
     (2,0,0)        1.00000E-11
     (0,2,0)        2.00000E-11
     (0,0,2)       -3.00000E-11
 Nucleus-field energy     =     0.0000000100 hartrees
 Requested basis set is 6-311++G(d,p)
 There are 49 shells and 158 basis functions
 A cutoff of  1.0D-11 yielded   1041 shell pairs
 There are     11356 function pairs (     12513 Cartesian)
 Smallest overlap matrix eigenvalue = 6.34E-05
 Guess MOs from SCF MO coefficient file

 -----------------------------------------------------------------------
  General SCF calculation program by
  Eric Jon Sundstrom, Paul Horn, Yuezhi Mao, Dmitri Zuev, Alec White,
  David Stuck, Shaama M.S., Shane Yost, Joonho Lee, David Small,
  Daniel Levine, Susi Lehtola, Hugh Burton, Evgeny Epifanovsky
 -----------------------------------------------------------------------
 Exchange:     0.2000 Hartree-Fock + 0.0800 Slater + 0.7200 B88
 Correlation:  0.1900 VWN1RPA + 0.8100 LYP
 Using SG-1 standard quadrature grid
 using 4 threads for integral computing
 -------------------------------------------------------
 OpenMP Integral computing Module                
 Release: version 2.0, May 2017, Q-Chem Inc. Pleasanton 
 -------------------------------------------------------
 -------------------------------------------------------
 OpenMP BLAS3 based DFT computing Module                
 Release: version 1.0, May 2013, Q-Chem Inc. Pittsburgh 
 -------------------------------------------------------
 A restricted SCF calculation will be
 performed using DIIS
 SCF converges when DIIS error is below 1.0e-08
 ---------------------------------------
  Cycle       Energy         DIIS error
 ---------------------------------------
    1   -2949.8762400196      1.46e-03  
    2   -2949.8821412836      6.42e-04  
    3   -2949.8820516175      6.92e-04  
    4   -2949.8831919665      1.14e-04  
    5   -2949.8832121327      6.51e-05  
    6   -2949.8832231856      1.31e-05  
    7   -2949.8832236177      3.73e-06  
    8   -2949.8832236523      1.34e-06  
    9   -2949.8832236548      2.67e-07  
   10   -2949.8832236549      1.25e-07  
   11   -2949.8832236549      2.34e-08  
   12   -2949.8832236550      7.60e-09  Convergence criterion met
 ---------------------------------------
 SCF time:   CPU 23.94s  wall 6.00s 
 SCF   energy in the final basis set =    -2949.8832236550
 Total energy in the final basis set =    -2949.8832236550

 --------------------------------------------------------------
             Orbital Energies (a.u.) and Symmetries
 --------------------------------------------------------------

 Alpha MOs, Restricted
 -- Occupied --                  
-482.87  -62.53  -56.35  -56.34  -56.34  -24.75  -24.75  -24.73
  1 A'    2 A'    3 A'    1 A"    4 A'    5 A'    6 A'    7 A'                 
-10.391 -10.345  -8.737  -6.569  -6.556  -6.555  -2.681  -2.676
  8 A'    9 A'   10 A'   11 A'    2 A"   12 A'   13 A'    3 A"                 
 -2.676  -2.665  -2.665  -1.319  -1.284  -1.256  -0.901  -0.779
 14 A'   15 A'    4 A"   16 A'   17 A'   18 A'   19 A'   20 A'                 
 -0.667  -0.617  -0.602  -0.556  -0.528  -0.514  -0.500  -0.476
 21 A'   22 A'   23 A'    5 A"   24 A'    6 A"   25 A'    7 A"                 
 -0.454  -0.439  -0.369  -0.324  -0.263
 26 A'   27 A'    8 A"   28 A'    9 A"                                         
 -- Virtual --                   
 -0.038  -0.026  -0.004   0.011   0.037   0.044   0.051   0.070
 10 A"   29 A'   30 A'   31 A'   32 A'   11 A"   33 A'   34 A'                 
  0.078   0.086   0.102   0.107   0.107   0.140   0.155   0.165
 12 A"   35 A'   36 A'   37 A'   13 A"   38 A'   39 A'   40 A'                 
  0.227   0.227   0.250   0.264   0.277   0.278   0.312   0.316
 14 A"   41 A'   42 A'   43 A'   15 A"   44 A'   45 A'   46 A'                 
  0.328   0.330   0.340   0.373   0.379   0.399   0.404   0.443
 16 A"   47 A'   48 A'   49 A'   50 A'   17 A"   51 A'   52 A'                 
  0.458   0.496   0.524   0.529   0.552   0.583   0.623   0.683
 53 A'   18 A"   19 A"   54 A'   20 A"   55 A'   56 A'   21 A"                 
  0.694   0.706   0.760   0.826   0.921   0.952   1.004   1.080
 57 A'   58 A'   59 A'   60 A'   61 A'   62 A'   63 A'   22 A"                 
  1.151   1.286   1.299   1.344   1.345   1.372   1.391   1.402
 23 A"   24 A"   64 A'   25 A"   65 A'   26 A"   66 A'   67 A'                 
  1.422   1.452   1.492   1.528   1.620   1.656   1.731   1.781
 68 A'   69 A'   70 A'   27 A"   71 A'   72 A'   73 A'   28 A"                 
  1.846   1.908   1.944   1.979   2.043   2.076   2.156   2.329
 74 A'   75 A'   76 A'   29 A"   77 A'   78 A'   79 A'   80 A'                 
  2.537   2.753   2.904   2.971   2.984   3.462   3.716   3.725
 30 A"   31 A"   81 A'   82 A'   83 A'   84 A'   32 A"   33 A"                 
  3.735   3.741   3.743   3.776   3.812   3.901   3.952   3.972
 85 A'   34 A"   86 A'   87 A'   88 A'   35 A"   36 A"   37 A"                 
  3.984   3.985   4.053   4.074   4.166   4.230   4.335   4.506
 89 A'   38 A"   90 A'   39 A"   91 A'   92 A'   93 A'   94 A'                 
  4.787   4.893   6.216   6.240   6.284   6.317   6.332   6.373
 95 A'   96 A'   40 A"   41 A"   42 A"   97 A'   98 A'   99 A'                 
  6.381   6.640   6.708   6.800   7.516   7.570   7.701  23.381
100 A'  101 A'  102 A'  103 A'   43 A"  104 A'  105 A'  106 A'                 
 23.745  47.949  66.697  66.704  66.757 289.717 289.768 289.912
107 A'  108 A'  109 A'  110 A'  111 A'   44 A"  112 A'  113 A'                 
*******
114 A'                                                                         

 Beta MOs, Restricted
 -- Occupied --                  
-482.87  -62.53  -56.35  -56.34  -56.34  -24.75  -24.75  -24.73
  1 A'    2 A'    3 A'    1 A"    4 A'    5 A'    6 A'    7 A'                 
-10.391 -10.345  -8.737  -6.569  -6.556  -6.555  -2.681  -2.676
  8 A'    9 A'   10 A'   11 A'    2 A"   12 A'   13 A'    3 A"                 
 -2.676  -2.665  -2.665  -1.319  -1.284  -1.256  -0.901  -0.779
 14 A'   15 A'    4 A"   16 A'   17 A'   18 A'   19 A'   20 A'                 
 -0.667  -0.617  -0.602  -0.556  -0.528  -0.514  -0.500  -0.476
 21 A'   22 A'   23 A'    5 A"   24 A'    6 A"   25 A'    7 A"                 
 -0.454  -0.439  -0.369  -0.324  -0.263
 26 A'   27 A'    8 A"   28 A'    9 A"                                         
 -- Virtual --                   
 -0.038  -0.026  -0.004   0.011   0.037   0.044   0.051   0.070
 10 A"   29 A'   30 A'   31 A'   32 A'   11 A"   33 A'   34 A'                 
  0.078   0.086   0.102   0.107   0.107   0.140   0.155   0.165
 12 A"   35 A'   36 A'   37 A'   13 A"   38 A'   39 A'   40 A'                 
  0.227   0.227   0.250   0.264   0.277   0.278   0.312   0.316
 14 A"   41 A'   42 A'   43 A'   15 A"   44 A'   45 A'   46 A'                 
  0.328   0.330   0.340   0.373   0.379   0.399   0.404   0.443
 16 A"   47 A'   48 A'   49 A'   50 A'   17 A"   51 A'   52 A'                 
  0.458   0.496   0.524   0.529   0.552   0.583   0.623   0.683
 53 A'   18 A"   19 A"   54 A'   20 A"   55 A'   56 A'   21 A"                 
  0.694   0.706   0.760   0.826   0.921   0.952   1.004   1.080
 57 A'   58 A'   59 A'   60 A'   61 A'   62 A'   63 A'   22 A"                 
  1.151   1.286   1.299   1.344   1.345   1.372   1.391   1.402
 23 A"   24 A"   64 A'   25 A"   65 A'   26 A"   66 A'   67 A'                 
  1.422   1.452   1.492   1.528   1.620   1.656   1.731   1.781
 68 A'   69 A'   70 A'   27 A"   71 A'   72 A'   73 A'   28 A"                 
  1.846   1.908   1.944   1.979   2.043   2.076   2.156   2.329
 74 A'   75 A'   76 A'   29 A"   77 A'   78 A'   79 A'   80 A'                 
  2.537   2.753   2.904   2.971   2.984   3.462   3.716   3.725
 30 A"   31 A"   81 A'   82 A'   83 A'   84 A'   32 A"   33 A"                 
  3.735   3.741   3.743   3.776   3.812   3.901   3.952   3.972
 85 A'   34 A"   86 A'   87 A'   88 A'   35 A"   36 A"   37 A"                 
  3.984   3.985   4.053   4.074   4.166   4.230   4.335   4.506
 89 A'   38 A"   90 A'   39 A"   91 A'   92 A'   93 A'   94 A'                 
  4.787   4.893   6.216   6.240   6.284   6.317   6.332   6.373
 95 A'   96 A'   40 A"   41 A"   42 A"   97 A'   98 A'   99 A'                 
  6.381   6.640   6.708   6.800   7.516   7.570   7.701  23.381
100 A'  101 A'  102 A'  103 A'   43 A"  104 A'  105 A'  106 A'                 
 23.745  47.949  66.697  66.704  66.757 289.717 289.768 289.912
107 A'  108 A'  109 A'  110 A'  111 A'   44 A"  112 A'  113 A'                 
*******
114 A'                                                                         
 --------------------------------------------------------------

          Ground-State Mulliken Net Atomic Charges

     Atom                 Charge (a.u.)
  ----------------------------------------
      1 F                    -0.101985
      2 Br                    0.087827
      3 F                    -0.106080
      4 F                    -0.040296
      5 C                     0.084362
      6 C                     0.076172
  ----------------------------------------
  Sum of atomic charges =     0.000000

 -----------------------------------------------------------------
                    Cartesian Multipole Moments
 -----------------------------------------------------------------
    Charge (ESU x 10^10)
                 0.0000
    Dipole Moment (Debye)
         X      -0.8144      Y       0.5334      Z       0.0000
       Tot       0.9735
    Quadrupole Moments (Debye-Ang)
        XX     -45.0213     XY      -1.2552     YY     -46.7557
        XZ      -0.0000     YZ       0.0000     ZZ     -43.6611
    Octopole Moments (Debye-Ang^2)
       XXX     -34.2638    XXY       2.2624    XYY      -9.8531
       YYY      -2.0233    XXZ       0.0000    XYZ       0.0000
       YYZ      -0.0000    XZZ      -5.5016    YZZ      -1.9063
       ZZZ      -0.0000
    Hexadecapole Moments (Debye-Ang^3)
      XXXX    -625.4280   XXXY      30.9617   XXYY    -143.0652
      XYYY      33.3539   YYYY    -229.5604   XXXZ       0.0000
      XXYZ       0.0000   XYYZ       0.0000   YYYZ       0.0000
      XXZZ    -109.3678   XYZZ      12.4700   YYZZ     -44.5907
      XZZZ      -0.0000   YZZZ       0.0000   ZZZZ     -43.4852
 -----------------------------------------------------------------
 Calculating analytic gradient of the SCF energy
 Gradient of SCF Energy
            1           2           3           4           5           6
    1   0.0243896   0.0860749   0.0242266  -0.0467109   0.0472043  -0.1351845
    2   0.0042440  -0.1206908   0.0047580   0.0615138   0.0149220   0.0352530
    3   0.0000000  -0.0000000  -0.0000000   0.0000000  -0.0000000   0.0000000
 Max gradient component =       1.352E-01
 RMS gradient           =       5.330E-02
 Gradient time:  CPU 7.04 s  wall 1.86 s
 Geometry Optimization Parameters
   NAtoms,    NIC,     NZ,  NCons,   NDum,   NFix, NCnnct, MaxDiis
        6      32       0       0       0       0       0       0

 Cartesian Hessian Update
 Hessian Updated using BFGS Update


** GEOMETRY OPTIMIZATION IN DELOCALIZED INTERNAL COORDINATES **
   Searching for a Minimum

   Optimization Cycle:   6

                       Coordinates (Angstroms)
     ATOM                X               Y               Z
      1  F         2.1167009532    1.1044484528    0.0000000000
      2  Br       -1.2672922713    0.6052233808    0.0000000000
      3  F         2.5261350054   -0.9929216581    0.0000000000
      4  F        -0.4917408131   -1.5466904030    0.0000000000
      5  C         1.5285336691   -0.0982941422    0.0000000000
      6  C         0.1239471435   -0.3534556438    0.0000000000
   Point Group: cs    Number of degrees of freedom:     9


   Energy is  -2949.883223655

 Hessian Updated using BFGS Update

  9 Hessian modes will be used to form the next step
  Hessian Eigenvalues:
     0.176879    0.237106    0.249459    0.253605    0.293497    0.393176
     0.426668    0.433489    0.927059

 Minimum Search - Taking Simple RFO Step
 Searching for Lamda that Minimizes Along All modes
 Value Taken    Lamda =  -0.07475954
 Calculated Step too Large.  Step scaled by  0.594610
 Step Taken.  Stepsize is  0.300000

                             Maximum     Tolerance    Cnvgd?
         Gradient           0.088974      0.000300      NO
         Displacement       0.192682      0.001200      NO
         Energy change     -0.053965      0.000001      NO


 New Cartesian Coordinates Obtained by Inverse Iteration

 Displacement from previous Coordinates is:  0.373587
 ----------------------------------------------------------------
             Standard Nuclear Orientation (Angstroms)
    I     Atom           X                Y                Z
 ----------------------------------------------------------------
    1      F       2.0361270443     1.0925432571     0.0000000000
    2      Br     -1.2257707755     0.6587731254     0.0000000000
    3      F       2.4423648982    -1.0207268420     0.0000000000
    4      F      -0.3758069537    -1.5570957604     0.0000000000
    5      C       1.4760134557    -0.1105977192     0.0000000000
    6      C       0.1833560177    -0.3445860744     0.0000000000
 ----------------------------------------------------------------
 Molecular Point Group                 Cs    NOp =  2
 Largest Abelian Subgroup              Cs    NOp =  2
 Nuclear Repulsion Energy =   428.2597945881 hartrees
 There are       37 alpha and       37 beta electrons
 Applying Cartesian multipole field
    Component          Value
    ---------          -----
     (2,0,0)        1.00000E-11
     (0,2,0)        2.00000E-11
     (0,0,2)       -3.00000E-11
 Nucleus-field energy     =     0.0000000098 hartrees
 Requested basis set is 6-311++G(d,p)
 There are 49 shells and 158 basis functions
 A cutoff of  1.0D-11 yielded   1049 shell pairs
 There are     11442 function pairs (     12608 Cartesian)
 Smallest overlap matrix eigenvalue = 4.21E-05
 Guess MOs from SCF MO coefficient file

 -----------------------------------------------------------------------
  General SCF calculation program by
  Eric Jon Sundstrom, Paul Horn, Yuezhi Mao, Dmitri Zuev, Alec White,
  David Stuck, Shaama M.S., Shane Yost, Joonho Lee, David Small,
  Daniel Levine, Susi Lehtola, Hugh Burton, Evgeny Epifanovsky
 -----------------------------------------------------------------------
 Exchange:     0.2000 Hartree-Fock + 0.0800 Slater + 0.7200 B88
 Correlation:  0.1900 VWN1RPA + 0.8100 LYP
 Using SG-1 standard quadrature grid
 using 4 threads for integral computing
 -------------------------------------------------------
 OpenMP Integral computing Module                
 Release: version 2.0, May 2017, Q-Chem Inc. Pleasanton 
 -------------------------------------------------------
 -------------------------------------------------------
 OpenMP BLAS3 based DFT computing Module                
 Release: version 1.0, May 2013, Q-Chem Inc. Pittsburgh 
 -------------------------------------------------------
 A restricted SCF calculation will be
 performed using DIIS
 SCF converges when DIIS error is below 1.0e-08
 ---------------------------------------
  Cycle       Energy         DIIS error
 ---------------------------------------
    1   -2949.9059221462      1.57e-03  
    2   -2949.9124457263      6.15e-04  
    3   -2949.9125024154      6.20e-04  
    4   -2949.9134109196      1.06e-04  
    5   -2949.9134285262      3.10e-05  
    6   -2949.9134302892      1.18e-05  
    7   -2949.9134305572      2.66e-06  
    8   -2949.9134305714      1.30e-06  
    9   -2949.9134305752      2.58e-07  
   10   -2949.9134305753      1.04e-07  
   11   -2949.9134305754      2.23e-08  
   12   -2949.9134305754      4.52e-09  Convergence criterion met
 ---------------------------------------
 SCF time:   CPU 24.15s  wall 7.00s 
 SCF   energy in the final basis set =    -2949.9134305754
 Total energy in the final basis set =    -2949.9134305754

 --------------------------------------------------------------
             Orbital Energies (a.u.) and Symmetries
 --------------------------------------------------------------

 Alpha MOs, Restricted
 -- Occupied --                  
-482.87  -62.52  -56.34  -56.34  -56.34  -24.75  -24.75  -24.73
  1 A'    2 A'    3 A'    1 A"    4 A'    5 A'    6 A'    7 A'                 
-10.377 -10.330  -8.735  -6.567  -6.553  -6.553  -2.678  -2.674
  8 A'    9 A'   10 A'   11 A'    2 A"   12 A'   13 A'    3 A"                 
 -2.674  -2.663  -2.662  -1.324  -1.282  -1.261  -0.897  -0.802
 14 A'   15 A'    4 A"   16 A'   17 A'   18 A'   19 A'   20 A'                 
 -0.668  -0.622  -0.606  -0.564  -0.526  -0.510  -0.497  -0.479
 21 A'   22 A'   23 A'    5 A"   24 A'    6 A"   25 A'    7 A"                 
 -0.458  -0.436  -0.367  -0.327  -0.274
 26 A'   27 A'    8 A"   28 A'    9 A"                                         
 -- Virtual --                   
 -0.029  -0.012  -0.006   0.020   0.036   0.045   0.051   0.069
 29 A'   10 A"   30 A'   31 A'   32 A'   11 A"   33 A'   34 A'                 
  0.078   0.089   0.105   0.107   0.111   0.143   0.154   0.181
 12 A"   35 A'   36 A'   13 A"   37 A'   38 A'   39 A'   40 A'                 
  0.227   0.234   0.255   0.279   0.283   0.286   0.314   0.316
 14 A"   41 A'   42 A'   43 A'   15 A"   44 A'   45 A'   46 A'                 
  0.328   0.339   0.358   0.376   0.381   0.402   0.417   0.450
 16 A"   47 A'   48 A'   49 A'   50 A'   17 A"   51 A'   52 A'                 
  0.488   0.497   0.526   0.540   0.555   0.580   0.620   0.696
 18 A"   53 A'   19 A"   54 A'   20 A"   55 A'   56 A'   21 A"                 
  0.709   0.717   0.769   0.846   0.921   0.952   1.003   1.092
 57 A'   58 A'   59 A'   60 A'   61 A'   62 A'   63 A'   22 A"                 
  1.147   1.284   1.303   1.345   1.352   1.374   1.381   1.395
 23 A"   24 A"   64 A'   65 A'   25 A"   26 A"   66 A'   67 A'                 
  1.418   1.457   1.500   1.554   1.649   1.692   1.790   1.843
 68 A'   69 A'   70 A'   27 A"   71 A'   72 A'   73 A'   28 A"                 
  1.869   1.921   1.961   1.987   2.040   2.137   2.183   2.376
 74 A'   75 A'   76 A'   29 A"   77 A'   78 A'   79 A'   80 A'                 
  2.556   2.781   2.923   2.996   3.144   3.402   3.714   3.727
 30 A"   31 A"   81 A'   82 A'   83 A'   84 A'   32 A"   33 A"                 
  3.738   3.748   3.751   3.788   3.846   3.907   3.965   3.978
 85 A'   86 A'   34 A"   87 A'   88 A'   35 A"   36 A"   37 A"                 
  4.002   4.011   4.078   4.082   4.169   4.259   4.353   4.542
 38 A"   89 A'   39 A"   90 A'   91 A'   92 A'   93 A'   94 A'                 
  4.816   4.916   6.215   6.244   6.286   6.320   6.331   6.375
 95 A'   96 A'   40 A"   41 A"   42 A"   97 A'   98 A'   99 A'                 
  6.386   6.693   6.710   6.841   7.519   7.570   7.708  23.357
100 A'  101 A'  102 A'  103 A'   43 A"  104 A'  105 A'  106 A'                 
 24.145  47.932  66.699  66.710  66.762 289.719 289.769 289.918
107 A'  108 A'  109 A'  110 A'  111 A'   44 A"  112 A'  113 A'                 
*******
114 A'                                                                         

 Beta MOs, Restricted
 -- Occupied --                  
-482.87  -62.52  -56.34  -56.34  -56.34  -24.75  -24.75  -24.73
  1 A'    2 A'    3 A'    1 A"    4 A'    5 A'    6 A'    7 A'                 
-10.377 -10.330  -8.735  -6.567  -6.553  -6.553  -2.678  -2.674
  8 A'    9 A'   10 A'   11 A'    2 A"   12 A'   13 A'    3 A"                 
 -2.674  -2.663  -2.662  -1.324  -1.282  -1.261  -0.897  -0.802
 14 A'   15 A'    4 A"   16 A'   17 A'   18 A'   19 A'   20 A'                 
 -0.668  -0.622  -0.606  -0.564  -0.526  -0.510  -0.497  -0.479
 21 A'   22 A'   23 A'    5 A"   24 A'    6 A"   25 A'    7 A"                 
 -0.458  -0.436  -0.367  -0.327  -0.274
 26 A'   27 A'    8 A"   28 A'    9 A"                                         
 -- Virtual --                   
 -0.029  -0.012  -0.006   0.020   0.036   0.045   0.051   0.069
 29 A'   10 A"   30 A'   31 A'   32 A'   11 A"   33 A'   34 A'                 
  0.078   0.089   0.105   0.107   0.111   0.143   0.154   0.181
 12 A"   35 A'   36 A'   13 A"   37 A'   38 A'   39 A'   40 A'                 
  0.227   0.234   0.255   0.279   0.283   0.286   0.314   0.316
 14 A"   41 A'   42 A'   43 A'   15 A"   44 A'   45 A'   46 A'                 
  0.328   0.339   0.358   0.376   0.381   0.402   0.417   0.450
 16 A"   47 A'   48 A'   49 A'   50 A'   17 A"   51 A'   52 A'                 
  0.488   0.497   0.526   0.540   0.555   0.580   0.620   0.696
 18 A"   53 A'   19 A"   54 A'   20 A"   55 A'   56 A'   21 A"                 
  0.709   0.717   0.769   0.846   0.921   0.952   1.003   1.092
 57 A'   58 A'   59 A'   60 A'   61 A'   62 A'   63 A'   22 A"                 
  1.147   1.284   1.303   1.345   1.352   1.374   1.381   1.395
 23 A"   24 A"   64 A'   65 A'   25 A"   26 A"   66 A'   67 A'                 
  1.418   1.457   1.500   1.554   1.649   1.692   1.790   1.843
 68 A'   69 A'   70 A'   27 A"   71 A'   72 A'   73 A'   28 A"                 
  1.869   1.921   1.961   1.987   2.040   2.137   2.183   2.376
 74 A'   75 A'   76 A'   29 A"   77 A'   78 A'   79 A'   80 A'                 
  2.556   2.781   2.923   2.996   3.144   3.402   3.714   3.727
 30 A"   31 A"   81 A'   82 A'   83 A'   84 A'   32 A"   33 A"                 
  3.738   3.748   3.751   3.788   3.846   3.907   3.965   3.978
 85 A'   86 A'   34 A"   87 A'   88 A'   35 A"   36 A"   37 A"                 
  4.002   4.011   4.078   4.082   4.169   4.259   4.353   4.542
 38 A"   89 A'   39 A"   90 A'   91 A'   92 A'   93 A'   94 A'                 
  4.816   4.916   6.215   6.244   6.286   6.320   6.331   6.375
 95 A'   96 A'   40 A"   41 A"   42 A"   97 A'   98 A'   99 A'                 
  6.386   6.693   6.710   6.841   7.519   7.570   7.708  23.357
100 A'  101 A'  102 A'  103 A'   43 A"  104 A'  105 A'  106 A'                 
 24.145  47.932  66.699  66.710  66.762 289.719 289.769 289.918
107 A'  108 A'  109 A'  110 A'  111 A'   44 A"  112 A'  113 A'                 
*******
114 A'                                                                         
 --------------------------------------------------------------

          Ground-State Mulliken Net Atomic Charges

     Atom                 Charge (a.u.)
  ----------------------------------------
      1 F                    -0.110221
      2 Br                    0.070627
      3 F                    -0.115323
      4 F                    -0.050836
      5 C                     0.102087
      6 C                     0.103666
  ----------------------------------------
  Sum of atomic charges =     0.000000

 -----------------------------------------------------------------
                    Cartesian Multipole Moments
 -----------------------------------------------------------------
    Charge (ESU x 10^10)
                 0.0000
    Dipole Moment (Debye)
         X      -0.6602      Y       0.5787      Z      -0.0000
       Tot       0.8779
    Quadrupole Moments (Debye-Ang)
        XX     -44.6891     XY      -1.2976     YY     -46.6189
        XZ       0.0000     YZ      -0.0000     ZZ     -43.3674
    Octopole Moments (Debye-Ang^2)
       XXX     -33.7762    XXY       1.5787    XYY     -10.6015
       YYY      -3.9361    XXZ      -0.0000    XYZ       0.0000
       YYZ      -0.0000    XZZ      -5.5091    YZZ      -2.7703
       ZZZ      -0.0000
    Hexadecapole Moments (Debye-Ang^3)
      XXXX    -582.1325   XXXY      37.0268   XXYY    -136.7186
      XYYY      39.6882   YYYY    -237.4711   XXXZ      -0.0000
      XXYZ       0.0000   XYYZ      -0.0000   YYYZ       0.0000
      XXZZ    -102.2211   XYZZ      14.5712   YYZZ     -45.9604
      XZZZ       0.0000   YZZZ      -0.0000   ZZZZ     -42.7633
 -----------------------------------------------------------------
 Calculating analytic gradient of the SCF energy
 Gradient of SCF Energy
            1           2           3           4           5           6
    1   0.0109293   0.0608732   0.0106682  -0.0302740  -0.0318056  -0.0203913
    2  -0.0020487  -0.0863834   0.0059980   0.0479068  -0.0043443   0.0388715
    3   0.0000000  -0.0000000  -0.0000000   0.0000000  -0.0000000   0.0000000
 Max gradient component =       8.638E-02
 RMS gradient           =       3.128E-02
 Gradient time:  CPU 7.14 s  wall 1.88 s
 Geometry Optimization Parameters
   NAtoms,    NIC,     NZ,  NCons,   NDum,   NFix, NCnnct, MaxDiis
        6      32       0       0       0       0       0       0

 Cartesian Hessian Update
 Hessian Updated using BFGS Update


** GEOMETRY OPTIMIZATION IN DELOCALIZED INTERNAL COORDINATES **
   Searching for a Minimum

   Optimization Cycle:   7

                       Coordinates (Angstroms)
     ATOM                X               Y               Z
      1  F         2.0361270443    1.0925432571    0.0000000000
      2  Br       -1.2257707755    0.6587731254    0.0000000000
      3  F         2.4423648982   -1.0207268420    0.0000000000
      4  F        -0.3758069537   -1.5570957604    0.0000000000
      5  C         1.4760134557   -0.1105977192    0.0000000000
      6  C         0.1833560177   -0.3445860744    0.0000000000
   Point Group: cs    Number of degrees of freedom:     9


   Energy is  -2949.913430575

 Hessian Updated using BFGS Update

  9 Hessian modes will be used to form the next step
  Hessian Eigenvalues:
     0.149127    0.248765    0.249875    0.280384    0.386898    0.419323
     0.433337    0.501596    0.899859

 Minimum Search - Taking Simple RFO Step
 Searching for Lamda that Minimizes Along All modes
 Value Taken    Lamda =  -0.02407760
 Calculated Step too Large.  Step scaled by  0.871938
 Step Taken.  Stepsize is  0.300000

                             Maximum     Tolerance    Cnvgd?
         Gradient           0.066533      0.000300      NO
         Displacement       0.249741      0.001200      NO
         Energy change     -0.030207      0.000001      NO


 New Cartesian Coordinates Obtained by Inverse Iteration

 Displacement from previous Coordinates is:  0.240776
 ----------------------------------------------------------------
             Standard Nuclear Orientation (Angstroms)
    I     Atom           X                Y                Z
 ----------------------------------------------------------------
    1      F       2.0010993987     1.0886003874     0.0000000000
    2      Br     -1.2278746691     0.7258778954     0.0000000000
    3      F       2.4025612130    -1.0398138119     0.0000000000
    4      F      -0.2907594670    -1.5920630239     0.0000000000
    5      C       1.4706766113    -0.1141475832     0.0000000000
    6      C       0.1805805999    -0.3501438772     0.0000000000
 ----------------------------------------------------------------
 Molecular Point Group                 Cs    NOp =  2
 Largest Abelian Subgroup              Cs    NOp =  2
 Nuclear Repulsion Energy =   425.3683705115 hartrees
 There are       37 alpha and       37 beta electrons
 Applying Cartesian multipole field
    Component          Value
    ---------          -----
     (2,0,0)        1.00000E-11
     (0,2,0)        2.00000E-11
     (0,0,2)       -3.00000E-11
 Nucleus-field energy     =     0.0000000100 hartrees
 Requested basis set is 6-311++G(d,p)
 There are 49 shells and 158 basis functions
 A cutoff of  1.0D-11 yielded   1049 shell pairs
 There are     11454 function pairs (     12619 Cartesian)
 Smallest overlap matrix eigenvalue = 4.72E-05
 Guess MOs from SCF MO coefficient file

 -----------------------------------------------------------------------
  General SCF calculation program by
  Eric Jon Sundstrom, Paul Horn, Yuezhi Mao, Dmitri Zuev, Alec White,
  David Stuck, Shaama M.S., Shane Yost, Joonho Lee, David Small,
  Daniel Levine, Susi Lehtola, Hugh Burton, Evgeny Epifanovsky
 -----------------------------------------------------------------------
 Exchange:     0.2000 Hartree-Fock + 0.0800 Slater + 0.7200 B88
 Correlation:  0.1900 VWN1RPA + 0.8100 LYP
 Using SG-1 standard quadrature grid
 using 4 threads for integral computing
 -------------------------------------------------------
 OpenMP Integral computing Module                
 Release: version 2.0, May 2017, Q-Chem Inc. Pleasanton 
 -------------------------------------------------------
 -------------------------------------------------------
 OpenMP BLAS3 based DFT computing Module                
 Release: version 1.0, May 2013, Q-Chem Inc. Pittsburgh 
 -------------------------------------------------------
 A restricted SCF calculation will be
 performed using DIIS
 SCF converges when DIIS error is below 1.0e-08
 ---------------------------------------
  Cycle       Energy         DIIS error
 ---------------------------------------
    1   -2949.9249061776      1.01e-03  
    2   -2949.9288469398      3.62e-04  
    3   -2949.9286714194      4.36e-04  
    4   -2949.9291432026      7.42e-05  
    5   -2949.9291562920      3.05e-05  
    6   -2949.9291578978      6.08e-06  
    7   -2949.9291579704      2.28e-06  
    8   -2949.9291579780      5.70e-07  
    9   -2949.9291579786      1.53e-07  
   10   -2949.9291579787      3.81e-08  
   11   -2949.9291579786      1.21e-08  
   12   -2949.9291579786      3.11e-09  Convergence criterion met
 ---------------------------------------
 SCF time:   CPU 24.13s  wall 6.00s 
 SCF   energy in the final basis set =    -2949.9291579786
 Total energy in the final basis set =    -2949.9291579786

 --------------------------------------------------------------
             Orbital Energies (a.u.) and Symmetries
 --------------------------------------------------------------

 Alpha MOs, Restricted
 -- Occupied --                  
-482.87  -62.52  -56.34  -56.34  -56.34  -24.75  -24.75  -24.73
  1 A'    2 A'    3 A'    1 A"    4 A'    5 A'    6 A'    7 A'                 
-10.373 -10.327  -8.734  -6.566  -6.552  -6.552  -2.678  -2.673
  8 A'    9 A'   10 A'   11 A'    2 A"   12 A'   13 A'   14 A'                 
 -2.673  -2.662  -2.662  -1.330  -1.281  -1.268  -0.887  -0.799
  3 A"    4 A"   15 A'   16 A'   17 A'   18 A'   19 A'   20 A'                 
 -0.670  -0.624  -0.607  -0.568  -0.526  -0.508  -0.496  -0.483
 21 A'   22 A'   23 A'    5 A"   24 A'    6 A"   25 A'    7 A"                 
 -0.463  -0.431  -0.363  -0.332  -0.271
 26 A'   27 A'    8 A"   28 A'    9 A"                                         
 -- Virtual --                   
 -0.027  -0.007  -0.006   0.024   0.034   0.045   0.052   0.068
 29 A'   10 A"   30 A'   31 A'   32 A'   11 A"   33 A'   34 A'                 
  0.077   0.090   0.106   0.107   0.112   0.145   0.150   0.188
 12 A"   35 A'   13 A"   36 A'   37 A'   38 A'   39 A'   40 A'                 
  0.227   0.236   0.255   0.284   0.287   0.290   0.314   0.316
 14 A"   41 A'   42 A'   43 A'   15 A"   44 A'   45 A'   46 A'                 
  0.329   0.341   0.361   0.376   0.384   0.404   0.423   0.453
 16 A"   47 A'   48 A'   49 A'   50 A'   17 A"   51 A'   52 A'                 
  0.485   0.495   0.523   0.543   0.555   0.570   0.616   0.703
 18 A"   53 A'   19 A"   54 A'   20 A"   55 A'   56 A'   21 A"                 
  0.709   0.722   0.771   0.848   0.906   0.949   0.997   1.097
 57 A'   58 A'   59 A'   60 A'   61 A'   62 A'   63 A'   22 A"                 
  1.146   1.280   1.294   1.351   1.354   1.372   1.377   1.397
 23 A"   24 A"   64 A'   65 A'   25 A"   26 A"   66 A'   67 A'                 
  1.411   1.461   1.518   1.553   1.636   1.688   1.813   1.844
 68 A'   69 A'   70 A'   27 A"   71 A'   72 A'   73 A'   28 A"                 
  1.872   1.926   1.962   1.988   2.032   2.130   2.193   2.338
 74 A'   75 A'   76 A'   29 A"   77 A'   78 A'   79 A'   80 A'                 
  2.559   2.778   2.940   3.025   3.151   3.410   3.710   3.726
 30 A"   31 A"   81 A'   82 A'   83 A'   84 A'   32 A"   33 A"                 
  3.735   3.754   3.755   3.801   3.852   3.916   3.969   3.981
 85 A'   34 A"   86 A'   87 A'   88 A'   35 A"   36 A"   37 A"                 
  4.007   4.014   4.075   4.103   4.178   4.271   4.367   4.548
 89 A'   38 A"   39 A"   90 A'   91 A'   92 A'   93 A'   94 A'                 
  4.827   4.924   6.211   6.244   6.286   6.314   6.323   6.366
 95 A'   96 A'   40 A"   41 A"   42 A"   97 A'   98 A'   99 A'                 
  6.388   6.674   6.741   6.861   7.520   7.567   7.700  23.373
100 A'  101 A'  102 A'  103 A'   43 A"  104 A'  105 A'  106 A'                 
 24.156  47.908  66.697  66.712  66.758 289.718 289.765 289.911
107 A'  108 A'  109 A'  110 A'  111 A'   44 A"  112 A'  113 A'                 
*******
114 A'                                                                         

 Beta MOs, Restricted
 -- Occupied --                  
-482.87  -62.52  -56.34  -56.34  -56.34  -24.75  -24.75  -24.73
  1 A'    2 A'    3 A'    1 A"    4 A'    5 A'    6 A'    7 A'                 
-10.373 -10.327  -8.734  -6.566  -6.552  -6.552  -2.678  -2.673
  8 A'    9 A'   10 A'   11 A'    2 A"   12 A'   13 A'   14 A'                 
 -2.673  -2.662  -2.662  -1.330  -1.281  -1.268  -0.887  -0.799
  3 A"    4 A"   15 A'   16 A'   17 A'   18 A'   19 A'   20 A'                 
 -0.670  -0.624  -0.607  -0.568  -0.526  -0.508  -0.496  -0.483
 21 A'   22 A'   23 A'    5 A"   24 A'    6 A"   25 A'    7 A"                 
 -0.463  -0.431  -0.363  -0.332  -0.271
 26 A'   27 A'    8 A"   28 A'    9 A"                                         
 -- Virtual --                   
 -0.027  -0.007  -0.006   0.024   0.034   0.045   0.052   0.068
 29 A'   10 A"   30 A'   31 A'   32 A'   11 A"   33 A'   34 A'                 
  0.077   0.090   0.106   0.107   0.112   0.145   0.150   0.188
 12 A"   35 A'   13 A"   36 A'   37 A'   38 A'   39 A'   40 A'                 
  0.227   0.236   0.255   0.284   0.287   0.290   0.314   0.316
 14 A"   41 A'   42 A'   43 A'   15 A"   44 A'   45 A'   46 A'                 
  0.329   0.341   0.361   0.376   0.384   0.404   0.423   0.453
 16 A"   47 A'   48 A'   49 A'   50 A'   17 A"   51 A'   52 A'                 
  0.485   0.495   0.523   0.543   0.555   0.570   0.616   0.703
 18 A"   53 A'   19 A"   54 A'   20 A"   55 A'   56 A'   21 A"                 
  0.709   0.722   0.771   0.848   0.906   0.949   0.997   1.097
 57 A'   58 A'   59 A'   60 A'   61 A'   62 A'   63 A'   22 A"                 
  1.146   1.280   1.294   1.351   1.354   1.372   1.377   1.397
 23 A"   24 A"   64 A'   65 A'   25 A"   26 A"   66 A'   67 A'                 
  1.411   1.461   1.518   1.553   1.636   1.688   1.813   1.844
 68 A'   69 A'   70 A'   27 A"   71 A'   72 A'   73 A'   28 A"                 
  1.872   1.926   1.962   1.988   2.032   2.130   2.193   2.338
 74 A'   75 A'   76 A'   29 A"   77 A'   78 A'   79 A'   80 A'                 
  2.559   2.778   2.940   3.025   3.151   3.410   3.710   3.726
 30 A"   31 A"   81 A'   82 A'   83 A'   84 A'   32 A"   33 A"                 
  3.735   3.754   3.755   3.801   3.852   3.916   3.969   3.981
 85 A'   34 A"   86 A'   87 A'   88 A'   35 A"   36 A"   37 A"                 
  4.007   4.014   4.075   4.103   4.178   4.271   4.367   4.548
 89 A'   38 A"   39 A"   90 A'   91 A'   92 A'   93 A'   94 A'                 
  4.827   4.924   6.211   6.244   6.286   6.314   6.323   6.366
 95 A'   96 A'   40 A"   41 A"   42 A"   97 A'   98 A'   99 A'                 
  6.388   6.674   6.741   6.861   7.520   7.567   7.700  23.373
100 A'  101 A'  102 A'  103 A'   43 A"  104 A'  105 A'  106 A'                 
 24.156  47.908  66.697  66.712  66.758 289.718 289.765 289.911
107 A'  108 A'  109 A'  110 A'  111 A'   44 A"  112 A'  113 A'                 
*******
114 A'                                                                         
 --------------------------------------------------------------

          Ground-State Mulliken Net Atomic Charges

     Atom                 Charge (a.u.)
  ----------------------------------------
      1 F                    -0.102961
      2 Br                    0.063242
      3 F                    -0.106792
      4 F                    -0.054003
      5 C                     0.103855
      6 C                     0.096659
  ----------------------------------------
  Sum of atomic charges =     0.000000

 -----------------------------------------------------------------
                    Cartesian Multipole Moments
 -----------------------------------------------------------------
    Charge (ESU x 10^10)
                 0.0000
    Dipole Moment (Debye)
         X      -0.5317      Y       0.6634      Z      -0.0000
       Tot       0.8501
    Quadrupole Moments (Debye-Ang)
        XX     -44.3192     XY      -1.3933     YY     -46.4194
        XZ       0.0000     YZ       0.0000     ZZ     -43.4198
    Octopole Moments (Debye-Ang^2)
       XXX     -31.5553    XXY       0.8677    XYY     -10.9298
       YYY      -5.9961    XXZ       0.0000    XYZ      -0.0000
       YYZ       0.0000    XZZ      -5.2511    YZZ      -3.7044
       ZZZ      -0.0000
    Hexadecapole Moments (Debye-Ang^3)
      XXXX    -568.2403   XXXY      43.1540   XXYY    -135.8078
      XYYY      45.7241   YYYY    -250.0093   XXXZ       0.0000
      XXYZ       0.0000   XYYZ      -0.0000   YYYZ       0.0000
      XXZZ    -100.2022   XYZZ      16.9277   YYZZ     -48.2934
      XZZZ       0.0000   YZZZ       0.0000   ZZZZ     -42.9719
 -----------------------------------------------------------------
 Calculating analytic gradient of the SCF energy
 Gradient of SCF Energy
            1           2           3           4           5           6
    1  -0.0000913   0.0366189  -0.0015815  -0.0119360  -0.0150958  -0.0079143
    2  -0.0082777  -0.0514738   0.0081098   0.0319176  -0.0072655   0.0269897
    3  -0.0000000   0.0000000  -0.0000000  -0.0000000   0.0000000  -0.0000000
 Max gradient component =       5.147E-02
 RMS gradient           =       1.880E-02
 Gradient time:  CPU 7.12 s  wall 1.88 s
 Geometry Optimization Parameters
   NAtoms,    NIC,     NZ,  NCons,   NDum,   NFix, NCnnct, MaxDiis
        6      32       0       0       0       0       0       0

 Cartesian Hessian Update
 Hessian Updated using BFGS Update


** GEOMETRY OPTIMIZATION IN DELOCALIZED INTERNAL COORDINATES **
   Searching for a Minimum

   Optimization Cycle:   8

                       Coordinates (Angstroms)
     ATOM                X               Y               Z
      1  F         2.0010993987    1.0886003874    0.0000000000
      2  Br       -1.2278746691    0.7258778954    0.0000000000
      3  F         2.4025612130   -1.0398138119    0.0000000000
      4  F        -0.2907594670   -1.5920630239    0.0000000000
      5  C         1.4706766113   -0.1141475832    0.0000000000
      6  C         0.1805805999   -0.3501438772    0.0000000000
   Point Group: cs    Number of degrees of freedom:     9


   Energy is  -2949.929157979

 Hessian Updated using BFGS Update

  9 Hessian modes will be used to form the next step
  Hessian Eigenvalues:
     0.095362    0.249746    0.253133    0.280618    0.391360    0.425385
     0.433383    0.530706    0.808209

 Minimum Search - Taking Simple RFO Step
 Searching for Lamda that Minimizes Along All modes
 Value Taken    Lamda =  -0.01334712
 Calculated Step too Large.  Step scaled by  0.909932
 Step Taken.  Stepsize is  0.300000

                             Maximum     Tolerance    Cnvgd?
         Gradient           0.037179      0.000300      NO
         Displacement       0.249092      0.001200      NO
         Energy change     -0.015727      0.000001      NO


 New Cartesian Coordinates Obtained by Inverse Iteration

 Displacement from previous Coordinates is:  0.206495
 ----------------------------------------------------------------
             Standard Nuclear Orientation (Angstroms)
    I     Atom           X                Y                Z
 ----------------------------------------------------------------
    1      F       1.9776541105     1.1009106814     0.0000000000
    2      Br     -1.2227529203     0.7983120444     0.0000000000
    3      F       2.3899451868    -1.0511833677     0.0000000000
    4      F      -0.2419627924    -1.6427463977     0.0000000000
    5      C       1.4668590615    -0.1141167469     0.0000000000
    6      C       0.1665410406    -0.3728662268     0.0000000000
 ----------------------------------------------------------------
 Molecular Point Group                 Cs    NOp =  2
 Largest Abelian Subgroup              Cs    NOp =  2
 Nuclear Repulsion Energy =   420.3571915625 hartrees
 There are       37 alpha and       37 beta electrons
 Applying Cartesian multipole field
    Component          Value
    ---------          -----
     (2,0,0)        1.00000E-11
     (0,2,0)        2.00000E-11
     (0,0,2)       -3.00000E-11
 Nucleus-field energy     =     0.0000000103 hartrees
 Requested basis set is 6-311++G(d,p)
 There are 49 shells and 158 basis functions
 A cutoff of  1.0D-11 yielded   1046 shell pairs
 There are     11409 function pairs (     12559 Cartesian)
 Smallest overlap matrix eigenvalue = 5.87E-05
 Guess MOs from SCF MO coefficient file

 -----------------------------------------------------------------------
  General SCF calculation program by
  Eric Jon Sundstrom, Paul Horn, Yuezhi Mao, Dmitri Zuev, Alec White,
  David Stuck, Shaama M.S., Shane Yost, Joonho Lee, David Small,
  Daniel Levine, Susi Lehtola, Hugh Burton, Evgeny Epifanovsky
 -----------------------------------------------------------------------
 Exchange:     0.2000 Hartree-Fock + 0.0800 Slater + 0.7200 B88
 Correlation:  0.1900 VWN1RPA + 0.8100 LYP
 Using SG-1 standard quadrature grid
 using 4 threads for integral computing
 -------------------------------------------------------
 OpenMP Integral computing Module                
 Release: version 2.0, May 2017, Q-Chem Inc. Pleasanton 
 -------------------------------------------------------
 -------------------------------------------------------
 OpenMP BLAS3 based DFT computing Module                
 Release: version 1.0, May 2013, Q-Chem Inc. Pittsburgh 
 -------------------------------------------------------
 A restricted SCF calculation will be
 performed using DIIS
 SCF converges when DIIS error is below 1.0e-08
 ---------------------------------------
  Cycle       Energy         DIIS error
 ---------------------------------------
    1   -2949.9341714486      8.52e-04  
    2   -2949.9369888544      3.98e-04  
    3   -2949.9369176113      4.35e-04  
    4   -2949.9373636348      6.15e-05  
    5   -2949.9373710045      3.17e-05  
    6   -2949.9373733582      6.42e-06  
    7   -2949.9373734571      2.15e-06  
    8   -2949.9373734666      5.79e-07  
    9   -2949.9373734673      1.11e-07  
   10   -2949.9373734673      5.31e-08  
   11   -2949.9373734673      9.33e-09  Convergence criterion met
 ---------------------------------------
 SCF time:   CPU 21.92s  wall 6.00s 
 SCF   energy in the final basis set =    -2949.9373734673
 Total energy in the final basis set =    -2949.9373734673

 --------------------------------------------------------------
             Orbital Energies (a.u.) and Symmetries
 --------------------------------------------------------------

 Alpha MOs, Restricted
 -- Occupied --                  
-482.87  -62.53  -56.35  -56.34  -56.34  -24.75  -24.75  -24.73
  1 A'    2 A'    3 A'    1 A"    4 A'    5 A'    6 A'    7 A'                 
-10.375 -10.330  -8.735  -6.567  -6.553  -6.553  -2.678  -2.674
  8 A'    9 A'   10 A'   11 A'   12 A'    2 A"   13 A'   14 A'                 
 -2.674  -2.662  -2.662  -1.328  -1.279  -1.269  -0.879  -0.793
  3 A"    4 A"   15 A'   16 A'   17 A'   18 A'   19 A'   20 A'                 
 -0.670  -0.623  -0.606  -0.566  -0.525  -0.506  -0.494  -0.484
 21 A'   22 A'   23 A'    5 A"   24 A'    6 A"   25 A'    7 A"                 
 -0.465  -0.429  -0.361  -0.335  -0.270
 26 A'   27 A'    8 A"   28 A'    9 A"                                         
 -- Virtual --                   
 -0.032  -0.011  -0.008   0.024   0.031   0.045   0.053   0.066
 29 A'   10 A"   30 A'   31 A'   32 A'   11 A"   33 A'   34 A'                 
  0.077   0.088   0.104   0.106   0.110   0.143   0.145   0.183
 12 A"   35 A'   13 A"   36 A'   37 A'   38 A'   39 A'   40 A'                 
  0.228   0.239   0.253   0.287   0.287   0.289   0.314   0.315
 14 A"   41 A'   42 A'   43 A'   44 A'   15 A"   45 A'   46 A'                 
  0.329   0.340   0.357   0.375   0.385   0.406   0.422   0.447
 16 A"   47 A'   48 A'   49 A'   50 A'   17 A"   51 A'   52 A'                 
  0.480   0.482   0.520   0.541   0.555   0.563   0.608   0.701
 18 A"   53 A'   19 A"   54 A'   20 A"   55 A'   56 A'   57 A'                 
  0.702   0.721   0.771   0.847   0.894   0.936   0.988   1.094
 21 A"   58 A'   59 A'   60 A'   61 A'   62 A'   63 A'   22 A"                 
  1.139   1.276   1.290   1.354   1.356   1.371   1.378   1.403
 23 A"   24 A"   64 A'   25 A"   65 A'   26 A"   66 A'   67 A'                 
  1.405   1.463   1.528   1.548   1.620   1.668   1.817   1.836
 68 A'   69 A'   70 A'   27 A"   71 A'   72 A'   73 A'   28 A"                 
  1.865   1.928   1.956   1.985   2.020   2.115   2.192   2.288
 74 A'   75 A'   76 A'   29 A"   77 A'   78 A'   79 A'   80 A'                 
  2.555   2.771   2.937   3.025   3.123   3.407   3.710   3.725
 30 A"   31 A"   81 A'   82 A'   83 A'   84 A'   32 A"   33 A"                 
  3.733   3.752   3.757   3.801   3.844   3.915   3.968   3.970
 85 A'   34 A"   86 A'   87 A'   88 A'   35 A"   36 A"   37 A"                 
  4.002   4.009   4.068   4.099   4.173   4.257   4.369   4.541
 89 A'   38 A"   39 A"   90 A'   91 A'   92 A'   93 A'   94 A'                 
  4.823   4.918   6.210   6.244   6.285   6.301   6.321   6.350
 95 A'   96 A'   40 A"   41 A"   42 A"   97 A'   98 A'   99 A'                 
  6.390   6.654   6.736   6.853   7.520   7.562   7.681  23.369
100 A'  101 A'  102 A'  103 A'   43 A"  104 A'  105 A'  106 A'                 
 24.090  47.886  66.696  66.709  66.752 289.716 289.758 289.897
107 A'  108 A'  109 A'  110 A'  111 A'   44 A"  112 A'  113 A'                 
*******
114 A'                                                                         

 Beta MOs, Restricted
 -- Occupied --                  
-482.87  -62.53  -56.35  -56.34  -56.34  -24.75  -24.75  -24.73
  1 A'    2 A'    3 A'    1 A"    4 A'    5 A'    6 A'    7 A'                 
-10.375 -10.330  -8.735  -6.567  -6.553  -6.553  -2.678  -2.674
  8 A'    9 A'   10 A'   11 A'   12 A'    2 A"   13 A'   14 A'                 
 -2.674  -2.662  -2.662  -1.328  -1.279  -1.269  -0.879  -0.793
  3 A"    4 A"   15 A'   16 A'   17 A'   18 A'   19 A'   20 A'                 
 -0.670  -0.623  -0.606  -0.566  -0.525  -0.506  -0.494  -0.484
 21 A'   22 A'   23 A'    5 A"   24 A'    6 A"   25 A'    7 A"                 
 -0.465  -0.429  -0.361  -0.335  -0.270
 26 A'   27 A'    8 A"   28 A'    9 A"                                         
 -- Virtual --                   
 -0.032  -0.011  -0.008   0.024   0.031   0.045   0.053   0.066
 29 A'   10 A"   30 A'   31 A'   32 A'   11 A"   33 A'   34 A'                 
  0.077   0.088   0.104   0.106   0.110   0.143   0.145   0.183
 12 A"   35 A'   13 A"   36 A'   37 A'   38 A'   39 A'   40 A'                 
  0.228   0.239   0.253   0.287   0.287   0.289   0.314   0.315
 14 A"   41 A'   42 A'   43 A'   44 A'   15 A"   45 A'   46 A'                 
  0.329   0.340   0.357   0.375   0.385   0.406   0.422   0.447
 16 A"   47 A'   48 A'   49 A'   50 A'   17 A"   51 A'   52 A'                 
  0.480   0.482   0.520   0.541   0.555   0.563   0.608   0.701
 18 A"   53 A'   19 A"   54 A'   20 A"   55 A'   56 A'   57 A'                 
  0.702   0.721   0.771   0.847   0.894   0.936   0.988   1.094
 21 A"   58 A'   59 A'   60 A'   61 A'   62 A'   63 A'   22 A"                 
  1.139   1.276   1.290   1.354   1.356   1.371   1.378   1.403
 23 A"   24 A"   64 A'   25 A"   65 A'   26 A"   66 A'   67 A'                 
  1.405   1.463   1.528   1.548   1.620   1.668   1.817   1.836
 68 A'   69 A'   70 A'   27 A"   71 A'   72 A'   73 A'   28 A"                 
  1.865   1.928   1.956   1.985   2.020   2.115   2.192   2.288
 74 A'   75 A'   76 A'   29 A"   77 A'   78 A'   79 A'   80 A'                 
  2.555   2.771   2.937   3.025   3.123   3.407   3.710   3.725
 30 A"   31 A"   81 A'   82 A'   83 A'   84 A'   32 A"   33 A"                 
  3.733   3.752   3.757   3.801   3.844   3.915   3.968   3.970
 85 A'   34 A"   86 A'   87 A'   88 A'   35 A"   36 A"   37 A"                 
  4.002   4.009   4.068   4.099   4.173   4.257   4.369   4.541
 89 A'   38 A"   39 A"   90 A'   91 A'   92 A'   93 A'   94 A'                 
  4.823   4.918   6.210   6.244   6.285   6.301   6.321   6.350
 95 A'   96 A'   40 A"   41 A"   42 A"   97 A'   98 A'   99 A'                 
  6.390   6.654   6.736   6.853   7.520   7.562   7.681  23.369
100 A'  101 A'  102 A'  103 A'   43 A"  104 A'  105 A'  106 A'                 
 24.090  47.886  66.696  66.709  66.752 289.716 289.758 289.897
107 A'  108 A'  109 A'  110 A'  111 A'   44 A"  112 A'  113 A'                 
*******
114 A'                                                                         
 --------------------------------------------------------------

          Ground-State Mulliken Net Atomic Charges

     Atom                 Charge (a.u.)
  ----------------------------------------
      1 F                    -0.099879
      2 Br                    0.058364
      3 F                    -0.101477
      4 F                    -0.061520
      5 C                     0.097184
      6 C                     0.107329
  ----------------------------------------
  Sum of atomic charges =     0.000000

 -----------------------------------------------------------------
                    Cartesian Multipole Moments
 -----------------------------------------------------------------
    Charge (ESU x 10^10)
                 0.0000
    Dipole Moment (Debye)
         X      -0.5005      Y       0.7300      Z      -0.0000
       Tot       0.8851
    Quadrupole Moments (Debye-Ang)
        XX     -44.3483     XY      -1.4726     YY     -46.2645
        XZ      -0.0000     YZ       0.0000     ZZ     -43.5635
    Octopole Moments (Debye-Ang^2)
       XXX     -30.5636    XXY       0.1923    XYY     -11.5799
       YYY      -8.0098    XXZ      -0.0000    XYZ       0.0000
       YYZ      -0.0000    XZZ      -5.2712    YZZ      -4.6699
       ZZZ      -0.0000
    Hexadecapole Moments (Debye-Ang^3)
      XXXX    -562.5006   XXXY      48.6801   XXYY    -136.6703
      XYYY      49.9750   YYYY    -267.0483   XXXZ      -0.0000
      XXYZ       0.0000   XYYZ      -0.0000   YYYZ       0.0000
      XXZZ     -99.1880   XYZZ      18.8661   YYZZ     -51.4553
      XZZZ      -0.0000   YZZZ       0.0000   ZZZZ     -43.3267
 -----------------------------------------------------------------
 Calculating analytic gradient of the SCF energy
 Gradient of SCF Energy
            1           2           3           4           5           6
    1  -0.0012632   0.0183621  -0.0031544  -0.0020543   0.0029040  -0.0147941
    2  -0.0012568  -0.0235909   0.0020117   0.0124121  -0.0045372   0.0149611
    3  -0.0000000  -0.0000000  -0.0000000   0.0000000   0.0000000  -0.0000000
 Max gradient component =       2.359E-02
 RMS gradient           =       9.252E-03
 Gradient time:  CPU 7.04 s  wall 1.86 s
 Geometry Optimization Parameters
   NAtoms,    NIC,     NZ,  NCons,   NDum,   NFix, NCnnct, MaxDiis
        6      32       0       0       0       0       0       0

 Cartesian Hessian Update
 Hessian Updated using BFGS Update


** GEOMETRY OPTIMIZATION IN DELOCALIZED INTERNAL COORDINATES **
   Searching for a Minimum

   Optimization Cycle:   9

                       Coordinates (Angstroms)
     ATOM                X               Y               Z
      1  F         1.9776541105    1.1009106814    0.0000000000
      2  Br       -1.2227529203    0.7983120444    0.0000000000
      3  F         2.3899451868   -1.0511833677    0.0000000000
      4  F        -0.2419627924   -1.6427463977    0.0000000000
      5  C         1.4668590615   -0.1141167469    0.0000000000
      6  C         0.1665410406   -0.3728662268    0.0000000000
   Point Group: cs    Number of degrees of freedom:     9


   Energy is  -2949.937373467

 Hessian Updated using BFGS Update

  9 Hessian modes will be used to form the next step
  Hessian Eigenvalues:
     0.075150    0.250003    0.252646    0.290897    0.392124    0.425478
     0.433801    0.536250    0.751360

 Minimum Search - Taking Simple RFO Step
 Searching for Lamda that Minimizes Along All modes
 Value Taken    Lamda =  -0.00330154
 Step Taken.  Stepsize is  0.191201

                             Maximum     Tolerance    Cnvgd?
         Gradient           0.014372      0.000300      NO
         Displacement       0.154165      0.001200      NO
         Energy change     -0.008215      0.000001      NO


 New Cartesian Coordinates Obtained by Inverse Iteration

 Displacement from previous Coordinates is:  0.141960
 ----------------------------------------------------------------
             Standard Nuclear Orientation (Angstroms)
    I     Atom           X                Y                Z
 ----------------------------------------------------------------
    1      F       1.9564397631     1.1024724207     0.0000000000
    2      Br     -1.2092049792     0.8506194755     0.0000000000
    3      F       2.3946311977    -1.0439425615     0.0000000000
    4      F      -0.2246579848    -1.6780288140     0.0000000000
    5      C       1.4574509220    -0.1168746445     0.0000000000
    6      C       0.1616247680    -0.3959358896     0.0000000000
 ----------------------------------------------------------------
 Molecular Point Group                 Cs    NOp =  2
 Largest Abelian Subgroup              Cs    NOp =  2
 Nuclear Repulsion Energy =   417.6533386098 hartrees
 There are       37 alpha and       37 beta electrons
 Applying Cartesian multipole field
    Component          Value
    ---------          -----
     (2,0,0)        1.00000E-11
     (0,2,0)        2.00000E-11
     (0,0,2)       -3.00000E-11
 Nucleus-field energy     =     0.0000000106 hartrees
 Requested basis set is 6-311++G(d,p)
 There are 49 shells and 158 basis functions
 A cutoff of  1.0D-11 yielded   1041 shell pairs
 There are     11365 function pairs (     12511 Cartesian)
 Smallest overlap matrix eigenvalue = 6.52E-05
 Guess MOs from SCF MO coefficient file

 -----------------------------------------------------------------------
  General SCF calculation program by
  Eric Jon Sundstrom, Paul Horn, Yuezhi Mao, Dmitri Zuev, Alec White,
  David Stuck, Shaama M.S., Shane Yost, Joonho Lee, David Small,
  Daniel Levine, Susi Lehtola, Hugh Burton, Evgeny Epifanovsky
 -----------------------------------------------------------------------
 Exchange:     0.2000 Hartree-Fock + 0.0800 Slater + 0.7200 B88
 Correlation:  0.1900 VWN1RPA + 0.8100 LYP
 Using SG-1 standard quadrature grid
 using 4 threads for integral computing
 -------------------------------------------------------
 OpenMP Integral computing Module                
 Release: version 2.0, May 2017, Q-Chem Inc. Pleasanton 
 -------------------------------------------------------
 -------------------------------------------------------
 OpenMP BLAS3 based DFT computing Module                
 Release: version 1.0, May 2013, Q-Chem Inc. Pittsburgh 
 -------------------------------------------------------
 A restricted SCF calculation will be
 performed using DIIS
 SCF converges when DIIS error is below 1.0e-08
 ---------------------------------------
  Cycle       Energy         DIIS error
 ---------------------------------------
    1   -2949.9381938884      5.18e-04  
    2   -2949.9392791922      2.43e-04  
    3   -2949.9392543047      2.64e-04  
    4   -2949.9394178847      3.82e-05  
    5   -2949.9394208639      1.92e-05  
    6   -2949.9394216606      3.61e-06  
    7   -2949.9394216942      1.23e-06  
    8   -2949.9394216971      4.13e-07  
    9   -2949.9394216974      7.28e-08  
   10   -2949.9394216975      3.17e-08  
   11   -2949.9394216974      5.79e-09  Convergence criterion met
 ---------------------------------------
 SCF time:   CPU 21.84s  wall 6.00s 
 SCF   energy in the final basis set =    -2949.9394216974
 Total energy in the final basis set =    -2949.9394216974

 --------------------------------------------------------------
             Orbital Energies (a.u.) and Symmetries
 --------------------------------------------------------------

 Alpha MOs, Restricted
 -- Occupied --                  
-482.87  -62.53  -56.35  -56.34  -56.34  -24.75  -24.75  -24.73
  1 A'    2 A'    3 A'    4 A'    1 A"    5 A'    6 A'    7 A'                 
-10.376 -10.333  -8.735  -6.567  -6.553  -6.552  -2.678  -2.674
  8 A'    9 A'   10 A'   11 A'   12 A'    2 A"   13 A'   14 A'                 
 -2.673  -2.662  -2.662  -1.328  -1.278  -1.268  -0.874  -0.792
  3 A"    4 A"   15 A'   16 A'   17 A'   18 A'   19 A'   20 A'                 
 -0.670  -0.622  -0.606  -0.566  -0.524  -0.505  -0.494  -0.484
 21 A'   22 A'   23 A'    5 A"   24 A'    6 A"   25 A'    7 A"                 
 -0.465  -0.428  -0.360  -0.335  -0.272
 26 A'   27 A'    8 A"   28 A'    9 A"                                         
 -- Virtual --                   
 -0.039  -0.012  -0.009   0.022   0.029   0.045   0.054   0.065
 29 A'   10 A"   30 A'   31 A'   32 A'   11 A"   33 A'   34 A'                 
  0.077   0.088   0.103   0.103   0.110   0.138   0.145   0.182
 12 A"   35 A'   13 A"   36 A'   37 A'   38 A'   39 A'   40 A'                 
  0.229   0.242   0.252   0.285   0.288   0.289   0.312   0.315
 14 A"   41 A'   42 A'   43 A'   44 A'   15 A"   45 A'   46 A'                 
  0.328   0.341   0.356   0.375   0.385   0.407   0.422   0.441
 16 A"   47 A'   48 A'   49 A'   50 A'   17 A"   51 A'   52 A'                 
  0.475   0.477   0.518   0.539   0.556   0.565   0.603   0.696
 53 A'   18 A"   19 A"   54 A'   20 A"   55 A'   56 A'   57 A'                 
  0.702   0.719   0.769   0.848   0.889   0.925   0.981   1.092
 21 A"   58 A'   59 A'   60 A'   61 A'   62 A'   63 A'   22 A"                 
  1.135   1.272   1.290   1.354   1.357   1.370   1.381   1.403
 23 A"   24 A"   64 A'   25 A"   65 A'   26 A"   66 A'   67 A'                 
  1.406   1.462   1.527   1.546   1.618   1.655   1.816   1.837
 68 A'   69 A'   70 A'   27 A"   71 A'   72 A'   73 A'   28 A"                 
  1.860   1.929   1.955   1.983   2.012   2.115   2.189   2.274
 74 A'   75 A'   76 A'   29 A"   77 A'   78 A'   79 A'   80 A'                 
  2.553   2.769   2.930   3.022   3.117   3.397   3.710   3.725
 30 A"   31 A"   81 A'   82 A'   83 A'   84 A'   32 A"   33 A"                 
  3.732   3.750   3.757   3.797   3.838   3.911   3.968   3.970
 85 A'   34 A"   86 A'   87 A'   88 A'   35 A"   36 A"   37 A"                 
  4.002   4.003   4.062   4.096   4.171   4.247   4.366   4.539
 89 A'   38 A"   39 A"   90 A'   91 A'   92 A'   93 A'   94 A'                 
  4.820   4.917   6.210   6.244   6.283   6.300   6.321   6.344
 95 A'   96 A'   40 A"   41 A"   42 A"   97 A'   98 A'   99 A'                 
  6.391   6.640   6.729   6.851   7.521   7.558   7.669  23.361
100 A'  101 A'  102 A'  103 A'   43 A"  104 A'  105 A'  106 A'                 
 24.088  47.874  66.695  66.706  66.749 289.716 289.753 289.887
107 A'  108 A'  109 A'  110 A'  111 A'   44 A"  112 A'  113 A'                 
*******
114 A'                                                                         

 Beta MOs, Restricted
 -- Occupied --                  
-482.87  -62.53  -56.35  -56.34  -56.34  -24.75  -24.75  -24.73
  1 A'    2 A'    3 A'    4 A'    1 A"    5 A'    6 A'    7 A'                 
-10.376 -10.333  -8.735  -6.567  -6.553  -6.552  -2.678  -2.674
  8 A'    9 A'   10 A'   11 A'   12 A'    2 A"   13 A'   14 A'                 
 -2.673  -2.662  -2.662  -1.328  -1.278  -1.268  -0.874  -0.792
  3 A"    4 A"   15 A'   16 A'   17 A'   18 A'   19 A'   20 A'                 
 -0.670  -0.622  -0.606  -0.566  -0.524  -0.505  -0.494  -0.484
 21 A'   22 A'   23 A'    5 A"   24 A'    6 A"   25 A'    7 A"                 
 -0.465  -0.428  -0.360  -0.335  -0.272
 26 A'   27 A'    8 A"   28 A'    9 A"                                         
 -- Virtual --                   
 -0.039  -0.012  -0.009   0.022   0.029   0.045   0.054   0.065
 29 A'   10 A"   30 A'   31 A'   32 A'   11 A"   33 A'   34 A'                 
  0.077   0.088   0.103   0.103   0.110   0.138   0.145   0.182
 12 A"   35 A'   13 A"   36 A'   37 A'   38 A'   39 A'   40 A'                 
  0.229   0.242   0.252   0.285   0.288   0.289   0.312   0.315
 14 A"   41 A'   42 A'   43 A'   44 A'   15 A"   45 A'   46 A'                 
  0.328   0.341   0.356   0.375   0.385   0.407   0.422   0.441
 16 A"   47 A'   48 A'   49 A'   50 A'   17 A"   51 A'   52 A'                 
  0.475   0.477   0.518   0.539   0.556   0.565   0.603   0.696
 53 A'   18 A"   19 A"   54 A'   20 A"   55 A'   56 A'   57 A'                 
  0.702   0.719   0.769   0.848   0.889   0.925   0.981   1.092
 21 A"   58 A'   59 A'   60 A'   61 A'   62 A'   63 A'   22 A"                 
  1.135   1.272   1.290   1.354   1.357   1.370   1.381   1.403
 23 A"   24 A"   64 A'   25 A"   65 A'   26 A"   66 A'   67 A'                 
  1.406   1.462   1.527   1.546   1.618   1.655   1.816   1.837
 68 A'   69 A'   70 A'   27 A"   71 A'   72 A'   73 A'   28 A"                 
  1.860   1.929   1.955   1.983   2.012   2.115   2.189   2.274
 74 A'   75 A'   76 A'   29 A"   77 A'   78 A'   79 A'   80 A'                 
  2.553   2.769   2.930   3.022   3.117   3.397   3.710   3.725
 30 A"   31 A"   81 A'   82 A'   83 A'   84 A'   32 A"   33 A"                 
  3.732   3.750   3.757   3.797   3.838   3.911   3.968   3.970
 85 A'   34 A"   86 A'   87 A'   88 A'   35 A"   36 A"   37 A"                 
  4.002   4.003   4.062   4.096   4.171   4.247   4.366   4.539
 89 A'   38 A"   39 A"   90 A'   91 A'   92 A'   93 A'   94 A'                 
  4.820   4.917   6.210   6.244   6.283   6.300   6.321   6.344
 95 A'   96 A'   40 A"   41 A"   42 A"   97 A'   98 A'   99 A'                 
  6.391   6.640   6.729   6.851   7.521   7.558   7.669  23.361
100 A'  101 A'  102 A'  103 A'   43 A"  104 A'  105 A'  106 A'                 
 24.088  47.874  66.695  66.706  66.749 289.716 289.753 289.887
107 A'  108 A'  109 A'  110 A'  111 A'   44 A"  112 A'  113 A'                 
*******
114 A'                                                                         
 --------------------------------------------------------------

          Ground-State Mulliken Net Atomic Charges

     Atom                 Charge (a.u.)
  ----------------------------------------
      1 F                    -0.096114
      2 Br                    0.051069
      3 F                    -0.101671
      4 F                    -0.068343
      5 C                     0.088807
      6 C                     0.126251
  ----------------------------------------
  Sum of atomic charges =     0.000000

 -----------------------------------------------------------------
                    Cartesian Multipole Moments
 -----------------------------------------------------------------
    Charge (ESU x 10^10)
                 0.0000
    Dipole Moment (Debye)
         X      -0.4711      Y       0.7416      Z       0.0000
       Tot       0.8785
    Quadrupole Moments (Debye-Ang)
        XX     -44.5224     XY      -1.4738     YY     -46.1205
        XZ       0.0000     YZ      -0.0000     ZZ     -43.6395
    Octopole Moments (Debye-Ang^2)
       XXX     -30.4577    XXY      -0.3036    XYY     -12.0615
       YYY      -9.4864    XXZ      -0.0000    XYZ       0.0000
       YYZ      -0.0000    XZZ      -5.3755    YZZ      -5.3797
       ZZZ       0.0000
    Hexadecapole Moments (Debye-Ang^3)
      XXXX    -558.1841   XXXY      52.5678   XXYY    -137.0527
      XYYY      52.3267   YYYY    -278.8236   XXXZ       0.0000
      XXYZ      -0.0000   XYYZ       0.0000   YYYZ      -0.0000
      XXZZ     -98.2168   XYZZ      20.0379   YYZZ     -53.6719
      XZZZ       0.0000   YZZZ      -0.0000   ZZZZ     -43.5145
 -----------------------------------------------------------------
 Calculating analytic gradient of the SCF energy
 Gradient of SCF Energy
            1           2           3           4           5           6
    1  -0.0006897   0.0079438  -0.0016797   0.0012814   0.0000992  -0.0069549
    2  -0.0007413  -0.0077947   0.0005170   0.0012403  -0.0016021   0.0083808
    3  -0.0000000  -0.0000000  -0.0000000   0.0000000   0.0000000  -0.0000000
 Max gradient component =       8.381E-03
 RMS gradient           =       3.744E-03
 Gradient time:  CPU 7.02 s  wall 1.85 s
 Geometry Optimization Parameters
   NAtoms,    NIC,     NZ,  NCons,   NDum,   NFix, NCnnct, MaxDiis
        6      32       0       0       0       0       0       0

 Cartesian Hessian Update
 Hessian Updated using BFGS Update


** GEOMETRY OPTIMIZATION IN DELOCALIZED INTERNAL COORDINATES **
   Searching for a Minimum

   Optimization Cycle:  10

                       Coordinates (Angstroms)
     ATOM                X               Y               Z
      1  F         1.9564397631    1.1024724207    0.0000000000
      2  Br       -1.2092049792    0.8506194755    0.0000000000
      3  F         2.3946311977   -1.0439425615    0.0000000000
      4  F        -0.2246579848   -1.6780288140    0.0000000000
      5  C         1.4574509220   -0.1168746445    0.0000000000
      6  C         0.1616247680   -0.3959358896    0.0000000000
   Point Group: cs    Number of degrees of freedom:     9


   Energy is  -2949.939421697

 Hessian Updated using BFGS Update

  9 Hessian modes will be used to form the next step
  Hessian Eigenvalues:
     0.064427    0.249348    0.250205    0.289385    0.393159    0.425677
     0.433551    0.526925    0.694997

 Minimum Search - Taking Simple RFO Step
 Searching for Lamda that Minimizes Along All modes
 Value Taken    Lamda =  -0.00041110
 Step Taken.  Stepsize is  0.063834

                             Maximum     Tolerance    Cnvgd?
         Gradient           0.005603      0.000300      NO
         Displacement       0.048784      0.001200      NO
         Energy change     -0.002048      0.000001      NO


 New Cartesian Coordinates Obtained by Inverse Iteration

 Displacement from previous Coordinates is:  0.054743
 ----------------------------------------------------------------
             Standard Nuclear Orientation (Angstroms)
    I     Atom           X                Y                Z
 ----------------------------------------------------------------
    1      F       1.9476309359     1.1028742176     0.0000000000
    2      Br     -1.2043969442     0.8695045425     0.0000000000
    3      F       2.4032047679    -1.0380027662     0.0000000000
    4      F      -0.2265757105    -1.6892991343     0.0000000000
    5      C       1.4559871552    -0.1193115571     0.0000000000
    6      C       0.1604334824    -0.4074553158     0.0000000000
 ----------------------------------------------------------------
 Molecular Point Group                 Cs    NOp =  2
 Largest Abelian Subgroup              Cs    NOp =  2
 Nuclear Repulsion Energy =   416.5021995594 hartrees
 There are       37 alpha and       37 beta electrons
 Applying Cartesian multipole field
    Component          Value
    ---------          -----
     (2,0,0)        1.00000E-11
     (0,2,0)        2.00000E-11
     (0,0,2)       -3.00000E-11
 Nucleus-field energy     =     0.0000000106 hartrees
 Requested basis set is 6-311++G(d,p)
 There are 49 shells and 158 basis functions
 A cutoff of  1.0D-11 yielded   1040 shell pairs
 There are     11353 function pairs (     12499 Cartesian)
 Smallest overlap matrix eigenvalue = 6.81E-05
 Guess MOs from SCF MO coefficient file

 -----------------------------------------------------------------------
  General SCF calculation program by
  Eric Jon Sundstrom, Paul Horn, Yuezhi Mao, Dmitri Zuev, Alec White,
  David Stuck, Shaama M.S., Shane Yost, Joonho Lee, David Small,
  Daniel Levine, Susi Lehtola, Hugh Burton, Evgeny Epifanovsky
 -----------------------------------------------------------------------
 Exchange:     0.2000 Hartree-Fock + 0.0800 Slater + 0.7200 B88
 Correlation:  0.1900 VWN1RPA + 0.8100 LYP
 Using SG-1 standard quadrature grid
 using 4 threads for integral computing
 -------------------------------------------------------
 OpenMP Integral computing Module                
 Release: version 2.0, May 2017, Q-Chem Inc. Pleasanton 
 -------------------------------------------------------
 -------------------------------------------------------
 OpenMP BLAS3 based DFT computing Module                
 Release: version 1.0, May 2013, Q-Chem Inc. Pittsburgh 
 -------------------------------------------------------
 A restricted SCF calculation will be
 performed using DIIS
 SCF converges when DIIS error is below 1.0e-08
 ---------------------------------------
  Cycle       Energy         DIIS error
 ---------------------------------------
    1   -2949.9394607512      2.16e-04  
    2   -2949.9396476671      1.00e-04  
    3   -2949.9396399812      1.15e-04  
    4   -2949.9396720200      1.55e-05  
    5   -2949.9396724895      7.39e-06  
    6   -2949.9396726086      1.54e-06  
    7   -2949.9396726147      4.31e-07  
    8   -2949.9396726151      1.69e-07  
    9   -2949.9396726152      3.07e-08  
   10   -2949.9396726151      1.49e-08  
   11   -2949.9396726152      3.22e-09  Convergence criterion met
 ---------------------------------------
 SCF time:   CPU 21.83s  wall 6.00s 
 SCF   energy in the final basis set =    -2949.9396726152
 Total energy in the final basis set =    -2949.9396726152

 --------------------------------------------------------------
             Orbital Energies (a.u.) and Symmetries
 --------------------------------------------------------------

 Alpha MOs, Restricted
 -- Occupied --                  
-482.87  -62.53  -56.35  -56.34  -56.34  -24.75  -24.75  -24.74
  1 A'    2 A'    3 A'    4 A'    1 A"    5 A'    6 A'    7 A'                 
-10.377 -10.334  -8.734  -6.567  -6.552  -6.552  -2.678  -2.673
  8 A'    9 A'   10 A'   11 A'   12 A'    2 A"   13 A'   14 A'                 
 -2.673  -2.662  -2.662  -1.329  -1.279  -1.269  -0.872  -0.791
  3 A"    4 A"   15 A'   16 A'   17 A'   18 A'   19 A'   20 A'                 
 -0.671  -0.622  -0.606  -0.566  -0.524  -0.506  -0.494  -0.484
 21 A'   22 A'   23 A'    5 A"   24 A'    6 A"   25 A'    7 A"                 
 -0.465  -0.427  -0.359  -0.335  -0.273
 26 A'   27 A'    8 A"   28 A'    9 A"                                         
 -- Virtual --                   
 -0.043  -0.013  -0.009   0.021   0.029   0.045   0.054   0.065
 29 A'   10 A"   30 A'   31 A'   32 A'   11 A"   33 A'   34 A'                 
  0.077   0.087   0.102   0.102   0.110   0.137   0.145   0.182
 12 A"   35 A'   13 A"   36 A'   37 A'   38 A'   39 A'   40 A'                 
  0.229   0.243   0.252   0.284   0.287   0.289   0.312   0.315
 14 A"   41 A'   42 A'   43 A'   44 A'   15 A"   45 A'   46 A'                 
  0.328   0.341   0.355   0.375   0.384   0.408   0.421   0.437
 16 A"   47 A'   48 A'   49 A'   50 A'   17 A"   51 A'   52 A'                 
  0.472   0.475   0.518   0.539   0.557   0.567   0.602   0.693
 53 A'   18 A"   19 A"   54 A'   20 A"   55 A'   56 A'   57 A'                 
  0.701   0.718   0.768   0.848   0.888   0.921   0.979   1.091
 21 A"   58 A'   59 A'   60 A'   61 A'   62 A'   63 A'   22 A"                 
  1.133   1.270   1.291   1.353   1.356   1.370   1.383   1.401
 23 A"   24 A"   64 A'   25 A"   65 A'   26 A"   66 A'   67 A'                 
  1.407   1.461   1.525   1.545   1.618   1.648   1.814   1.836
 68 A'   69 A'   70 A'   27 A"   71 A'   72 A'   73 A'   28 A"                 
  1.857   1.927   1.955   1.982   2.009   2.115   2.186   2.272
 74 A'   75 A'   76 A'   29 A"   77 A'   78 A'   79 A'   80 A'                 
  2.552   2.768   2.927   3.020   3.113   3.396   3.710   3.724
 30 A"   31 A"   81 A'   82 A'   83 A'   84 A'   32 A"   33 A"                 
  3.732   3.749   3.756   3.795   3.836   3.910   3.968   3.970
 85 A'   34 A"   86 A'   87 A'   88 A'   35 A"   36 A"   37 A"                 
  4.001   4.003   4.060   4.093   4.169   4.243   4.364   4.538
 38 A"   89 A'   39 A"   90 A'   91 A'   92 A'   93 A'   94 A'                 
  4.819   4.916   6.210   6.243   6.282   6.301   6.322   6.342
 95 A'   96 A'   40 A"   41 A"   42 A"   97 A'   98 A'   99 A'                 
  6.389   6.633   6.727   6.850   7.521   7.557   7.664  23.360
100 A'  101 A'  102 A'  103 A'   43 A"  104 A'  105 A'  106 A'                 
 24.080  47.869  66.695  66.705  66.748 289.716 289.751 289.884
107 A'  108 A'  109 A'  110 A'  111 A'   44 A"  112 A'  113 A'                 
*******
114 A'                                                                         

 Beta MOs, Restricted
 -- Occupied --                  
-482.87  -62.53  -56.35  -56.34  -56.34  -24.75  -24.75  -24.74
  1 A'    2 A'    3 A'    4 A'    1 A"    5 A'    6 A'    7 A'                 
-10.377 -10.334  -8.734  -6.567  -6.552  -6.552  -2.678  -2.673
  8 A'    9 A'   10 A'   11 A'   12 A'    2 A"   13 A'   14 A'                 
 -2.673  -2.662  -2.662  -1.329  -1.279  -1.269  -0.872  -0.791
  3 A"    4 A"   15 A'   16 A'   17 A'   18 A'   19 A'   20 A'                 
 -0.671  -0.622  -0.606  -0.566  -0.524  -0.506  -0.494  -0.484
 21 A'   22 A'   23 A'    5 A"   24 A'    6 A"   25 A'    7 A"                 
 -0.465  -0.427  -0.359  -0.335  -0.273
 26 A'   27 A'    8 A"   28 A'    9 A"                                         
 -- Virtual --                   
 -0.043  -0.013  -0.009   0.021   0.029   0.045   0.054   0.065
 29 A'   10 A"   30 A'   31 A'   32 A'   11 A"   33 A'   34 A'                 
  0.077   0.087   0.102   0.102   0.110   0.137   0.145   0.182
 12 A"   35 A'   13 A"   36 A'   37 A'   38 A'   39 A'   40 A'                 
  0.229   0.243   0.252   0.284   0.287   0.289   0.312   0.315
 14 A"   41 A'   42 A'   43 A'   44 A'   15 A"   45 A'   46 A'                 
  0.328   0.341   0.355   0.375   0.384   0.408   0.421   0.437
 16 A"   47 A'   48 A'   49 A'   50 A'   17 A"   51 A'   52 A'                 
  0.472   0.475   0.518   0.539   0.557   0.567   0.602   0.693
 53 A'   18 A"   19 A"   54 A'   20 A"   55 A'   56 A'   57 A'                 
  0.701   0.718   0.768   0.848   0.888   0.921   0.979   1.091
 21 A"   58 A'   59 A'   60 A'   61 A'   62 A'   63 A'   22 A"                 
  1.133   1.270   1.291   1.353   1.356   1.370   1.383   1.401
 23 A"   24 A"   64 A'   25 A"   65 A'   26 A"   66 A'   67 A'                 
  1.407   1.461   1.525   1.545   1.618   1.648   1.814   1.836
 68 A'   69 A'   70 A'   27 A"   71 A'   72 A'   73 A'   28 A"                 
  1.857   1.927   1.955   1.982   2.009   2.115   2.186   2.272
 74 A'   75 A'   76 A'   29 A"   77 A'   78 A'   79 A'   80 A'                 
  2.552   2.768   2.927   3.020   3.113   3.396   3.710   3.724
 30 A"   31 A"   81 A'   82 A'   83 A'   84 A'   32 A"   33 A"                 
  3.732   3.749   3.756   3.795   3.836   3.910   3.968   3.970
 85 A'   34 A"   86 A'   87 A'   88 A'   35 A"   36 A"   37 A"                 
  4.001   4.003   4.060   4.093   4.169   4.243   4.364   4.538
 38 A"   89 A'   39 A"   90 A'   91 A'   92 A'   93 A'   94 A'                 
  4.819   4.916   6.210   6.243   6.282   6.301   6.322   6.342
 95 A'   96 A'   40 A"   41 A"   42 A"   97 A'   98 A'   99 A'                 
  6.389   6.633   6.727   6.850   7.521   7.557   7.664  23.360
100 A'  101 A'  102 A'  103 A'   43 A"  104 A'  105 A'  106 A'                 
 24.080  47.869  66.695  66.705  66.748 289.716 289.751 289.884
107 A'  108 A'  109 A'  110 A'  111 A'   44 A"  112 A'  113 A'                 
*******
114 A'                                                                         
 --------------------------------------------------------------

          Ground-State Mulliken Net Atomic Charges

     Atom                 Charge (a.u.)
  ----------------------------------------
      1 F                    -0.094251
      2 Br                    0.046666
      3 F                    -0.102051
      4 F                    -0.069219
      5 C                     0.086458
      6 C                     0.132397
  ----------------------------------------
  Sum of atomic charges =     0.000000

 -----------------------------------------------------------------
                    Cartesian Multipole Moments
 -----------------------------------------------------------------
    Charge (ESU x 10^10)
                 0.0000
    Dipole Moment (Debye)
         X      -0.4500      Y       0.7165      Z      -0.0000
       Tot       0.8461
    Quadrupole Moments (Debye-Ang)
        XX     -44.6135     XY      -1.4723     YY     -46.0487
        XZ       0.0000     YZ       0.0000     ZZ     -43.6792
    Octopole Moments (Debye-Ang^2)
       XXX     -30.4493    XXY      -0.4990    XYY     -12.1986
       YYY     -10.1043    XXZ       0.0000    XYZ      -0.0000
       YYZ       0.0000    XZZ      -5.4138    YZZ      -5.6467
       ZZZ      -0.0000
    Hexadecapole Moments (Debye-Ang^3)
      XXXX    -558.0203   XXXY      53.9367   XXYY    -137.3973
      XYYY      53.0500   YYYY    -282.9185   XXXZ       0.0000
      XXYZ       0.0000   XYYZ      -0.0000   YYYZ       0.0000
      XXZZ     -98.0822   XYZZ      20.4246   YYZZ     -54.4610
      XZZZ       0.0000   YZZZ       0.0000   ZZZZ     -43.6200
 -----------------------------------------------------------------
 Calculating analytic gradient of the SCF energy
 Gradient of SCF Energy
            1           2           3           4           5           6
    1  -0.0002590   0.0036538  -0.0004391   0.0015066   0.0005710  -0.0050334
    2  -0.0006795  -0.0021387   0.0003076  -0.0012873  -0.0000271   0.0038249
    3  -0.0000000  -0.0000000  -0.0000000   0.0000000   0.0000000  -0.0000000
 Max gradient component =       5.033E-03
 RMS gradient           =       1.870E-03
 Gradient time:  CPU 7.01 s  wall 1.85 s
 Geometry Optimization Parameters
   NAtoms,    NIC,     NZ,  NCons,   NDum,   NFix, NCnnct, MaxDiis
        6      32       0       0       0       0       0       0

 Cartesian Hessian Update
 Hessian Updated using BFGS Update


** GEOMETRY OPTIMIZATION IN DELOCALIZED INTERNAL COORDINATES **
   Searching for a Minimum

   Optimization Cycle:  11

                       Coordinates (Angstroms)
     ATOM                X               Y               Z
      1  F         1.9476309359    1.1028742176    0.0000000000
      2  Br       -1.2043969442    0.8695045425    0.0000000000
      3  F         2.4032047679   -1.0380027662    0.0000000000
      4  F        -0.2265757105   -1.6892991343    0.0000000000
      5  C         1.4559871552   -0.1193115571    0.0000000000
      6  C         0.1604334824   -0.4074553158    0.0000000000
   Point Group: cs    Number of degrees of freedom:     9


   Energy is  -2949.939672615

 Hessian Updated using BFGS Update

  9 Hessian modes will be used to form the next step
  Hessian Eigenvalues:
     0.068187    0.233132    0.250478    0.286551    0.392500    0.425846
     0.433579    0.470444    0.618247

 Minimum Search - Taking Simple RFO Step
 Searching for Lamda that Minimizes Along All modes
 Value Taken    Lamda =  -0.00007079
 Step Taken.  Stepsize is  0.016798

                             Maximum     Tolerance    Cnvgd?
         Gradient           0.002600      0.000300      NO
         Displacement       0.010123      0.001200      NO
         Energy change     -0.000251      0.000001      NO


 New Cartesian Coordinates Obtained by Inverse Iteration

 Displacement from previous Coordinates is:  0.016332
 ----------------------------------------------------------------
             Standard Nuclear Orientation (Angstroms)
    I     Atom           X                Y                Z
 ----------------------------------------------------------------
    1      F       1.9453588535     1.1035732077     0.0000000000
    2      Br     -1.2046547488     0.8733226068     0.0000000000
    3      F       2.4072273912    -1.0363533700     0.0000000000
    4      F      -0.2303800268    -1.6904582456     0.0000000000
    5      C       1.4566387632    -0.1204068119     0.0000000000
    6      C       0.1620934545    -0.4113674004     0.0000000000
 ----------------------------------------------------------------
 Molecular Point Group                 Cs    NOp =  2
 Largest Abelian Subgroup              Cs    NOp =  2
 Nuclear Repulsion Energy =   416.0900672412 hartrees
 There are       37 alpha and       37 beta electrons
 Applying Cartesian multipole field
    Component          Value
    ---------          -----
     (2,0,0)        1.00000E-11
     (0,2,0)        2.00000E-11
     (0,0,2)       -3.00000E-11
 Nucleus-field energy     =     0.0000000107 hartrees
 Requested basis set is 6-311++G(d,p)
 There are 49 shells and 158 basis functions
 A cutoff of  1.0D-11 yielded   1040 shell pairs
 There are     11353 function pairs (     12499 Cartesian)
 Smallest overlap matrix eigenvalue = 6.84E-05
 Guess MOs from SCF MO coefficient file

 -----------------------------------------------------------------------
  General SCF calculation program by
  Eric Jon Sundstrom, Paul Horn, Yuezhi Mao, Dmitri Zuev, Alec White,
  David Stuck, Shaama M.S., Shane Yost, Joonho Lee, David Small,
  Daniel Levine, Susi Lehtola, Hugh Burton, Evgeny Epifanovsky
 -----------------------------------------------------------------------
 Exchange:     0.2000 Hartree-Fock + 0.0800 Slater + 0.7200 B88
 Correlation:  0.1900 VWN1RPA + 0.8100 LYP
 Using SG-1 standard quadrature grid
 using 4 threads for integral computing
 -------------------------------------------------------
 OpenMP Integral computing Module                
 Release: version 2.0, May 2017, Q-Chem Inc. Pleasanton 
 -------------------------------------------------------
 -------------------------------------------------------
 OpenMP BLAS3 based DFT computing Module                
 Release: version 1.0, May 2013, Q-Chem Inc. Pittsburgh 
 -------------------------------------------------------
 A restricted SCF calculation will be
 performed using DIIS
 SCF converges when DIIS error is below 1.0e-08
 ---------------------------------------
  Cycle       Energy         DIIS error
 ---------------------------------------
    1   -2949.9396892964      8.61e-05  
    2   -2949.9397194509      3.09e-05  
    3   -2949.9397170692      4.27e-05  
    4   -2949.9397218656      5.49e-06  
    5   -2949.9397219181      2.74e-06  
    6   -2949.9397219335      5.24e-07  
    7   -2949.9397219342      1.29e-07  
    8   -2949.9397219342      6.04e-08  
    9   -2949.9397219342      7.08e-09  Convergence criterion met
 ---------------------------------------
 SCF time:   CPU 17.87s  wall 5.00s 
 SCF   energy in the final basis set =    -2949.9397219342
 Total energy in the final basis set =    -2949.9397219342

 --------------------------------------------------------------
             Orbital Energies (a.u.) and Symmetries
 --------------------------------------------------------------

 Alpha MOs, Restricted
 -- Occupied --                  
-482.87  -62.53  -56.35  -56.34  -56.34  -24.75  -24.75  -24.74
  1 A'    2 A'    3 A'    4 A'    1 A"    5 A'    6 A'    7 A'                 
-10.378 -10.335  -8.734  -6.567  -6.552  -6.552  -2.677  -2.673
  8 A'    9 A'   10 A'   11 A'   12 A'    2 A"   13 A'   14 A'                 
 -2.673  -2.661  -2.661  -1.328  -1.280  -1.269  -0.871  -0.791
  3 A"    4 A"   15 A'   16 A'   17 A'   18 A'   19 A'   20 A'                 
 -0.671  -0.623  -0.607  -0.566  -0.524  -0.507  -0.494  -0.484
 21 A'   22 A'   23 A'    5 A"   24 A'    6 A"   25 A'    7 A"                 
 -0.465  -0.427  -0.358  -0.334  -0.273
 26 A'   27 A'    8 A"   28 A'    9 A"                                         
 -- Virtual --                   
 -0.045  -0.013  -0.009   0.021   0.029   0.045   0.054   0.065
 29 A'   10 A"   30 A'   31 A'   32 A'   11 A"   33 A'   34 A'                 
  0.077   0.087   0.102   0.102   0.110   0.136   0.145   0.181
 12 A"   35 A'   36 A'   13 A"   37 A'   38 A'   39 A'   40 A'                 
  0.229   0.243   0.252   0.284   0.287   0.289   0.312   0.315
 14 A"   41 A'   42 A'   43 A'   44 A'   15 A"   45 A'   46 A'                 
  0.328   0.342   0.355   0.375   0.384   0.409   0.421   0.436
 16 A"   47 A'   48 A'   49 A'   50 A'   17 A"   51 A'   52 A'                 
  0.472   0.474   0.518   0.539   0.557   0.568   0.602   0.692
 53 A'   18 A"   19 A"   54 A'   20 A"   55 A'   56 A'   57 A'                 
  0.701   0.717   0.768   0.848   0.887   0.920   0.978   1.091
 21 A"   58 A'   59 A'   60 A'   61 A'   62 A'   63 A'   22 A"                 
  1.132   1.270   1.291   1.353   1.356   1.370   1.383   1.399
 23 A"   24 A"   64 A'   25 A"   65 A'   26 A"   66 A'   67 A'                 
  1.407   1.461   1.524   1.544   1.619   1.646   1.813   1.836
 68 A'   69 A'   70 A'   27 A"   71 A'   72 A'   73 A'   28 A"                 
  1.855   1.926   1.955   1.982   2.008   2.116   2.186   2.272
 74 A'   75 A'   76 A'   29 A"   77 A'   78 A'   79 A'   80 A'                 
  2.551   2.768   2.925   3.019   3.113   3.395   3.710   3.724
 30 A"   31 A"   81 A'   82 A'   83 A'   84 A'   32 A"   33 A"                 
  3.732   3.748   3.756   3.794   3.836   3.910   3.968   3.969
 85 A'   34 A"   86 A'   87 A'   88 A'   35 A"   36 A"   37 A"                 
  4.001   4.004   4.059   4.092   4.168   4.242   4.364   4.538
 38 A"   89 A'   39 A"   90 A'   91 A'   92 A'   93 A'   94 A'                 
  4.818   4.915   6.210   6.243   6.282   6.302   6.322   6.342
 95 A'   96 A'   40 A"   41 A"   42 A"   97 A'   98 A'   99 A'                 
  6.387   6.630   6.726   6.849   7.522   7.557   7.663  23.359
100 A'  101 A'  102 A'  103 A'   43 A"  104 A'  105 A'  106 A'                 
 24.080  47.867  66.695  66.704  66.748 289.716 289.751 289.883
107 A'  108 A'  109 A'  110 A'  111 A'   44 A"  112 A'  113 A'                 
*******
114 A'                                                                         

 Beta MOs, Restricted
 -- Occupied --                  
-482.87  -62.53  -56.35  -56.34  -56.34  -24.75  -24.75  -24.74
  1 A'    2 A'    3 A'    4 A'    1 A"    5 A'    6 A'    7 A'                 
-10.378 -10.335  -8.734  -6.567  -6.552  -6.552  -2.677  -2.673
  8 A'    9 A'   10 A'   11 A'   12 A'    2 A"   13 A'   14 A'                 
 -2.673  -2.661  -2.661  -1.328  -1.280  -1.269  -0.871  -0.791
  3 A"    4 A"   15 A'   16 A'   17 A'   18 A'   19 A'   20 A'                 
 -0.671  -0.623  -0.607  -0.566  -0.524  -0.507  -0.494  -0.484
 21 A'   22 A'   23 A'    5 A"   24 A'    6 A"   25 A'    7 A"                 
 -0.465  -0.427  -0.358  -0.334  -0.273
 26 A'   27 A'    8 A"   28 A'    9 A"                                         
 -- Virtual --                   
 -0.045  -0.013  -0.009   0.021   0.029   0.045   0.054   0.065
 29 A'   10 A"   30 A'   31 A'   32 A'   11 A"   33 A'   34 A'                 
  0.077   0.087   0.102   0.102   0.110   0.136   0.145   0.181
 12 A"   35 A'   36 A'   13 A"   37 A'   38 A'   39 A'   40 A'                 
  0.229   0.243   0.252   0.284   0.287   0.289   0.312   0.315
 14 A"   41 A'   42 A'   43 A'   44 A'   15 A"   45 A'   46 A'                 
  0.328   0.342   0.355   0.375   0.384   0.409   0.421   0.436
 16 A"   47 A'   48 A'   49 A'   50 A'   17 A"   51 A'   52 A'                 
  0.472   0.474   0.518   0.539   0.557   0.568   0.602   0.692
 53 A'   18 A"   19 A"   54 A'   20 A"   55 A'   56 A'   57 A'                 
  0.701   0.717   0.768   0.848   0.887   0.920   0.978   1.091
 21 A"   58 A'   59 A'   60 A'   61 A'   62 A'   63 A'   22 A"                 
  1.132   1.270   1.291   1.353   1.356   1.370   1.383   1.399
 23 A"   24 A"   64 A'   25 A"   65 A'   26 A"   66 A'   67 A'                 
  1.407   1.461   1.524   1.544   1.619   1.646   1.813   1.836
 68 A'   69 A'   70 A'   27 A"   71 A'   72 A'   73 A'   28 A"                 
  1.855   1.926   1.955   1.982   2.008   2.116   2.186   2.272
 74 A'   75 A'   76 A'   29 A"   77 A'   78 A'   79 A'   80 A'                 
  2.551   2.768   2.925   3.019   3.113   3.395   3.710   3.724
 30 A"   31 A"   81 A'   82 A'   83 A'   84 A'   32 A"   33 A"                 
  3.732   3.748   3.756   3.794   3.836   3.910   3.968   3.969
 85 A'   34 A"   86 A'   87 A'   88 A'   35 A"   36 A"   37 A"                 
  4.001   4.004   4.059   4.092   4.168   4.242   4.364   4.538
 38 A"   89 A'   39 A"   90 A'   91 A'   92 A'   93 A'   94 A'                 
  4.818   4.915   6.210   6.243   6.282   6.302   6.322   6.342
 95 A'   96 A'   40 A"   41 A"   42 A"   97 A'   98 A'   99 A'                 
  6.387   6.630   6.726   6.849   7.522   7.557   7.663  23.359
100 A'  101 A'  102 A'  103 A'   43 A"  104 A'  105 A'  106 A'                 
 24.080  47.867  66.695  66.704  66.748 289.716 289.751 289.883
107 A'  108 A'  109 A'  110 A'  111 A'   44 A"  112 A'  113 A'                 
*******
114 A'                                                                         
 --------------------------------------------------------------

          Ground-State Mulliken Net Atomic Charges

     Atom                 Charge (a.u.)
  ----------------------------------------
      1 F                    -0.094292
      2 Br                    0.044279
      3 F                    -0.102266
      4 F                    -0.068470
      5 C                     0.087074
      6 C                     0.133675
  ----------------------------------------
  Sum of atomic charges =     0.000000

 -----------------------------------------------------------------
                    Cartesian Multipole Moments
 -----------------------------------------------------------------
    Charge (ESU x 10^10)
                 0.0000
    Dipole Moment (Debye)
         X      -0.4379      Y       0.6929      Z      -0.0000
       Tot       0.8196
    Quadrupole Moments (Debye-Ang)
        XX     -44.6420     XY      -1.4740     YY     -46.0280
        XZ       0.0000     YZ       0.0000     ZZ     -43.6924
    Octopole Moments (Debye-Ang^2)
       XXX     -30.4188    XXY      -0.5394    XYY     -12.1980
       YYY     -10.3042    XXZ      -0.0000    XYZ       0.0000
       YYZ      -0.0000    XZZ      -5.4014    YZZ      -5.7113
       ZZZ      -0.0000
    Hexadecapole Moments (Debye-Ang^3)
      XXXX    -558.7894   XXXY      54.2345   XXYY    -137.5928
      XYYY      53.2412   YYYY    -283.7060   XXXZ      -0.0000
      XXYZ       0.0000   XYYZ       0.0000   YYYZ       0.0000
      XXZZ     -98.1938   XYZZ      20.5125   YYZZ     -54.6163
      XZZZ      -0.0000   YZZZ       0.0000   ZZZZ     -43.6574
 -----------------------------------------------------------------
 Calculating analytic gradient of the SCF energy
 Gradient of SCF Energy
            1           2           3           4           5           6
    1  -0.0000090   0.0017105  -0.0000372   0.0010150  -0.0002408  -0.0024385
    2  -0.0001414  -0.0003814   0.0001340  -0.0012051  -0.0000090   0.0016029
    3   0.0000000  -0.0000000  -0.0000000   0.0000000   0.0000000  -0.0000000
 Max gradient component =       2.438E-03
 RMS gradient           =       8.872E-04
 Gradient time:  CPU 7.03 s  wall 1.86 s
 Geometry Optimization Parameters
   NAtoms,    NIC,     NZ,  NCons,   NDum,   NFix, NCnnct, MaxDiis
        6      32       0       0       0       0       0       0

 Cartesian Hessian Update
 Hessian Updated using BFGS Update


** GEOMETRY OPTIMIZATION IN DELOCALIZED INTERNAL COORDINATES **
   Searching for a Minimum

   Optimization Cycle:  12

                       Coordinates (Angstroms)
     ATOM                X               Y               Z
      1  F         1.9453588535    1.1035732077    0.0000000000
      2  Br       -1.2046547488    0.8733226068    0.0000000000
      3  F         2.4072273912   -1.0363533700    0.0000000000
      4  F        -0.2303800268   -1.6904582456    0.0000000000
      5  C         1.4566387632   -0.1204068119    0.0000000000
      6  C         0.1620934545   -0.4113674004    0.0000000000
   Point Group: cs    Number of degrees of freedom:     9


   Energy is  -2949.939721934

 Hessian Updated using BFGS Update

  9 Hessian modes will be used to form the next step
  Hessian Eigenvalues:
     0.085188    0.165458    0.250502    0.283086    0.327334    0.394925
     0.431253    0.434573    0.600445

 Minimum Search - Taking Simple RFO Step
 Searching for Lamda that Minimizes Along All modes
 Value Taken    Lamda =  -0.00003726
 Step Taken.  Stepsize is  0.014811

                             Maximum     Tolerance    Cnvgd?
         Gradient           0.001467      0.000300      NO
         Displacement       0.009262      0.001200      NO
         Energy change     -0.000049      0.000001      NO


 New Cartesian Coordinates Obtained by Inverse Iteration

 Displacement from previous Coordinates is:  0.013848
 ----------------------------------------------------------------
             Standard Nuclear Orientation (Angstroms)
    I     Atom           X                Y                Z
 ----------------------------------------------------------------
    1      F       1.9459682592     1.1037434658     0.0000000000
    2      Br     -1.2078938273     0.8723583928     0.0000000000
    3      F       2.4101780642    -1.0359693795     0.0000000000
    4      F      -0.2347157326    -1.6883490434     0.0000000000
    5      C       1.4585593713    -0.1208959545     0.0000000000
    6      C       0.1641875520    -0.4125774946     0.0000000000
 ----------------------------------------------------------------
 Molecular Point Group                 Cs    NOp =  2
 Largest Abelian Subgroup              Cs    NOp =  2
 Nuclear Repulsion Energy =   415.8104075364 hartrees
 There are       37 alpha and       37 beta electrons
 Applying Cartesian multipole field
    Component          Value
    ---------          -----
     (2,0,0)        1.00000E-11
     (0,2,0)        2.00000E-11
     (0,0,2)       -3.00000E-11
 Nucleus-field energy     =     0.0000000107 hartrees
 Requested basis set is 6-311++G(d,p)
 There are 49 shells and 158 basis functions
 A cutoff of  1.0D-11 yielded   1040 shell pairs
 There are     11353 function pairs (     12499 Cartesian)
 Smallest overlap matrix eigenvalue = 6.82E-05
 Guess MOs from SCF MO coefficient file

 -----------------------------------------------------------------------
  General SCF calculation program by
  Eric Jon Sundstrom, Paul Horn, Yuezhi Mao, Dmitri Zuev, Alec White,
  David Stuck, Shaama M.S., Shane Yost, Joonho Lee, David Small,
  Daniel Levine, Susi Lehtola, Hugh Burton, Evgeny Epifanovsky
 -----------------------------------------------------------------------
 Exchange:     0.2000 Hartree-Fock + 0.0800 Slater + 0.7200 B88
 Correlation:  0.1900 VWN1RPA + 0.8100 LYP
 Using SG-1 standard quadrature grid
 using 4 threads for integral computing
 -------------------------------------------------------
 OpenMP Integral computing Module                
 Release: version 2.0, May 2017, Q-Chem Inc. Pleasanton 
 -------------------------------------------------------
 -------------------------------------------------------
 OpenMP BLAS3 based DFT computing Module                
 Release: version 1.0, May 2013, Q-Chem Inc. Pittsburgh 
 -------------------------------------------------------
 A restricted SCF calculation will be
 performed using DIIS
 SCF converges when DIIS error is below 1.0e-08
 ---------------------------------------
  Cycle       Energy         DIIS error
 ---------------------------------------
    1   -2949.9397237458      6.69e-05  
    2   -2949.9397437168      1.81e-05  
    3   -2949.9397424511      2.71e-05  
    4   -2949.9397446423      4.34e-06  
    5   -2949.9397446833      1.59e-06  
    6   -2949.9397446888      4.51e-07  
    7   -2949.9397446891      1.12e-07  
    8   -2949.9397446892      4.93e-08  
    9   -2949.9397446891      6.53e-09  Convergence criterion met
 ---------------------------------------
 SCF time:   CPU 17.82s  wall 5.00s 
 SCF   energy in the final basis set =    -2949.9397446891
 Total energy in the final basis set =    -2949.9397446891

 --------------------------------------------------------------
             Orbital Energies (a.u.) and Symmetries
 --------------------------------------------------------------

 Alpha MOs, Restricted
 -- Occupied --                  
-482.87  -62.52  -56.35  -56.34  -56.34  -24.75  -24.75  -24.74
  1 A'    2 A'    3 A'    4 A'    1 A"    5 A'    6 A'    7 A'                 
-10.378 -10.335  -8.734  -6.566  -6.551  -6.551  -2.677  -2.672
  8 A'    9 A'   10 A'   11 A'   12 A'    2 A"   13 A'   14 A'                 
 -2.672  -2.661  -2.661  -1.328  -1.281  -1.269  -0.870  -0.791
  3 A"    4 A"   15 A'   16 A'   17 A'   18 A'   19 A'   20 A'                 
 -0.671  -0.623  -0.607  -0.566  -0.525  -0.507  -0.495  -0.484
 21 A'   22 A'   23 A'    5 A"   24 A'    6 A"   25 A'    7 A"                 
 -0.465  -0.426  -0.357  -0.334  -0.274
 26 A'   27 A'    8 A"   28 A'    9 A"                                         
 -- Virtual --                   
 -0.046  -0.013  -0.009   0.021   0.029   0.045   0.054   0.064
 29 A'   10 A"   30 A'   31 A'   32 A'   11 A"   33 A'   34 A'                 
  0.077   0.087   0.102   0.102   0.110   0.136   0.145   0.181
 12 A"   35 A'   13 A"   36 A'   37 A'   38 A'   39 A'   40 A'                 
  0.229   0.243   0.252   0.284   0.287   0.289   0.312   0.315
 14 A"   41 A'   42 A'   43 A'   44 A'   15 A"   45 A'   46 A'                 
  0.328   0.342   0.356   0.375   0.384   0.409   0.421   0.435
 16 A"   47 A'   48 A'   49 A'   50 A'   17 A"   51 A'   52 A'                 
  0.472   0.474   0.518   0.538   0.557   0.568   0.602   0.692
 53 A'   18 A"   19 A"   54 A'   20 A"   55 A'   56 A'   57 A'                 
  0.701   0.716   0.767   0.847   0.887   0.920   0.978   1.091
 21 A"   58 A'   59 A'   60 A'   61 A'   62 A'   63 A'   22 A"                 
  1.132   1.269   1.291   1.353   1.355   1.370   1.384   1.398
 23 A"   24 A"   64 A'   25 A"   65 A'   26 A"   66 A'   67 A'                 
  1.407   1.461   1.523   1.544   1.620   1.646   1.812   1.836
 68 A'   69 A'   70 A'   27 A"   71 A'   72 A'   73 A'   28 A"                 
  1.855   1.925   1.956   1.982   2.008   2.116   2.186   2.274
 74 A'   75 A'   76 A'   29 A"   77 A'   78 A'   79 A'   80 A'                 
  2.551   2.768   2.924   3.018   3.113   3.395   3.709   3.724
 30 A"   31 A"   81 A'   82 A'   83 A'   84 A'   32 A"   33 A"                 
  3.732   3.748   3.755   3.794   3.837   3.911   3.968   3.969
 85 A'   34 A"   86 A'   87 A'   88 A'   35 A"   36 A"   37 A"                 
  4.001   4.004   4.059   4.091   4.167   4.243   4.364   4.538
 38 A"   89 A'   39 A"   90 A'   91 A'   92 A'   93 A'   94 A'                 
  4.818   4.915   6.210   6.243   6.281   6.302   6.322   6.342
 95 A'   96 A'   40 A"   41 A"   42 A"   97 A'   98 A'   99 A'                 
  6.387   6.628   6.727   6.849   7.522   7.557   7.663  23.359
100 A'  101 A'  102 A'  103 A'   43 A"  104 A'  105 A'  106 A'                 
 24.080  47.866  66.695  66.703  66.748 289.716 289.752 289.883
107 A'  108 A'  109 A'  110 A'  111 A'   44 A"  112 A'  113 A'                 
*******
114 A'                                                                         

 Beta MOs, Restricted
 -- Occupied --                  
-482.87  -62.52  -56.35  -56.34  -56.34  -24.75  -24.75  -24.74
  1 A'    2 A'    3 A'    4 A'    1 A"    5 A'    6 A'    7 A'                 
-10.378 -10.335  -8.734  -6.566  -6.551  -6.551  -2.677  -2.672
  8 A'    9 A'   10 A'   11 A'   12 A'    2 A"   13 A'   14 A'                 
 -2.672  -2.661  -2.661  -1.328  -1.281  -1.269  -0.870  -0.791
  3 A"    4 A"   15 A'   16 A'   17 A'   18 A'   19 A'   20 A'                 
 -0.671  -0.623  -0.607  -0.566  -0.525  -0.507  -0.495  -0.484
 21 A'   22 A'   23 A'    5 A"   24 A'    6 A"   25 A'    7 A"                 
 -0.465  -0.426  -0.357  -0.334  -0.274
 26 A'   27 A'    8 A"   28 A'    9 A"                                         
 -- Virtual --                   
 -0.046  -0.013  -0.009   0.021   0.029   0.045   0.054   0.064
 29 A'   10 A"   30 A'   31 A'   32 A'   11 A"   33 A'   34 A'                 
  0.077   0.087   0.102   0.102   0.110   0.136   0.145   0.181
 12 A"   35 A'   13 A"   36 A'   37 A'   38 A'   39 A'   40 A'                 
  0.229   0.243   0.252   0.284   0.287   0.289   0.312   0.315
 14 A"   41 A'   42 A'   43 A'   44 A'   15 A"   45 A'   46 A'                 
  0.328   0.342   0.356   0.375   0.384   0.409   0.421   0.435
 16 A"   47 A'   48 A'   49 A'   50 A'   17 A"   51 A'   52 A'                 
  0.472   0.474   0.518   0.538   0.557   0.568   0.602   0.692
 53 A'   18 A"   19 A"   54 A'   20 A"   55 A'   56 A'   57 A'                 
  0.701   0.716   0.767   0.847   0.887   0.920   0.978   1.091
 21 A"   58 A'   59 A'   60 A'   61 A'   62 A'   63 A'   22 A"                 
  1.132   1.269   1.291   1.353   1.355   1.370   1.384   1.398
 23 A"   24 A"   64 A'   25 A"   65 A'   26 A"   66 A'   67 A'                 
  1.407   1.461   1.523   1.544   1.620   1.646   1.812   1.836
 68 A'   69 A'   70 A'   27 A"   71 A'   72 A'   73 A'   28 A"                 
  1.855   1.925   1.956   1.982   2.008   2.116   2.186   2.274
 74 A'   75 A'   76 A'   29 A"   77 A'   78 A'   79 A'   80 A'                 
  2.551   2.768   2.924   3.018   3.113   3.395   3.709   3.724
 30 A"   31 A"   81 A'   82 A'   83 A'   84 A'   32 A"   33 A"                 
  3.732   3.748   3.755   3.794   3.837   3.911   3.968   3.969
 85 A'   34 A"   86 A'   87 A'   88 A'   35 A"   36 A"   37 A"                 
  4.001   4.004   4.059   4.091   4.167   4.243   4.364   4.538
 38 A"   89 A'   39 A"   90 A'   91 A'   92 A'   93 A'   94 A'                 
  4.818   4.915   6.210   6.243   6.281   6.302   6.322   6.342
 95 A'   96 A'   40 A"   41 A"   42 A"   97 A'   98 A'   99 A'                 
  6.387   6.628   6.727   6.849   7.522   7.557   7.663  23.359
100 A'  101 A'  102 A'  103 A'   43 A"  104 A'  105 A'  106 A'                 
 24.080  47.866  66.695  66.703  66.748 289.716 289.752 289.883
107 A'  108 A'  109 A'  110 A'  111 A'   44 A"  112 A'  113 A'                 
*******
114 A'                                                                         
 --------------------------------------------------------------

          Ground-State Mulliken Net Atomic Charges

     Atom                 Charge (a.u.)
  ----------------------------------------
      1 F                    -0.094471
      2 Br                    0.042467
      3 F                    -0.102319
      4 F                    -0.067107
      5 C                     0.088737
      6 C                     0.132695
  ----------------------------------------
  Sum of atomic charges =     0.000000

 -----------------------------------------------------------------
                    Cartesian Multipole Moments
 -----------------------------------------------------------------
    Charge (ESU x 10^10)
                 0.0000
    Dipole Moment (Debye)
         X      -0.4257      Y       0.6730      Z       0.0000
       Tot       0.7963
    Quadrupole Moments (Debye-Ang)
        XX     -44.6414     XY      -1.4736     YY     -46.0249
        XZ      -0.0000     YZ      -0.0000     ZZ     -43.7009
    Octopole Moments (Debye-Ang^2)
       XXX     -30.3169    XXY      -0.5171    XYY     -12.1295
       YYY     -10.3675    XXZ      -0.0000    XYZ      -0.0000
       YYZ      -0.0000    XZZ      -5.3522    YZZ      -5.7092
       ZZZ       0.0000
    Hexadecapole Moments (Debye-Ang^3)
      XXXX    -560.3250   XXXY      54.2545   XXYY    -137.8010
      XYYY      53.3449   YYYY    -283.3828   XXXZ      -0.0000
      XXYZ      -0.0000   XYYZ       0.0000   YYYZ       0.0000
      XXZZ     -98.4727   XYZZ      20.5328   YYZZ     -54.5593
      XZZZ      -0.0000   YZZZ       0.0000   ZZZZ     -43.6845
 -----------------------------------------------------------------
 Calculating analytic gradient of the SCF energy
 Gradient of SCF Energy
            1           2           3           4           5           6
    1   0.0000494   0.0002419   0.0000863   0.0003397  -0.0001204  -0.0005968
    2   0.0000121   0.0002773   0.0001129  -0.0003720   0.0000356  -0.0000658
    3  -0.0000000   0.0000000   0.0000000  -0.0000000  -0.0000000   0.0000000
 Max gradient component =       5.968E-04
 RMS gradient           =       2.093E-04
 Gradient time:  CPU 7.01 s  wall 1.85 s
 Geometry Optimization Parameters
   NAtoms,    NIC,     NZ,  NCons,   NDum,   NFix, NCnnct, MaxDiis
        6      32       0       0       0       0       0       0

 Cartesian Hessian Update
 Hessian Updated using BFGS Update


** GEOMETRY OPTIMIZATION IN DELOCALIZED INTERNAL COORDINATES **
   Searching for a Minimum

   Optimization Cycle:  13

                       Coordinates (Angstroms)
     ATOM                X               Y               Z
      1  F         1.9459682592    1.1037434658    0.0000000000
      2  Br       -1.2078938273    0.8723583928    0.0000000000
      3  F         2.4101780642   -1.0359693795    0.0000000000
      4  F        -0.2347157326   -1.6883490434    0.0000000000
      5  C         1.4585593713   -0.1208959545    0.0000000000
      6  C         0.1641875520   -0.4125774946    0.0000000000
   Point Group: cs    Number of degrees of freedom:     9


   Energy is  -2949.939744689

 Hessian Updated using BFGS Update

  9 Hessian modes will be used to form the next step
  Hessian Eigenvalues:
     0.068776    0.170609    0.250669    0.284219    0.303361    0.394698
     0.431250    0.434655    0.602300

 Minimum Search - Taking Simple RFO Step
 Searching for Lamda that Minimizes Along All modes
 Value Taken    Lamda =  -0.00000517
 Step Taken.  Stepsize is  0.008064

                             Maximum     Tolerance    Cnvgd?
         Gradient           0.000542      0.000300      NO
         Displacement       0.005537      0.001200      NO
         Energy change     -0.000023      0.000001      NO


 New Cartesian Coordinates Obtained by Inverse Iteration

 Displacement from previous Coordinates is:  0.007619
 ----------------------------------------------------------------
             Standard Nuclear Orientation (Angstroms)
    I     Atom           X                Y                Z
 ----------------------------------------------------------------
    1      F       1.9471975477     1.1038002446     0.0000000000
    2      Br     -1.2098984394     0.8703593051     0.0000000000
    3      F       2.4103012528    -1.0366326661     0.0000000000
    4      F      -0.2358543011    -1.6866914853     0.0000000000
    5      C       1.4594491205    -0.1207180021     0.0000000000
    6      C       0.1650885063    -0.4118074096     0.0000000000
 ----------------------------------------------------------------
 Molecular Point Group                 Cs    NOp =  2
 Largest Abelian Subgroup              Cs    NOp =  2
 Nuclear Repulsion Energy =   415.7729734198 hartrees
 There are       37 alpha and       37 beta electrons
 Applying Cartesian multipole field
    Component          Value
    ---------          -----
     (2,0,0)        1.00000E-11
     (0,2,0)        2.00000E-11
     (0,0,2)       -3.00000E-11
 Nucleus-field energy     =     0.0000000107 hartrees
 Requested basis set is 6-311++G(d,p)
 There are 49 shells and 158 basis functions
 A cutoff of  1.0D-11 yielded   1040 shell pairs
 There are     11353 function pairs (     12499 Cartesian)
 Smallest overlap matrix eigenvalue = 6.78E-05
 Guess MOs from SCF MO coefficient file

 -----------------------------------------------------------------------
  General SCF calculation program by
  Eric Jon Sundstrom, Paul Horn, Yuezhi Mao, Dmitri Zuev, Alec White,
  David Stuck, Shaama M.S., Shane Yost, Joonho Lee, David Small,
  Daniel Levine, Susi Lehtola, Hugh Burton, Evgeny Epifanovsky
 -----------------------------------------------------------------------
 Exchange:     0.2000 Hartree-Fock + 0.0800 Slater + 0.7200 B88
 Correlation:  0.1900 VWN1RPA + 0.8100 LYP
 Using SG-1 standard quadrature grid
 using 4 threads for integral computing
 -------------------------------------------------------
 OpenMP Integral computing Module                
 Release: version 2.0, May 2017, Q-Chem Inc. Pleasanton 
 -------------------------------------------------------
 -------------------------------------------------------
 OpenMP BLAS3 based DFT computing Module                
 Release: version 1.0, May 2013, Q-Chem Inc. Pittsburgh 
 -------------------------------------------------------
 A restricted SCF calculation will be
 performed using DIIS
 SCF converges when DIIS error is below 1.0e-08
 ---------------------------------------
  Cycle       Energy         DIIS error
 ---------------------------------------
    1   -2949.9397441713      2.54e-05  
    2   -2949.9397475448      7.17e-06  
    3   -2949.9397475450      8.01e-06  
    4   -2949.9397476578      1.82e-06  
    5   -2949.9397476647      5.24e-07  
    6   -2949.9397476653      2.30e-07  
    7   -2949.9397476655      4.60e-08  
    8   -2949.9397476654      1.72e-08  
    9   -2949.9397476655      4.34e-09  Convergence criterion met
 ---------------------------------------
 SCF time:   CPU 17.82s  wall 5.00s 
 SCF   energy in the final basis set =    -2949.9397476655
 Total energy in the final basis set =    -2949.9397476655

 --------------------------------------------------------------
             Orbital Energies (a.u.) and Symmetries
 --------------------------------------------------------------

 Alpha MOs, Restricted
 -- Occupied --                  
-482.87  -62.52  -56.35  -56.34  -56.34  -24.75  -24.75  -24.74
  1 A'    2 A'    3 A'    4 A'    1 A"    5 A'    6 A'    7 A'                 
-10.378 -10.335  -8.733  -6.566  -6.551  -6.551  -2.677  -2.672
  8 A'    9 A'   10 A'   11 A'   12 A'    2 A"   13 A'   14 A'                 
 -2.672  -2.661  -2.661  -1.328  -1.281  -1.269  -0.870  -0.791
  3 A"    4 A"   15 A'   16 A'   17 A'   18 A'   19 A'   20 A'                 
 -0.671  -0.623  -0.607  -0.566  -0.525  -0.507  -0.495  -0.484
 21 A'   22 A'   23 A'    5 A"   24 A'    6 A"   25 A'    7 A"                 
 -0.465  -0.426  -0.357  -0.334  -0.274
 26 A'   27 A'    8 A"   28 A'    9 A"                                         
 -- Virtual --                   
 -0.046  -0.013  -0.009   0.021   0.029   0.045   0.054   0.064
 29 A'   10 A"   30 A'   31 A'   32 A'   11 A"   33 A'   34 A'                 
  0.077   0.087   0.102   0.102   0.110   0.136   0.145   0.181
 12 A"   35 A'   13 A"   36 A'   37 A'   38 A'   39 A'   40 A'                 
  0.229   0.243   0.252   0.284   0.287   0.289   0.312   0.315
 14 A"   41 A'   42 A'   43 A'   44 A'   15 A"   45 A'   46 A'                 
  0.328   0.342   0.356   0.375   0.384   0.409   0.421   0.435
 16 A"   47 A'   48 A'   49 A'   50 A'   17 A"   51 A'   52 A'                 
  0.472   0.474   0.518   0.538   0.557   0.567   0.602   0.692
 53 A'   18 A"   19 A"   54 A'   20 A"   55 A'   56 A'   57 A'                 
  0.701   0.716   0.767   0.847   0.887   0.920   0.979   1.091
 21 A"   58 A'   59 A'   60 A'   61 A'   62 A'   63 A'   22 A"                 
  1.131   1.269   1.291   1.353   1.355   1.370   1.383   1.398
 23 A"   24 A"   64 A'   25 A"   65 A'   26 A"   66 A'   67 A'                 
  1.407   1.461   1.522   1.543   1.620   1.646   1.812   1.836
 68 A'   69 A'   70 A'   27 A"   71 A'   72 A'   73 A'   28 A"                 
  1.855   1.924   1.956   1.983   2.008   2.116   2.187   2.274
 74 A'   75 A'   76 A'   29 A"   77 A'   78 A'   79 A'   80 A'                 
  2.551   2.768   2.923   3.018   3.113   3.395   3.709   3.724
 30 A"   31 A"   81 A'   82 A'   83 A'   84 A'   32 A"   33 A"                 
  3.732   3.748   3.755   3.794   3.837   3.911   3.968   3.969
 85 A'   34 A"   86 A'   87 A'   88 A'   35 A"   36 A"   37 A"                 
  4.001   4.004   4.059   4.091   4.167   4.243   4.364   4.538
 38 A"   89 A'   39 A"   90 A'   91 A'   92 A'   93 A'   94 A'                 
  4.818   4.915   6.210   6.243   6.281   6.302   6.322   6.342
 95 A'   96 A'   40 A"   41 A"   42 A"   97 A'   98 A'   99 A'                 
  6.386   6.628   6.727   6.849   7.522   7.558   7.663  23.359
100 A'  101 A'  102 A'  103 A'   43 A"  104 A'  105 A'  106 A'                 
 24.081  47.866  66.695  66.703  66.748 289.716 289.752 289.883
107 A'  108 A'  109 A'  110 A'  111 A'   44 A"  112 A'  113 A'                 
*******
114 A'                                                                         

 Beta MOs, Restricted
 -- Occupied --                  
-482.87  -62.52  -56.35  -56.34  -56.34  -24.75  -24.75  -24.74
  1 A'    2 A'    3 A'    4 A'    1 A"    5 A'    6 A'    7 A'                 
-10.378 -10.335  -8.733  -6.566  -6.551  -6.551  -2.677  -2.672
  8 A'    9 A'   10 A'   11 A'   12 A'    2 A"   13 A'   14 A'                 
 -2.672  -2.661  -2.661  -1.328  -1.281  -1.269  -0.870  -0.791
  3 A"    4 A"   15 A'   16 A'   17 A'   18 A'   19 A'   20 A'                 
 -0.671  -0.623  -0.607  -0.566  -0.525  -0.507  -0.495  -0.484
 21 A'   22 A'   23 A'    5 A"   24 A'    6 A"   25 A'    7 A"                 
 -0.465  -0.426  -0.357  -0.334  -0.274
 26 A'   27 A'    8 A"   28 A'    9 A"                                         
 -- Virtual --                   
 -0.046  -0.013  -0.009   0.021   0.029   0.045   0.054   0.064
 29 A'   10 A"   30 A'   31 A'   32 A'   11 A"   33 A'   34 A'                 
  0.077   0.087   0.102   0.102   0.110   0.136   0.145   0.181
 12 A"   35 A'   13 A"   36 A'   37 A'   38 A'   39 A'   40 A'                 
  0.229   0.243   0.252   0.284   0.287   0.289   0.312   0.315
 14 A"   41 A'   42 A'   43 A'   44 A'   15 A"   45 A'   46 A'                 
  0.328   0.342   0.356   0.375   0.384   0.409   0.421   0.435
 16 A"   47 A'   48 A'   49 A'   50 A'   17 A"   51 A'   52 A'                 
  0.472   0.474   0.518   0.538   0.557   0.567   0.602   0.692
 53 A'   18 A"   19 A"   54 A'   20 A"   55 A'   56 A'   57 A'                 
  0.701   0.716   0.767   0.847   0.887   0.920   0.979   1.091
 21 A"   58 A'   59 A'   60 A'   61 A'   62 A'   63 A'   22 A"                 
  1.131   1.269   1.291   1.353   1.355   1.370   1.383   1.398
 23 A"   24 A"   64 A'   25 A"   65 A'   26 A"   66 A'   67 A'                 
  1.407   1.461   1.522   1.543   1.620   1.646   1.812   1.836
 68 A'   69 A'   70 A'   27 A"   71 A'   72 A'   73 A'   28 A"                 
  1.855   1.924   1.956   1.983   2.008   2.116   2.187   2.274
 74 A'   75 A'   76 A'   29 A"   77 A'   78 A'   79 A'   80 A'                 
  2.551   2.768   2.923   3.018   3.113   3.395   3.709   3.724
 30 A"   31 A"   81 A'   82 A'   83 A'   84 A'   32 A"   33 A"                 
  3.732   3.748   3.755   3.794   3.837   3.911   3.968   3.969
 85 A'   34 A"   86 A'   87 A'   88 A'   35 A"   36 A"   37 A"                 
  4.001   4.004   4.059   4.091   4.167   4.243   4.364   4.538
 38 A"   89 A'   39 A"   90 A'   91 A'   92 A'   93 A'   94 A'                 
  4.818   4.915   6.210   6.243   6.281   6.302   6.322   6.342
 95 A'   96 A'   40 A"   41 A"   42 A"   97 A'   98 A'   99 A'                 
  6.386   6.628   6.727   6.849   7.522   7.558   7.663  23.359
100 A'  101 A'  102 A'  103 A'   43 A"  104 A'  105 A'  106 A'                 
 24.081  47.866  66.695  66.703  66.748 289.716 289.752 289.883
107 A'  108 A'  109 A'  110 A'  111 A'   44 A"  112 A'  113 A'                 
*******
114 A'                                                                         
 --------------------------------------------------------------

          Ground-State Mulliken Net Atomic Charges

     Atom                 Charge (a.u.)
  ----------------------------------------
      1 F                    -0.094671
      2 Br                    0.042194
      3 F                    -0.102321
      4 F                    -0.066635
      5 C                     0.089621
      6 C                     0.131812
  ----------------------------------------
  Sum of atomic charges =     0.000000

 -----------------------------------------------------------------
                    Cartesian Multipole Moments
 -----------------------------------------------------------------
    Charge (ESU x 10^10)
                 0.0000
    Dipole Moment (Debye)
         X      -0.4230      Y       0.6701      Z       0.0000
       Tot       0.7924
    Quadrupole Moments (Debye-Ang)
        XX     -44.6307     XY      -1.4726     YY     -46.0326
        XZ       0.0000     YZ      -0.0000     ZZ     -43.7012
    Octopole Moments (Debye-Ang^2)
       XXX     -30.2665    XXY      -0.4865    XYY     -12.0884
       YYY     -10.3318    XXZ       0.0000    XYZ       0.0000
       YYZ      -0.0000    XZZ      -5.3253    YZZ      -5.6842
       ZZZ      -0.0000
    Hexadecapole Moments (Debye-Ang^3)
      XXXX    -560.9832   XXXY      54.1622   XXYY    -137.8660
      XYYY      53.3480   YYYY    -282.9364   XXXZ       0.0000
      XXYZ      -0.0000   XYYZ       0.0000   YYYZ      -0.0000
      XXZZ     -98.6039   XYZZ      20.5151   YYZZ     -54.4737
      XZZZ       0.0000   YZZZ      -0.0000   ZZZZ     -43.6860
 -----------------------------------------------------------------
 Calculating analytic gradient of the SCF energy
 Gradient of SCF Energy
            1           2           3           4           5           6
    1   0.0000147  -0.0000319   0.0000497   0.0000518  -0.0001049   0.0000206
    2   0.0000660   0.0000951   0.0000320  -0.0000138  -0.0000014  -0.0001779
    3   0.0000000  -0.0000000   0.0000000  -0.0000000  -0.0000000  -0.0000000
 Max gradient component =       1.779E-04
 RMS gradient           =       5.967E-05
 Gradient time:  CPU 6.96 s  wall 1.84 s
 Geometry Optimization Parameters
   NAtoms,    NIC,     NZ,  NCons,   NDum,   NFix, NCnnct, MaxDiis
        6      32       0       0       0       0       0       0

 Cartesian Hessian Update
 Hessian Updated using BFGS Update


** GEOMETRY OPTIMIZATION IN DELOCALIZED INTERNAL COORDINATES **
   Searching for a Minimum

   Optimization Cycle:  14

                       Coordinates (Angstroms)
     ATOM                X               Y               Z
      1  F         1.9471975477    1.1038002446    0.0000000000
      2  Br       -1.2098984394    0.8703593051    0.0000000000
      3  F         2.4103012528   -1.0366326661    0.0000000000
      4  F        -0.2358543011   -1.6866914853    0.0000000000
      5  C         1.4594491205   -0.1207180021    0.0000000000
      6  C         0.1650885063   -0.4118074096    0.0000000000
   Point Group: cs    Number of degrees of freedom:     9


   Energy is  -2949.939747666

 Hessian Updated using BFGS Update

  9 Hessian modes will be used to form the next step
  Hessian Eigenvalues:
     0.056975    0.182409    0.248827    0.284487    0.293272    0.392736
     0.431970    0.435132    0.602309

 Minimum Search - Taking Simple RFO Step
 Searching for Lamda that Minimizes Along All modes
 Value Taken    Lamda =   0.00000000
 Step Taken.  Stepsize is  0.001981

                             Maximum     Tolerance    Cnvgd?
         Gradient           0.000110      0.000300     YES
         Displacement       0.001264      0.001200      NO
         Energy change     -0.000003      0.000001      NO


 New Cartesian Coordinates Obtained by Inverse Iteration

 Displacement from previous Coordinates is:  0.002368
 ----------------------------------------------------------------
             Standard Nuclear Orientation (Angstroms)
    I     Atom           X                Y                Z
 ----------------------------------------------------------------
    1      F       1.9476991166     1.1037300513     0.0000000000
    2      Br     -1.2104752923     0.8697148839     0.0000000000
    3      F       2.4100518821    -1.0369065168     0.0000000000
    4      F      -0.2357984133    -1.6862912208     0.0000000000
    5      C       1.4596318015    -0.1205846108     0.0000000000
    6      C       0.1651745922    -0.4113526002     0.0000000000
 ----------------------------------------------------------------
 Molecular Point Group                 Cs    NOp =  2
 Largest Abelian Subgroup              Cs    NOp =  2
 Nuclear Repulsion Energy =   415.7764803692 hartrees
 There are       37 alpha and       37 beta electrons
 Applying Cartesian multipole field
    Component          Value
    ---------          -----
     (2,0,0)        1.00000E-11
     (0,2,0)        2.00000E-11
     (0,0,2)       -3.00000E-11
 Nucleus-field energy     =     0.0000000107 hartrees
 Requested basis set is 6-311++G(d,p)
 There are 49 shells and 158 basis functions
 A cutoff of  1.0D-11 yielded   1040 shell pairs
 There are     11353 function pairs (     12499 Cartesian)
 Smallest overlap matrix eigenvalue = 6.77E-05
 Guess MOs from SCF MO coefficient file

 -----------------------------------------------------------------------
  General SCF calculation program by
  Eric Jon Sundstrom, Paul Horn, Yuezhi Mao, Dmitri Zuev, Alec White,
  David Stuck, Shaama M.S., Shane Yost, Joonho Lee, David Small,
  Daniel Levine, Susi Lehtola, Hugh Burton, Evgeny Epifanovsky
 -----------------------------------------------------------------------
 Exchange:     0.2000 Hartree-Fock + 0.0800 Slater + 0.7200 B88
 Correlation:  0.1900 VWN1RPA + 0.8100 LYP
 Using SG-1 standard quadrature grid
 using 4 threads for integral computing
 -------------------------------------------------------
 OpenMP Integral computing Module                
 Release: version 2.0, May 2017, Q-Chem Inc. Pleasanton 
 -------------------------------------------------------
 -------------------------------------------------------
 OpenMP BLAS3 based DFT computing Module                
 Release: version 1.0, May 2013, Q-Chem Inc. Pittsburgh 
 -------------------------------------------------------
 A restricted SCF calculation will be
 performed using DIIS
 SCF converges when DIIS error is below 1.0e-08
 ---------------------------------------
  Cycle       Energy         DIIS error
 ---------------------------------------
    1   -2949.9397474983      8.23e-06  
    2   -2949.9397478200      2.70e-06  
    3   -2949.9397478164      3.16e-06  
    4   -2949.9397478346      4.62e-07  
    5   -2949.9397478351      1.53e-07  
    6   -2949.9397478352      6.20e-08  
    7   -2949.9397478352      1.18e-08  
    8   -2949.9397478351      7.99e-09  Convergence criterion met
 ---------------------------------------
 SCF time:   CPU 15.85s  wall 4.00s 
 SCF   energy in the final basis set =    -2949.9397478351
 Total energy in the final basis set =    -2949.9397478351

 --------------------------------------------------------------
             Orbital Energies (a.u.) and Symmetries
 --------------------------------------------------------------

 Alpha MOs, Restricted
 -- Occupied --                  
-482.87  -62.52  -56.35  -56.34  -56.34  -24.75  -24.75  -24.74
  1 A'    2 A'    3 A'    4 A'    1 A"    5 A'    6 A'    7 A'                 
-10.378 -10.335  -8.734  -6.566  -6.551  -6.551  -2.677  -2.672
  8 A'    9 A'   10 A'   11 A'   12 A'    2 A"   13 A'   14 A'                 
 -2.672  -2.661  -2.661  -1.328  -1.281  -1.269  -0.870  -0.791
  3 A"    4 A"   15 A'   16 A'   17 A'   18 A'   19 A'   20 A'                 
 -0.671  -0.623  -0.607  -0.566  -0.525  -0.507  -0.495  -0.484
 21 A'   22 A'   23 A'    5 A"   24 A'    6 A"   25 A'    7 A"                 
 -0.465  -0.426  -0.357  -0.334  -0.274
 26 A'   27 A'    8 A"   28 A'    9 A"                                         
 -- Virtual --                   
 -0.046  -0.013  -0.009   0.021   0.029   0.045   0.054   0.064
 29 A'   10 A"   30 A'   31 A'   32 A'   11 A"   33 A'   34 A'                 
  0.077   0.087   0.102   0.102   0.110   0.137   0.145   0.181
 12 A"   35 A'   13 A"   36 A'   37 A'   38 A'   39 A'   40 A'                 
  0.229   0.243   0.252   0.284   0.287   0.289   0.312   0.315
 14 A"   41 A'   42 A'   43 A'   44 A'   15 A"   45 A'   46 A'                 
  0.328   0.342   0.356   0.374   0.384   0.409   0.421   0.435
 16 A"   47 A'   48 A'   49 A'   50 A'   17 A"   51 A'   52 A'                 
  0.472   0.474   0.518   0.538   0.557   0.567   0.602   0.692
 53 A'   18 A"   19 A"   54 A'   20 A"   55 A'   56 A'   57 A'                 
  0.701   0.716   0.767   0.847   0.887   0.920   0.979   1.091
 21 A"   58 A'   59 A'   60 A'   61 A'   62 A'   63 A'   22 A"                 
  1.132   1.269   1.291   1.353   1.355   1.370   1.383   1.398
 23 A"   24 A"   64 A'   25 A"   65 A'   26 A"   66 A'   67 A'                 
  1.407   1.461   1.523   1.543   1.620   1.646   1.812   1.835
 68 A'   69 A'   70 A'   27 A"   71 A'   72 A'   73 A'   28 A"                 
  1.855   1.924   1.956   1.983   2.009   2.116   2.187   2.274
 74 A'   75 A'   76 A'   29 A"   77 A'   78 A'   79 A'   80 A'                 
  2.551   2.768   2.923   3.018   3.113   3.395   3.709   3.724
 30 A"   31 A"   81 A'   82 A'   83 A'   84 A'   32 A"   33 A"                 
  3.732   3.748   3.755   3.794   3.837   3.911   3.968   3.969
 85 A'   34 A"   86 A'   87 A'   88 A'   35 A"   36 A"   37 A"                 
  4.001   4.004   4.059   4.091   4.167   4.243   4.364   4.539
 38 A"   89 A'   39 A"   90 A'   91 A'   92 A'   93 A'   94 A'                 
  4.818   4.915   6.210   6.243   6.281   6.302   6.322   6.342
 95 A'   96 A'   40 A"   41 A"   42 A"   97 A'   98 A'   99 A'                 
  6.387   6.628   6.727   6.849   7.522   7.558   7.663  23.359
100 A'  101 A'  102 A'  103 A'   43 A"  104 A'  105 A'  106 A'                 
 24.080  47.866  66.694  66.703  66.748 289.716 289.752 289.883
107 A'  108 A'  109 A'  110 A'  111 A'   44 A"  112 A'  113 A'                 
*******
114 A'                                                                         

 Beta MOs, Restricted
 -- Occupied --                  
-482.87  -62.52  -56.35  -56.34  -56.34  -24.75  -24.75  -24.74
  1 A'    2 A'    3 A'    4 A'    1 A"    5 A'    6 A'    7 A'                 
-10.378 -10.335  -8.734  -6.566  -6.551  -6.551  -2.677  -2.672
  8 A'    9 A'   10 A'   11 A'   12 A'    2 A"   13 A'   14 A'                 
 -2.672  -2.661  -2.661  -1.328  -1.281  -1.269  -0.870  -0.791
  3 A"    4 A"   15 A'   16 A'   17 A'   18 A'   19 A'   20 A'                 
 -0.671  -0.623  -0.607  -0.566  -0.525  -0.507  -0.495  -0.484
 21 A'   22 A'   23 A'    5 A"   24 A'    6 A"   25 A'    7 A"                 
 -0.465  -0.426  -0.357  -0.334  -0.274
 26 A'   27 A'    8 A"   28 A'    9 A"                                         
 -- Virtual --                   
 -0.046  -0.013  -0.009   0.021   0.029   0.045   0.054   0.064
 29 A'   10 A"   30 A'   31 A'   32 A'   11 A"   33 A'   34 A'                 
  0.077   0.087   0.102   0.102   0.110   0.137   0.145   0.181
 12 A"   35 A'   13 A"   36 A'   37 A'   38 A'   39 A'   40 A'                 
  0.229   0.243   0.252   0.284   0.287   0.289   0.312   0.315
 14 A"   41 A'   42 A'   43 A'   44 A'   15 A"   45 A'   46 A'                 
  0.328   0.342   0.356   0.374   0.384   0.409   0.421   0.435
 16 A"   47 A'   48 A'   49 A'   50 A'   17 A"   51 A'   52 A'                 
  0.472   0.474   0.518   0.538   0.557   0.567   0.602   0.692
 53 A'   18 A"   19 A"   54 A'   20 A"   55 A'   56 A'   57 A'                 
  0.701   0.716   0.767   0.847   0.887   0.920   0.979   1.091
 21 A"   58 A'   59 A'   60 A'   61 A'   62 A'   63 A'   22 A"                 
  1.132   1.269   1.291   1.353   1.355   1.370   1.383   1.398
 23 A"   24 A"   64 A'   25 A"   65 A'   26 A"   66 A'   67 A'                 
  1.407   1.461   1.523   1.543   1.620   1.646   1.812   1.835
 68 A'   69 A'   70 A'   27 A"   71 A'   72 A'   73 A'   28 A"                 
  1.855   1.924   1.956   1.983   2.009   2.116   2.187   2.274
 74 A'   75 A'   76 A'   29 A"   77 A'   78 A'   79 A'   80 A'                 
  2.551   2.768   2.923   3.018   3.113   3.395   3.709   3.724
 30 A"   31 A"   81 A'   82 A'   83 A'   84 A'   32 A"   33 A"                 
  3.732   3.748   3.755   3.794   3.837   3.911   3.968   3.969
 85 A'   34 A"   86 A'   87 A'   88 A'   35 A"   36 A"   37 A"                 
  4.001   4.004   4.059   4.091   4.167   4.243   4.364   4.539
 38 A"   89 A'   39 A"   90 A'   91 A'   92 A'   93 A'   94 A'                 
  4.818   4.915   6.210   6.243   6.281   6.302   6.322   6.342
 95 A'   96 A'   40 A"   41 A"   42 A"   97 A'   98 A'   99 A'                 
  6.387   6.628   6.727   6.849   7.522   7.558   7.663  23.359
100 A'  101 A'  102 A'  103 A'   43 A"  104 A'  105 A'  106 A'                 
 24.080  47.866  66.694  66.703  66.748 289.716 289.752 289.883
107 A'  108 A'  109 A'  110 A'  111 A'   44 A"  112 A'  113 A'                 
*******
114 A'                                                                         
 --------------------------------------------------------------

          Ground-State Mulliken Net Atomic Charges

     Atom                 Charge (a.u.)
  ----------------------------------------
      1 F                    -0.094692
      2 Br                    0.042270
      3 F                    -0.102297
      4 F                    -0.066596
      5 C                     0.089781
      6 C                     0.131533
  ----------------------------------------
  Sum of atomic charges =     0.000000

 -----------------------------------------------------------------
                    Cartesian Multipole Moments
 -----------------------------------------------------------------
    Charge (ESU x 10^10)
                 0.0000
    Dipole Moment (Debye)
         X      -0.4230      Y       0.6713      Z      -0.0000
       Tot       0.7935
    Quadrupole Moments (Debye-Ang)
        XX     -44.6257     XY      -1.4722     YY     -46.0360
        XZ      -0.0000     YZ       0.0000     ZZ     -43.7007
    Octopole Moments (Debye-Ang^2)
       XXX     -30.2509    XXY      -0.4765    XYY     -12.0773
       YYY     -10.3117    XXZ       0.0000    XYZ      -0.0000
       YYZ       0.0000    XZZ      -5.3178    YZZ      -5.6749
       ZZZ      -0.0000
    Hexadecapole Moments (Debye-Ang^3)
      XXXX    -561.1192   XXXY      54.1313   XXYY    -137.8757
      XYYY      53.3474   YYYY    -282.7990   XXXZ      -0.0000
      XXYZ      -0.0000   XYYZ      -0.0000   YYYZ       0.0000
      XXZZ     -98.6336   XYZZ      20.5093   YYZZ     -54.4468
      XZZZ       0.0000   YZZZ       0.0000   ZZZZ     -43.6847
 -----------------------------------------------------------------
 Calculating analytic gradient of the SCF energy
 Gradient of SCF Energy
            1           2           3           4           5           6
    1  -0.0000133  -0.0000153   0.0000147   0.0000163  -0.0000030   0.0000007
    2   0.0000173  -0.0000175   0.0000285   0.0000197   0.0000138  -0.0000617
    3  -0.0000000  -0.0000000   0.0000000   0.0000000  -0.0000000  -0.0000000
 Max gradient component =       6.172E-05
 RMS gradient           =       1.930E-05
 Gradient time:  CPU 6.97 s  wall 1.84 s
 Geometry Optimization Parameters
   NAtoms,    NIC,     NZ,  NCons,   NDum,   NFix, NCnnct, MaxDiis
        6      32       0       0       0       0       0       0

 Cartesian Hessian Update
 Hessian Updated using BFGS Update


** GEOMETRY OPTIMIZATION IN DELOCALIZED INTERNAL COORDINATES **
   Searching for a Minimum

   Optimization Cycle:  15

                       Coordinates (Angstroms)
     ATOM                X               Y               Z
      1  F         1.9476991166    1.1037300513    0.0000000000
      2  Br       -1.2104752923    0.8697148839    0.0000000000
      3  F         2.4100518821   -1.0369065168    0.0000000000
      4  F        -0.2357984133   -1.6862912208    0.0000000000
      5  C         1.4596318015   -0.1205846108    0.0000000000
      6  C         0.1651745922   -0.4113526002    0.0000000000
   Point Group: cs    Number of degrees of freedom:     9


   Energy is  -2949.939747835

 Hessian Updated using BFGS Update

  9 Hessian modes will be used to form the next step
  Hessian Eigenvalues:
     0.058738    0.165934    0.245495    0.284394    0.286025    0.387020
     0.433212    0.436443    0.602495

 Minimum Search - Taking Simple RFO Step
 Searching for Lamda that Minimizes Along All modes
 Value Taken    Lamda =   0.00000000
 Step Taken.  Stepsize is  0.000247

                             Maximum     Tolerance    Cnvgd?
         Gradient           0.000026      0.000300     YES
         Displacement       0.000151      0.001200     YES
         Energy change     -0.000000      0.000001     YES


                       Distance Matrix (Angstroms)
             F (  1)   Br(  2)   F (  3)   F (  4)   C (  5)
   Br(  2)  3.166833
   F (  3)  2.189999  4.091873
   F (  4)  3.542863  2.735537  2.724376
   C (  5)  1.318012  2.847835  1.320206  2.307796
   C (  6)  2.339416  1.879773  2.330406  1.336506  1.326712

 Final energy is   -2949.9397478351207     


 ******************************
 **  OPTIMIZATION CONVERGED  **
 ******************************

                       Coordinates (Angstroms)
     ATOM                X               Y               Z
      1  F         1.9476991166    1.1037300513    0.0000000000
      2  Br       -1.2104752923    0.8697148839    0.0000000000
      3  F         2.4100518821   -1.0369065168    0.0000000000
      4  F        -0.2357984133   -1.6862912208    0.0000000000
      5  C         1.4596318015   -0.1205846108    0.0000000000
      6  C         0.1651745922   -0.4113526002    0.0000000000

Z-matrix Print:
$molecule
0 1
Br
C  1 1.879773
C  2 1.326712 1 124.378985
F  3 1.318012 2 124.394421 1 -0.000000 0
F  3 1.320206 2 123.386503 1 -180.000000 0
F  2 1.336506 1 115.502503 3 -180.000000 0
$end


 --------------------------------------------------------------
             Orbital Energies (a.u.) and Symmetries
 --------------------------------------------------------------

 Alpha MOs, Restricted
 -- Occupied --                  
-482.87  -62.52  -56.35  -56.34  -56.34  -24.75  -24.75  -24.74
  1 A'    2 A'    3 A'    4 A'    1 A"    5 A'    6 A'    7 A'                 
-10.378 -10.335  -8.734  -6.566  -6.551  -6.551  -2.677  -2.672
  8 A'    9 A'   10 A'   11 A'   12 A'    2 A"   13 A'   14 A'                 
 -2.672  -2.661  -2.661  -1.328  -1.281  -1.269  -0.870  -0.791
  3 A"    4 A"   15 A'   16 A'   17 A'   18 A'   19 A'   20 A'                 
 -0.671  -0.623  -0.607  -0.566  -0.525  -0.507  -0.495  -0.484
 21 A'   22 A'   23 A'    5 A"   24 A'    6 A"   25 A'    7 A"                 
 -0.465  -0.426  -0.357  -0.334  -0.274
 26 A'   27 A'    8 A"   28 A'    9 A"                                         
 -- Virtual --                   
 -0.046  -0.013  -0.009   0.021   0.029   0.045   0.054   0.064
 29 A'   10 A"   30 A'   31 A'   32 A'   11 A"   33 A'   34 A'                 
  0.077   0.087   0.102   0.102   0.110   0.137   0.145   0.181
 12 A"   35 A'   13 A"   36 A'   37 A'   38 A'   39 A'   40 A'                 
  0.229   0.243   0.252   0.284   0.287   0.289   0.312   0.315
 14 A"   41 A'   42 A'   43 A'   44 A'   15 A"   45 A'   46 A'                 
  0.328   0.342   0.356   0.374   0.384   0.409   0.421   0.435
 16 A"   47 A'   48 A'   49 A'   50 A'   17 A"   51 A'   52 A'                 
  0.472   0.474   0.518   0.538   0.557   0.567   0.602   0.692
 53 A'   18 A"   19 A"   54 A'   20 A"   55 A'   56 A'   57 A'                 
  0.701   0.716   0.767   0.847   0.887   0.920   0.979   1.091
 21 A"   58 A'   59 A'   60 A'   61 A'   62 A'   63 A'   22 A"                 
  1.132   1.269   1.291   1.353   1.355   1.370   1.383   1.398
 23 A"   24 A"   64 A'   25 A"   65 A'   26 A"   66 A'   67 A'                 
  1.407   1.461   1.523   1.543   1.620   1.646   1.812   1.835
 68 A'   69 A'   70 A'   27 A"   71 A'   72 A'   73 A'   28 A"                 
  1.855   1.924   1.956   1.983   2.009   2.116   2.187   2.274
 74 A'   75 A'   76 A'   29 A"   77 A'   78 A'   79 A'   80 A'                 
  2.551   2.768   2.923   3.018   3.113   3.395   3.709   3.724
 30 A"   31 A"   81 A'   82 A'   83 A'   84 A'   32 A"   33 A"                 
  3.732   3.748   3.755   3.794   3.837   3.911   3.968   3.969
 85 A'   34 A"   86 A'   87 A'   88 A'   35 A"   36 A"   37 A"                 
  4.001   4.004   4.059   4.091   4.167   4.243   4.364   4.539
 38 A"   89 A'   39 A"   90 A'   91 A'   92 A'   93 A'   94 A'                 
  4.818   4.915   6.210   6.243   6.281   6.302   6.322   6.342
 95 A'   96 A'   40 A"   41 A"   42 A"   97 A'   98 A'   99 A'                 
  6.387   6.628   6.727   6.849   7.522   7.558   7.663  23.359
100 A'  101 A'  102 A'  103 A'   43 A"  104 A'  105 A'  106 A'                 
 24.080  47.866  66.694  66.703  66.748 289.716 289.752 289.883
107 A'  108 A'  109 A'  110 A'  111 A'   44 A"  112 A'  113 A'                 
*******
114 A'                                                                         

 Beta MOs, Restricted
 -- Occupied --                  
-482.87  -62.52  -56.35  -56.34  -56.34  -24.75  -24.75  -24.74
  1 A'    2 A'    3 A'    4 A'    1 A"    5 A'    6 A'    7 A'                 
-10.378 -10.335  -8.734  -6.566  -6.551  -6.551  -2.677  -2.672
  8 A'    9 A'   10 A'   11 A'   12 A'    2 A"   13 A'   14 A'                 
 -2.672  -2.661  -2.661  -1.328  -1.281  -1.269  -0.870  -0.791
  3 A"    4 A"   15 A'   16 A'   17 A'   18 A'   19 A'   20 A'                 
 -0.671  -0.623  -0.607  -0.566  -0.525  -0.507  -0.495  -0.484
 21 A'   22 A'   23 A'    5 A"   24 A'    6 A"   25 A'    7 A"                 
 -0.465  -0.426  -0.357  -0.334  -0.274
 26 A'   27 A'    8 A"   28 A'    9 A"                                         
 -- Virtual --                   
 -0.046  -0.013  -0.009   0.021   0.029   0.045   0.054   0.064
 29 A'   10 A"   30 A'   31 A'   32 A'   11 A"   33 A'   34 A'                 
  0.077   0.087   0.102   0.102   0.110   0.137   0.145   0.181
 12 A"   35 A'   13 A"   36 A'   37 A'   38 A'   39 A'   40 A'                 
  0.229   0.243   0.252   0.284   0.287   0.289   0.312   0.315
 14 A"   41 A'   42 A'   43 A'   44 A'   15 A"   45 A'   46 A'                 
  0.328   0.342   0.356   0.374   0.384   0.409   0.421   0.435
 16 A"   47 A'   48 A'   49 A'   50 A'   17 A"   51 A'   52 A'                 
  0.472   0.474   0.518   0.538   0.557   0.567   0.602   0.692
 53 A'   18 A"   19 A"   54 A'   20 A"   55 A'   56 A'   57 A'                 
  0.701   0.716   0.767   0.847   0.887   0.920   0.979   1.091
 21 A"   58 A'   59 A'   60 A'   61 A'   62 A'   63 A'   22 A"                 
  1.132   1.269   1.291   1.353   1.355   1.370   1.383   1.398
 23 A"   24 A"   64 A'   25 A"   65 A'   26 A"   66 A'   67 A'                 
  1.407   1.461   1.523   1.543   1.620   1.646   1.812   1.835
 68 A'   69 A'   70 A'   27 A"   71 A'   72 A'   73 A'   28 A"                 
  1.855   1.924   1.956   1.983   2.009   2.116   2.187   2.274
 74 A'   75 A'   76 A'   29 A"   77 A'   78 A'   79 A'   80 A'                 
  2.551   2.768   2.923   3.018   3.113   3.395   3.709   3.724
 30 A"   31 A"   81 A'   82 A'   83 A'   84 A'   32 A"   33 A"                 
  3.732   3.748   3.755   3.794   3.837   3.911   3.968   3.969
 85 A'   34 A"   86 A'   87 A'   88 A'   35 A"   36 A"   37 A"                 
  4.001   4.004   4.059   4.091   4.167   4.243   4.364   4.539
 38 A"   89 A'   39 A"   90 A'   91 A'   92 A'   93 A'   94 A'                 
  4.818   4.915   6.210   6.243   6.281   6.302   6.322   6.342
 95 A'   96 A'   40 A"   41 A"   42 A"   97 A'   98 A'   99 A'                 
  6.387   6.628   6.727   6.849   7.522   7.558   7.663  23.359
100 A'  101 A'  102 A'  103 A'   43 A"  104 A'  105 A'  106 A'                 
 24.080  47.866  66.694  66.703  66.748 289.716 289.752 289.883
107 A'  108 A'  109 A'  110 A'  111 A'   44 A"  112 A'  113 A'                 
*******
114 A'                                                                         
 --------------------------------------------------------------

          Ground-State Mulliken Net Atomic Charges

     Atom                 Charge (a.u.)
  ----------------------------------------
      1 F                    -0.094692
      2 Br                    0.042270
      3 F                    -0.102297
      4 F                    -0.066596
      5 C                     0.089781
      6 C                     0.131533
  ----------------------------------------
  Sum of atomic charges =     0.000000

 -----------------------------------------------------------------
                    Cartesian Multipole Moments
 -----------------------------------------------------------------
    Charge (ESU x 10^10)
                 0.0000
    Dipole Moment (Debye)
         X      -0.4230      Y       0.6713      Z      -0.0000
       Tot       0.7935
    Quadrupole Moments (Debye-Ang)
        XX     -44.6257     XY      -1.4722     YY     -46.0360
        XZ      -0.0000     YZ       0.0000     ZZ     -43.7007
    Octopole Moments (Debye-Ang^2)
       XXX     -30.2509    XXY      -0.4765    XYY     -12.0773
       YYY     -10.3117    XXZ       0.0000    XYZ      -0.0000
       YYZ       0.0000    XZZ      -5.3178    YZZ      -5.6749
       ZZZ      -0.0000
    Hexadecapole Moments (Debye-Ang^3)
      XXXX    -561.1192   XXXY      54.1313   XXYY    -137.8757
      XYYY      53.3474   YYYY    -282.7990   XXXZ      -0.0000
      XXYZ      -0.0000   XYYZ      -0.0000   YYYZ       0.0000
      XXZZ     -98.6336   XYZZ      20.5093   YYZZ     -54.4468
      XZZZ       0.0000   YZZZ       0.0000   ZZZZ     -43.6847
 -----------------------------------------------------------------
Archival summary:
1\1\TWL01\OPT\ProcedureUnspecified\BasisUnspecified\r132\taweetha\MonAug2722:20:142018MonAug2722:20:142018\0\\#,OPT,ProcedureUnspecified,BasisUnspecified,\\0,1\Br\C,1,1.87977\C,2,1.32671,1,124.379\F,3,1.31801,2,124.394,1,-0,0\F,3,1.32021,2,123.387,1,-180,0\F,2,1.33651,1,115.503,3,-180,0\\\@

 Total job time:  120.11s(wall), 445.64s(cpu) 
 Mon Aug 27 22:20:14 2018

        *************************************************************
        *                                                           *
        *  Thank you very much for using Q-Chem.  Have a nice day.  *
        *                                                           *
        *************************************************************


 
User input: 2 of 2 
 
Q-Chem Developer Version!
                  Welcome to Q-Chem
     A Quantum Leap Into The Future Of Chemistry


 Q-Chem 5.1, Q-Chem, Inc., Pleasanton, CA (2018)

 Yihan Shao,  Zhengting Gan,  E. Epifanovsky,  A. T. B. Gilbert,  M. Wormit,  
 J. Kussmann,  A. W. Lange,  A. Behn,  Jia Deng,  Xintian Feng,  D. Ghosh,  
 M. Goldey,  P. R. Horn,  L. D. Jacobson,  I. Kaliman,  T. Kus,  A. Landau,  
 Jie Liu,  E. I. Proynov,  R. M. Richard,  R. P. Steele,  E. J. Sundstrom,  
 H. L. Woodcock III,  P. M. Zimmerman,  D. Zuev,  B. Albrecht,  E. Alguire,  
 S. A. Baeppler,  D. Barton,  Z. Benda,  Y. A. Bernard,  E. J. Berquist,  
 K. B. Bravaya,  H. Burton,  D. Casanova,  Chun-Min Chang,  Yunqing Chen,  
 A. Chien,  K. D. Closser,  M. P. Coons,  S. Coriani,  S. Dasgupta,  
 A. L. Dempwolff,  M. Diedenhofen,  Hainam Do,  R. G. Edgar,  Po-Tung Fang,  
 S. Faraji,  S. Fatehi,  Qingguo Feng,  K. D. Fenk,  J. Fosso-Tande,  
 Qinghui Ge,  A. Ghysels,  G. Gidofalvi,  J. Gomes,  J. Gonthier,  A. Gunina,  
 D. Hait,  M. W. D. Hanson-Heine,  P. H. P. Harbach,  A. W. Hauser,  
 J. E. Herr,  E. G. Hohenstein,  Z. C. Holden,  Kerwin Hui,  B. C. Huynh,  
 T.-C. Jagau,  Hyunjun Ji,  B. Kaduk,  K. Khistyaev,  Jaehoon Kim,  
 P. Klunzinger,  K. Koh,  D. Kosenkov,  L. Koulias,  T. Kowalczyk,  
 C. M. Krauter,  A. Kunitsa,  Ka Un Lao,  A. Laurent,  K. V. Lawler,  
 Joonho Lee,  D. Lefrancois,  S. Lehtola,  D. S. Levine,  Yi-Pei Li,  
 You-Sheng Lin,  Fenglai Liu,  E. Livshits,  A. Luenser,  P. Manohar,  
 E. Mansoor,  S. F. Manzer,  Shan-Ping Mao,  Yuezhi Mao,  N. Mardirossian,  
 A. V. Marenich,  T. Markovich,  L. A. Martinez-Martinez,  S. A. Maurer,  
 N. J. Mayhall,  S. C. McKenzie,  J.-M. Mewes,  A. F. Morrison,  
 J. W. Mullinax,  K. Nanda,  T. S. Nguyen-Beck,  R. Olivares-Amaya,  
 J. A. Parkhill,  T. M. Perrine,  F. Plasser,  P. Pokhilko,  S. Prager,  
 A. Prociuk,  E. Ramos,  D. R. Rehn,  F. Rob,  M. Schneider,  N. Sergueev,  
 S. M. Sharada,  S. Sharma,  D. W. Small,  T. Stauch,  T. Stein,  
 Yu-Chuan Su,  A. J. W. Thom,  A. Tkatchenko,  T. Tsuchimochi,  N. M. Tubman,  
 L. Vogt,  M. L. Vidal,  O. Vydrov,  M. A. Watson,  J. Wenzel,  
 M. de Wergifosse,  T. A. Wesolowski,  A. White,  J. Witte,  A. Yamada,  
 Jun Yang,  K. Yao,  S. Yeganeh,  S. R. Yost,  Zhi-Qiang You,  A. Zech,  
 Igor Ying Zhang,  Xing Zhang,  Yan Zhao,  Ying Zhu,  B. R. Brooks,  
 G. K. L. Chan,  C. J. Cramer,  M. S. Gordon,  W. J. Hehre,  A. Klamt,  
 M. W. Schmidt,  C. D. Sherrill,  D. G. Truhlar,  A. Aspuru-Guzik,  R. Baer,  
 A. T. Bell,  N. A. Besley,  Jeng-Da Chai,  A. E. DePrince, III,  
 R. A. DiStasio Jr.,  A. Dreuw,  B. D. Dunietz,  T. R. Furlani,  
 Chao-Ping Hsu,  Yousung Jung,  Jing Kong,  D. S. Lambrecht,  WanZhen Liang,  
 C. Ochsenfeld,  V. A. Rassolov,  L. V. Slipchenko,  J. E. Subotnik,  
 T. Van Voorhis,  J. M. Herbert,  A. I. Krylov,  P. M. W. Gill,  M. Head-Gordon

 Contributors to earlier versions of Q-Chem not listed above: 
 R. D. Adamson,  B. Austin,  J. Baker,  G. J. O. Beran,  K. Brandhorst,  
 S. T. Brown,  E. F. C. Byrd,  A. K. Chakraborty,  C.-L. Cheng,  
 Siu Hung Chien,  D. M. Chipman,  D. L. Crittenden,  H. Dachsel,  
 R. J. Doerksen,  A. D. Dutoi,  L. Fusti-Molnar,  W. A. Goddard III,  
 A. Golubeva-Zadorozhnaya,  S. R. Gwaltney,  G. Hawkins,  A. Heyden,  
 S. Hirata,  G. Kedziora,  F. J. Keil,  C. Kelley,  Jihan Kim,  R. A. King,  
 R. Z. Khaliullin,  P. P. Korambath,  W. Kurlancheek,  A. M. Lee,  M. S. Lee,  
 S. V. Levchenko,  Ching Yeh Lin,  D. Liotard,  R. C. Lochan,  I. Lotan,  
 P. E. Maslen,  N. Nair,  D. P. O'Neill,  D. Neuhauser,  E. Neuscamman,  
 C. M. Oana,  R. Olson,  B. Peters,  R. Peverati,  P. A. Pieniazek,  
 Y. M. Rhee,  J. Ritchie,  M. A. Rohrdanz,  E. Rosta,  N. J. Russ,  
 H. F. Schaefer III,  N. E. Schultz,  N. Shenvi,  A. C. Simmonett,  A. Sodt,  
 D. Stuck,  K. S. Thanthiriwatte,  V. Vanovschi,  Tao Wang,  A. Warshel,  
 C. F. Williams,  Q. Wu,  X. Xu,  W. Zhang

 Please cite Q-Chem as follows:
 Y. Shao et al., Mol. Phys. 113, 184-215 (2015)
 DOI: 10.1080/00268976.2014.952696

 Q-Chem 5.1.1 for Intel X86 EM64T Linux

 Parts of Q-Chem use Armadillo 8.300.2 (Tropical Shenanigans).
 http://arma.sourceforge.net/

 Q-Chem begins on Mon Aug 27 22:20:14 2018  

Host: 
0

     Scratch files written to /scratch/taweetham/qchem7504//
The previous job contains 0 fragments, simply inherited here
Input Ideriv = 2
Curr. Ideriv = -1
Max.  Ideriv = 2

Checking the input file for inconsistencies... 	...done.

--------------------------------------------------------------
User input:
--------------------------------------------------------------

$molecule
read
$end

$rem
   SCF_GUESS 	READ
   JOB_TYPE 	FREQUENCY
   BASIS 	6-311++G**
   EXCHANGE 	B3LYP
   MEM_TOTAL	7500	
$end


--------------------------------------------------------------
 ----------------------------------------------------------------
             Standard Nuclear Orientation (Angstroms)
    I     Atom           X                Y                Z
 ----------------------------------------------------------------
    1      F       1.3965193745    -1.5749965800    -0.0000000000
    2      Br     -1.4405310351    -0.1678812085    -0.0000000000
    3      F       2.6316081240     0.2334974834     0.0000000000
    4      F       0.4256555637     1.8322462383     0.0000000000
    5      C       1.4059087834    -0.2570178491    -0.0000000000
    6      C       0.3165143281     0.5002041864     0.0000000000
 ----------------------------------------------------------------
 Molecular Point Group                 Cs    NOp =  2
 Largest Abelian Subgroup              Cs    NOp =  2
 Nuclear Repulsion Energy =   415.7764803692 hartrees
 There are       37 alpha and       37 beta electrons
 Requested basis set is 6-311++G(d,p)
 There are 49 shells and 158 basis functions

 Total QAlloc Memory Limit   7500 MB
 Mega-Array Size       188 MB
 MEM_STATIC part       192 MB

                       Distance Matrix (Angstroms)
             F (  1)   Br(  2)   F (  3)   F (  4)   C (  5)
   Br(  2)  3.166833
   F (  3)  2.189999  4.091873
   F (  4)  3.542863  2.735537  2.724376
   C (  5)  1.318012  2.847835  1.320206  2.307796
   C (  6)  2.339416  1.879773  2.330406  1.336506  1.326712

 A cutoff of  1.0D-11 yielded   1040 shell pairs
 There are     11353 function pairs (     12499 Cartesian)

 -------------------------------------------------------
 OpenMP Integral Computing Module                       
 Release: version 1.0, May 2013, Q-Chem Inc. Pittsburgh 
 -------------------------------------------------------
 Integral Job Info:
 Integral job number is                      11
 Integral operator is                         1
 short-range coefficients                     0
 long-range coefficients              100000000
 Omega coefficients                           0
 if combine SR and LR in K                    0
 Integral screening is                        0
 Integral computing path is                   2
 max size of driver memory is            800000
 size of driver memory is                593474
 size of scratch memory is             29623520
 max col of scratch BK array               1296
 max len of scratch array in speh3          155
 max len of scratch index in speh4           18
 max int batch size is                      520
 min int batch size is                       52
 fixed nKL is                                45
 max L of basis functions is                  2
 order of int derivative is                   0
 number of shells is                         49
 number of basis is                         166
 number of cartesian basis is               166
 number of contracted shell pairs          1040
 number of primitive shell pairs           3069
 maxK2 (contraction) of shell pair           36
 max number of K2 of shell pair               1
 max number of CS2 of shell pair            138
 max number of PS2 of shell pair            540
 mem total for path MDJ                  527612
 -------------------------------------------------------
 Smallest overlap matrix eigenvalue = 6.77E-05
 Guess MOs from SCF MO coefficient file

 -----------------------------------------------------------------------
  General SCF calculation program by
  Eric Jon Sundstrom, Paul Horn, Yuezhi Mao, Dmitri Zuev, Alec White,
  David Stuck, Shaama M.S., Shane Yost, Joonho Lee, David Small,
  Daniel Levine, Susi Lehtola, Hugh Burton, Evgeny Epifanovsky
 -----------------------------------------------------------------------
 Exchange:     0.2000 Hartree-Fock + 0.0800 Slater + 0.7200 B88
 Correlation:  0.1900 VWN1RPA + 0.8100 LYP
 Using SG-1 standard quadrature grid
 using 4 threads for integral computing
 -------------------------------------------------------
 OpenMP Integral computing Module                
 Release: version 2.0, May 2017, Q-Chem Inc. Pleasanton 
 -------------------------------------------------------
 -------------------------------------------------------
 OpenMP BLAS3 based DFT computing Module                
 Release: version 1.0, May 2013, Q-Chem Inc. Pittsburgh 
 -------------------------------------------------------
 A restricted SCF calculation will be
 performed using DIIS
 SCF converges when DIIS error is below 1.0e-08
 ---------------------------------------
  Cycle       Energy         DIIS error
 ---------------------------------------
    1   -2947.8254690298      2.10e-02  
    2   -2949.5810565416      1.35e-02  
    3   -2949.7224586652      1.05e-02  
    4   -2949.9366784238      1.07e-03  
    5   -2949.9374383147      8.96e-04  
    6   -2949.9396379129      1.57e-04  
    7   -2949.9396936276      6.94e-05  
    8   -2949.9397019765      1.16e-05  
    9   -2949.9397022796      4.99e-06  
   10   -2949.9397023088      9.92e-07  
   11   -2949.9397023105      5.31e-07  
   12   -2949.9397023111      1.03e-07  
   13   -2949.9397023111      3.43e-08  
   14   -2949.9397023111      4.43e-09  Convergence criterion met
 ---------------------------------------
 SCF time:   CPU 28.58s  wall 8.00s 
 SCF   energy in the final basis set =    -2949.9397023111
 Total energy in the final basis set =    -2949.9397023111

 --------------------------------------------------------------
             Orbital Energies (a.u.) and Symmetries
 --------------------------------------------------------------

 Alpha MOs, Restricted
 -- Occupied --                  
-482.87  -62.52  -56.35  -56.34  -56.34  -24.75  -24.75  -24.74
  1 A'    2 A'    3 A'    4 A'    1 A"    5 A'    6 A'    7 A'                 
-10.378 -10.335  -8.733  -6.566  -6.551  -6.551  -2.677  -2.672
  8 A'    9 A'   10 A'   11 A'   12 A'    2 A"   13 A'   14 A'                 
 -2.672  -2.661  -2.661  -1.329  -1.281  -1.269  -0.870  -0.791
  3 A"    4 A"   15 A'   16 A'   17 A'   18 A'   19 A'   20 A'                 
 -0.671  -0.623  -0.607  -0.566  -0.525  -0.507  -0.495  -0.484
 21 A'   22 A'   23 A'    5 A"   24 A'    6 A"   25 A'    7 A"                 
 -0.465  -0.426  -0.357  -0.334  -0.274
 26 A'   27 A'    8 A"   28 A'    9 A"                                         
 -- Virtual --                   
 -0.046  -0.013  -0.009   0.021   0.029   0.046   0.054   0.065
 29 A'   10 A"   30 A'   31 A'   32 A'   11 A"   33 A'   34 A'                 
  0.077   0.087   0.102   0.102   0.110   0.136   0.145   0.181
 12 A"   35 A'   13 A"   36 A'   37 A'   38 A'   39 A'   40 A'                 
  0.229   0.243   0.252   0.284   0.287   0.289   0.312   0.315
 14 A"   41 A'   42 A'   43 A'   44 A'   15 A"   45 A'   46 A'                 
  0.328   0.342   0.356   0.374   0.384   0.409   0.421   0.435
 16 A"   47 A'   48 A'   49 A'   50 A'   17 A"   51 A'   52 A'                 
  0.472   0.474   0.518   0.539   0.557   0.567   0.603   0.692
 53 A'   18 A"   19 A"   54 A'   20 A"   55 A'   56 A'   57 A'                 
  0.701   0.716   0.767   0.847   0.887   0.920   0.979   1.091
 21 A"   58 A'   59 A'   60 A'   61 A'   62 A'   63 A'   22 A"                 
  1.132   1.269   1.291   1.353   1.356   1.370   1.383   1.398
 23 A"   24 A"   64 A'   25 A"   65 A'   26 A"   66 A'   67 A'                 
  1.407   1.461   1.523   1.543   1.620   1.646   1.812   1.835
 68 A'   69 A'   70 A'   27 A"   71 A'   72 A'   73 A'   28 A"                 
  1.855   1.924   1.956   1.982   2.008   2.116   2.187   2.274
 74 A'   75 A'   76 A'   29 A"   77 A'   78 A'   79 A'   80 A'                 
  2.551   2.768   2.923   3.018   3.113   3.395   3.709   3.723
 30 A"   31 A"   81 A'   82 A'   83 A'   84 A'   32 A"   33 A"                 
  3.732   3.748   3.755   3.794   3.837   3.911   3.969   3.969
 85 A'   34 A"   86 A'   87 A'   88 A'   35 A"   36 A"   37 A"                 
  4.001   4.004   4.059   4.091   4.167   4.243   4.364   4.539
 38 A"   89 A'   39 A"   90 A'   91 A'   92 A'   93 A'   94 A'                 
  4.818   4.915   6.210   6.243   6.282   6.302   6.322   6.342
 95 A'   96 A'   40 A"   41 A"   42 A"   97 A'   98 A'   99 A'                 
  6.387   6.628   6.727   6.849   7.521   7.557   7.663  23.359
100 A'  101 A'  102 A'  103 A'   43 A"  104 A'  105 A'  106 A'                 
 24.080  47.866  66.695  66.703  66.748 289.716 289.752 289.883
107 A'  108 A'  109 A'  110 A'  111 A'   44 A"  112 A'  113 A'                 
*******
114 A'                                                                         

 Beta MOs, Restricted
 -- Occupied --                  
-482.87  -62.52  -56.35  -56.34  -56.34  -24.75  -24.75  -24.74
  1 A'    2 A'    3 A'    4 A'    1 A"    5 A'    6 A'    7 A'                 
-10.378 -10.335  -8.733  -6.566  -6.551  -6.551  -2.677  -2.672
  8 A'    9 A'   10 A'   11 A'   12 A'    2 A"   13 A'   14 A'                 
 -2.672  -2.661  -2.661  -1.329  -1.281  -1.269  -0.870  -0.791
  3 A"    4 A"   15 A'   16 A'   17 A'   18 A'   19 A'   20 A'                 
 -0.671  -0.623  -0.607  -0.566  -0.525  -0.507  -0.495  -0.484
 21 A'   22 A'   23 A'    5 A"   24 A'    6 A"   25 A'    7 A"                 
 -0.465  -0.426  -0.357  -0.334  -0.274
 26 A'   27 A'    8 A"   28 A'    9 A"                                         
 -- Virtual --                   
 -0.046  -0.013  -0.009   0.021   0.029   0.046   0.054   0.065
 29 A'   10 A"   30 A'   31 A'   32 A'   11 A"   33 A'   34 A'                 
  0.077   0.087   0.102   0.102   0.110   0.136   0.145   0.181
 12 A"   35 A'   13 A"   36 A'   37 A'   38 A'   39 A'   40 A'                 
  0.229   0.243   0.252   0.284   0.287   0.289   0.312   0.315
 14 A"   41 A'   42 A'   43 A'   44 A'   15 A"   45 A'   46 A'                 
  0.328   0.342   0.356   0.374   0.384   0.409   0.421   0.435
 16 A"   47 A'   48 A'   49 A'   50 A'   17 A"   51 A'   52 A'                 
  0.472   0.474   0.518   0.539   0.557   0.567   0.603   0.692
 53 A'   18 A"   19 A"   54 A'   20 A"   55 A'   56 A'   57 A'                 
  0.701   0.716   0.767   0.847   0.887   0.920   0.979   1.091
 21 A"   58 A'   59 A'   60 A'   61 A'   62 A'   63 A'   22 A"                 
  1.132   1.269   1.291   1.353   1.356   1.370   1.383   1.398
 23 A"   24 A"   64 A'   25 A"   65 A'   26 A"   66 A'   67 A'                 
  1.407   1.461   1.523   1.543   1.620   1.646   1.812   1.835
 68 A'   69 A'   70 A'   27 A"   71 A'   72 A'   73 A'   28 A"                 
  1.855   1.924   1.956   1.982   2.008   2.116   2.187   2.274
 74 A'   75 A'   76 A'   29 A"   77 A'   78 A'   79 A'   80 A'                 
  2.551   2.768   2.923   3.018   3.113   3.395   3.709   3.723
 30 A"   31 A"   81 A'   82 A'   83 A'   84 A'   32 A"   33 A"                 
  3.732   3.748   3.755   3.794   3.837   3.911   3.969   3.969
 85 A'   34 A"   86 A'   87 A'   88 A'   35 A"   36 A"   37 A"                 
  4.001   4.004   4.059   4.091   4.167   4.243   4.364   4.539
 38 A"   89 A'   39 A"   90 A'   91 A'   92 A'   93 A'   94 A'                 
  4.818   4.915   6.210   6.243   6.282   6.302   6.322   6.342
 95 A'   96 A'   40 A"   41 A"   42 A"   97 A'   98 A'   99 A'                 
  6.387   6.628   6.727   6.849   7.521   7.557   7.663  23.359
100 A'  101 A'  102 A'  103 A'   43 A"  104 A'  105 A'  106 A'                 
 24.080  47.866  66.695  66.703  66.748 289.716 289.752 289.883
107 A'  108 A'  109 A'  110 A'  111 A'   44 A"  112 A'  113 A'                 
*******
114 A'                                                                         
 --------------------------------------------------------------

          Ground-State Mulliken Net Atomic Charges

     Atom                 Charge (a.u.)
  ----------------------------------------
      1 F                    -0.094720
      2 Br                    0.042211
      3 F                    -0.102383
      4 F                    -0.066656
      5 C                     0.089844
      6 C                     0.131704
  ----------------------------------------
  Sum of atomic charges =     0.000000

 -----------------------------------------------------------------
                    Cartesian Multipole Moments
 -----------------------------------------------------------------
    Charge (ESU x 10^10)
                 0.0000
    Dipole Moment (Debye)
         X      -0.6447      Y      -0.4624      Z       0.0000
       Tot       0.7934
    Quadrupole Moments (Debye-Ang)
        XX     -43.8097     XY       0.4408     YY     -47.0313
        XZ       0.0000     YZ       0.0000     ZZ     -43.7003
    Octopole Moments (Debye-Ang^2)
       XXX     -28.9059    XXY      -3.7122    XYY      -7.5642
       YYY      -3.8372    XXZ      -0.0000    XYZ      -0.0000
       YYZ       0.0000    XZZ      -3.1580    YZZ      -0.6686
       ZZZ       0.0000
    Hexadecapole Moments (Debye-Ang^3)
      XXXX    -595.9528   XXXY       7.0475   XXYY    -139.5469
      XYYY       4.0582   YYYY    -239.1597   XXXZ       0.0000
      XXYZ       0.0000   XYYZ       0.0000   YYYZ      -0.0000
      XXZZ    -106.7262   XYZZ       0.2325   YYZZ     -45.2073
      XZZZ       0.0000   YZZZ       0.0000   ZZZZ     -43.6838
 -----------------------------------------------------------------
 Calculating MO derivatives via CPSCF
 D1JvT checksum  = 235440 19564.5019288279
 D1KAT checksum  = 522576 1237.0363701073
   1         3          18      0.118620    0.030499
   2         3          18      0.014330    0.003038
   3         3          18      0.001678    0.000473
   4         4          17      0.000157    0.000055
   5        18           3      0.000006    0.000003
   6        21           0      0.000000    0.000000    Roots Converged
 Time for AOints: 8.4 s (CPU) 2.1 s (wall)
 ------------------------------------------------------------------------------
                     AOints        : Timing summary (seconds)
 ------------------------------------------------------------------------------
     job step          cpu (% of tot)      sys (% of tot)     wall (% of tot)
 ------------------------------------------------------------------------------
  cpscf_lag         0.4297E+02 (31.0)   0.6000E-05 (26.1)   0.1105E+02 (30.7)
  iterzp            0.8702E+02 (62.8)   0.1600E-04 (69.6)   0.2269E+02 (63.0)
  make_fx           0.0000E+00 ( 0.0)   0.0000E+00 ( 0.0)   0.0000E+00 ( 0.0)
  AOints            0.8363E+01 ( 6.0)   0.0000E+00 ( 0.0)   0.2122E+01 ( 5.9)
 ------------------------------------------------------------------------------
   Grand Totals     0.1385E+03          0.2300E-04          0.3602E+02
 ------------------------------------------------------------------------------
 Calculating analytic Hessian of the SCF energy
 Polarizability Matrix (a.u.)
            1           2           3
    1 -61.7172907   0.4071277   0.0000000
    2   0.4071277 -41.1732625   0.0000000
    3   0.0000000   0.0000000 -28.9088413

 Direct stationary perturbation theory relativistic correction:

 rels  =      16.960877720844
 relv  =     -57.485842249973
 rel2e =       9.157058822569
 E_rel =     -31.367905706559

 Hessian of the SCF Energy
            1           2           3           4           5           6
    1   0.0790954  -0.0008874  -0.0000000  -0.0010442   0.0025539   0.0000000
    2  -0.0008874   0.4454663   0.0000000   0.0047548   0.0030489   0.0000000
    3  -0.0000000   0.0000000   0.0192851   0.0000000   0.0000000  -0.0017218
    4  -0.0010442   0.0047548   0.0000000   0.2075599   0.0683723  -0.0000000
    5   0.0025539   0.0030489   0.0000000   0.0683723   0.0519362   0.0000000
    6   0.0000000   0.0000000  -0.0017218  -0.0000000   0.0000000   0.0049744
    7  -0.0079401  -0.0332572   0.0000000  -0.0065561   0.0006798   0.0000000
    8  -0.0539447  -0.0421565  -0.0000000   0.0011676  -0.0007214   0.0000000
    9   0.0000000  -0.0000000   0.0052217  -0.0000000   0.0000000   0.0056241
   10  -0.0035040   0.0041937   0.0000000  -0.0105689  -0.0287261  -0.0000000
   11   0.0042899  -0.0141747   0.0000000  -0.0239873  -0.0223663  -0.0000000
   12   0.0000000  -0.0000000   0.0106094  -0.0000000   0.0000000   0.0023580
   13  -0.0751788   0.0355464   0.0000000  -0.0220162   0.0026209  -0.0000000
   14   0.0190754  -0.3593197  -0.0000000  -0.0188349   0.0025911  -0.0000000
   15  -0.0000000  -0.0000000  -0.0343049   0.0000000  -0.0000000   0.0009058
   16   0.0085717  -0.0103502  -0.0000000  -0.1673744  -0.0455008   0.0000000
   17   0.0289130  -0.0328642   0.0000000  -0.0314725  -0.0344885   0.0000000
   18   0.0000000   0.0000000   0.0009106   0.0000000   0.0000000  -0.0121405
            7           8           9          10          11          12
    1  -0.0079401  -0.0539447   0.0000000  -0.0035040   0.0042899   0.0000000
    2  -0.0332572  -0.0421565  -0.0000000   0.0041937  -0.0141747  -0.0000000
    3   0.0000000  -0.0000000   0.0052217   0.0000000   0.0000000   0.0106094
    4  -0.0065561   0.0011676  -0.0000000  -0.0105689  -0.0239873  -0.0000000
    5   0.0006798  -0.0007214   0.0000000  -0.0287261  -0.0223663   0.0000000
    6   0.0000000   0.0000000   0.0056241  -0.0000000  -0.0000000   0.0023580
    7   0.3916517   0.1236467  -0.0000000   0.0057830   0.0113314  -0.0000000
    8   0.1236467   0.1256196   0.0000000   0.0029670   0.0099356  -0.0000000
    9  -0.0000000   0.0000000   0.0190987  -0.0000000  -0.0000000  -0.0046913
   10   0.0057830   0.0029670  -0.0000000   0.0649924   0.0145815  -0.0000000
   11   0.0113314   0.0099356  -0.0000000   0.0145815   0.4100051   0.0000000
   12  -0.0000000  -0.0000000  -0.0046913  -0.0000000   0.0000000   0.0179508
   13  -0.3364251  -0.0823713   0.0000000   0.0049269  -0.0222554   0.0000000
   14  -0.0663896  -0.0939339  -0.0000000   0.0281748  -0.0455521   0.0000000
   15   0.0000000   0.0000000  -0.0350816   0.0000000   0.0000000   0.0015211
   16  -0.0465133   0.0085347  -0.0000000  -0.0616294   0.0160399   0.0000000
   17  -0.0360111   0.0012567   0.0000000  -0.0211908  -0.3378476  -0.0000000
   18  -0.0000000  -0.0000000   0.0098284   0.0000000  -0.0000000  -0.0277479
           13          14          15          16          17          18
    1  -0.0751788   0.0190754  -0.0000000   0.0085717   0.0289130   0.0000000
    2   0.0355464  -0.3593197  -0.0000000  -0.0103502  -0.0328642   0.0000000
    3   0.0000000  -0.0000000  -0.0343049  -0.0000000   0.0000000   0.0009106
    4  -0.0220162  -0.0188349   0.0000000  -0.1673744  -0.0314725   0.0000000
    5   0.0026209   0.0025911  -0.0000000  -0.0455008  -0.0344885   0.0000000
    6  -0.0000000  -0.0000000   0.0009058   0.0000000   0.0000000  -0.0121405
    7  -0.3364251  -0.0663896   0.0000000  -0.0465133  -0.0360111  -0.0000000
    8  -0.0823713  -0.0939339   0.0000000   0.0085347   0.0012567  -0.0000000
    9   0.0000000  -0.0000000  -0.0350816  -0.0000000   0.0000000   0.0098284
   10   0.0049269   0.0281748   0.0000000  -0.0616294  -0.0211908   0.0000000
   11  -0.0222554  -0.0455521   0.0000000   0.0160399  -0.3378476  -0.0000000
   12   0.0000000   0.0000000   0.0015211   0.0000000  -0.0000000  -0.0277479
   13   0.8274768  -0.1833315  -0.0000000  -0.3987837   0.2497910  -0.0000000
   14  -0.1833315   0.7168472  -0.0000000   0.2213058  -0.2206325   0.0000000
   15  -0.0000000  -0.0000000   0.1084271  -0.0000000   0.0000000  -0.0414675
   16  -0.3987837   0.2213058  -0.0000000   0.6657291  -0.1900295  -0.0000000
   17   0.2497910  -0.2206325   0.0000000  -0.1900295   0.6245761  -0.0000000
   18  -0.0000000   0.0000000  -0.0414675  -0.0000000  -0.0000000   0.0706169
 Gradient time:  CPU 212.69 s  wall 55.41 s
 **********************************************************************
 **                                                                  **
 **                       VIBRATIONAL ANALYSIS                       **
 **                       --------------------                       **
 **                                                                  **
 **        VIBRATIONAL FREQUENCIES (CM**-1) AND NORMAL MODES         **
 **     FORCE CONSTANTS (mDYN/ANGSTROM) AND REDUCED MASSES (AMU)     **
 **                  INFRARED INTENSITIES (KM/MOL)                   **
 **                                                                  **
 **********************************************************************


 Mode:                 1                      2                      3
 Frequency:       155.84                 159.60                 314.34
 Force Cnst:      0.2741                 0.3235                 1.1317
 Red. Mass:      19.1534                21.5568                19.4395
 IR Active:          YES                    YES                    YES
 IR Intens:        0.080                  1.802                  2.995
 Raman Active:       YES                    YES                    YES
               X      Y      Z        X      Y      Z        X      Y      Z
 F         -0.000  0.000 -0.506    0.688 -0.182 -0.000   -0.152  0.028  0.000
 Br         0.000 -0.000  0.123   -0.211  0.143  0.000   -0.026 -0.119  0.000
 F          0.000 -0.000  0.665   -0.040  0.300  0.000   -0.366  0.328  0.000
 F         -0.000  0.000 -0.424    0.139 -0.360 -0.000    0.807  0.064  0.000
 C         -0.000  0.000 -0.069    0.138 -0.189 -0.000   -0.214  0.001 -0.000
 C         -0.000  0.000 -0.321    0.001 -0.365 -0.000   -0.070  0.114 -0.000
 TransDip   0.000  0.000  0.009   -0.035 -0.025  0.000   -0.033 -0.044 -0.000

 Mode:                 4                      5                      6
 Frequency:       357.97                 369.05                 508.25
 Force Cnst:      0.9997                 1.9169                 2.6519
 Red. Mass:      13.2408                23.8878                17.4238
 IR Active:          YES                    YES                    YES
 IR Intens:        0.798                  0.405                  1.723
 Raman Active:       YES                    YES                    YES
               X      Y      Z        X      Y      Z        X      Y      Z
 F         -0.000 -0.000 -0.249   -0.102 -0.306  0.000    0.537 -0.115  0.000
 Br         0.000  0.000 -0.030    0.302  0.124  0.000    0.018 -0.019 -0.000
 F         -0.000  0.000 -0.093   -0.584  0.307  0.000   -0.313 -0.406  0.000
 F          0.000 -0.000 -0.313   -0.302 -0.219  0.000   -0.006  0.452 -0.000
 C         -0.000 -0.000  0.434   -0.288 -0.274 -0.000   -0.326 -0.082 -0.000
 C         -0.000 -0.000  0.801   -0.136 -0.195 -0.000   -0.135  0.315  0.000
 TransDip   0.000 -0.000  0.029    0.008 -0.019 -0.000   -0.042 -0.007 -0.000

 Mode:                 7                      8                      9
 Frequency:       567.68                 670.75                1027.51
 Force Cnst:      2.3463                 4.5984                 8.6733
 Red. Mass:      12.3574                17.3476                13.9432
 IR Active:          YES                    YES                    YES
 IR Intens:        3.452                  4.505                240.246
 Raman Active:       YES                    YES                    YES
               X      Y      Z        X      Y      Z        X      Y      Z
 F          0.000  0.000 -0.137    0.121  0.602  0.000   -0.014  0.270  0.000
 Br         0.000 -0.000  0.007    0.069  0.028 -0.000   -0.044 -0.011  0.000
 F         -0.000 -0.000 -0.166   -0.147 -0.332  0.000   -0.408 -0.100  0.000
 F          0.000  0.000  0.067    0.094 -0.441 -0.000   -0.078 -0.044  0.000
 C         -0.000  0.000  0.833   -0.216  0.283 -0.000    0.303 -0.185 -0.000
 C         -0.000  0.000 -0.506   -0.344 -0.194  0.000    0.782  0.060 -0.000
 TransDip  -0.000 -0.000  0.060   -0.068  0.004 -0.000    0.496 -0.011 -0.000

 Mode:                10                     11                     12
 Frequency:      1182.89                1303.37                1821.11
 Force Cnst:     11.1968                13.2840                23.7483
 Red. Mass:      13.5817                13.2722                12.1538
 IR Active:          YES                    YES                    YES
 IR Intens:      217.885                206.728                100.142
 Raman Active:       YES                    YES                    YES
               X      Y      Z        X      Y      Z        X      Y      Z
 F          0.050 -0.146 -0.000   -0.012 -0.314  0.000   -0.020  0.088 -0.000
 Br        -0.012 -0.007  0.000   -0.003  0.001 -0.000    0.007  0.001  0.000
 F          0.097  0.031  0.000   -0.256 -0.119 -0.000   -0.088 -0.013 -0.000
 F         -0.036 -0.435 -0.000    0.021 -0.057  0.000    0.005 -0.073 -0.000
 C         -0.305  0.123  0.000    0.474  0.767 -0.000    0.614 -0.426  0.000
 C          0.205  0.791 -0.000   -0.068 -0.000  0.000   -0.497  0.415 -0.000
 TransDip  -0.066  0.468  0.000    0.205  0.412 -0.000    0.313 -0.069  0.000

 STANDARD THERMODYNAMIC QUANTITIES AT   298.15 K  AND     1.00 ATM

   This Molecule has  0 Imaginary Frequencies
   Zero point vibrational energy:       12.063 kcal/mol

   Atom    1 Element F  Has Mass   18.99840
   Atom    2 Element Br Has Mass   78.91830
   Atom    3 Element F  Has Mass   18.99840
   Atom    4 Element F  Has Mass   18.99840
   Atom    5 Element C  Has Mass   12.00000
   Atom    6 Element C  Has Mass   12.00000
   Molecular Mass:   159.913500 amu
   Principal axes and moments of inertia in amu*Bohr^2:
                             1           2           3
    Eigenvalues --      421.20572  1286.71690  1707.92262
          X               0.99999    -0.00536     0.00000
          Y               0.00536     0.99999     0.00000
          Z               0.00000    -0.00000     1.00000
   Rotational Symmetry Number is   1
   The Molecule is an Asymmetric Top
   Translational Enthalpy:        0.889 kcal/mol
   Rotational Enthalpy:           0.889 kcal/mol
   Vibrational Enthalpy:         13.909 kcal/mol
   gas constant (RT):             0.592 kcal/mol
   Translational Entropy:        41.117  cal/mol.K
   Rotational Entropy:           28.317  cal/mol.K
   Vibrational Entropy:          10.355  cal/mol.K

   Total Enthalpy:               16.279 kcal/mol
   Total Entropy:                79.789  cal/mol.K

 ======================================================================

 STANDARD THERMODYNAMIC QUANTITIES FOR ANHARMONIC VIBRATION -- TOSH

   Zero point vibrational energy: ************ kcal/mol

   Vibrational Enthalpy:       Infinity kcal/mol
   Vibrational Entropy:             NaN  cal/mol.K

   Total Enthalpy:             Infinity kcal/mol
   Total Entropy:                   NaN  cal/mol.K

 ======================================================================

 STANDARD THERMODYNAMIC QUANTITIES FOR ANHARMONIC VIBRATION -- VPT2

   Zero point vibrational energy: ************ kcal/mol

   Vibrational Enthalpy:       Infinity kcal/mol
   Vibrational Entropy:             NaN  cal/mol.K

   Total Enthalpy:             Infinity kcal/mol
   Total Entropy:                   NaN  cal/mol.K

 ======================================================================

Archival summary:
1\1\TWL01\FREQ\ProcedureUnspecified\BasisUnspecified\r132\taweetha\MonAug2722:21:172018MonAug2722:21:172018\0\\#,FREQ,ProcedureUnspecified,BasisUnspecified,\\0,1\Br\C,1,1.87977\C,2,1.32671,1,124.379\F,3,1.31801,2,124.394,1,-0,0\F,3,1.32021,2,123.387,1,180,0\F,2,1.33651,1,115.503,3,-180,0\\\@

 Total job time:  63.16s(wall), 241.40s(cpu) 
 Mon Aug 27 22:21:17 2018

        *************************************************************
        *                                                           *
        *  Thank you very much for using Q-Chem.  Have a nice day.  *
        *                                                           *
        *************************************************************
