# Supplementary material for: Geometric and energetic data from ab initio calculations of haloethene, haloimine, halomethylenephosphine, haloiminophosphine, halodiazene, halodiphosphene and halocyclopropane
Source: Data Brief. 2019 Nov 2;27:104738. doi: 10.1016/j.dib.2019.104738 (PMC6861602; doi:10.1016/j.dib.2019.104738)
Supplement: Multimedia component 2 [file mmc2.zip › CC/B3LYP/FFCCBrI.out]

Q-Chem Developer Version!
                  Welcome to Q-Chem
     A Quantum Leap Into The Future Of Chemistry


 Q-Chem 5.1, Q-Chem, Inc., Pleasanton, CA (2018)

 Yihan Shao,  Zhengting Gan,  E. Epifanovsky,  A. T. B. Gilbert,  M. Wormit,  
 J. Kussmann,  A. W. Lange,  A. Behn,  Jia Deng,  Xintian Feng,  D. Ghosh,  
 M. Goldey,  P. R. Horn,  L. D. Jacobson,  I. Kaliman,  T. Kus,  A. Landau,  
 Jie Liu,  E. I. Proynov,  R. M. Richard,  R. P. Steele,  E. J. Sundstrom,  
 H. L. Woodcock III,  P. M. Zimmerman,  D. Zuev,  B. Albrecht,  E. Alguire,  
 S. A. Baeppler,  D. Barton,  Z. Benda,  Y. A. Bernard,  E. J. Berquist,  
 K. B. Bravaya,  H. Burton,  D. Casanova,  Chun-Min Chang,  Yunqing Chen,  
 A. Chien,  K. D. Closser,  M. P. Coons,  S. Coriani,  S. Dasgupta,  
 A. L. Dempwolff,  M. Diedenhofen,  Hainam Do,  R. G. Edgar,  Po-Tung Fang,  
 S. Faraji,  S. Fatehi,  Qingguo Feng,  K. D. Fenk,  J. Fosso-Tande,  
 Qinghui Ge,  A. Ghysels,  G. Gidofalvi,  J. Gomes,  J. Gonthier,  A. Gunina,  
 D. Hait,  M. W. D. Hanson-Heine,  P. H. P. Harbach,  A. W. Hauser,  
 J. E. Herr,  E. G. Hohenstein,  Z. C. Holden,  Kerwin Hui,  B. C. Huynh,  
 T.-C. Jagau,  Hyunjun Ji,  B. Kaduk,  K. Khistyaev,  Jaehoon Kim,  
 P. Klunzinger,  K. Koh,  D. Kosenkov,  L. Koulias,  T. Kowalczyk,  
 C. M. Krauter,  A. Kunitsa,  Ka Un Lao,  A. Laurent,  K. V. Lawler,  
 Joonho Lee,  D. Lefrancois,  S. Lehtola,  D. S. Levine,  Yi-Pei Li,  
 You-Sheng Lin,  Fenglai Liu,  E. Livshits,  A. Luenser,  P. Manohar,  
 E. Mansoor,  S. F. Manzer,  Shan-Ping Mao,  Yuezhi Mao,  N. Mardirossian,  
 A. V. Marenich,  T. Markovich,  L. A. Martinez-Martinez,  S. A. Maurer,  
 N. J. Mayhall,  S. C. McKenzie,  J.-M. Mewes,  A. F. Morrison,  
 J. W. Mullinax,  K. Nanda,  T. S. Nguyen-Beck,  R. Olivares-Amaya,  
 J. A. Parkhill,  T. M. Perrine,  F. Plasser,  P. Pokhilko,  S. Prager,  
 A. Prociuk,  E. Ramos,  D. R. Rehn,  F. Rob,  M. Schneider,  N. Sergueev,  
 S. M. Sharada,  S. Sharma,  D. W. Small,  T. Stauch,  T. Stein,  
 Yu-Chuan Su,  A. J. W. Thom,  A. Tkatchenko,  T. Tsuchimochi,  N. M. Tubman,  
 L. Vogt,  M. L. Vidal,  O. Vydrov,  M. A. Watson,  J. Wenzel,  
 M. de Wergifosse,  T. A. Wesolowski,  A. White,  J. Witte,  A. Yamada,  
 Jun Yang,  K. Yao,  S. Yeganeh,  S. R. Yost,  Zhi-Qiang You,  A. Zech,  
 Igor Ying Zhang,  Xing Zhang,  Yan Zhao,  Ying Zhu,  B. R. Brooks,  
 G. K. L. Chan,  C. J. Cramer,  M. S. Gordon,  W. J. Hehre,  A. Klamt,  
 M. W. Schmidt,  C. D. Sherrill,  D. G. Truhlar,  A. Aspuru-Guzik,  R. Baer,  
 A. T. Bell,  N. A. Besley,  Jeng-Da Chai,  A. E. DePrince, III,  
 R. A. DiStasio Jr.,  A. Dreuw,  B. D. Dunietz,  T. R. Furlani,  
 Chao-Ping Hsu,  Yousung Jung,  Jing Kong,  D. S. Lambrecht,  WanZhen Liang,  
 C. Ochsenfeld,  V. A. Rassolov,  L. V. Slipchenko,  J. E. Subotnik,  
 T. Van Voorhis,  J. M. Herbert,  A. I. Krylov,  P. M. W. Gill,  M. Head-Gordon

 Contributors to earlier versions of Q-Chem not listed above: 
 R. D. Adamson,  B. Austin,  J. Baker,  G. J. O. Beran,  K. Brandhorst,  
 S. T. Brown,  E. F. C. Byrd,  A. K. Chakraborty,  C.-L. Cheng,  
 Siu Hung Chien,  D. M. Chipman,  D. L. Crittenden,  H. Dachsel,  
 R. J. Doerksen,  A. D. Dutoi,  L. Fusti-Molnar,  W. A. Goddard III,  
 A. Golubeva-Zadorozhnaya,  S. R. Gwaltney,  G. Hawkins,  A. Heyden,  
 S. Hirata,  G. Kedziora,  F. J. Keil,  C. Kelley,  Jihan Kim,  R. A. King,  
 R. Z. Khaliullin,  P. P. Korambath,  W. Kurlancheek,  A. M. Lee,  M. S. Lee,  
 S. V. Levchenko,  Ching Yeh Lin,  D. Liotard,  R. C. Lochan,  I. Lotan,  
 P. E. Maslen,  N. Nair,  D. P. O'Neill,  D. Neuhauser,  E. Neuscamman,  
 C. M. Oana,  R. Olson,  B. Peters,  R. Peverati,  P. A. Pieniazek,  
 Y. M. Rhee,  J. Ritchie,  M. A. Rohrdanz,  E. Rosta,  N. J. Russ,  
 H. F. Schaefer III,  N. E. Schultz,  N. Shenvi,  A. C. Simmonett,  A. Sodt,  
 D. Stuck,  K. S. Thanthiriwatte,  V. Vanovschi,  Tao Wang,  A. Warshel,  
 C. F. Williams,  Q. Wu,  X. Xu,  W. Zhang

 Please cite Q-Chem as follows:
 Y. Shao et al., Mol. Phys. 113, 184-215 (2015)
 DOI: 10.1080/00268976.2014.952696

 Q-Chem 5.1.1 for Intel X86 EM64T Linux

 Parts of Q-Chem use Armadillo 8.300.2 (Tropical Shenanigans).
 http://arma.sourceforge.net/

 Q-Chem begins on Mon Aug 27 22:21:17 2018  

Host: 
0

     Scratch files written to /scratch/taweetham/qchem7558//
Input Ideriv = 2
Curr. Ideriv = -1
Max.  Ideriv = 2

Checking the input file for inconsistencies... 	...done.

--------------------------------------------------------------
User input:
--------------------------------------------------------------
inp/FBrFI.inp
$molecule
0	1
F	-2.0	1.0	0.0
Br	2.0	1.0	0.0
F	-2.0	-1.0	0.0
I	2.0	-1.0	0.0
C	-1.0	0.0	0.0
C	1.0	0.0	0.0
$end
$rem
   JOB_TYPE		OPTIMIZATION
   BASIS		6-311++G**
   EXCHANGE		B3LYP
$end

--------------------------------------------------------------
 ----------------------------------------------------------------
             Standard Nuclear Orientation (Angstroms)
    I     Atom           X                Y                Z
 ----------------------------------------------------------------
    1      F       3.2745234196     0.8713521046     0.0000000000
    2      Br     -0.7103523224     1.2188651566     0.0000000000
    3      F       3.1007668936    -1.1210857664    -0.0000000000
    4      I      -0.8841088484    -0.7735727144    -0.0000000000
    5      C       2.1914262211    -0.0379885679    -0.0000000000
    6      C       0.1989883501     0.1357679581     0.0000000000
 ----------------------------------------------------------------
 Molecular Point Group                 Cs    NOp =  2
 Largest Abelian Subgroup              Cs    NOp =  2
 Nuclear Repulsion Energy =  1064.6713982674 hartrees
 There are       59 alpha and       59 beta electrons
 Requested basis set is 6-311++G(d,p)
 There are 67 shells and 198 basis functions

 Total QAlloc Memory Limit   2000 MB
 Mega-Array Size       188 MB
 MEM_STATIC part       192 MB
 A cutoff of  1.0D-11 yielded   1824 shell pairs
 There are     16703 function pairs (     18765 Cartesian)

 -------------------------------------------------------
 OpenMP Integral Computing Module                       
 Release: version 1.0, May 2013, Q-Chem Inc. Pittsburgh 
 -------------------------------------------------------
 Integral Job Info:
 Integral job number is                      11
 Integral operator is                         1
 short-range coefficients                     0
 long-range coefficients              100000000
 Omega coefficients                           0
 if combine SR and LR in K                    0
 Integral screening is                        0
 Integral computing path is                   2
 max size of driver memory is            800000
 size of driver memory is                593474
 size of scratch memory is             29623520
 max col of scratch BK array               1296
 max len of scratch array in speh3          155
 max len of scratch index in speh4           18
 max int batch size is                      520
 min int batch size is                       52
 fixed nKL is                                45
 max L of basis functions is                  2
 order of int derivative is                   0
 number of shells is                         67
 number of basis is                         210
 number of cartesian basis is               210
 number of contracted shell pairs          1824
 number of primitive shell pairs           4359
 maxK2 (contraction) of shell pair           36
 max number of K2 of shell pair               1
 max number of CS2 of shell pair            167
 max number of PS2 of shell pair            372
 mem total for path MDJ                  531158
 -------------------------------------------------------
 Smallest overlap matrix eigenvalue = 2.31E-04

 Scale SEOQF with 1.000000e-01/1.000000e-01/1.000000e-01

 Standard Electronic Orientation quadrupole field applied
 Nucleus-field energy     =     0.0000000170 hartrees
 Guess from superposition of atomic densities
 Warning:  Energy on first SCF cycle will be non-variational
 SAD guess density has 118.000000 electrons

 -----------------------------------------------------------------------
  General SCF calculation program by
  Eric Jon Sundstrom, Paul Horn, Yuezhi Mao, Dmitri Zuev, Alec White,
  David Stuck, Shaama M.S., Shane Yost, Joonho Lee, David Small,
  Daniel Levine, Susi Lehtola, Hugh Burton, Evgeny Epifanovsky
 -----------------------------------------------------------------------
 Exchange:     0.2000 Hartree-Fock + 0.0800 Slater + 0.7200 B88
 Correlation:  0.1900 VWN1RPA + 0.8100 LYP
 Using SG-1 standard quadrature grid
 using 4 threads for integral computing
 -------------------------------------------------------
 OpenMP Integral computing Module                
 Release: version 2.0, May 2017, Q-Chem Inc. Pleasanton 
 -------------------------------------------------------
 -------------------------------------------------------
 OpenMP BLAS3 based DFT computing Module                
 Release: version 1.0, May 2013, Q-Chem Inc. Pittsburgh 
 -------------------------------------------------------
 A restricted SCF calculation will be
 performed using DIIS
 SCF converges when DIIS error is below 1.0e-08
 ---------------------------------------
  Cycle       Energy         DIIS error
 ---------------------------------------
    1   -9772.5557150741      9.93e-02  
    2   -9767.9623212770      1.04e-02  
    3   -9766.6400320958      1.84e-02  
    4   -9768.1200978736      6.33e-03  
    5   -9767.4991348302      1.06e-02  
    6   -9768.3731655812      2.57e-03  
    7   -9768.4088290106      1.25e-03  
    8   -9768.4115291937      7.66e-04  
    9   -9768.4138737343      2.05e-04  
   10   -9768.4140091702      8.41e-05  
   11   -9768.4140199933      5.69e-05  
   12   -9768.4140286873      3.81e-05  
   13   -9768.4140356895      1.68e-05  
   14   -9768.4140372926      6.52e-06  
   15   -9768.4140375725      1.58e-06  
   16   -9768.4140375869      5.31e-07  
   17   -9768.4140375884      1.92e-07  
   18   -9768.4140375887      1.60e-08  
   19   -9768.4140375887      6.61e-09  Convergence criterion met
 ---------------------------------------
 SCF time:   CPU 73.95s  wall 20.00s 
 SCF   energy in the final basis set =    -9768.4140375887
 Total energy in the final basis set =    -9768.4140375887

 --------------------------------------------------------------
             Orbital Energies (a.u.) and Symmetries
 --------------------------------------------------------------

 Alpha MOs, Restricted
 -- Occupied --                  
******* -482.94 -176.34 -165.74 -165.74 -165.74  -62.60  -56.42
  1 A'    2 A'    3 A'    4 A'    1 A"    5 A'    6 A'    7 A'                 
-56.420 -56.418 -35.847 -31.338 -31.334 -31.334 -24.723 -24.716
  8 A'    2 A"    9 A'   10 A'    3 A"   11 A'   12 A'   13 A'                 
-22.987 -22.987 -22.986 -22.984 -22.984 -10.395 -10.270  -8.826
 14 A'    4 A"   15 A'   16 A'    5 A"   17 A'   18 A'   19 A'                 
 -6.658  -6.650  -6.640  -6.418  -4.839  -4.814  -4.811  -2.774
 20 A'   21 A'    6 A"   22 A'   23 A'   24 A'    7 A"   25 A'                 
 -2.772  -2.762  -2.755  -2.754  -2.129  -2.107  -2.098  -2.077
 26 A'    8 A"    9 A"   27 A'   28 A'   29 A'   10 A"   30 A'                 
 -2.076  -1.276  -1.197  -1.182  -0.789  -0.688  -0.637  -0.578
 11 A"   31 A'   32 A'   33 A'   34 A'   35 A'   36 A'   12 A"                 
 -0.565  -0.544  -0.508  -0.504  -0.444  -0.438  -0.407  -0.401
 37 A'   38 A'   13 A"   39 A'   40 A'   14 A"   41 A'   42 A'                 
 -0.310  -0.209  -0.175
 15 A"   16 A"   43 A'                                                         
 -- Virtual --                   
 -0.141  -0.122  -0.014  -0.013   0.008   0.027   0.034   0.045
 44 A'   17 A"   45 A'   46 A'   47 A'   18 A"   48 A'   49 A'                 
  0.065   0.071   0.084   0.101   0.106   0.114   0.118   0.139
 50 A'   19 A"   51 A'   52 A'   20 A"   53 A'   54 A'   55 A'                 
  0.164   0.204   0.233   0.234   0.257   0.261   0.267   0.269
 56 A'   57 A'   21 A"   58 A'   22 A"   59 A'   23 A"   60 A'                 
  0.284   0.322   0.327   0.333   0.351   0.353   0.364   0.383
 61 A'   24 A"   62 A'   63 A'   64 A'   25 A"   65 A'   66 A'                 
  0.416   0.425   0.430   0.468   0.485   0.518   0.523   0.550
 67 A'   26 A"   68 A'   27 A"   69 A'   70 A'   28 A"   71 A'                 
  0.585   0.670   0.683   0.685   0.695   0.708   0.768   0.809
 72 A'   29 A"   30 A"   73 A'   74 A'   75 A'   76 A'   77 A'                 
  0.863   0.941   1.043   1.096   1.192   1.204   1.245   1.287
 78 A'   79 A'   80 A'   81 A'   31 A"   32 A"   82 A'   33 A"                 
  1.304   1.337   1.355   1.398   1.406   1.416   1.457   1.460
 83 A'   84 A'   85 A'   34 A"   35 A"   86 A'   87 A'   36 A"                 
  1.475   1.540   1.553   1.662   1.729   1.820   1.837   1.878
 88 A'   89 A'   37 A"   90 A'   91 A'   92 A'   93 A'   38 A"                 
  1.909   1.978   2.010   2.080   2.576   2.628   2.687   2.810
 94 A'   95 A'   96 A'   97 A'   39 A"   40 A"   98 A'   99 A'                 
  3.005   3.162   3.748   3.754   3.760   3.780   3.811   3.847
100 A'  101 A'   41 A"   42 A"  102 A'  103 A'  104 A'   43 A"                 
  3.889   3.931   3.951   3.979   3.987   4.013   4.029   4.054
 44 A"   45 A"   46 A"  105 A'  106 A'   47 A"  107 A'  108 A'                 
  4.055   4.173   4.442   4.498   4.621   4.657   4.737   5.986
 48 A"  109 A'  110 A'  111 A'  112 A'  113 A'  114 A'   49 A"                 
  6.036   6.168   6.250   6.282   6.333   6.343   6.448   6.540
115 A'  116 A'   50 A"   51 A"  117 A'  118 A'  119 A'  120 A'                 
  6.787   7.426   7.533   7.690  23.319  23.699  28.051  28.323
121 A'   52 A"  122 A'  123 A'  124 A'  125 A'  126 A'   53 A"                 
 28.378  28.410  28.509  28.541  28.555  28.681  28.920  48.009
127 A'  128 A'   54 A"  129 A'   55 A"  130 A'  131 A'  132 A'                 
 66.716  66.744 127.875 127.931 128.000 151.841 289.643 289.755
133 A'  134 A'   56 A"  135 A'  136 A'  137 A'   57 A"  138 A'                 
289.9481020.8781902.025
139 A'  140 A'  141 A'                                                         

 Beta MOs, Restricted
 -- Occupied --                  
******* -482.94 -176.34 -165.74 -165.74 -165.74  -62.60  -56.42
  1 A'    2 A'    3 A'    4 A'    1 A"    5 A'    6 A'    7 A'                 
-56.420 -56.418 -35.847 -31.338 -31.334 -31.334 -24.723 -24.716
  8 A'    2 A"    9 A'   10 A'    3 A"   11 A'   12 A'   13 A'                 
-22.987 -22.987 -22.986 -22.984 -22.984 -10.395 -10.270  -8.826
 14 A'    4 A"   15 A'   16 A'    5 A"   17 A'   18 A'   19 A'                 
 -6.658  -6.650  -6.640  -6.418  -4.839  -4.814  -4.811  -2.774
 20 A'   21 A'    6 A"   22 A'   23 A'   24 A'    7 A"   25 A'                 
 -2.772  -2.762  -2.755  -2.754  -2.129  -2.107  -2.098  -2.077
 26 A'    8 A"    9 A"   27 A'   28 A'   29 A'   10 A"   30 A'                 
 -2.076  -1.276  -1.197  -1.182  -0.789  -0.688  -0.637  -0.578
 11 A"   31 A'   32 A'   33 A'   34 A'   35 A'   36 A'   12 A"                 
 -0.565  -0.544  -0.508  -0.504  -0.444  -0.438  -0.407  -0.401
 37 A'   38 A'   13 A"   39 A'   40 A'   14 A"   41 A'   42 A'                 
 -0.310  -0.209  -0.175
 15 A"   16 A"   43 A'                                                         
 -- Virtual --                   
 -0.141  -0.122  -0.014  -0.013   0.008   0.027   0.034   0.045
 44 A'   17 A"   45 A'   46 A'   47 A'   18 A"   48 A'   49 A'                 
  0.065   0.071   0.084   0.101   0.106   0.114   0.118   0.139
 50 A'   19 A"   51 A'   52 A'   20 A"   53 A'   54 A'   55 A'                 
  0.164   0.204   0.233   0.234   0.257   0.261   0.267   0.269
 56 A'   57 A'   21 A"   58 A'   22 A"   59 A'   23 A"   60 A'                 
  0.284   0.322   0.327   0.333   0.351   0.353   0.364   0.383
 61 A'   24 A"   62 A'   63 A'   64 A'   25 A"   65 A'   66 A'                 
  0.416   0.425   0.430   0.468   0.485   0.518   0.523   0.550
 67 A'   26 A"   68 A'   27 A"   69 A'   70 A'   28 A"   71 A'                 
  0.585   0.670   0.683   0.685   0.695   0.708   0.768   0.809
 72 A'   29 A"   30 A"   73 A'   74 A'   75 A'   76 A'   77 A'                 
  0.863   0.941   1.043   1.096   1.192   1.204   1.245   1.287
 78 A'   79 A'   80 A'   81 A'   31 A"   32 A"   82 A'   33 A"                 
  1.304   1.337   1.355   1.398   1.406   1.416   1.457   1.460
 83 A'   84 A'   85 A'   34 A"   35 A"   86 A'   87 A'   36 A"                 
  1.475   1.540   1.553   1.662   1.729   1.820   1.837   1.878
 88 A'   89 A'   37 A"   90 A'   91 A'   92 A'   93 A'   38 A"                 
  1.909   1.978   2.010   2.080   2.576   2.628   2.687   2.810
 94 A'   95 A'   96 A'   97 A'   39 A"   40 A"   98 A'   99 A'                 
  3.005   3.162   3.748   3.754   3.760   3.780   3.811   3.847
100 A'  101 A'   41 A"   42 A"  102 A'  103 A'  104 A'   43 A"                 
  3.889   3.931   3.951   3.979   3.987   4.013   4.029   4.054
 44 A"   45 A"   46 A"  105 A'  106 A'   47 A"  107 A'  108 A'                 
  4.055   4.173   4.442   4.498   4.621   4.657   4.737   5.986
 48 A"  109 A'  110 A'  111 A'  112 A'  113 A'  114 A'   49 A"                 
  6.036   6.168   6.250   6.282   6.333   6.343   6.448   6.540
115 A'  116 A'   50 A"   51 A"  117 A'  118 A'  119 A'  120 A'                 
  6.787   7.426   7.533   7.690  23.319  23.699  28.051  28.323
121 A'   52 A"  122 A'  123 A'  124 A'  125 A'  126 A'   53 A"                 
 28.378  28.410  28.509  28.541  28.555  28.681  28.920  48.009
127 A'  128 A'   54 A"  129 A'   55 A"  130 A'  131 A'  132 A'                 
 66.716  66.744 127.875 127.931 128.000 151.841 289.643 289.755
133 A'  134 A'   56 A"  135 A'  136 A'  137 A'   57 A"  138 A'                 
289.9481020.8781902.025
139 A'  140 A'  141 A'                                                         
 --------------------------------------------------------------

          Ground-State Mulliken Net Atomic Charges

     Atom                 Charge (a.u.)
  ----------------------------------------
      1 F                    -0.105416
      2 Br                    0.168255
      3 F                    -0.085079
      4 I                     0.214576
      5 C                    -0.082370
      6 C                    -0.109965
  ----------------------------------------
  Sum of atomic charges =     0.000000

 -----------------------------------------------------------------
                    Cartesian Multipole Moments
 -----------------------------------------------------------------
    Charge (ESU x 10^10)
                 0.0000
    Dipole Moment (Debye)
         X      -2.9312      Y       2.9275      Z       0.0000
       Tot       4.1427
    Quadrupole Moments (Debye-Ang)
        XX     -74.8201     XY      -1.9701     YY     -69.1471
        XZ       0.0000     YZ      -0.0000     ZZ     -67.2740
    Octopole Moments (Debye-Ang^2)
       XXX     -58.8863    XXY       4.8613    XYY     -17.1231
       YYY      16.0243    XXZ      -0.0000    XYZ      -0.0000
       YYZ       0.0000    XZZ      -6.5225    YZZ       1.7891
       ZZZ      -0.0000
    Hexadecapole Moments (Debye-Ang^3)
      XXXX   -1148.1497   XXXY      -4.7483   XXYY    -249.9546
      XYYY      -7.3255   YYYY    -417.3813   XXXZ       0.0000
      XXYZ      -0.0000   XYYZ       0.0000   YYYZ      -0.0000
      XXZZ    -188.3947   XYZZ      -1.4447   YYZZ     -85.5447
      XZZZ       0.0000   YZZZ      -0.0000   ZZZZ     -81.9579
 -----------------------------------------------------------------
 Calculating analytic gradient of the SCF energy
 Gradient of SCF Energy
            1           2           3           4           5           6
    1   0.0624090   0.2351917   0.0596192   0.9050907  -0.0518943  -1.2104163
    2  -0.0263997  -0.9056382   0.0144301   1.2928528   0.0106639  -0.3859089
    3  -0.0000000  -0.0000000  -0.0000000   0.0000000   0.0000000  -0.0000000
 Max gradient component =       1.293E+00
 RMS gradient           =       5.266E-01
 Gradient time:  CPU 14.49 s  wall 3.73 s
 Geometry Optimization Parameters
   NAtoms,    NIC,     NZ,  NCons,   NDum,   NFix, NCnnct, MaxDiis
        6      32       0       0       0       0       0       0


** GEOMETRY OPTIMIZATION IN DELOCALIZED INTERNAL COORDINATES **
   Searching for a Minimum

   Optimization Cycle:   1

                       Coordinates (Angstroms)
     ATOM                X               Y               Z
      1  F         3.2745234196    0.8713521046    0.0000000000
      2  Br       -0.7103523224    1.2188651566    0.0000000000
      3  F         3.1007668936   -1.1210857664    0.0000000000
      4  I        -0.8841088484   -0.7735727144    0.0000000000
      5  C         2.1914262211   -0.0379885679    0.0000000000
      6  C         0.1989883501    0.1357679581    0.0000000000
   Point Group: cs    Number of degrees of freedom:     9


   Energy is  -9768.414037589


 Attempting to Generate Delocalized Internal Coordinates

 ** Taking Steepest Descent Step **
 Calculated Step too Large.  Step scaled by  0.230470
 Step Taken.  Stepsize is  0.300000

                             Maximum     Tolerance    Cnvgd?
         Gradient           0.962229      0.000300      NO
         Displacement       0.221765      0.001200      NO
         Energy change     *********      0.000001      NO


 New Cartesian Coordinates Obtained by Inverse Iteration

 Displacement from previous Coordinates is:  0.200287
 ----------------------------------------------------------------
             Standard Nuclear Orientation (Angstroms)
    I     Atom           X                Y                Z
 ----------------------------------------------------------------
    1      F       3.2881195509     0.8832288164     0.0000000000
    2      Br     -0.7205801985     1.2504794803     0.0000000000
    3      F       3.1097429049    -1.1273327949     0.0000000000
    4      I      -0.9570165351    -0.8226679793     0.0000000000
    5      C       2.2171974078    -0.0346141447     0.0000000000
    6      C       0.2337805837     0.1442447927     0.0000000000
 ----------------------------------------------------------------
 Molecular Point Group                 Cs    NOp =  2
 Largest Abelian Subgroup              Cs    NOp =  2
 Nuclear Repulsion Energy =  1027.2654745418 hartrees
 There are       59 alpha and       59 beta electrons
 Applying Cartesian multipole field
    Component          Value
    ---------          -----
     (2,0,0)        1.00000E-11
     (0,2,0)        2.00000E-11
     (0,0,2)       -3.00000E-11
 Nucleus-field energy     =     0.0000000178 hartrees
 Requested basis set is 6-311++G(d,p)
 There are 67 shells and 198 basis functions
 A cutoff of  1.0D-11 yielded   1820 shell pairs
 There are     16663 function pairs (     18720 Cartesian)
 Smallest overlap matrix eigenvalue = 2.47E-04
 Guess MOs from SCF MO coefficient file

 -----------------------------------------------------------------------
  General SCF calculation program by
  Eric Jon Sundstrom, Paul Horn, Yuezhi Mao, Dmitri Zuev, Alec White,
  David Stuck, Shaama M.S., Shane Yost, Joonho Lee, David Small,
  Daniel Levine, Susi Lehtola, Hugh Burton, Evgeny Epifanovsky
 -----------------------------------------------------------------------
 Exchange:     0.2000 Hartree-Fock + 0.0800 Slater + 0.7200 B88
 Correlation:  0.1900 VWN1RPA + 0.8100 LYP
 Using SG-1 standard quadrature grid
 using 4 threads for integral computing
 -------------------------------------------------------
 OpenMP Integral computing Module                
 Release: version 2.0, May 2017, Q-Chem Inc. Pleasanton 
 -------------------------------------------------------
 -------------------------------------------------------
 OpenMP BLAS3 based DFT computing Module                
 Release: version 1.0, May 2013, Q-Chem Inc. Pittsburgh 
 -------------------------------------------------------
 A restricted SCF calculation will be
 performed using DIIS
 SCF converges when DIIS error is below 1.0e-08
 ---------------------------------------
  Cycle       Energy         DIIS error
 ---------------------------------------
    1   -9768.7174919625      2.22e-03  
    2   -9768.6850477364      3.28e-03  
    3   -9768.7040165312      2.18e-03  
    4   -9768.6800297824      2.89e-03  
    5   -9768.7345327157      3.13e-04  
    6   -9768.7348418332      1.43e-04  
    7   -9768.7349316170      7.89e-05  
    8   -9768.7349569145      5.49e-05  
    9   -9768.7349763700      2.86e-05  
   10   -9768.7349832637      1.02e-05  
   11   -9768.7349841032      2.16e-06  
   12   -9768.7349841171      1.03e-06  
   13   -9768.7349841222      2.12e-07  
   14   -9768.7349841225      5.45e-08  
   15   -9768.7349841224      6.16e-09  Convergence criterion met
 ---------------------------------------
 SCF time:   CPU 56.59s  wall 15.00s 
 SCF   energy in the final basis set =    -9768.7349841224
 Total energy in the final basis set =    -9768.7349841224

 --------------------------------------------------------------
             Orbital Energies (a.u.) and Symmetries
 --------------------------------------------------------------

 Alpha MOs, Restricted
 -- Occupied --                  
******* -482.92 -176.33 -165.73 -165.73 -165.73  -62.58  -56.40
  1 A'    2 A'    3 A'    4 A'    1 A"    5 A'    6 A'    7 A'                 
-56.398 -56.397 -35.835 -31.326 -31.323 -31.322 -24.731 -24.727
  8 A'    2 A"    9 A'   10 A'    3 A"   11 A'   12 A'   13 A'                 
-22.976 -22.975 -22.975 -22.973 -22.973 -10.407 -10.285  -8.802
 14 A'    4 A"   15 A'   16 A'    5 A"   17 A'   18 A'   19 A'                 
 -6.633  -6.625  -6.617  -6.399  -4.816  -4.796  -4.795  -2.748
 20 A'   21 A'    6 A"   22 A'   23 A'   24 A'    7 A"   25 A'                 
 -2.745  -2.737  -2.732  -2.731  -2.098  -2.082  -2.078  -2.060
 26 A'    8 A"    9 A"   27 A'   28 A'   29 A'   10 A"   30 A'                 
 -2.060  -1.284  -1.208  -1.136  -0.773  -0.695  -0.629  -0.556
 11 A"   31 A'   32 A'   33 A'   34 A'   35 A'   36 A'   37 A'                 
 -0.552  -0.544  -0.515  -0.500  -0.447  -0.446  -0.412  -0.410
 38 A'   12 A"   13 A"   39 A'   40 A'   14 A"   41 A'   42 A'                 
 -0.301  -0.217  -0.183
 15 A"   16 A"   43 A'                                                         
 -- Virtual --                   
 -0.140  -0.125  -0.015  -0.009   0.006   0.031   0.036   0.041
 44 A'   17 A"   45 A'   46 A'   47 A'   18 A"   48 A'   49 A'                 
  0.059   0.072   0.086   0.101   0.108   0.113   0.117   0.136
 50 A'   19 A"   51 A'   52 A'   20 A"   53 A'   54 A'   55 A'                 
  0.165   0.201   0.225   0.226   0.253   0.257   0.264   0.281
 56 A'   57 A'   58 A'   21 A"   22 A"   59 A'   60 A'   23 A"                 
  0.289   0.321   0.324   0.331   0.348   0.356   0.357   0.372
 61 A'   24 A"   62 A'   63 A'   64 A'   25 A"   65 A'   66 A'                 
  0.412   0.420   0.432   0.477   0.489   0.507   0.519   0.543
 67 A'   26 A"   68 A'   27 A"   69 A'   70 A'   28 A"   71 A'                 
  0.575   0.663   0.672   0.677   0.686   0.709   0.766   0.806
 72 A'   29 A"   30 A"   73 A'   74 A'   75 A'   76 A'   77 A'                 
  0.867   0.903   1.014   1.081   1.184   1.198   1.244   1.283
 78 A'   79 A'   80 A'   81 A'   31 A"   32 A"   82 A'   83 A'                 
  1.296   1.332   1.357   1.378   1.399   1.417   1.452   1.453
 33 A"   84 A'   85 A'   34 A"   35 A"   86 A'   87 A'   36 A"                 
  1.469   1.537   1.556   1.636   1.715   1.833   1.848   1.899
 88 A'   89 A'   37 A"   90 A'   91 A'   92 A'   93 A'   38 A"                 
  1.909   1.976   2.012   2.066   2.567   2.627   2.674   2.805
 94 A'   95 A'   96 A'   97 A'   39 A"   40 A"   98 A'   99 A'                 
  2.911   3.154   3.741   3.745   3.752   3.770   3.796   3.844
100 A'  101 A'   41 A"   42 A"  102 A'  103 A'  104 A'   43 A"                 
  3.890   3.945   3.948   3.992   4.008   4.036   4.040   4.049
 44 A"   45 A"   46 A"  105 A'  106 A'  107 A'   47 A"   48 A"                 
  4.076   4.163   4.400   4.433   4.500   4.617   4.741   5.986
108 A'  109 A'  110 A'  111 A'  112 A'  113 A'  114 A'   49 A"                 
  6.059   6.163   6.241   6.274   6.328   6.334   6.425   6.543
115 A'  116 A'   50 A"   51 A"  117 A'  118 A'  119 A'  120 A'                 
  6.766   7.447   7.543   7.676  23.309  23.547  28.018  28.329
121 A'   52 A"  122 A'  123 A'  124 A'  125 A'  126 A'   53 A"                 
 28.382  28.404  28.520  28.548  28.553  28.660  28.835  48.000
127 A'  128 A'   54 A"  129 A'   55 A"  130 A'  131 A'  132 A'                 
 66.708  66.731 127.878 127.931 128.000 151.807 289.664 289.765
133 A'  134 A'   56 A"  135 A'  136 A'  137 A'   57 A"  138 A'                 
289.9301020.8571901.987
139 A'  140 A'  141 A'                                                         

 Beta MOs, Restricted
 -- Occupied --                  
******* -482.92 -176.33 -165.73 -165.73 -165.73  -62.58  -56.40
  1 A'    2 A'    3 A'    4 A'    1 A"    5 A'    6 A'    7 A'                 
-56.398 -56.397 -35.835 -31.326 -31.323 -31.322 -24.731 -24.727
  8 A'    2 A"    9 A'   10 A'    3 A"   11 A'   12 A'   13 A'                 
-22.976 -22.975 -22.975 -22.973 -22.973 -10.407 -10.285  -8.802
 14 A'    4 A"   15 A'   16 A'    5 A"   17 A'   18 A'   19 A'                 
 -6.633  -6.625  -6.617  -6.399  -4.816  -4.796  -4.795  -2.748
 20 A'   21 A'    6 A"   22 A'   23 A'   24 A'    7 A"   25 A'                 
 -2.745  -2.737  -2.732  -2.731  -2.098  -2.082  -2.078  -2.060
 26 A'    8 A"    9 A"   27 A'   28 A'   29 A'   10 A"   30 A'                 
 -2.060  -1.284  -1.208  -1.136  -0.773  -0.695  -0.629  -0.556
 11 A"   31 A'   32 A'   33 A'   34 A'   35 A'   36 A'   37 A'                 
 -0.552  -0.544  -0.515  -0.500  -0.447  -0.446  -0.412  -0.410
 38 A'   12 A"   13 A"   39 A'   40 A'   14 A"   41 A'   42 A'                 
 -0.301  -0.217  -0.183
 15 A"   16 A"   43 A'                                                         
 -- Virtual --                   
 -0.140  -0.125  -0.015  -0.009   0.006   0.031   0.036   0.041
 44 A'   17 A"   45 A'   46 A'   47 A'   18 A"   48 A'   49 A'                 
  0.059   0.072   0.086   0.101   0.108   0.113   0.117   0.136
 50 A'   19 A"   51 A'   52 A'   20 A"   53 A'   54 A'   55 A'                 
  0.165   0.201   0.225   0.226   0.253   0.257   0.264   0.281
 56 A'   57 A'   58 A'   21 A"   22 A"   59 A'   60 A'   23 A"                 
  0.289   0.321   0.324   0.331   0.348   0.356   0.357   0.372
 61 A'   24 A"   62 A'   63 A'   64 A'   25 A"   65 A'   66 A'                 
  0.412   0.420   0.432   0.477   0.489   0.507   0.519   0.543
 67 A'   26 A"   68 A'   27 A"   69 A'   70 A'   28 A"   71 A'                 
  0.575   0.663   0.672   0.677   0.686   0.709   0.766   0.806
 72 A'   29 A"   30 A"   73 A'   74 A'   75 A'   76 A'   77 A'                 
  0.867   0.903   1.014   1.081   1.184   1.198   1.244   1.283
 78 A'   79 A'   80 A'   81 A'   31 A"   32 A"   82 A'   83 A'                 
  1.296   1.332   1.357   1.378   1.399   1.417   1.452   1.453
 33 A"   84 A'   85 A'   34 A"   35 A"   86 A'   87 A'   36 A"                 
  1.469   1.537   1.556   1.636   1.715   1.833   1.848   1.899
 88 A'   89 A'   37 A"   90 A'   91 A'   92 A'   93 A'   38 A"                 
  1.909   1.976   2.012   2.066   2.567   2.627   2.674   2.805
 94 A'   95 A'   96 A'   97 A'   39 A"   40 A"   98 A'   99 A'                 
  2.911   3.154   3.741   3.745   3.752   3.770   3.796   3.844
100 A'  101 A'   41 A"   42 A"  102 A'  103 A'  104 A'   43 A"                 
  3.890   3.945   3.948   3.992   4.008   4.036   4.040   4.049
 44 A"   45 A"   46 A"  105 A'  106 A'  107 A'   47 A"   48 A"                 
  4.076   4.163   4.400   4.433   4.500   4.617   4.741   5.986
108 A'  109 A'  110 A'  111 A'  112 A'  113 A'  114 A'   49 A"                 
  6.059   6.163   6.241   6.274   6.328   6.334   6.425   6.543
115 A'  116 A'   50 A"   51 A"  117 A'  118 A'  119 A'  120 A'                 
  6.766   7.447   7.543   7.676  23.309  23.547  28.018  28.329
121 A'   52 A"  122 A'  123 A'  124 A'  125 A'  126 A'   53 A"                 
 28.382  28.404  28.520  28.548  28.553  28.660  28.835  48.000
127 A'  128 A'   54 A"  129 A'   55 A"  130 A'  131 A'  132 A'                 
 66.708  66.731 127.878 127.931 128.000 151.807 289.664 289.765
133 A'  134 A'   56 A"  135 A'  136 A'  137 A'   57 A"  138 A'                 
289.9301020.8571901.987
139 A'  140 A'  141 A'                                                         
 --------------------------------------------------------------

          Ground-State Mulliken Net Atomic Charges

     Atom                 Charge (a.u.)
  ----------------------------------------
      1 F                    -0.094645
      2 Br                    0.133503
      3 F                    -0.085213
      4 I                     0.145768
      5 C                    -0.085337
      6 C                    -0.014075
  ----------------------------------------
  Sum of atomic charges =     0.000000

 -----------------------------------------------------------------
                    Cartesian Multipole Moments
 -----------------------------------------------------------------
    Charge (ESU x 10^10)
                 0.0000
    Dipole Moment (Debye)
         X      -2.6747      Y       2.2658      Z      -0.0000
       Tot       3.5054
    Quadrupole Moments (Debye-Ang)
        XX     -72.7006     XY      -1.7343     YY     -70.6162
        XZ       0.0000     YZ      -0.0000     ZZ     -67.3553
    Octopole Moments (Debye-Ang^2)
       XXX     -50.9391    XXY       4.1386    XYY     -14.8295
       YYY      13.7929    XXZ       0.0000    XYZ      -0.0000
       YYZ       0.0000    XZZ      -5.3657    YZZ       2.2813
       ZZZ      -0.0000
    Hexadecapole Moments (Debye-Ang^3)
      XXXX   -1154.9257   XXXY     -12.2756   XXYY    -255.1241
      XYYY     -14.3218   YYYY    -450.7760   XXXZ       0.0000
      XXYZ      -0.0000   XYYZ      -0.0000   YYYZ      -0.0000
      XXZZ    -191.7918   XYZZ      -3.9701   YYZZ     -89.4685
      XZZZ       0.0000   YZZZ      -0.0000   ZZZZ     -81.0876
 -----------------------------------------------------------------
 Calculating analytic gradient of the SCF energy
 Gradient of SCF Energy
            1           2           3           4           5           6
    1   0.0650554   0.1661869   0.0655576   0.5354756  -0.0237419  -0.8085337
    2  -0.0192465  -0.7557510   0.0060909   0.8898265   0.0033637  -0.1242836
    3  -0.0000000  -0.0000000  -0.0000000   0.0000000   0.0000000   0.0000000
 Max gradient component =       8.898E-01
 RMS gradient           =       3.618E-01
 Gradient time:  CPU 14.05 s  wall 3.62 s
 Geometry Optimization Parameters
   NAtoms,    NIC,     NZ,  NCons,   NDum,   NFix, NCnnct, MaxDiis
        6      32       0       0       0       0       0       0


** GEOMETRY OPTIMIZATION IN DELOCALIZED INTERNAL COORDINATES **
   Searching for a Minimum

   Optimization Cycle:   2

                       Coordinates (Angstroms)
     ATOM                X               Y               Z
      1  F         3.2881195509    0.8832288164    0.0000000000
      2  Br       -0.7205801985    1.2504794803    0.0000000000
      3  F         3.1097429049   -1.1273327949    0.0000000000
      4  I        -0.9570165351   -0.8226679793    0.0000000000
      5  C         2.2171974078   -0.0346141447    0.0000000000
      6  C         0.2337805837    0.1442447927    0.0000000000
   Point Group: cs    Number of degrees of freedom:     9


   Energy is  -9768.734984122

 Hessian Updated using BFGS Update

 ** Taking Steepest Descent Step **
 Calculated Step too Large.  Step scaled by  0.342451
 Step Taken.  Stepsize is  0.300000

                             Maximum     Tolerance    Cnvgd?
         Gradient           0.707052      0.000300      NO
         Displacement       0.242130      0.001200      NO
         Energy change     -0.320947      0.000001      NO


 New Cartesian Coordinates Obtained by Inverse Iteration

 Displacement from previous Coordinates is:  0.181473
 ----------------------------------------------------------------
             Standard Nuclear Orientation (Angstroms)
    I     Atom           X                Y                Z
 ----------------------------------------------------------------
    1      F       3.2884005781     0.8973579948     0.0000000000
    2      Br     -0.7268008000     1.2924483813     0.0000000000
    3      F       3.1055232410    -1.1363636812     0.0000000000
    4      I      -1.0063235491    -0.8747904832     0.0000000000
    5      C       2.2371044114    -0.0327775312     0.0000000000
    6      C       0.2733398322     0.1474634899     0.0000000000
 ----------------------------------------------------------------
 Molecular Point Group                 Cs    NOp =  2
 Largest Abelian Subgroup              Cs    NOp =  2
 Nuclear Repulsion Energy =   992.8961357758 hartrees
 There are       59 alpha and       59 beta electrons
 Applying Cartesian multipole field
    Component          Value
    ---------          -----
     (2,0,0)        1.00000E-11
     (0,2,0)        2.00000E-11
     (0,0,2)       -3.00000E-11
 Nucleus-field energy     =     0.0000000187 hartrees
 Requested basis set is 6-311++G(d,p)
 There are 67 shells and 198 basis functions
 A cutoff of  1.0D-11 yielded   1808 shell pairs
 There are     16582 function pairs (     18622 Cartesian)
 Smallest overlap matrix eigenvalue = 2.55E-04
 Guess MOs from SCF MO coefficient file

 -----------------------------------------------------------------------
  General SCF calculation program by
  Eric Jon Sundstrom, Paul Horn, Yuezhi Mao, Dmitri Zuev, Alec White,
  David Stuck, Shaama M.S., Shane Yost, Joonho Lee, David Small,
  Daniel Levine, Susi Lehtola, Hugh Burton, Evgeny Epifanovsky
 -----------------------------------------------------------------------
 Exchange:     0.2000 Hartree-Fock + 0.0800 Slater + 0.7200 B88
 Correlation:  0.1900 VWN1RPA + 0.8100 LYP
 Using SG-1 standard quadrature grid
 using 4 threads for integral computing
 -------------------------------------------------------
 OpenMP Integral computing Module                
 Release: version 2.0, May 2017, Q-Chem Inc. Pleasanton 
 -------------------------------------------------------
 -------------------------------------------------------
 OpenMP BLAS3 based DFT computing Module                
 Release: version 1.0, May 2013, Q-Chem Inc. Pittsburgh 
 -------------------------------------------------------
 A restricted SCF calculation will be
 performed using DIIS
 SCF converges when DIIS error is below 1.0e-08
 ---------------------------------------
  Cycle       Energy         DIIS error
 ---------------------------------------
    1   -9768.9437658821      1.72e-03  
    2   -9768.9214922503      2.64e-03  
    3   -9768.9269747385      2.10e-03  
    4   -9768.9449821476      1.29e-03  
    5   -9768.9556106388      2.09e-04  
    6   -9768.9557651378      8.34e-05  
    7   -9768.9558043954      3.72e-05  
    8   -9768.9558142966      2.14e-05  
    9   -9768.9558186281      1.04e-05  
   10   -9768.9558198664      2.75e-06  
   11   -9768.9558199446      9.69e-07  
   12   -9768.9558199480      2.27e-07  
   13   -9768.9558199482      5.71e-08  
   14   -9768.9558199483      1.50e-08  
   15   -9768.9558199481      4.44e-09  Convergence criterion met
 ---------------------------------------
 SCF time:   CPU 55.39s  wall 15.00s 
 SCF   energy in the final basis set =    -9768.9558199481
 Total energy in the final basis set =    -9768.9558199481

 --------------------------------------------------------------
             Orbital Energies (a.u.) and Symmetries
 --------------------------------------------------------------

 Alpha MOs, Restricted
 -- Occupied --                  
******* -482.90 -176.33 -165.73 -165.73 -165.73  -62.56  -56.38
  1 A'    2 A'    3 A'    4 A'    1 A"    5 A'    6 A'    7 A'                 
-56.379 -56.378 -35.830 -31.321 -31.318 -31.317 -24.736 -24.735
  8 A'    2 A"    9 A'   10 A'    3 A"   11 A'   12 A'   13 A'                 
-22.972 -22.971 -22.971 -22.968 -22.968 -10.414 -10.297  -8.780
 14 A'    4 A"   15 A'   16 A'    5 A"   17 A'   18 A'   19 A'                 
 -6.611  -6.602  -6.597  -6.390  -4.805  -4.787  -4.787  -2.725
 20 A'   21 A'    6 A"   22 A'   23 A'   24 A'    7 A"   25 A'                 
 -2.722  -2.717  -2.710  -2.710  -2.080  -2.069  -2.067  -2.051
 26 A'    8 A"    9 A"   27 A'   28 A'   29 A'   10 A"   30 A'                 
 -2.051  -1.290  -1.217  -1.084  -0.757  -0.699  -0.620  -0.563
 11 A"   31 A'   32 A'   33 A'   34 A'   35 A'   36 A'   37 A'                 
 -0.548  -0.524  -0.506  -0.492  -0.453  -0.447  -0.421  -0.407
 38 A'   12 A"   13 A"   39 A'   14 A"   40 A'   41 A'   42 A'                 
 -0.296  -0.222  -0.193
 15 A"   16 A"   43 A'                                                         
 -- Virtual --                   
 -0.135  -0.124  -0.016  -0.006   0.006   0.035   0.037   0.042
 44 A'   17 A"   45 A'   46 A'   47 A'   18 A"   48 A'   49 A'                 
  0.054   0.073   0.085   0.103   0.110   0.112   0.117   0.133
 50 A'   19 A"   51 A'   52 A'   20 A"   53 A'   54 A'   55 A'                 
  0.167   0.199   0.219   0.222   0.251   0.254   0.261   0.292
 56 A'   57 A'   58 A'   21 A"   22 A"   59 A'   60 A'   23 A"                 
  0.294   0.320   0.322   0.332   0.343   0.351   0.363   0.366
 61 A'   62 A'   24 A"   63 A'   64 A'   65 A'   25 A"   66 A'                 
  0.408   0.415   0.437   0.485   0.486   0.499   0.517   0.533
 67 A'   26 A"   68 A'   27 A"   69 A'   70 A'   28 A"   71 A'                 
  0.566   0.657   0.661   0.668   0.684   0.718   0.765   0.793
 72 A'   29 A"   30 A"   73 A'   74 A'   75 A'   76 A'   77 A'                 
  0.871   0.875   0.983   1.059   1.179   1.191   1.246   1.272
 78 A'   79 A'   80 A'   81 A'   31 A"   32 A"   82 A'   83 A'                 
  1.304   1.328   1.364   1.367   1.394   1.421   1.449   1.453
 33 A"   84 A'   34 A"   85 A'   35 A"   86 A'   36 A"   87 A'                 
  1.465   1.540   1.555   1.616   1.704   1.853   1.866   1.913
 88 A'   89 A'   37 A"   90 A'   91 A'   92 A'   93 A'   94 A'                 
  1.920   1.977   2.014   2.058   2.561   2.633   2.664   2.807
 38 A"   95 A'   96 A'   97 A'   39 A"   40 A"   98 A'   99 A'                 
  2.868   3.162   3.736   3.738   3.747   3.762   3.783   3.846
100 A'  101 A'   41 A"   42 A"  102 A'  103 A'  104 A'   43 A"                 
  3.887   3.943   3.961   4.000   4.016   4.038   4.044   4.074
 44 A"   45 A"   46 A"  105 A'  106 A'   47 A"  107 A'   48 A"                 
  4.120   4.161   4.320   4.378   4.424   4.599   4.756   5.984
108 A'  109 A'  110 A'  111 A'  112 A'  113 A'  114 A'   49 A"                 
  6.066   6.160   6.235   6.268   6.321   6.331   6.402   6.558
115 A'  116 A'   50 A"   51 A"  117 A'  118 A'  119 A'  120 A'                 
  6.741   7.467   7.552   7.662  23.308  23.446  27.988  28.329
121 A'   52 A"  122 A'  123 A'  124 A'  125 A'  126 A'   53 A"                 
 28.383  28.409  28.523  28.550  28.552  28.645  28.769  47.987
127 A'  128 A'   54 A"  129 A'   55 A"  130 A'  131 A'  132 A'                 
 66.703  66.722 127.876 127.927 127.991 151.776 289.682 289.771
133 A'  134 A'   56 A"  135 A'  136 A'  137 A'   57 A"  138 A'                 
289.9091020.8311901.951
139 A'  140 A'  141 A'                                                         

 Beta MOs, Restricted
 -- Occupied --                  
******* -482.90 -176.33 -165.73 -165.73 -165.73  -62.56  -56.38
  1 A'    2 A'    3 A'    4 A'    1 A"    5 A'    6 A'    7 A'                 
-56.379 -56.378 -35.830 -31.321 -31.318 -31.317 -24.736 -24.735
  8 A'    2 A"    9 A'   10 A'    3 A"   11 A'   12 A'   13 A'                 
-22.972 -22.971 -22.971 -22.968 -22.968 -10.414 -10.297  -8.780
 14 A'    4 A"   15 A'   16 A'    5 A"   17 A'   18 A'   19 A'                 
 -6.611  -6.602  -6.597  -6.390  -4.805  -4.787  -4.787  -2.725
 20 A'   21 A'    6 A"   22 A'   23 A'   24 A'    7 A"   25 A'                 
 -2.722  -2.717  -2.710  -2.710  -2.080  -2.069  -2.067  -2.051
 26 A'    8 A"    9 A"   27 A'   28 A'   29 A'   10 A"   30 A'                 
 -2.051  -1.290  -1.217  -1.084  -0.757  -0.699  -0.620  -0.563
 11 A"   31 A'   32 A'   33 A'   34 A'   35 A'   36 A'   37 A'                 
 -0.548  -0.524  -0.506  -0.492  -0.453  -0.447  -0.421  -0.407
 38 A'   12 A"   13 A"   39 A'   14 A"   40 A'   41 A'   42 A'                 
 -0.296  -0.222  -0.193
 15 A"   16 A"   43 A'                                                         
 -- Virtual --                   
 -0.135  -0.124  -0.016  -0.006   0.006   0.035   0.037   0.042
 44 A'   17 A"   45 A'   46 A'   47 A'   18 A"   48 A'   49 A'                 
  0.054   0.073   0.085   0.103   0.110   0.112   0.117   0.133
 50 A'   19 A"   51 A'   52 A'   20 A"   53 A'   54 A'   55 A'                 
  0.167   0.199   0.219   0.222   0.251   0.254   0.261   0.292
 56 A'   57 A'   58 A'   21 A"   22 A"   59 A'   60 A'   23 A"                 
  0.294   0.320   0.322   0.332   0.343   0.351   0.363   0.366
 61 A'   62 A'   24 A"   63 A'   64 A'   65 A'   25 A"   66 A'                 
  0.408   0.415   0.437   0.485   0.486   0.499   0.517   0.533
 67 A'   26 A"   68 A'   27 A"   69 A'   70 A'   28 A"   71 A'                 
  0.566   0.657   0.661   0.668   0.684   0.718   0.765   0.793
 72 A'   29 A"   30 A"   73 A'   74 A'   75 A'   76 A'   77 A'                 
  0.871   0.875   0.983   1.059   1.179   1.191   1.246   1.272
 78 A'   79 A'   80 A'   81 A'   31 A"   32 A"   82 A'   83 A'                 
  1.304   1.328   1.364   1.367   1.394   1.421   1.449   1.453
 33 A"   84 A'   34 A"   85 A'   35 A"   86 A'   36 A"   87 A'                 
  1.465   1.540   1.555   1.616   1.704   1.853   1.866   1.913
 88 A'   89 A'   37 A"   90 A'   91 A'   92 A'   93 A'   94 A'                 
  1.920   1.977   2.014   2.058   2.561   2.633   2.664   2.807
 38 A"   95 A'   96 A'   97 A'   39 A"   40 A"   98 A'   99 A'                 
  2.868   3.162   3.736   3.738   3.747   3.762   3.783   3.846
100 A'  101 A'   41 A"   42 A"  102 A'  103 A'  104 A'   43 A"                 
  3.887   3.943   3.961   4.000   4.016   4.038   4.044   4.074
 44 A"   45 A"   46 A"  105 A'  106 A'   47 A"  107 A'   48 A"                 
  4.120   4.161   4.320   4.378   4.424   4.599   4.756   5.984
108 A'  109 A'  110 A'  111 A'  112 A'  113 A'  114 A'   49 A"                 
  6.066   6.160   6.235   6.268   6.321   6.331   6.402   6.558
115 A'  116 A'   50 A"   51 A"  117 A'  118 A'  119 A'  120 A'                 
  6.741   7.467   7.552   7.662  23.308  23.446  27.988  28.329
121 A'   52 A"  122 A'  123 A'  124 A'  125 A'  126 A'   53 A"                 
 28.383  28.409  28.523  28.550  28.552  28.645  28.769  47.987
127 A'  128 A'   54 A"  129 A'   55 A"  130 A'  131 A'  132 A'                 
 66.703  66.722 127.876 127.927 127.991 151.776 289.682 289.771
133 A'  134 A'   56 A"  135 A'  136 A'  137 A'   57 A"  138 A'                 
289.9091020.8311901.951
139 A'  140 A'  141 A'                                                         
 --------------------------------------------------------------

          Ground-State Mulliken Net Atomic Charges

     Atom                 Charge (a.u.)
  ----------------------------------------
      1 F                    -0.086220
      2 Br                    0.096699
      3 F                    -0.082914
      4 I                     0.125215
      5 C                    -0.086750
      6 C                     0.033970
  ----------------------------------------
  Sum of atomic charges =     0.000000

 -----------------------------------------------------------------
                    Cartesian Multipole Moments
 -----------------------------------------------------------------
    Charge (ESU x 10^10)
                 0.0000
    Dipole Moment (Debye)
         X      -2.4890      Y       1.6484      Z      -0.0000
       Tot       2.9854
    Quadrupole Moments (Debye-Ang)
        XX     -71.0916     XY      -1.3995     YY     -71.1562
        XZ      -0.0000     YZ       0.0000     ZZ     -67.5741
    Octopole Moments (Debye-Ang^2)
       XXX     -45.5788    XXY       3.5312    XYY     -13.4177
       YYY      12.4585    XXZ       0.0000    XYZ       0.0000
       YYZ      -0.0000    XZZ      -4.3858    YZZ       2.7719
       ZZZ      -0.0000
    Hexadecapole Moments (Debye-Ang^3)
      XXXX   -1155.0343   XXXY     -17.4003   XXYY    -259.6859
      XYYY     -20.0124   YYYY    -481.9995   XXXZ       0.0000
      XXYZ       0.0000   XYYZ       0.0000   YYYZ       0.0000
      XXZZ    -193.8766   XYZZ      -6.0953   YYZZ     -93.9118
      XZZZ      -0.0000   YZZZ       0.0000   ZZZZ     -81.0439
 -----------------------------------------------------------------
 Calculating analytic gradient of the SCF energy
 Gradient of SCF Energy
            1           2           3           4           5           6
    1   0.0639740   0.1056175   0.0657573   0.3296536  -0.0012372  -0.5637652
    2  -0.0117170  -0.5938896  -0.0013805   0.6269063  -0.0017444  -0.0181749
    3  -0.0000000   0.0000000  -0.0000000   0.0000000   0.0000000  -0.0000000
 Max gradient component =       6.269E-01
 RMS gradient           =       2.574E-01
 Gradient time:  CPU 13.66 s  wall 3.52 s
 Geometry Optimization Parameters
   NAtoms,    NIC,     NZ,  NCons,   NDum,   NFix, NCnnct, MaxDiis
        6      32       0       0       0       0       0       0


** GEOMETRY OPTIMIZATION IN DELOCALIZED INTERNAL COORDINATES **
   Searching for a Minimum

   Optimization Cycle:   3

                       Coordinates (Angstroms)
     ATOM                X               Y               Z
      1  F         3.2884005781    0.8973579948    0.0000000000
      2  Br       -0.7268008000    1.2924483813    0.0000000000
      3  F         3.1055232410   -1.1363636812    0.0000000000
      4  I        -1.0063235491   -0.8747904832    0.0000000000
      5  C         2.2371044114   -0.0327775312    0.0000000000
      6  C         0.2733398322    0.1474634899    0.0000000000
   Point Group: cs    Number of degrees of freedom:     9


   Energy is  -9768.955819948

 Hessian Updated using BFGS Update

 ** Taking Steepest Descent Step **
 Calculated Step too Large.  Step scaled by  0.483174
 Step Taken.  Stepsize is  0.300000

                             Maximum     Tolerance    Cnvgd?
         Gradient           0.516937      0.000300      NO
         Displacement       0.249770      0.001200      NO
         Energy change     -0.220836      0.000001      NO


 New Cartesian Coordinates Obtained by Inverse Iteration

 Displacement from previous Coordinates is:  0.181050
 ----------------------------------------------------------------
             Standard Nuclear Orientation (Angstroms)
    I     Atom           X                Y                Z
 ----------------------------------------------------------------
    1      F       3.2717337938     0.9140879945     0.0000000000
    2      Br     -0.7199889861     1.3406982708     0.0000000000
    3      F       3.0871990268    -1.1455668791     0.0000000000
    4      I      -1.0347040821    -0.9283859970     0.0000000000
    5      C       2.2489307354    -0.0322561978     0.0000000000
    6      C       0.3180732259     0.1447609791     0.0000000000
 ----------------------------------------------------------------
 Molecular Point Group                 Cs    NOp =  2
 Largest Abelian Subgroup              Cs    NOp =  2
 Nuclear Repulsion Energy =   963.0503529512 hartrees
 There are       59 alpha and       59 beta electrons
 Applying Cartesian multipole field
    Component          Value
    ---------          -----
     (2,0,0)        1.00000E-11
     (0,2,0)        2.00000E-11
     (0,0,2)       -3.00000E-11
 Nucleus-field energy     =     0.0000000194 hartrees
 Requested basis set is 6-311++G(d,p)
 There are 67 shells and 198 basis functions
 A cutoff of  1.0D-11 yielded   1802 shell pairs
 There are     16592 function pairs (     18638 Cartesian)
 Smallest overlap matrix eigenvalue = 2.52E-04
 Guess MOs from SCF MO coefficient file

 -----------------------------------------------------------------------
  General SCF calculation program by
  Eric Jon Sundstrom, Paul Horn, Yuezhi Mao, Dmitri Zuev, Alec White,
  David Stuck, Shaama M.S., Shane Yost, Joonho Lee, David Small,
  Daniel Levine, Susi Lehtola, Hugh Burton, Evgeny Epifanovsky
 -----------------------------------------------------------------------
 Exchange:     0.2000 Hartree-Fock + 0.0800 Slater + 0.7200 B88
 Correlation:  0.1900 VWN1RPA + 0.8100 LYP
 Using SG-1 standard quadrature grid
 using 4 threads for integral computing
 -------------------------------------------------------
 OpenMP Integral computing Module                
 Release: version 2.0, May 2017, Q-Chem Inc. Pleasanton 
 -------------------------------------------------------
 -------------------------------------------------------
 OpenMP BLAS3 based DFT computing Module                
 Release: version 1.0, May 2013, Q-Chem Inc. Pittsburgh 
 -------------------------------------------------------
 A restricted SCF calculation will be
 performed using DIIS
 SCF converges when DIIS error is below 1.0e-08
 ---------------------------------------
  Cycle       Energy         DIIS error
 ---------------------------------------
    1   -9769.1059870721      1.38e-03  
    2   -9769.0932741285      2.06e-03  
    3   -9769.0949028885      1.77e-03  
    4   -9769.1108333406      7.84e-04  
    5   -9769.1145931444      1.29e-04  
    6   -9769.1146529510      5.33e-05  
    7   -9769.1146663902      1.68e-05  
    8   -9769.1146683889      5.79e-06  
    9   -9769.1146687950      2.51e-06  
   10   -9769.1146688569      9.56e-07  
   11   -9769.1146688650      2.40e-07  
   12   -9769.1146688652      9.99e-08  
   13   -9769.1146688652      4.02e-08  
   14   -9769.1146688651      5.97e-09  Convergence criterion met
 ---------------------------------------
 SCF time:   CPU 51.15s  wall 13.00s 
 SCF   energy in the final basis set =    -9769.1146688651
 Total energy in the final basis set =    -9769.1146688651

 --------------------------------------------------------------
             Orbital Energies (a.u.) and Symmetries
 --------------------------------------------------------------

 Alpha MOs, Restricted
 -- Occupied --                  
******* -482.89 -176.33 -165.73 -165.73 -165.73  -62.55  -56.37
  1 A'    2 A'    3 A'    4 A'    1 A"    5 A'    6 A'    7 A'                 
-56.365 -56.364 -35.827 -31.319 -31.315 -31.315 -24.741 -24.741
  8 A'    2 A"    9 A'   10 A'    3 A"   11 A'   12 A'   13 A'                 
-22.970 -22.969 -22.969 -22.965 -22.965 -10.416 -10.304  -8.764
 14 A'    4 A"   15 A'   16 A'    5 A"   17 A'   18 A'   19 A'                 
 -6.595  -6.584  -6.581  -6.384  -4.798  -4.781  -4.781  -2.708
 20 A'   21 A'    6 A"   22 A'   23 A'    7 A"   24 A'   25 A'                 
 -2.704  -2.701  -2.693  -2.693  -2.070  -2.061  -2.060  -2.045
 26 A'    8 A"    9 A"   27 A'   28 A'   29 A'   10 A"   30 A'                 
 -2.045  -1.296  -1.226  -1.033  -0.744  -0.702  -0.612  -0.571
 11 A"   31 A'   32 A'   33 A'   34 A'   35 A'   36 A'   37 A'                 
 -0.546  -0.528  -0.483  -0.476  -0.459  -0.444  -0.430  -0.400
 38 A'   12 A"   39 A'   13 A"   14 A"   40 A'   41 A'   42 A'                 
 -0.293  -0.224  -0.204
 15 A"   16 A"   43 A'                                                         
 -- Virtual --                   
 -0.125  -0.119  -0.017  -0.004   0.006   0.035   0.038   0.046
 44 A'   17 A"   45 A'   46 A'   47 A'   48 A'   18 A"   49 A'                 
  0.050   0.074   0.082   0.106   0.111   0.112   0.120   0.132
 50 A'   19 A"   51 A'   52 A'   53 A'   20 A"   54 A'   55 A'                 
  0.171   0.197   0.217   0.220   0.249   0.250   0.259   0.298
 56 A'   57 A'   58 A'   21 A"   22 A"   59 A'   60 A'   61 A'                 
  0.300   0.315   0.326   0.333   0.340   0.348   0.364   0.373
 23 A"   62 A'   24 A"   63 A'   64 A'   65 A'   66 A'   25 A"                 
  0.404   0.412   0.442   0.480   0.489   0.493   0.516   0.519
 67 A'   26 A"   68 A'   69 A'   70 A'   27 A"   28 A"   71 A'                 
  0.567   0.640   0.663   0.663   0.686   0.731   0.761   0.776
 72 A'   29 A"   73 A'   30 A"   74 A'   75 A'   76 A'   77 A'                 
  0.854   0.884   0.953   1.035   1.174   1.184   1.250   1.270
 78 A'   79 A'   80 A'   81 A'   31 A"   32 A"   82 A'   83 A'                 
  1.305   1.330   1.358   1.380   1.388   1.425   1.447   1.459
 33 A"   84 A'   34 A"   85 A'   35 A"   86 A'   36 A"   87 A'                 
  1.461   1.548   1.556   1.603   1.694   1.870   1.878   1.922
 88 A'   89 A'   37 A"   90 A'   91 A'   92 A'   93 A'   94 A'                 
  1.940   1.982   2.015   2.066   2.558   2.642   2.655   2.810
 38 A"   95 A'   96 A'   97 A'   39 A"   40 A"   98 A'   99 A'                 
  2.857   3.186   3.730   3.733   3.743   3.755   3.772   3.854
100 A'  101 A'   41 A"   42 A"  102 A'  103 A'  104 A'   43 A"                 
  3.885   3.944   3.968   4.002   4.018   4.042   4.053   4.087
 44 A"   45 A"   46 A"  105 A'  106 A'   47 A"  107 A'   48 A"                 
  4.112   4.207   4.268   4.321   4.417   4.570   4.780   5.983
108 A'  109 A'  110 A'  111 A'  112 A'  113 A'  114 A'   49 A"                 
  6.062   6.150   6.229   6.264   6.315   6.330   6.381   6.584
115 A'  116 A'   50 A"   51 A"  117 A'  118 A'  119 A'  120 A'                 
  6.719   7.484   7.559   7.652  23.313  23.384  27.957  28.328
121 A'   52 A"  122 A'  123 A'  124 A'  125 A'  126 A'   53 A"                 
 28.381  28.411  28.523  28.549  28.552  28.632  28.728  47.971
127 A'  128 A'   54 A"  129 A'   55 A"  130 A'  131 A'  132 A'                 
 66.699  66.714 127.874 127.922 127.979 151.746 289.696 289.773
133 A'  134 A'   56 A"  135 A'  136 A'  137 A'   57 A"  138 A'                 
289.8901020.8021901.918
139 A'  140 A'  141 A'                                                         

 Beta MOs, Restricted
 -- Occupied --                  
******* -482.89 -176.33 -165.73 -165.73 -165.73  -62.55  -56.37
  1 A'    2 A'    3 A'    4 A'    1 A"    5 A'    6 A'    7 A'                 
-56.365 -56.364 -35.827 -31.319 -31.315 -31.315 -24.741 -24.741
  8 A'    2 A"    9 A'   10 A'    3 A"   11 A'   12 A'   13 A'                 
-22.970 -22.969 -22.969 -22.965 -22.965 -10.416 -10.304  -8.764
 14 A'    4 A"   15 A'   16 A'    5 A"   17 A'   18 A'   19 A'                 
 -6.595  -6.584  -6.581  -6.384  -4.798  -4.781  -4.781  -2.708
 20 A'   21 A'    6 A"   22 A'   23 A'    7 A"   24 A'   25 A'                 
 -2.704  -2.701  -2.693  -2.693  -2.070  -2.061  -2.060  -2.045
 26 A'    8 A"    9 A"   27 A'   28 A'   29 A'   10 A"   30 A'                 
 -2.045  -1.296  -1.226  -1.033  -0.744  -0.702  -0.612  -0.571
 11 A"   31 A'   32 A'   33 A'   34 A'   35 A'   36 A'   37 A'                 
 -0.546  -0.528  -0.483  -0.476  -0.459  -0.444  -0.430  -0.400
 38 A'   12 A"   39 A'   13 A"   14 A"   40 A'   41 A'   42 A'                 
 -0.293  -0.224  -0.204
 15 A"   16 A"   43 A'                                                         
 -- Virtual --                   
 -0.125  -0.119  -0.017  -0.004   0.006   0.035   0.038   0.046
 44 A'   17 A"   45 A'   46 A'   47 A'   48 A'   18 A"   49 A'                 
  0.050   0.074   0.082   0.106   0.111   0.112   0.120   0.132
 50 A'   19 A"   51 A'   52 A'   53 A'   20 A"   54 A'   55 A'                 
  0.171   0.197   0.217   0.220   0.249   0.250   0.259   0.298
 56 A'   57 A'   58 A'   21 A"   22 A"   59 A'   60 A'   61 A'                 
  0.300   0.315   0.326   0.333   0.340   0.348   0.364   0.373
 23 A"   62 A'   24 A"   63 A'   64 A'   65 A'   66 A'   25 A"                 
  0.404   0.412   0.442   0.480   0.489   0.493   0.516   0.519
 67 A'   26 A"   68 A'   69 A'   70 A'   27 A"   28 A"   71 A'                 
  0.567   0.640   0.663   0.663   0.686   0.731   0.761   0.776
 72 A'   29 A"   73 A'   30 A"   74 A'   75 A'   76 A'   77 A'                 
  0.854   0.884   0.953   1.035   1.174   1.184   1.250   1.270
 78 A'   79 A'   80 A'   81 A'   31 A"   32 A"   82 A'   83 A'                 
  1.305   1.330   1.358   1.380   1.388   1.425   1.447   1.459
 33 A"   84 A'   34 A"   85 A'   35 A"   86 A'   36 A"   87 A'                 
  1.461   1.548   1.556   1.603   1.694   1.870   1.878   1.922
 88 A'   89 A'   37 A"   90 A'   91 A'   92 A'   93 A'   94 A'                 
  1.940   1.982   2.015   2.066   2.558   2.642   2.655   2.810
 38 A"   95 A'   96 A'   97 A'   39 A"   40 A"   98 A'   99 A'                 
  2.857   3.186   3.730   3.733   3.743   3.755   3.772   3.854
100 A'  101 A'   41 A"   42 A"  102 A'  103 A'  104 A'   43 A"                 
  3.885   3.944   3.968   4.002   4.018   4.042   4.053   4.087
 44 A"   45 A"   46 A"  105 A'  106 A'   47 A"  107 A'   48 A"                 
  4.112   4.207   4.268   4.321   4.417   4.570   4.780   5.983
108 A'  109 A'  110 A'  111 A'  112 A'  113 A'  114 A'   49 A"                 
  6.062   6.150   6.229   6.264   6.315   6.330   6.381   6.584
115 A'  116 A'   50 A"   51 A"  117 A'  118 A'  119 A'  120 A'                 
  6.719   7.484   7.559   7.652  23.313  23.384  27.957  28.328
121 A'   52 A"  122 A'  123 A'  124 A'  125 A'  126 A'   53 A"                 
 28.381  28.411  28.523  28.549  28.552  28.632  28.728  47.971
127 A'  128 A'   54 A"  129 A'   55 A"  130 A'  131 A'  132 A'                 
 66.699  66.714 127.874 127.922 127.979 151.746 289.696 289.773
133 A'  134 A'   56 A"  135 A'  136 A'  137 A'   57 A"  138 A'                 
289.8901020.8021901.918
139 A'  140 A'  141 A'                                                         
 --------------------------------------------------------------

          Ground-State Mulliken Net Atomic Charges

     Atom                 Charge (a.u.)
  ----------------------------------------
      1 F                    -0.078785
      2 Br                    0.066726
      3 F                    -0.077851
      4 I                     0.123694
      5 C                    -0.087463
      6 C                     0.053679
  ----------------------------------------
  Sum of atomic charges =     0.000000

 -----------------------------------------------------------------
                    Cartesian Multipole Moments
 -----------------------------------------------------------------
    Charge (ESU x 10^10)
                 0.0000
    Dipole Moment (Debye)
         X      -2.2843      Y       1.1719      Z      -0.0000
       Tot       2.5673
    Quadrupole Moments (Debye-Ang)
        XX     -69.8319     XY      -1.0606     YY     -71.0622
        XZ       0.0000     YZ       0.0000     ZZ     -67.8458
    Octopole Moments (Debye-Ang^2)
       XXX     -41.6501    XXY       3.0732    XYY     -12.9056
       YYY      12.2859    XXZ      -0.0000    XYZ       0.0000
       YYZ      -0.0000    XZZ      -3.7539    YZZ       3.2104
       ZZZ      -0.0000
    Hexadecapole Moments (Debye-Ang^3)
      XXXX   -1143.0267   XXXY     -21.3964   XXYY    -262.6680
      XYYY     -25.5032   YYYY    -511.9689   XXXZ       0.0000
      XXYZ       0.0000   XYYZ       0.0000   YYYZ       0.0000
      XXZZ    -193.8536   XYZZ      -8.0184   YYZZ     -98.8827
      XZZZ       0.0000   YZZZ       0.0000   ZZZZ     -81.4620
 -----------------------------------------------------------------
 Calculating analytic gradient of the SCF energy
 Gradient of SCF Energy
            1           2           3           4           5           6
    1   0.0598952   0.0597945   0.0614051   0.2004191   0.0198206  -0.4013347
    2  -0.0046877  -0.4476895  -0.0071965   0.4438514  -0.0050272   0.0207496
    3   0.0000000   0.0000000   0.0000000  -0.0000000   0.0000000  -0.0000000
 Max gradient component =       4.477E-01
 RMS gradient           =       1.842E-01
 Gradient time:  CPU 13.44 s  wall 3.47 s
 Geometry Optimization Parameters
   NAtoms,    NIC,     NZ,  NCons,   NDum,   NFix, NCnnct, MaxDiis
        6      32       0       0       0       0       0       0


** GEOMETRY OPTIMIZATION IN DELOCALIZED INTERNAL COORDINATES **
   Searching for a Minimum

   Optimization Cycle:   4

                       Coordinates (Angstroms)
     ATOM                X               Y               Z
      1  F         3.2717337938    0.9140879945    0.0000000000
      2  Br       -0.7199889861    1.3406982708    0.0000000000
      3  F         3.0871990268   -1.1455668791    0.0000000000
      4  I        -1.0347040821   -0.9283859970    0.0000000000
      5  C         2.2489307354   -0.0322561978    0.0000000000
      6  C         0.3180732259    0.1447609791    0.0000000000
   Point Group: cs    Number of degrees of freedom:     9


   Energy is  -9769.114668865

 Hessian Updated using BFGS Update

 ** Taking Steepest Descent Step **
 Calculated Step too Large.  Step scaled by  0.665378
 Step Taken.  Stepsize is  0.300000

                             Maximum     Tolerance    Cnvgd?
         Gradient           0.371268      0.000300      NO
         Displacement       0.247033      0.001200      NO
         Energy change     -0.158849      0.000001      NO


 New Cartesian Coordinates Obtained by Inverse Iteration

 Displacement from previous Coordinates is:  0.204418
 ----------------------------------------------------------------
             Standard Nuclear Orientation (Angstroms)
    I     Atom           X                Y                Z
 ----------------------------------------------------------------
    1      F       3.2369823644     0.9314666730     0.0000000000
    2      Br     -0.6968691570     1.3918876741     0.0000000000
    3      F       3.0510210217    -1.1536322769     0.0000000000
    4      I      -1.0385784622    -0.9835684636     0.0000000000
    5      C       2.2499495471    -0.0316965698     0.0000000000
    6      C       0.3687383997     0.1388811337     0.0000000000
 ----------------------------------------------------------------
 Molecular Point Group                 Cs    NOp =  2
 Largest Abelian Subgroup              Cs    NOp =  2
 Nuclear Repulsion Energy =   938.8141763390 hartrees
 There are       59 alpha and       59 beta electrons
 Applying Cartesian multipole field
    Component          Value
    ---------          -----
     (2,0,0)        1.00000E-11
     (0,2,0)        2.00000E-11
     (0,0,2)       -3.00000E-11
 Nucleus-field energy     =     0.0000000200 hartrees
 Requested basis set is 6-311++G(d,p)
 There are 67 shells and 198 basis functions
 A cutoff of  1.0D-11 yielded   1789 shell pairs
 There are     16500 function pairs (     18536 Cartesian)
 Smallest overlap matrix eigenvalue = 2.34E-04
 Guess MOs from SCF MO coefficient file

 -----------------------------------------------------------------------
  General SCF calculation program by
  Eric Jon Sundstrom, Paul Horn, Yuezhi Mao, Dmitri Zuev, Alec White,
  David Stuck, Shaama M.S., Shane Yost, Joonho Lee, David Small,
  Daniel Levine, Susi Lehtola, Hugh Burton, Evgeny Epifanovsky
 -----------------------------------------------------------------------
 Exchange:     0.2000 Hartree-Fock + 0.0800 Slater + 0.7200 B88
 Correlation:  0.1900 VWN1RPA + 0.8100 LYP
 Using SG-1 standard quadrature grid
 using 4 threads for integral computing
 -------------------------------------------------------
 OpenMP Integral computing Module                
 Release: version 2.0, May 2017, Q-Chem Inc. Pleasanton 
 -------------------------------------------------------
 -------------------------------------------------------
 OpenMP BLAS3 based DFT computing Module                
 Release: version 1.0, May 2013, Q-Chem Inc. Pittsburgh 
 -------------------------------------------------------
 A restricted SCF calculation will be
 performed using DIIS
 SCF converges when DIIS error is below 1.0e-08
 ---------------------------------------
  Cycle       Energy         DIIS error
 ---------------------------------------
    1   -9769.2250315059      1.14e-03  
    2   -9769.2198293770      1.53e-03  
    3   -9769.2189858188      1.44e-03  
    4   -9769.2298995569      5.40e-04  
    5   -9769.2316373389      8.90e-05  
    6   -9769.2316670167      3.88e-05  
    7   -9769.2316731665      1.03e-05  
    8   -9769.2316737365      2.17e-06  
    9   -9769.2316737828      8.13e-07  
   10   -9769.2316737869      3.70e-07  
   11   -9769.2316737879      8.38e-08  
   12   -9769.2316737880      3.11e-08  
   13   -9769.2316737880      9.70e-09  Convergence criterion met
 ---------------------------------------
 SCF time:   CPU 47.00s  wall 12.00s 
 SCF   energy in the final basis set =    -9769.2316737880
 Total energy in the final basis set =    -9769.2316737880

 --------------------------------------------------------------
             Orbital Energies (a.u.) and Symmetries
 --------------------------------------------------------------

 Alpha MOs, Restricted
 -- Occupied --                  
******* -482.88 -176.33 -165.73 -165.73 -165.73  -62.54  -56.36
  1 A'    2 A'    3 A'    4 A'    1 A"    5 A'    6 A'    7 A'                 
-56.354 -56.354 -35.825 -31.318 -31.313 -31.312 -24.747 -24.746
  2 A"    8 A'    9 A'   10 A'    3 A"   11 A'   12 A'   13 A'                 
-22.968 -22.967 -22.967 -22.963 -22.963 -10.417 -10.308  -8.751
 14 A'    4 A"   15 A'   16 A'    5 A"   17 A'   18 A'   19 A'                 
 -6.583  -6.570  -6.569  -6.380  -4.793  -4.777  -4.777  -2.695
 20 A'   21 A'    6 A"   22 A'   23 A'    7 A"   24 A'   25 A'                 
 -2.691  -2.689  -2.680  -2.680  -2.064  -2.056  -2.055  -2.041
 26 A'    8 A"   27 A'    9 A"   28 A'   29 A'   10 A"   30 A'                 
 -2.041  -1.304  -1.236  -0.988  -0.736  -0.706  -0.609  -0.581
 11 A"   31 A'   32 A'   33 A'   34 A'   35 A'   36 A'   37 A'                 
 -0.544  -0.534  -0.476  -0.466  -0.450  -0.442  -0.435  -0.391
 38 A'   12 A"   39 A'   13 A"   14 A"   40 A'   41 A'   42 A'                 
 -0.292  -0.226  -0.215
 15 A"   16 A"   43 A'                                                         
 -- Virtual --                   
 -0.113  -0.110  -0.018  -0.003   0.006   0.036   0.042   0.048
 17 A"   44 A'   45 A'   46 A'   47 A'   48 A'   18 A"   49 A'                 
  0.052   0.075   0.078   0.106   0.112   0.114   0.124   0.134
 50 A'   19 A"   51 A'   52 A'   53 A'   20 A"   54 A'   55 A'                 
  0.175   0.196   0.218   0.218   0.247   0.247   0.259   0.298
 56 A'   57 A'   58 A'   21 A"   22 A"   59 A'   60 A'   61 A'                 
  0.304   0.311   0.331   0.333   0.339   0.348   0.365   0.383
 23 A"   62 A'   63 A'   24 A"   64 A'   65 A'   66 A'   25 A"                 
  0.400   0.410   0.444   0.475   0.481   0.500   0.506   0.515
 67 A'   26 A"   68 A'   69 A'   70 A'   27 A"   71 A'   28 A"                 
  0.573   0.623   0.661   0.669   0.689   0.737   0.748   0.774
 72 A'   29 A"   73 A'   30 A"   74 A'   75 A'   76 A'   77 A'                 
  0.845   0.891   0.935   1.011   1.167   1.176   1.256   1.277
 78 A'   79 A'   80 A'   81 A'   31 A"   32 A"   82 A'   83 A'                 
  1.303   1.337   1.354   1.380   1.391   1.425   1.448   1.451
 33 A"   84 A'   34 A"   35 A"   85 A'   86 A'   36 A"   87 A'                 
  1.468   1.560   1.564   1.597   1.682   1.879   1.880   1.932
 88 A'   89 A'   37 A"   90 A'   91 A'   92 A'   93 A'   94 A'                 
  1.955   1.993   2.018   2.094   2.553   2.649   2.654   2.808
 38 A"   95 A'   96 A'   97 A'   39 A"   98 A'   40 A"   99 A'                 
  2.872   3.232   3.724   3.728   3.738   3.748   3.763   3.866
100 A'  101 A'   41 A"   42 A"  102 A'  103 A'  104 A'   43 A"                 
  3.888   3.949   3.972   3.993   4.013   4.046   4.063   4.090
 44 A"   45 A"   46 A"  105 A'  106 A'   47 A"  107 A'   48 A"                 
  4.111   4.218   4.275   4.318   4.419   4.534   4.810   5.983
108 A'  109 A'  110 A'  111 A'  112 A'  113 A'  114 A'   49 A"                 
  6.056   6.136   6.222   6.261   6.311   6.328   6.364   6.620
115 A'  116 A'   50 A"   51 A"  117 A'  118 A'  119 A'  120 A'                 
  6.703   7.498   7.564   7.645  23.319  23.355  27.931  28.328
121 A'   52 A"  122 A'  123 A'  124 A'  125 A'  126 A'   53 A"                 
 28.379  28.410  28.523  28.548  28.551  28.623  28.709  47.955
127 A'  128 A'   54 A"  129 A'   55 A"  130 A'  131 A'  132 A'                 
 66.696  66.707 127.873 127.918 127.968 151.721 289.707 289.773
133 A'  134 A'   56 A"  135 A'  136 A'  137 A'   57 A"  138 A'                 
289.8791020.7751901.890
139 A'  140 A'  141 A'                                                         

 Beta MOs, Restricted
 -- Occupied --                  
******* -482.88 -176.33 -165.73 -165.73 -165.73  -62.54  -56.36
  1 A'    2 A'    3 A'    4 A'    1 A"    5 A'    6 A'    7 A'                 
-56.354 -56.354 -35.825 -31.318 -31.313 -31.312 -24.747 -24.746
  2 A"    8 A'    9 A'   10 A'    3 A"   11 A'   12 A'   13 A'                 
-22.968 -22.967 -22.967 -22.963 -22.963 -10.417 -10.308  -8.751
 14 A'    4 A"   15 A'   16 A'    5 A"   17 A'   18 A'   19 A'                 
 -6.583  -6.570  -6.569  -6.380  -4.793  -4.777  -4.777  -2.695
 20 A'   21 A'    6 A"   22 A'   23 A'    7 A"   24 A'   25 A'                 
 -2.691  -2.689  -2.680  -2.680  -2.064  -2.056  -2.055  -2.041
 26 A'    8 A"   27 A'    9 A"   28 A'   29 A'   10 A"   30 A'                 
 -2.041  -1.304  -1.236  -0.988  -0.736  -0.706  -0.609  -0.581
 11 A"   31 A'   32 A'   33 A'   34 A'   35 A'   36 A'   37 A'                 
 -0.544  -0.534  -0.476  -0.466  -0.450  -0.442  -0.435  -0.391
 38 A'   12 A"   39 A'   13 A"   14 A"   40 A'   41 A'   42 A'                 
 -0.292  -0.226  -0.215
 15 A"   16 A"   43 A'                                                         
 -- Virtual --                   
 -0.113  -0.110  -0.018  -0.003   0.006   0.036   0.042   0.048
 17 A"   44 A'   45 A'   46 A'   47 A'   48 A'   18 A"   49 A'                 
  0.052   0.075   0.078   0.106   0.112   0.114   0.124   0.134
 50 A'   19 A"   51 A'   52 A'   53 A'   20 A"   54 A'   55 A'                 
  0.175   0.196   0.218   0.218   0.247   0.247   0.259   0.298
 56 A'   57 A'   58 A'   21 A"   22 A"   59 A'   60 A'   61 A'                 
  0.304   0.311   0.331   0.333   0.339   0.348   0.365   0.383
 23 A"   62 A'   63 A'   24 A"   64 A'   65 A'   66 A'   25 A"                 
  0.400   0.410   0.444   0.475   0.481   0.500   0.506   0.515
 67 A'   26 A"   68 A'   69 A'   70 A'   27 A"   71 A'   28 A"                 
  0.573   0.623   0.661   0.669   0.689   0.737   0.748   0.774
 72 A'   29 A"   73 A'   30 A"   74 A'   75 A'   76 A'   77 A'                 
  0.845   0.891   0.935   1.011   1.167   1.176   1.256   1.277
 78 A'   79 A'   80 A'   81 A'   31 A"   32 A"   82 A'   83 A'                 
  1.303   1.337   1.354   1.380   1.391   1.425   1.448   1.451
 33 A"   84 A'   34 A"   35 A"   85 A'   86 A'   36 A"   87 A'                 
  1.468   1.560   1.564   1.597   1.682   1.879   1.880   1.932
 88 A'   89 A'   37 A"   90 A'   91 A'   92 A'   93 A'   94 A'                 
  1.955   1.993   2.018   2.094   2.553   2.649   2.654   2.808
 38 A"   95 A'   96 A'   97 A'   39 A"   98 A'   40 A"   99 A'                 
  2.872   3.232   3.724   3.728   3.738   3.748   3.763   3.866
100 A'  101 A'   41 A"   42 A"  102 A'  103 A'  104 A'   43 A"                 
  3.888   3.949   3.972   3.993   4.013   4.046   4.063   4.090
 44 A"   45 A"   46 A"  105 A'  106 A'   47 A"  107 A'   48 A"                 
  4.111   4.218   4.275   4.318   4.419   4.534   4.810   5.983
108 A'  109 A'  110 A'  111 A'  112 A'  113 A'  114 A'   49 A"                 
  6.056   6.136   6.222   6.261   6.311   6.328   6.364   6.620
115 A'  116 A'   50 A"   51 A"  117 A'  118 A'  119 A'  120 A'                 
  6.703   7.498   7.564   7.645  23.319  23.355  27.931  28.328
121 A'   52 A"  122 A'  123 A'  124 A'  125 A'  126 A'   53 A"                 
 28.379  28.410  28.523  28.548  28.551  28.623  28.709  47.955
127 A'  128 A'   54 A"  129 A'   55 A"  130 A'  131 A'  132 A'                 
 66.696  66.707 127.873 127.918 127.968 151.721 289.707 289.773
133 A'  134 A'   56 A"  135 A'  136 A'  137 A'   57 A"  138 A'                 
289.8791020.7751901.890
139 A'  140 A'  141 A'                                                         
 --------------------------------------------------------------

          Ground-State Mulliken Net Atomic Charges

     Atom                 Charge (a.u.)
  ----------------------------------------
      1 F                    -0.071057
      2 Br                    0.040022
      3 F                    -0.070560
      4 I                     0.127760
      5 C                    -0.087597
      6 C                     0.061432
  ----------------------------------------
  Sum of atomic charges =     0.000000

 -----------------------------------------------------------------
                    Cartesian Multipole Moments
 -----------------------------------------------------------------
    Charge (ESU x 10^10)
                 0.0000
    Dipole Moment (Debye)
         X      -1.9870      Y       0.8038      Z       0.0000
       Tot       2.1434
    Quadrupole Moments (Debye-Ang)
        XX     -68.6938     XY      -0.7490     YY     -70.7083
        XZ      -0.0000     YZ       0.0000     ZZ     -68.0884
    Octopole Moments (Debye-Ang^2)
       XXX     -38.6887    XXY       2.7347    XYY     -13.2954
       YYY      12.8601    XXZ      -0.0000    XYZ       0.0000
       YYZ      -0.0000    XZZ      -3.6902    YZZ       3.6308
       ZZZ      -0.0000
    Hexadecapole Moments (Debye-Ang^3)
      XXXX   -1112.6504   XXXY     -24.9755   XXYY    -263.0742
      XYYY     -30.7037   YYYY    -542.6540   XXXZ      -0.0000
      XXYZ       0.0000   XYYZ       0.0000   YYYZ       0.0000
      XXZZ    -190.7761   XYZZ      -9.7618   YYZZ    -104.3988
      XZZZ      -0.0000   YZZZ       0.0000   ZZZZ     -81.9835
 -----------------------------------------------------------------
 Calculating analytic gradient of the SCF energy
 Gradient of SCF Energy
            1           2           3           4           5           6
    1   0.0530864   0.0263518   0.0539221   0.1242940   0.0437056  -0.3013599
    2   0.0006082  -0.3259777  -0.0106525   0.3179068  -0.0076742   0.0257895
    3   0.0000000   0.0000000   0.0000000   0.0000000  -0.0000000  -0.0000000
 Max gradient component =       3.260E-01
 RMS gradient           =       1.339E-01
 Gradient time:  CPU 13.19 s  wall 3.40 s
 Geometry Optimization Parameters
   NAtoms,    NIC,     NZ,  NCons,   NDum,   NFix, NCnnct, MaxDiis
        6      32       0       0       0       0       0       0

 Cartesian Hessian Update
 Hessian Updated using BFGS Update


** GEOMETRY OPTIMIZATION IN DELOCALIZED INTERNAL COORDINATES **
   Searching for a Minimum

   Optimization Cycle:   5

                       Coordinates (Angstroms)
     ATOM                X               Y               Z
      1  F         3.2369823644    0.9314666730    0.0000000000
      2  Br       -0.6968691570    1.3918876741    0.0000000000
      3  F         3.0510210217   -1.1536322769    0.0000000000
      4  I        -1.0385784622   -0.9835684636    0.0000000000
      5  C         2.2499495471   -0.0316965698    0.0000000000
      6  C         0.3687383997    0.1388811337    0.0000000000
   Point Group: cs    Number of degrees of freedom:     9


   Energy is  -9769.231673788

 Hessian Updated using BFGS Update

  9 Hessian modes will be used to form the next step
  Hessian Eigenvalues:
     0.083440    0.249964    0.250214    0.252436    0.331852    0.418270
     0.433454    0.607931    1.149261

 Minimum Search - Taking Simple RFO Step
 Searching for Lamda that Minimizes Along All modes
 Value Taken    Lamda =  -0.23898686
 Calculated Step too Large.  Step scaled by  0.400567
 Step Taken.  Stepsize is  0.300000

                             Maximum     Tolerance    Cnvgd?
         Gradient           0.261781      0.000300      NO
         Displacement       0.175378      0.001200      NO
         Energy change     -0.117005      0.000001      NO


 New Cartesian Coordinates Obtained by Inverse Iteration

 Displacement from previous Coordinates is:  0.335570
 ----------------------------------------------------------------
             Standard Nuclear Orientation (Angstroms)
    I     Atom           X                Y                Z
 ----------------------------------------------------------------
    1      F       3.1597677306     0.9493991785     0.0000000000
    2      Br     -0.6236861075     1.4272635709     0.0000000000
    3      F       2.9701875308    -1.1561487403     0.0000000000
    4      I      -0.9859664226    -1.0312252767     0.0000000000
    5      C       2.2092454362    -0.0270097986     0.0000000000
    6      C       0.4416955462     0.1310592366     0.0000000000
 ----------------------------------------------------------------
 Molecular Point Group                 Cs    NOp =  2
 Largest Abelian Subgroup              Cs    NOp =  2
 Nuclear Repulsion Energy =   930.9812962544 hartrees
 There are       59 alpha and       59 beta electrons
 Applying Cartesian multipole field
    Component          Value
    ---------          -----
     (2,0,0)        1.00000E-11
     (0,2,0)        2.00000E-11
     (0,0,2)       -3.00000E-11
 Nucleus-field energy     =     0.0000000200 hartrees
 Requested basis set is 6-311++G(d,p)
 There are 67 shells and 198 basis functions
 A cutoff of  1.0D-11 yielded   1785 shell pairs
 There are     16471 function pairs (     18503 Cartesian)
 Smallest overlap matrix eigenvalue = 1.71E-04
 Guess MOs from SCF MO coefficient file

 -----------------------------------------------------------------------
  General SCF calculation program by
  Eric Jon Sundstrom, Paul Horn, Yuezhi Mao, Dmitri Zuev, Alec White,
  David Stuck, Shaama M.S., Shane Yost, Joonho Lee, David Small,
  Daniel Levine, Susi Lehtola, Hugh Burton, Evgeny Epifanovsky
 -----------------------------------------------------------------------
 Exchange:     0.2000 Hartree-Fock + 0.0800 Slater + 0.7200 B88
 Correlation:  0.1900 VWN1RPA + 0.8100 LYP
 Using SG-1 standard quadrature grid
 using 4 threads for integral computing
 -------------------------------------------------------
 OpenMP Integral computing Module                
 Release: version 2.0, May 2017, Q-Chem Inc. Pleasanton 
 -------------------------------------------------------
 -------------------------------------------------------
 OpenMP BLAS3 based DFT computing Module                
 Release: version 1.0, May 2013, Q-Chem Inc. Pittsburgh 
 -------------------------------------------------------
 A restricted SCF calculation will be
 performed using DIIS
 SCF converges when DIIS error is below 1.0e-08
 ---------------------------------------
  Cycle       Energy         DIIS error
 ---------------------------------------
    1   -9769.3169868830      9.13e-04  
    2   -9769.3194373578      7.21e-04  
    3   -9769.3147548910      1.12e-03  
    4   -9769.3217637147      2.25e-04  
    5   -9769.3220128982      5.00e-05  
    6   -9769.3220220928      1.46e-05  
    7   -9769.3220233252      4.10e-06  
    8   -9769.3220233897      2.17e-06  
    9   -9769.3220234065      5.64e-07  
   10   -9769.3220234078      2.26e-07  
   11   -9769.3220234081      6.55e-08  
   12   -9769.3220234081      2.86e-08  
   13   -9769.3220234082      4.85e-09  Convergence criterion met
 ---------------------------------------
 SCF time:   CPU 47.18s  wall 12.00s 
 SCF   energy in the final basis set =    -9769.3220234082
 Total energy in the final basis set =    -9769.3220234082

 --------------------------------------------------------------
             Orbital Energies (a.u.) and Symmetries
 --------------------------------------------------------------

 Alpha MOs, Restricted
 -- Occupied --                  
******* -482.87 -176.33 -165.73 -165.73 -165.73  -62.53  -56.35
  1 A'    2 A'    3 A'    4 A'    1 A"    5 A'    6 A'    7 A'                 
-56.346 -56.345 -35.823 -31.316 -31.311 -31.310 -24.751 -24.750
  2 A"    8 A'    9 A'   10 A'    3 A"   11 A'   12 A'   13 A'                 
-22.966 -22.965 -22.965 -22.961 -22.961 -10.414 -10.306  -8.742
 14 A'    4 A"   15 A'   16 A'    5 A"   17 A'   18 A'   19 A'                 
 -6.574  -6.561  -6.560  -6.376  -4.790  -4.774  -4.774  -2.686
 20 A'   21 A'    6 A"   22 A'   23 A'    7 A"   24 A'   25 A'                 
 -2.681  -2.681  -2.670  -2.670  -2.059  -2.052  -2.051  -2.038
 26 A'    8 A"   27 A'    9 A"   28 A'   29 A'   10 A"   30 A'                 
 -2.037  -1.312  -1.246  -0.962  -0.735  -0.711  -0.616  -0.591
 11 A"   31 A'   32 A'   33 A'   34 A'   35 A'   36 A'   37 A'                 
 -0.543  -0.542  -0.476  -0.472  -0.449  -0.434  -0.432  -0.382
 38 A'   12 A"   39 A'   13 A"   40 A'   14 A"   41 A'   42 A'                 
 -0.292  -0.231  -0.223
 15 A"   16 A"   43 A'                                                         
 -- Virtual --                   
 -0.101  -0.079  -0.015   0.000   0.005   0.041   0.044   0.048
 17 A"   44 A'   45 A'   46 A'   47 A'   48 A'   18 A"   49 A'                 
  0.059   0.075   0.075   0.105   0.113   0.115   0.125   0.144
 50 A'   19 A"   51 A'   52 A'   53 A'   20 A"   54 A'   55 A'                 
  0.180   0.200   0.219   0.224   0.246   0.248   0.265   0.295
 56 A'   57 A'   21 A"   58 A'   22 A"   59 A'   60 A'   61 A'                 
  0.306   0.310   0.328   0.338   0.341   0.355   0.372   0.390
 23 A"   62 A'   63 A'   64 A'   24 A"   65 A'   66 A'   25 A"                 
  0.395   0.411   0.441   0.473   0.481   0.507   0.512   0.516
 67 A'   26 A"   68 A'   69 A'   70 A'   71 A'   27 A"   28 A"                 
  0.583   0.611   0.668   0.678   0.693   0.727   0.752   0.781
 72 A'   29 A"   73 A'   30 A"   74 A'   75 A'   76 A'   77 A'                 
  0.840   0.905   0.946   1.000   1.147   1.171   1.271   1.304
 78 A'   79 A'   80 A'   81 A'   31 A"   32 A"   82 A'   33 A"                 
  1.319   1.344   1.352   1.373   1.397   1.423   1.442   1.460
 83 A'   34 A"   84 A'   35 A"   85 A'   86 A'   87 A'   36 A"                 
  1.477   1.566   1.605   1.606   1.665   1.879   1.888   1.957
 88 A'   89 A'   90 A'   37 A"   91 A'   92 A'   93 A'   94 A'                 
  1.966   2.022   2.048   2.127   2.548   2.668   2.677   2.814
 38 A"   95 A'   96 A'   97 A'   39 A"   98 A'   40 A"   99 A'                 
  2.906   3.341   3.719   3.724   3.734   3.745   3.765   3.883
100 A'  101 A'   41 A"   42 A"  102 A'  103 A'  104 A'   43 A"                 
  3.894   3.956   3.975   3.980   4.009   4.052   4.076   4.088
 44 A"   45 A"   46 A"  105 A'  106 A'   47 A"  107 A'   48 A"                 
  4.137   4.227   4.291   4.340   4.441   4.512   4.840   5.985
108 A'  109 A'  110 A'  111 A'  112 A'  113 A'  114 A'   49 A"                 
  6.056   6.136   6.217   6.259   6.314   6.326   6.363   6.666
115 A'  116 A'   50 A"   51 A"  117 A'  118 A'  119 A'  120 A'                 
  6.709   7.509   7.570   7.651  23.331  23.366  27.922  28.330
121 A'   52 A"  122 A'  123 A'  124 A'  125 A'  126 A'   53 A"                 
 28.379  28.411  28.524  28.549  28.552  28.620  28.706  47.952
127 A'  128 A'   54 A"  129 A'   55 A"  130 A'  131 A'  132 A'                 
 66.694  66.707 127.875 127.917 127.966 151.712 289.715 289.776
133 A'  134 A'   56 A"  135 A'  136 A'  137 A'   57 A"  138 A'                 
289.8821020.7681901.880
139 A'  140 A'  141 A'                                                         

 Beta MOs, Restricted
 -- Occupied --                  
******* -482.87 -176.33 -165.73 -165.73 -165.73  -62.53  -56.35
  1 A'    2 A'    3 A'    4 A'    1 A"    5 A'    6 A'    7 A'                 
-56.346 -56.345 -35.823 -31.316 -31.311 -31.310 -24.751 -24.750
  2 A"    8 A'    9 A'   10 A'    3 A"   11 A'   12 A'   13 A'                 
-22.966 -22.965 -22.965 -22.961 -22.961 -10.414 -10.306  -8.742
 14 A'    4 A"   15 A'   16 A'    5 A"   17 A'   18 A'   19 A'                 
 -6.574  -6.561  -6.560  -6.376  -4.790  -4.774  -4.774  -2.686
 20 A'   21 A'    6 A"   22 A'   23 A'    7 A"   24 A'   25 A'                 
 -2.681  -2.681  -2.670  -2.670  -2.059  -2.052  -2.051  -2.038
 26 A'    8 A"   27 A'    9 A"   28 A'   29 A'   10 A"   30 A'                 
 -2.037  -1.312  -1.246  -0.962  -0.735  -0.711  -0.616  -0.591
 11 A"   31 A'   32 A'   33 A'   34 A'   35 A'   36 A'   37 A'                 
 -0.543  -0.542  -0.476  -0.472  -0.449  -0.434  -0.432  -0.382
 38 A'   12 A"   39 A'   13 A"   40 A'   14 A"   41 A'   42 A'                 
 -0.292  -0.231  -0.223
 15 A"   16 A"   43 A'                                                         
 -- Virtual --                   
 -0.101  -0.079  -0.015   0.000   0.005   0.041   0.044   0.048
 17 A"   44 A'   45 A'   46 A'   47 A'   48 A'   18 A"   49 A'                 
  0.059   0.075   0.075   0.105   0.113   0.115   0.125   0.144
 50 A'   19 A"   51 A'   52 A'   53 A'   20 A"   54 A'   55 A'                 
  0.180   0.200   0.219   0.224   0.246   0.248   0.265   0.295
 56 A'   57 A'   21 A"   58 A'   22 A"   59 A'   60 A'   61 A'                 
  0.306   0.310   0.328   0.338   0.341   0.355   0.372   0.390
 23 A"   62 A'   63 A'   64 A'   24 A"   65 A'   66 A'   25 A"                 
  0.395   0.411   0.441   0.473   0.481   0.507   0.512   0.516
 67 A'   26 A"   68 A'   69 A'   70 A'   71 A'   27 A"   28 A"                 
  0.583   0.611   0.668   0.678   0.693   0.727   0.752   0.781
 72 A'   29 A"   73 A'   30 A"   74 A'   75 A'   76 A'   77 A'                 
  0.840   0.905   0.946   1.000   1.147   1.171   1.271   1.304
 78 A'   79 A'   80 A'   81 A'   31 A"   32 A"   82 A'   33 A"                 
  1.319   1.344   1.352   1.373   1.397   1.423   1.442   1.460
 83 A'   34 A"   84 A'   35 A"   85 A'   86 A'   87 A'   36 A"                 
  1.477   1.566   1.605   1.606   1.665   1.879   1.888   1.957
 88 A'   89 A'   90 A'   37 A"   91 A'   92 A'   93 A'   94 A'                 
  1.966   2.022   2.048   2.127   2.548   2.668   2.677   2.814
 38 A"   95 A'   96 A'   97 A'   39 A"   98 A'   40 A"   99 A'                 
  2.906   3.341   3.719   3.724   3.734   3.745   3.765   3.883
100 A'  101 A'   41 A"   42 A"  102 A'  103 A'  104 A'   43 A"                 
  3.894   3.956   3.975   3.980   4.009   4.052   4.076   4.088
 44 A"   45 A"   46 A"  105 A'  106 A'   47 A"  107 A'   48 A"                 
  4.137   4.227   4.291   4.340   4.441   4.512   4.840   5.985
108 A'  109 A'  110 A'  111 A'  112 A'  113 A'  114 A'   49 A"                 
  6.056   6.136   6.217   6.259   6.314   6.326   6.363   6.666
115 A'  116 A'   50 A"   51 A"  117 A'  118 A'  119 A'  120 A'                 
  6.709   7.509   7.570   7.651  23.331  23.366  27.922  28.330
121 A'   52 A"  122 A'  123 A'  124 A'  125 A'  126 A'   53 A"                 
 28.379  28.411  28.524  28.549  28.552  28.620  28.706  47.952
127 A'  128 A'   54 A"  129 A'   55 A"  130 A'  131 A'  132 A'                 
 66.694  66.707 127.875 127.917 127.966 151.712 289.715 289.776
133 A'  134 A'   56 A"  135 A'  136 A'  137 A'   57 A"  138 A'                 
289.8821020.7681901.880
139 A'  140 A'  141 A'                                                         
 --------------------------------------------------------------

          Ground-State Mulliken Net Atomic Charges

     Atom                 Charge (a.u.)
  ----------------------------------------
      1 F                    -0.069624
      2 Br                    0.018561
      3 F                    -0.068762
      4 I                     0.127977
      5 C                    -0.089653
      6 C                     0.081503
  ----------------------------------------
  Sum of atomic charges =     0.000000

 -----------------------------------------------------------------
                    Cartesian Multipole Moments
 -----------------------------------------------------------------
    Charge (ESU x 10^10)
                 0.0000
    Dipole Moment (Debye)
         X      -1.6492      Y       0.5521      Z      -0.0000
       Tot       1.7392
    Quadrupole Moments (Debye-Ang)
        XX     -68.0098     XY      -0.4802     YY     -70.3533
        XZ       0.0000     YZ      -0.0000     ZZ     -68.0653
    Octopole Moments (Debye-Ang^2)
       XXX     -40.7956    XXY       2.5917    XYY     -15.7100
       YYY      14.0747    XXZ      -0.0000    XYZ      -0.0000
       YYZ      -0.0000    XZZ      -5.4000    YZZ       4.1562
       ZZZ      -0.0000
    Hexadecapole Moments (Debye-Ang^3)
      XXXX   -1039.3195   XXXY     -28.6896   XXYY    -255.6362
      XYYY     -35.5191   YYYY    -566.8473   XXXZ       0.0000
      XXYZ       0.0000   XYYZ       0.0000   YYYZ       0.0000
      XXZZ    -179.6848   XYZZ     -11.3809   YYZZ    -108.8727
      XZZZ       0.0000   YZZZ      -0.0000   ZZZZ     -81.8389
 -----------------------------------------------------------------
 Calculating analytic gradient of the SCF energy
 Gradient of SCF Energy
            1           2           3           4           5           6
    1   0.0439394   0.0166077   0.0443865   0.0947951   0.0728115  -0.2725402
    2   0.0025929  -0.2612021  -0.0107028   0.2513701  -0.0101120   0.0280539
    3  -0.0000000  -0.0000000   0.0000000   0.0000000  -0.0000000   0.0000000
 Max gradient component =       2.725E-01
 RMS gradient           =       1.118E-01
 Gradient time:  CPU 13.26 s  wall 3.42 s
 Geometry Optimization Parameters
   NAtoms,    NIC,     NZ,  NCons,   NDum,   NFix, NCnnct, MaxDiis
        6      32       0       0       0       0       0       0

 Cartesian Hessian Update
 Hessian Updated using BFGS Update


** GEOMETRY OPTIMIZATION IN DELOCALIZED INTERNAL COORDINATES **
   Searching for a Minimum

   Optimization Cycle:   6

                       Coordinates (Angstroms)
     ATOM                X               Y               Z
      1  F         3.1597677306    0.9493991785    0.0000000000
      2  Br       -0.6236861075    1.4272635709    0.0000000000
      3  F         2.9701875308   -1.1561487403    0.0000000000
      4  I        -0.9859664226   -1.0312252767    0.0000000000
      5  C         2.2092454362   -0.0270097986    0.0000000000
      6  C         0.4416955462    0.1310592366    0.0000000000
   Point Group: cs    Number of degrees of freedom:     9


   Energy is  -9769.322023408

 Hessian Updated using BFGS Update

  9 Hessian modes will be used to form the next step
  Hessian Eigenvalues:
     0.042285    0.249933    0.250059    0.255449    0.362386    0.425386
     0.433453    0.673083    1.152876

 Minimum Search - Taking Simple RFO Step
 Searching for Lamda that Minimizes Along All modes
 Value Taken    Lamda =  -0.23682572
 Calculated Step too Large.  Step scaled by  0.343946
 Step Taken.  Stepsize is  0.300000

                             Maximum     Tolerance    Cnvgd?
         Gradient           0.200654      0.000300      NO
         Displacement       0.189192      0.001200      NO
         Energy change     -0.090350      0.000001      NO


 New Cartesian Coordinates Obtained by Inverse Iteration

 Displacement from previous Coordinates is:  0.351467
 ----------------------------------------------------------------
             Standard Nuclear Orientation (Angstroms)
    I     Atom           X                Y                Z
 ----------------------------------------------------------------
    1      F       3.0768201270     0.9642847076     0.0000000000
    2      Br     -0.5427470190     1.4557213741     0.0000000000
    3      F       2.8894950045    -1.1532880940     0.0000000000
    4      I      -0.9288316913    -1.0713289472     0.0000000000
    5      C       2.1577001334    -0.0224802924     0.0000000000
    6      C       0.5188071590     0.1204294224     0.0000000000
 ----------------------------------------------------------------
 Molecular Point Group                 Cs    NOp =  2
 Largest Abelian Subgroup              Cs    NOp =  2
 Nuclear Repulsion Energy =   928.5408557236 hartrees
 There are       59 alpha and       59 beta electrons
 Applying Cartesian multipole field
    Component          Value
    ---------          -----
     (2,0,0)        1.00000E-11
     (0,2,0)        2.00000E-11
     (0,0,2)       -3.00000E-11
 Nucleus-field energy     =     0.0000000199 hartrees
 Requested basis set is 6-311++G(d,p)
 There are 67 shells and 198 basis functions
 A cutoff of  1.0D-11 yielded   1785 shell pairs
 There are     16472 function pairs (     18480 Cartesian)
 Smallest overlap matrix eigenvalue = 1.13E-04
 Guess MOs from SCF MO coefficient file

 -----------------------------------------------------------------------
  General SCF calculation program by
  Eric Jon Sundstrom, Paul Horn, Yuezhi Mao, Dmitri Zuev, Alec White,
  David Stuck, Shaama M.S., Shane Yost, Joonho Lee, David Small,
  Daniel Levine, Susi Lehtola, Hugh Burton, Evgeny Epifanovsky
 -----------------------------------------------------------------------
 Exchange:     0.2000 Hartree-Fock + 0.0800 Slater + 0.7200 B88
 Correlation:  0.1900 VWN1RPA + 0.8100 LYP
 Using SG-1 standard quadrature grid
 using 4 threads for integral computing
 -------------------------------------------------------
 OpenMP Integral computing Module                
 Release: version 2.0, May 2017, Q-Chem Inc. Pleasanton 
 -------------------------------------------------------
 -------------------------------------------------------
 OpenMP BLAS3 based DFT computing Module                
 Release: version 1.0, May 2013, Q-Chem Inc. Pittsburgh 
 -------------------------------------------------------
 A restricted SCF calculation will be
 performed using DIIS
 SCF converges when DIIS error is below 1.0e-08
 ---------------------------------------
  Cycle       Energy         DIIS error
 ---------------------------------------
    1   -9769.3948349324      9.52e-04  
    2   -9769.3985270860      5.33e-04  
    3   -9769.3959523274      8.47e-04  
    4   -9769.3997016115      1.95e-04  
    5   -9769.3998653311      4.65e-05  
    6   -9769.3998718154      1.23e-05  
    7   -9769.3998723395      4.36e-06  
    8   -9769.3998724386      1.34e-06  
    9   -9769.3998724478      3.12e-07  
   10   -9769.3998724482      1.29e-07  
   11   -9769.3998724484      4.86e-08  
   12   -9769.3998724485      1.61e-08  
   13   -9769.3998724484      3.59e-09  Convergence criterion met
 ---------------------------------------
 SCF time:   CPU 47.64s  wall 13.00s 
 SCF   energy in the final basis set =    -9769.3998724484
 Total energy in the final basis set =    -9769.3998724484

 --------------------------------------------------------------
             Orbital Energies (a.u.) and Symmetries
 --------------------------------------------------------------

 Alpha MOs, Restricted
 -- Occupied --                  
******* -482.87 -176.32 -165.73 -165.73 -165.72  -62.52  -56.34
  1 A'    2 A'    3 A'    4 A'    1 A"    5 A'    6 A'    7 A'                 
-56.340 -56.340 -35.821 -31.314 -31.309 -31.308 -24.753 -24.751
  2 A"    8 A'    9 A'   10 A'    3 A"   11 A'   12 A'   13 A'                 
-22.964 -22.963 -22.963 -22.959 -22.959 -10.410 -10.302  -8.736
 14 A'    4 A"   15 A'   16 A'    5 A"   17 A'   18 A'   19 A'                 
 -6.568  -6.554  -6.554  -6.374  -4.787  -4.771  -4.771  -2.679
 20 A'    6 A"   21 A'   22 A'   23 A'    7 A"   24 A'   25 A'                 
 -2.675  -2.675  -2.664  -2.664  -2.056  -2.049  -2.049  -2.035
 26 A'    8 A"   27 A'    9 A"   28 A'   29 A'   10 A"   30 A'                 
 -2.035  -1.318  -1.254  -0.943  -0.742  -0.713  -0.629  -0.598
 11 A"   31 A'   32 A'   33 A'   34 A'   35 A'   36 A'   37 A'                 
 -0.548  -0.541  -0.478  -0.476  -0.455  -0.428  -0.424  -0.375
 12 A"   38 A'   39 A'   13 A"   40 A'   41 A'   14 A"   42 A'                 
 -0.292  -0.239  -0.229
 15 A"   16 A"   43 A'                                                         
 -- Virtual --                   
 -0.085  -0.057  -0.014   0.004   0.010   0.046   0.048   0.049
 17 A"   44 A'   45 A'   46 A'   47 A'   18 A"   48 A'   49 A'                 
  0.069   0.074   0.075   0.104   0.115   0.116   0.125   0.157
 50 A'   51 A'   19 A"   52 A'   53 A'   20 A"   54 A'   55 A'                 
  0.184   0.206   0.219   0.230   0.245   0.251   0.272   0.297
 56 A'   57 A'   21 A"   58 A'   22 A"   59 A'   60 A'   61 A'                 
  0.307   0.310   0.326   0.337   0.347   0.367   0.380   0.393
 23 A"   62 A'   63 A'   64 A'   24 A"   65 A'   66 A'   67 A'                 
  0.396   0.412   0.435   0.474   0.484   0.514   0.516   0.525
 25 A"   26 A"   68 A'   69 A'   70 A'   71 A'   27 A"   28 A"                 
  0.591   0.601   0.667   0.688   0.690   0.726   0.756   0.789
 72 A'   29 A"   73 A'   30 A"   74 A'   75 A'   76 A'   77 A'                 
  0.836   0.916   0.962   0.992   1.127   1.166   1.284   1.303
 78 A'   79 A'   80 A'   81 A'   31 A"   32 A"   82 A'   33 A"                 
  1.331   1.364   1.366   1.371   1.398   1.418   1.441   1.478
 34 A"   83 A'   84 A'   35 A"   85 A'   86 A'   87 A'   36 A"                 
  1.488   1.569   1.614   1.664   1.674   1.884   1.893   1.975
 88 A'   89 A'   90 A'   37 A"   91 A'   92 A'   93 A'   38 A"                 
  1.990   2.029   2.116   2.153   2.545   2.709   2.730   2.829
 94 A'   95 A'   96 A'   97 A'   39 A"   40 A"   98 A'   99 A'                 
  2.941   3.434   3.715   3.722   3.731   3.749   3.778   3.900
100 A'  101 A'   41 A"   42 A"  102 A'  103 A'  104 A'   43 A"                 
  3.901   3.964   3.968   3.977   4.006   4.055   4.085   4.086
 44 A"   45 A"  105 A'   46 A"  106 A'   47 A"   48 A"  107 A'                 
  4.166   4.238   4.298   4.355   4.475   4.504   4.863   5.988
108 A'  109 A'  110 A'  111 A'  112 A'  113 A'  114 A'   49 A"                 
  6.057   6.138   6.214   6.259   6.321   6.324   6.376   6.688
115 A'  116 A'   50 A"   51 A"  117 A'  118 A'  119 A'  120 A'                 
  6.737   7.516   7.573   7.660  23.361  23.402  27.918  28.332
121 A'   52 A"  122 A'  123 A'  124 A'  125 A'  126 A'   53 A"                 
 28.380  28.412  28.524  28.549  28.554  28.618  28.707  47.951
127 A'  128 A'   54 A"  129 A'   55 A"  130 A'  131 A'  132 A'                 
 66.693  66.711 127.876 127.917 127.965 151.709 289.721 289.779
133 A'  134 A'   56 A"  135 A'  136 A'  137 A'   57 A"  138 A'                 
289.8891020.7631901.876
139 A'  140 A'  141 A'                                                         

 Beta MOs, Restricted
 -- Occupied --                  
******* -482.87 -176.32 -165.73 -165.73 -165.72  -62.52  -56.34
  1 A'    2 A'    3 A'    4 A'    1 A"    5 A'    6 A'    7 A'                 
-56.340 -56.340 -35.821 -31.314 -31.309 -31.308 -24.753 -24.751
  2 A"    8 A'    9 A'   10 A'    3 A"   11 A'   12 A'   13 A'                 
-22.964 -22.963 -22.963 -22.959 -22.959 -10.410 -10.302  -8.736
 14 A'    4 A"   15 A'   16 A'    5 A"   17 A'   18 A'   19 A'                 
 -6.568  -6.554  -6.554  -6.374  -4.787  -4.771  -4.771  -2.679
 20 A'    6 A"   21 A'   22 A'   23 A'    7 A"   24 A'   25 A'                 
 -2.675  -2.675  -2.664  -2.664  -2.056  -2.049  -2.049  -2.035
 26 A'    8 A"   27 A'    9 A"   28 A'   29 A'   10 A"   30 A'                 
 -2.035  -1.318  -1.254  -0.943  -0.742  -0.713  -0.629  -0.598
 11 A"   31 A'   32 A'   33 A'   34 A'   35 A'   36 A'   37 A'                 
 -0.548  -0.541  -0.478  -0.476  -0.455  -0.428  -0.424  -0.375
 12 A"   38 A'   39 A'   13 A"   40 A'   41 A'   14 A"   42 A'                 
 -0.292  -0.239  -0.229
 15 A"   16 A"   43 A'                                                         
 -- Virtual --                   
 -0.085  -0.057  -0.014   0.004   0.010   0.046   0.048   0.049
 17 A"   44 A'   45 A'   46 A'   47 A'   18 A"   48 A'   49 A'                 
  0.069   0.074   0.075   0.104   0.115   0.116   0.125   0.157
 50 A'   51 A'   19 A"   52 A'   53 A'   20 A"   54 A'   55 A'                 
  0.184   0.206   0.219   0.230   0.245   0.251   0.272   0.297
 56 A'   57 A'   21 A"   58 A'   22 A"   59 A'   60 A'   61 A'                 
  0.307   0.310   0.326   0.337   0.347   0.367   0.380   0.393
 23 A"   62 A'   63 A'   64 A'   24 A"   65 A'   66 A'   67 A'                 
  0.396   0.412   0.435   0.474   0.484   0.514   0.516   0.525
 25 A"   26 A"   68 A'   69 A'   70 A'   71 A'   27 A"   28 A"                 
  0.591   0.601   0.667   0.688   0.690   0.726   0.756   0.789
 72 A'   29 A"   73 A'   30 A"   74 A'   75 A'   76 A'   77 A'                 
  0.836   0.916   0.962   0.992   1.127   1.166   1.284   1.303
 78 A'   79 A'   80 A'   81 A'   31 A"   32 A"   82 A'   33 A"                 
  1.331   1.364   1.366   1.371   1.398   1.418   1.441   1.478
 34 A"   83 A'   84 A'   35 A"   85 A'   86 A'   87 A'   36 A"                 
  1.488   1.569   1.614   1.664   1.674   1.884   1.893   1.975
 88 A'   89 A'   90 A'   37 A"   91 A'   92 A'   93 A'   38 A"                 
  1.990   2.029   2.116   2.153   2.545   2.709   2.730   2.829
 94 A'   95 A'   96 A'   97 A'   39 A"   40 A"   98 A'   99 A'                 
  2.941   3.434   3.715   3.722   3.731   3.749   3.778   3.900
100 A'  101 A'   41 A"   42 A"  102 A'  103 A'  104 A'   43 A"                 
  3.901   3.964   3.968   3.977   4.006   4.055   4.085   4.086
 44 A"   45 A"  105 A'   46 A"  106 A'   47 A"   48 A"  107 A'                 
  4.166   4.238   4.298   4.355   4.475   4.504   4.863   5.988
108 A'  109 A'  110 A'  111 A'  112 A'  113 A'  114 A'   49 A"                 
  6.057   6.138   6.214   6.259   6.321   6.324   6.376   6.688
115 A'  116 A'   50 A"   51 A"  117 A'  118 A'  119 A'  120 A'                 
  6.737   7.516   7.573   7.660  23.361  23.402  27.918  28.332
121 A'   52 A"  122 A'  123 A'  124 A'  125 A'  126 A'   53 A"                 
 28.380  28.412  28.524  28.549  28.554  28.618  28.707  47.951
127 A'  128 A'   54 A"  129 A'   55 A"  130 A'  131 A'  132 A'                 
 66.693  66.711 127.876 127.917 127.965 151.709 289.721 289.779
133 A'  134 A'   56 A"  135 A'  136 A'  137 A'   57 A"  138 A'                 
289.8891020.7631901.876
139 A'  140 A'  141 A'                                                         
 --------------------------------------------------------------

          Ground-State Mulliken Net Atomic Charges

     Atom                 Charge (a.u.)
  ----------------------------------------
      1 F                    -0.073842
      2 Br                    0.001869
      3 F                    -0.072538
      4 I                     0.121395
      5 C                    -0.091207
      6 C                     0.114322
  ----------------------------------------
  Sum of atomic charges =    -0.000000

 -----------------------------------------------------------------
                    Cartesian Multipole Moments
 -----------------------------------------------------------------
    Charge (ESU x 10^10)
                -0.0000
    Dipole Moment (Debye)
         X      -1.3566      Y       0.3895      Z      -0.0000
       Tot       1.4114
    Quadrupole Moments (Debye-Ang)
        XX     -67.6128     XY      -0.2924     YY     -70.0643
        XZ      -0.0000     YZ       0.0000     ZZ     -67.9559
    Octopole Moments (Debye-Ang^2)
       XXX     -44.4074    XXY       2.5717    XYY     -18.3356
       YYY      15.4206    XXZ      -0.0000    XYZ       0.0000
       YYZ      -0.0000    XZZ      -7.2157    YZZ       4.6440
       ZZZ      -0.0000
    Hexadecapole Moments (Debye-Ang^3)
      XXXX    -968.8704   XXXY     -32.4199   XXYY    -248.0826
      XYYY     -40.0584   YYYY    -587.0804   XXXZ       0.0000
      XXYZ      -0.0000   XYYZ       0.0000   YYYZ      -0.0000
      XXZZ    -168.3299   XYZZ     -12.9003   YYZZ    -112.7135
      XZZZ      -0.0000   YZZZ      -0.0000   ZZZZ     -81.4940
 -----------------------------------------------------------------
 Calculating analytic gradient of the SCF energy
 Gradient of SCF Energy
            1           2           3           4           5           6
    1   0.0344682   0.0105157   0.0348668   0.0770205   0.0915123  -0.2483835
    2   0.0018266  -0.2158934  -0.0078019   0.2054722  -0.0112851   0.0276816
    3  -0.0000000  -0.0000000   0.0000000  -0.0000000  -0.0000000   0.0000000
 Max gradient component =       2.484E-01
 RMS gradient           =       9.670E-02
 Gradient time:  CPU 13.50 s  wall 3.48 s
 Geometry Optimization Parameters
   NAtoms,    NIC,     NZ,  NCons,   NDum,   NFix, NCnnct, MaxDiis
        6      32       0       0       0       0       0       0

 Cartesian Hessian Update
 Hessian Updated using BFGS Update


** GEOMETRY OPTIMIZATION IN DELOCALIZED INTERNAL COORDINATES **
   Searching for a Minimum

   Optimization Cycle:   7

                       Coordinates (Angstroms)
     ATOM                X               Y               Z
      1  F         3.0768201270    0.9642847076    0.0000000000
      2  Br       -0.5427470190    1.4557213741    0.0000000000
      3  F         2.8894950045   -1.1532880940    0.0000000000
      4  I        -0.9288316913   -1.0713289472    0.0000000000
      5  C         2.1577001334   -0.0224802924    0.0000000000
      6  C         0.5188071590    0.1204294224    0.0000000000
   Point Group: cs    Number of degrees of freedom:     9


   Energy is  -9769.399872448

 Hessian Updated using BFGS Update

  9 Hessian modes will be used to form the next step
  Hessian Eigenvalues:
     0.050153    0.249086    0.250067    0.256893    0.357234    0.433448
     0.439062    0.643153    1.154222

 Minimum Search - Taking Simple RFO Step
 Searching for Lamda that Minimizes Along All modes
 Value Taken    Lamda =  -0.20765560
 Calculated Step too Large.  Step scaled by  0.348388
 Step Taken.  Stepsize is  0.300000

                             Maximum     Tolerance    Cnvgd?
         Gradient           0.157892      0.000300      NO
         Displacement       0.198585      0.001200      NO
         Energy change     -0.077849      0.000001      NO


 New Cartesian Coordinates Obtained by Inverse Iteration

 Displacement from previous Coordinates is:  0.352083
 ----------------------------------------------------------------
             Standard Nuclear Orientation (Angstroms)
    I     Atom           X                Y                Z
 ----------------------------------------------------------------
    1      F       2.9927128013     0.9791693438     0.0000000000
    2      Br     -0.4592487689     1.4818689271     0.0000000000
    3      F       2.8130244778    -1.1494379721     0.0000000000
    4      I      -0.8722600589    -1.1078816749     0.0000000000
    5      C       2.1009069220    -0.0186732580     0.0000000000
    6      C       0.5961083402     0.1082928046     0.0000000000
 ----------------------------------------------------------------
 Molecular Point Group                 Cs    NOp =  2
 Largest Abelian Subgroup              Cs    NOp =  2
 Nuclear Repulsion Energy =   928.5907329368 hartrees
 There are       59 alpha and       59 beta electrons
 Applying Cartesian multipole field
    Component          Value
    ---------          -----
     (2,0,0)        1.00000E-11
     (0,2,0)        2.00000E-11
     (0,0,2)       -3.00000E-11
 Nucleus-field energy     =     0.0000000198 hartrees
 Requested basis set is 6-311++G(d,p)
 There are 67 shells and 198 basis functions
 A cutoff of  1.0D-11 yielded   1782 shell pairs
 There are     16482 function pairs (     18494 Cartesian)
 Smallest overlap matrix eigenvalue = 6.95E-05
 Guess MOs from SCF MO coefficient file

 -----------------------------------------------------------------------
  General SCF calculation program by
  Eric Jon Sundstrom, Paul Horn, Yuezhi Mao, Dmitri Zuev, Alec White,
  David Stuck, Shaama M.S., Shane Yost, Joonho Lee, David Small,
  Daniel Levine, Susi Lehtola, Hugh Burton, Evgeny Epifanovsky
 -----------------------------------------------------------------------
 Exchange:     0.2000 Hartree-Fock + 0.0800 Slater + 0.7200 B88
 Correlation:  0.1900 VWN1RPA + 0.8100 LYP
 Using SG-1 standard quadrature grid
 using 4 threads for integral computing
 -------------------------------------------------------
 OpenMP Integral computing Module                
 Release: version 2.0, May 2017, Q-Chem Inc. Pleasanton 
 -------------------------------------------------------
 -------------------------------------------------------
 OpenMP BLAS3 based DFT computing Module                
 Release: version 1.0, May 2013, Q-Chem Inc. Pittsburgh 
 -------------------------------------------------------
 A restricted SCF calculation will be
 performed using DIIS
 SCF converges when DIIS error is below 1.0e-08
 ---------------------------------------
  Cycle       Energy         DIIS error
 ---------------------------------------
    1   -9769.4608823257      1.09e-03  
    2   -9769.4655697647      5.04e-04  
    3   -9769.4645975231      6.53e-04  
    4   -9769.4665756014      1.60e-04  
    5   -9769.4666853239      5.45e-05  
    6   -9769.4666955829      9.58e-06  
    7   -9769.4666958789      2.91e-06  
    8   -9769.4666959148      1.12e-06  
    9   -9769.4666959208      1.82e-07  
   10   -9769.4666959208      8.14e-08  
   11   -9769.4666959209      3.06e-08  
   12   -9769.4666959210      7.77e-09  Convergence criterion met
 ---------------------------------------
 SCF time:   CPU 44.41s  wall 12.00s 
 SCF   energy in the final basis set =    -9769.4666959210
 Total energy in the final basis set =    -9769.4666959210

 --------------------------------------------------------------
             Orbital Energies (a.u.) and Symmetries
 --------------------------------------------------------------

 Alpha MOs, Restricted
 -- Occupied --                  
******* -482.87 -176.32 -165.73 -165.72 -165.72  -62.52  -56.34
  1 A'    2 A'    3 A'    4 A'    1 A"    5 A'    6 A'    7 A'                 
-56.336 -56.336 -35.820 -31.313 -31.307 -31.307 -24.752 -24.751
  2 A"    8 A'    9 A'   10 A'    3 A"   11 A'   12 A'   13 A'                 
-22.964 -22.962 -22.962 -22.958 -22.958 -10.402 -10.294  -8.731
 14 A'    4 A"   15 A'   16 A'    5 A"   17 A'   18 A'   19 A'                 
 -6.563  -6.549  -6.549  -6.372  -4.786  -4.770  -4.769  -2.675
 20 A'    6 A"   21 A'   22 A'   23 A'    7 A"   24 A'   25 A'                 
 -2.670  -2.670  -2.659  -2.659  -2.054  -2.047  -2.047  -2.033
  8 A"   26 A'   27 A'    9 A"   28 A'   29 A'   10 A"   11 A"                 
 -2.033  -1.323  -1.259  -0.929  -0.757  -0.712  -0.643  -0.604
 30 A'   31 A'   32 A'   33 A'   34 A'   35 A'   36 A'   37 A'                 
 -0.553  -0.537  -0.480  -0.479  -0.459  -0.425  -0.417  -0.369
 12 A"   38 A'   39 A'   13 A"   40 A'   41 A'   14 A"   42 A'                 
 -0.292  -0.249  -0.235
 15 A"   16 A"   43 A'                                                         
 -- Virtual --                   
 -0.065  -0.049  -0.018   0.002   0.022   0.047   0.048   0.057
 17 A"   44 A'   45 A'   46 A'   47 A'   18 A"   48 A'   49 A'                 
  0.070   0.075   0.093   0.103   0.116   0.118   0.127   0.169
 50 A'   19 A"   51 A'   52 A'   20 A"   53 A'   54 A'   55 A'                 
  0.187   0.212   0.220   0.235   0.244   0.255   0.274   0.309
 56 A'   57 A'   21 A"   58 A'   22 A"   59 A'   60 A'   61 A'                 
  0.309   0.312   0.323   0.339   0.353   0.381   0.394   0.399
 23 A"   62 A'   63 A'   64 A'   24 A"   65 A'   66 A'   67 A'                 
  0.402   0.414   0.430   0.477   0.486   0.515   0.526   0.537
 25 A"   26 A"   68 A'   69 A'   70 A'   27 A"   71 A'   28 A"                 
  0.593   0.598   0.662   0.680   0.698   0.734   0.759   0.798
 29 A"   72 A'   73 A'   74 A'   30 A"   75 A'   76 A'   77 A'                 
  0.834   0.925   0.971   0.989   1.121   1.158   1.297   1.299
 78 A'   79 A'   80 A'   81 A'   31 A"   32 A"   82 A'   33 A"                 
  1.323   1.366   1.373   1.387   1.398   1.418   1.438   1.493
 34 A"   83 A'   35 A"   84 A'   85 A'   86 A'   87 A'   88 A'                 
  1.501   1.598   1.630   1.714   1.733   1.892   1.905   1.982
 36 A"   89 A'   90 A'   91 A'   37 A"   92 A'   93 A'   38 A"                 
  2.026   2.039   2.165   2.195   2.551   2.747   2.799   2.900
 94 A'   95 A'   96 A'   97 A'   39 A"   40 A"   98 A'   99 A'                 
  2.971   3.462   3.713   3.723   3.731   3.758   3.809   3.909
100 A'  101 A'   41 A"   42 A"  102 A'  103 A'  104 A'   43 A"                 
  3.915   3.960   3.971   3.978   4.003   4.055   4.083   4.094
 44 A"  105 A'   45 A"   46 A"  106 A'   47 A"   48 A"  107 A'                 
  4.189   4.246   4.299   4.363   4.486   4.538   4.881   5.990
108 A'  109 A'  110 A'  111 A'  112 A'  113 A'  114 A'   49 A"                 
  6.058   6.140   6.213   6.261   6.323   6.330   6.399   6.694
115 A'  116 A'   50 A"   51 A"  117 A'  118 A'  119 A'  120 A'                 
  6.777   7.522   7.576   7.668  23.366  23.560  27.916  28.333
121 A'   52 A"  122 A'  123 A'  124 A'  125 A'  126 A'   53 A"                 
 28.380  28.412  28.524  28.548  28.554  28.614  28.709  47.948
127 A'  128 A'   54 A"  129 A'   55 A"  130 A'  131 A'  132 A'                 
 66.694  66.719 127.878 127.916 127.965 151.707 289.725 289.781
133 A'  134 A'   56 A"  135 A'  136 A'  137 A'   57 A"  138 A'                 
289.8951020.7581901.874
139 A'  140 A'  141 A'                                                         

 Beta MOs, Restricted
 -- Occupied --                  
******* -482.87 -176.32 -165.73 -165.72 -165.72  -62.52  -56.34
  1 A'    2 A'    3 A'    4 A'    1 A"    5 A'    6 A'    7 A'                 
-56.336 -56.336 -35.820 -31.313 -31.307 -31.307 -24.752 -24.751
  2 A"    8 A'    9 A'   10 A'    3 A"   11 A'   12 A'   13 A'                 
-22.964 -22.962 -22.962 -22.958 -22.958 -10.402 -10.294  -8.731
 14 A'    4 A"   15 A'   16 A'    5 A"   17 A'   18 A'   19 A'                 
 -6.563  -6.549  -6.549  -6.372  -4.786  -4.770  -4.769  -2.675
 20 A'    6 A"   21 A'   22 A'   23 A'    7 A"   24 A'   25 A'                 
 -2.670  -2.670  -2.659  -2.659  -2.054  -2.047  -2.047  -2.033
  8 A"   26 A'   27 A'    9 A"   28 A'   29 A'   10 A"   11 A"                 
 -2.033  -1.323  -1.259  -0.929  -0.757  -0.712  -0.643  -0.604
 30 A'   31 A'   32 A'   33 A'   34 A'   35 A'   36 A'   37 A'                 
 -0.553  -0.537  -0.480  -0.479  -0.459  -0.425  -0.417  -0.369
 12 A"   38 A'   39 A'   13 A"   40 A'   41 A'   14 A"   42 A'                 
 -0.292  -0.249  -0.235
 15 A"   16 A"   43 A'                                                         
 -- Virtual --                   
 -0.065  -0.049  -0.018   0.002   0.022   0.047   0.048   0.057
 17 A"   44 A'   45 A'   46 A'   47 A'   18 A"   48 A'   49 A'                 
  0.070   0.075   0.093   0.103   0.116   0.118   0.127   0.169
 50 A'   19 A"   51 A'   52 A'   20 A"   53 A'   54 A'   55 A'                 
  0.187   0.212   0.220   0.235   0.244   0.255   0.274   0.309
 56 A'   57 A'   21 A"   58 A'   22 A"   59 A'   60 A'   61 A'                 
  0.309   0.312   0.323   0.339   0.353   0.381   0.394   0.399
 23 A"   62 A'   63 A'   64 A'   24 A"   65 A'   66 A'   67 A'                 
  0.402   0.414   0.430   0.477   0.486   0.515   0.526   0.537
 25 A"   26 A"   68 A'   69 A'   70 A'   27 A"   71 A'   28 A"                 
  0.593   0.598   0.662   0.680   0.698   0.734   0.759   0.798
 29 A"   72 A'   73 A'   74 A'   30 A"   75 A'   76 A'   77 A'                 
  0.834   0.925   0.971   0.989   1.121   1.158   1.297   1.299
 78 A'   79 A'   80 A'   81 A'   31 A"   32 A"   82 A'   33 A"                 
  1.323   1.366   1.373   1.387   1.398   1.418   1.438   1.493
 34 A"   83 A'   35 A"   84 A'   85 A'   86 A'   87 A'   88 A'                 
  1.501   1.598   1.630   1.714   1.733   1.892   1.905   1.982
 36 A"   89 A'   90 A'   91 A'   37 A"   92 A'   93 A'   38 A"                 
  2.026   2.039   2.165   2.195   2.551   2.747   2.799   2.900
 94 A'   95 A'   96 A'   97 A'   39 A"   40 A"   98 A'   99 A'                 
  2.971   3.462   3.713   3.723   3.731   3.758   3.809   3.909
100 A'  101 A'   41 A"   42 A"  102 A'  103 A'  104 A'   43 A"                 
  3.915   3.960   3.971   3.978   4.003   4.055   4.083   4.094
 44 A"  105 A'   45 A"   46 A"  106 A'   47 A"   48 A"  107 A'                 
  4.189   4.246   4.299   4.363   4.486   4.538   4.881   5.990
108 A'  109 A'  110 A'  111 A'  112 A'  113 A'  114 A'   49 A"                 
  6.058   6.140   6.213   6.261   6.323   6.330   6.399   6.694
115 A'  116 A'   50 A"   51 A"  117 A'  118 A'  119 A'  120 A'                 
  6.777   7.522   7.576   7.668  23.366  23.560  27.916  28.333
121 A'   52 A"  122 A'  123 A'  124 A'  125 A'  126 A'   53 A"                 
 28.380  28.412  28.524  28.548  28.554  28.614  28.709  47.948
127 A'  128 A'   54 A"  129 A'   55 A"  130 A'  131 A'  132 A'                 
 66.694  66.719 127.878 127.916 127.965 151.707 289.725 289.781
133 A'  134 A'   56 A"  135 A'  136 A'  137 A'   57 A"  138 A'                 
289.8951020.7581901.874
139 A'  140 A'  141 A'                                                         
 --------------------------------------------------------------

          Ground-State Mulliken Net Atomic Charges

     Atom                 Charge (a.u.)
  ----------------------------------------
      1 F                    -0.083004
      2 Br                   -0.011119
      3 F                    -0.082277
      4 I                     0.114523
      5 C                    -0.097273
      6 C                     0.159150
  ----------------------------------------
  Sum of atomic charges =     0.000000

 -----------------------------------------------------------------
                    Cartesian Multipole Moments
 -----------------------------------------------------------------
    Charge (ESU x 10^10)
                -0.0000
    Dipole Moment (Debye)
         X      -1.1672      Y       0.2657      Z      -0.0000
       Tot       1.1971
    Quadrupole Moments (Debye-Ang)
        XX     -67.4789     XY      -0.1400     YY     -69.7855
        XZ      -0.0000     YZ       0.0000     ZZ     -67.7819
    Octopole Moments (Debye-Ang^2)
       XXX     -49.2763    XXY       2.6005    XYY     -21.0828
       YYY      16.7976    XXZ      -0.0000    XYZ      -0.0000
       YYZ      -0.0000    XZZ      -9.0319    YZZ       5.0955
       ZZZ      -0.0000
    Hexadecapole Moments (Debye-Ang^3)
      XXXX    -905.8021   XXXY     -36.1279   XXYY    -241.6053
      XYYY     -44.3129   YYYY    -605.7882   XXXZ       0.0000
      XXYZ       0.0000   XYYZ       0.0000   YYYZ      -0.0000
      XXZZ    -157.6236   XYZZ     -14.3500   YYZZ    -116.3673
      XZZZ      -0.0000   YZZZ       0.0000   ZZZZ     -81.0260
 -----------------------------------------------------------------
 Calculating analytic gradient of the SCF energy
 Gradient of SCF Energy
            1           2           3           4           5           6
    1   0.0247755   0.0063051   0.0252024   0.0630227   0.0842433  -0.2035491
    2   0.0007515  -0.1797204  -0.0044945   0.1695416  -0.0099664   0.0238882
    3  -0.0000000  -0.0000000   0.0000000   0.0000000   0.0000000  -0.0000000
 Max gradient component =       2.035E-01
 RMS gradient           =       8.011E-02
 Gradient time:  CPU 13.75 s  wall 3.54 s
 Geometry Optimization Parameters
   NAtoms,    NIC,     NZ,  NCons,   NDum,   NFix, NCnnct, MaxDiis
        6      32       0       0       0       0       0       0

 Cartesian Hessian Update
 Hessian Updated using BFGS Update


** GEOMETRY OPTIMIZATION IN DELOCALIZED INTERNAL COORDINATES **
   Searching for a Minimum

   Optimization Cycle:   8

                       Coordinates (Angstroms)
     ATOM                X               Y               Z
      1  F         2.9927128013    0.9791693438    0.0000000000
      2  Br       -0.4592487689    1.4818689271    0.0000000000
      3  F         2.8130244778   -1.1494379721    0.0000000000
      4  I        -0.8722600589   -1.1078816749    0.0000000000
      5  C         2.1009069220   -0.0186732580    0.0000000000
      6  C         0.5961083402    0.1082928046    0.0000000000
   Point Group: cs    Number of degrees of freedom:     9


   Energy is  -9769.466695921

 Hessian Updated using BFGS Update

  9 Hessian modes will be used to form the next step
  Hessian Eigenvalues:
     0.123545    0.247512    0.250066    0.259698    0.308435    0.432933
     0.433472    0.587090    1.154097

 Minimum Search - Taking Simple RFO Step
 Searching for Lamda that Minimizes Along All modes
 Value Taken    Lamda =  -0.14316147
 Calculated Step too Large.  Step scaled by  0.426935
 Step Taken.  Stepsize is  0.300000

                             Maximum     Tolerance    Cnvgd?
         Gradient           0.128063      0.000300      NO
         Displacement       0.199002      0.001200      NO
         Energy change     -0.066823      0.000001      NO


 New Cartesian Coordinates Obtained by Inverse Iteration

 Displacement from previous Coordinates is:  0.337399
 ----------------------------------------------------------------
             Standard Nuclear Orientation (Angstroms)
    I     Atom           X                Y                Z
 ----------------------------------------------------------------
    1      F       2.9129609777     0.9931284301     0.0000000000
    2      Br     -0.3782014870     1.5146470666     0.0000000000
    3      F       2.7434959030    -1.1458777822     0.0000000000
    4      I      -0.8194893831    -1.1493698769     0.0000000000
    5      C       2.0451625606    -0.0156617030     0.0000000000
    6      C       0.6673151425     0.0964720358     0.0000000000
 ----------------------------------------------------------------
 Molecular Point Group                 Cs    NOp =  2
 Largest Abelian Subgroup              Cs    NOp =  2
 Nuclear Repulsion Energy =   927.2675255981 hartrees
 There are       59 alpha and       59 beta electrons
 Applying Cartesian multipole field
    Component          Value
    ---------          -----
     (2,0,0)        1.00000E-11
     (0,2,0)        2.00000E-11
     (0,0,2)       -3.00000E-11
 Nucleus-field energy     =     0.0000000198 hartrees
 Requested basis set is 6-311++G(d,p)
 There are 67 shells and 198 basis functions
 A cutoff of  1.0D-11 yielded   1788 shell pairs
 There are     16553 function pairs (     18576 Cartesian)
 Smallest overlap matrix eigenvalue = 4.20E-05
 Guess MOs from SCF MO coefficient file

 -----------------------------------------------------------------------
  General SCF calculation program by
  Eric Jon Sundstrom, Paul Horn, Yuezhi Mao, Dmitri Zuev, Alec White,
  David Stuck, Shaama M.S., Shane Yost, Joonho Lee, David Small,
  Daniel Levine, Susi Lehtola, Hugh Burton, Evgeny Epifanovsky
 -----------------------------------------------------------------------
 Exchange:     0.2000 Hartree-Fock + 0.0800 Slater + 0.7200 B88
 Correlation:  0.1900 VWN1RPA + 0.8100 LYP
 Using SG-1 standard quadrature grid
 using 4 threads for integral computing
 -------------------------------------------------------
 OpenMP Integral computing Module                
 Release: version 2.0, May 2017, Q-Chem Inc. Pleasanton 
 -------------------------------------------------------
 -------------------------------------------------------
 OpenMP BLAS3 based DFT computing Module                
 Release: version 1.0, May 2013, Q-Chem Inc. Pittsburgh 
 -------------------------------------------------------
 A restricted SCF calculation will be
 performed using DIIS
 SCF converges when DIIS error is below 1.0e-08
 ---------------------------------------
  Cycle       Energy         DIIS error
 ---------------------------------------
    1   -9769.5103460950      1.26e-03  
    2   -9769.5158292089      5.53e-04  
    3   -9769.5154971487      6.07e-04  
    4   -9769.5170971041      9.14e-05  
    5   -9769.5171217963      5.13e-05  
    6   -9769.5171320246      1.01e-05  
    7   -9769.5171324074      1.93e-06  
    8   -9769.5171324193      9.41e-07  
    9   -9769.5171324232      1.42e-07  
   10   -9769.5171324234      5.51e-08  
   11   -9769.5171324231      2.02e-08  
   12   -9769.5171324233      5.02e-09  Convergence criterion met
 ---------------------------------------
 SCF time:   CPU 44.83s  wall 12.00s 
 SCF   energy in the final basis set =    -9769.5171324233
 Total energy in the final basis set =    -9769.5171324233

 --------------------------------------------------------------
             Orbital Energies (a.u.) and Symmetries
 --------------------------------------------------------------

 Alpha MOs, Restricted
 -- Occupied --                  
******* -482.86 -176.32 -165.73 -165.72 -165.72  -62.52  -56.34
  1 A'    2 A'    3 A'    4 A'    1 A"    5 A'    6 A'    7 A'                 
-56.333 -56.333 -35.820 -31.313 -31.307 -31.307 -24.750 -24.749
  2 A"    8 A'    9 A'   10 A'    3 A"   11 A'   12 A'   13 A'                 
-22.964 -22.962 -22.962 -22.958 -22.958 -10.390 -10.284  -8.728
 14 A'    4 A"   15 A'   16 A'    5 A"   17 A'   18 A'   19 A'                 
 -6.560  -6.546  -6.545  -6.372  -4.785  -4.769  -4.768  -2.671
 20 A'    6 A"   21 A'   22 A'   23 A'    7 A"   24 A'   25 A'                 
 -2.667  -2.667  -2.655  -2.655  -2.053  -2.046  -2.046  -2.032
  8 A"   26 A'   27 A'    9 A"   28 A'   29 A'   10 A"   11 A"                 
 -2.032  -1.324  -1.261  -0.919  -0.778  -0.711  -0.652  -0.608
 30 A'   31 A'   32 A'   33 A'   34 A'   35 A'   36 A'   37 A'                 
 -0.557  -0.532  -0.481  -0.479  -0.462  -0.421  -0.411  -0.363
 12 A"   38 A'   39 A'   13 A"   40 A'   41 A'   14 A"   42 A'                 
 -0.294  -0.260  -0.242
 15 A"   16 A"   43 A'                                                         
 -- Virtual --                   
 -0.050  -0.043  -0.025  -0.000   0.028   0.048   0.048   0.062
 44 A'   17 A"   45 A'   46 A'   47 A'   18 A"   48 A'   49 A'                 
  0.069   0.075   0.099   0.109   0.116   0.120   0.139   0.178
 50 A'   19 A"   51 A'   52 A'   20 A"   53 A'   54 A'   55 A'                 
  0.191   0.217   0.220   0.240   0.242   0.261   0.275   0.308
 56 A'   57 A'   21 A"   58 A'   22 A"   59 A'   60 A'   61 A'                 
  0.310   0.320   0.324   0.345   0.358   0.382   0.402   0.407
 23 A"   62 A'   63 A'   64 A'   24 A"   65 A'   66 A'   25 A"                 
  0.415   0.419   0.450   0.486   0.493   0.511   0.541   0.546
 26 A"   67 A'   68 A'   69 A'   70 A'   27 A"   71 A'   28 A"                 
  0.583   0.604   0.660   0.667   0.710   0.741   0.760   0.802
 29 A"   72 A'   73 A'   74 A'   30 A"   75 A'   76 A'   77 A'                 
  0.843   0.931   0.968   0.991   1.124   1.152   1.294   1.307
 78 A'   79 A'   80 A'   81 A'   31 A"   32 A"   33 A"   82 A'                 
  1.321   1.363   1.376   1.389   1.396   1.419   1.430   1.492
 34 A"   83 A'   35 A"   84 A'   85 A'   86 A'   87 A'   88 A'                 
  1.529   1.627   1.669   1.768   1.805   1.903   1.921   1.990
 36 A"   89 A'   90 A'   91 A'   37 A"   92 A'   93 A'   38 A"                 
  2.033   2.094   2.182   2.257   2.567   2.783   2.823   2.993
 94 A'   95 A'   96 A'   97 A'   39 A"   40 A"   98 A'   99 A'                 
  3.058   3.407   3.713   3.728   3.733   3.764   3.860   3.917
100 A'  101 A'   41 A"   42 A"  102 A'  103 A'  104 A'   43 A"                 
  3.931   3.953   3.976   3.980   4.001   4.050   4.082   4.103
 44 A"  105 A'   45 A"   46 A"  106 A'   47 A"   48 A"  107 A'                 
  4.207   4.250   4.288   4.367   4.485   4.582   4.894   5.991
108 A'  109 A'  110 A'  111 A'  112 A'  113 A'  114 A'   49 A"                 
  6.057   6.138   6.214   6.263   6.326   6.337   6.425   6.696
115 A'  116 A'   50 A"   51 A"  117 A'  118 A'  119 A'  120 A'                 
  6.814   7.527   7.578   7.674  23.342  23.891  27.913  28.334
121 A'   52 A"  122 A'  123 A'  124 A'  125 A'  126 A'   53 A"                 
 28.378  28.410  28.523  28.546  28.554  28.609  28.710  47.943
127 A'  128 A'   54 A"  129 A'   55 A"  130 A'  131 A'  132 A'                 
 66.697  66.729 127.878 127.915 127.963 151.704 289.728 289.781
133 A'  134 A'   56 A"  135 A'  136 A'  137 A'   57 A"  138 A'                 
289.9001020.7501901.870
139 A'  140 A'  141 A'                                                         

 Beta MOs, Restricted
 -- Occupied --                  
******* -482.86 -176.32 -165.73 -165.72 -165.72  -62.52  -56.34
  1 A'    2 A'    3 A'    4 A'    1 A"    5 A'    6 A'    7 A'                 
-56.333 -56.333 -35.820 -31.313 -31.307 -31.307 -24.750 -24.749
  2 A"    8 A'    9 A'   10 A'    3 A"   11 A'   12 A'   13 A'                 
-22.964 -22.962 -22.962 -22.958 -22.958 -10.390 -10.284  -8.728
 14 A'    4 A"   15 A'   16 A'    5 A"   17 A'   18 A'   19 A'                 
 -6.560  -6.546  -6.545  -6.372  -4.785  -4.769  -4.768  -2.671
 20 A'    6 A"   21 A'   22 A'   23 A'    7 A"   24 A'   25 A'                 
 -2.667  -2.667  -2.655  -2.655  -2.053  -2.046  -2.046  -2.032
  8 A"   26 A'   27 A'    9 A"   28 A'   29 A'   10 A"   11 A"                 
 -2.032  -1.324  -1.261  -0.919  -0.778  -0.711  -0.652  -0.608
 30 A'   31 A'   32 A'   33 A'   34 A'   35 A'   36 A'   37 A'                 
 -0.557  -0.532  -0.481  -0.479  -0.462  -0.421  -0.411  -0.363
 12 A"   38 A'   39 A'   13 A"   40 A'   41 A'   14 A"   42 A'                 
 -0.294  -0.260  -0.242
 15 A"   16 A"   43 A'                                                         
 -- Virtual --                   
 -0.050  -0.043  -0.025  -0.000   0.028   0.048   0.048   0.062
 44 A'   17 A"   45 A'   46 A'   47 A'   18 A"   48 A'   49 A'                 
  0.069   0.075   0.099   0.109   0.116   0.120   0.139   0.178
 50 A'   19 A"   51 A'   52 A'   20 A"   53 A'   54 A'   55 A'                 
  0.191   0.217   0.220   0.240   0.242   0.261   0.275   0.308
 56 A'   57 A'   21 A"   58 A'   22 A"   59 A'   60 A'   61 A'                 
  0.310   0.320   0.324   0.345   0.358   0.382   0.402   0.407
 23 A"   62 A'   63 A'   64 A'   24 A"   65 A'   66 A'   25 A"                 
  0.415   0.419   0.450   0.486   0.493   0.511   0.541   0.546
 26 A"   67 A'   68 A'   69 A'   70 A'   27 A"   71 A'   28 A"                 
  0.583   0.604   0.660   0.667   0.710   0.741   0.760   0.802
 29 A"   72 A'   73 A'   74 A'   30 A"   75 A'   76 A'   77 A'                 
  0.843   0.931   0.968   0.991   1.124   1.152   1.294   1.307
 78 A'   79 A'   80 A'   81 A'   31 A"   32 A"   33 A"   82 A'                 
  1.321   1.363   1.376   1.389   1.396   1.419   1.430   1.492
 34 A"   83 A'   35 A"   84 A'   85 A'   86 A'   87 A'   88 A'                 
  1.529   1.627   1.669   1.768   1.805   1.903   1.921   1.990
 36 A"   89 A'   90 A'   91 A'   37 A"   92 A'   93 A'   38 A"                 
  2.033   2.094   2.182   2.257   2.567   2.783   2.823   2.993
 94 A'   95 A'   96 A'   97 A'   39 A"   40 A"   98 A'   99 A'                 
  3.058   3.407   3.713   3.728   3.733   3.764   3.860   3.917
100 A'  101 A'   41 A"   42 A"  102 A'  103 A'  104 A'   43 A"                 
  3.931   3.953   3.976   3.980   4.001   4.050   4.082   4.103
 44 A"  105 A'   45 A"   46 A"  106 A'   47 A"   48 A"  107 A'                 
  4.207   4.250   4.288   4.367   4.485   4.582   4.894   5.991
108 A'  109 A'  110 A'  111 A'  112 A'  113 A'  114 A'   49 A"                 
  6.057   6.138   6.214   6.263   6.326   6.337   6.425   6.696
115 A'  116 A'   50 A"   51 A"  117 A'  118 A'  119 A'  120 A'                 
  6.814   7.527   7.578   7.674  23.342  23.891  27.913  28.334
121 A'   52 A"  122 A'  123 A'  124 A'  125 A'  126 A'   53 A"                 
 28.378  28.410  28.523  28.546  28.554  28.609  28.710  47.943
127 A'  128 A'   54 A"  129 A'   55 A"  130 A'  131 A'  132 A'                 
 66.697  66.729 127.878 127.915 127.963 151.704 289.728 289.781
133 A'  134 A'   56 A"  135 A'  136 A'  137 A'   57 A"  138 A'                 
289.9001020.7501901.870
139 A'  140 A'  141 A'                                                         
 --------------------------------------------------------------

          Ground-State Mulliken Net Atomic Charges

     Atom                 Charge (a.u.)
  ----------------------------------------
      1 F                    -0.093192
      2 Br                   -0.021763
      3 F                    -0.094965
      4 I                     0.112683
      5 C                    -0.111296
      6 C                     0.208533
  ----------------------------------------
  Sum of atomic charges =     0.000000

 -----------------------------------------------------------------
                    Cartesian Multipole Moments
 -----------------------------------------------------------------
    Charge (ESU x 10^10)
                 0.0000
    Dipole Moment (Debye)
         X      -1.0722      Y       0.1471      Z       0.0000
       Tot       1.0822
    Quadrupole Moments (Debye-Ang)
        XX     -67.5333     XY       0.0241     YY     -69.3921
        XZ      -0.0000     YZ       0.0000     ZZ     -67.5948
    Octopole Moments (Debye-Ang^2)
       XXX     -54.5785    XXY       2.6744    XYY     -23.8599
       YYY      18.3036    XXZ       0.0000    XYZ       0.0000
       YYZ       0.0000    XZZ     -10.7581    YZZ       5.5551
       ZZZ       0.0000
    Hexadecapole Moments (Debye-Ang^3)
      XXXX    -852.0158   XXXY     -39.9520   XXYY    -237.3691
      XYYY     -48.3095   YYYY    -627.8189   XXXZ      -0.0000
      XXYZ       0.0000   XYYZ       0.0000   YYYZ       0.0000
      XXZZ    -148.1883   XYZZ     -15.8019   YYZZ    -120.8104
      XZZZ      -0.0000   YZZZ       0.0000   ZZZZ     -80.6127
 -----------------------------------------------------------------
 Calculating analytic gradient of the SCF energy
 Gradient of SCF Energy
            1           2           3           4           5           6
    1   0.0142127   0.0024681   0.0149460   0.0481862   0.0328537  -0.1126668
    2  -0.0008397  -0.1433914  -0.0006776   0.1351489  -0.0048466   0.0146064
    3   0.0000000   0.0000000   0.0000000  -0.0000000  -0.0000000  -0.0000000
 Max gradient component =       1.434E-01
 RMS gradient           =       5.557E-02
 Gradient time:  CPU 13.90 s  wall 3.58 s
 Geometry Optimization Parameters
   NAtoms,    NIC,     NZ,  NCons,   NDum,   NFix, NCnnct, MaxDiis
        6      32       0       0       0       0       0       0

 Cartesian Hessian Update
 Hessian Updated using BFGS Update


** GEOMETRY OPTIMIZATION IN DELOCALIZED INTERNAL COORDINATES **
   Searching for a Minimum

   Optimization Cycle:   9

                       Coordinates (Angstroms)
     ATOM                X               Y               Z
      1  F         2.9129609777    0.9931284301    0.0000000000
      2  Br       -0.3782014870    1.5146470666    0.0000000000
      3  F         2.7434959030   -1.1458777822    0.0000000000
      4  I        -0.8194893831   -1.1493698769    0.0000000000
      5  C         2.0451625606   -0.0156617030    0.0000000000
      6  C         0.6673151425    0.0964720358    0.0000000000
   Point Group: cs    Number of degrees of freedom:     9


   Energy is  -9769.517132423

 Hessian Updated using BFGS Update

  9 Hessian modes will be used to form the next step
  Hessian Eigenvalues:
     0.211829    0.246897    0.250097    0.262744    0.329405    0.431714
     0.433466    0.572635    1.154043

 Minimum Search - Taking Simple RFO Step
 Searching for Lamda that Minimizes Along All modes
 Value Taken    Lamda =  -0.06579244
 Calculated Step too Large.  Step scaled by  0.631723
 Step Taken.  Stepsize is  0.300000

                             Maximum     Tolerance    Cnvgd?
         Gradient           0.106453      0.000300      NO
         Displacement       0.225880      0.001200      NO
         Energy change     -0.050437      0.000001      NO


 New Cartesian Coordinates Obtained by Inverse Iteration

 Displacement from previous Coordinates is:  0.267411
 ----------------------------------------------------------------
             Standard Nuclear Orientation (Angstroms)
    I     Atom           X                Y                Z
 ----------------------------------------------------------------
    1      F       2.8565346418     1.0060990149     0.0000000000
    2      Br     -0.3147851955     1.5726499209     0.0000000000
    3      F       2.6976658995    -1.1457739816     0.0000000000
    4      I      -0.7889194297    -1.2111480148     0.0000000000
    5      C       2.0153915293    -0.0149199519     0.0000000000
    6      C       0.7053562681     0.0864311831     0.0000000000
 ----------------------------------------------------------------
 Molecular Point Group                 Cs    NOp =  2
 Largest Abelian Subgroup              Cs    NOp =  2
 Nuclear Repulsion Energy =   915.2787713535 hartrees
 There are       59 alpha and       59 beta electrons
 Applying Cartesian multipole field
    Component          Value
    ---------          -----
     (2,0,0)        1.00000E-11
     (0,2,0)        2.00000E-11
     (0,0,2)       -3.00000E-11
 Nucleus-field energy     =     0.0000000205 hartrees
 Requested basis set is 6-311++G(d,p)
 There are 67 shells and 198 basis functions
 A cutoff of  1.0D-11 yielded   1776 shell pairs
 There are     16440 function pairs (     18437 Cartesian)
 Smallest overlap matrix eigenvalue = 3.29E-05
 Guess MOs from SCF MO coefficient file

 -----------------------------------------------------------------------
  General SCF calculation program by
  Eric Jon Sundstrom, Paul Horn, Yuezhi Mao, Dmitri Zuev, Alec White,
  David Stuck, Shaama M.S., Shane Yost, Joonho Lee, David Small,
  Daniel Levine, Susi Lehtola, Hugh Burton, Evgeny Epifanovsky
 -----------------------------------------------------------------------
 Exchange:     0.2000 Hartree-Fock + 0.0800 Slater + 0.7200 B88
 Correlation:  0.1900 VWN1RPA + 0.8100 LYP
 Using SG-1 standard quadrature grid
 using 4 threads for integral computing
 -------------------------------------------------------
 OpenMP Integral computing Module                
 Release: version 2.0, May 2017, Q-Chem Inc. Pleasanton 
 -------------------------------------------------------
 -------------------------------------------------------
 OpenMP BLAS3 based DFT computing Module                
 Release: version 1.0, May 2013, Q-Chem Inc. Pittsburgh 
 -------------------------------------------------------
 A restricted SCF calculation will be
 performed using DIIS
 SCF converges when DIIS error is below 1.0e-08
 ---------------------------------------
  Cycle       Energy         DIIS error
 ---------------------------------------
    1   -9769.5442138913      1.00e-03  
    2   -9769.5478728254      4.53e-04  
    3   -9769.5476515047      4.92e-04  
    4   -9769.5487548178      9.13e-05  
    5   -9769.5487839465      3.73e-05  
    6   -9769.5487887943      7.42e-06  
    7   -9769.5487889636      1.25e-06  
    8   -9769.5487889685      7.01e-07  
    9   -9769.5487889705      1.20e-07  
   10   -9769.5487889705      3.48e-08  
   11   -9769.5487889707      4.49e-09  Convergence criterion met
 ---------------------------------------
 SCF time:   CPU 40.91s  wall 11.00s 
 SCF   energy in the final basis set =    -9769.5487889707
 Total energy in the final basis set =    -9769.5487889707

 --------------------------------------------------------------
             Orbital Energies (a.u.) and Symmetries
 --------------------------------------------------------------

 Alpha MOs, Restricted
 -- Occupied --                  
******* -482.86 -176.32 -165.73 -165.73 -165.73  -62.51  -56.33
  1 A'    2 A'    3 A'    4 A'    1 A"    5 A'    6 A'    7 A'                 
-56.331 -56.330 -35.821 -31.314 -31.308 -31.308 -24.750 -24.749
  2 A"    8 A'    9 A'   10 A'    3 A"   11 A'   12 A'   13 A'                 
-22.965 -22.963 -22.963 -22.959 -22.959 -10.381 -10.279  -8.724
 14 A'    4 A"   15 A'   16 A'    5 A"   17 A'   18 A'   19 A'                 
 -6.557  -6.543  -6.542  -6.372  -4.785  -4.769  -4.768  -2.668
 20 A'    6 A"   21 A'   22 A'   23 A'    7 A"   24 A'   25 A'                 
 -2.664  -2.663  -2.652  -2.652  -2.052  -2.046  -2.046  -2.032
  8 A"   26 A'   27 A'    9 A"   28 A'   29 A'   10 A"   11 A"                 
 -2.032  -1.327  -1.266  -0.907  -0.789  -0.708  -0.655  -0.612
 30 A'   31 A'   32 A'   33 A'   34 A'   35 A'   36 A'   37 A'                 
 -0.561  -0.528  -0.481  -0.480  -0.466  -0.418  -0.402  -0.353
 12 A"   38 A'   13 A"   39 A'   40 A'   41 A'   14 A"   42 A'                 
 -0.296  -0.265  -0.253
 15 A"   16 A"   43 A'                                                         
 -- Virtual --                   
 -0.055  -0.032  -0.027  -0.001   0.031   0.048   0.048   0.064
 44 A'   45 A'   17 A"   46 A'   47 A'   48 A'   18 A"   49 A'                 
  0.068   0.075   0.098   0.112   0.116   0.122   0.149   0.182
 50 A'   19 A"   51 A'   52 A'   20 A"   53 A'   54 A'   55 A'                 
  0.195   0.220   0.221   0.241   0.243   0.266   0.276   0.306
 56 A'   57 A'   21 A"   22 A"   58 A'   59 A'   60 A'   61 A'                 
  0.310   0.317   0.331   0.348   0.366   0.380   0.403   0.413
 23 A"   62 A'   63 A'   64 A'   24 A"   65 A'   66 A'   25 A"                 
  0.417   0.421   0.460   0.487   0.508   0.525   0.550   0.554
 26 A"   67 A'   68 A'   69 A'   27 A"   70 A'   28 A"   71 A'                 
  0.571   0.608   0.650   0.667   0.721   0.740   0.757   0.794
 29 A"   72 A'   73 A'   74 A'   30 A"   75 A'   76 A'   77 A'                 
  0.855   0.933   0.956   0.994   1.121   1.155   1.292   1.310
 78 A'   79 A'   80 A'   81 A'   31 A"   32 A"   33 A"   82 A'                 
  1.323   1.361   1.377   1.381   1.394   1.409   1.430   1.497
 34 A"   83 A'   35 A"   84 A'   85 A'   86 A'   87 A'   88 A'                 
  1.545   1.646   1.682   1.803   1.846   1.910   1.927   1.996
 36 A"   89 A'   90 A'   91 A'   37 A"   92 A'   93 A'   38 A"                 
  2.037   2.142   2.196   2.275   2.580   2.799   2.831   3.014
 94 A'   95 A'   96 A'   97 A'   39 A"   40 A"   98 A'   99 A'                 
  3.148   3.341   3.712   3.731   3.734   3.766   3.907   3.928
100 A'  101 A'   41 A"   42 A"  102 A'  103 A'  104 A'   43 A"                 
  3.946   3.951   3.978   3.982   3.997   4.036   4.081   4.110
 44 A"  105 A'   45 A"   46 A"  106 A'   47 A"   48 A"  107 A'                 
  4.216   4.248   4.259   4.368   4.480   4.607   4.902   5.991
108 A'  109 A'  110 A'  111 A'  112 A'  113 A'  114 A'   49 A"                 
  6.051   6.125   6.213   6.264   6.327   6.338   6.441   6.687
115 A'  116 A'   50 A"   51 A"  117 A'  118 A'  119 A'  120 A'                 
  6.840   7.531   7.579   7.673  23.322  24.153  27.904  28.333
121 A'   52 A"  122 A'  123 A'  124 A'  125 A'  126 A'   53 A"                 
 28.375  28.404  28.522  28.541  28.552  28.601  28.707  47.930
127 A'  128 A'   54 A"  129 A'   55 A"  130 A'  131 A'  132 A'                 
 66.698  66.735 127.877 127.910 127.955 151.694 289.731 289.781
133 A'  134 A'   56 A"  135 A'  136 A'  137 A'   57 A"  138 A'                 
289.8981020.7311901.860
139 A'  140 A'  141 A'                                                         

 Beta MOs, Restricted
 -- Occupied --                  
******* -482.86 -176.32 -165.73 -165.73 -165.73  -62.51  -56.33
  1 A'    2 A'    3 A'    4 A'    1 A"    5 A'    6 A'    7 A'                 
-56.331 -56.330 -35.821 -31.314 -31.308 -31.308 -24.750 -24.749
  2 A"    8 A'    9 A'   10 A'    3 A"   11 A'   12 A'   13 A'                 
-22.965 -22.963 -22.963 -22.959 -22.959 -10.381 -10.279  -8.724
 14 A'    4 A"   15 A'   16 A'    5 A"   17 A'   18 A'   19 A'                 
 -6.557  -6.543  -6.542  -6.372  -4.785  -4.769  -4.768  -2.668
 20 A'    6 A"   21 A'   22 A'   23 A'    7 A"   24 A'   25 A'                 
 -2.664  -2.663  -2.652  -2.652  -2.052  -2.046  -2.046  -2.032
  8 A"   26 A'   27 A'    9 A"   28 A'   29 A'   10 A"   11 A"                 
 -2.032  -1.327  -1.266  -0.907  -0.789  -0.708  -0.655  -0.612
 30 A'   31 A'   32 A'   33 A'   34 A'   35 A'   36 A'   37 A'                 
 -0.561  -0.528  -0.481  -0.480  -0.466  -0.418  -0.402  -0.353
 12 A"   38 A'   13 A"   39 A'   40 A'   41 A'   14 A"   42 A'                 
 -0.296  -0.265  -0.253
 15 A"   16 A"   43 A'                                                         
 -- Virtual --                   
 -0.055  -0.032  -0.027  -0.001   0.031   0.048   0.048   0.064
 44 A'   45 A'   17 A"   46 A'   47 A'   48 A'   18 A"   49 A'                 
  0.068   0.075   0.098   0.112   0.116   0.122   0.149   0.182
 50 A'   19 A"   51 A'   52 A'   20 A"   53 A'   54 A'   55 A'                 
  0.195   0.220   0.221   0.241   0.243   0.266   0.276   0.306
 56 A'   57 A'   21 A"   22 A"   58 A'   59 A'   60 A'   61 A'                 
  0.310   0.317   0.331   0.348   0.366   0.380   0.403   0.413
 23 A"   62 A'   63 A'   64 A'   24 A"   65 A'   66 A'   25 A"                 
  0.417   0.421   0.460   0.487   0.508   0.525   0.550   0.554
 26 A"   67 A'   68 A'   69 A'   27 A"   70 A'   28 A"   71 A'                 
  0.571   0.608   0.650   0.667   0.721   0.740   0.757   0.794
 29 A"   72 A'   73 A'   74 A'   30 A"   75 A'   76 A'   77 A'                 
  0.855   0.933   0.956   0.994   1.121   1.155   1.292   1.310
 78 A'   79 A'   80 A'   81 A'   31 A"   32 A"   33 A"   82 A'                 
  1.323   1.361   1.377   1.381   1.394   1.409   1.430   1.497
 34 A"   83 A'   35 A"   84 A'   85 A'   86 A'   87 A'   88 A'                 
  1.545   1.646   1.682   1.803   1.846   1.910   1.927   1.996
 36 A"   89 A'   90 A'   91 A'   37 A"   92 A'   93 A'   38 A"                 
  2.037   2.142   2.196   2.275   2.580   2.799   2.831   3.014
 94 A'   95 A'   96 A'   97 A'   39 A"   40 A"   98 A'   99 A'                 
  3.148   3.341   3.712   3.731   3.734   3.766   3.907   3.928
100 A'  101 A'   41 A"   42 A"  102 A'  103 A'  104 A'   43 A"                 
  3.946   3.951   3.978   3.982   3.997   4.036   4.081   4.110
 44 A"  105 A'   45 A"   46 A"  106 A'   47 A"   48 A"  107 A'                 
  4.216   4.248   4.259   4.368   4.480   4.607   4.902   5.991
108 A'  109 A'  110 A'  111 A'  112 A'  113 A'  114 A'   49 A"                 
  6.051   6.125   6.213   6.264   6.327   6.338   6.441   6.687
115 A'  116 A'   50 A"   51 A"  117 A'  118 A'  119 A'  120 A'                 
  6.840   7.531   7.579   7.673  23.322  24.153  27.904  28.333
121 A'   52 A"  122 A'  123 A'  124 A'  125 A'  126 A'   53 A"                 
 28.375  28.404  28.522  28.541  28.552  28.601  28.707  47.930
127 A'  128 A'   54 A"  129 A'   55 A"  130 A'  131 A'  132 A'                 
 66.698  66.735 127.877 127.910 127.955 151.694 289.731 289.781
133 A'  134 A'   56 A"  135 A'  136 A'  137 A'   57 A"  138 A'                 
289.8981020.7311901.860
139 A'  140 A'  141 A'                                                         
 --------------------------------------------------------------

          Ground-State Mulliken Net Atomic Charges

     Atom                 Charge (a.u.)
  ----------------------------------------
      1 F                    -0.093709
      2 Br                   -0.032636
      3 F                    -0.099166
      4 I                     0.121606
      5 C                    -0.104693
      6 C                     0.208598
  ----------------------------------------
  Sum of atomic charges =     0.000000

 -----------------------------------------------------------------
                    Cartesian Multipole Moments
 -----------------------------------------------------------------
    Charge (ESU x 10^10)
                 0.0000
    Dipole Moment (Debye)
         X      -0.9406      Y      -0.0091      Z       0.0000
       Tot       0.9406
    Quadrupole Moments (Debye-Ang)
        XX     -67.4808     XY       0.2467     YY     -68.7655
        XZ       0.0000     YZ      -0.0000     ZZ     -67.5953
    Octopole Moments (Debye-Ang^2)
       XXX     -57.1508    XXY       2.8013    XYY     -25.9699
       YYY      20.0764    XXZ       0.0000    XYZ      -0.0000
       YYZ       0.0000    XZZ     -11.9203    YZZ       6.0808
       ZZZ       0.0000
    Hexadecapole Moments (Debye-Ang^3)
      XXXX    -817.0226   XXXY     -44.7543   XXYY    -238.9982
      XYYY     -52.8648   YYYY    -664.3901   XXXZ       0.0000
      XXYZ      -0.0000   XYYZ       0.0000   YYYZ      -0.0000
      XXZZ    -142.4363   XYZZ     -17.6314   YYZZ    -128.2941
      XZZZ      -0.0000   YZZZ      -0.0000   ZZZZ     -80.7744
 -----------------------------------------------------------------
 Calculating analytic gradient of the SCF energy
 Gradient of SCF Energy
            1           2           3           4           5           6
    1   0.0036964  -0.0030504   0.0046942   0.0295231  -0.0181716  -0.0166917
    2  -0.0022539  -0.0979163   0.0029864   0.0952144   0.0001861   0.0017833
    3   0.0000000   0.0000000   0.0000000   0.0000000  -0.0000000  -0.0000000
 Max gradient component =       9.792E-02
 RMS gradient           =       3.350E-02
 Gradient time:  CPU 13.89 s  wall 3.58 s
 Geometry Optimization Parameters
   NAtoms,    NIC,     NZ,  NCons,   NDum,   NFix, NCnnct, MaxDiis
        6      32       0       0       0       0       0       0

 Cartesian Hessian Update
 Hessian Updated using BFGS Update


** GEOMETRY OPTIMIZATION IN DELOCALIZED INTERNAL COORDINATES **
   Searching for a Minimum

   Optimization Cycle:  10

                       Coordinates (Angstroms)
     ATOM                X               Y               Z
      1  F         2.8565346418    1.0060990149    0.0000000000
      2  Br       -0.3147851955    1.5726499209    0.0000000000
      3  F         2.6976658995   -1.1457739816    0.0000000000
      4  I        -0.7889194297   -1.2111480148    0.0000000000
      5  C         2.0153915293   -0.0149199519    0.0000000000
      6  C         0.7053562681    0.0864311831    0.0000000000
   Point Group: cs    Number of degrees of freedom:     9


   Energy is  -9769.548788971

 Hessian Updated using BFGS Update

  9 Hessian modes will be used to form the next step
  Hessian Eigenvalues:
     0.133517    0.248235    0.250150    0.258177    0.414505    0.433439
     0.508492    0.610746    1.154743

 Minimum Search - Taking Simple RFO Step
 Searching for Lamda that Minimizes Along All modes
 Value Taken    Lamda =  -0.03982228
 Calculated Step too Large.  Step scaled by  0.631889
 Step Taken.  Stepsize is  0.300000

                             Maximum     Tolerance    Cnvgd?
         Gradient           0.079178      0.000300      NO
         Displacement       0.272821      0.001200      NO
         Energy change     -0.031657      0.000001      NO


 New Cartesian Coordinates Obtained by Inverse Iteration

 Displacement from previous Coordinates is:  0.200751
 ----------------------------------------------------------------
             Standard Nuclear Orientation (Angstroms)
    I     Atom           X                Y                Z
 ----------------------------------------------------------------
    1      F       2.8389544976     1.0132958793     0.0000000000
    2      Br     -0.2833129817     1.6412201804     0.0000000000
    3      F       2.6803262394    -1.1498741971     0.0000000000
    4      I      -0.7806805262    -1.2805049703     0.0000000000
    5      C       2.0160500546    -0.0147198507     0.0000000000
    6      C       0.6999064300     0.0839211290     0.0000000000
 ----------------------------------------------------------------
 Molecular Point Group                 Cs    NOp =  2
 Largest Abelian Subgroup              Cs    NOp =  2
 Nuclear Repulsion Energy =   896.3535967299 hartrees
 There are       59 alpha and       59 beta electrons
 Applying Cartesian multipole field
    Component          Value
    ---------          -----
     (2,0,0)        1.00000E-11
     (0,2,0)        2.00000E-11
     (0,0,2)       -3.00000E-11
 Nucleus-field energy     =     0.0000000216 hartrees
 Requested basis set is 6-311++G(d,p)
 There are 67 shells and 198 basis functions
 A cutoff of  1.0D-11 yielded   1774 shell pairs
 There are     16420 function pairs (     18412 Cartesian)
 Smallest overlap matrix eigenvalue = 3.68E-05
 Guess MOs from SCF MO coefficient file

 -----------------------------------------------------------------------
  General SCF calculation program by
  Eric Jon Sundstrom, Paul Horn, Yuezhi Mao, Dmitri Zuev, Alec White,
  David Stuck, Shaama M.S., Shane Yost, Joonho Lee, David Small,
  Daniel Levine, Susi Lehtola, Hugh Burton, Evgeny Epifanovsky
 -----------------------------------------------------------------------
 Exchange:     0.2000 Hartree-Fock + 0.0800 Slater + 0.7200 B88
 Correlation:  0.1900 VWN1RPA + 0.8100 LYP
 Using SG-1 standard quadrature grid
 using 4 threads for integral computing
 -------------------------------------------------------
 OpenMP Integral computing Module                
 Release: version 2.0, May 2017, Q-Chem Inc. Pleasanton 
 -------------------------------------------------------
 -------------------------------------------------------
 OpenMP BLAS3 based DFT computing Module                
 Release: version 1.0, May 2013, Q-Chem Inc. Pittsburgh 
 -------------------------------------------------------
 A restricted SCF calculation will be
 performed using DIIS
 SCF converges when DIIS error is below 1.0e-08
 ---------------------------------------
  Cycle       Energy         DIIS error
 ---------------------------------------
    1   -9769.5666740355      6.12e-04  
    2   -9769.5682634161      4.47e-04  
    3   -9769.5684757348      3.93e-04  
    4   -9769.5691918948      5.65e-05  
    5   -9769.5692046114      1.15e-05  
    6   -9769.5692049370      4.74e-06  
    7   -9769.5692050168      6.81e-07  
    8   -9769.5692050184      1.90e-07  
    9   -9769.5692050186      5.18e-08  
   10   -9769.5692050186      2.96e-08  
   11   -9769.5692050186      4.36e-09  Convergence criterion met
 ---------------------------------------
 SCF time:   CPU 40.56s  wall 11.00s 
 SCF   energy in the final basis set =    -9769.5692050186
 Total energy in the final basis set =    -9769.5692050186

 --------------------------------------------------------------
             Orbital Energies (a.u.) and Symmetries
 --------------------------------------------------------------

 Alpha MOs, Restricted
 -- Occupied --                  
******* -482.86 -176.32 -165.73 -165.73 -165.73  -62.51  -56.33
  1 A'    2 A'    3 A'    4 A'    1 A"    5 A'    6 A'    7 A'                 
-56.329 -56.328 -35.822 -31.315 -31.309 -31.308 -24.752 -24.751
  2 A"    8 A'    9 A'   10 A'    3 A"   11 A'   12 A'   13 A'                 
-22.965 -22.964 -22.964 -22.959 -22.959 -10.382 -10.282  -8.722
 14 A'    4 A"   15 A'   16 A'    5 A"   17 A'   18 A'   19 A'                 
 -6.554  -6.540  -6.539  -6.372  -4.786  -4.769  -4.769  -2.665
 20 A'    6 A"   21 A'   22 A'   23 A'    7 A"   24 A'   25 A'                 
 -2.661  -2.661  -2.649  -2.649  -2.052  -2.046  -2.046  -2.032
  8 A"   26 A'   27 A'    9 A"   28 A'   29 A'   10 A"   11 A"                 
 -2.032  -1.331  -1.271  -0.892  -0.785  -0.706  -0.655  -0.616
 30 A'   31 A'   32 A'   33 A'   34 A'   35 A'   36 A'   37 A'                 
 -0.564  -0.526  -0.484  -0.476  -0.469  -0.415  -0.393  -0.343
 12 A"   38 A'   13 A"   39 A'   40 A'   41 A'   14 A"   42 A'                 
 -0.298  -0.264  -0.263
 15 A"   16 A"   43 A'                                                         
 -- Virtual --                   
 -0.061  -0.036  -0.026  -0.001   0.031   0.048   0.049   0.064
 44 A'   45 A'   17 A"   46 A'   47 A'   48 A'   18 A"   49 A'                 
  0.069   0.075   0.097   0.113   0.116   0.123   0.149   0.181
 50 A'   19 A"   51 A'   52 A'   20 A"   53 A'   54 A'   55 A'                 
  0.197   0.219   0.222   0.239   0.243   0.268   0.274   0.302
 56 A'   57 A'   21 A"   22 A"   58 A'   59 A'   60 A'   61 A'                 
  0.309   0.314   0.333   0.350   0.373   0.377   0.402   0.414
 23 A"   62 A'   63 A'   64 A'   24 A"   65 A'   66 A'   25 A"                 
  0.419   0.423   0.457   0.484   0.506   0.531   0.544   0.557
 26 A"   67 A'   68 A'   69 A'   27 A"   70 A'   28 A"   71 A'                 
  0.566   0.603   0.632   0.674   0.726   0.726   0.752   0.789
 29 A"   72 A'   73 A'   74 A'   30 A"   75 A'   76 A'   77 A'                 
  0.853   0.926   0.947   0.997   1.120   1.147   1.289   1.305
 78 A'   79 A'   80 A'   81 A'   31 A"   32 A"   33 A"   82 A'                 
  1.323   1.358   1.374   1.379   1.392   1.405   1.426   1.505
 34 A"   83 A'   35 A"   84 A'   85 A'   86 A'   87 A'   88 A'                 
  1.540   1.639   1.669   1.809   1.845   1.907   1.922   1.997
 36 A"   89 A'   90 A'   91 A'   37 A"   92 A'   93 A'   38 A"                 
  2.037   2.139   2.194   2.255   2.579   2.795   2.831   3.027
 94 A'   95 A'   96 A'   97 A'   39 A"   40 A"   98 A'   99 A'                 
  3.131   3.344   3.709   3.730   3.731   3.765   3.916   3.938
100 A'  101 A'   41 A"   42 A"  102 A'  103 A'  104 A'   43 A"                 
  3.954   3.958   3.976   3.982   3.996   4.021   4.079   4.115
 44 A"  105 A'   45 A"   46 A"  106 A'   47 A"   48 A"  107 A'                 
  4.189   4.231   4.254   4.368   4.470   4.609   4.902   5.990
108 A'  109 A'  110 A'  111 A'  112 A'  113 A'  114 A'   49 A"                 
  6.042   6.105   6.210   6.261   6.325   6.334   6.442   6.670
115 A'  116 A'   50 A"   51 A"  117 A'  118 A'  119 A'  120 A'                 
  6.848   7.534   7.579   7.669  23.328  24.126  27.889  28.332
121 A'   52 A"  122 A'  123 A'  124 A'  125 A'  126 A'   53 A"                 
 28.370  28.394  28.520  28.535  28.550  28.596  28.701  47.913
127 A'  128 A'   54 A"  129 A'   55 A"  130 A'  131 A'  132 A'                 
 66.696  66.733 127.875 127.906 127.945 151.680 289.732 289.780
133 A'  134 A'   56 A"  135 A'  136 A'  137 A'   57 A"  138 A'                 
289.8941020.7081901.845
139 A'  140 A'  141 A'                                                         

 Beta MOs, Restricted
 -- Occupied --                  
******* -482.86 -176.32 -165.73 -165.73 -165.73  -62.51  -56.33
  1 A'    2 A'    3 A'    4 A'    1 A"    5 A'    6 A'    7 A'                 
-56.329 -56.328 -35.822 -31.315 -31.309 -31.308 -24.752 -24.751
  2 A"    8 A'    9 A'   10 A'    3 A"   11 A'   12 A'   13 A'                 
-22.965 -22.964 -22.964 -22.959 -22.959 -10.382 -10.282  -8.722
 14 A'    4 A"   15 A'   16 A'    5 A"   17 A'   18 A'   19 A'                 
 -6.554  -6.540  -6.539  -6.372  -4.786  -4.769  -4.769  -2.665
 20 A'    6 A"   21 A'   22 A'   23 A'    7 A"   24 A'   25 A'                 
 -2.661  -2.661  -2.649  -2.649  -2.052  -2.046  -2.046  -2.032
  8 A"   26 A'   27 A'    9 A"   28 A'   29 A'   10 A"   11 A"                 
 -2.032  -1.331  -1.271  -0.892  -0.785  -0.706  -0.655  -0.616
 30 A'   31 A'   32 A'   33 A'   34 A'   35 A'   36 A'   37 A'                 
 -0.564  -0.526  -0.484  -0.476  -0.469  -0.415  -0.393  -0.343
 12 A"   38 A'   13 A"   39 A'   40 A'   41 A'   14 A"   42 A'                 
 -0.298  -0.264  -0.263
 15 A"   16 A"   43 A'                                                         
 -- Virtual --                   
 -0.061  -0.036  -0.026  -0.001   0.031   0.048   0.049   0.064
 44 A'   45 A'   17 A"   46 A'   47 A'   48 A'   18 A"   49 A'                 
  0.069   0.075   0.097   0.113   0.116   0.123   0.149   0.181
 50 A'   19 A"   51 A'   52 A'   20 A"   53 A'   54 A'   55 A'                 
  0.197   0.219   0.222   0.239   0.243   0.268   0.274   0.302
 56 A'   57 A'   21 A"   22 A"   58 A'   59 A'   60 A'   61 A'                 
  0.309   0.314   0.333   0.350   0.373   0.377   0.402   0.414
 23 A"   62 A'   63 A'   64 A'   24 A"   65 A'   66 A'   25 A"                 
  0.419   0.423   0.457   0.484   0.506   0.531   0.544   0.557
 26 A"   67 A'   68 A'   69 A'   27 A"   70 A'   28 A"   71 A'                 
  0.566   0.603   0.632   0.674   0.726   0.726   0.752   0.789
 29 A"   72 A'   73 A'   74 A'   30 A"   75 A'   76 A'   77 A'                 
  0.853   0.926   0.947   0.997   1.120   1.147   1.289   1.305
 78 A'   79 A'   80 A'   81 A'   31 A"   32 A"   33 A"   82 A'                 
  1.323   1.358   1.374   1.379   1.392   1.405   1.426   1.505
 34 A"   83 A'   35 A"   84 A'   85 A'   86 A'   87 A'   88 A'                 
  1.540   1.639   1.669   1.809   1.845   1.907   1.922   1.997
 36 A"   89 A'   90 A'   91 A'   37 A"   92 A'   93 A'   38 A"                 
  2.037   2.139   2.194   2.255   2.579   2.795   2.831   3.027
 94 A'   95 A'   96 A'   97 A'   39 A"   40 A"   98 A'   99 A'                 
  3.131   3.344   3.709   3.730   3.731   3.765   3.916   3.938
100 A'  101 A'   41 A"   42 A"  102 A'  103 A'  104 A'   43 A"                 
  3.954   3.958   3.976   3.982   3.996   4.021   4.079   4.115
 44 A"  105 A'   45 A"   46 A"  106 A'   47 A"   48 A"  107 A'                 
  4.189   4.231   4.254   4.368   4.470   4.609   4.902   5.990
108 A'  109 A'  110 A'  111 A'  112 A'  113 A'  114 A'   49 A"                 
  6.042   6.105   6.210   6.261   6.325   6.334   6.442   6.670
115 A'  116 A'   50 A"   51 A"  117 A'  118 A'  119 A'  120 A'                 
  6.848   7.534   7.579   7.669  23.328  24.126  27.889  28.332
121 A'   52 A"  122 A'  123 A'  124 A'  125 A'  126 A'   53 A"                 
 28.370  28.394  28.520  28.535  28.550  28.596  28.701  47.913
127 A'  128 A'   54 A"  129 A'   55 A"  130 A'  131 A'  132 A'                 
 66.696  66.733 127.875 127.906 127.945 151.680 289.732 289.780
133 A'  134 A'   56 A"  135 A'  136 A'  137 A'   57 A"  138 A'                 
289.8941020.7081901.845
139 A'  140 A'  141 A'                                                         
 --------------------------------------------------------------

          Ground-State Mulliken Net Atomic Charges

     Atom                 Charge (a.u.)
  ----------------------------------------
      1 F                    -0.085356
      2 Br                   -0.042076
      3 F                    -0.092910
      4 I                     0.133532
      5 C                    -0.070765
      6 C                     0.157574
  ----------------------------------------
  Sum of atomic charges =     0.000000

 -----------------------------------------------------------------
                    Cartesian Multipole Moments
 -----------------------------------------------------------------
    Charge (ESU x 10^10)
                 0.0000
    Dipole Moment (Debye)
         X      -0.7617      Y      -0.1537      Z       0.0000
       Tot       0.7771
    Quadrupole Moments (Debye-Ang)
        XX     -67.3203     XY       0.4785     YY     -68.1288
        XZ      -0.0000     YZ      -0.0000     ZZ     -67.7946
    Octopole Moments (Debye-Ang^2)
       XXX     -56.6454    XXY       3.0671    XYY     -27.0653
       YYY      21.7498    XXZ       0.0000    XYZ       0.0000
       YYZ       0.0000    XZZ     -12.4286    YZZ       6.6303
       ZZZ       0.0000
    Hexadecapole Moments (Debye-Ang^3)
      XXXX    -803.5885   XXXY     -49.4268   XXYY    -245.5212
      XYYY     -56.5773   YYYY    -708.7607   XXXZ      -0.0000
      XXYZ      -0.0000   XYYZ      -0.0000   YYYZ      -0.0000
      XXZZ    -140.7957   XYZZ     -19.3707   YYZZ    -137.4008
      XZZZ      -0.0000   YZZZ      -0.0000   ZZZZ     -81.4064
 -----------------------------------------------------------------
 Calculating analytic gradient of the SCF energy
 Gradient of SCF Energy
            1           2           3           4           5           6
    1  -0.0016758  -0.0077384  -0.0009984   0.0140544  -0.0021154  -0.0015264
    2  -0.0022291  -0.0594562   0.0040769   0.0623791  -0.0000957  -0.0046749
    3   0.0000000   0.0000000   0.0000000   0.0000000  -0.0000000  -0.0000000
 Max gradient component =       6.238E-02
 RMS gradient           =       2.073E-02
 Gradient time:  CPU 13.74 s  wall 3.55 s
 Geometry Optimization Parameters
   NAtoms,    NIC,     NZ,  NCons,   NDum,   NFix, NCnnct, MaxDiis
        6      32       0       0       0       0       0       0

 Cartesian Hessian Update
 Hessian Updated using BFGS Update


** GEOMETRY OPTIMIZATION IN DELOCALIZED INTERNAL COORDINATES **
   Searching for a Minimum

   Optimization Cycle:  11

                       Coordinates (Angstroms)
     ATOM                X               Y               Z
      1  F         2.8389544976    1.0132958793    0.0000000000
      2  Br       -0.2833129817    1.6412201804    0.0000000000
      3  F         2.6803262394   -1.1498741971    0.0000000000
      4  I        -0.7806805262   -1.2805049703    0.0000000000
      5  C         2.0160500546   -0.0147198507    0.0000000000
      6  C         0.6999064300    0.0839211290    0.0000000000
   Point Group: cs    Number of degrees of freedom:     9


   Energy is  -9769.569205019

 Hessian Updated using BFGS Update

  9 Hessian modes will be used to form the next step
  Hessian Eigenvalues:
     0.092443    0.250103    0.250778    0.261743    0.421154    0.433445
     0.524249    0.609621    1.153999

 Minimum Search - Taking Simple RFO Step
 Searching for Lamda that Minimizes Along All modes
 Value Taken    Lamda =  -0.02479002
 Calculated Step too Large.  Step scaled by  0.654369
 Step Taken.  Stepsize is  0.300000

                             Maximum     Tolerance    Cnvgd?
         Gradient           0.046513      0.000300      NO
         Displacement       0.254794      0.001200      NO
         Energy change     -0.020416      0.000001      NO


 New Cartesian Coordinates Obtained by Inverse Iteration

 Displacement from previous Coordinates is:  0.215329
 ----------------------------------------------------------------
             Standard Nuclear Orientation (Angstroms)
    I     Atom           X                Y                Z
 ----------------------------------------------------------------
    1      F       2.8343945068     1.0111252862     0.0000000000
    2      Br     -0.2562394844     1.7104818382     0.0000000000
    3      F       2.6556865452    -1.1557829705     0.0000000000
    4      I      -0.7522572056    -1.3548693899     0.0000000000
    5      C       2.0034678161    -0.0108714268     0.0000000000
    6      C       0.6861915356     0.0932548333     0.0000000000
 ----------------------------------------------------------------
 Molecular Point Group                 Cs    NOp =  2
 Largest Abelian Subgroup              Cs    NOp =  2
 Nuclear Repulsion Energy =   880.0247273111 hartrees
 There are       59 alpha and       59 beta electrons
 Applying Cartesian multipole field
    Component          Value
    ---------          -----
     (2,0,0)        1.00000E-11
     (0,2,0)        2.00000E-11
     (0,0,2)       -3.00000E-11
 Nucleus-field energy     =     0.0000000227 hartrees
 Requested basis set is 6-311++G(d,p)
 There are 67 shells and 198 basis functions
 A cutoff of  1.0D-11 yielded   1769 shell pairs
 There are     16380 function pairs (     18358 Cartesian)
 Smallest overlap matrix eigenvalue = 4.09E-05
 Guess MOs from SCF MO coefficient file

 -----------------------------------------------------------------------
  General SCF calculation program by
  Eric Jon Sundstrom, Paul Horn, Yuezhi Mao, Dmitri Zuev, Alec White,
  David Stuck, Shaama M.S., Shane Yost, Joonho Lee, David Small,
  Daniel Levine, Susi Lehtola, Hugh Burton, Evgeny Epifanovsky
 -----------------------------------------------------------------------
 Exchange:     0.2000 Hartree-Fock + 0.0800 Slater + 0.7200 B88
 Correlation:  0.1900 VWN1RPA + 0.8100 LYP
 Using SG-1 standard quadrature grid
 using 4 threads for integral computing
 -------------------------------------------------------
 OpenMP Integral computing Module                
 Release: version 2.0, May 2017, Q-Chem Inc. Pleasanton 
 -------------------------------------------------------
 -------------------------------------------------------
 OpenMP BLAS3 based DFT computing Module                
 Release: version 1.0, May 2013, Q-Chem Inc. Pittsburgh 
 -------------------------------------------------------
 A restricted SCF calculation will be
 performed using DIIS
 SCF converges when DIIS error is below 1.0e-08
 ---------------------------------------
  Cycle       Energy         DIIS error
 ---------------------------------------
    1   -9769.5800110342      5.46e-04  
    2   -9769.5816060648      3.31e-04  
    3   -9769.5815453439      3.52e-04  
    4   -9769.5821266915      5.73e-05  
    5   -9769.5821408197      1.07e-05  
    6   -9769.5821410915      5.29e-06  
    7   -9769.5821411832      6.10e-07  
    8   -9769.5821411843      3.12e-07  
    9   -9769.5821411847      7.75e-08  
   10   -9769.5821411848      1.94e-08  
   11   -9769.5821411847      3.70e-09  Convergence criterion met
 ---------------------------------------
 SCF time:   CPU 40.30s  wall 11.00s 
 SCF   energy in the final basis set =    -9769.5821411847
 Total energy in the final basis set =    -9769.5821411847

 --------------------------------------------------------------
             Orbital Energies (a.u.) and Symmetries
 --------------------------------------------------------------

 Alpha MOs, Restricted
 -- Occupied --                  
******* -482.86 -176.33 -165.73 -165.73 -165.73  -62.51  -56.33
  1 A'    2 A'    3 A'    4 A'    1 A"    5 A'    6 A'    7 A'                 
-56.329 -56.329 -35.823 -31.317 -31.310 -31.310 -24.752 -24.752
  2 A"    8 A'    9 A'   10 A'    3 A"   11 A'   12 A'   13 A'                 
-22.967 -22.965 -22.965 -22.961 -22.961 -10.382 -10.285  -8.721
 14 A'    4 A"   15 A'   16 A'    5 A"   17 A'   18 A'   19 A'                 
 -6.554  -6.539  -6.539  -6.373  -4.786  -4.770  -4.770  -2.665
 20 A'    6 A"   21 A'   22 A'   23 A'    7 A"   24 A'   25 A'                 
 -2.661  -2.660  -2.649  -2.649  -2.053  -2.047  -2.047  -2.033
  8 A"   26 A'   27 A'    9 A"   28 A'   29 A'   10 A"   11 A"                 
 -2.033  -1.330  -1.270  -0.882  -0.783  -0.704  -0.654  -0.616
 30 A'   31 A'   32 A'   33 A'   34 A'   35 A'   36 A'   37 A'                 
 -0.563  -0.525  -0.484  -0.474  -0.469  -0.414  -0.386  -0.335
 12 A"   38 A'   13 A"   39 A'   40 A'   41 A'   14 A"   42 A'                 
 -0.300  -0.273  -0.264
 15 A"   43 A'   16 A"                                                         
 -- Virtual --                   
 -0.067  -0.041  -0.026  -0.002   0.032   0.047   0.049   0.064
 44 A'   45 A'   17 A"   46 A'   47 A'   48 A'   18 A"   49 A'                 
  0.070   0.075   0.096   0.112   0.115   0.124   0.148   0.180
 50 A'   19 A"   51 A'   52 A'   20 A"   53 A'   54 A'   55 A'                 
  0.193   0.216   0.222   0.239   0.243   0.266   0.272   0.298
 56 A'   57 A'   21 A"   22 A"   58 A'   59 A'   60 A'   61 A'                 
  0.308   0.314   0.334   0.351   0.375   0.380   0.404   0.415
 23 A"   62 A'   63 A'   64 A'   65 A'   24 A"   66 A'   25 A"                 
  0.420   0.426   0.459   0.479   0.503   0.536   0.537   0.560
 26 A"   67 A'   68 A'   69 A'   27 A"   70 A'   28 A"   71 A'                 
  0.566   0.592   0.619   0.680   0.707   0.730   0.752   0.786
 29 A"   72 A'   73 A'   74 A'   75 A'   30 A"   76 A'   77 A'                 
  0.852   0.914   0.951   0.998   1.118   1.142   1.287   1.301
 78 A'   79 A'   80 A'   81 A'   31 A"   32 A"   33 A"   82 A'                 
  1.323   1.356   1.373   1.381   1.393   1.405   1.422   1.512
 34 A"   83 A'   35 A"   84 A'   85 A'   86 A'   87 A'   88 A'                 
  1.538   1.631   1.664   1.811   1.848   1.908   1.920   1.996
 36 A"   89 A'   90 A'   91 A'   37 A"   92 A'   93 A'   38 A"                 
  2.035   2.139   2.187   2.247   2.578   2.793   2.831   3.025
 94 A'   95 A'   96 A'   97 A'   39 A"   40 A"   98 A'   99 A'                 
  3.119   3.339   3.709   3.730   3.731   3.762   3.914   3.943
100 A'  101 A'   41 A"   42 A"  102 A'  103 A'  104 A'   43 A"                 
  3.953   3.966   3.974   3.983   4.002   4.008   4.078   4.116
 44 A"  105 A'   45 A"   46 A"  106 A'   47 A"   48 A"  107 A'                 
  4.156   4.224   4.256   4.368   4.456   4.608   4.901   5.989
108 A'  109 A'  110 A'  111 A'  112 A'  113 A'  114 A'   49 A"                 
  6.035   6.089   6.210   6.261   6.325   6.331   6.440   6.657
115 A'  116 A'   50 A"   51 A"  117 A'  118 A'  119 A'  120 A'                 
  6.846   7.534   7.579   7.668  23.324  24.116  27.873  28.330
121 A'   52 A"  122 A'  123 A'  124 A'  125 A'  126 A'   53 A"                 
 28.366  28.386  28.518  28.532  28.547  28.594  28.696  47.899
127 A'  128 A'   54 A"  129 A'   55 A"  130 A'  131 A'  132 A'                 
 66.696  66.731 127.873 127.902 127.937 151.666 289.731 289.777
133 A'  134 A'   56 A"  135 A'  136 A'  137 A'   57 A"  138 A'                 
289.8921020.6911901.830
139 A'  140 A'  141 A'                                                         

 Beta MOs, Restricted
 -- Occupied --                  
******* -482.86 -176.33 -165.73 -165.73 -165.73  -62.51  -56.33
  1 A'    2 A'    3 A'    4 A'    1 A"    5 A'    6 A'    7 A'                 
-56.329 -56.329 -35.823 -31.317 -31.310 -31.310 -24.752 -24.752
  2 A"    8 A'    9 A'   10 A'    3 A"   11 A'   12 A'   13 A'                 
-22.967 -22.965 -22.965 -22.961 -22.961 -10.382 -10.285  -8.721
 14 A'    4 A"   15 A'   16 A'    5 A"   17 A'   18 A'   19 A'                 
 -6.554  -6.539  -6.539  -6.373  -4.786  -4.770  -4.770  -2.665
 20 A'    6 A"   21 A'   22 A'   23 A'    7 A"   24 A'   25 A'                 
 -2.661  -2.660  -2.649  -2.649  -2.053  -2.047  -2.047  -2.033
  8 A"   26 A'   27 A'    9 A"   28 A'   29 A'   10 A"   11 A"                 
 -2.033  -1.330  -1.270  -0.882  -0.783  -0.704  -0.654  -0.616
 30 A'   31 A'   32 A'   33 A'   34 A'   35 A'   36 A'   37 A'                 
 -0.563  -0.525  -0.484  -0.474  -0.469  -0.414  -0.386  -0.335
 12 A"   38 A'   13 A"   39 A'   40 A'   41 A'   14 A"   42 A'                 
 -0.300  -0.273  -0.264
 15 A"   43 A'   16 A"                                                         
 -- Virtual --                   
 -0.067  -0.041  -0.026  -0.002   0.032   0.047   0.049   0.064
 44 A'   45 A'   17 A"   46 A'   47 A'   48 A'   18 A"   49 A'                 
  0.070   0.075   0.096   0.112   0.115   0.124   0.148   0.180
 50 A'   19 A"   51 A'   52 A'   20 A"   53 A'   54 A'   55 A'                 
  0.193   0.216   0.222   0.239   0.243   0.266   0.272   0.298
 56 A'   57 A'   21 A"   22 A"   58 A'   59 A'   60 A'   61 A'                 
  0.308   0.314   0.334   0.351   0.375   0.380   0.404   0.415
 23 A"   62 A'   63 A'   64 A'   65 A'   24 A"   66 A'   25 A"                 
  0.420   0.426   0.459   0.479   0.503   0.536   0.537   0.560
 26 A"   67 A'   68 A'   69 A'   27 A"   70 A'   28 A"   71 A'                 
  0.566   0.592   0.619   0.680   0.707   0.730   0.752   0.786
 29 A"   72 A'   73 A'   74 A'   75 A'   30 A"   76 A'   77 A'                 
  0.852   0.914   0.951   0.998   1.118   1.142   1.287   1.301
 78 A'   79 A'   80 A'   81 A'   31 A"   32 A"   33 A"   82 A'                 
  1.323   1.356   1.373   1.381   1.393   1.405   1.422   1.512
 34 A"   83 A'   35 A"   84 A'   85 A'   86 A'   87 A'   88 A'                 
  1.538   1.631   1.664   1.811   1.848   1.908   1.920   1.996
 36 A"   89 A'   90 A'   91 A'   37 A"   92 A'   93 A'   38 A"                 
  2.035   2.139   2.187   2.247   2.578   2.793   2.831   3.025
 94 A'   95 A'   96 A'   97 A'   39 A"   40 A"   98 A'   99 A'                 
  3.119   3.339   3.709   3.730   3.731   3.762   3.914   3.943
100 A'  101 A'   41 A"   42 A"  102 A'  103 A'  104 A'   43 A"                 
  3.953   3.966   3.974   3.983   4.002   4.008   4.078   4.116
 44 A"  105 A'   45 A"   46 A"  106 A'   47 A"   48 A"  107 A'                 
  4.156   4.224   4.256   4.368   4.456   4.608   4.901   5.989
108 A'  109 A'  110 A'  111 A'  112 A'  113 A'  114 A'   49 A"                 
  6.035   6.089   6.210   6.261   6.325   6.331   6.440   6.657
115 A'  116 A'   50 A"   51 A"  117 A'  118 A'  119 A'  120 A'                 
  6.846   7.534   7.579   7.668  23.324  24.116  27.873  28.330
121 A'   52 A"  122 A'  123 A'  124 A'  125 A'  126 A'   53 A"                 
 28.366  28.386  28.518  28.532  28.547  28.594  28.696  47.899
127 A'  128 A'   54 A"  129 A'   55 A"  130 A'  131 A'  132 A'                 
 66.696  66.731 127.873 127.902 127.937 151.666 289.731 289.777
133 A'  134 A'   56 A"  135 A'  136 A'  137 A'   57 A"  138 A'                 
289.8921020.6911901.830
139 A'  140 A'  141 A'                                                         
 --------------------------------------------------------------

          Ground-State Mulliken Net Atomic Charges

     Atom                 Charge (a.u.)
  ----------------------------------------
      1 F                    -0.082590
      2 Br                   -0.046751
      3 F                    -0.090629
      4 I                     0.142256
      5 C                    -0.047681
      6 C                     0.125395
  ----------------------------------------
  Sum of atomic charges =     0.000000

 -----------------------------------------------------------------
                    Cartesian Multipole Moments
 -----------------------------------------------------------------
    Charge (ESU x 10^10)
                -0.0000
    Dipole Moment (Debye)
         X      -0.7134      Y      -0.2380      Z      -0.0000
       Tot       0.7521
    Quadrupole Moments (Debye-Ang)
        XX     -67.6377     XY       0.7097     YY     -67.4092
        XZ      -0.0000     YZ      -0.0000     ZZ     -67.9325
    Octopole Moments (Debye-Ang^2)
       XXX     -58.6540    XXY       3.7203    XYY     -28.7324
       YYY      23.6077    XXZ      -0.0000    XYZ       0.0000
       YYZ      -0.0000    XZZ     -13.4433    YZZ       7.3398
       ZZZ      -0.0000
    Hexadecapole Moments (Debye-Ang^3)
      XXXX    -789.7781   XXXY     -52.7396   XXYY    -252.6118
      XYYY     -57.5302   YYYY    -755.9896   XXXZ       0.0000
      XXYZ       0.0000   XYYZ       0.0000   YYYZ      -0.0000
      XXZZ    -138.3909   XYZZ     -20.3901   YYZZ    -147.2584
      XZZZ      -0.0000   YZZZ      -0.0000   ZZZZ     -81.8119
 -----------------------------------------------------------------
 Calculating analytic gradient of the SCF energy
 Gradient of SCF Energy
            1           2           3           4           5           6
    1  -0.0014290  -0.0092021  -0.0012229   0.0041308  -0.0012646   0.0089878
    2  -0.0006875  -0.0319282   0.0016928   0.0368709   0.0009161  -0.0068642
    3  -0.0000000   0.0000000  -0.0000000   0.0000000   0.0000000  -0.0000000
 Max gradient component =       3.687E-02
 RMS gradient           =       1.206E-02
 Gradient time:  CPU 13.48 s  wall 3.47 s
 Geometry Optimization Parameters
   NAtoms,    NIC,     NZ,  NCons,   NDum,   NFix, NCnnct, MaxDiis
        6      32       0       0       0       0       0       0

 Cartesian Hessian Update
 Hessian Updated using BFGS Update


** GEOMETRY OPTIMIZATION IN DELOCALIZED INTERNAL COORDINATES **
   Searching for a Minimum

   Optimization Cycle:  12

                       Coordinates (Angstroms)
     ATOM                X               Y               Z
      1  F         2.8343945068    1.0111252862    0.0000000000
      2  Br       -0.2562394844    1.7104818382    0.0000000000
      3  F         2.6556865452   -1.1557829705    0.0000000000
      4  I        -0.7522572056   -1.3548693899    0.0000000000
      5  C         2.0034678161   -0.0108714268    0.0000000000
      6  C         0.6861915356    0.0932548333    0.0000000000
   Point Group: cs    Number of degrees of freedom:     9


   Energy is  -9769.582141185

 Hessian Updated using BFGS Update

  9 Hessian modes will be used to form the next step
  Hessian Eigenvalues:
     0.068012    0.250179    0.250607    0.262206    0.421095    0.433457
     0.536586    0.613124    1.152911

 Minimum Search - Taking Simple RFO Step
 Searching for Lamda that Minimizes Along All modes
 Value Taken    Lamda =  -0.01356854
 Calculated Step too Large.  Step scaled by  0.737382
 Step Taken.  Stepsize is  0.300000

                             Maximum     Tolerance    Cnvgd?
         Gradient           0.026156      0.000300      NO
         Displacement       0.246505      0.001200      NO
         Energy change     -0.012936      0.000001      NO


 New Cartesian Coordinates Obtained by Inverse Iteration

 Displacement from previous Coordinates is:  0.228796
 ----------------------------------------------------------------
             Standard Nuclear Orientation (Angstroms)
    I     Atom           X                Y                Z
 ----------------------------------------------------------------
    1      F       2.8276100333     1.0052243642     0.0000000000
    2      Br     -0.2221852526     1.7787344338     0.0000000000
    3      F       2.6289489236    -1.1594188681     0.0000000000
    4      I      -0.7130891203    -1.4293098757     0.0000000000
    5      C       1.9850463535    -0.0075060546     0.0000000000
    6      C       0.6649127762     0.1056141709     0.0000000000
 ----------------------------------------------------------------
 Molecular Point Group                 Cs    NOp =  2
 Largest Abelian Subgroup              Cs    NOp =  2
 Nuclear Repulsion Energy =   866.6349600189 hartrees
 There are       59 alpha and       59 beta electrons
 Applying Cartesian multipole field
    Component          Value
    ---------          -----
     (2,0,0)        1.00000E-11
     (0,2,0)        2.00000E-11
     (0,0,2)       -3.00000E-11
 Nucleus-field energy     =     0.0000000239 hartrees
 Requested basis set is 6-311++G(d,p)
 There are 67 shells and 198 basis functions
 A cutoff of  1.0D-11 yielded   1758 shell pairs
 There are     16327 function pairs (     18304 Cartesian)
 Smallest overlap matrix eigenvalue = 4.75E-05
 Guess MOs from SCF MO coefficient file

 -----------------------------------------------------------------------
  General SCF calculation program by
  Eric Jon Sundstrom, Paul Horn, Yuezhi Mao, Dmitri Zuev, Alec White,
  David Stuck, Shaama M.S., Shane Yost, Joonho Lee, David Small,
  Daniel Levine, Susi Lehtola, Hugh Burton, Evgeny Epifanovsky
 -----------------------------------------------------------------------
 Exchange:     0.2000 Hartree-Fock + 0.0800 Slater + 0.7200 B88
 Correlation:  0.1900 VWN1RPA + 0.8100 LYP
 Using SG-1 standard quadrature grid
 using 4 threads for integral computing
 -------------------------------------------------------
 OpenMP Integral computing Module                
 Release: version 2.0, May 2017, Q-Chem Inc. Pleasanton 
 -------------------------------------------------------
 -------------------------------------------------------
 OpenMP BLAS3 based DFT computing Module                
 Release: version 1.0, May 2013, Q-Chem Inc. Pittsburgh 
 -------------------------------------------------------
 A restricted SCF calculation will be
 performed using DIIS
 SCF converges when DIIS error is below 1.0e-08
 ---------------------------------------
  Cycle       Energy         DIIS error
 ---------------------------------------
    1   -9769.5875699684      5.31e-04  
    2   -9769.5892773499      2.73e-04  
    3   -9769.5891180178      3.33e-04  
    4   -9769.5896385307      5.63e-05  
    5   -9769.5896530567      1.01e-05  
    6   -9769.5896533087      5.45e-06  
    7   -9769.5896534045      6.77e-07  
    8   -9769.5896534058      3.05e-07  
    9   -9769.5896534062      7.74e-08  
   10   -9769.5896534062      1.90e-08  
   11   -9769.5896534064      4.81e-09  Convergence criterion met
 ---------------------------------------
 SCF time:   CPU 40.01s  wall 10.00s 
 SCF   energy in the final basis set =    -9769.5896534064
 Total energy in the final basis set =    -9769.5896534064

 --------------------------------------------------------------
             Orbital Energies (a.u.) and Symmetries
 --------------------------------------------------------------

 Alpha MOs, Restricted
 -- Occupied --                  
******* -482.86 -176.33 -165.73 -165.73 -165.73  -62.51  -56.33
  1 A'    2 A'    3 A'    4 A'    1 A"    5 A'    6 A'    7 A'                 
-56.329 -56.329 -35.824 -31.318 -31.311 -31.311 -24.752 -24.751
  2 A"    8 A'    9 A'   10 A'    3 A"   11 A'   12 A'   13 A'                 
-22.968 -22.966 -22.966 -22.962 -22.962 -10.382 -10.287  -8.722
 14 A'    4 A"   15 A'   16 A'    5 A"   17 A'   18 A'   19 A'                 
 -6.555  -6.540  -6.539  -6.374  -4.787  -4.771  -4.771  -2.665
 20 A'    6 A"   21 A'   22 A'   23 A'    7 A"   24 A'   25 A'                 
 -2.661  -2.661  -2.649  -2.649  -2.053  -2.047  -2.047  -2.033
  8 A"   26 A'   27 A'    9 A"   28 A'   29 A'   10 A"   11 A"                 
 -2.033  -1.329  -1.270  -0.876  -0.782  -0.702  -0.652  -0.615
 30 A'   31 A'   32 A'   33 A'   34 A'   35 A'   36 A'   37 A'                 
 -0.562  -0.524  -0.484  -0.472  -0.468  -0.414  -0.382  -0.330
 12 A"   38 A'   13 A"   39 A'   40 A'   41 A'   14 A"   42 A'                 
 -0.302  -0.280  -0.263
 15 A"   43 A'   16 A"                                                         
 -- Virtual --                   
 -0.072  -0.043  -0.026  -0.002   0.032   0.047   0.050   0.064
 44 A'   45 A'   17 A"   46 A'   47 A'   48 A'   18 A"   49 A'                 
  0.071   0.075   0.096   0.112   0.114   0.123   0.147   0.179
 50 A'   19 A"   51 A'   52 A'   20 A"   53 A'   54 A'   55 A'                 
  0.187   0.214   0.222   0.238   0.244   0.263   0.272   0.294
 56 A'   57 A'   21 A"   22 A"   58 A'   59 A'   60 A'   61 A'                 
  0.307   0.315   0.334   0.353   0.375   0.385   0.407   0.415
 23 A"   62 A'   63 A'   64 A'   65 A'   24 A"   66 A'   25 A"                 
  0.419   0.429   0.464   0.472   0.500   0.531   0.538   0.565
 26 A"   67 A'   68 A'   69 A'   27 A"   28 A"   70 A'   71 A'                 
  0.567   0.576   0.612   0.682   0.695   0.733   0.752   0.785
 29 A"   72 A'   73 A'   74 A'   75 A'   30 A"   76 A'   77 A'                 
  0.852   0.904   0.959   0.992   1.116   1.138   1.285   1.296
 78 A'   79 A'   80 A'   81 A'   31 A"   32 A"   33 A"   82 A'                 
  1.324   1.355   1.372   1.386   1.394   1.405   1.420   1.516
 34 A"   83 A'   35 A"   84 A'   85 A'   86 A'   87 A'   88 A'                 
  1.536   1.620   1.660   1.813   1.849   1.908   1.918   1.994
 36 A"   89 A'   90 A'   91 A'   37 A"   92 A'   93 A'   38 A"                 
  2.031   2.136   2.181   2.243   2.577   2.790   2.833   3.022
 94 A'   95 A'   96 A'   97 A'   39 A"   40 A"   98 A'   99 A'                 
  3.107   3.340   3.709   3.729   3.731   3.761   3.909   3.945
100 A'  101 A'   41 A"   42 A"  102 A'  103 A'  104 A'   43 A"                 
  3.951   3.973   3.974   3.983   3.999   4.011   4.076   4.096
 44 A"  105 A'   45 A"   46 A"   47 A"  106 A'   48 A"  107 A'                 
  4.154   4.220   4.265   4.368   4.439   4.606   4.901   5.988
108 A'  109 A'  110 A'  111 A'  112 A'  113 A'  114 A'   49 A"                 
  6.032   6.079   6.211   6.261   6.325   6.328   6.438   6.646
115 A'  116 A'   50 A"   51 A"  117 A'  118 A'  119 A'  120 A'                 
  6.843   7.534   7.576   7.666  23.322  24.100  27.860  28.329
121 A'   52 A"  122 A'  123 A'  124 A'  125 A'  126 A'   53 A"                 
 28.364  28.380  28.517  28.530  28.545  28.593  28.692  47.891
127 A'  128 A'   54 A"  129 A'   55 A"  130 A'  131 A'  132 A'                 
 66.696  66.730 127.872 127.900 127.931 151.654 289.729 289.772
133 A'  134 A'   56 A"  135 A'  136 A'  137 A'   57 A"  138 A'                 
289.8901020.6791901.817
139 A'  140 A'  141 A'                                                         

 Beta MOs, Restricted
 -- Occupied --                  
******* -482.86 -176.33 -165.73 -165.73 -165.73  -62.51  -56.33
  1 A'    2 A'    3 A'    4 A'    1 A"    5 A'    6 A'    7 A'                 
-56.329 -56.329 -35.824 -31.318 -31.311 -31.311 -24.752 -24.751
  2 A"    8 A'    9 A'   10 A'    3 A"   11 A'   12 A'   13 A'                 
-22.968 -22.966 -22.966 -22.962 -22.962 -10.382 -10.287  -8.722
 14 A'    4 A"   15 A'   16 A'    5 A"   17 A'   18 A'   19 A'                 
 -6.555  -6.540  -6.539  -6.374  -4.787  -4.771  -4.771  -2.665
 20 A'    6 A"   21 A'   22 A'   23 A'    7 A"   24 A'   25 A'                 
 -2.661  -2.661  -2.649  -2.649  -2.053  -2.047  -2.047  -2.033
  8 A"   26 A'   27 A'    9 A"   28 A'   29 A'   10 A"   11 A"                 
 -2.033  -1.329  -1.270  -0.876  -0.782  -0.702  -0.652  -0.615
 30 A'   31 A'   32 A'   33 A'   34 A'   35 A'   36 A'   37 A'                 
 -0.562  -0.524  -0.484  -0.472  -0.468  -0.414  -0.382  -0.330
 12 A"   38 A'   13 A"   39 A'   40 A'   41 A'   14 A"   42 A'                 
 -0.302  -0.280  -0.263
 15 A"   43 A'   16 A"                                                         
 -- Virtual --                   
 -0.072  -0.043  -0.026  -0.002   0.032   0.047   0.050   0.064
 44 A'   45 A'   17 A"   46 A'   47 A'   48 A'   18 A"   49 A'                 
  0.071   0.075   0.096   0.112   0.114   0.123   0.147   0.179
 50 A'   19 A"   51 A'   52 A'   20 A"   53 A'   54 A'   55 A'                 
  0.187   0.214   0.222   0.238   0.244   0.263   0.272   0.294
 56 A'   57 A'   21 A"   22 A"   58 A'   59 A'   60 A'   61 A'                 
  0.307   0.315   0.334   0.353   0.375   0.385   0.407   0.415
 23 A"   62 A'   63 A'   64 A'   65 A'   24 A"   66 A'   25 A"                 
  0.419   0.429   0.464   0.472   0.500   0.531   0.538   0.565
 26 A"   67 A'   68 A'   69 A'   27 A"   28 A"   70 A'   71 A'                 
  0.567   0.576   0.612   0.682   0.695   0.733   0.752   0.785
 29 A"   72 A'   73 A'   74 A'   75 A'   30 A"   76 A'   77 A'                 
  0.852   0.904   0.959   0.992   1.116   1.138   1.285   1.296
 78 A'   79 A'   80 A'   81 A'   31 A"   32 A"   33 A"   82 A'                 
  1.324   1.355   1.372   1.386   1.394   1.405   1.420   1.516
 34 A"   83 A'   35 A"   84 A'   85 A'   86 A'   87 A'   88 A'                 
  1.536   1.620   1.660   1.813   1.849   1.908   1.918   1.994
 36 A"   89 A'   90 A'   91 A'   37 A"   92 A'   93 A'   38 A"                 
  2.031   2.136   2.181   2.243   2.577   2.790   2.833   3.022
 94 A'   95 A'   96 A'   97 A'   39 A"   40 A"   98 A'   99 A'                 
  3.107   3.340   3.709   3.729   3.731   3.761   3.909   3.945
100 A'  101 A'   41 A"   42 A"  102 A'  103 A'  104 A'   43 A"                 
  3.951   3.973   3.974   3.983   3.999   4.011   4.076   4.096
 44 A"  105 A'   45 A"   46 A"   47 A"  106 A'   48 A"  107 A'                 
  4.154   4.220   4.265   4.368   4.439   4.606   4.901   5.988
108 A'  109 A'  110 A'  111 A'  112 A'  113 A'  114 A'   49 A"                 
  6.032   6.079   6.211   6.261   6.325   6.328   6.438   6.646
115 A'  116 A'   50 A"   51 A"  117 A'  118 A'  119 A'  120 A'                 
  6.843   7.534   7.576   7.666  23.322  24.100  27.860  28.329
121 A'   52 A"  122 A'  123 A'  124 A'  125 A'  126 A'   53 A"                 
 28.364  28.380  28.517  28.530  28.545  28.593  28.692  47.891
127 A'  128 A'   54 A"  129 A'   55 A"  130 A'  131 A'  132 A'                 
 66.696  66.730 127.872 127.900 127.931 151.654 289.729 289.772
133 A'  134 A'   56 A"  135 A'  136 A'  137 A'   57 A"  138 A'                 
289.8901020.6791901.817
139 A'  140 A'  141 A'                                                         
 --------------------------------------------------------------

          Ground-State Mulliken Net Atomic Charges

     Atom                 Charge (a.u.)
  ----------------------------------------
      1 F                    -0.080149
      2 Br                   -0.048751
      3 F                    -0.087553
      4 I                     0.146202
      5 C                    -0.034437
      6 C                     0.104688
  ----------------------------------------
  Sum of atomic charges =    -0.000000

 -----------------------------------------------------------------
                    Cartesian Multipole Moments
 -----------------------------------------------------------------
    Charge (ESU x 10^10)
                -0.0000
    Dipole Moment (Debye)
         X      -0.6751      Y      -0.2932      Z      -0.0000
       Tot       0.7361
    Quadrupole Moments (Debye-Ang)
        XX     -68.0580     XY       0.8779     YY     -66.6664
        XZ      -0.0000     YZ       0.0000     ZZ     -68.0347
    Octopole Moments (Debye-Ang^2)
       XXX     -61.7910    XXY       4.5447    XYY     -30.4968
       YYY      25.4599    XXZ      -0.0000    XYZ      -0.0000
       YYZ      -0.0000    XZZ     -14.8191    YZZ       8.1052
       ZZZ       0.0000
    Hexadecapole Moments (Debye-Ang^3)
      XXXX    -772.4455   XXXY     -55.8745   XXYY    -260.0159
      XYYY     -57.5294   YYYY    -803.8491   XXXZ      -0.0000
      XXYZ       0.0000   XYYZ       0.0000   YYYZ       0.0000
      XXZZ    -135.2770   XYZZ     -21.1854   YYZZ    -157.4982
      XZZZ      -0.0000   YZZZ       0.0000   ZZZZ     -82.1007
 -----------------------------------------------------------------
 Calculating analytic gradient of the SCF energy
 Gradient of SCF Energy
            1           2           3           4           5           6
    1  -0.0008283  -0.0082108  -0.0006462  -0.0002170   0.0003594   0.0095429
    2  -0.0002409  -0.0126412   0.0002487   0.0180473   0.0012049  -0.0066188
    3   0.0000000  -0.0000000   0.0000000  -0.0000000  -0.0000000   0.0000000
 Max gradient component =       1.805E-02
 RMS gradient           =       6.194E-03
 Gradient time:  CPU 13.37 s  wall 3.45 s
 Geometry Optimization Parameters
   NAtoms,    NIC,     NZ,  NCons,   NDum,   NFix, NCnnct, MaxDiis
        6      32       0       0       0       0       0       0

 Cartesian Hessian Update
 Hessian Updated using BFGS Update


** GEOMETRY OPTIMIZATION IN DELOCALIZED INTERNAL COORDINATES **
   Searching for a Minimum

   Optimization Cycle:  13

                       Coordinates (Angstroms)
     ATOM                X               Y               Z
      1  F         2.8276100333    1.0052243642    0.0000000000
      2  Br       -0.2221852526    1.7787344338    0.0000000000
      3  F         2.6289489236   -1.1594188681    0.0000000000
      4  I        -0.7130891203   -1.4293098757    0.0000000000
      5  C         1.9850463535   -0.0075060546    0.0000000000
      6  C         0.6649127762    0.1056141709    0.0000000000
   Point Group: cs    Number of degrees of freedom:     9


   Energy is  -9769.589653406

 Hessian Updated using BFGS Update

  9 Hessian modes will be used to form the next step
  Hessian Eigenvalues:
     0.052370    0.250201    0.250795    0.262286    0.421048    0.433508
     0.535851    0.618389    1.151402

 Minimum Search - Taking Simple RFO Step
 Searching for Lamda that Minimizes Along All modes
 Value Taken    Lamda =  -0.00546735
 Calculated Step too Large.  Step scaled by  0.983677
 Step Taken.  Stepsize is  0.300000

                             Maximum     Tolerance    Cnvgd?
         Gradient           0.014001      0.000300      NO
         Displacement       0.238340      0.001200      NO
         Energy change     -0.007512      0.000001      NO


 New Cartesian Coordinates Obtained by Inverse Iteration

 Displacement from previous Coordinates is:  0.243025
 ----------------------------------------------------------------
             Standard Nuclear Orientation (Angstroms)
    I     Atom           X                Y                Z
 ----------------------------------------------------------------
    1      F       2.8125610058     1.0005424752     0.0000000000
    2      Br     -0.1741568005     1.8441584355     0.0000000000
    3      F       2.6011319199    -1.1602837842     0.0000000000
    4      I      -0.6672680643    -1.5027661066     0.0000000000
    5      C       1.9603688993    -0.0052027749     0.0000000000
    6      C       0.6386067534     0.1168899255     0.0000000000
 ----------------------------------------------------------------
 Molecular Point Group                 Cs    NOp =  2
 Largest Abelian Subgroup              Cs    NOp =  2
 Nuclear Repulsion Energy =   856.1854948371 hartrees
 There are       59 alpha and       59 beta electrons
 Applying Cartesian multipole field
    Component          Value
    ---------          -----
     (2,0,0)        1.00000E-11
     (0,2,0)        2.00000E-11
     (0,0,2)       -3.00000E-11
 Nucleus-field energy     =     0.0000000251 hartrees
 Requested basis set is 6-311++G(d,p)
 There are 67 shells and 198 basis functions
 A cutoff of  1.0D-11 yielded   1750 shell pairs
 There are     16265 function pairs (     18240 Cartesian)
 Smallest overlap matrix eigenvalue = 5.70E-05
 Guess MOs from SCF MO coefficient file

 -----------------------------------------------------------------------
  General SCF calculation program by
  Eric Jon Sundstrom, Paul Horn, Yuezhi Mao, Dmitri Zuev, Alec White,
  David Stuck, Shaama M.S., Shane Yost, Joonho Lee, David Small,
  Daniel Levine, Susi Lehtola, Hugh Burton, Evgeny Epifanovsky
 -----------------------------------------------------------------------
 Exchange:     0.2000 Hartree-Fock + 0.0800 Slater + 0.7200 B88
 Correlation:  0.1900 VWN1RPA + 0.8100 LYP
 Using SG-1 standard quadrature grid
 using 4 threads for integral computing
 -------------------------------------------------------
 OpenMP Integral computing Module                
 Release: version 2.0, May 2017, Q-Chem Inc. Pleasanton 
 -------------------------------------------------------
 -------------------------------------------------------
 OpenMP BLAS3 based DFT computing Module                
 Release: version 1.0, May 2013, Q-Chem Inc. Pittsburgh 
 -------------------------------------------------------
 A restricted SCF calculation will be
 performed using DIIS
 SCF converges when DIIS error is below 1.0e-08
 ---------------------------------------
  Cycle       Energy         DIIS error
 ---------------------------------------
    1   -9769.5911166580      5.21e-04  
    2   -9769.5929289783      2.31e-04  
    3   -9769.5927569564      3.04e-04  
    4   -9769.5931920282      5.70e-05  
    5   -9769.5932073106      1.07e-05  
    6   -9769.5932076223      5.99e-06  
    7   -9769.5932077421      7.89e-07  
    8   -9769.5932077443      3.02e-07  
    9   -9769.5932077446      8.04e-08  
   10   -9769.5932077446      2.23e-08  
   11   -9769.5932077445      6.65e-09  Convergence criterion met
 ---------------------------------------
 SCF time:   CPU 39.82s  wall 10.00s 
 SCF   energy in the final basis set =    -9769.5932077445
 Total energy in the final basis set =    -9769.5932077445

 --------------------------------------------------------------
             Orbital Energies (a.u.) and Symmetries
 --------------------------------------------------------------

 Alpha MOs, Restricted
 -- Occupied --                  
******* -482.86 -176.33 -165.73 -165.73 -165.73  -62.51  -56.33
  1 A'    2 A'    3 A'    4 A'    1 A"    5 A'    6 A'    7 A'                 
-56.330 -56.330 -35.825 -31.319 -31.312 -31.312 -24.751 -24.751
  2 A"    8 A'    9 A'   10 A'    3 A"   11 A'   12 A'   13 A'                 
-22.969 -22.967 -22.967 -22.963 -22.963 -10.382 -10.288  -8.722
 14 A'    4 A"   15 A'   16 A'    5 A"   17 A'   18 A'   19 A'                 
 -6.555  -6.540  -6.540  -6.374  -4.788  -4.771  -4.771  -2.666
 20 A'    6 A"   21 A'   22 A'   23 A'   24 A'    7 A"   25 A'                 
 -2.661  -2.661  -2.650  -2.650  -2.054  -2.048  -2.048  -2.034
 26 A'    8 A"    9 A"   27 A'   28 A'   29 A'   10 A"   11 A"                 
 -2.034  -1.329  -1.269  -0.873  -0.781  -0.700  -0.650  -0.614
 30 A'   31 A'   32 A'   33 A'   34 A'   35 A'   36 A'   37 A'                 
 -0.562  -0.523  -0.483  -0.471  -0.466  -0.415  -0.378  -0.325
 12 A"   38 A'   13 A"   39 A'   40 A'   41 A'   14 A"   42 A'                 
 -0.304  -0.286  -0.263
 15 A"   43 A'   16 A"                                                         
 -- Virtual --                   
 -0.077  -0.043  -0.026  -0.002   0.033   0.047   0.050   0.065
 44 A'   45 A'   17 A"   46 A'   47 A'   48 A'   18 A"   49 A'                 
  0.072   0.075   0.095   0.112   0.113   0.120   0.146   0.176
 50 A'   19 A"   51 A'   52 A'   20 A"   53 A'   54 A'   55 A'                 
  0.181   0.212   0.221   0.237   0.246   0.263   0.270   0.294
 56 A'   57 A'   21 A"   22 A"   58 A'   59 A'   60 A'   61 A'                 
  0.307   0.316   0.333   0.355   0.376   0.388   0.410   0.413
 23 A"   62 A'   63 A'   64 A'   65 A'   24 A"   66 A'   25 A"                 
  0.419   0.429   0.465   0.469   0.498   0.527   0.534   0.558
 26 A"   67 A'   68 A'   69 A'   27 A"   28 A"   70 A'   71 A'                 
  0.569   0.576   0.606   0.673   0.699   0.734   0.751   0.786
 29 A"   72 A'   73 A'   74 A'   75 A'   30 A"   76 A'   77 A'                 
  0.853   0.897   0.962   0.980   1.114   1.136   1.283   1.292
 78 A'   79 A'   80 A'   81 A'   31 A"   32 A"   33 A"   82 A'                 
  1.324   1.355   1.372   1.389   1.398   1.404   1.419   1.519
 34 A"   83 A'   35 A"   84 A'   85 A'   86 A'   87 A'   88 A'                 
  1.535   1.607   1.659   1.815   1.851   1.905   1.920   1.992
 36 A"   89 A'   90 A'   91 A'   37 A"   92 A'   93 A'   38 A"                 
  2.022   2.134   2.175   2.236   2.577   2.787   2.836   3.019
 94 A'   95 A'   96 A'   97 A'   39 A"   40 A"   98 A'   99 A'                 
  3.098   3.341   3.710   3.730   3.731   3.760   3.904   3.945
100 A'  101 A'   41 A"   42 A"  102 A'  103 A'  104 A'   43 A"                 
  3.949   3.975   3.978   3.982   3.995   4.019   4.073   4.074
 44 A"   45 A"  105 A'   46 A"   47 A"  106 A'  107 A'   48 A"                 
  4.160   4.217   4.273   4.367   4.422   4.605   4.901   5.987
108 A'  109 A'  110 A'  111 A'  112 A'  113 A'  114 A'   49 A"                 
  6.031   6.074   6.213   6.261   6.325   6.328   6.436   6.640
115 A'  116 A'   50 A"   51 A"  117 A'  118 A'  119 A'  120 A'                 
  6.840   7.533   7.571   7.663  23.321  24.089  27.851  28.328
121 A'   52 A"  122 A'  123 A'  124 A'  125 A'  126 A'   53 A"                 
 28.362  28.375  28.516  28.531  28.543  28.590  28.688  47.886
127 A'  128 A'   54 A"  129 A'   55 A"  130 A'  131 A'  132 A'                 
 66.697  66.729 127.870 127.898 127.927 151.646 289.728 289.764
133 A'  134 A'   56 A"  135 A'  136 A'  137 A'   57 A"  138 A'                 
289.8871020.6741901.809
139 A'  140 A'  141 A'                                                         

 Beta MOs, Restricted
 -- Occupied --                  
******* -482.86 -176.33 -165.73 -165.73 -165.73  -62.51  -56.33
  1 A'    2 A'    3 A'    4 A'    1 A"    5 A'    6 A'    7 A'                 
-56.330 -56.330 -35.825 -31.319 -31.312 -31.312 -24.751 -24.751
  2 A"    8 A'    9 A'   10 A'    3 A"   11 A'   12 A'   13 A'                 
-22.969 -22.967 -22.967 -22.963 -22.963 -10.382 -10.288  -8.722
 14 A'    4 A"   15 A'   16 A'    5 A"   17 A'   18 A'   19 A'                 
 -6.555  -6.540  -6.540  -6.374  -4.788  -4.771  -4.771  -2.666
 20 A'    6 A"   21 A'   22 A'   23 A'   24 A'    7 A"   25 A'                 
 -2.661  -2.661  -2.650  -2.650  -2.054  -2.048  -2.048  -2.034
 26 A'    8 A"    9 A"   27 A'   28 A'   29 A'   10 A"   11 A"                 
 -2.034  -1.329  -1.269  -0.873  -0.781  -0.700  -0.650  -0.614
 30 A'   31 A'   32 A'   33 A'   34 A'   35 A'   36 A'   37 A'                 
 -0.562  -0.523  -0.483  -0.471  -0.466  -0.415  -0.378  -0.325
 12 A"   38 A'   13 A"   39 A'   40 A'   41 A'   14 A"   42 A'                 
 -0.304  -0.286  -0.263
 15 A"   43 A'   16 A"                                                         
 -- Virtual --                   
 -0.077  -0.043  -0.026  -0.002   0.033   0.047   0.050   0.065
 44 A'   45 A'   17 A"   46 A'   47 A'   48 A'   18 A"   49 A'                 
  0.072   0.075   0.095   0.112   0.113   0.120   0.146   0.176
 50 A'   19 A"   51 A'   52 A'   20 A"   53 A'   54 A'   55 A'                 
  0.181   0.212   0.221   0.237   0.246   0.263   0.270   0.294
 56 A'   57 A'   21 A"   22 A"   58 A'   59 A'   60 A'   61 A'                 
  0.307   0.316   0.333   0.355   0.376   0.388   0.410   0.413
 23 A"   62 A'   63 A'   64 A'   65 A'   24 A"   66 A'   25 A"                 
  0.419   0.429   0.465   0.469   0.498   0.527   0.534   0.558
 26 A"   67 A'   68 A'   69 A'   27 A"   28 A"   70 A'   71 A'                 
  0.569   0.576   0.606   0.673   0.699   0.734   0.751   0.786
 29 A"   72 A'   73 A'   74 A'   75 A'   30 A"   76 A'   77 A'                 
  0.853   0.897   0.962   0.980   1.114   1.136   1.283   1.292
 78 A'   79 A'   80 A'   81 A'   31 A"   32 A"   33 A"   82 A'                 
  1.324   1.355   1.372   1.389   1.398   1.404   1.419   1.519
 34 A"   83 A'   35 A"   84 A'   85 A'   86 A'   87 A'   88 A'                 
  1.535   1.607   1.659   1.815   1.851   1.905   1.920   1.992
 36 A"   89 A'   90 A'   91 A'   37 A"   92 A'   93 A'   38 A"                 
  2.022   2.134   2.175   2.236   2.577   2.787   2.836   3.019
 94 A'   95 A'   96 A'   97 A'   39 A"   40 A"   98 A'   99 A'                 
  3.098   3.341   3.710   3.730   3.731   3.760   3.904   3.945
100 A'  101 A'   41 A"   42 A"  102 A'  103 A'  104 A'   43 A"                 
  3.949   3.975   3.978   3.982   3.995   4.019   4.073   4.074
 44 A"   45 A"  105 A'   46 A"   47 A"  106 A'  107 A'   48 A"                 
  4.160   4.217   4.273   4.367   4.422   4.605   4.901   5.987
108 A'  109 A'  110 A'  111 A'  112 A'  113 A'  114 A'   49 A"                 
  6.031   6.074   6.213   6.261   6.325   6.328   6.436   6.640
115 A'  116 A'   50 A"   51 A"  117 A'  118 A'  119 A'  120 A'                 
  6.840   7.533   7.571   7.663  23.321  24.089  27.851  28.328
121 A'   52 A"  122 A'  123 A'  124 A'  125 A'  126 A'   53 A"                 
 28.362  28.375  28.516  28.531  28.543  28.590  28.688  47.886
127 A'  128 A'   54 A"  129 A'   55 A"  130 A'  131 A'  132 A'                 
 66.697  66.729 127.870 127.898 127.927 151.646 289.728 289.764
133 A'  134 A'   56 A"  135 A'  136 A'  137 A'   57 A"  138 A'                 
289.8871020.6741901.809
139 A'  140 A'  141 A'                                                         
 --------------------------------------------------------------

          Ground-State Mulliken Net Atomic Charges

     Atom                 Charge (a.u.)
  ----------------------------------------
      1 F                    -0.078002
      2 Br                   -0.049948
      3 F                    -0.083774
      4 I                     0.146105
      5 C                    -0.034506
      6 C                     0.100125
  ----------------------------------------
  Sum of atomic charges =     0.000000

 -----------------------------------------------------------------
                    Cartesian Multipole Moments
 -----------------------------------------------------------------
    Charge (ESU x 10^10)
                 0.0000
    Dipole Moment (Debye)
         X      -0.6422      Y      -0.3383      Z      -0.0000
       Tot       0.7258
    Quadrupole Moments (Debye-Ang)
        XX     -68.5364     XY       0.9880     YY     -65.9253
        XZ      -0.0000     YZ      -0.0000     ZZ     -68.1027
    Octopole Moments (Debye-Ang^2)
       XXX     -66.0819    XXY       5.4550    XYY     -32.2291
       YYY      27.3247    XXZ      -0.0000    XYZ      -0.0000
       YYZ      -0.0000    XZZ     -16.5433    YZZ       8.9164
       ZZZ      -0.0000
    Hexadecapole Moments (Debye-Ang^3)
      XXXX    -751.5153   XXXY     -59.7398   XXYY    -267.7244
      XYYY     -57.6895   YYYY    -851.4414   XXXZ      -0.0000
      XXYZ      -0.0000   XYYZ      -0.0000   YYYZ      -0.0000
      XXZZ    -131.5229   XYZZ     -22.1241   YYZZ    -167.9467
      XZZZ      -0.0000   YZZZ      -0.0000   ZZZZ     -82.2796
 -----------------------------------------------------------------
 Calculating analytic gradient of the SCF energy
 Gradient of SCF Energy
            1           2           3           4           5           6
    1  -0.0003307  -0.0049078  -0.0000914   0.0003094  -0.0000577   0.0050782
    2   0.0001986   0.0004613  -0.0005032   0.0077449   0.0008301  -0.0087317
    3   0.0000000   0.0000000   0.0000000  -0.0000000  -0.0000000   0.0000000
 Max gradient component =       8.732E-03
 RMS gradient           =       3.228E-03
 Gradient time:  CPU 13.27 s  wall 3.42 s
 Geometry Optimization Parameters
   NAtoms,    NIC,     NZ,  NCons,   NDum,   NFix, NCnnct, MaxDiis
        6      32       0       0       0       0       0       0

 Cartesian Hessian Update
 Hessian Updated using BFGS Update


** GEOMETRY OPTIMIZATION IN DELOCALIZED INTERNAL COORDINATES **
   Searching for a Minimum

   Optimization Cycle:  14

                       Coordinates (Angstroms)
     ATOM                X               Y               Z
      1  F         2.8125610058    1.0005424752    0.0000000000
      2  Br       -0.1741568005    1.8441584355    0.0000000000
      3  F         2.6011319199   -1.1602837842    0.0000000000
      4  I        -0.6672680643   -1.5027661066    0.0000000000
      5  C         1.9603688993   -0.0052027749    0.0000000000
      6  C         0.6386067534    0.1168899255    0.0000000000
   Point Group: cs    Number of degrees of freedom:     9


   Energy is  -9769.593207745

 Hessian Updated using BFGS Update

  9 Hessian modes will be used to form the next step
  Hessian Eigenvalues:
     0.038740    0.250171    0.251212    0.262293    0.421115    0.433487
     0.529918    0.617001    1.149901

 Minimum Search - Taking Simple RFO Step
 Searching for Lamda that Minimizes Along All modes
 Value Taken    Lamda =  -0.00106487
 Step Taken.  Stepsize is  0.157917

                             Maximum     Tolerance    Cnvgd?
         Gradient           0.005925      0.000300      NO
         Displacement       0.122238      0.001200      NO
         Energy change     -0.003554      0.000001      NO


 New Cartesian Coordinates Obtained by Inverse Iteration

 Displacement from previous Coordinates is:  0.138087
 ----------------------------------------------------------------
             Standard Nuclear Orientation (Angstroms)
    I     Atom           X                Y                Z
 ----------------------------------------------------------------
    1      F       2.8072325070     0.9950215107     0.0000000000
    2      Br     -0.1489698557     1.8769544462     0.0000000000
    3      F       2.5803309703    -1.1605202706     0.0000000000
    4      I      -0.6357233372    -1.5423742240     0.0000000000
    5      C       1.9453402997    -0.0025733126     0.0000000000
    6      C       0.6230331295     0.1268300208     0.0000000000
 ----------------------------------------------------------------
 Molecular Point Group                 Cs    NOp =  2
 Largest Abelian Subgroup              Cs    NOp =  2
 Nuclear Repulsion Energy =   851.8778556931 hartrees
 There are       59 alpha and       59 beta electrons
 Applying Cartesian multipole field
    Component          Value
    ---------          -----
     (2,0,0)        1.00000E-11
     (0,2,0)        2.00000E-11
     (0,0,2)       -3.00000E-11
 Nucleus-field energy     =     0.0000000257 hartrees
 Requested basis set is 6-311++G(d,p)
 There are 67 shells and 198 basis functions
 A cutoff of  1.0D-11 yielded   1750 shell pairs
 There are     16251 function pairs (     18223 Cartesian)
 Smallest overlap matrix eigenvalue = 6.30E-05
 Guess MOs from SCF MO coefficient file

 -----------------------------------------------------------------------
  General SCF calculation program by
  Eric Jon Sundstrom, Paul Horn, Yuezhi Mao, Dmitri Zuev, Alec White,
  David Stuck, Shaama M.S., Shane Yost, Joonho Lee, David Small,
  Daniel Levine, Susi Lehtola, Hugh Burton, Evgeny Epifanovsky
 -----------------------------------------------------------------------
 Exchange:     0.2000 Hartree-Fock + 0.0800 Slater + 0.7200 B88
 Correlation:  0.1900 VWN1RPA + 0.8100 LYP
 Using SG-1 standard quadrature grid
 using 4 threads for integral computing
 -------------------------------------------------------
 OpenMP Integral computing Module                
 Release: version 2.0, May 2017, Q-Chem Inc. Pleasanton 
 -------------------------------------------------------
 -------------------------------------------------------
 OpenMP BLAS3 based DFT computing Module                
 Release: version 1.0, May 2013, Q-Chem Inc. Pittsburgh 
 -------------------------------------------------------
 A restricted SCF calculation will be
 performed using DIIS
 SCF converges when DIIS error is below 1.0e-08
 ---------------------------------------
  Cycle       Energy         DIIS error
 ---------------------------------------
    1   -9769.5931634488      2.95e-04  
    2   -9769.5937555325      1.15e-04  
    3   -9769.5937019737      1.59e-04  
    4   -9769.5938209161      3.19e-05  
    5   -9769.5938257270      6.39e-06  
    6   -9769.5938258456      3.45e-06  
    7   -9769.5938258874      4.78e-07  
    8   -9769.5938258881      1.48e-07  
    9   -9769.5938258881      4.86e-08  
   10   -9769.5938258882      1.34e-08  
   11   -9769.5938258882      4.02e-09  Convergence criterion met
 ---------------------------------------
 SCF time:   CPU 39.76s  wall 11.00s 
 SCF   energy in the final basis set =    -9769.5938258882
 Total energy in the final basis set =    -9769.5938258882

 --------------------------------------------------------------
             Orbital Energies (a.u.) and Symmetries
 --------------------------------------------------------------

 Alpha MOs, Restricted
 -- Occupied --                  
******* -482.86 -176.33 -165.73 -165.73 -165.73  -62.51  -56.34
  1 A'    2 A'    3 A'    4 A'    1 A"    5 A'    6 A'    7 A'                 
-56.331 -56.331 -35.825 -31.319 -31.312 -31.312 -24.750 -24.750
  2 A"    8 A'    9 A'   10 A'    3 A"   11 A'   12 A'   13 A'                 
-22.969 -22.967 -22.967 -22.963 -22.963 -10.381 -10.288  -8.723
 14 A'    4 A"   15 A'   16 A'    5 A"   17 A'   18 A'   19 A'                 
 -6.556  -6.541  -6.541  -6.374  -4.788  -4.771  -4.771  -2.667
 20 A'    6 A"   21 A'   22 A'   23 A'   24 A'    7 A"   25 A'                 
 -2.662  -2.662  -2.650  -2.650  -2.054  -2.049  -2.048  -2.034
 26 A'    8 A"    9 A"   27 A'   28 A'   29 A'   10 A"   30 A'                 
 -2.034  -1.329  -1.268  -0.872  -0.781  -0.699  -0.649  -0.613
 11 A"   31 A'   32 A'   33 A'   34 A'   35 A'   36 A'   37 A'                 
 -0.561  -0.523  -0.483  -0.470  -0.464  -0.415  -0.377  -0.324
 12 A"   38 A'   13 A"   39 A'   40 A'   41 A'   14 A"   42 A'                 
 -0.304  -0.288  -0.262
 15 A"   43 A'   16 A"                                                         
 -- Virtual --                   
 -0.080  -0.043  -0.026  -0.003   0.033   0.046   0.050   0.065
 44 A'   45 A'   17 A"   46 A'   47 A'   48 A'   18 A"   49 A'                 
  0.072   0.076   0.094   0.112   0.112   0.117   0.146   0.174
 50 A'   19 A"   51 A'   20 A"   52 A'   53 A'   54 A'   55 A'                 
  0.181   0.211   0.221   0.236   0.248   0.265   0.269   0.295
 56 A'   57 A'   21 A"   22 A"   58 A'   59 A'   60 A'   61 A'                 
  0.306   0.317   0.333   0.355   0.376   0.390   0.411   0.411
 23 A"   62 A'   63 A'   64 A'   65 A'   24 A"   25 A"   66 A'                 
  0.419   0.429   0.462   0.472   0.498   0.525   0.528   0.554
 26 A"   67 A'   68 A'   69 A'   27 A"   28 A"   70 A'   71 A'                 
  0.570   0.579   0.604   0.667   0.704   0.733   0.750   0.787
 29 A"   72 A'   73 A'   74 A'   75 A'   30 A"   76 A'   77 A'                 
  0.853   0.895   0.959   0.976   1.113   1.136   1.282   1.289
 78 A'   79 A'   80 A'   81 A'   31 A"   32 A"   33 A"   82 A'                 
  1.325   1.354   1.371   1.388   1.400   1.403   1.421   1.520
 34 A"   83 A'   35 A"   84 A'   85 A'   86 A'   87 A'   88 A'                 
  1.535   1.599   1.659   1.816   1.853   1.902   1.921   1.991
 36 A"   89 A'   90 A'   91 A'   37 A"   92 A'   93 A'   38 A"                 
  2.018   2.132   2.174   2.233   2.577   2.785   2.839   3.018
 94 A'   95 A'   96 A'   97 A'   39 A"   40 A"   98 A'   99 A'                 
  3.095   3.344   3.710   3.730   3.731   3.760   3.901   3.945
100 A'  101 A'   41 A"   42 A"  102 A'  103 A'  104 A'   43 A"                 
  3.949   3.976   3.981   3.981   3.994   4.021   4.065   4.073
 44 A"   45 A"  105 A'   46 A"   47 A"  106 A'  107 A'   48 A"                 
  4.161   4.217   4.274   4.365   4.417   4.604   4.902   5.987
108 A'  109 A'  110 A'  111 A'  112 A'  113 A'  114 A'   49 A"                 
  6.029   6.071   6.214   6.260   6.325   6.328   6.436   6.638
115 A'  116 A'   50 A"   51 A"  117 A'  118 A'  119 A'  120 A'                 
  6.840   7.532   7.567   7.662  23.322  24.084  27.848  28.327
121 A'   52 A"  122 A'  123 A'  124 A'  125 A'  126 A'   53 A"                 
 28.360  28.373  28.516  28.532  28.542  28.588  28.686  47.885
127 A'  128 A'   54 A"  129 A'   55 A"  130 A'  131 A'  132 A'                 
 66.697  66.730 127.870 127.896 127.924 151.644 289.727 289.760
133 A'  134 A'   56 A"  135 A'  136 A'  137 A'   57 A"  138 A'                 
289.8841020.6741901.806
139 A'  140 A'  141 A'                                                         

 Beta MOs, Restricted
 -- Occupied --                  
******* -482.86 -176.33 -165.73 -165.73 -165.73  -62.51  -56.34
  1 A'    2 A'    3 A'    4 A'    1 A"    5 A'    6 A'    7 A'                 
-56.331 -56.331 -35.825 -31.319 -31.312 -31.312 -24.750 -24.750
  2 A"    8 A'    9 A'   10 A'    3 A"   11 A'   12 A'   13 A'                 
-22.969 -22.967 -22.967 -22.963 -22.963 -10.381 -10.288  -8.723
 14 A'    4 A"   15 A'   16 A'    5 A"   17 A'   18 A'   19 A'                 
 -6.556  -6.541  -6.541  -6.374  -4.788  -4.771  -4.771  -2.667
 20 A'    6 A"   21 A'   22 A'   23 A'   24 A'    7 A"   25 A'                 
 -2.662  -2.662  -2.650  -2.650  -2.054  -2.049  -2.048  -2.034
 26 A'    8 A"    9 A"   27 A'   28 A'   29 A'   10 A"   30 A'                 
 -2.034  -1.329  -1.268  -0.872  -0.781  -0.699  -0.649  -0.613
 11 A"   31 A'   32 A'   33 A'   34 A'   35 A'   36 A'   37 A'                 
 -0.561  -0.523  -0.483  -0.470  -0.464  -0.415  -0.377  -0.324
 12 A"   38 A'   13 A"   39 A'   40 A'   41 A'   14 A"   42 A'                 
 -0.304  -0.288  -0.262
 15 A"   43 A'   16 A"                                                         
 -- Virtual --                   
 -0.080  -0.043  -0.026  -0.003   0.033   0.046   0.050   0.065
 44 A'   45 A'   17 A"   46 A'   47 A'   48 A'   18 A"   49 A'                 
  0.072   0.076   0.094   0.112   0.112   0.117   0.146   0.174
 50 A'   19 A"   51 A'   20 A"   52 A'   53 A'   54 A'   55 A'                 
  0.181   0.211   0.221   0.236   0.248   0.265   0.269   0.295
 56 A'   57 A'   21 A"   22 A"   58 A'   59 A'   60 A'   61 A'                 
  0.306   0.317   0.333   0.355   0.376   0.390   0.411   0.411
 23 A"   62 A'   63 A'   64 A'   65 A'   24 A"   25 A"   66 A'                 
  0.419   0.429   0.462   0.472   0.498   0.525   0.528   0.554
 26 A"   67 A'   68 A'   69 A'   27 A"   28 A"   70 A'   71 A'                 
  0.570   0.579   0.604   0.667   0.704   0.733   0.750   0.787
 29 A"   72 A'   73 A'   74 A'   75 A'   30 A"   76 A'   77 A'                 
  0.853   0.895   0.959   0.976   1.113   1.136   1.282   1.289
 78 A'   79 A'   80 A'   81 A'   31 A"   32 A"   33 A"   82 A'                 
  1.325   1.354   1.371   1.388   1.400   1.403   1.421   1.520
 34 A"   83 A'   35 A"   84 A'   85 A'   86 A'   87 A'   88 A'                 
  1.535   1.599   1.659   1.816   1.853   1.902   1.921   1.991
 36 A"   89 A'   90 A'   91 A'   37 A"   92 A'   93 A'   38 A"                 
  2.018   2.132   2.174   2.233   2.577   2.785   2.839   3.018
 94 A'   95 A'   96 A'   97 A'   39 A"   40 A"   98 A'   99 A'                 
  3.095   3.344   3.710   3.730   3.731   3.760   3.901   3.945
100 A'  101 A'   41 A"   42 A"  102 A'  103 A'  104 A'   43 A"                 
  3.949   3.976   3.981   3.981   3.994   4.021   4.065   4.073
 44 A"   45 A"  105 A'   46 A"   47 A"  106 A'  107 A'   48 A"                 
  4.161   4.217   4.274   4.365   4.417   4.604   4.902   5.987
108 A'  109 A'  110 A'  111 A'  112 A'  113 A'  114 A'   49 A"                 
  6.029   6.071   6.214   6.260   6.325   6.328   6.436   6.638
115 A'  116 A'   50 A"   51 A"  117 A'  118 A'  119 A'  120 A'                 
  6.840   7.532   7.567   7.662  23.322  24.084  27.848  28.327
121 A'   52 A"  122 A'  123 A'  124 A'  125 A'  126 A'   53 A"                 
 28.360  28.373  28.516  28.532  28.542  28.588  28.686  47.885
127 A'  128 A'   54 A"  129 A'   55 A"  130 A'  131 A'  132 A'                 
 66.697  66.730 127.870 127.896 127.924 151.644 289.727 289.760
133 A'  134 A'   56 A"  135 A'  136 A'  137 A'   57 A"  138 A'                 
289.8841020.6741901.806
139 A'  140 A'  141 A'                                                         
 --------------------------------------------------------------

          Ground-State Mulliken Net Atomic Charges

     Atom                 Charge (a.u.)
  ----------------------------------------
      1 F                    -0.077428
      2 Br                   -0.050114
      3 F                    -0.080238
      4 I                     0.143713
      5 C                    -0.038718
      6 C                     0.102786
  ----------------------------------------
  Sum of atomic charges =     0.000000

 -----------------------------------------------------------------
                    Cartesian Multipole Moments
 -----------------------------------------------------------------
    Charge (ESU x 10^10)
                 0.0000
    Dipole Moment (Debye)
         X      -0.6164      Y      -0.3406      Z       0.0000
       Tot       0.7043
    Quadrupole Moments (Debye-Ang)
        XX     -68.7985     XY       1.0107     YY     -65.5312
        XZ       0.0000     YZ       0.0000     ZZ     -68.1299
    Octopole Moments (Debye-Ang^2)
       XXX     -68.8263    XXY       6.0888    XYY     -33.1326
       YYY      28.3778    XXZ       0.0000    XYZ       0.0000
       YYZ      -0.0000    XZZ     -17.6166    YZZ       9.4131
       ZZZ       0.0000
    Hexadecapole Moments (Debye-Ang^3)
      XXXX    -738.5584   XXXY     -61.2404   XXYY    -271.8401
      XYYY     -56.9550   YYYY    -876.7294   XXXZ      -0.0000
      XXYZ       0.0000   XYYZ       0.0000   YYYZ      -0.0000
      XXZZ    -129.2139   XYZZ     -22.3351   YYZZ    -173.5887
      XZZZ       0.0000   YZZZ       0.0000   ZZZZ     -82.3506
 -----------------------------------------------------------------
 Calculating analytic gradient of the SCF energy
 Gradient of SCF Energy
            1           2           3           4           5           6
    1   0.0000329  -0.0024994  -0.0003633   0.0019112  -0.0002207   0.0011392
    2  -0.0001929   0.0049177  -0.0000361   0.0038216   0.0003369  -0.0088473
    3  -0.0000000   0.0000000  -0.0000000   0.0000000   0.0000000  -0.0000000
 Max gradient component =       8.847E-03
 RMS gradient           =       2.673E-03
 Gradient time:  CPU 13.16 s  wall 3.40 s
 Geometry Optimization Parameters
   NAtoms,    NIC,     NZ,  NCons,   NDum,   NFix, NCnnct, MaxDiis
        6      32       0       0       0       0       0       0

 Cartesian Hessian Update
 Hessian Updated using BFGS Update


** GEOMETRY OPTIMIZATION IN DELOCALIZED INTERNAL COORDINATES **
   Searching for a Minimum

   Optimization Cycle:  15

                       Coordinates (Angstroms)
     ATOM                X               Y               Z
      1  F         2.8072325070    0.9950215107    0.0000000000
      2  Br       -0.1489698557    1.8769544462    0.0000000000
      3  F         2.5803309703   -1.1605202706    0.0000000000
      4  I        -0.6357233372   -1.5423742240    0.0000000000
      5  C         1.9453402997   -0.0025733126    0.0000000000
      6  C         0.6230331295    0.1268300208    0.0000000000
   Point Group: cs    Number of degrees of freedom:     9


   Energy is  -9769.593825888

 Hessian Updated using BFGS Update

  9 Hessian modes will be used to form the next step
  Hessian Eigenvalues:
     0.035498    0.249957    0.251399    0.262264    0.421112    0.433539
     0.519689    0.613675    1.120819

 Minimum Search - Taking Simple RFO Step
 Searching for Lamda that Minimizes Along All modes
 Value Taken    Lamda =  -0.00007719
 Step Taken.  Stepsize is  0.028931

                             Maximum     Tolerance    Cnvgd?
         Gradient           0.004910      0.000300      NO
         Displacement       0.020271      0.001200      NO
         Energy change     -0.000618      0.000001      NO


 New Cartesian Coordinates Obtained by Inverse Iteration

 Displacement from previous Coordinates is:  0.025362
 ----------------------------------------------------------------
             Standard Nuclear Orientation (Angstroms)
    I     Atom           X                Y                Z
 ----------------------------------------------------------------
    1      F       2.8055431295     0.9945481461     0.0000000000
    2      Br     -0.1425023823     1.8813270952     0.0000000000
    3      F       2.5772552364    -1.1602152893     0.0000000000
    4      I      -0.6310830362    -1.5499166110     0.0000000000
    5      C       1.9423577532    -0.0019906373     0.0000000000
    6      C       0.6196730130     0.1295854669     0.0000000000
 ----------------------------------------------------------------
 Molecular Point Group                 Cs    NOp =  2
 Largest Abelian Subgroup              Cs    NOp =  2
 Nuclear Repulsion Energy =   851.2449570845 hartrees
 There are       59 alpha and       59 beta electrons
 Applying Cartesian multipole field
    Component          Value
    ---------          -----
     (2,0,0)        1.00000E-11
     (0,2,0)        2.00000E-11
     (0,0,2)       -3.00000E-11
 Nucleus-field energy     =     0.0000000258 hartrees
 Requested basis set is 6-311++G(d,p)
 There are 67 shells and 198 basis functions
 A cutoff of  1.0D-11 yielded   1750 shell pairs
 There are     16251 function pairs (     18223 Cartesian)
 Smallest overlap matrix eigenvalue = 6.43E-05
 Guess MOs from SCF MO coefficient file

 -----------------------------------------------------------------------
  General SCF calculation program by
  Eric Jon Sundstrom, Paul Horn, Yuezhi Mao, Dmitri Zuev, Alec White,
  David Stuck, Shaama M.S., Shane Yost, Joonho Lee, David Small,
  Daniel Levine, Susi Lehtola, Hugh Burton, Evgeny Epifanovsky
 -----------------------------------------------------------------------
 Exchange:     0.2000 Hartree-Fock + 0.0800 Slater + 0.7200 B88
 Correlation:  0.1900 VWN1RPA + 0.8100 LYP
 Using SG-1 standard quadrature grid
 using 4 threads for integral computing
 -------------------------------------------------------
 OpenMP Integral computing Module                
 Release: version 2.0, May 2017, Q-Chem Inc. Pleasanton 
 -------------------------------------------------------
 -------------------------------------------------------
 OpenMP BLAS3 based DFT computing Module                
 Release: version 1.0, May 2013, Q-Chem Inc. Pittsburgh 
 -------------------------------------------------------
 A restricted SCF calculation will be
 performed using DIIS
 SCF converges when DIIS error is below 1.0e-08
 ---------------------------------------
  Cycle       Energy         DIIS error
 ---------------------------------------
    1   -9769.5938569084      5.93e-05  
    2   -9769.5938813965      1.91e-05  
    3   -9769.5938800772      2.61e-05  
    4   -9769.5938832095      6.71e-06  
    5   -9769.5938834216      1.23e-06  
    6   -9769.5938834263      6.97e-07  
    7   -9769.5938834279      9.64e-08  
    8   -9769.5938834278      2.98e-08  
    9   -9769.5938834279      9.51e-09  Convergence criterion met
 ---------------------------------------
 SCF time:   CPU 32.54s  wall 9.00s 
 SCF   energy in the final basis set =    -9769.5938834279
 Total energy in the final basis set =    -9769.5938834279

 --------------------------------------------------------------
             Orbital Energies (a.u.) and Symmetries
 --------------------------------------------------------------

 Alpha MOs, Restricted
 -- Occupied --                  
******* -482.86 -176.33 -165.73 -165.73 -165.73  -62.51  -56.34
  1 A'    2 A'    3 A'    4 A'    1 A"    5 A'    6 A'    7 A'                 
-56.331 -56.331 -35.825 -31.319 -31.312 -31.312 -24.750 -24.750
  2 A"    8 A'    9 A'   10 A'    3 A"   11 A'   12 A'   13 A'                 
-22.969 -22.967 -22.967 -22.963 -22.963 -10.381 -10.288  -8.723
 14 A'    4 A"   15 A'   16 A'    5 A"   17 A'   18 A'   19 A'                 
 -6.556  -6.541  -6.541  -6.374  -4.788  -4.771  -4.771  -2.667
 20 A'    6 A"   21 A'   22 A'   23 A'   24 A'    7 A"   25 A'                 
 -2.662  -2.662  -2.650  -2.650  -2.054  -2.048  -2.048  -2.034
 26 A'    8 A"    9 A"   27 A'   28 A'   29 A'   10 A"   30 A'                 
 -2.034  -1.328  -1.268  -0.872  -0.781  -0.699  -0.649  -0.613
 11 A"   31 A'   32 A'   33 A'   34 A'   35 A'   36 A'   37 A'                 
 -0.561  -0.523  -0.482  -0.470  -0.464  -0.416  -0.377  -0.323
 12 A"   38 A'   13 A"   39 A'   40 A'   41 A'   14 A"   42 A'                 
 -0.304  -0.289  -0.262
 15 A"   43 A'   16 A"                                                         
 -- Virtual --                   
 -0.081  -0.042  -0.026  -0.003   0.033   0.046   0.050   0.065
 44 A'   45 A'   17 A"   46 A'   47 A'   48 A'   18 A"   49 A'                 
  0.072   0.076   0.094   0.112   0.112   0.116   0.146   0.173
 50 A'   19 A"   51 A'   20 A"   52 A'   53 A'   54 A'   55 A'                 
  0.181   0.210   0.221   0.236   0.248   0.265   0.269   0.295
 56 A'   57 A'   21 A"   22 A"   58 A'   59 A'   60 A'   61 A'                 
  0.306   0.317   0.333   0.355   0.377   0.390   0.411   0.412
 23 A"   62 A'   63 A'   64 A'   65 A'   24 A"   25 A"   66 A'                 
  0.419   0.428   0.461   0.473   0.498   0.525   0.527   0.553
 26 A"   67 A'   68 A'   69 A'   27 A"   28 A"   70 A'   71 A'                 
  0.570   0.580   0.604   0.666   0.705   0.733   0.750   0.788
 29 A"   72 A'   73 A'   74 A'   75 A'   30 A"   76 A'   77 A'                 
  0.853   0.895   0.957   0.975   1.112   1.136   1.282   1.289
 78 A'   79 A'   80 A'   81 A'   31 A"   32 A"   33 A"   82 A'                 
  1.325   1.353   1.371   1.388   1.400   1.402   1.421   1.521
 34 A"   83 A'   35 A"   84 A'   85 A'   86 A'   87 A'   88 A'                 
  1.535   1.598   1.658   1.817   1.853   1.902   1.922   1.991
 36 A"   89 A'   90 A'   91 A'   37 A"   92 A'   93 A'   38 A"                 
  2.017   2.132   2.174   2.232   2.577   2.785   2.839   3.018
 94 A'   95 A'   96 A'   97 A'   39 A"   40 A"   98 A'   99 A'                 
  3.094   3.345   3.710   3.730   3.731   3.760   3.900   3.945
100 A'  101 A'   41 A"   42 A"  102 A'  103 A'  104 A'   43 A"                 
  3.949   3.976   3.981   3.982   3.994   4.021   4.064   4.073
 44 A"   45 A"   46 A"  105 A'   47 A"  106 A'  107 A'   48 A"                 
  4.161   4.217   4.274   4.364   4.416   4.603   4.902   5.987
108 A'  109 A'  110 A'  111 A'  112 A'  113 A'  114 A'   49 A"                 
  6.028   6.070   6.214   6.260   6.326   6.328   6.436   6.639
115 A'  116 A'   50 A"   51 A"  117 A'  118 A'  119 A'  120 A'                 
  6.839   7.532   7.567   7.661  23.322  24.081  27.847  28.327
121 A'   52 A"  122 A'  123 A'  124 A'  125 A'  126 A'   53 A"                 
 28.360  28.372  28.516  28.532  28.542  28.588  28.685  47.886
127 A'  128 A'   54 A"  129 A'   55 A"  130 A'  131 A'  132 A'                 
 66.697  66.730 127.870 127.896 127.924 151.643 289.727 289.759
133 A'  134 A'   56 A"  135 A'  136 A'  137 A'   57 A"  138 A'                 
289.8841020.6741901.806
139 A'  140 A'  141 A'                                                         

 Beta MOs, Restricted
 -- Occupied --                  
******* -482.86 -176.33 -165.73 -165.73 -165.73  -62.51  -56.34
  1 A'    2 A'    3 A'    4 A'    1 A"    5 A'    6 A'    7 A'                 
-56.331 -56.331 -35.825 -31.319 -31.312 -31.312 -24.750 -24.750
  2 A"    8 A'    9 A'   10 A'    3 A"   11 A'   12 A'   13 A'                 
-22.969 -22.967 -22.967 -22.963 -22.963 -10.381 -10.288  -8.723
 14 A'    4 A"   15 A'   16 A'    5 A"   17 A'   18 A'   19 A'                 
 -6.556  -6.541  -6.541  -6.374  -4.788  -4.771  -4.771  -2.667
 20 A'    6 A"   21 A'   22 A'   23 A'   24 A'    7 A"   25 A'                 
 -2.662  -2.662  -2.650  -2.650  -2.054  -2.048  -2.048  -2.034
 26 A'    8 A"    9 A"   27 A'   28 A'   29 A'   10 A"   30 A'                 
 -2.034  -1.328  -1.268  -0.872  -0.781  -0.699  -0.649  -0.613
 11 A"   31 A'   32 A'   33 A'   34 A'   35 A'   36 A'   37 A'                 
 -0.561  -0.523  -0.482  -0.470  -0.464  -0.416  -0.377  -0.323
 12 A"   38 A'   13 A"   39 A'   40 A'   41 A'   14 A"   42 A'                 
 -0.304  -0.289  -0.262
 15 A"   43 A'   16 A"                                                         
 -- Virtual --                   
 -0.081  -0.042  -0.026  -0.003   0.033   0.046   0.050   0.065
 44 A'   45 A'   17 A"   46 A'   47 A'   48 A'   18 A"   49 A'                 
  0.072   0.076   0.094   0.112   0.112   0.116   0.146   0.173
 50 A'   19 A"   51 A'   20 A"   52 A'   53 A'   54 A'   55 A'                 
  0.181   0.210   0.221   0.236   0.248   0.265   0.269   0.295
 56 A'   57 A'   21 A"   22 A"   58 A'   59 A'   60 A'   61 A'                 
  0.306   0.317   0.333   0.355   0.377   0.390   0.411   0.412
 23 A"   62 A'   63 A'   64 A'   65 A'   24 A"   25 A"   66 A'                 
  0.419   0.428   0.461   0.473   0.498   0.525   0.527   0.553
 26 A"   67 A'   68 A'   69 A'   27 A"   28 A"   70 A'   71 A'                 
  0.570   0.580   0.604   0.666   0.705   0.733   0.750   0.788
 29 A"   72 A'   73 A'   74 A'   75 A'   30 A"   76 A'   77 A'                 
  0.853   0.895   0.957   0.975   1.112   1.136   1.282   1.289
 78 A'   79 A'   80 A'   81 A'   31 A"   32 A"   33 A"   82 A'                 
  1.325   1.353   1.371   1.388   1.400   1.402   1.421   1.521
 34 A"   83 A'   35 A"   84 A'   85 A'   86 A'   87 A'   88 A'                 
  1.535   1.598   1.658   1.817   1.853   1.902   1.922   1.991
 36 A"   89 A'   90 A'   91 A'   37 A"   92 A'   93 A'   38 A"                 
  2.017   2.132   2.174   2.232   2.577   2.785   2.839   3.018
 94 A'   95 A'   96 A'   97 A'   39 A"   40 A"   98 A'   99 A'                 
  3.094   3.345   3.710   3.730   3.731   3.760   3.900   3.945
100 A'  101 A'   41 A"   42 A"  102 A'  103 A'  104 A'   43 A"                 
  3.949   3.976   3.981   3.982   3.994   4.021   4.064   4.073
 44 A"   45 A"   46 A"  105 A'   47 A"  106 A'  107 A'   48 A"                 
  4.161   4.217   4.274   4.364   4.416   4.603   4.902   5.987
108 A'  109 A'  110 A'  111 A'  112 A'  113 A'  114 A'   49 A"                 
  6.028   6.070   6.214   6.260   6.326   6.328   6.436   6.639
115 A'  116 A'   50 A"   51 A"  117 A'  118 A'  119 A'  120 A'                 
  6.839   7.532   7.567   7.661  23.322  24.081  27.847  28.327
121 A'   52 A"  122 A'  123 A'  124 A'  125 A'  126 A'   53 A"                 
 28.360  28.372  28.516  28.532  28.542  28.588  28.685  47.886
127 A'  128 A'   54 A"  129 A'   55 A"  130 A'  131 A'  132 A'                 
 66.697  66.730 127.870 127.896 127.924 151.643 289.727 289.759
133 A'  134 A'   56 A"  135 A'  136 A'  137 A'   57 A"  138 A'                 
289.8841020.6741901.806
139 A'  140 A'  141 A'                                                         
 --------------------------------------------------------------

          Ground-State Mulliken Net Atomic Charges

     Atom                 Charge (a.u.)
  ----------------------------------------
      1 F                    -0.077055
      2 Br                   -0.049395
      3 F                    -0.079922
      4 I                     0.142563
      5 C                    -0.039830
      6 C                     0.103639
  ----------------------------------------
  Sum of atomic charges =     0.000000

 -----------------------------------------------------------------
                    Cartesian Multipole Moments
 -----------------------------------------------------------------
    Charge (ESU x 10^10)
                 0.0000
    Dipole Moment (Debye)
         X      -0.6135      Y      -0.3309      Z      -0.0000
       Tot       0.6970
    Quadrupole Moments (Debye-Ang)
        XX     -68.8552     XY       1.0155     YY     -65.4554
        XZ      -0.0000     YZ       0.0000     ZZ     -68.1337
    Octopole Moments (Debye-Ang^2)
       XXX     -69.3527    XXY       6.2398    XYY     -33.2756
       YYY      28.7039    XXZ      -0.0000    XYZ      -0.0000
       YYZ      -0.0000    XZZ     -17.8123    YZZ       9.5496
       ZZZ      -0.0000
    Hexadecapole Moments (Debye-Ang^3)
      XXXX    -736.4436   XXXY     -61.8817   XXYY    -272.5740
      XYYY     -57.1408   YYYY    -880.9049   XXXZ       0.0000
      XXYZ       0.0000   XYYZ       0.0000   YYYZ      -0.0000
      XXZZ    -128.8307   XYZZ     -22.5029   YYZZ    -174.5426
      XZZZ       0.0000   YZZZ       0.0000   ZZZZ     -82.3615
 -----------------------------------------------------------------
 Calculating analytic gradient of the SCF energy
 Gradient of SCF Energy
            1           2           3           4           5           6
    1   0.0000109  -0.0015108  -0.0001617   0.0020454  -0.0000512  -0.0003325
    2  -0.0002664   0.0046829  -0.0001501   0.0028578   0.0003858  -0.0075099
    3   0.0000000   0.0000000  -0.0000000  -0.0000000   0.0000000  -0.0000000
 Max gradient component =       7.510E-03
 RMS gradient           =       2.277E-03
 Gradient time:  CPU 13.20 s  wall 3.40 s
 Geometry Optimization Parameters
   NAtoms,    NIC,     NZ,  NCons,   NDum,   NFix, NCnnct, MaxDiis
        6      32       0       0       0       0       0       0

 Cartesian Hessian Update
 Hessian Updated using BFGS Update


** GEOMETRY OPTIMIZATION IN DELOCALIZED INTERNAL COORDINATES **
   Searching for a Minimum

   Optimization Cycle:  16

                       Coordinates (Angstroms)
     ATOM                X               Y               Z
      1  F         2.8055431295    0.9945481461    0.0000000000
      2  Br       -0.1425023823    1.8813270952    0.0000000000
      3  F         2.5772552364   -1.1602152893    0.0000000000
      4  I        -0.6310830362   -1.5499166110    0.0000000000
      5  C         1.9423577532   -0.0019906373    0.0000000000
      6  C         0.6196730130    0.1295854669    0.0000000000
   Point Group: cs    Number of degrees of freedom:     9


   Energy is  -9769.593883428

 Hessian Updated using BFGS Update

  9 Hessian modes will be used to form the next step
  Hessian Eigenvalues:
     0.041811    0.240550    0.252250    0.262030    0.380891    0.422344
     0.434475    0.592895    0.708072

 Minimum Search - Taking Simple RFO Step
 Searching for Lamda that Minimizes Along All modes
 Value Taken    Lamda =  -0.00009431
 Step Taken.  Stepsize is  0.024116

                             Maximum     Tolerance    Cnvgd?
         Gradient           0.004305      0.000300      NO
         Displacement       0.013987      0.001200      NO
         Energy change     -0.000058      0.000001      NO


 New Cartesian Coordinates Obtained by Inverse Iteration

 Displacement from previous Coordinates is:  0.020184
 ----------------------------------------------------------------
             Standard Nuclear Orientation (Angstroms)
    I     Atom           X                Y                Z
 ----------------------------------------------------------------
    1      F       2.8050873034     0.9943087669     0.0000000000
    2      Br     -0.1368977127     1.8816906218     0.0000000000
    3      F       2.5743478071    -1.1595564983     0.0000000000
    4      I      -0.6286495551    -1.5559948251     0.0000000000
    5      C       1.9400678459    -0.0010107907     0.0000000000
    6      C       0.6172880250     0.1339008958     0.0000000000
 ----------------------------------------------------------------
 Molecular Point Group                 Cs    NOp =  2
 Largest Abelian Subgroup              Cs    NOp =  2
 Nuclear Repulsion Energy =   851.0208762797 hartrees
 There are       59 alpha and       59 beta electrons
 Applying Cartesian multipole field
    Component          Value
    ---------          -----
     (2,0,0)        1.00000E-11
     (0,2,0)        2.00000E-11
     (0,0,2)       -3.00000E-11
 Nucleus-field energy     =     0.0000000258 hartrees
 Requested basis set is 6-311++G(d,p)
 There are 67 shells and 198 basis functions
 A cutoff of  1.0D-11 yielded   1750 shell pairs
 There are     16255 function pairs (     18228 Cartesian)
 Smallest overlap matrix eigenvalue = 6.52E-05
 Guess MOs from SCF MO coefficient file

 -----------------------------------------------------------------------
  General SCF calculation program by
  Eric Jon Sundstrom, Paul Horn, Yuezhi Mao, Dmitri Zuev, Alec White,
  David Stuck, Shaama M.S., Shane Yost, Joonho Lee, David Small,
  Daniel Levine, Susi Lehtola, Hugh Burton, Evgeny Epifanovsky
 -----------------------------------------------------------------------
 Exchange:     0.2000 Hartree-Fock + 0.0800 Slater + 0.7200 B88
 Correlation:  0.1900 VWN1RPA + 0.8100 LYP
 Using SG-1 standard quadrature grid
 using 4 threads for integral computing
 -------------------------------------------------------
 OpenMP Integral computing Module                
 Release: version 2.0, May 2017, Q-Chem Inc. Pleasanton 
 -------------------------------------------------------
 -------------------------------------------------------
 OpenMP BLAS3 based DFT computing Module                
 Release: version 1.0, May 2013, Q-Chem Inc. Pittsburgh 
 -------------------------------------------------------
 A restricted SCF calculation will be
 performed using DIIS
 SCF converges when DIIS error is below 1.0e-08
 ---------------------------------------
  Cycle       Energy         DIIS error
 ---------------------------------------
    1   -9769.5939205404      6.65e-05  
    2   -9769.5939494922      1.56e-05  
    3   -9769.5939497583      1.53e-05  
    4   -9769.5939506676      6.12e-06  
    5   -9769.5939508095      1.62e-06  
    6   -9769.5939508196      7.55e-07  
    7   -9769.5939508218      1.25e-07  
    8   -9769.5939508218      5.42e-08  
    9   -9769.5939508217      8.72e-09  Convergence criterion met
 ---------------------------------------
 SCF time:   CPU 32.54s  wall 9.00s 
 SCF   energy in the final basis set =    -9769.5939508217
 Total energy in the final basis set =    -9769.5939508217

 --------------------------------------------------------------
             Orbital Energies (a.u.) and Symmetries
 --------------------------------------------------------------

 Alpha MOs, Restricted
 -- Occupied --                  
******* -482.86 -176.33 -165.73 -165.73 -165.73  -62.52  -56.34
  1 A'    2 A'    3 A'    4 A'    1 A"    5 A'    6 A'    7 A'                 
-56.332 -56.332 -35.825 -31.319 -31.312 -31.312 -24.750 -24.750
  2 A"    8 A'    9 A'   10 A'    3 A"   11 A'   12 A'   13 A'                 
-22.969 -22.967 -22.967 -22.962 -22.962 -10.381 -10.288  -8.724
 14 A'    4 A"   15 A'   16 A'    5 A"   17 A'   18 A'   19 A'                 
 -6.557  -6.542  -6.542  -6.374  -4.788  -4.771  -4.771  -2.667
 20 A'   21 A'    6 A"   22 A'   23 A'   24 A'    7 A"   25 A'                 
 -2.663  -2.663  -2.651  -2.651  -2.053  -2.048  -2.048  -2.034
 26 A'    8 A"    9 A"   27 A'   28 A'   29 A'   10 A"   30 A'                 
 -2.034  -1.328  -1.268  -0.873  -0.781  -0.698  -0.649  -0.613
 11 A"   31 A'   32 A'   33 A'   34 A'   35 A'   36 A'   37 A'                 
 -0.561  -0.523  -0.482  -0.470  -0.464  -0.416  -0.378  -0.323
 12 A"   38 A'   13 A"   39 A'   40 A'   41 A'   14 A"   42 A'                 
 -0.304  -0.289  -0.262
 15 A"   43 A'   16 A"                                                         
 -- Virtual --                   
 -0.081  -0.041  -0.026  -0.003   0.033   0.047   0.050   0.065
 44 A'   45 A'   17 A"   46 A'   47 A'   48 A'   18 A"   49 A'                 
  0.072   0.076   0.094   0.112   0.112   0.116   0.146   0.173
 50 A'   19 A"   51 A'   20 A"   52 A'   53 A'   54 A'   55 A'                 
  0.181   0.210   0.221   0.236   0.248   0.265   0.269   0.295
 56 A'   57 A'   21 A"   22 A"   58 A'   59 A'   60 A'   61 A'                 
  0.306   0.318   0.333   0.354   0.377   0.390   0.410   0.412
 23 A"   62 A'   63 A'   64 A'   65 A'   24 A"   25 A"   66 A'                 
  0.419   0.428   0.461   0.473   0.499   0.524   0.526   0.553
 26 A"   67 A'   68 A'   69 A'   27 A"   28 A"   70 A'   71 A'                 
  0.570   0.580   0.603   0.664   0.706   0.732   0.751   0.788
 29 A"   72 A'   73 A'   74 A'   75 A'   30 A"   76 A'   77 A'                 
  0.854   0.897   0.957   0.975   1.112   1.137   1.283   1.289
 78 A'   79 A'   80 A'   81 A'   31 A"   32 A"   33 A"   82 A'                 
  1.325   1.353   1.371   1.388   1.400   1.402   1.421   1.522
 34 A"   83 A'   35 A"   84 A'   85 A'   86 A'   87 A'   88 A'                 
  1.536   1.598   1.659   1.818   1.853   1.901   1.923   1.990
 36 A"   89 A'   90 A'   91 A'   37 A"   92 A'   93 A'   38 A"                 
  2.016   2.131   2.175   2.231   2.577   2.785   2.840   3.018
 94 A'   95 A'   96 A'   97 A'   39 A"   40 A"   98 A'   99 A'                 
  3.095   3.347   3.711   3.730   3.731   3.760   3.900   3.945
100 A'  101 A'   41 A"   42 A"  102 A'  103 A'  104 A'   43 A"                 
  3.949   3.977   3.981   3.982   3.994   4.021   4.063   4.073
 44 A"   45 A"   46 A"  105 A'   47 A"  106 A'  107 A'   48 A"                 
  4.161   4.217   4.274   4.364   4.415   4.603   4.903   5.987
108 A'  109 A'  110 A'  111 A'  112 A'  113 A'  114 A'   49 A"                 
  6.028   6.069   6.214   6.260   6.326   6.328   6.436   6.642
115 A'  116 A'   50 A"   51 A"  117 A'  118 A'  119 A'  120 A'                 
  6.839   7.532   7.566   7.661  23.322  24.080  27.846  28.327
121 A'   52 A"  122 A'  123 A'  124 A'  125 A'  126 A'   53 A"                 
 28.360  28.371  28.516  28.532  28.542  28.587  28.685  47.887
127 A'  128 A'   54 A"  129 A'   55 A"  130 A'  131 A'  132 A'                 
 66.697  66.730 127.870 127.895 127.923 151.642 289.726 289.759
133 A'  134 A'   56 A"  135 A'  136 A'  137 A'   57 A"  138 A'                 
289.8841020.6761901.805
139 A'  140 A'  141 A'                                                         

 Beta MOs, Restricted
 -- Occupied --                  
******* -482.86 -176.33 -165.73 -165.73 -165.73  -62.52  -56.34
  1 A'    2 A'    3 A'    4 A'    1 A"    5 A'    6 A'    7 A'                 
-56.332 -56.332 -35.825 -31.319 -31.312 -31.312 -24.750 -24.750
  2 A"    8 A'    9 A'   10 A'    3 A"   11 A'   12 A'   13 A'                 
-22.969 -22.967 -22.967 -22.962 -22.962 -10.381 -10.288  -8.724
 14 A'    4 A"   15 A'   16 A'    5 A"   17 A'   18 A'   19 A'                 
 -6.557  -6.542  -6.542  -6.374  -4.788  -4.771  -4.771  -2.667
 20 A'   21 A'    6 A"   22 A'   23 A'   24 A'    7 A"   25 A'                 
 -2.663  -2.663  -2.651  -2.651  -2.053  -2.048  -2.048  -2.034
 26 A'    8 A"    9 A"   27 A'   28 A'   29 A'   10 A"   30 A'                 
 -2.034  -1.328  -1.268  -0.873  -0.781  -0.698  -0.649  -0.613
 11 A"   31 A'   32 A'   33 A'   34 A'   35 A'   36 A'   37 A'                 
 -0.561  -0.523  -0.482  -0.470  -0.464  -0.416  -0.378  -0.323
 12 A"   38 A'   13 A"   39 A'   40 A'   41 A'   14 A"   42 A'                 
 -0.304  -0.289  -0.262
 15 A"   43 A'   16 A"                                                         
 -- Virtual --                   
 -0.081  -0.041  -0.026  -0.003   0.033   0.047   0.050   0.065
 44 A'   45 A'   17 A"   46 A'   47 A'   48 A'   18 A"   49 A'                 
  0.072   0.076   0.094   0.112   0.112   0.116   0.146   0.173
 50 A'   19 A"   51 A'   20 A"   52 A'   53 A'   54 A'   55 A'                 
  0.181   0.210   0.221   0.236   0.248   0.265   0.269   0.295
 56 A'   57 A'   21 A"   22 A"   58 A'   59 A'   60 A'   61 A'                 
  0.306   0.318   0.333   0.354   0.377   0.390   0.410   0.412
 23 A"   62 A'   63 A'   64 A'   65 A'   24 A"   25 A"   66 A'                 
  0.419   0.428   0.461   0.473   0.499   0.524   0.526   0.553
 26 A"   67 A'   68 A'   69 A'   27 A"   28 A"   70 A'   71 A'                 
  0.570   0.580   0.603   0.664   0.706   0.732   0.751   0.788
 29 A"   72 A'   73 A'   74 A'   75 A'   30 A"   76 A'   77 A'                 
  0.854   0.897   0.957   0.975   1.112   1.137   1.283   1.289
 78 A'   79 A'   80 A'   81 A'   31 A"   32 A"   33 A"   82 A'                 
  1.325   1.353   1.371   1.388   1.400   1.402   1.421   1.522
 34 A"   83 A'   35 A"   84 A'   85 A'   86 A'   87 A'   88 A'                 
  1.536   1.598   1.659   1.818   1.853   1.901   1.923   1.990
 36 A"   89 A'   90 A'   91 A'   37 A"   92 A'   93 A'   38 A"                 
  2.016   2.131   2.175   2.231   2.577   2.785   2.840   3.018
 94 A'   95 A'   96 A'   97 A'   39 A"   40 A"   98 A'   99 A'                 
  3.095   3.347   3.711   3.730   3.731   3.760   3.900   3.945
100 A'  101 A'   41 A"   42 A"  102 A'  103 A'  104 A'   43 A"                 
  3.949   3.977   3.981   3.982   3.994   4.021   4.063   4.073
 44 A"   45 A"   46 A"  105 A'   47 A"  106 A'  107 A'   48 A"                 
  4.161   4.217   4.274   4.364   4.415   4.603   4.903   5.987
108 A'  109 A'  110 A'  111 A'  112 A'  113 A'  114 A'   49 A"                 
  6.028   6.069   6.214   6.260   6.326   6.328   6.436   6.642
115 A'  116 A'   50 A"   51 A"  117 A'  118 A'  119 A'  120 A'                 
  6.839   7.532   7.566   7.661  23.322  24.080  27.846  28.327
121 A'   52 A"  122 A'  123 A'  124 A'  125 A'  126 A'   53 A"                 
 28.360  28.371  28.516  28.532  28.542  28.587  28.685  47.887
127 A'  128 A'   54 A"  129 A'   55 A"  130 A'  131 A'  132 A'                 
 66.697  66.730 127.870 127.895 127.923 151.642 289.726 289.759
133 A'  134 A'   56 A"  135 A'  136 A'  137 A'   57 A"  138 A'                 
289.8841020.6761901.805
139 A'  140 A'  141 A'                                                         
 --------------------------------------------------------------

          Ground-State Mulliken Net Atomic Charges

     Atom                 Charge (a.u.)
  ----------------------------------------
      1 F                    -0.076954
      2 Br                   -0.047662
      3 F                    -0.079717
      4 I                     0.140478
      5 C                    -0.040651
      6 C                     0.104507
  ----------------------------------------
  Sum of atomic charges =     0.000000

 -----------------------------------------------------------------
                    Cartesian Multipole Moments
 -----------------------------------------------------------------
    Charge (ESU x 10^10)
                 0.0000
    Dipole Moment (Debye)
         X      -0.6130      Y      -0.3069      Z      -0.0000
       Tot       0.6856
    Quadrupole Moments (Debye-Ang)
        XX     -68.9068     XY       1.0119     YY     -65.3952
        XZ      -0.0000     YZ      -0.0000     ZZ     -68.1338
    Octopole Moments (Debye-Ang^2)
       XXX     -69.7356    XXY       6.4023    XYY     -33.3613
       YYY      29.1581    XXZ      -0.0000    XYZ      -0.0000
       YYZ      -0.0000    XZZ     -17.9424    YZZ       9.7269
       ZZZ       0.0000
    Hexadecapole Moments (Debye-Ang^3)
      XXXX    -735.2293   XXXY     -62.7790   XXYY    -272.9868
      XYYY     -57.5959   YYYY    -883.1765   XXXZ      -0.0000
      XXYZ      -0.0000   XYYZ       0.0000   YYYZ      -0.0000
      XXZZ    -128.5926   XYZZ     -22.7494   YYZZ    -175.0821
      XZZZ      -0.0000   YZZZ      -0.0000   ZZZZ     -82.3667
 -----------------------------------------------------------------
 Calculating analytic gradient of the SCF energy
 Gradient of SCF Energy
            1           2           3           4           5           6
    1   0.0000651  -0.0000836   0.0000145   0.0018189  -0.0000510  -0.0017639
    2  -0.0002933   0.0029195  -0.0001397   0.0017953   0.0003480  -0.0046298
    3  -0.0000000  -0.0000000   0.0000000  -0.0000000  -0.0000000   0.0000000
 Max gradient component =       4.630E-03
 RMS gradient           =       1.488E-03
 Gradient time:  CPU 13.32 s  wall 3.43 s
 Geometry Optimization Parameters
   NAtoms,    NIC,     NZ,  NCons,   NDum,   NFix, NCnnct, MaxDiis
        6      32       0       0       0       0       0       0

 Cartesian Hessian Update
 Hessian Updated using BFGS Update


** GEOMETRY OPTIMIZATION IN DELOCALIZED INTERNAL COORDINATES **
   Searching for a Minimum

   Optimization Cycle:  17

                       Coordinates (Angstroms)
     ATOM                X               Y               Z
      1  F         2.8050873034    0.9943087669    0.0000000000
      2  Br       -0.1368977127    1.8816906218    0.0000000000
      3  F         2.5743478071   -1.1595564983    0.0000000000
      4  I        -0.6286495551   -1.5559948251    0.0000000000
      5  C         1.9400678459   -0.0010107907    0.0000000000
      6  C         0.6172880250    0.1339008958    0.0000000000
   Point Group: cs    Number of degrees of freedom:     9


   Energy is  -9769.593950822

 Hessian Updated using BFGS Update

  9 Hessian modes will be used to form the next step
  Hessian Eigenvalues:
     0.053353    0.158359    0.252524    0.262638    0.292125    0.421492
     0.434598    0.574803    0.649598

 Minimum Search - Taking Simple RFO Step
 Searching for Lamda that Minimizes Along All modes
 Value Taken    Lamda =  -0.00007103
 Step Taken.  Stepsize is  0.019737

                             Maximum     Tolerance    Cnvgd?
         Gradient           0.002776      0.000300      NO
         Displacement       0.015619      0.001200      NO
         Energy change     -0.000067      0.000001      NO


 New Cartesian Coordinates Obtained by Inverse Iteration

 Displacement from previous Coordinates is:  0.013292
 ----------------------------------------------------------------
             Standard Nuclear Orientation (Angstroms)
    I     Atom           X                Y                Z
 ----------------------------------------------------------------
    1      F       2.8071431293     0.9940266082     0.0000000000
    2      Br     -0.1369074308     1.8776225296     0.0000000000
    3      F       2.5724879941    -1.1594870007     0.0000000000
    4      I      -0.6294670483    -1.5573214354     0.0000000000
    5      C       1.9402240952    -0.0000445522     0.0000000000
    6      C       0.6177629741     0.1385420210     0.0000000000
 ----------------------------------------------------------------
 Molecular Point Group                 Cs    NOp =  2
 Largest Abelian Subgroup              Cs    NOp =  2
 Nuclear Repulsion Energy =   851.2726559624 hartrees
 There are       59 alpha and       59 beta electrons
 Applying Cartesian multipole field
    Component          Value
    ---------          -----
     (2,0,0)        1.00000E-11
     (0,2,0)        2.00000E-11
     (0,0,2)       -3.00000E-11
 Nucleus-field energy     =     0.0000000258 hartrees
 Requested basis set is 6-311++G(d,p)
 There are 67 shells and 198 basis functions
 A cutoff of  1.0D-11 yielded   1750 shell pairs
 There are     16255 function pairs (     18228 Cartesian)
 Smallest overlap matrix eigenvalue = 6.50E-05
 Guess MOs from SCF MO coefficient file

 -----------------------------------------------------------------------
  General SCF calculation program by
  Eric Jon Sundstrom, Paul Horn, Yuezhi Mao, Dmitri Zuev, Alec White,
  David Stuck, Shaama M.S., Shane Yost, Joonho Lee, David Small,
  Daniel Levine, Susi Lehtola, Hugh Burton, Evgeny Epifanovsky
 -----------------------------------------------------------------------
 Exchange:     0.2000 Hartree-Fock + 0.0800 Slater + 0.7200 B88
 Correlation:  0.1900 VWN1RPA + 0.8100 LYP
 Using SG-1 standard quadrature grid
 using 4 threads for integral computing
 -------------------------------------------------------
 OpenMP Integral computing Module                
 Release: version 2.0, May 2017, Q-Chem Inc. Pleasanton 
 -------------------------------------------------------
 -------------------------------------------------------
 OpenMP BLAS3 based DFT computing Module                
 Release: version 1.0, May 2013, Q-Chem Inc. Pittsburgh 
 -------------------------------------------------------
 A restricted SCF calculation will be
 performed using DIIS
 SCF converges when DIIS error is below 1.0e-08
 ---------------------------------------
  Cycle       Energy         DIIS error
 ---------------------------------------
    1   -9769.5939710193      6.32e-05  
    2   -9769.5939965461      1.44e-05  
    3   -9769.5939963740      1.69e-05  
    4   -9769.5939974599      5.39e-06  
    5   -9769.5939975814      1.64e-06  
    6   -9769.5939975917      5.52e-07  
    7   -9769.5939975929      1.37e-07  
    8   -9769.5939975929      3.36e-08  
    9   -9769.5939975929      6.24e-09  Convergence criterion met
 ---------------------------------------
 SCF time:   CPU 32.55s  wall 8.00s 
 SCF   energy in the final basis set =    -9769.5939975929
 Total energy in the final basis set =    -9769.5939975929

 --------------------------------------------------------------
             Orbital Energies (a.u.) and Symmetries
 --------------------------------------------------------------

 Alpha MOs, Restricted
 -- Occupied --                  
******* -482.86 -176.33 -165.73 -165.73 -165.73  -62.52  -56.34
  1 A'    2 A'    3 A'    4 A'    1 A"    5 A'    6 A'    7 A'                 
-56.332 -56.332 -35.824 -31.318 -31.311 -31.311 -24.750 -24.750
  2 A"    8 A'    9 A'   10 A'    3 A"   11 A'   12 A'   13 A'                 
-22.968 -22.967 -22.967 -22.962 -22.962 -10.381 -10.288  -8.724
 14 A'    4 A"   15 A'   16 A'    5 A"   17 A'   18 A'   19 A'                 
 -6.557  -6.542  -6.542  -6.374  -4.787  -4.771  -4.771  -2.668
 20 A'   21 A'    6 A"   22 A'   23 A'   24 A'    7 A"   25 A'                 
 -2.663  -2.663  -2.651  -2.651  -2.053  -2.048  -2.048  -2.033
 26 A'    8 A"    9 A"   27 A'   28 A'   29 A'   10 A"   30 A'                 
 -2.033  -1.328  -1.268  -0.874  -0.781  -0.697  -0.649  -0.613
 11 A"   31 A'   32 A'   33 A'   34 A'   35 A'   36 A'   37 A'                 
 -0.561  -0.524  -0.482  -0.470  -0.464  -0.416  -0.378  -0.324
 12 A"   38 A'   13 A"   39 A'   40 A'   41 A'   14 A"   42 A'                 
 -0.304  -0.288  -0.262
 15 A"   43 A'   16 A"                                                         
 -- Virtual --                   
 -0.082  -0.040  -0.026  -0.003   0.033   0.047   0.050   0.065
 44 A'   45 A'   17 A"   46 A'   47 A'   48 A'   18 A"   49 A'                 
  0.072   0.076   0.094   0.112   0.112   0.116   0.146   0.174
 50 A'   19 A"   51 A'   20 A"   52 A'   53 A'   54 A'   55 A'                 
  0.181   0.210   0.221   0.236   0.248   0.265   0.268   0.295
 56 A'   57 A'   21 A"   22 A"   58 A'   59 A'   60 A'   61 A'                 
  0.306   0.318   0.333   0.354   0.377   0.391   0.410   0.413
 23 A"   62 A'   63 A'   64 A'   65 A'   24 A"   25 A"   66 A'                 
  0.418   0.428   0.461   0.473   0.499   0.524   0.526   0.554
 26 A"   67 A'   68 A'   69 A'   27 A"   28 A"   70 A'   71 A'                 
  0.570   0.579   0.604   0.663   0.706   0.732   0.752   0.788
 29 A"   72 A'   73 A'   74 A'   75 A'   30 A"   76 A'   77 A'                 
  0.855   0.898   0.957   0.975   1.112   1.138   1.283   1.289
 78 A'   79 A'   80 A'   81 A'   31 A"   32 A"   33 A"   82 A'                 
  1.325   1.352   1.372   1.388   1.400   1.401   1.421   1.523
 34 A"   83 A'   35 A"   84 A'   85 A'   86 A'   87 A'   88 A'                 
  1.536   1.600   1.659   1.819   1.853   1.901   1.923   1.990
 36 A"   89 A'   90 A'   91 A'   37 A"   92 A'   93 A'   38 A"                 
  2.016   2.131   2.176   2.230   2.577   2.785   2.841   3.018
 94 A'   95 A'   96 A'   97 A'   39 A"   40 A"   98 A'   99 A'                 
  3.096   3.348   3.711   3.730   3.731   3.761   3.900   3.946
100 A'  101 A'   41 A"   42 A"  102 A'  103 A'  104 A'   43 A"                 
  3.949   3.977   3.980   3.983   3.994   4.021   4.064   4.074
 44 A"   45 A"   46 A"  105 A'   47 A"  106 A'  107 A'   48 A"                 
  4.162   4.217   4.274   4.364   4.413   4.603   4.903   5.987
108 A'  109 A'  110 A'  111 A'  112 A'  113 A'  114 A'   49 A"                 
  6.027   6.068   6.214   6.261   6.326   6.328   6.435   6.645
115 A'  116 A'   50 A"   51 A"  117 A'  118 A'  119 A'  120 A'                 
  6.839   7.531   7.566   7.661  23.323  24.080  27.846  28.328
121 A'   52 A"  122 A'  123 A'  124 A'  125 A'  126 A'   53 A"                 
 28.360  28.371  28.517  28.533  28.542  28.587  28.685  47.889
127 A'  128 A'   54 A"  129 A'   55 A"  130 A'  131 A'  132 A'                 
 66.697  66.730 127.870 127.895 127.923 151.642 289.726 289.759
133 A'  134 A'   56 A"  135 A'  136 A'  137 A'   57 A"  138 A'                 
289.8841020.6791901.804
139 A'  140 A'  141 A'                                                         

 Beta MOs, Restricted
 -- Occupied --                  
******* -482.86 -176.33 -165.73 -165.73 -165.73  -62.52  -56.34
  1 A'    2 A'    3 A'    4 A'    1 A"    5 A'    6 A'    7 A'                 
-56.332 -56.332 -35.824 -31.318 -31.311 -31.311 -24.750 -24.750
  2 A"    8 A'    9 A'   10 A'    3 A"   11 A'   12 A'   13 A'                 
-22.968 -22.967 -22.967 -22.962 -22.962 -10.381 -10.288  -8.724
 14 A'    4 A"   15 A'   16 A'    5 A"   17 A'   18 A'   19 A'                 
 -6.557  -6.542  -6.542  -6.374  -4.787  -4.771  -4.771  -2.668
 20 A'   21 A'    6 A"   22 A'   23 A'   24 A'    7 A"   25 A'                 
 -2.663  -2.663  -2.651  -2.651  -2.053  -2.048  -2.048  -2.033
 26 A'    8 A"    9 A"   27 A'   28 A'   29 A'   10 A"   30 A'                 
 -2.033  -1.328  -1.268  -0.874  -0.781  -0.697  -0.649  -0.613
 11 A"   31 A'   32 A'   33 A'   34 A'   35 A'   36 A'   37 A'                 
 -0.561  -0.524  -0.482  -0.470  -0.464  -0.416  -0.378  -0.324
 12 A"   38 A'   13 A"   39 A'   40 A'   41 A'   14 A"   42 A'                 
 -0.304  -0.288  -0.262
 15 A"   43 A'   16 A"                                                         
 -- Virtual --                   
 -0.082  -0.040  -0.026  -0.003   0.033   0.047   0.050   0.065
 44 A'   45 A'   17 A"   46 A'   47 A'   48 A'   18 A"   49 A'                 
  0.072   0.076   0.094   0.112   0.112   0.116   0.146   0.174
 50 A'   19 A"   51 A'   20 A"   52 A'   53 A'   54 A'   55 A'                 
  0.181   0.210   0.221   0.236   0.248   0.265   0.268   0.295
 56 A'   57 A'   21 A"   22 A"   58 A'   59 A'   60 A'   61 A'                 
  0.306   0.318   0.333   0.354   0.377   0.391   0.410   0.413
 23 A"   62 A'   63 A'   64 A'   65 A'   24 A"   25 A"   66 A'                 
  0.418   0.428   0.461   0.473   0.499   0.524   0.526   0.554
 26 A"   67 A'   68 A'   69 A'   27 A"   28 A"   70 A'   71 A'                 
  0.570   0.579   0.604   0.663   0.706   0.732   0.752   0.788
 29 A"   72 A'   73 A'   74 A'   75 A'   30 A"   76 A'   77 A'                 
  0.855   0.898   0.957   0.975   1.112   1.138   1.283   1.289
 78 A'   79 A'   80 A'   81 A'   31 A"   32 A"   33 A"   82 A'                 
  1.325   1.352   1.372   1.388   1.400   1.401   1.421   1.523
 34 A"   83 A'   35 A"   84 A'   85 A'   86 A'   87 A'   88 A'                 
  1.536   1.600   1.659   1.819   1.853   1.901   1.923   1.990
 36 A"   89 A'   90 A'   91 A'   37 A"   92 A'   93 A'   38 A"                 
  2.016   2.131   2.176   2.230   2.577   2.785   2.841   3.018
 94 A'   95 A'   96 A'   97 A'   39 A"   40 A"   98 A'   99 A'                 
  3.096   3.348   3.711   3.730   3.731   3.761   3.900   3.946
100 A'  101 A'   41 A"   42 A"  102 A'  103 A'  104 A'   43 A"                 
  3.949   3.977   3.980   3.983   3.994   4.021   4.064   4.074
 44 A"   45 A"   46 A"  105 A'   47 A"  106 A'  107 A'   48 A"                 
  4.162   4.217   4.274   4.364   4.413   4.603   4.903   5.987
108 A'  109 A'  110 A'  111 A'  112 A'  113 A'  114 A'   49 A"                 
  6.027   6.068   6.214   6.261   6.326   6.328   6.435   6.645
115 A'  116 A'   50 A"   51 A"  117 A'  118 A'  119 A'  120 A'                 
  6.839   7.531   7.566   7.661  23.323  24.080  27.846  28.328
121 A'   52 A"  122 A'  123 A'  124 A'  125 A'  126 A'   53 A"                 
 28.360  28.371  28.517  28.533  28.542  28.587  28.685  47.889
127 A'  128 A'   54 A"  129 A'   55 A"  130 A'  131 A'  132 A'                 
 66.697  66.730 127.870 127.895 127.923 151.642 289.726 289.759
133 A'  134 A'   56 A"  135 A'  136 A'  137 A'   57 A"  138 A'                 
289.8841020.6791901.804
139 A'  140 A'  141 A'                                                         
 --------------------------------------------------------------

          Ground-State Mulliken Net Atomic Charges

     Atom                 Charge (a.u.)
  ----------------------------------------
      1 F                    -0.077288
      2 Br                   -0.045585
      3 F                    -0.079687
      4 I                     0.138212
      5 C                    -0.040431
      6 C                     0.104779
  ----------------------------------------
  Sum of atomic charges =     0.000000

 -----------------------------------------------------------------
                    Cartesian Multipole Moments
 -----------------------------------------------------------------
    Charge (ESU x 10^10)
                 0.0000
    Dipole Moment (Debye)
         X      -0.6136      Y      -0.2760      Z      -0.0000
       Tot       0.6728
    Quadrupole Moments (Debye-Ang)
        XX     -68.9200     XY       0.9961     YY     -65.3858
        XZ       0.0000     YZ      -0.0000     ZZ     -68.1316
    Octopole Moments (Debye-Ang^2)
       XXX     -69.7030    XXY       6.5030    XYY     -33.3417
       YYY      29.5154    XXZ       0.0000    XYZ      -0.0000
       YYZ      -0.0000    XZZ     -17.9193    YZZ       9.8579
       ZZZ      -0.0000
    Hexadecapole Moments (Debye-Ang^3)
      XXXX    -735.6800   XXXY     -63.2796   XXYY    -272.8384
      XYYY     -57.9273   YYYY    -882.3265   XXXZ       0.0000
      XXYZ      -0.0000   XYYZ       0.0000   YYYZ      -0.0000
      XXZZ    -128.6505   XYZZ     -22.8747   YYZZ    -174.9025
      XZZZ      -0.0000   YZZZ      -0.0000   ZZZZ     -82.3693
 -----------------------------------------------------------------
 Calculating analytic gradient of the SCF energy
 Gradient of SCF Energy
            1           2           3           4           5           6
    1   0.0001094   0.0009048   0.0000278   0.0012450  -0.0000590  -0.0022279
    2  -0.0002598   0.0004929  -0.0001090   0.0011252   0.0001848  -0.0014341
    3   0.0000000  -0.0000000  -0.0000000  -0.0000000  -0.0000000   0.0000000
 Max gradient component =       2.228E-03
 RMS gradient           =       7.827E-04
 Gradient time:  CPU 13.19 s  wall 3.40 s
 Geometry Optimization Parameters
   NAtoms,    NIC,     NZ,  NCons,   NDum,   NFix, NCnnct, MaxDiis
        6      32       0       0       0       0       0       0

 Cartesian Hessian Update
 Hessian Updated using BFGS Update


** GEOMETRY OPTIMIZATION IN DELOCALIZED INTERNAL COORDINATES **
   Searching for a Minimum

   Optimization Cycle:  18

                       Coordinates (Angstroms)
     ATOM                X               Y               Z
      1  F         2.8071431293    0.9940266082    0.0000000000
      2  Br       -0.1369074308    1.8776225296    0.0000000000
      3  F         2.5724879941   -1.1594870007    0.0000000000
      4  I        -0.6294670483   -1.5573214354    0.0000000000
      5  C         1.9402240952   -0.0000445522    0.0000000000
      6  C         0.6177629741    0.1385420210    0.0000000000
   Point Group: cs    Number of degrees of freedom:     9


   Energy is  -9769.593997593

 Hessian Updated using BFGS Update

  9 Hessian modes will be used to form the next step
  Hessian Eigenvalues:
     0.051555    0.117192    0.251645    0.262428    0.302245    0.421515
     0.434645    0.552804    0.628707

 Minimum Search - Taking Simple RFO Step
 Searching for Lamda that Minimizes Along All modes
 Value Taken    Lamda =  -0.00002617
 Step Taken.  Stepsize is  0.016093

                             Maximum     Tolerance    Cnvgd?
         Gradient           0.001467      0.000300      NO
         Displacement       0.009102      0.001200      NO
         Energy change     -0.000047      0.000001      NO


 New Cartesian Coordinates Obtained by Inverse Iteration

 Displacement from previous Coordinates is:  0.014211
 ----------------------------------------------------------------
             Standard Nuclear Orientation (Angstroms)
    I     Atom           X                Y                Z
 ----------------------------------------------------------------
    1      F       2.8098200808     0.9936600776     0.0000000000
    2      Br     -0.1407905353     1.8739840043     0.0000000000
    3      F       2.5721600297    -1.1599599244     0.0000000000
    4      I      -0.6316614608    -1.5556461382     0.0000000000
    5      C       1.9418731216     0.0003532375     0.0000000000
    6      C       0.6198424777     0.1409469136     0.0000000000
 ----------------------------------------------------------------
 Molecular Point Group                 Cs    NOp =  2
 Largest Abelian Subgroup              Cs    NOp =  2
 Nuclear Repulsion Energy =   851.4664818878 hartrees
 There are       59 alpha and       59 beta electrons
 Applying Cartesian multipole field
    Component          Value
    ---------          -----
     (2,0,0)        1.00000E-11
     (0,2,0)        2.00000E-11
     (0,0,2)       -3.00000E-11
 Nucleus-field energy     =     0.0000000258 hartrees
 Requested basis set is 6-311++G(d,p)
 There are 67 shells and 198 basis functions
 A cutoff of  1.0D-11 yielded   1749 shell pairs
 There are     16254 function pairs (     18227 Cartesian)
 Smallest overlap matrix eigenvalue = 6.43E-05
 Guess MOs from SCF MO coefficient file

 -----------------------------------------------------------------------
  General SCF calculation program by
  Eric Jon Sundstrom, Paul Horn, Yuezhi Mao, Dmitri Zuev, Alec White,
  David Stuck, Shaama M.S., Shane Yost, Joonho Lee, David Small,
  Daniel Levine, Susi Lehtola, Hugh Burton, Evgeny Epifanovsky
 -----------------------------------------------------------------------
 Exchange:     0.2000 Hartree-Fock + 0.0800 Slater + 0.7200 B88
 Correlation:  0.1900 VWN1RPA + 0.8100 LYP
 Using SG-1 standard quadrature grid
 using 4 threads for integral computing
 -------------------------------------------------------
 OpenMP Integral computing Module                
 Release: version 2.0, May 2017, Q-Chem Inc. Pleasanton 
 -------------------------------------------------------
 -------------------------------------------------------
 OpenMP BLAS3 based DFT computing Module                
 Release: version 1.0, May 2013, Q-Chem Inc. Pittsburgh 
 -------------------------------------------------------
 A restricted SCF calculation will be
 performed using DIIS
 SCF converges when DIIS error is below 1.0e-08
 ---------------------------------------
  Cycle       Energy         DIIS error
 ---------------------------------------
    1   -9769.5940013954      4.15e-05  
    2   -9769.5940142280      9.14e-06  
    3   -9769.5940143372      8.76e-06  
    4   -9769.5940146521      3.50e-06  
    5   -9769.5940146967      1.06e-06  
    6   -9769.5940147014      4.32e-07  
    7   -9769.5940147021      9.94e-08  
    8   -9769.5940147020      3.10e-08  
    9   -9769.5940147021      4.30e-09  Convergence criterion met
 ---------------------------------------
 SCF time:   CPU 32.54s  wall 9.00s 
 SCF   energy in the final basis set =    -9769.5940147021
 Total energy in the final basis set =    -9769.5940147021

 --------------------------------------------------------------
             Orbital Energies (a.u.) and Symmetries
 --------------------------------------------------------------

 Alpha MOs, Restricted
 -- Occupied --                  
******* -482.86 -176.33 -165.73 -165.73 -165.73  -62.52  -56.34
  1 A'    2 A'    3 A'    4 A'    1 A"    5 A'    6 A'    7 A'                 
-56.332 -56.332 -35.824 -31.318 -31.311 -31.311 -24.750 -24.750
  2 A"    8 A'    9 A'   10 A'    3 A"   11 A'   12 A'   13 A'                 
-22.968 -22.967 -22.967 -22.962 -22.962 -10.381 -10.288  -8.725
 14 A'    4 A"   15 A'   16 A'    5 A"   17 A'   18 A'   19 A'                 
 -6.557  -6.542  -6.542  -6.374  -4.787  -4.771  -4.770  -2.668
 20 A'   21 A'    6 A"   22 A'   23 A'   24 A'    7 A"   25 A'                 
 -2.664  -2.663  -2.652  -2.652  -2.053  -2.048  -2.047  -2.033
 26 A'    8 A"    9 A"   27 A'   28 A'   29 A'   10 A"   30 A'                 
 -2.033  -1.328  -1.268  -0.874  -0.782  -0.697  -0.649  -0.613
 11 A"   31 A'   32 A'   33 A'   34 A'   35 A'   36 A'   37 A'                 
 -0.561  -0.524  -0.482  -0.470  -0.465  -0.416  -0.378  -0.324
 12 A"   38 A'   13 A"   39 A'   40 A'   41 A'   14 A"   42 A'                 
 -0.304  -0.288  -0.262
 15 A"   43 A'   16 A"                                                         
 -- Virtual --                   
 -0.082  -0.039  -0.025  -0.003   0.033   0.047   0.050   0.065
 44 A'   45 A'   17 A"   46 A'   47 A'   48 A'   18 A"   49 A'                 
  0.072   0.076   0.094   0.112   0.112   0.116   0.146   0.174
 50 A'   19 A"   51 A'   52 A'   20 A"   53 A'   54 A'   55 A'                 
  0.180   0.210   0.221   0.236   0.247   0.265   0.269   0.295
 56 A'   57 A'   21 A"   22 A"   58 A'   59 A'   60 A'   61 A'                 
  0.306   0.318   0.333   0.353   0.377   0.391   0.410   0.413
 23 A"   62 A'   63 A'   64 A'   65 A'   24 A"   25 A"   66 A'                 
  0.418   0.429   0.462   0.473   0.499   0.524   0.527   0.554
 26 A"   67 A'   68 A'   69 A'   27 A"   28 A"   70 A'   71 A'                 
  0.569   0.578   0.604   0.662   0.706   0.732   0.752   0.788
 29 A"   72 A'   73 A'   74 A'   75 A'   30 A"   76 A'   77 A'                 
  0.854   0.899   0.958   0.976   1.112   1.138   1.283   1.288
 78 A'   79 A'   80 A'   81 A'   31 A"   32 A"   33 A"   82 A'                 
  1.325   1.352   1.372   1.388   1.400   1.401   1.421   1.523
 34 A"   83 A'   35 A"   84 A'   85 A'   86 A'   87 A'   88 A'                 
  1.536   1.602   1.659   1.819   1.853   1.902   1.923   1.991
 36 A"   89 A'   90 A'   91 A'   37 A"   92 A'   93 A'   38 A"                 
  2.017   2.132   2.176   2.231   2.577   2.785   2.840   3.018
 94 A'   95 A'   96 A'   97 A'   39 A"   40 A"   98 A'   99 A'                 
  3.097   3.348   3.711   3.730   3.731   3.761   3.900   3.946
100 A'  101 A'   41 A"   42 A"  102 A'  103 A'  104 A'   43 A"                 
  3.949   3.976   3.980   3.983   3.994   4.021   4.064   4.074
 44 A"   45 A"   46 A"  105 A'   47 A"  106 A'  107 A'   48 A"                 
  4.162   4.217   4.274   4.364   4.412   4.603   4.903   5.987
108 A'  109 A'  110 A'  111 A'  112 A'  113 A'  114 A'   49 A"                 
  6.027   6.067   6.214   6.261   6.326   6.328   6.435   6.646
115 A'  116 A'   50 A"   51 A"  117 A'  118 A'  119 A'  120 A'                 
  6.839   7.531   7.566   7.662  23.323  24.081  27.845  28.328
121 A'   52 A"  122 A'  123 A'  124 A'  125 A'  126 A'   53 A"                 
 28.360  28.371  28.517  28.533  28.542  28.588  28.685  47.890
127 A'  128 A'   54 A"  129 A'   55 A"  130 A'  131 A'  132 A'                 
 66.697  66.730 127.870 127.895 127.923 151.641 289.726 289.759
133 A'  134 A'   56 A"  135 A'  136 A'  137 A'   57 A"  138 A'                 
289.8851020.6801901.804
139 A'  140 A'  141 A'                                                         

 Beta MOs, Restricted
 -- Occupied --                  
******* -482.86 -176.33 -165.73 -165.73 -165.73  -62.52  -56.34
  1 A'    2 A'    3 A'    4 A'    1 A"    5 A'    6 A'    7 A'                 
-56.332 -56.332 -35.824 -31.318 -31.311 -31.311 -24.750 -24.750
  2 A"    8 A'    9 A'   10 A'    3 A"   11 A'   12 A'   13 A'                 
-22.968 -22.967 -22.967 -22.962 -22.962 -10.381 -10.288  -8.725
 14 A'    4 A"   15 A'   16 A'    5 A"   17 A'   18 A'   19 A'                 
 -6.557  -6.542  -6.542  -6.374  -4.787  -4.771  -4.770  -2.668
 20 A'   21 A'    6 A"   22 A'   23 A'   24 A'    7 A"   25 A'                 
 -2.664  -2.663  -2.652  -2.652  -2.053  -2.048  -2.047  -2.033
 26 A'    8 A"    9 A"   27 A'   28 A'   29 A'   10 A"   30 A'                 
 -2.033  -1.328  -1.268  -0.874  -0.782  -0.697  -0.649  -0.613
 11 A"   31 A'   32 A'   33 A'   34 A'   35 A'   36 A'   37 A'                 
 -0.561  -0.524  -0.482  -0.470  -0.465  -0.416  -0.378  -0.324
 12 A"   38 A'   13 A"   39 A'   40 A'   41 A'   14 A"   42 A'                 
 -0.304  -0.288  -0.262
 15 A"   43 A'   16 A"                                                         
 -- Virtual --                   
 -0.082  -0.039  -0.025  -0.003   0.033   0.047   0.050   0.065
 44 A'   45 A'   17 A"   46 A'   47 A'   48 A'   18 A"   49 A'                 
  0.072   0.076   0.094   0.112   0.112   0.116   0.146   0.174
 50 A'   19 A"   51 A'   52 A'   20 A"   53 A'   54 A'   55 A'                 
  0.180   0.210   0.221   0.236   0.247   0.265   0.269   0.295
 56 A'   57 A'   21 A"   22 A"   58 A'   59 A'   60 A'   61 A'                 
  0.306   0.318   0.333   0.353   0.377   0.391   0.410   0.413
 23 A"   62 A'   63 A'   64 A'   65 A'   24 A"   25 A"   66 A'                 
  0.418   0.429   0.462   0.473   0.499   0.524   0.527   0.554
 26 A"   67 A'   68 A'   69 A'   27 A"   28 A"   70 A'   71 A'                 
  0.569   0.578   0.604   0.662   0.706   0.732   0.752   0.788
 29 A"   72 A'   73 A'   74 A'   75 A'   30 A"   76 A'   77 A'                 
  0.854   0.899   0.958   0.976   1.112   1.138   1.283   1.288
 78 A'   79 A'   80 A'   81 A'   31 A"   32 A"   33 A"   82 A'                 
  1.325   1.352   1.372   1.388   1.400   1.401   1.421   1.523
 34 A"   83 A'   35 A"   84 A'   85 A'   86 A'   87 A'   88 A'                 
  1.536   1.602   1.659   1.819   1.853   1.902   1.923   1.991
 36 A"   89 A'   90 A'   91 A'   37 A"   92 A'   93 A'   38 A"                 
  2.017   2.132   2.176   2.231   2.577   2.785   2.840   3.018
 94 A'   95 A'   96 A'   97 A'   39 A"   40 A"   98 A'   99 A'                 
  3.097   3.348   3.711   3.730   3.731   3.761   3.900   3.946
100 A'  101 A'   41 A"   42 A"  102 A'  103 A'  104 A'   43 A"                 
  3.949   3.976   3.980   3.983   3.994   4.021   4.064   4.074
 44 A"   45 A"   46 A"  105 A'   47 A"  106 A'  107 A'   48 A"                 
  4.162   4.217   4.274   4.364   4.412   4.603   4.903   5.987
108 A'  109 A'  110 A'  111 A'  112 A'  113 A'  114 A'   49 A"                 
  6.027   6.067   6.214   6.261   6.326   6.328   6.435   6.646
115 A'  116 A'   50 A"   51 A"  117 A'  118 A'  119 A'  120 A'                 
  6.839   7.531   7.566   7.662  23.323  24.081  27.845  28.328
121 A'   52 A"  122 A'  123 A'  124 A'  125 A'  126 A'   53 A"                 
 28.360  28.371  28.517  28.533  28.542  28.588  28.685  47.890
127 A'  128 A'   54 A"  129 A'   55 A"  130 A'  131 A'  132 A'                 
 66.697  66.730 127.870 127.895 127.923 151.641 289.726 289.759
133 A'  134 A'   56 A"  135 A'  136 A'  137 A'   57 A"  138 A'                 
289.8851020.6801901.804
139 A'  140 A'  141 A'                                                         
 --------------------------------------------------------------

          Ground-State Mulliken Net Atomic Charges

     Atom                 Charge (a.u.)
  ----------------------------------------
      1 F                    -0.077699
      2 Br                   -0.044581
      3 F                    -0.079745
      4 I                     0.137055
      5 C                    -0.039726
      6 C                     0.104695
  ----------------------------------------
  Sum of atomic charges =     0.000000

 -----------------------------------------------------------------
                    Cartesian Multipole Moments
 -----------------------------------------------------------------
    Charge (ESU x 10^10)
                 0.0000
    Dipole Moment (Debye)
         X      -0.6137      Y      -0.2588      Z      -0.0000
       Tot       0.6660
    Quadrupole Moments (Debye-Ang)
        XX     -68.9007     XY       0.9813     YY     -65.4092
        XZ       0.0000     YZ       0.0000     ZZ     -68.1318
    Octopole Moments (Debye-Ang^2)
       XXX     -69.4170    XXY       6.5148    XYY     -33.2738
       YYY      29.6156    XXZ      -0.0000    XYZ      -0.0000
       YYZ      -0.0000    XZZ     -17.8131    YZZ       9.8895
       ZZZ      -0.0000
    Hexadecapole Moments (Debye-Ang^3)
      XXXX    -736.8922   XXXY     -63.2226   XXYY    -272.5400
      XYYY     -57.9561   YYYY    -880.6457   XXXZ       0.0000
      XXYZ       0.0000   XYYZ       0.0000   YYYZ       0.0000
      XXZZ    -128.8590   XYZZ     -22.8422   YYZZ    -174.5047
      XZZZ       0.0000   YZZZ       0.0000   ZZZZ     -82.3756
 -----------------------------------------------------------------
 Calculating analytic gradient of the SCF energy
 Gradient of SCF Energy
            1           2           3           4           5           6
    1   0.0001032   0.0008924  -0.0000681   0.0006956  -0.0000391  -0.0015840
    2  -0.0002362  -0.0005887  -0.0000873   0.0009386   0.0000053  -0.0000317
    3   0.0000000   0.0000000   0.0000000   0.0000000  -0.0000000  -0.0000000
 Max gradient component =       1.584E-03
 RMS gradient           =       5.322E-04
 Gradient time:  CPU 13.32 s  wall 3.44 s
 Geometry Optimization Parameters
   NAtoms,    NIC,     NZ,  NCons,   NDum,   NFix, NCnnct, MaxDiis
        6      32       0       0       0       0       0       0

 Cartesian Hessian Update
 Hessian Updated using BFGS Update


** GEOMETRY OPTIMIZATION IN DELOCALIZED INTERNAL COORDINATES **
   Searching for a Minimum

   Optimization Cycle:  19

                       Coordinates (Angstroms)
     ATOM                X               Y               Z
      1  F         2.8098200808    0.9936600776    0.0000000000
      2  Br       -0.1407905353    1.8739840043    0.0000000000
      3  F         2.5721600297   -1.1599599244    0.0000000000
      4  I        -0.6316614608   -1.5556461382    0.0000000000
      5  C         1.9418731216    0.0003532375    0.0000000000
      6  C         0.6198424777    0.1409469136    0.0000000000
   Point Group: cs    Number of degrees of freedom:     9


   Energy is  -9769.594014702

 Hessian Updated using BFGS Update

  9 Hessian modes will be used to form the next step
  Hessian Eigenvalues:
     0.047157    0.113641    0.250470    0.262069    0.306408    0.417935
     0.434645    0.447741    0.606423

 Minimum Search - Taking Simple RFO Step
 Searching for Lamda that Minimizes Along All modes
 Value Taken    Lamda =  -0.00000884
 Step Taken.  Stepsize is  0.008069

                             Maximum     Tolerance    Cnvgd?
         Gradient           0.000961      0.000300      NO
         Displacement       0.005871      0.001200      NO
         Energy change     -0.000017      0.000001      NO


 New Cartesian Coordinates Obtained by Inverse Iteration

 Displacement from previous Coordinates is:  0.008919
 ----------------------------------------------------------------
             Standard Nuclear Orientation (Angstroms)
    I     Atom           X                Y                Z
 ----------------------------------------------------------------
    1      F       2.8115300888     0.9934120384     0.0000000000
    2      Br     -0.1438659977     1.8728244792     0.0000000000
    3      F       2.5722891952    -1.1604012605     0.0000000000
    4      I      -0.6332795702    -1.5547841850     0.0000000000
    5      C       1.9431619892     0.0004484446     0.0000000000
    6      C       0.6214080083     0.1418386538     0.0000000000
 ----------------------------------------------------------------
 Molecular Point Group                 Cs    NOp =  2
 Largest Abelian Subgroup              Cs    NOp =  2
 Nuclear Repulsion Energy =   851.3475505040 hartrees
 There are       59 alpha and       59 beta electrons
 Applying Cartesian multipole field
    Component          Value
    ---------          -----
     (2,0,0)        1.00000E-11
     (0,2,0)        2.00000E-11
     (0,0,2)       -3.00000E-11
 Nucleus-field energy     =     0.0000000258 hartrees
 Requested basis set is 6-311++G(d,p)
 There are 67 shells and 198 basis functions
 A cutoff of  1.0D-11 yielded   1748 shell pairs
 There are     16249 function pairs (     18221 Cartesian)
 Smallest overlap matrix eigenvalue = 6.39E-05
 Guess MOs from SCF MO coefficient file

 -----------------------------------------------------------------------
  General SCF calculation program by
  Eric Jon Sundstrom, Paul Horn, Yuezhi Mao, Dmitri Zuev, Alec White,
  David Stuck, Shaama M.S., Shane Yost, Joonho Lee, David Small,
  Daniel Levine, Susi Lehtola, Hugh Burton, Evgeny Epifanovsky
 -----------------------------------------------------------------------
 Exchange:     0.2000 Hartree-Fock + 0.0800 Slater + 0.7200 B88
 Correlation:  0.1900 VWN1RPA + 0.8100 LYP
 Using SG-1 standard quadrature grid
 using 4 threads for integral computing
 -------------------------------------------------------
 OpenMP Integral computing Module                
 Release: version 2.0, May 2017, Q-Chem Inc. Pleasanton 
 -------------------------------------------------------
 -------------------------------------------------------
 OpenMP BLAS3 based DFT computing Module                
 Release: version 1.0, May 2013, Q-Chem Inc. Pittsburgh 
 -------------------------------------------------------
 A restricted SCF calculation will be
 performed using DIIS
 SCF converges when DIIS error is below 1.0e-08
 ---------------------------------------
  Cycle       Energy         DIIS error
 ---------------------------------------
    1   -9769.5940164365      2.29e-05  
    2   -9769.5940203389      7.29e-06  
    3   -9769.5940200502      1.08e-05  
    4   -9769.5940206005      2.28e-06  
    5   -9769.5940206254      6.20e-07  
    6   -9769.5940206269      2.26e-07  
    7   -9769.5940206270      4.53e-08  
    8   -9769.5940206272      1.91e-08  
    9   -9769.5940206270      4.75e-09  Convergence criterion met
 ---------------------------------------
 SCF time:   CPU 32.52s  wall 9.00s 
 SCF   energy in the final basis set =    -9769.5940206270
 Total energy in the final basis set =    -9769.5940206270

 --------------------------------------------------------------
             Orbital Energies (a.u.) and Symmetries
 --------------------------------------------------------------

 Alpha MOs, Restricted
 -- Occupied --                  
******* -482.86 -176.33 -165.73 -165.73 -165.73  -62.52  -56.34
  1 A'    2 A'    3 A'    4 A'    1 A"    5 A'    6 A'    7 A'                 
-56.332 -56.332 -35.824 -31.318 -31.311 -31.311 -24.750 -24.750
  2 A"    8 A'    9 A'   10 A'    3 A"   11 A'   12 A'   13 A'                 
-22.968 -22.967 -22.967 -22.962 -22.962 -10.381 -10.288  -8.725
 14 A'    4 A"   15 A'   16 A'    5 A"   17 A'   18 A'   19 A'                 
 -6.557  -6.542  -6.542  -6.373  -4.787  -4.770  -4.770  -2.668
 20 A'   21 A'    6 A"   22 A'   23 A'   24 A'    7 A"   25 A'                 
 -2.664  -2.664  -2.652  -2.652  -2.053  -2.047  -2.047  -2.033
 26 A'    8 A"    9 A"   27 A'   28 A'   29 A'   10 A"   30 A'                 
 -2.033  -1.328  -1.268  -0.874  -0.782  -0.697  -0.649  -0.613
 11 A"   31 A'   32 A'   33 A'   34 A'   35 A'   36 A'   37 A'                 
 -0.561  -0.524  -0.482  -0.470  -0.465  -0.415  -0.378  -0.324
 12 A"   38 A'   13 A"   39 A'   40 A'   41 A'   14 A"   42 A'                 
 -0.304  -0.288  -0.262
 15 A"   43 A'   16 A"                                                         
 -- Virtual --                   
 -0.082  -0.040  -0.025  -0.003   0.033   0.047   0.050   0.065
 44 A'   45 A'   17 A"   46 A'   47 A'   48 A'   18 A"   49 A'                 
  0.072   0.076   0.094   0.112   0.112   0.117   0.146   0.174
 50 A'   19 A"   51 A'   52 A'   20 A"   53 A'   54 A'   55 A'                 
  0.180   0.210   0.221   0.236   0.247   0.264   0.269   0.295
 56 A'   57 A'   21 A"   22 A"   58 A'   59 A'   60 A'   61 A'                 
  0.306   0.318   0.333   0.353   0.377   0.391   0.410   0.412
 23 A"   62 A'   63 A'   64 A'   65 A'   24 A"   25 A"   66 A'                 
  0.418   0.429   0.462   0.473   0.499   0.524   0.527   0.555
 26 A"   67 A'   68 A'   69 A'   27 A"   28 A"   70 A'   71 A'                 
  0.569   0.577   0.604   0.662   0.706   0.732   0.752   0.788
 29 A"   72 A'   73 A'   74 A'   75 A'   30 A"   76 A'   77 A'                 
  0.854   0.899   0.958   0.976   1.112   1.138   1.283   1.288
 78 A'   79 A'   80 A'   81 A'   31 A"   32 A"   33 A"   82 A'                 
  1.325   1.352   1.372   1.387   1.400   1.401   1.420   1.523
 34 A"   83 A'   35 A"   84 A'   85 A'   86 A'   87 A'   88 A'                 
  1.536   1.602   1.659   1.818   1.853   1.902   1.923   1.991
 36 A"   89 A'   90 A'   91 A'   37 A"   92 A'   93 A'   38 A"                 
  2.017   2.132   2.177   2.231   2.577   2.785   2.840   3.018
 94 A'   95 A'   96 A'   97 A'   39 A"   40 A"   98 A'   99 A'                 
  3.098   3.347   3.711   3.730   3.731   3.761   3.901   3.946
100 A'  101 A'   41 A"   42 A"  102 A'  103 A'  104 A'   43 A"                 
  3.949   3.976   3.980   3.983   3.994   4.020   4.064   4.074
 44 A"   45 A"   46 A"  105 A'   47 A"  106 A'  107 A'   48 A"                 
  4.161   4.217   4.274   4.364   4.412   4.603   4.903   5.987
108 A'  109 A'  110 A'  111 A'  112 A'  113 A'  114 A'   49 A"                 
  6.027   6.067   6.214   6.261   6.326   6.328   6.435   6.645
115 A'  116 A'   50 A"   51 A"  117 A'  118 A'  119 A'  120 A'                 
  6.839   7.531   7.566   7.662  23.323  24.081  27.845  28.328
121 A'   52 A"  122 A'  123 A'  124 A'  125 A'  126 A'   53 A"                 
 28.360  28.371  28.517  28.533  28.542  28.588  28.685  47.890
127 A'  128 A'   54 A"  129 A'   55 A"  130 A'  131 A'  132 A'                 
 66.697  66.730 127.870 127.895 127.923 151.641 289.726 289.759
133 A'  134 A'   56 A"  135 A'  136 A'  137 A'   57 A"  138 A'                 
289.8851020.6791901.804
139 A'  140 A'  141 A'                                                         

 Beta MOs, Restricted
 -- Occupied --                  
******* -482.86 -176.33 -165.73 -165.73 -165.73  -62.52  -56.34
  1 A'    2 A'    3 A'    4 A'    1 A"    5 A'    6 A'    7 A'                 
-56.332 -56.332 -35.824 -31.318 -31.311 -31.311 -24.750 -24.750
  2 A"    8 A'    9 A'   10 A'    3 A"   11 A'   12 A'   13 A'                 
-22.968 -22.967 -22.967 -22.962 -22.962 -10.381 -10.288  -8.725
 14 A'    4 A"   15 A'   16 A'    5 A"   17 A'   18 A'   19 A'                 
 -6.557  -6.542  -6.542  -6.373  -4.787  -4.770  -4.770  -2.668
 20 A'   21 A'    6 A"   22 A'   23 A'   24 A'    7 A"   25 A'                 
 -2.664  -2.664  -2.652  -2.652  -2.053  -2.047  -2.047  -2.033
 26 A'    8 A"    9 A"   27 A'   28 A'   29 A'   10 A"   30 A'                 
 -2.033  -1.328  -1.268  -0.874  -0.782  -0.697  -0.649  -0.613
 11 A"   31 A'   32 A'   33 A'   34 A'   35 A'   36 A'   37 A'                 
 -0.561  -0.524  -0.482  -0.470  -0.465  -0.415  -0.378  -0.324
 12 A"   38 A'   13 A"   39 A'   40 A'   41 A'   14 A"   42 A'                 
 -0.304  -0.288  -0.262
 15 A"   43 A'   16 A"                                                         
 -- Virtual --                   
 -0.082  -0.040  -0.025  -0.003   0.033   0.047   0.050   0.065
 44 A'   45 A'   17 A"   46 A'   47 A'   48 A'   18 A"   49 A'                 
  0.072   0.076   0.094   0.112   0.112   0.117   0.146   0.174
 50 A'   19 A"   51 A'   52 A'   20 A"   53 A'   54 A'   55 A'                 
  0.180   0.210   0.221   0.236   0.247   0.264   0.269   0.295
 56 A'   57 A'   21 A"   22 A"   58 A'   59 A'   60 A'   61 A'                 
  0.306   0.318   0.333   0.353   0.377   0.391   0.410   0.412
 23 A"   62 A'   63 A'   64 A'   65 A'   24 A"   25 A"   66 A'                 
  0.418   0.429   0.462   0.473   0.499   0.524   0.527   0.555
 26 A"   67 A'   68 A'   69 A'   27 A"   28 A"   70 A'   71 A'                 
  0.569   0.577   0.604   0.662   0.706   0.732   0.752   0.788
 29 A"   72 A'   73 A'   74 A'   75 A'   30 A"   76 A'   77 A'                 
  0.854   0.899   0.958   0.976   1.112   1.138   1.283   1.288
 78 A'   79 A'   80 A'   81 A'   31 A"   32 A"   33 A"   82 A'                 
  1.325   1.352   1.372   1.387   1.400   1.401   1.420   1.523
 34 A"   83 A'   35 A"   84 A'   85 A'   86 A'   87 A'   88 A'                 
  1.536   1.602   1.659   1.818   1.853   1.902   1.923   1.991
 36 A"   89 A'   90 A'   91 A'   37 A"   92 A'   93 A'   38 A"                 
  2.017   2.132   2.177   2.231   2.577   2.785   2.840   3.018
 94 A'   95 A'   96 A'   97 A'   39 A"   40 A"   98 A'   99 A'                 
  3.098   3.347   3.711   3.730   3.731   3.761   3.901   3.946
100 A'  101 A'   41 A"   42 A"  102 A'  103 A'  104 A'   43 A"                 
  3.949   3.976   3.980   3.983   3.994   4.020   4.064   4.074
 44 A"   45 A"   46 A"  105 A'   47 A"  106 A'  107 A'   48 A"                 
  4.161   4.217   4.274   4.364   4.412   4.603   4.903   5.987
108 A'  109 A'  110 A'  111 A'  112 A'  113 A'  114 A'   49 A"                 
  6.027   6.067   6.214   6.261   6.326   6.328   6.435   6.645
115 A'  116 A'   50 A"   51 A"  117 A'  118 A'  119 A'  120 A'                 
  6.839   7.531   7.566   7.662  23.323  24.081  27.845  28.328
121 A'   52 A"  122 A'  123 A'  124 A'  125 A'  126 A'   53 A"                 
 28.360  28.371  28.517  28.533  28.542  28.588  28.685  47.890
127 A'  128 A'   54 A"  129 A'   55 A"  130 A'  131 A'  132 A'                 
 66.697  66.730 127.870 127.895 127.923 151.641 289.726 289.759
133 A'  134 A'   56 A"  135 A'  136 A'  137 A'   57 A"  138 A'                 
289.8851020.6791901.804
139 A'  140 A'  141 A'                                                         
 --------------------------------------------------------------

          Ground-State Mulliken Net Atomic Charges

     Atom                 Charge (a.u.)
  ----------------------------------------
      1 F                    -0.077943
      2 Br                   -0.044364
      3 F                    -0.079795
      4 I                     0.136625
      5 C                    -0.039302
      6 C                     0.104779
  ----------------------------------------
  Sum of atomic charges =     0.000000

 -----------------------------------------------------------------
                    Cartesian Multipole Moments
 -----------------------------------------------------------------
    Charge (ESU x 10^10)
                 0.0000
    Dipole Moment (Debye)
         X      -0.6131      Y      -0.2531      Z       0.0000
       Tot       0.6633
    Quadrupole Moments (Debye-Ang)
        XX     -68.8825     XY       0.9741     YY     -65.4254
        XZ       0.0000     YZ      -0.0000     ZZ     -68.1349
    Octopole Moments (Debye-Ang^2)
       XXX     -69.1877    XXY       6.5071    XYY     -33.2286
       YYY      29.6282    XXZ       0.0000    XYZ      -0.0000
       YYZ       0.0000    XZZ     -17.7332    YZZ       9.8908
       ZZZ       0.0000
    Hexadecapole Moments (Debye-Ang^3)
      XXXX    -737.7698   XXXY     -63.1065   XXYY    -272.4602
      XYYY     -57.9290   YYYY    -880.1308   XXXZ       0.0000
      XXYZ      -0.0000   XYYZ      -0.0000   YYYZ      -0.0000
      XXZZ    -129.0163   XYZZ     -22.8025   YYZZ    -174.3576
      XZZZ       0.0000   YZZZ      -0.0000   ZZZZ     -82.3862
 -----------------------------------------------------------------
 Calculating analytic gradient of the SCF energy
 Gradient of SCF Energy
            1           2           3           4           5           6
    1   0.0000942   0.0005398  -0.0001402   0.0002939  -0.0000163  -0.0007714
    2  -0.0002084  -0.0005793  -0.0001012   0.0007660  -0.0001060   0.0002290
    3  -0.0000000  -0.0000000   0.0000000   0.0000000  -0.0000000   0.0000000
 Max gradient component =       7.714E-04
 RMS gradient           =       3.367E-04
 Gradient time:  CPU 13.14 s  wall 3.39 s
 Geometry Optimization Parameters
   NAtoms,    NIC,     NZ,  NCons,   NDum,   NFix, NCnnct, MaxDiis
        6      32       0       0       0       0       0       0

 Cartesian Hessian Update
 Hessian Updated using BFGS Update


** GEOMETRY OPTIMIZATION IN DELOCALIZED INTERNAL COORDINATES **
   Searching for a Minimum

   Optimization Cycle:  20

                       Coordinates (Angstroms)
     ATOM                X               Y               Z
      1  F         2.8115300888    0.9934120384    0.0000000000
      2  Br       -0.1438659977    1.8728244792    0.0000000000
      3  F         2.5722891952   -1.1604012605    0.0000000000
      4  I        -0.6332795702   -1.5547841850    0.0000000000
      5  C         1.9431619892    0.0004484446    0.0000000000
      6  C         0.6214080083    0.1418386538    0.0000000000
   Point Group: cs    Number of degrees of freedom:     9


   Energy is  -9769.594020627

 Hessian Updated using BFGS Update

  9 Hessian modes will be used to form the next step
  Hessian Eigenvalues:
     0.057614    0.107975    0.238662    0.258806    0.269204    0.307935
     0.422799    0.434721    0.598620

 Minimum Search - Taking Simple RFO Step
 Searching for Lamda that Minimizes Along All modes
 Value Taken    Lamda =  -0.00000373
 Step Taken.  Stepsize is  0.004296

                             Maximum     Tolerance    Cnvgd?
         Gradient           0.000554      0.000300      NO
         Displacement       0.002545      0.001200      NO
         Energy change     -0.000006      0.000001      NO


 New Cartesian Coordinates Obtained by Inverse Iteration

 Displacement from previous Coordinates is:  0.004032
 ----------------------------------------------------------------
             Standard Nuclear Orientation (Angstroms)
    I     Atom           X                Y                Z
 ----------------------------------------------------------------
    1      F       2.8122498141     0.9933511085     0.0000000000
    2      Br     -0.1451279167     1.8731948889     0.0000000000
    3      F       2.5725052142    -1.1605762119     0.0000000000
    4      I      -0.6343060252    -1.5552062233     0.0000000000
    5      C       1.9437787838     0.0004713053     0.0000000000
    6      C       0.6221438435     0.1421033030     0.0000000000
 ----------------------------------------------------------------
 Molecular Point Group                 Cs    NOp =  2
 Largest Abelian Subgroup              Cs    NOp =  2
 Nuclear Repulsion Energy =   851.0432063194 hartrees
 There are       59 alpha and       59 beta electrons
 Applying Cartesian multipole field
    Component          Value
    ---------          -----
     (2,0,0)        1.00000E-11
     (0,2,0)        2.00000E-11
     (0,0,2)       -3.00000E-11
 Nucleus-field energy     =     0.0000000258 hartrees
 Requested basis set is 6-311++G(d,p)
 There are 67 shells and 198 basis functions
 A cutoff of  1.0D-11 yielded   1748 shell pairs
 There are     16249 function pairs (     18221 Cartesian)
 Smallest overlap matrix eigenvalue = 6.37E-05
 Guess MOs from SCF MO coefficient file

 -----------------------------------------------------------------------
  General SCF calculation program by
  Eric Jon Sundstrom, Paul Horn, Yuezhi Mao, Dmitri Zuev, Alec White,
  David Stuck, Shaama M.S., Shane Yost, Joonho Lee, David Small,
  Daniel Levine, Susi Lehtola, Hugh Burton, Evgeny Epifanovsky
 -----------------------------------------------------------------------
 Exchange:     0.2000 Hartree-Fock + 0.0800 Slater + 0.7200 B88
 Correlation:  0.1900 VWN1RPA + 0.8100 LYP
 Using SG-1 standard quadrature grid
 using 4 threads for integral computing
 -------------------------------------------------------
 OpenMP Integral computing Module                
 Release: version 2.0, May 2017, Q-Chem Inc. Pleasanton 
 -------------------------------------------------------
 -------------------------------------------------------
 OpenMP BLAS3 based DFT computing Module                
 Release: version 1.0, May 2013, Q-Chem Inc. Pittsburgh 
 -------------------------------------------------------
 A restricted SCF calculation will be
 performed using DIIS
 SCF converges when DIIS error is below 1.0e-08
 ---------------------------------------
  Cycle       Energy         DIIS error
 ---------------------------------------
    1   -9769.5940221324      1.22e-05  
    2   -9769.5940226839      8.96e-06  
    3   -9769.5940227200      8.61e-06  
    4   -9769.5940230772      1.01e-06  
    5   -9769.5940230813      3.05e-07  
    6   -9769.5940230817      8.32e-08  
    7   -9769.5940230816      1.73e-08  
    8   -9769.5940230816      8.99e-09  Convergence criterion met
 ---------------------------------------
 SCF time:   CPU 28.91s  wall 8.00s 
 SCF   energy in the final basis set =    -9769.5940230816
 Total energy in the final basis set =    -9769.5940230816

 --------------------------------------------------------------
             Orbital Energies (a.u.) and Symmetries
 --------------------------------------------------------------

 Alpha MOs, Restricted
 -- Occupied --                  
******* -482.86 -176.33 -165.73 -165.73 -165.73  -62.52  -56.34
  1 A'    2 A'    3 A'    4 A'    1 A"    5 A'    6 A'    7 A'                 
-56.332 -56.332 -35.824 -31.318 -31.311 -31.311 -24.750 -24.750
  2 A"    8 A'    9 A'   10 A'    3 A"   11 A'   12 A'   13 A'                 
-22.968 -22.967 -22.967 -22.962 -22.962 -10.381 -10.288  -8.725
 14 A'    4 A"   15 A'   16 A'    5 A"   17 A'   18 A'   19 A'                 
 -6.557  -6.542  -6.542  -6.373  -4.787  -4.770  -4.770  -2.668
 20 A'   21 A'    6 A"   22 A'   23 A'   24 A'    7 A"   25 A'                 
 -2.664  -2.664  -2.652  -2.652  -2.053  -2.047  -2.047  -2.033
 26 A'    8 A"    9 A"   27 A'   28 A'   29 A'   10 A"   30 A'                 
 -2.033  -1.328  -1.268  -0.874  -0.782  -0.697  -0.649  -0.613
 11 A"   31 A'   32 A'   33 A'   34 A'   35 A'   36 A'   37 A'                 
 -0.561  -0.524  -0.482  -0.470  -0.465  -0.415  -0.378  -0.324
 12 A"   38 A'   13 A"   39 A'   40 A'   41 A'   14 A"   42 A'                 
 -0.304  -0.288  -0.262
 15 A"   43 A'   16 A"                                                         
 -- Virtual --                   
 -0.082  -0.040  -0.025  -0.003   0.033   0.047   0.050   0.065
 44 A'   45 A'   17 A"   46 A'   47 A'   48 A'   18 A"   49 A'                 
  0.072   0.076   0.095   0.112   0.112   0.117   0.146   0.174
 50 A'   19 A"   51 A'   52 A'   20 A"   53 A'   54 A'   55 A'                 
  0.180   0.210   0.221   0.236   0.247   0.264   0.269   0.295
 56 A'   57 A'   21 A"   22 A"   58 A'   59 A'   60 A'   61 A'                 
  0.306   0.318   0.333   0.353   0.377   0.391   0.410   0.412
 23 A"   62 A'   63 A'   64 A'   65 A'   24 A"   25 A"   66 A'                 
  0.418   0.429   0.462   0.473   0.499   0.524   0.527   0.555
 26 A"   67 A'   68 A'   69 A'   27 A"   28 A"   70 A'   71 A'                 
  0.569   0.577   0.604   0.662   0.706   0.732   0.752   0.788
 29 A"   72 A'   73 A'   74 A'   75 A'   30 A"   76 A'   77 A'                 
  0.854   0.899   0.957   0.977   1.112   1.138   1.283   1.288
 78 A'   79 A'   80 A'   81 A'   31 A"   32 A"   33 A"   82 A'                 
  1.325   1.352   1.372   1.387   1.400   1.401   1.420   1.522
 34 A"   83 A'   35 A"   84 A'   85 A'   86 A'   87 A'   88 A'                 
  1.536   1.602   1.659   1.818   1.853   1.902   1.923   1.991
 36 A"   89 A'   90 A'   91 A'   37 A"   92 A'   93 A'   38 A"                 
  2.017   2.132   2.176   2.232   2.577   2.785   2.839   3.018
 94 A'   95 A'   96 A'   97 A'   39 A"   40 A"   98 A'   99 A'                 
  3.098   3.347   3.711   3.730   3.731   3.761   3.901   3.946
100 A'  101 A'   41 A"   42 A"  102 A'  103 A'  104 A'   43 A"                 
  3.949   3.976   3.980   3.982   3.994   4.020   4.064   4.074
 44 A"   45 A"   46 A"  105 A'   47 A"  106 A'  107 A'   48 A"                 
  4.161   4.217   4.274   4.364   4.411   4.603   4.902   5.987
108 A'  109 A'  110 A'  111 A'  112 A'  113 A'  114 A'   49 A"                 
  6.027   6.066   6.214   6.261   6.326   6.328   6.435   6.645
115 A'  116 A'   50 A"   51 A"  117 A'  118 A'  119 A'  120 A'                 
  6.839   7.531   7.566   7.662  23.323  24.081  27.844  28.328
121 A'   52 A"  122 A'  123 A'  124 A'  125 A'  126 A'   53 A"                 
 28.359  28.370  28.517  28.533  28.542  28.588  28.684  47.889
127 A'  128 A'   54 A"  129 A'   55 A"  130 A'  131 A'  132 A'                 
 66.697  66.730 127.870 127.895 127.923 151.641 289.726 289.759
133 A'  134 A'   56 A"  135 A'  136 A'  137 A'   57 A"  138 A'                 
289.8841020.6791901.803
139 A'  140 A'  141 A'                                                         

 Beta MOs, Restricted
 -- Occupied --                  
******* -482.86 -176.33 -165.73 -165.73 -165.73  -62.52  -56.34
  1 A'    2 A'    3 A'    4 A'    1 A"    5 A'    6 A'    7 A'                 
-56.332 -56.332 -35.824 -31.318 -31.311 -31.311 -24.750 -24.750
  2 A"    8 A'    9 A'   10 A'    3 A"   11 A'   12 A'   13 A'                 
-22.968 -22.967 -22.967 -22.962 -22.962 -10.381 -10.288  -8.725
 14 A'    4 A"   15 A'   16 A'    5 A"   17 A'   18 A'   19 A'                 
 -6.557  -6.542  -6.542  -6.373  -4.787  -4.770  -4.770  -2.668
 20 A'   21 A'    6 A"   22 A'   23 A'   24 A'    7 A"   25 A'                 
 -2.664  -2.664  -2.652  -2.652  -2.053  -2.047  -2.047  -2.033
 26 A'    8 A"    9 A"   27 A'   28 A'   29 A'   10 A"   30 A'                 
 -2.033  -1.328  -1.268  -0.874  -0.782  -0.697  -0.649  -0.613
 11 A"   31 A'   32 A'   33 A'   34 A'   35 A'   36 A'   37 A'                 
 -0.561  -0.524  -0.482  -0.470  -0.465  -0.415  -0.378  -0.324
 12 A"   38 A'   13 A"   39 A'   40 A'   41 A'   14 A"   42 A'                 
 -0.304  -0.288  -0.262
 15 A"   43 A'   16 A"                                                         
 -- Virtual --                   
 -0.082  -0.040  -0.025  -0.003   0.033   0.047   0.050   0.065
 44 A'   45 A'   17 A"   46 A'   47 A'   48 A'   18 A"   49 A'                 
  0.072   0.076   0.095   0.112   0.112   0.117   0.146   0.174
 50 A'   19 A"   51 A'   52 A'   20 A"   53 A'   54 A'   55 A'                 
  0.180   0.210   0.221   0.236   0.247   0.264   0.269   0.295
 56 A'   57 A'   21 A"   22 A"   58 A'   59 A'   60 A'   61 A'                 
  0.306   0.318   0.333   0.353   0.377   0.391   0.410   0.412
 23 A"   62 A'   63 A'   64 A'   65 A'   24 A"   25 A"   66 A'                 
  0.418   0.429   0.462   0.473   0.499   0.524   0.527   0.555
 26 A"   67 A'   68 A'   69 A'   27 A"   28 A"   70 A'   71 A'                 
  0.569   0.577   0.604   0.662   0.706   0.732   0.752   0.788
 29 A"   72 A'   73 A'   74 A'   75 A'   30 A"   76 A'   77 A'                 
  0.854   0.899   0.957   0.977   1.112   1.138   1.283   1.288
 78 A'   79 A'   80 A'   81 A'   31 A"   32 A"   33 A"   82 A'                 
  1.325   1.352   1.372   1.387   1.400   1.401   1.420   1.522
 34 A"   83 A'   35 A"   84 A'   85 A'   86 A'   87 A'   88 A'                 
  1.536   1.602   1.659   1.818   1.853   1.902   1.923   1.991
 36 A"   89 A'   90 A'   91 A'   37 A"   92 A'   93 A'   38 A"                 
  2.017   2.132   2.176   2.232   2.577   2.785   2.839   3.018
 94 A'   95 A'   96 A'   97 A'   39 A"   40 A"   98 A'   99 A'                 
  3.098   3.347   3.711   3.730   3.731   3.761   3.901   3.946
100 A'  101 A'   41 A"   42 A"  102 A'  103 A'  104 A'   43 A"                 
  3.949   3.976   3.980   3.982   3.994   4.020   4.064   4.074
 44 A"   45 A"   46 A"  105 A'   47 A"  106 A'  107 A'   48 A"                 
  4.161   4.217   4.274   4.364   4.411   4.603   4.902   5.987
108 A'  109 A'  110 A'  111 A'  112 A'  113 A'  114 A'   49 A"                 
  6.027   6.066   6.214   6.261   6.326   6.328   6.435   6.645
115 A'  116 A'   50 A"   51 A"  117 A'  118 A'  119 A'  120 A'                 
  6.839   7.531   7.566   7.662  23.323  24.081  27.844  28.328
121 A'   52 A"  122 A'  123 A'  124 A'  125 A'  126 A'   53 A"                 
 28.359  28.370  28.517  28.533  28.542  28.588  28.684  47.889
127 A'  128 A'   54 A"  129 A'   55 A"  130 A'  131 A'  132 A'                 
 66.697  66.730 127.870 127.895 127.923 151.641 289.726 289.759
133 A'  134 A'   56 A"  135 A'  136 A'  137 A'   57 A"  138 A'                 
289.8841020.6791901.803
139 A'  140 A'  141 A'                                                         
 --------------------------------------------------------------

          Ground-State Mulliken Net Atomic Charges

     Atom                 Charge (a.u.)
  ----------------------------------------
      1 F                    -0.078019
      2 Br                   -0.044414
      3 F                    -0.079847
      4 I                     0.136453
      5 C                    -0.039215
      6 C                     0.105040
  ----------------------------------------
  Sum of atomic charges =     0.000000

 -----------------------------------------------------------------
                    Cartesian Multipole Moments
 -----------------------------------------------------------------
    Charge (ESU x 10^10)
                 0.0000
    Dipole Moment (Debye)
         X      -0.6125      Y      -0.2524      Z       0.0000
       Tot       0.6625
    Quadrupole Moments (Debye-Ang)
        XX     -68.8737     XY       0.9732     YY     -65.4284
        XZ       0.0000     YZ      -0.0000     ZZ     -68.1390
    Octopole Moments (Debye-Ang^2)
       XXX     -69.0639    XXY       6.5068    XYY     -33.2097
       YYY      29.6467    XXZ       0.0000    XYZ       0.0000
       YYZ      -0.0000    XZZ     -17.6924    YZZ       9.8965
       ZZZ       0.0000
    Hexadecapole Moments (Debye-Ang^3)
      XXXX    -738.2339   XXXY     -63.1282   XXYY    -272.5632
      XYYY     -57.9784   YYYY    -880.5786   XXXZ       0.0000
      XXYZ       0.0000   XYYZ       0.0000   YYYZ       0.0000
      XXZZ    -129.1017   XYZZ     -22.8132   YYZZ    -174.4292
      XZZZ       0.0000   YZZZ      -0.0000   ZZZZ     -82.3978
 -----------------------------------------------------------------
 Calculating analytic gradient of the SCF energy
 Gradient of SCF Energy
            1           2           3           4           5           6
    1   0.0000929   0.0002535  -0.0001577  -0.0000065   0.0000016  -0.0001839
    2  -0.0001868  -0.0002097  -0.0001239   0.0004939  -0.0001425   0.0001689
    3  -0.0000000  -0.0000000  -0.0000000  -0.0000000   0.0000000  -0.0000000
 Max gradient component =       4.939E-04
 RMS gradient           =       1.697E-04
 Gradient time:  CPU 13.19 s  wall 3.40 s
 Geometry Optimization Parameters
   NAtoms,    NIC,     NZ,  NCons,   NDum,   NFix, NCnnct, MaxDiis
        6      32       0       0       0       0       0       0

 Cartesian Hessian Update
 Hessian Updated using BFGS Update


** GEOMETRY OPTIMIZATION IN DELOCALIZED INTERNAL COORDINATES **
   Searching for a Minimum

   Optimization Cycle:  21

                       Coordinates (Angstroms)
     ATOM                X               Y               Z
      1  F         2.8122498141    0.9933511085    0.0000000000
      2  Br       -0.1451279167    1.8731948889    0.0000000000
      3  F         2.5725052142   -1.1605762119    0.0000000000
      4  I        -0.6343060252   -1.5552062233    0.0000000000
      5  C         1.9437787838    0.0004713053    0.0000000000
      6  C         0.6221438435    0.1421033030    0.0000000000
   Point Group: cs    Number of degrees of freedom:     9


   Energy is  -9769.594023082

 Hessian Updated using BFGS Update

  9 Hessian modes will be used to form the next step
  Hessian Eigenvalues:
     0.052427    0.112331    0.177968    0.252087    0.262592    0.314926
     0.422346    0.434792    0.596261

 Minimum Search - Taking Simple RFO Step
 Searching for Lamda that Minimizes Along All modes
 Value Taken    Lamda =  -0.00000116
 Step Taken.  Stepsize is  0.003998

                             Maximum     Tolerance    Cnvgd?
         Gradient           0.000233      0.000300     YES
         Displacement       0.003519      0.001200      NO
         Energy change     -0.000002      0.000001      NO


 New Cartesian Coordinates Obtained by Inverse Iteration

 Displacement from previous Coordinates is:  0.002425
 ----------------------------------------------------------------
             Standard Nuclear Orientation (Angstroms)
    I     Atom           X                Y                Z
 ----------------------------------------------------------------
    1      F       2.8122328072     0.9934349428     0.0000000000
    2      Br     -0.1449299586     1.8739749367     0.0000000000
    3      F       2.5726389638    -1.1605257577     0.0000000000
    4      I      -0.6347113379    -1.5561010838     0.0000000000
    5      C       1.9438202026     0.0004926426     0.0000000000
    6      C       0.6221930364     0.1420624899     0.0000000000
 ----------------------------------------------------------------
 Molecular Point Group                 Cs    NOp =  2
 Largest Abelian Subgroup              Cs    NOp =  2
 Nuclear Repulsion Energy =   850.7883630919 hartrees
 There are       59 alpha and       59 beta electrons
 Applying Cartesian multipole field
    Component          Value
    ---------          -----
     (2,0,0)        1.00000E-11
     (0,2,0)        2.00000E-11
     (0,0,2)       -3.00000E-11
 Nucleus-field energy     =     0.0000000258 hartrees
 Requested basis set is 6-311++G(d,p)
 There are 67 shells and 198 basis functions
 A cutoff of  1.0D-11 yielded   1748 shell pairs
 There are     16249 function pairs (     18221 Cartesian)
 Smallest overlap matrix eigenvalue = 6.38E-05
 Guess MOs from SCF MO coefficient file

 -----------------------------------------------------------------------
  General SCF calculation program by
  Eric Jon Sundstrom, Paul Horn, Yuezhi Mao, Dmitri Zuev, Alec White,
  David Stuck, Shaama M.S., Shane Yost, Joonho Lee, David Small,
  Daniel Levine, Susi Lehtola, Hugh Burton, Evgeny Epifanovsky
 -----------------------------------------------------------------------
 Exchange:     0.2000 Hartree-Fock + 0.0800 Slater + 0.7200 B88
 Correlation:  0.1900 VWN1RPA + 0.8100 LYP
 Using SG-1 standard quadrature grid
 using 4 threads for integral computing
 -------------------------------------------------------
 OpenMP Integral computing Module                
 Release: version 2.0, May 2017, Q-Chem Inc. Pleasanton 
 -------------------------------------------------------
 -------------------------------------------------------
 OpenMP BLAS3 based DFT computing Module                
 Release: version 1.0, May 2013, Q-Chem Inc. Pittsburgh 
 -------------------------------------------------------
 A restricted SCF calculation will be
 performed using DIIS
 SCF converges when DIIS error is below 1.0e-08
 ---------------------------------------
  Cycle       Energy         DIIS error
 ---------------------------------------
    1   -9769.5940235221      6.87e-06  
    2   -9769.5940235780      6.40e-06  
    3   -9769.5940236840      4.44e-06  
    4   -9769.5940237786      5.87e-07  
    5   -9769.5940237796      1.39e-07  
    6   -9769.5940237797      2.53e-08  
    7   -9769.5940237797      8.04e-09  Convergence criterion met
 ---------------------------------------
 SCF time:   CPU 25.33s  wall 6.00s 
 SCF   energy in the final basis set =    -9769.5940237797
 Total energy in the final basis set =    -9769.5940237797

 --------------------------------------------------------------
             Orbital Energies (a.u.) and Symmetries
 --------------------------------------------------------------

 Alpha MOs, Restricted
 -- Occupied --                  
******* -482.86 -176.33 -165.73 -165.73 -165.73  -62.52  -56.34
  1 A'    2 A'    3 A'    4 A'    1 A"    5 A'    6 A'    7 A'                 
-56.332 -56.332 -35.824 -31.318 -31.311 -31.311 -24.750 -24.750
  2 A"    8 A'    9 A'   10 A'    3 A"   11 A'   12 A'   13 A'                 
-22.968 -22.967 -22.967 -22.962 -22.962 -10.381 -10.289  -8.725
 14 A'    4 A"   15 A'   16 A'    5 A"   17 A'   18 A'   19 A'                 
 -6.557  -6.542  -6.542  -6.373  -4.787  -4.770  -4.770  -2.668
 20 A'   21 A'    6 A"   22 A'   23 A'   24 A'    7 A"   25 A'                 
 -2.664  -2.664  -2.652  -2.652  -2.053  -2.047  -2.047  -2.033
 26 A'    8 A"    9 A"   27 A'   28 A'   29 A'   10 A"   30 A'                 
 -2.033  -1.328  -1.268  -0.874  -0.782  -0.696  -0.649  -0.613
 11 A"   31 A'   32 A'   33 A'   34 A'   35 A'   36 A'   37 A'                 
 -0.561  -0.524  -0.482  -0.470  -0.465  -0.415  -0.378  -0.324
 12 A"   38 A'   13 A"   39 A'   40 A'   41 A'   14 A"   42 A'                 
 -0.304  -0.288  -0.262
 15 A"   43 A'   16 A"                                                         
 -- Virtual --                   
 -0.083  -0.040  -0.025  -0.003   0.033   0.047   0.050   0.065
 44 A'   45 A'   17 A"   46 A'   47 A'   48 A'   18 A"   49 A'                 
  0.072   0.076   0.094   0.112   0.112   0.117   0.146   0.174
 50 A'   19 A"   51 A'   52 A'   20 A"   53 A'   54 A'   55 A'                 
  0.180   0.210   0.221   0.236   0.247   0.264   0.269   0.295
 56 A'   57 A'   21 A"   22 A"   58 A'   59 A'   60 A'   61 A'                 
  0.306   0.318   0.333   0.353   0.377   0.391   0.410   0.412
 23 A"   62 A'   63 A'   64 A'   65 A'   24 A"   25 A"   66 A'                 
  0.418   0.429   0.462   0.473   0.499   0.524   0.527   0.555
 26 A"   67 A'   68 A'   69 A'   27 A"   28 A"   70 A'   71 A'                 
  0.569   0.577   0.604   0.661   0.706   0.732   0.752   0.788
 29 A"   72 A'   73 A'   74 A'   75 A'   30 A"   76 A'   77 A'                 
  0.854   0.899   0.957   0.977   1.112   1.138   1.283   1.288
 78 A'   79 A'   80 A'   81 A'   31 A"   32 A"   33 A"   82 A'                 
  1.325   1.352   1.372   1.387   1.400   1.401   1.420   1.522
 34 A"   83 A'   35 A"   84 A'   85 A'   86 A'   87 A'   88 A'                 
  1.536   1.602   1.659   1.818   1.853   1.901   1.923   1.991
 36 A"   89 A'   90 A'   91 A'   37 A"   92 A'   93 A'   38 A"                 
  2.017   2.132   2.176   2.232   2.577   2.785   2.839   3.018
 94 A'   95 A'   96 A'   97 A'   39 A"   40 A"   98 A'   99 A'                 
  3.097   3.347   3.711   3.730   3.731   3.761   3.901   3.946
100 A'  101 A'   41 A"   42 A"  102 A'  103 A'  104 A'   43 A"                 
  3.949   3.976   3.980   3.982   3.993   4.020   4.064   4.074
 44 A"   45 A"   46 A"  105 A'   47 A"  106 A'  107 A'   48 A"                 
  4.161   4.217   4.274   4.364   4.411   4.603   4.902   5.987
108 A'  109 A'  110 A'  111 A'  112 A'  113 A'  114 A'   49 A"                 
  6.027   6.066   6.214   6.261   6.326   6.328   6.435   6.645
115 A'  116 A'   50 A"   51 A"  117 A'  118 A'  119 A'  120 A'                 
  6.839   7.531   7.566   7.662  23.323  24.081  27.844  28.328
121 A'   52 A"  122 A'  123 A'  124 A'  125 A'  126 A'   53 A"                 
 28.359  28.370  28.517  28.533  28.542  28.587  28.684  47.889
127 A'  128 A'   54 A"  129 A'   55 A"  130 A'  131 A'  132 A'                 
 66.697  66.730 127.870 127.895 127.922 151.640 289.726 289.759
133 A'  134 A'   56 A"  135 A'  136 A'  137 A'   57 A"  138 A'                 
289.8841020.6791901.803
139 A'  140 A'  141 A'                                                         

 Beta MOs, Restricted
 -- Occupied --                  
******* -482.86 -176.33 -165.73 -165.73 -165.73  -62.52  -56.34
  1 A'    2 A'    3 A'    4 A'    1 A"    5 A'    6 A'    7 A'                 
-56.332 -56.332 -35.824 -31.318 -31.311 -31.311 -24.750 -24.750
  2 A"    8 A'    9 A'   10 A'    3 A"   11 A'   12 A'   13 A'                 
-22.968 -22.967 -22.967 -22.962 -22.962 -10.381 -10.289  -8.725
 14 A'    4 A"   15 A'   16 A'    5 A"   17 A'   18 A'   19 A'                 
 -6.557  -6.542  -6.542  -6.373  -4.787  -4.770  -4.770  -2.668
 20 A'   21 A'    6 A"   22 A'   23 A'   24 A'    7 A"   25 A'                 
 -2.664  -2.664  -2.652  -2.652  -2.053  -2.047  -2.047  -2.033
 26 A'    8 A"    9 A"   27 A'   28 A'   29 A'   10 A"   30 A'                 
 -2.033  -1.328  -1.268  -0.874  -0.782  -0.696  -0.649  -0.613
 11 A"   31 A'   32 A'   33 A'   34 A'   35 A'   36 A'   37 A'                 
 -0.561  -0.524  -0.482  -0.470  -0.465  -0.415  -0.378  -0.324
 12 A"   38 A'   13 A"   39 A'   40 A'   41 A'   14 A"   42 A'                 
 -0.304  -0.288  -0.262
 15 A"   43 A'   16 A"                                                         
 -- Virtual --                   
 -0.083  -0.040  -0.025  -0.003   0.033   0.047   0.050   0.065
 44 A'   45 A'   17 A"   46 A'   47 A'   48 A'   18 A"   49 A'                 
  0.072   0.076   0.094   0.112   0.112   0.117   0.146   0.174
 50 A'   19 A"   51 A'   52 A'   20 A"   53 A'   54 A'   55 A'                 
  0.180   0.210   0.221   0.236   0.247   0.264   0.269   0.295
 56 A'   57 A'   21 A"   22 A"   58 A'   59 A'   60 A'   61 A'                 
  0.306   0.318   0.333   0.353   0.377   0.391   0.410   0.412
 23 A"   62 A'   63 A'   64 A'   65 A'   24 A"   25 A"   66 A'                 
  0.418   0.429   0.462   0.473   0.499   0.524   0.527   0.555
 26 A"   67 A'   68 A'   69 A'   27 A"   28 A"   70 A'   71 A'                 
  0.569   0.577   0.604   0.661   0.706   0.732   0.752   0.788
 29 A"   72 A'   73 A'   74 A'   75 A'   30 A"   76 A'   77 A'                 
  0.854   0.899   0.957   0.977   1.112   1.138   1.283   1.288
 78 A'   79 A'   80 A'   81 A'   31 A"   32 A"   33 A"   82 A'                 
  1.325   1.352   1.372   1.387   1.400   1.401   1.420   1.522
 34 A"   83 A'   35 A"   84 A'   85 A'   86 A'   87 A'   88 A'                 
  1.536   1.602   1.659   1.818   1.853   1.901   1.923   1.991
 36 A"   89 A'   90 A'   91 A'   37 A"   92 A'   93 A'   38 A"                 
  2.017   2.132   2.176   2.232   2.577   2.785   2.839   3.018
 94 A'   95 A'   96 A'   97 A'   39 A"   40 A"   98 A'   99 A'                 
  3.097   3.347   3.711   3.730   3.731   3.761   3.901   3.946
100 A'  101 A'   41 A"   42 A"  102 A'  103 A'  104 A'   43 A"                 
  3.949   3.976   3.980   3.982   3.993   4.020   4.064   4.074
 44 A"   45 A"   46 A"  105 A'   47 A"  106 A'  107 A'   48 A"                 
  4.161   4.217   4.274   4.364   4.411   4.603   4.902   5.987
108 A'  109 A'  110 A'  111 A'  112 A'  113 A'  114 A'   49 A"                 
  6.027   6.066   6.214   6.261   6.326   6.328   6.435   6.645
115 A'  116 A'   50 A"   51 A"  117 A'  118 A'  119 A'  120 A'                 
  6.839   7.531   7.566   7.662  23.323  24.081  27.844  28.328
121 A'   52 A"  122 A'  123 A'  124 A'  125 A'  126 A'   53 A"                 
 28.359  28.370  28.517  28.533  28.542  28.587  28.684  47.889
127 A'  128 A'   54 A"  129 A'   55 A"  130 A'  131 A'  132 A'                 
 66.697  66.730 127.870 127.895 127.922 151.640 289.726 289.759
133 A'  134 A'   56 A"  135 A'  136 A'  137 A'   57 A"  138 A'                 
289.8841020.6791901.803
139 A'  140 A'  141 A'                                                         
 --------------------------------------------------------------

          Ground-State Mulliken Net Atomic Charges

     Atom                 Charge (a.u.)
  ----------------------------------------
      1 F                    -0.077989
      2 Br                   -0.044505
      3 F                    -0.079888
      4 I                     0.136415
      5 C                    -0.039325
      6 C                     0.105291
  ----------------------------------------
  Sum of atomic charges =     0.000000

 -----------------------------------------------------------------
                    Cartesian Multipole Moments
 -----------------------------------------------------------------
    Charge (ESU x 10^10)
                 0.0000
    Dipole Moment (Debye)
         X      -0.6123      Y      -0.2534      Z      -0.0000
       Tot       0.6626
    Quadrupole Moments (Debye-Ang)
        XX     -68.8735     XY       0.9755     YY     -65.4237
        XZ      -0.0000     YZ      -0.0000     ZZ     -68.1417
    Octopole Moments (Debye-Ang^2)
       XXX     -69.0402    XXY       6.5130    XYY     -33.2102
       YYY      29.6729    XXZ       0.0000    XYZ       0.0000
       YYZ       0.0000    XZZ     -17.6861    YZZ       9.9062
       ZZZ      -0.0000
    Hexadecapole Moments (Debye-Ang^3)
      XXXX    -738.3303   XXXY     -63.2359   XXYY    -272.7043
      XYYY     -58.0684   YYYY    -881.2579   XXXZ       0.0000
      XXYZ       0.0000   XYYZ      -0.0000   YYYZ      -0.0000
      XXZZ    -129.1205   XYZZ     -22.8530   YYZZ    -174.5665
      XZZZ      -0.0000   YZZZ       0.0000   ZZZZ     -82.4049
 -----------------------------------------------------------------
 Calculating analytic gradient of the SCF energy
 Gradient of SCF Energy
            1           2           3           4           5           6
    1   0.0000997   0.0001620  -0.0001432  -0.0001561  -0.0000004   0.0000380
    2  -0.0001721   0.0000863  -0.0001418   0.0002669  -0.0001211   0.0000818
    3   0.0000000  -0.0000000   0.0000000  -0.0000000  -0.0000000   0.0000000
 Max gradient component =       2.669E-04
 RMS gradient           =       1.136E-04
 Gradient time:  CPU 13.17 s  wall 3.40 s
 Geometry Optimization Parameters
   NAtoms,    NIC,     NZ,  NCons,   NDum,   NFix, NCnnct, MaxDiis
        6      32       0       0       0       0       0       0

 Cartesian Hessian Update
 Hessian Updated using BFGS Update


** GEOMETRY OPTIMIZATION IN DELOCALIZED INTERNAL COORDINATES **
   Searching for a Minimum

   Optimization Cycle:  22

                       Coordinates (Angstroms)
     ATOM                X               Y               Z
      1  F         2.8122328072    0.9934349428    0.0000000000
      2  Br       -0.1449299586    1.8739749367    0.0000000000
      3  F         2.5726389638   -1.1605257577    0.0000000000
      4  I        -0.6347113379   -1.5561010838    0.0000000000
      5  C         1.9438202026    0.0004926426    0.0000000000
      6  C         0.6221930364    0.1420624899    0.0000000000
   Point Group: cs    Number of degrees of freedom:     9


   Energy is  -9769.594023780

 Hessian Updated using BFGS Update

  9 Hessian modes will be used to form the next step
  Hessian Eigenvalues:
     0.039140    0.114553    0.187186    0.251108    0.262228    0.316890
     0.422088    0.434715    0.596294

 Minimum Search - Taking Simple RFO Step
 Searching for Lamda that Minimizes Along All modes
 Value Taken    Lamda =   0.00000000
 Step Taken.  Stepsize is  0.001632

                             Maximum     Tolerance    Cnvgd?
         Gradient           0.000053      0.000300     YES
         Displacement       0.001350      0.001200      NO
         Energy change     -0.000001      0.000001     YES


                       Distance Matrix (Angstroms)
             F (  1)   Br(  2)   F (  3)   I (  4)   C (  5)
   Br(  2)  3.085476
   F (  3)  2.167245  4.073497
   I (  4)  4.287372  3.464868  3.231652
   C (  5)  1.319119  2.805853  1.320370  3.011944
   C (  6)  2.349704  1.894201  2.345416  2.112716  1.329188

 Final energy is   -9769.5940237796731     


 ******************************
 **  OPTIMIZATION CONVERGED  **
 ******************************

                       Coordinates (Angstroms)
     ATOM                X               Y               Z
      1  F         2.8122328072    0.9934349428    0.0000000000
      2  Br       -0.1449299586    1.8739749367    0.0000000000
      3  F         2.5726389638   -1.1605257577    0.0000000000
      4  I        -0.6347113379   -1.5561010838    0.0000000000
      5  C         1.9438202026    0.0004926426    0.0000000000
      6  C         0.6221930364    0.1420624899    0.0000000000

Z-matrix Print:
$molecule
0 1
I 
C  1 2.112716
C  2 1.329188 1 120.393095
F  3 1.319119 2 125.058374 1 -180.000000 0
F  3 1.320370 2 124.554489 1 -0.000000 0
Br 2 1.894201 1 119.602635 3 -180.000000 0
$end


 --------------------------------------------------------------
             Orbital Energies (a.u.) and Symmetries
 --------------------------------------------------------------

 Alpha MOs, Restricted
 -- Occupied --                  
******* -482.86 -176.33 -165.73 -165.73 -165.73  -62.52  -56.34
  1 A'    2 A'    3 A'    4 A'    1 A"    5 A'    6 A'    7 A'                 
-56.332 -56.332 -35.824 -31.318 -31.311 -31.311 -24.750 -24.750
  2 A"    8 A'    9 A'   10 A'    3 A"   11 A'   12 A'   13 A'                 
-22.968 -22.967 -22.967 -22.962 -22.962 -10.381 -10.289  -8.725
 14 A'    4 A"   15 A'   16 A'    5 A"   17 A'   18 A'   19 A'                 
 -6.557  -6.542  -6.542  -6.373  -4.787  -4.770  -4.770  -2.668
 20 A'   21 A'    6 A"   22 A'   23 A'   24 A'    7 A"   25 A'                 
 -2.664  -2.664  -2.652  -2.652  -2.053  -2.047  -2.047  -2.033
 26 A'    8 A"    9 A"   27 A'   28 A'   29 A'   10 A"   30 A'                 
 -2.033  -1.328  -1.268  -0.874  -0.782  -0.696  -0.649  -0.613
 11 A"   31 A'   32 A'   33 A'   34 A'   35 A'   36 A'   37 A'                 
 -0.561  -0.524  -0.482  -0.470  -0.465  -0.415  -0.378  -0.324
 12 A"   38 A'   13 A"   39 A'   40 A'   41 A'   14 A"   42 A'                 
 -0.304  -0.288  -0.262
 15 A"   43 A'   16 A"                                                         
 -- Virtual --                   
 -0.083  -0.040  -0.025  -0.003   0.033   0.047   0.050   0.065
 44 A'   45 A'   17 A"   46 A'   47 A'   48 A'   18 A"   49 A'                 
  0.072   0.076   0.094   0.112   0.112   0.117   0.146   0.174
 50 A'   19 A"   51 A'   52 A'   20 A"   53 A'   54 A'   55 A'                 
  0.180   0.210   0.221   0.236   0.247   0.264   0.269   0.295
 56 A'   57 A'   21 A"   22 A"   58 A'   59 A'   60 A'   61 A'                 
  0.306   0.318   0.333   0.353   0.377   0.391   0.410   0.412
 23 A"   62 A'   63 A'   64 A'   65 A'   24 A"   25 A"   66 A'                 
  0.418   0.429   0.462   0.473   0.499   0.524   0.527   0.555
 26 A"   67 A'   68 A'   69 A'   27 A"   28 A"   70 A'   71 A'                 
  0.569   0.577   0.604   0.661   0.706   0.732   0.752   0.788
 29 A"   72 A'   73 A'   74 A'   75 A'   30 A"   76 A'   77 A'                 
  0.854   0.899   0.957   0.977   1.112   1.138   1.283   1.288
 78 A'   79 A'   80 A'   81 A'   31 A"   32 A"   33 A"   82 A'                 
  1.325   1.352   1.372   1.387   1.400   1.401   1.420   1.522
 34 A"   83 A'   35 A"   84 A'   85 A'   86 A'   87 A'   88 A'                 
  1.536   1.602   1.659   1.818   1.853   1.901   1.923   1.991
 36 A"   89 A'   90 A'   91 A'   37 A"   92 A'   93 A'   38 A"                 
  2.017   2.132   2.176   2.232   2.577   2.785   2.839   3.018
 94 A'   95 A'   96 A'   97 A'   39 A"   40 A"   98 A'   99 A'                 
  3.097   3.347   3.711   3.730   3.731   3.761   3.901   3.946
100 A'  101 A'   41 A"   42 A"  102 A'  103 A'  104 A'   43 A"                 
  3.949   3.976   3.980   3.982   3.993   4.020   4.064   4.074
 44 A"   45 A"   46 A"  105 A'   47 A"  106 A'  107 A'   48 A"                 
  4.161   4.217   4.274   4.364   4.411   4.603   4.902   5.987
108 A'  109 A'  110 A'  111 A'  112 A'  113 A'  114 A'   49 A"                 
  6.027   6.066   6.214   6.261   6.326   6.328   6.435   6.645
115 A'  116 A'   50 A"   51 A"  117 A'  118 A'  119 A'  120 A'                 
  6.839   7.531   7.566   7.662  23.323  24.081  27.844  28.328
121 A'   52 A"  122 A'  123 A'  124 A'  125 A'  126 A'   53 A"                 
 28.359  28.370  28.517  28.533  28.542  28.587  28.684  47.889
127 A'  128 A'   54 A"  129 A'   55 A"  130 A'  131 A'  132 A'                 
 66.697  66.730 127.870 127.895 127.922 151.640 289.726 289.759
133 A'  134 A'   56 A"  135 A'  136 A'  137 A'   57 A"  138 A'                 
289.8841020.6791901.803
139 A'  140 A'  141 A'                                                         

 Beta MOs, Restricted
 -- Occupied --                  
******* -482.86 -176.33 -165.73 -165.73 -165.73  -62.52  -56.34
  1 A'    2 A'    3 A'    4 A'    1 A"    5 A'    6 A'    7 A'                 
-56.332 -56.332 -35.824 -31.318 -31.311 -31.311 -24.750 -24.750
  2 A"    8 A'    9 A'   10 A'    3 A"   11 A'   12 A'   13 A'                 
-22.968 -22.967 -22.967 -22.962 -22.962 -10.381 -10.289  -8.725
 14 A'    4 A"   15 A'   16 A'    5 A"   17 A'   18 A'   19 A'                 
 -6.557  -6.542  -6.542  -6.373  -4.787  -4.770  -4.770  -2.668
 20 A'   21 A'    6 A"   22 A'   23 A'   24 A'    7 A"   25 A'                 
 -2.664  -2.664  -2.652  -2.652  -2.053  -2.047  -2.047  -2.033
 26 A'    8 A"    9 A"   27 A'   28 A'   29 A'   10 A"   30 A'                 
 -2.033  -1.328  -1.268  -0.874  -0.782  -0.696  -0.649  -0.613
 11 A"   31 A'   32 A'   33 A'   34 A'   35 A'   36 A'   37 A'                 
 -0.561  -0.524  -0.482  -0.470  -0.465  -0.415  -0.378  -0.324
 12 A"   38 A'   13 A"   39 A'   40 A'   41 A'   14 A"   42 A'                 
 -0.304  -0.288  -0.262
 15 A"   43 A'   16 A"                                                         
 -- Virtual --                   
 -0.083  -0.040  -0.025  -0.003   0.033   0.047   0.050   0.065
 44 A'   45 A'   17 A"   46 A'   47 A'   48 A'   18 A"   49 A'                 
  0.072   0.076   0.094   0.112   0.112   0.117   0.146   0.174
 50 A'   19 A"   51 A'   52 A'   20 A"   53 A'   54 A'   55 A'                 
  0.180   0.210   0.221   0.236   0.247   0.264   0.269   0.295
 56 A'   57 A'   21 A"   22 A"   58 A'   59 A'   60 A'   61 A'                 
  0.306   0.318   0.333   0.353   0.377   0.391   0.410   0.412
 23 A"   62 A'   63 A'   64 A'   65 A'   24 A"   25 A"   66 A'                 
  0.418   0.429   0.462   0.473   0.499   0.524   0.527   0.555
 26 A"   67 A'   68 A'   69 A'   27 A"   28 A"   70 A'   71 A'                 
  0.569   0.577   0.604   0.661   0.706   0.732   0.752   0.788
 29 A"   72 A'   73 A'   74 A'   75 A'   30 A"   76 A'   77 A'                 
  0.854   0.899   0.957   0.977   1.112   1.138   1.283   1.288
 78 A'   79 A'   80 A'   81 A'   31 A"   32 A"   33 A"   82 A'                 
  1.325   1.352   1.372   1.387   1.400   1.401   1.420   1.522
 34 A"   83 A'   35 A"   84 A'   85 A'   86 A'   87 A'   88 A'                 
  1.536   1.602   1.659   1.818   1.853   1.901   1.923   1.991
 36 A"   89 A'   90 A'   91 A'   37 A"   92 A'   93 A'   38 A"                 
  2.017   2.132   2.176   2.232   2.577   2.785   2.839   3.018
 94 A'   95 A'   96 A'   97 A'   39 A"   40 A"   98 A'   99 A'                 
  3.097   3.347   3.711   3.730   3.731   3.761   3.901   3.946
100 A'  101 A'   41 A"   42 A"  102 A'  103 A'  104 A'   43 A"                 
  3.949   3.976   3.980   3.982   3.993   4.020   4.064   4.074
 44 A"   45 A"   46 A"  105 A'   47 A"  106 A'  107 A'   48 A"                 
  4.161   4.217   4.274   4.364   4.411   4.603   4.902   5.987
108 A'  109 A'  110 A'  111 A'  112 A'  113 A'  114 A'   49 A"                 
  6.027   6.066   6.214   6.261   6.326   6.328   6.435   6.645
115 A'  116 A'   50 A"   51 A"  117 A'  118 A'  119 A'  120 A'                 
  6.839   7.531   7.566   7.662  23.323  24.081  27.844  28.328
121 A'   52 A"  122 A'  123 A'  124 A'  125 A'  126 A'   53 A"                 
 28.359  28.370  28.517  28.533  28.542  28.587  28.684  47.889
127 A'  128 A'   54 A"  129 A'   55 A"  130 A'  131 A'  132 A'                 
 66.697  66.730 127.870 127.895 127.922 151.640 289.726 289.759
133 A'  134 A'   56 A"  135 A'  136 A'  137 A'   57 A"  138 A'                 
289.8841020.6791901.803
139 A'  140 A'  141 A'                                                         
 --------------------------------------------------------------

          Ground-State Mulliken Net Atomic Charges

     Atom                 Charge (a.u.)
  ----------------------------------------
      1 F                    -0.077989
      2 Br                   -0.044505
      3 F                    -0.079888
      4 I                     0.136415
      5 C                    -0.039325
      6 C                     0.105291
  ----------------------------------------
  Sum of atomic charges =     0.000000

 -----------------------------------------------------------------
                    Cartesian Multipole Moments
 -----------------------------------------------------------------
    Charge (ESU x 10^10)
                 0.0000
    Dipole Moment (Debye)
         X      -0.6123      Y      -0.2534      Z      -0.0000
       Tot       0.6626
    Quadrupole Moments (Debye-Ang)
        XX     -68.8735     XY       0.9755     YY     -65.4237
        XZ      -0.0000     YZ      -0.0000     ZZ     -68.1417
    Octopole Moments (Debye-Ang^2)
       XXX     -69.0402    XXY       6.5130    XYY     -33.2102
       YYY      29.6729    XXZ       0.0000    XYZ       0.0000
       YYZ       0.0000    XZZ     -17.6861    YZZ       9.9062
       ZZZ      -0.0000
    Hexadecapole Moments (Debye-Ang^3)
      XXXX    -738.3303   XXXY     -63.2359   XXYY    -272.7043
      XYYY     -58.0684   YYYY    -881.2579   XXXZ       0.0000
      XXYZ       0.0000   XYYZ      -0.0000   YYYZ      -0.0000
      XXZZ    -129.1205   XYZZ     -22.8530   YYZZ    -174.5665
      XZZZ      -0.0000   YZZZ       0.0000   ZZZZ     -82.4049
 -----------------------------------------------------------------
Archival summary:
1\1\TWL01\OPT\ProcedureUnspecified\BasisUnspecified\1r122\taweetha\MonAug2722:26:432018MonAug2722:26:432018\0\\#,OPT,ProcedureUnspecified,BasisUnspecified,\\0,1\I\C,1,2.11272\C,2,1.32919,1,120.393\F,3,1.31912,2,125.058,1,-180,0\F,3,1.32037,2,124.554,1,-0,0\Br,2,1.8942,1,119.603,3,-180,0\\\@

 Total job time:  325.78s(wall), 1226.55s(cpu) 
 Mon Aug 27 22:26:43 2018

        *************************************************************
        *                                                           *
        *  Thank you very much for using Q-Chem.  Have a nice day.  *
        *                                                           *
        *************************************************************


 
User input: 2 of 2 
 
Q-Chem Developer Version!
                  Welcome to Q-Chem
     A Quantum Leap Into The Future Of Chemistry


 Q-Chem 5.1, Q-Chem, Inc., Pleasanton, CA (2018)

 Yihan Shao,  Zhengting Gan,  E. Epifanovsky,  A. T. B. Gilbert,  M. Wormit,  
 J. Kussmann,  A. W. Lange,  A. Behn,  Jia Deng,  Xintian Feng,  D. Ghosh,  
 M. Goldey,  P. R. Horn,  L. D. Jacobson,  I. Kaliman,  T. Kus,  A. Landau,  
 Jie Liu,  E. I. Proynov,  R. M. Richard,  R. P. Steele,  E. J. Sundstrom,  
 H. L. Woodcock III,  P. M. Zimmerman,  D. Zuev,  B. Albrecht,  E. Alguire,  
 S. A. Baeppler,  D. Barton,  Z. Benda,  Y. A. Bernard,  E. J. Berquist,  
 K. B. Bravaya,  H. Burton,  D. Casanova,  Chun-Min Chang,  Yunqing Chen,  
 A. Chien,  K. D. Closser,  M. P. Coons,  S. Coriani,  S. Dasgupta,  
 A. L. Dempwolff,  M. Diedenhofen,  Hainam Do,  R. G. Edgar,  Po-Tung Fang,  
 S. Faraji,  S. Fatehi,  Qingguo Feng,  K. D. Fenk,  J. Fosso-Tande,  
 Qinghui Ge,  A. Ghysels,  G. Gidofalvi,  J. Gomes,  J. Gonthier,  A. Gunina,  
 D. Hait,  M. W. D. Hanson-Heine,  P. H. P. Harbach,  A. W. Hauser,  
 J. E. Herr,  E. G. Hohenstein,  Z. C. Holden,  Kerwin Hui,  B. C. Huynh,  
 T.-C. Jagau,  Hyunjun Ji,  B. Kaduk,  K. Khistyaev,  Jaehoon Kim,  
 P. Klunzinger,  K. Koh,  D. Kosenkov,  L. Koulias,  T. Kowalczyk,  
 C. M. Krauter,  A. Kunitsa,  Ka Un Lao,  A. Laurent,  K. V. Lawler,  
 Joonho Lee,  D. Lefrancois,  S. Lehtola,  D. S. Levine,  Yi-Pei Li,  
 You-Sheng Lin,  Fenglai Liu,  E. Livshits,  A. Luenser,  P. Manohar,  
 E. Mansoor,  S. F. Manzer,  Shan-Ping Mao,  Yuezhi Mao,  N. Mardirossian,  
 A. V. Marenich,  T. Markovich,  L. A. Martinez-Martinez,  S. A. Maurer,  
 N. J. Mayhall,  S. C. McKenzie,  J.-M. Mewes,  A. F. Morrison,  
 J. W. Mullinax,  K. Nanda,  T. S. Nguyen-Beck,  R. Olivares-Amaya,  
 J. A. Parkhill,  T. M. Perrine,  F. Plasser,  P. Pokhilko,  S. Prager,  
 A. Prociuk,  E. Ramos,  D. R. Rehn,  F. Rob,  M. Schneider,  N. Sergueev,  
 S. M. Sharada,  S. Sharma,  D. W. Small,  T. Stauch,  T. Stein,  
 Yu-Chuan Su,  A. J. W. Thom,  A. Tkatchenko,  T. Tsuchimochi,  N. M. Tubman,  
 L. Vogt,  M. L. Vidal,  O. Vydrov,  M. A. Watson,  J. Wenzel,  
 M. de Wergifosse,  T. A. Wesolowski,  A. White,  J. Witte,  A. Yamada,  
 Jun Yang,  K. Yao,  S. Yeganeh,  S. R. Yost,  Zhi-Qiang You,  A. Zech,  
 Igor Ying Zhang,  Xing Zhang,  Yan Zhao,  Ying Zhu,  B. R. Brooks,  
 G. K. L. Chan,  C. J. Cramer,  M. S. Gordon,  W. J. Hehre,  A. Klamt,  
 M. W. Schmidt,  C. D. Sherrill,  D. G. Truhlar,  A. Aspuru-Guzik,  R. Baer,  
 A. T. Bell,  N. A. Besley,  Jeng-Da Chai,  A. E. DePrince, III,  
 R. A. DiStasio Jr.,  A. Dreuw,  B. D. Dunietz,  T. R. Furlani,  
 Chao-Ping Hsu,  Yousung Jung,  Jing Kong,  D. S. Lambrecht,  WanZhen Liang,  
 C. Ochsenfeld,  V. A. Rassolov,  L. V. Slipchenko,  J. E. Subotnik,  
 T. Van Voorhis,  J. M. Herbert,  A. I. Krylov,  P. M. W. Gill,  M. Head-Gordon

 Contributors to earlier versions of Q-Chem not listed above: 
 R. D. Adamson,  B. Austin,  J. Baker,  G. J. O. Beran,  K. Brandhorst,  
 S. T. Brown,  E. F. C. Byrd,  A. K. Chakraborty,  C.-L. Cheng,  
 Siu Hung Chien,  D. M. Chipman,  D. L. Crittenden,  H. Dachsel,  
 R. J. Doerksen,  A. D. Dutoi,  L. Fusti-Molnar,  W. A. Goddard III,  
 A. Golubeva-Zadorozhnaya,  S. R. Gwaltney,  G. Hawkins,  A. Heyden,  
 S. Hirata,  G. Kedziora,  F. J. Keil,  C. Kelley,  Jihan Kim,  R. A. King,  
 R. Z. Khaliullin,  P. P. Korambath,  W. Kurlancheek,  A. M. Lee,  M. S. Lee,  
 S. V. Levchenko,  Ching Yeh Lin,  D. Liotard,  R. C. Lochan,  I. Lotan,  
 P. E. Maslen,  N. Nair,  D. P. O'Neill,  D. Neuhauser,  E. Neuscamman,  
 C. M. Oana,  R. Olson,  B. Peters,  R. Peverati,  P. A. Pieniazek,  
 Y. M. Rhee,  J. Ritchie,  M. A. Rohrdanz,  E. Rosta,  N. J. Russ,  
 H. F. Schaefer III,  N. E. Schultz,  N. Shenvi,  A. C. Simmonett,  A. Sodt,  
 D. Stuck,  K. S. Thanthiriwatte,  V. Vanovschi,  Tao Wang,  A. Warshel,  
 C. F. Williams,  Q. Wu,  X. Xu,  W. Zhang

 Please cite Q-Chem as follows:
 Y. Shao et al., Mol. Phys. 113, 184-215 (2015)
 DOI: 10.1080/00268976.2014.952696

 Q-Chem 5.1.1 for Intel X86 EM64T Linux

 Parts of Q-Chem use Armadillo 8.300.2 (Tropical Shenanigans).
 http://arma.sourceforge.net/

 Q-Chem begins on Mon Aug 27 22:26:43 2018  

Host: 
0

     Scratch files written to /scratch/taweetham/qchem7558//
The previous job contains 0 fragments, simply inherited here
Input Ideriv = 2
Curr. Ideriv = -1
Max.  Ideriv = 2

Checking the input file for inconsistencies... 	...done.

--------------------------------------------------------------
User input:
--------------------------------------------------------------

$molecule
read
$end

$rem
   SCF_GUESS 	READ
   JOB_TYPE 	FREQUENCY
   BASIS 	6-311++G**
   EXCHANGE 	B3LYP
   MEM_TOTAL	7500	
$end


--------------------------------------------------------------
 ----------------------------------------------------------------
             Standard Nuclear Orientation (Angstroms)
    I     Atom           X                Y                Z
 ----------------------------------------------------------------
    1      F       2.0153322110    -1.9995120309    -0.0000000000
    2      Br      1.7504913126     1.0745767126    -0.0000000000
    3      F      -0.0765055180    -2.5662278541     0.0000000000
    4      I      -1.6203371011     0.2728142095     0.0000000000
    5      C       0.7731626248    -1.5555643060    -0.0000000000
    6      C       0.4203757391    -0.2740488744    -0.0000000000
 ----------------------------------------------------------------
 Molecular Point Group                 Cs    NOp =  2
 Largest Abelian Subgroup              Cs    NOp =  2
 Nuclear Repulsion Energy =   850.7883630919 hartrees
 There are       59 alpha and       59 beta electrons
 Requested basis set is 6-311++G(d,p)
 There are 67 shells and 198 basis functions

 Total QAlloc Memory Limit   7500 MB
 Mega-Array Size       188 MB
 MEM_STATIC part       192 MB

                       Distance Matrix (Angstroms)
             F (  1)   Br(  2)   F (  3)   I (  4)   C (  5)
   Br(  2)  3.085476
   F (  3)  2.167245  4.073497
   I (  4)  4.287372  3.464868  3.231652
   C (  5)  1.319119  2.805853  1.320370  3.011944
   C (  6)  2.349704  1.894201  2.345416  2.112716  1.329188

 A cutoff of  1.0D-11 yielded   1748 shell pairs
 There are     16249 function pairs (     18221 Cartesian)

 -------------------------------------------------------
 OpenMP Integral Computing Module                       
 Release: version 1.0, May 2013, Q-Chem Inc. Pittsburgh 
 -------------------------------------------------------
 Integral Job Info:
 Integral job number is                      11
 Integral operator is                         1
 short-range coefficients                     0
 long-range coefficients              100000000
 Omega coefficients                           0
 if combine SR and LR in K                    0
 Integral screening is                        0
 Integral computing path is                   2
 max size of driver memory is            800000
 size of driver memory is                593474
 size of scratch memory is             29623520
 max col of scratch BK array               1296
 max len of scratch array in speh3          155
 max len of scratch index in speh4           18
 max int batch size is                      520
 min int batch size is                       52
 fixed nKL is                                45
 max L of basis functions is                  2
 order of int derivative is                   0
 number of shells is                         67
 number of basis is                         210
 number of cartesian basis is               210
 number of contracted shell pairs          1748
 number of primitive shell pairs           4201
 maxK2 (contraction) of shell pair           36
 max number of K2 of shell pair               1
 max number of CS2 of shell pair            175
 max number of PS2 of shell pair            384
 mem total for path MDJ                  531356
 -------------------------------------------------------
 Smallest overlap matrix eigenvalue = 6.38E-05
 Guess MOs from SCF MO coefficient file

 -----------------------------------------------------------------------
  General SCF calculation program by
  Eric Jon Sundstrom, Paul Horn, Yuezhi Mao, Dmitri Zuev, Alec White,
  David Stuck, Shaama M.S., Shane Yost, Joonho Lee, David Small,
  Daniel Levine, Susi Lehtola, Hugh Burton, Evgeny Epifanovsky
 -----------------------------------------------------------------------
 Exchange:     0.2000 Hartree-Fock + 0.0800 Slater + 0.7200 B88
 Correlation:  0.1900 VWN1RPA + 0.8100 LYP
 Using SG-1 standard quadrature grid
 using 4 threads for integral computing
 -------------------------------------------------------
 OpenMP Integral computing Module                
 Release: version 2.0, May 2017, Q-Chem Inc. Pleasanton 
 -------------------------------------------------------
 -------------------------------------------------------
 OpenMP BLAS3 based DFT computing Module                
 Release: version 1.0, May 2013, Q-Chem Inc. Pittsburgh 
 -------------------------------------------------------
 A restricted SCF calculation will be
 performed using DIIS
 SCF converges when DIIS error is below 1.0e-08
 ---------------------------------------
  Cycle       Energy         DIIS error
 ---------------------------------------
    1   -9766.7939789369      1.86e-02  
    2   -9769.0474142312      1.30e-02  
    3   -9769.2728505327      9.50e-03  
    4   -9769.5614405872      2.63e-03  
    5   -9769.5899412561      8.85e-04  
    6   -9769.5934781957      2.22e-04  
    7   -9769.5937018763      7.89e-05  
    8   -9769.5937291919      1.66e-05  
    9   -9769.5937300569      2.63e-06  
   10   -9769.5937300772      1.20e-06  
   11   -9769.5937300808      2.73e-07  
   12   -9769.5937300812      1.11e-07  
   13   -9769.5937300813      3.55e-08  
   14   -9769.5937300812      5.09e-09  Convergence criterion met
 ---------------------------------------
 SCF time:   CPU 52.76s  wall 14.00s 
 SCF   energy in the final basis set =    -9769.5937300812
 Total energy in the final basis set =    -9769.5937300812

 --------------------------------------------------------------
             Orbital Energies (a.u.) and Symmetries
 --------------------------------------------------------------

 Alpha MOs, Restricted
 -- Occupied --                  
******* -482.86 -176.33 -165.73 -165.73 -165.73  -62.52  -56.34
  1 A'    2 A'    3 A'    4 A'    1 A"    5 A'    6 A'    7 A'                 
-56.332 -56.332 -35.824 -31.318 -31.311 -31.311 -24.750 -24.750
  2 A"    8 A'    9 A'   10 A'    3 A"   11 A'   12 A'   13 A'                 
-22.968 -22.967 -22.967 -22.962 -22.962 -10.381 -10.289  -8.725
 14 A'    4 A"   15 A'   16 A'    5 A"   17 A'   18 A'   19 A'                 
 -6.557  -6.542  -6.542  -6.373  -4.787  -4.770  -4.770  -2.668
 20 A'   21 A'    6 A"   22 A'   23 A'   24 A'    7 A"   25 A'                 
 -2.664  -2.663  -2.652  -2.652  -2.053  -2.047  -2.047  -2.033
 26 A'    8 A"    9 A"   27 A'   28 A'   29 A'   10 A"   11 A"                 
 -2.033  -1.328  -1.268  -0.874  -0.782  -0.697  -0.649  -0.613
 30 A'   31 A'   32 A'   33 A'   34 A'   35 A'   36 A'   37 A'                 
 -0.561  -0.524  -0.482  -0.470  -0.465  -0.415  -0.378  -0.324
 12 A"   38 A'   13 A"   39 A'   40 A'   41 A'   14 A"   42 A'                 
 -0.304  -0.288  -0.262
 15 A"   43 A'   16 A"                                                         
 -- Virtual --                   
 -0.083  -0.040  -0.025  -0.003   0.033   0.047   0.049   0.065
 44 A'   45 A'   17 A"   46 A'   47 A'   48 A'   18 A"   49 A'                 
  0.072   0.076   0.094   0.112   0.112   0.117   0.146   0.174
 50 A'   19 A"   51 A'   52 A'   20 A"   53 A'   54 A'   55 A'                 
  0.180   0.210   0.221   0.236   0.247   0.264   0.269   0.295
 56 A'   57 A'   21 A"   22 A"   58 A'   59 A'   60 A'   61 A'                 
  0.306   0.318   0.333   0.353   0.377   0.391   0.410   0.412
 23 A"   62 A'   63 A'   64 A'   65 A'   24 A"   25 A"   66 A'                 
  0.418   0.429   0.462   0.473   0.499   0.524   0.526   0.555
 26 A"   67 A'   68 A'   69 A'   27 A"   28 A"   70 A'   71 A'                 
  0.569   0.577   0.604   0.661   0.706   0.732   0.752   0.788
 29 A"   72 A'   73 A'   74 A'   75 A'   30 A"   76 A'   77 A'                 
  0.854   0.899   0.957   0.977   1.112   1.138   1.283   1.288
 78 A'   79 A'   80 A'   81 A'   31 A"   32 A"   33 A"   82 A'                 
  1.325   1.353   1.372   1.387   1.400   1.401   1.420   1.522
 34 A"   83 A'   35 A"   84 A'   85 A'   86 A'   87 A'   88 A'                 
  1.536   1.602   1.659   1.818   1.853   1.901   1.923   1.991
 36 A"   89 A'   90 A'   91 A'   37 A"   92 A'   93 A'   38 A"                 
  2.017   2.132   2.176   2.232   2.577   2.785   2.839   3.018
 94 A'   95 A'   96 A'   97 A'   39 A"   40 A"   98 A'   99 A'                 
  3.097   3.347   3.710   3.730   3.731   3.761   3.901   3.946
100 A'  101 A'   41 A"   42 A"  102 A'  103 A'  104 A'   43 A"                 
  3.949   3.976   3.980   3.982   3.993   4.020   4.064   4.074
 44 A"   45 A"   46 A"  105 A'   47 A"  106 A'  107 A'   48 A"                 
  4.161   4.217   4.274   4.364   4.411   4.603   4.902   5.986
108 A'  109 A'  110 A'  111 A'  112 A'  113 A'  114 A'   49 A"                 
  6.027   6.066   6.214   6.260   6.326   6.328   6.435   6.645
115 A'  116 A'   50 A"   51 A"  117 A'  118 A'  119 A'  120 A'                 
  6.839   7.532   7.566   7.662  23.323  24.081  27.844  28.327
121 A'   52 A"  122 A'  123 A'  124 A'  125 A'  126 A'   53 A"                 
 28.359  28.370  28.517  28.533  28.542  28.587  28.684  47.889
127 A'  128 A'   54 A"  129 A'   55 A"  130 A'  131 A'  132 A'                 
 66.697  66.730 127.870 127.895 127.922 151.640 289.726 289.759
133 A'  134 A'   56 A"  135 A'  136 A'  137 A'   57 A"  138 A'                 
289.8841020.6791901.803
139 A'  140 A'  141 A'                                                         

 Beta MOs, Restricted
 -- Occupied --                  
******* -482.86 -176.33 -165.73 -165.73 -165.73  -62.52  -56.34
  1 A'    2 A'    3 A'    4 A'    1 A"    5 A'    6 A'    7 A'                 
-56.332 -56.332 -35.824 -31.318 -31.311 -31.311 -24.750 -24.750
  2 A"    8 A'    9 A'   10 A'    3 A"   11 A'   12 A'   13 A'                 
-22.968 -22.967 -22.967 -22.962 -22.962 -10.381 -10.289  -8.725
 14 A'    4 A"   15 A'   16 A'    5 A"   17 A'   18 A'   19 A'                 
 -6.557  -6.542  -6.542  -6.373  -4.787  -4.770  -4.770  -2.668
 20 A'   21 A'    6 A"   22 A'   23 A'   24 A'    7 A"   25 A'                 
 -2.664  -2.663  -2.652  -2.652  -2.053  -2.047  -2.047  -2.033
 26 A'    8 A"    9 A"   27 A'   28 A'   29 A'   10 A"   11 A"                 
 -2.033  -1.328  -1.268  -0.874  -0.782  -0.697  -0.649  -0.613
 30 A'   31 A'   32 A'   33 A'   34 A'   35 A'   36 A'   37 A'                 
 -0.561  -0.524  -0.482  -0.470  -0.465  -0.415  -0.378  -0.324
 12 A"   38 A'   13 A"   39 A'   40 A'   41 A'   14 A"   42 A'                 
 -0.304  -0.288  -0.262
 15 A"   43 A'   16 A"                                                         
 -- Virtual --                   
 -0.083  -0.040  -0.025  -0.003   0.033   0.047   0.049   0.065
 44 A'   45 A'   17 A"   46 A'   47 A'   48 A'   18 A"   49 A'                 
  0.072   0.076   0.094   0.112   0.112   0.117   0.146   0.174
 50 A'   19 A"   51 A'   52 A'   20 A"   53 A'   54 A'   55 A'                 
  0.180   0.210   0.221   0.236   0.247   0.264   0.269   0.295
 56 A'   57 A'   21 A"   22 A"   58 A'   59 A'   60 A'   61 A'                 
  0.306   0.318   0.333   0.353   0.377   0.391   0.410   0.412
 23 A"   62 A'   63 A'   64 A'   65 A'   24 A"   25 A"   66 A'                 
  0.418   0.429   0.462   0.473   0.499   0.524   0.526   0.555
 26 A"   67 A'   68 A'   69 A'   27 A"   28 A"   70 A'   71 A'                 
  0.569   0.577   0.604   0.661   0.706   0.732   0.752   0.788
 29 A"   72 A'   73 A'   74 A'   75 A'   30 A"   76 A'   77 A'                 
  0.854   0.899   0.957   0.977   1.112   1.138   1.283   1.288
 78 A'   79 A'   80 A'   81 A'   31 A"   32 A"   33 A"   82 A'                 
  1.325   1.353   1.372   1.387   1.400   1.401   1.420   1.522
 34 A"   83 A'   35 A"   84 A'   85 A'   86 A'   87 A'   88 A'                 
  1.536   1.602   1.659   1.818   1.853   1.901   1.923   1.991
 36 A"   89 A'   90 A'   91 A'   37 A"   92 A'   93 A'   38 A"                 
  2.017   2.132   2.176   2.232   2.577   2.785   2.839   3.018
 94 A'   95 A'   96 A'   97 A'   39 A"   40 A"   98 A'   99 A'                 
  3.097   3.347   3.710   3.730   3.731   3.761   3.901   3.946
100 A'  101 A'   41 A"   42 A"  102 A'  103 A'  104 A'   43 A"                 
  3.949   3.976   3.980   3.982   3.993   4.020   4.064   4.074
 44 A"   45 A"   46 A"  105 A'   47 A"  106 A'  107 A'   48 A"                 
  4.161   4.217   4.274   4.364   4.411   4.603   4.902   5.986
108 A'  109 A'  110 A'  111 A'  112 A'  113 A'  114 A'   49 A"                 
  6.027   6.066   6.214   6.260   6.326   6.328   6.435   6.645
115 A'  116 A'   50 A"   51 A"  117 A'  118 A'  119 A'  120 A'                 
  6.839   7.532   7.566   7.662  23.323  24.081  27.844  28.327
121 A'   52 A"  122 A'  123 A'  124 A'  125 A'  126 A'   53 A"                 
 28.359  28.370  28.517  28.533  28.542  28.587  28.684  47.889
127 A'  128 A'   54 A"  129 A'   55 A"  130 A'  131 A'  132 A'                 
 66.697  66.730 127.870 127.895 127.922 151.640 289.726 289.759
133 A'  134 A'   56 A"  135 A'  136 A'  137 A'   57 A"  138 A'                 
289.8841020.6791901.803
139 A'  140 A'  141 A'                                                         
 --------------------------------------------------------------

          Ground-State Mulliken Net Atomic Charges

     Atom                 Charge (a.u.)
  ----------------------------------------
      1 F                    -0.077958
      2 Br                   -0.044368
      3 F                    -0.079828
      4 I                     0.136353
      5 C                    -0.039123
      6 C                     0.104924
  ----------------------------------------
  Sum of atomic charges =     0.000000

 -----------------------------------------------------------------
                    Cartesian Multipole Moments
 -----------------------------------------------------------------
    Charge (ESU x 10^10)
                 0.0000
    Dipole Moment (Debye)
         X      -0.4595      Y       0.4759      Z      -0.0000
       Tot       0.6615
    Quadrupole Moments (Debye-Ang)
        XX     -65.2785     XY       0.3768     YY     -68.8356
        XZ      -0.0000     YZ       0.0000     ZZ     -68.1450
    Octopole Moments (Debye-Ang^2)
       XXX     -20.4345    XXY      16.2344    XYY       0.9320
       YYY      23.4325    XXZ       0.0000    XYZ      -0.0000
       YYZ      -0.0000    XZZ      -1.3569    YZZ       2.8610
       ZZZ      -0.0000
    Hexadecapole Moments (Debye-Ang^3)
      XXXX    -947.6771   XXXY      22.6089   XXYY    -260.6421
      XYYY      23.2614   YYYY    -624.0435   XXXZ      -0.0000
      XXYZ       0.0000   XYYZ      -0.0000   YYYZ       0.0000
      XXZZ    -183.9820   XYZZ       2.0774   YYZZ    -113.8442
      XZZZ      -0.0000   YZZZ       0.0000   ZZZZ     -82.4237
 -----------------------------------------------------------------
 Calculating MO derivatives via CPSCF
 D1JvT checksum  = 358128 27858.7686911469
 D1KAT checksum  = 879264 1242.4424678331
   1         3          18      0.104768    0.026788
   2         3          18      0.013346    0.003920
   3         3          18      0.001776    0.000599
   4         3          18      0.000195    0.000075
   5        18           3      0.000011    0.000007
   6        21           0      0.000000    0.000000    Roots Converged
 Time for AOints: 17.7 s (CPU) 4.5 s (wall)
 ------------------------------------------------------------------------------
                     AOints        : Timing summary (seconds)
 ------------------------------------------------------------------------------
     job step          cpu (% of tot)      sys (% of tot)     wall (% of tot)
 ------------------------------------------------------------------------------
  cpscf_lag         0.8556E+02 (33.5)   0.8000E-05 (20.5)   0.2194E+02 (33.0)
  iterzp            0.1519E+03 (59.5)   0.2900E-04 (74.4)   0.3981E+02 (59.8)
  make_fx           0.0000E+00 ( 0.0)   0.0000E+00 ( 0.0)   0.0000E+00 ( 0.0)
  AOints            0.1775E+02 ( 6.9)   0.1000E-05 ( 2.6)   0.4492E+01 ( 6.7)
 ------------------------------------------------------------------------------
   Grand Totals     0.2555E+03          0.3900E-04          0.6655E+02
 ------------------------------------------------------------------------------
 Calculating analytic Hessian of the SCF energy
 Polarizability Matrix (a.u.)
            1           2           3
    1 -92.8652054  -0.5471631   0.0000000
    2  -0.5471631 -76.9465144  -0.0000000
    3   0.0000000  -0.0000000 -47.5407368

 Direct stationary perturbation theory relativistic correction:

 rels  =     113.863972826551
 relv  =    -379.494891318203
 rel2e =      51.649237466346
 E_rel =    -213.981681025306

 Hessian of the SCF Energy
            1           2           3           4           5           6
    1   0.3958905  -0.1088261  -0.0000000   0.0047500   0.0002402  -0.0000000
    2  -0.1088261   0.1240072  -0.0000000   0.0019582  -0.0028262   0.0000000
    3  -0.0000000  -0.0000000   0.0198256  -0.0000000  -0.0000000  -0.0026020
    4   0.0047500   0.0019582  -0.0000000   0.1161579   0.0975895   0.0000000
    5   0.0002402  -0.0028262  -0.0000000   0.0975895   0.1327577  -0.0000000
    6  -0.0000000   0.0000000  -0.0026020   0.0000000  -0.0000000   0.0062104
    7  -0.0713775  -0.0371812  -0.0000000  -0.0002448  -0.0007123  -0.0000000
    8  -0.0128080   0.0130850   0.0000000  -0.0008855  -0.0057198  -0.0000000
    9   0.0000000   0.0000000   0.0074160  -0.0000000   0.0000000   0.0058517
   10  -0.0005028   0.0016802  -0.0000000  -0.0236052  -0.0060082   0.0000000
   11   0.0016531  -0.0027185  -0.0000000  -0.0090711   0.0025413  -0.0000000
   12   0.0000000  -0.0000000   0.0045467  -0.0000000  -0.0000000   0.0015364
   13  -0.2971379   0.0994787   0.0000000  -0.0085516  -0.0274356  -0.0000000
   14   0.1086415  -0.1199616   0.0000000  -0.0045367  -0.0180465  -0.0000000
   15   0.0000000  -0.0000000  -0.0401037  -0.0000000   0.0000000   0.0013925
   16  -0.0316225   0.0428902  -0.0000000  -0.0885063  -0.0636737  -0.0000000
   17   0.0110993  -0.0115859   0.0000000  -0.0850544  -0.1087065   0.0000000
   18   0.0000000  -0.0000000   0.0109173   0.0000000  -0.0000000  -0.0123890
            7           8           9          10          11          12
    1  -0.0713775  -0.0128080   0.0000000  -0.0005028   0.0016531   0.0000000
    2  -0.0371812   0.0130850   0.0000000   0.0016802  -0.0027185  -0.0000000
    3  -0.0000000   0.0000000   0.0074160  -0.0000000  -0.0000000   0.0045467
    4  -0.0002448  -0.0008855  -0.0000000  -0.0236052  -0.0090711  -0.0000000
    5  -0.0007123  -0.0057198   0.0000000  -0.0060082   0.0025413  -0.0000000
    6  -0.0000000  -0.0000000   0.0058517   0.0000000  -0.0000000   0.0015364
    7   0.2282285   0.1704931   0.0000000   0.0016820   0.0033947   0.0000000
    8   0.1704931   0.2892452   0.0000000   0.0011243  -0.0031950   0.0000000
    9   0.0000000   0.0000000   0.0197083  -0.0000000   0.0000000  -0.0017294
   10   0.0016820   0.0011243  -0.0000000   0.1043092  -0.0411348  -0.0000000
   11   0.0033947  -0.0031950   0.0000000  -0.0411348   0.0373462  -0.0000000
   12   0.0000000   0.0000000  -0.0017294  -0.0000000  -0.0000000   0.0043304
   13  -0.1589922  -0.1223606  -0.0000000  -0.0208078   0.0185952  -0.0000000
   14  -0.1309819  -0.2539473   0.0000000   0.0031960  -0.0006825  -0.0000000
   15  -0.0000000  -0.0000000  -0.0395328   0.0000000   0.0000000   0.0012102
   16   0.0007041  -0.0355632   0.0000000  -0.0610753   0.0265629   0.0000000
   17  -0.0050125  -0.0394681  -0.0000000   0.0411425  -0.0332914   0.0000000
   18   0.0000000   0.0000000   0.0082861  -0.0000000   0.0000000  -0.0098943
           13          14          15          16          17          18
    1  -0.2971379   0.1086415   0.0000000  -0.0316225   0.0110993   0.0000000
    2   0.0994787  -0.1199616  -0.0000000   0.0428902  -0.0115859  -0.0000000
    3   0.0000000   0.0000000  -0.0401037  -0.0000000   0.0000000   0.0109173
    4  -0.0085516  -0.0045367  -0.0000000  -0.0885063  -0.0850544   0.0000000
    5  -0.0274356  -0.0180465   0.0000000  -0.0636737  -0.1087065  -0.0000000
    6  -0.0000000  -0.0000000   0.0013925  -0.0000000   0.0000000  -0.0123890
    7  -0.1589922  -0.1309819  -0.0000000   0.0007041  -0.0050125   0.0000000
    8  -0.1223606  -0.2539473  -0.0000000  -0.0355632  -0.0394681   0.0000000
    9  -0.0000000   0.0000000  -0.0395328   0.0000000  -0.0000000   0.0082861
   10  -0.0208078   0.0031960   0.0000000  -0.0610753   0.0411425  -0.0000000
   11   0.0185952  -0.0006825   0.0000000   0.0265629  -0.0332914   0.0000000
   12  -0.0000000  -0.0000000   0.0012102   0.0000000   0.0000000  -0.0098943
   13   0.5797123  -0.0930863   0.0000000  -0.0942228   0.1248086  -0.0000000
   14  -0.0930863   0.8905696   0.0000000   0.1167674  -0.4979317   0.0000000
   15   0.0000000   0.0000000   0.1259006  -0.0000000  -0.0000000  -0.0488668
   16  -0.0942228   0.1167674  -0.0000000   0.2747228  -0.0869835   0.0000000
   17   0.1248086  -0.4979317  -0.0000000  -0.0869835   0.6909837   0.0000000
   18  -0.0000000   0.0000000  -0.0488668   0.0000000   0.0000000   0.0519467
 Gradient time:  CPU 396.78 s  wall 103.37 s
 **********************************************************************
 **                                                                  **
 **                       VIBRATIONAL ANALYSIS                       **
 **                       --------------------                       **
 **                                                                  **
 **        VIBRATIONAL FREQUENCIES (CM**-1) AND NORMAL MODES         **
 **     FORCE CONSTANTS (mDYN/ANGSTROM) AND REDUCED MASSES (AMU)     **
 **                  INFRARED INTENSITIES (KM/MOL)                   **
 **                                                                  **
 **********************************************************************


 Mode:                 1                      2                      3
 Frequency:       131.54                 134.85                 143.76
 Force Cnst:      0.4431                 0.2149                 0.3618
 Red. Mass:      43.4652                20.0631                29.7071
 IR Active:          YES                    YES                    YES
 IR Intens:        0.414                  0.008                  1.544
 Raman Active:       YES                    YES                    YES
               X      Y      Z        X      Y      Z        X      Y      Z
 F         -0.170  0.067  0.000    0.000  0.000  0.719    0.338  0.548 -0.000
 Br         0.505  0.065 -0.000   -0.000 -0.000 -0.102    0.107 -0.269  0.000
 F         -0.286  0.504 -0.000    0.000 -0.000 -0.679    0.569 -0.270  0.000
 I         -0.252 -0.193  0.000   -0.000  0.000  0.067   -0.202  0.123 -0.000
 C         -0.071  0.324  0.000    0.000 -0.000 -0.016    0.147  0.058 -0.000
 C          0.137  0.377 -0.000   -0.000 -0.000 -0.083   -0.155 -0.023  0.000
 TransDip   0.019 -0.009  0.000   -0.000 -0.000  0.003   -0.039 -0.008 -0.000

 Mode:                 4                      5                      6
 Frequency:       265.44                 275.56                 387.12
 Force Cnst:      0.5297                 1.0108                 1.7648
 Red. Mass:      12.7606                22.5922                19.9870
 IR Active:          YES                    YES                    YES
 IR Intens:        0.700                  1.821                  1.472
 Raman Active:       YES                    YES                    YES
               X      Y      Z        X      Y      Z        X      Y      Z
 F          0.000 -0.000 -0.139   -0.189  0.684 -0.000    0.363 -0.237  0.000
 Br         0.000  0.000 -0.060   -0.076 -0.173 -0.000   -0.143 -0.171  0.000
 F          0.000 -0.000 -0.203   -0.214  0.267 -0.000   -0.022  0.678  0.000
 I         -0.000  0.000 -0.028    0.163 -0.084 -0.000   -0.027  0.017  0.000
 C          0.000 -0.000  0.328   -0.282  0.299  0.000    0.458  0.179 -0.000
 C          0.000 -0.000  0.910   -0.307  0.217  0.000    0.234  0.069 -0.000
 TransDip   0.000  0.000 -0.027   -0.013 -0.041 -0.000    0.039 -0.002 -0.000

 Mode:                 7                      8                      9
 Frequency:       586.23                 601.02                 803.18
 Force Cnst:      3.3947                 2.6382                 4.9193
 Red. Mass:      16.7654                12.3959                12.9428
 IR Active:          YES                    YES                    YES
 IR Intens:        4.461                  9.008                 93.503
 Raman Active:       YES                    YES                    YES
               X      Y      Z        X      Y      Z        X      Y      Z
 F         -0.452 -0.326 -0.000    0.000  0.000 -0.171   -0.209  0.145  0.000
 Br        -0.023 -0.040  0.000   -0.000 -0.000  0.006   -0.059 -0.045 -0.000
 F          0.579  0.071 -0.000   -0.000 -0.000 -0.164    0.027 -0.114  0.000
 I          0.021 -0.010  0.000   -0.000  0.000  0.003   -0.015  0.004 -0.000
 C         -0.066  0.411  0.000   -0.000 -0.000  0.879   -0.096 -0.001 -0.000
 C         -0.200  0.364 -0.000    0.000  0.000 -0.413    0.929  0.208  0.000
 TransDip  -0.040  0.054  0.000    0.000  0.000  0.096    0.304  0.062 -0.000

 Mode:                10                     11                     12
 Frequency:      1000.20                1272.75                1745.66
 Force Cnst:      8.5910                12.6697                21.7704
 Red. Mass:      14.5752                13.2747                12.1254
 IR Active:          YES                    YES                    YES
 IR Intens:      158.133                132.105                300.596
 Raman Active:       YES                    YES                    YES
               X      Y      Z        X      Y      Z        X      Y      Z
 F          0.374 -0.172  0.000   -0.289  0.087 -0.000    0.080 -0.051 -0.000
 Br        -0.019 -0.027 -0.000   -0.000 -0.005  0.000    0.004  0.006 -0.000
 F         -0.240 -0.359  0.000   -0.203 -0.222 -0.000   -0.040 -0.082  0.000
 I          0.008 -0.005 -0.000   -0.002  0.002  0.000   -0.002  0.001 -0.000
 C         -0.104  0.371 -0.000    0.868  0.243  0.000   -0.211  0.754 -0.000
 C         -0.065  0.700  0.000   -0.067 -0.019 -0.000    0.142 -0.592  0.000
 TransDip  -0.079  0.395 -0.000    0.356  0.095  0.000   -0.196  0.520 -0.000

 STANDARD THERMODYNAMIC QUANTITIES AT   298.15 K  AND     1.00 ATM

   This Molecule has  0 Imaginary Frequencies
   Zero point vibrational energy:       10.504 kcal/mol

   Atom    1 Element F  Has Mass   18.99840
   Atom    2 Element Br Has Mass   78.91830
   Atom    3 Element F  Has Mass   18.99840
   Atom    4 Element I  Has Mass  126.90440
   Atom    5 Element C  Has Mass   12.00000
   Atom    6 Element C  Has Mass   12.00000
   Molecular Mass:   267.819500 amu
   Principal axes and moments of inertia in amu*Bohr^2:
                             1           2           3
    Eigenvalues --     1182.36329  2359.19025  3541.55354
          X               0.99991    -0.01324     0.00000
          Y               0.01324     0.99991     0.00000
          Z              -0.00000    -0.00000     1.00000
   Rotational Symmetry Number is   1
   The Molecule is an Asymmetric Top
   Translational Enthalpy:        0.889 kcal/mol
   Rotational Enthalpy:           0.889 kcal/mol
   Vibrational Enthalpy:         12.822 kcal/mol
   gas constant (RT):             0.592 kcal/mol
   Translational Entropy:        42.654  cal/mol.K
   Rotational Entropy:           30.669  cal/mol.K
   Vibrational Entropy:          14.005  cal/mol.K

   Total Enthalpy:               15.192 kcal/mol
   Total Entropy:                87.328  cal/mol.K

 ======================================================================

 STANDARD THERMODYNAMIC QUANTITIES FOR ANHARMONIC VIBRATION -- TOSH

   Zero point vibrational energy: ************ kcal/mol

   Vibrational Enthalpy:       Infinity kcal/mol
   Vibrational Entropy:             NaN  cal/mol.K

   Total Enthalpy:             Infinity kcal/mol
   Total Entropy:                   NaN  cal/mol.K

 ======================================================================

 STANDARD THERMODYNAMIC QUANTITIES FOR ANHARMONIC VIBRATION -- VPT2

   Zero point vibrational energy: ************ kcal/mol

   Vibrational Enthalpy:       Infinity kcal/mol
   Vibrational Entropy:             NaN  cal/mol.K

   Total Enthalpy:             Infinity kcal/mol
   Total Entropy:                   NaN  cal/mol.K

 ======================================================================

Archival summary:
1\1\TWL01\FREQ\ProcedureUnspecified\BasisUnspecified\1r122\taweetha\MonAug2722:28:412018MonAug2722:28:412018\0\\#,FREQ,ProcedureUnspecified,BasisUnspecified,\\0,1\I\C,1,2.11272\C,2,1.32919,1,120.393\F,3,1.31912,2,125.058,1,-180,0\F,3,1.32037,2,124.554,1,0,0\Br,2,1.8942,1,119.603,3,-180,0\\\@

 Total job time:  117.85s(wall), 449.72s(cpu) 
 Mon Aug 27 22:28:41 2018

        *************************************************************
        *                                                           *
        *  Thank you very much for using Q-Chem.  Have a nice day.  *
        *                                                           *
        *************************************************************
