# Supplementary material for: Geometric and energetic data from ab initio calculations of haloethene, haloimine, halomethylenephosphine, haloiminophosphine, halodiazene, halodiphosphene and halocyclopropane
Source: Data Brief. 2019 Nov 2;27:104738. doi: 10.1016/j.dib.2019.104738 (PMC6861602; doi:10.1016/j.dib.2019.104738)
Supplement: Multimedia component 2 [file mmc2.zip › CC/B3LYP/FFCCClCl.out]

Q-Chem Developer Version!
                  Welcome to Q-Chem
     A Quantum Leap Into The Future Of Chemistry


 Q-Chem 5.1, Q-Chem, Inc., Pleasanton, CA (2018)

 Yihan Shao,  Zhengting Gan,  E. Epifanovsky,  A. T. B. Gilbert,  M. Wormit,  
 J. Kussmann,  A. W. Lange,  A. Behn,  Jia Deng,  Xintian Feng,  D. Ghosh,  
 M. Goldey,  P. R. Horn,  L. D. Jacobson,  I. Kaliman,  T. Kus,  A. Landau,  
 Jie Liu,  E. I. Proynov,  R. M. Richard,  R. P. Steele,  E. J. Sundstrom,  
 H. L. Woodcock III,  P. M. Zimmerman,  D. Zuev,  B. Albrecht,  E. Alguire,  
 S. A. Baeppler,  D. Barton,  Z. Benda,  Y. A. Bernard,  E. J. Berquist,  
 K. B. Bravaya,  H. Burton,  D. Casanova,  Chun-Min Chang,  Yunqing Chen,  
 A. Chien,  K. D. Closser,  M. P. Coons,  S. Coriani,  S. Dasgupta,  
 A. L. Dempwolff,  M. Diedenhofen,  Hainam Do,  R. G. Edgar,  Po-Tung Fang,  
 S. Faraji,  S. Fatehi,  Qingguo Feng,  K. D. Fenk,  J. Fosso-Tande,  
 Qinghui Ge,  A. Ghysels,  G. Gidofalvi,  J. Gomes,  J. Gonthier,  A. Gunina,  
 D. Hait,  M. W. D. Hanson-Heine,  P. H. P. Harbach,  A. W. Hauser,  
 J. E. Herr,  E. G. Hohenstein,  Z. C. Holden,  Kerwin Hui,  B. C. Huynh,  
 T.-C. Jagau,  Hyunjun Ji,  B. Kaduk,  K. Khistyaev,  Jaehoon Kim,  
 P. Klunzinger,  K. Koh,  D. Kosenkov,  L. Koulias,  T. Kowalczyk,  
 C. M. Krauter,  A. Kunitsa,  Ka Un Lao,  A. Laurent,  K. V. Lawler,  
 Joonho Lee,  D. Lefrancois,  S. Lehtola,  D. S. Levine,  Yi-Pei Li,  
 You-Sheng Lin,  Fenglai Liu,  E. Livshits,  A. Luenser,  P. Manohar,  
 E. Mansoor,  S. F. Manzer,  Shan-Ping Mao,  Yuezhi Mao,  N. Mardirossian,  
 A. V. Marenich,  T. Markovich,  L. A. Martinez-Martinez,  S. A. Maurer,  
 N. J. Mayhall,  S. C. McKenzie,  J.-M. Mewes,  A. F. Morrison,  
 J. W. Mullinax,  K. Nanda,  T. S. Nguyen-Beck,  R. Olivares-Amaya,  
 J. A. Parkhill,  T. M. Perrine,  F. Plasser,  P. Pokhilko,  S. Prager,  
 A. Prociuk,  E. Ramos,  D. R. Rehn,  F. Rob,  M. Schneider,  N. Sergueev,  
 S. M. Sharada,  S. Sharma,  D. W. Small,  T. Stauch,  T. Stein,  
 Yu-Chuan Su,  A. J. W. Thom,  A. Tkatchenko,  T. Tsuchimochi,  N. M. Tubman,  
 L. Vogt,  M. L. Vidal,  O. Vydrov,  M. A. Watson,  J. Wenzel,  
 M. de Wergifosse,  T. A. Wesolowski,  A. White,  J. Witte,  A. Yamada,  
 Jun Yang,  K. Yao,  S. Yeganeh,  S. R. Yost,  Zhi-Qiang You,  A. Zech,  
 Igor Ying Zhang,  Xing Zhang,  Yan Zhao,  Ying Zhu,  B. R. Brooks,  
 G. K. L. Chan,  C. J. Cramer,  M. S. Gordon,  W. J. Hehre,  A. Klamt,  
 M. W. Schmidt,  C. D. Sherrill,  D. G. Truhlar,  A. Aspuru-Guzik,  R. Baer,  
 A. T. Bell,  N. A. Besley,  Jeng-Da Chai,  A. E. DePrince, III,  
 R. A. DiStasio Jr.,  A. Dreuw,  B. D. Dunietz,  T. R. Furlani,  
 Chao-Ping Hsu,  Yousung Jung,  Jing Kong,  D. S. Lambrecht,  WanZhen Liang,  
 C. Ochsenfeld,  V. A. Rassolov,  L. V. Slipchenko,  J. E. Subotnik,  
 T. Van Voorhis,  J. M. Herbert,  A. I. Krylov,  P. M. W. Gill,  M. Head-Gordon

 Contributors to earlier versions of Q-Chem not listed above: 
 R. D. Adamson,  B. Austin,  J. Baker,  G. J. O. Beran,  K. Brandhorst,  
 S. T. Brown,  E. F. C. Byrd,  A. K. Chakraborty,  C.-L. Cheng,  
 Siu Hung Chien,  D. M. Chipman,  D. L. Crittenden,  H. Dachsel,  
 R. J. Doerksen,  A. D. Dutoi,  L. Fusti-Molnar,  W. A. Goddard III,  
 A. Golubeva-Zadorozhnaya,  S. R. Gwaltney,  G. Hawkins,  A. Heyden,  
 S. Hirata,  G. Kedziora,  F. J. Keil,  C. Kelley,  Jihan Kim,  R. A. King,  
 R. Z. Khaliullin,  P. P. Korambath,  W. Kurlancheek,  A. M. Lee,  M. S. Lee,  
 S. V. Levchenko,  Ching Yeh Lin,  D. Liotard,  R. C. Lochan,  I. Lotan,  
 P. E. Maslen,  N. Nair,  D. P. O'Neill,  D. Neuhauser,  E. Neuscamman,  
 C. M. Oana,  R. Olson,  B. Peters,  R. Peverati,  P. A. Pieniazek,  
 Y. M. Rhee,  J. Ritchie,  M. A. Rohrdanz,  E. Rosta,  N. J. Russ,  
 H. F. Schaefer III,  N. E. Schultz,  N. Shenvi,  A. C. Simmonett,  A. Sodt,  
 D. Stuck,  K. S. Thanthiriwatte,  V. Vanovschi,  Tao Wang,  A. Warshel,  
 C. F. Williams,  Q. Wu,  X. Xu,  W. Zhang

 Please cite Q-Chem as follows:
 Y. Shao et al., Mol. Phys. 113, 184-215 (2015)
 DOI: 10.1080/00268976.2014.952696

 Q-Chem 5.1.1 for Intel X86 EM64T Linux

 Parts of Q-Chem use Armadillo 8.300.2 (Tropical Shenanigans).
 http://arma.sourceforge.net/

 Q-Chem begins on Tue Aug 28 00:08:54 2018  

Host: 
0

     Scratch files written to /scratch/taweetham/qchem8794//
Input Ideriv = 2
Curr. Ideriv = -1
Max.  Ideriv = 2

Checking the input file for inconsistencies... 	...done.

--------------------------------------------------------------
User input:
--------------------------------------------------------------
inp/FClFCl.inp
$molecule
0	1
F	-2.0	1.0	0.0
Cl	2.0	1.0	0.0
F	-2.0	-1.0	0.0
Cl	2.0	-1.0	0.0
C	-1.0	0.0	0.0
C	1.0	0.0	0.0
$end
$rem
   JOB_TYPE		OPTIMIZATION
   BASIS		6-311++G**
   EXCHANGE		B3LYP
$end

--------------------------------------------------------------
 ----------------------------------------------------------------
             Standard Nuclear Orientation (Angstroms)
    I     Atom           X                Y                Z
 ----------------------------------------------------------------
    1      F       1.0000000000     0.0000000000     2.5000000000
    2      Cl      1.0000000000     0.0000000000    -1.5000000000
    3      F      -1.0000000000    -0.0000000000     2.5000000000
    4      Cl     -1.0000000000    -0.0000000000    -1.5000000000
    5      C       0.0000000000    -0.0000000000     1.5000000000
    6      C      -0.0000000000     0.0000000000    -0.5000000000
 ----------------------------------------------------------------
 Molecular Point Group                 C2v   NOp =  4
 Largest Abelian Subgroup              C2v   NOp =  4
 Nuclear Repulsion Energy =   353.0691828908 hartrees
 There are       32 alpha and       32 beta electrons
 Requested basis set is 6-311++G(d,p)
 There are 50 shells and 148 basis functions

 Total QAlloc Memory Limit   2000 MB
 Mega-Array Size       188 MB
 MEM_STATIC part       192 MB
 A cutoff of  1.0D-11 yielded   1068 shell pairs
 There are      9903 function pairs (     10698 Cartesian)

 -------------------------------------------------------
 OpenMP Integral Computing Module                       
 Release: version 1.0, May 2013, Q-Chem Inc. Pittsburgh 
 -------------------------------------------------------
 Integral Job Info:
 Integral job number is                      11
 Integral operator is                         1
 short-range coefficients                     0
 long-range coefficients              100000000
 Omega coefficients                           0
 if combine SR and LR in K                    0
 Integral screening is                        0
 Integral computing path is                   2
 max size of driver memory is            800000
 size of driver memory is                593474
 size of scratch memory is              8114252
 max col of scratch BK array               1296
 max len of scratch array in speh3          155
 max len of scratch index in speh4           18
 max int batch size is                      520
 min int batch size is                       52
 fixed nKL is                                52
 max L of basis functions is                  2
 order of int derivative is                   0
 number of shells is                         50
 number of basis is                         154
 number of cartesian basis is               154
 number of contracted shell pairs          1068
 number of primitive shell pairs           3144
 maxK2 (contraction) of shell pair           36
 max number of K2 of shell pair               1
 max number of CS2 of shell pair            108
 max number of PS2 of shell pair            480
 mem total for path MDJ                  521372
 -------------------------------------------------------
 Smallest overlap matrix eigenvalue = 1.58E-04

 Scale SEOQF with 1.000000e-01/1.000000e-01/1.000000e-01

 Standard Electronic Orientation quadrupole field applied
 Nucleus-field energy     =    -0.0000000200 hartrees
 Guess from superposition of atomic densities
 Warning:  Energy on first SCF cycle will be non-variational
 SAD guess density has 64.000000 electrons

 -----------------------------------------------------------------------
  General SCF calculation program by
  Eric Jon Sundstrom, Paul Horn, Yuezhi Mao, Dmitri Zuev, Alec White,
  David Stuck, Shaama M.S., Shane Yost, Joonho Lee, David Small,
  Daniel Levine, Susi Lehtola, Hugh Burton, Evgeny Epifanovsky
 -----------------------------------------------------------------------
 Exchange:     0.2000 Hartree-Fock + 0.0800 Slater + 0.7200 B88
 Correlation:  0.1900 VWN1RPA + 0.8100 LYP
 Using SG-1 standard quadrature grid
 using 4 threads for integral computing
 -------------------------------------------------------
 OpenMP Integral computing Module                
 Release: version 2.0, May 2017, Q-Chem Inc. Pleasanton 
 -------------------------------------------------------
 -------------------------------------------------------
 OpenMP BLAS3 based DFT computing Module                
 Release: version 1.0, May 2013, Q-Chem Inc. Pittsburgh 
 -------------------------------------------------------
 A restricted SCF calculation will be
 performed using DIIS
 SCF converges when DIIS error is below 1.0e-08
 ---------------------------------------
  Cycle       Energy         DIIS error
 ---------------------------------------
    1   -1197.9037591375      6.12e-02  
    2   -1195.7082392310      7.44e-03  
    3   -1194.6941523097      1.95e-02  
    4   -1195.8368636414      2.85e-03  
    5   -1195.8049934896      4.00e-03  
    6   -1195.8578513486      3.44e-04  
    7   -1195.8580964321      1.58e-04  
    8   -1195.8581304568      9.59e-05  
    9   -1195.8581612665      2.12e-05  
   10   -1195.8581626768      3.66e-06  
   11   -1195.8581627147      1.02e-06  
   12   -1195.8581627180      8.54e-08  
   13   -1195.8581627183      2.14e-08  
   14   -1195.8581627182      7.37e-09  Convergence criterion met
 ---------------------------------------
 SCF time:   CPU 15.36s  wall 5.00s 
 SCF   energy in the final basis set =    -1195.8581627182
 Total energy in the final basis set =    -1195.8581627182

 --------------------------------------------------------------
             Orbital Energies (a.u.) and Symmetries
 --------------------------------------------------------------

 Alpha MOs, Restricted
 -- Occupied --                  
-101.61 -101.61  -24.72  -24.72  -10.40  -10.34   -9.54   -9.54
  1 B1    1 A1    2 B1    2 A1    3 A1    4 A1    3 B1    5 A1                 
 -7.299  -7.299  -7.288  -7.288  -7.288  -7.288  -1.277  -1.200
  6 A1    4 B1    7 A1    1 B2    1 A2    5 B1    8 A1    6 B1                 
 -1.176  -0.900  -0.693  -0.651  -0.577  -0.555  -0.548  -0.531
  9 A1    7 B1   10 A1   11 A1   12 A1    2 B2    8 B1    9 B1                 
 -0.510  -0.509  -0.439  -0.423  -0.404  -0.360  -0.260  -0.217
 13 A1    3 B2    2 A2   14 A1   10 B1    3 A2   11 B1    4 B2                 
 -- Virtual --                   
 -0.146  -0.114  -0.003  -0.002   0.021   0.040   0.040   0.047
 15 A1    5 B2   16 A1   12 B1   17 A1   13 B1    6 B2   18 A1                 
  0.064   0.081   0.086   0.086   0.094   0.117   0.119   0.131
 19 A1   14 B1    7 B2    4 A2   20 A1   15 B1   21 A1    8 B2                 
  0.146   0.171   0.174   0.190   0.208   0.209   0.255   0.267
 16 B1   17 B1   22 A1   23 A1   18 B1   24 A1    5 A2   25 A1                 
  0.322   0.329   0.333   0.355   0.355   0.380   0.389   0.394
 26 A1    9 B2   19 B1   20 B1   27 A1   28 A1   21 B1   10 B2                 
  0.416   0.417   0.423   0.441   0.491   0.501   0.553   0.572
 29 A1   22 B1    6 A2   23 B1   11 B2   30 A1   24 B1   12 B2                 
  0.657   0.658   0.664   0.708   0.716   0.743   0.809   0.842
 13 B2   31 A1    7 A2   32 A1   25 B1   33 A1   34 A1   26 B1                 
  0.847   0.897   0.920   1.030   1.041   1.130   1.192   1.225
 14 B2    8 A2   35 A1   36 A1   27 B1   28 B1    9 A2   15 B2                 
  1.255   1.294   1.304   1.386   1.403   1.424   1.437   1.473
 37 A1   29 B1   38 A1   39 A1   10 A2   30 B1   16 B2   40 A1                 
  1.473   1.555   1.586   1.673   1.736   1.817   1.897   1.925
 31 B1   41 A1   11 A2   17 B2   32 B1   42 A1   43 A1   33 B1                 
  1.982   2.166   2.173   2.204   2.243   2.319   2.331   2.527
 44 A1   18 B2   34 B1   45 A1   12 A2   35 B1   46 A1   36 B1                 
  2.577   2.699   2.784   2.818   3.240   3.311   3.750   3.750
 19 B2   20 B2   47 A1   37 B1   48 A1   38 B1   13 A2   21 B2                 
  3.758   3.778   3.809   3.846   3.951   4.016   4.433   4.740
 39 B1   49 A1   40 B1   14 A2   22 B2   50 A1   51 A1   41 B1                 
  6.249   6.281   6.330   6.333   6.444   6.530   9.818   9.923
 15 A2   23 B2   52 A1   42 B1   53 A1   43 B1   54 A1   44 B1                 
 23.306  23.539  25.686  25.847  25.904  26.027  26.541  26.627
 55 A1   56 A1   24 B2   16 A2   57 A1   45 B1   46 B1   58 A1                 
 66.711  66.737 215.866 215.965
 59 A1   47 B1   60 A1   48 B1                                                 

 Beta MOs, Restricted
 -- Occupied --                  
-101.61 -101.61  -24.72  -24.72  -10.40  -10.34   -9.54   -9.54
  1 B1    1 A1    2 B1    2 A1    3 A1    4 A1    3 B1    5 A1                 
 -7.299  -7.299  -7.288  -7.288  -7.288  -7.288  -1.277  -1.200
  6 A1    4 B1    7 A1    1 B2    1 A2    5 B1    8 A1    6 B1                 
 -1.176  -0.900  -0.693  -0.651  -0.577  -0.555  -0.548  -0.531
  9 A1    7 B1   10 A1   11 A1   12 A1    2 B2    8 B1    9 B1                 
 -0.510  -0.509  -0.439  -0.423  -0.404  -0.360  -0.260  -0.217
 13 A1    3 B2    2 A2   14 A1   10 B1    3 A2   11 B1    4 B2                 
 -- Virtual --                   
 -0.146  -0.114  -0.003  -0.002   0.021   0.040   0.040   0.047
 15 A1    5 B2   16 A1   12 B1   17 A1   13 B1    6 B2   18 A1                 
  0.064   0.081   0.086   0.086   0.094   0.117   0.119   0.131
 19 A1   14 B1    7 B2    4 A2   20 A1   15 B1   21 A1    8 B2                 
  0.146   0.171   0.174   0.190   0.208   0.209   0.255   0.267
 16 B1   17 B1   22 A1   23 A1   18 B1   24 A1    5 A2   25 A1                 
  0.322   0.329   0.333   0.355   0.355   0.380   0.389   0.394
 26 A1    9 B2   19 B1   20 B1   27 A1   28 A1   21 B1   10 B2                 
  0.416   0.417   0.423   0.441   0.491   0.501   0.553   0.572
 29 A1   22 B1    6 A2   23 B1   11 B2   30 A1   24 B1   12 B2                 
  0.657   0.658   0.664   0.708   0.716   0.743   0.809   0.842
 13 B2   31 A1    7 A2   32 A1   25 B1   33 A1   34 A1   26 B1                 
  0.847   0.897   0.920   1.030   1.041   1.130   1.192   1.225
 14 B2    8 A2   35 A1   36 A1   27 B1   28 B1    9 A2   15 B2                 
  1.255   1.294   1.304   1.386   1.403   1.424   1.437   1.473
 37 A1   29 B1   38 A1   39 A1   10 A2   30 B1   16 B2   40 A1                 
  1.473   1.555   1.586   1.673   1.736   1.817   1.897   1.925
 31 B1   41 A1   11 A2   17 B2   32 B1   42 A1   43 A1   33 B1                 
  1.982   2.166   2.173   2.204   2.243   2.319   2.331   2.527
 44 A1   18 B2   34 B1   45 A1   12 A2   35 B1   46 A1   36 B1                 
  2.577   2.699   2.784   2.818   3.240   3.311   3.750   3.750
 19 B2   20 B2   47 A1   37 B1   48 A1   38 B1   13 A2   21 B2                 
  3.758   3.778   3.809   3.846   3.951   4.016   4.433   4.740
 39 B1   49 A1   40 B1   14 A2   22 B2   50 A1   51 A1   41 B1                 
  6.249   6.281   6.330   6.333   6.444   6.530   9.818   9.923
 15 A2   23 B2   52 A1   42 B1   53 A1   43 B1   54 A1   44 B1                 
 23.306  23.539  25.686  25.847  25.904  26.027  26.541  26.627
 55 A1   56 A1   24 B2   16 A2   57 A1   45 B1   46 B1   58 A1                 
 66.711  66.737 215.866 215.965
 59 A1   47 B1   60 A1   48 B1                                                 
 --------------------------------------------------------------

          Ground-State Mulliken Net Atomic Charges

     Atom                 Charge (a.u.)
  ----------------------------------------
      1 F                    -0.093827
      2 Cl                    0.395868
      3 F                    -0.093827
      4 Cl                    0.395868
      5 C                    -0.151083
      6 C                    -0.452999
  ----------------------------------------
  Sum of atomic charges =    -0.000000

 -----------------------------------------------------------------
                    Cartesian Multipole Moments
 -----------------------------------------------------------------
    Charge (ESU x 10^10)
                -0.0000
    Dipole Moment (Debye)
         X       0.0000      Y      -0.0000      Z      -3.2111
       Tot       3.2111
    Quadrupole Moments (Debye-Ang)
        XX     -49.1808     XY       0.0000     YY     -46.1895
        XZ      -0.0000     YZ      -0.0000     ZZ     -47.5828
    Octopole Moments (Debye-Ang^2)
       XXX       0.0000    XXY      -0.0000    XYY       0.0000
       YYY      -0.0000    XXZ       1.5076    XYZ      -0.0000
       YYZ       5.3678    XZZ       0.0000    YZZ       0.0000
       ZZZ      -8.7901
    Hexadecapole Moments (Debye-Ang^3)
      XXXX    -271.2058   XXXY       0.0000   XXYY     -52.9383
      XYYY       0.0000   YYYY     -50.0138   XXXZ      -0.0000
      XXYZ      -0.0000   XYYZ      -0.0000   YYYZ      -0.0000
      XXZZ    -184.5816   XYZZ       0.0000   YYZZ    -146.1046
      XZZZ      -0.0000   YZZZ      -0.0000   ZZZZ    -837.6026
 -----------------------------------------------------------------
 Calculating analytic gradient of the SCF energy
 Gradient of SCF Energy
            1           2           3           4           5           6
    1  -0.0215790  -0.5147277   0.0215790   0.5147277  -0.0000000   0.0000000
    2  -0.0000000  -0.0000000  -0.0000000   0.0000000   0.0000000   0.0000000
    3   0.0711636   0.1570681   0.0711636   0.1570681   0.0016129  -0.4580764
 Max gradient component =       5.147E-01
 RMS gradient           =       2.108E-01
 Gradient time:  CPU 5.37 s  wall 1.44 s
 Geometry Optimization Parameters
   NAtoms,    NIC,     NZ,  NCons,   NDum,   NFix, NCnnct, MaxDiis
        6      32       0       0       0       0       0       0


** GEOMETRY OPTIMIZATION IN DELOCALIZED INTERNAL COORDINATES **
   Searching for a Minimum

   Optimization Cycle:   1

                       Coordinates (Angstroms)
     ATOM                X               Y               Z
      1  F         1.0000000000    0.0000000000    2.5000000000
      2  Cl        1.0000000000    0.0000000000   -1.5000000000
      3  F        -1.0000000000    0.0000000000    2.5000000000
      4  Cl       -1.0000000000    0.0000000000   -1.5000000000
      5  C         0.0000000000    0.0000000000    1.5000000000
      6  C         0.0000000000    0.0000000000   -0.5000000000
   Point Group: c2v   Number of degrees of freedom:     5


   Energy is  -1195.858162718


 Attempting to Generate Delocalized Internal Coordinates

 ** Taking Steepest Descent Step **
 Calculated Step too Large.  Step scaled by  0.577611
 Step Taken.  Stepsize is  0.300000

                             Maximum     Tolerance    Cnvgd?
         Gradient           0.426318      0.000300      NO
         Displacement       0.246246      0.001200      NO
         Energy change     *********      0.000001      NO


 New Cartesian Coordinates Obtained by Inverse Iteration

 Displacement from previous Coordinates is:  0.206810
 ----------------------------------------------------------------
             Standard Nuclear Orientation (Angstroms)
    I     Atom           X                Y                Z
 ----------------------------------------------------------------
    1      F       1.0253386842     0.0000000000     2.4657527196
    2      Cl      1.0529427710     0.0000000000    -1.4951282836
    3      F      -1.0253386842     0.0000000000     2.4657527196
    4      Cl     -1.0529427710     0.0000000000    -1.4951282836
    5      C       0.0000000000     0.0000000000     1.5073772821
    6      C       0.0000000000     0.0000000000    -0.4486261541
 ----------------------------------------------------------------
 Molecular Point Group                 C2v   NOp =  4
 Largest Abelian Subgroup              C2v   NOp =  4
 Nuclear Repulsion Energy =   346.2098502705 hartrees
 There are       32 alpha and       32 beta electrons
 Applying Cartesian multipole field
    Component          Value
    ---------          -----
     (2,0,0)        1.00000E-11
     (0,2,0)        2.00000E-11
     (0,0,2)       -3.00000E-11
 Nucleus-field energy     =    -0.0000000194 hartrees
 Requested basis set is 6-311++G(d,p)
 There are 50 shells and 148 basis functions
 A cutoff of  1.0D-11 yielded   1066 shell pairs
 There are      9959 function pairs (     10770 Cartesian)
 Smallest overlap matrix eigenvalue = 1.92E-04
 Guess MOs from SCF MO coefficient file

 -----------------------------------------------------------------------
  General SCF calculation program by
  Eric Jon Sundstrom, Paul Horn, Yuezhi Mao, Dmitri Zuev, Alec White,
  David Stuck, Shaama M.S., Shane Yost, Joonho Lee, David Small,
  Daniel Levine, Susi Lehtola, Hugh Burton, Evgeny Epifanovsky
 -----------------------------------------------------------------------
 Exchange:     0.2000 Hartree-Fock + 0.0800 Slater + 0.7200 B88
 Correlation:  0.1900 VWN1RPA + 0.8100 LYP
 Using SG-1 standard quadrature grid
 using 4 threads for integral computing
 -------------------------------------------------------
 OpenMP Integral computing Module                
 Release: version 2.0, May 2017, Q-Chem Inc. Pleasanton 
 -------------------------------------------------------
 -------------------------------------------------------
 OpenMP BLAS3 based DFT computing Module                
 Release: version 1.0, May 2013, Q-Chem Inc. Pittsburgh 
 -------------------------------------------------------
 A restricted SCF calculation will be
 performed using DIIS
 SCF converges when DIIS error is below 1.0e-08
 ---------------------------------------
  Cycle       Energy         DIIS error
 ---------------------------------------
    1   -1195.9808199858      1.68e-03  
    2   -1195.9774396059      2.05e-03  
    3   -1195.9656158375      2.65e-03  
    4   -1195.9883530085      6.55e-04  
    5   -1195.9898182033      1.14e-04  
    6   -1195.9898479416      5.11e-05  
    7   -1195.9898528096      9.51e-06  
    8   -1195.9898529936      2.26e-06  
    9   -1195.9898530070      3.54e-07  
   10   -1195.9898530073      9.30e-08  
   11   -1195.9898530074      1.92e-08  
   12   -1195.9898530074      6.06e-09  Convergence criterion met
 ---------------------------------------
 SCF time:   CPU 18.12s  wall 5.00s 
 SCF   energy in the final basis set =    -1195.9898530074
 Total energy in the final basis set =    -1195.9898530074

 --------------------------------------------------------------
             Orbital Energies (a.u.) and Symmetries
 --------------------------------------------------------------

 Alpha MOs, Restricted
 -- Occupied --                  
-101.60 -101.60  -24.73  -24.73  -10.41  -10.34   -9.53   -9.53
  1 B1    1 A1    2 B1    2 A1    3 A1    4 A1    3 B1    5 A1                 
 -7.291  -7.291  -7.281  -7.281  -7.281  -7.281  -1.285  -1.213
  6 A1    4 B1    1 B2    1 A2    7 A1    5 B1    8 A1    6 B1                 
 -1.117  -0.885  -0.698  -0.644  -0.567  -0.560  -0.524  -0.518
  9 A1    7 B1   10 A1   11 A1   12 A1    8 B1    2 B2    9 B1                 
 -0.512  -0.504  -0.450  -0.421  -0.419  -0.357  -0.273  -0.222
  3 B2   13 A1    2 A2   14 A1   10 B1    3 A2   11 B1    4 B2                 
 -- Virtual --                   
 -0.133  -0.111  -0.002  -0.001   0.023   0.043   0.043   0.045
 15 A1    5 B2   12 B1   16 A1   17 A1   13 B1    6 B2   18 A1                 
  0.066   0.076   0.085   0.088   0.090   0.116   0.117   0.132
 19 A1   14 B1    7 B2    4 A2   20 A1   15 B1   21 A1    8 B2                 
  0.144   0.162   0.174   0.189   0.208   0.209   0.252   0.264
 16 B1   17 B1   22 A1   23 A1   18 B1   24 A1    5 A2   25 A1                 
  0.319   0.326   0.334   0.350   0.359   0.385   0.391   0.405
 26 A1    9 B2   19 B1   20 B1   27 A1   28 A1   21 B1   10 B2                 
  0.408   0.431   0.438   0.453   0.493   0.497   0.549   0.567
 22 B1    6 A2   23 B1   29 A1   30 A1   11 B2   24 B1   12 B2                 
  0.643   0.675   0.688   0.708   0.719   0.744   0.808   0.843
 31 A1    7 A2   13 B2   32 A1   25 B1   33 A1   34 A1   26 B1                 
  0.845   0.878   0.923   1.014   1.015   1.091   1.184   1.223
 14 B2    8 A2   35 A1   27 B1   36 A1   28 B1    9 A2   15 B2                 
  1.256   1.270   1.272   1.360   1.395   1.420   1.425   1.464
 37 A1   38 A1   29 B1   39 A1   10 A2   16 B2   30 B1   40 A1                 
  1.466   1.546   1.556   1.643   1.731   1.755   1.901   1.905
 31 B1   11 A2   41 A1   17 B2   32 B1   42 A1   43 A1   33 B1                 
  1.982   2.133   2.175   2.183   2.245   2.323   2.353   2.551
 44 A1   34 B1   45 A1   18 B2   12 A2   35 B1   46 A1   36 B1                 
  2.572   2.690   2.759   2.837   3.215   3.256   3.740   3.742
 19 B2   20 B2   47 A1   37 B1   38 B1   48 A1   13 A2   21 B2                 
  3.752   3.765   3.785   3.852   3.947   4.042   4.417   4.772
 39 B1   49 A1   40 B1   14 A2   22 B2   50 A1   51 A1   41 B1                 
  6.240   6.274   6.319   6.335   6.399   6.565   9.781   9.860
 15 A2   23 B2   52 A1   42 B1   53 A1   43 B1   54 A1   44 B1                 
 23.311  23.446  25.698  25.855  25.861  26.056  26.280  26.548
 55 A1   56 A1   24 B2   16 A2   57 A1   45 B1   58 A1   46 B1                 
 66.705  66.723 215.800 215.883
 59 A1   47 B1   60 A1   48 B1                                                 

 Beta MOs, Restricted
 -- Occupied --                  
-101.60 -101.60  -24.73  -24.73  -10.41  -10.34   -9.53   -9.53
  1 B1    1 A1    2 B1    2 A1    3 A1    4 A1    3 B1    5 A1                 
 -7.291  -7.291  -7.281  -7.281  -7.281  -7.281  -1.285  -1.213
  6 A1    4 B1    1 B2    1 A2    7 A1    5 B1    8 A1    6 B1                 
 -1.117  -0.885  -0.698  -0.644  -0.567  -0.560  -0.524  -0.518
  9 A1    7 B1   10 A1   11 A1   12 A1    8 B1    2 B2    9 B1                 
 -0.512  -0.504  -0.450  -0.421  -0.419  -0.357  -0.273  -0.222
  3 B2   13 A1    2 A2   14 A1   10 B1    3 A2   11 B1    4 B2                 
 -- Virtual --                   
 -0.133  -0.111  -0.002  -0.001   0.023   0.043   0.043   0.045
 15 A1    5 B2   12 B1   16 A1   17 A1   13 B1    6 B2   18 A1                 
  0.066   0.076   0.085   0.088   0.090   0.116   0.117   0.132
 19 A1   14 B1    7 B2    4 A2   20 A1   15 B1   21 A1    8 B2                 
  0.144   0.162   0.174   0.189   0.208   0.209   0.252   0.264
 16 B1   17 B1   22 A1   23 A1   18 B1   24 A1    5 A2   25 A1                 
  0.319   0.326   0.334   0.350   0.359   0.385   0.391   0.405
 26 A1    9 B2   19 B1   20 B1   27 A1   28 A1   21 B1   10 B2                 
  0.408   0.431   0.438   0.453   0.493   0.497   0.549   0.567
 22 B1    6 A2   23 B1   29 A1   30 A1   11 B2   24 B1   12 B2                 
  0.643   0.675   0.688   0.708   0.719   0.744   0.808   0.843
 31 A1    7 A2   13 B2   32 A1   25 B1   33 A1   34 A1   26 B1                 
  0.845   0.878   0.923   1.014   1.015   1.091   1.184   1.223
 14 B2    8 A2   35 A1   27 B1   36 A1   28 B1    9 A2   15 B2                 
  1.256   1.270   1.272   1.360   1.395   1.420   1.425   1.464
 37 A1   38 A1   29 B1   39 A1   10 A2   16 B2   30 B1   40 A1                 
  1.466   1.546   1.556   1.643   1.731   1.755   1.901   1.905
 31 B1   11 A2   41 A1   17 B2   32 B1   42 A1   43 A1   33 B1                 
  1.982   2.133   2.175   2.183   2.245   2.323   2.353   2.551
 44 A1   34 B1   45 A1   18 B2   12 A2   35 B1   46 A1   36 B1                 
  2.572   2.690   2.759   2.837   3.215   3.256   3.740   3.742
 19 B2   20 B2   47 A1   37 B1   38 B1   48 A1   13 A2   21 B2                 
  3.752   3.765   3.785   3.852   3.947   4.042   4.417   4.772
 39 B1   49 A1   40 B1   14 A2   22 B2   50 A1   51 A1   41 B1                 
  6.240   6.274   6.319   6.335   6.399   6.565   9.781   9.860
 15 A2   23 B2   52 A1   42 B1   53 A1   43 B1   54 A1   44 B1                 
 23.311  23.446  25.698  25.855  25.861  26.056  26.280  26.548
 55 A1   56 A1   24 B2   16 A2   57 A1   45 B1   58 A1   46 B1                 
 66.705  66.723 215.800 215.883
 59 A1   47 B1   60 A1   48 B1                                                 
 --------------------------------------------------------------

          Ground-State Mulliken Net Atomic Charges

     Atom                 Charge (a.u.)
  ----------------------------------------
      1 F                    -0.084357
      2 Cl                    0.389033
      3 F                    -0.084357
      4 Cl                    0.389033
      5 C                    -0.157837
      6 C                    -0.451515
  ----------------------------------------
  Sum of atomic charges =     0.000000

 -----------------------------------------------------------------
                    Cartesian Multipole Moments
 -----------------------------------------------------------------
    Charge (ESU x 10^10)
                 0.0000
    Dipole Moment (Debye)
         X      -0.0000      Y      -0.0000      Z      -2.6534
       Tot       2.6534
    Quadrupole Moments (Debye-Ang)
        XX     -48.8671     XY      -0.0000     YY     -46.4594
        XZ      -0.0000     YZ      -0.0000     ZZ     -47.1918
    Octopole Moments (Debye-Ang^2)
       XXX      -0.0000    XXY       0.0000    XYY      -0.0000
       YYY       0.0000    XXZ       1.4369    XYZ       0.0000
       YYZ       5.9349    XZZ       0.0000    YZZ       0.0000
       ZZZ      -5.2321
    Hexadecapole Moments (Debye-Ang^3)
      XXXX    -287.5006   XXXY      -0.0000   XXYY     -55.9896
      XYYY      -0.0000   YYYY     -50.3142   XXXZ      -0.0000
      XXYZ      -0.0000   XYYZ       0.0000   YYYZ      -0.0000
      XXZZ    -183.0650   XYZZ      -0.0000   YYZZ    -144.0306
      XZZZ      -0.0000   YZZZ      -0.0000   ZZZZ    -820.8155
 -----------------------------------------------------------------
 Calculating analytic gradient of the SCF energy
 Gradient of SCF Energy
            1           2           3           4           5           6
    1  -0.0055512  -0.3602955   0.0055512   0.3602955   0.0000000  -0.0000000
    2  -0.0000000   0.0000000  -0.0000000  -0.0000000   0.0000000   0.0000000
    3   0.0654161   0.0828638   0.0654161   0.0828638   0.0207895  -0.3173493
 Max gradient component =       3.603E-01
 RMS gradient           =       1.459E-01
 Gradient time:  CPU 5.35 s  wall 1.44 s
 Geometry Optimization Parameters
   NAtoms,    NIC,     NZ,  NCons,   NDum,   NFix, NCnnct, MaxDiis
        6      32       0       0       0       0       0       0

 Cartesian Hessian Update
 Hessian Updated using BFGS Update


** GEOMETRY OPTIMIZATION IN DELOCALIZED INTERNAL COORDINATES **
   Searching for a Minimum

   Optimization Cycle:   2

                       Coordinates (Angstroms)
     ATOM                X               Y               Z
      1  F         1.0253386842    0.0000000000    2.4657527196
      2  Cl        1.0529427710    0.0000000000   -1.4951282836
      3  F        -1.0253386842    0.0000000000    2.4657527196
      4  Cl       -1.0529427710    0.0000000000   -1.4951282836
      5  C         0.0000000000    0.0000000000    1.5073772821
      6  C         0.0000000000    0.0000000000   -0.4486261541
   Point Group: c2v   Number of degrees of freedom:     5


   Energy is  -1195.989853007

 Hessian Updated using BFGS Update

  5 Hessian modes will be used to form the next step
  Hessian Eigenvalues:
     0.083318    0.256769    0.342392    0.417073    0.717244

 Minimum Search - Taking Simple RFO Step
 Searching for Lamda that Minimizes Along All modes
 Value Taken    Lamda =  -0.24964396
 Calculated Step too Large.  Step scaled by  0.413781
 Step Taken.  Stepsize is  0.300000

                             Maximum     Tolerance    Cnvgd?
         Gradient           0.293792      0.000300      NO
         Displacement       0.187159      0.001200      NO
         Energy change     -0.131690      0.000001      NO


 New Cartesian Coordinates Obtained by Inverse Iteration

 Displacement from previous Coordinates is:  0.352733
 ----------------------------------------------------------------
             Standard Nuclear Orientation (Angstroms)
    I     Atom           X                Y                Z
 ----------------------------------------------------------------
    1      F       1.0415898601     0.0000000000     2.3801158984
    2      Cl      1.0948651508     0.0000000000    -1.4273227113
    3      F      -1.0415898601     0.0000000000     2.3801158984
    4      Cl     -1.0948651508     0.0000000000    -1.4273227113
    5      C       0.0000000000     0.0000000000     1.4690853741
    6      C       0.0000000000     0.0000000000    -0.3746717483
 ----------------------------------------------------------------
 Molecular Point Group                 C2v   NOp =  4
 Largest Abelian Subgroup              C2v   NOp =  4
 Nuclear Repulsion Energy =   347.0091093747 hartrees
 There are       32 alpha and       32 beta electrons
 Applying Cartesian multipole field
    Component          Value
    ---------          -----
     (2,0,0)        1.00000E-11
     (0,2,0)        2.00000E-11
     (0,0,2)       -3.00000E-11
 Nucleus-field energy     =    -0.0000000177 hartrees
 Requested basis set is 6-311++G(d,p)
 There are 50 shells and 148 basis functions
 A cutoff of  1.0D-11 yielded   1070 shell pairs
 There are      9973 function pairs (     10784 Cartesian)
 Smallest overlap matrix eigenvalue = 1.84E-04
 Guess MOs from SCF MO coefficient file

 -----------------------------------------------------------------------
  General SCF calculation program by
  Eric Jon Sundstrom, Paul Horn, Yuezhi Mao, Dmitri Zuev, Alec White,
  David Stuck, Shaama M.S., Shane Yost, Joonho Lee, David Small,
  Daniel Levine, Susi Lehtola, Hugh Burton, Evgeny Epifanovsky
 -----------------------------------------------------------------------
 Exchange:     0.2000 Hartree-Fock + 0.0800 Slater + 0.7200 B88
 Correlation:  0.1900 VWN1RPA + 0.8100 LYP
 Using SG-1 standard quadrature grid
 using 4 threads for integral computing
 -------------------------------------------------------
 OpenMP Integral computing Module                
 Release: version 2.0, May 2017, Q-Chem Inc. Pleasanton 
 -------------------------------------------------------
 -------------------------------------------------------
 OpenMP BLAS3 based DFT computing Module                
 Release: version 1.0, May 2013, Q-Chem Inc. Pittsburgh 
 -------------------------------------------------------
 A restricted SCF calculation will be
 performed using DIIS
 SCF converges when DIIS error is below 1.0e-08
 ---------------------------------------
  Cycle       Energy         DIIS error
 ---------------------------------------
    1   -1196.0812133647      1.21e-03  
    2   -1196.0841048642      9.39e-04  
    3   -1196.0766935995      1.73e-03  
    4   -1196.0864866565      2.66e-04  
    5   -1196.0866780640      7.85e-05  
    6   -1196.0866911142      1.66e-05  
    7   -1196.0866917132      6.18e-06  
    8   -1196.0866918209      1.64e-06  
    9   -1196.0866918274      4.36e-07  
   10   -1196.0866918280      1.63e-07  
   11   -1196.0866918280      4.28e-08  
   12   -1196.0866918280      5.25e-09  Convergence criterion met
 ---------------------------------------
 SCF time:   CPU 18.44s  wall 5.00s 
 SCF   energy in the final basis set =    -1196.0866918280
 Total energy in the final basis set =    -1196.0866918280

 --------------------------------------------------------------
             Orbital Energies (a.u.) and Symmetries
 --------------------------------------------------------------

 Alpha MOs, Restricted
 -- Occupied --                  
-101.60 -101.60  -24.74  -24.74  -10.41  -10.34   -9.52   -9.52
  1 B1    1 A1    2 B1    2 A1    3 A1    4 A1    3 B1    5 A1                 
 -7.285  -7.285  -7.275  -7.275  -7.274  -7.274  -1.295  -1.227
  6 A1    4 B1    1 A2    1 B2    7 A1    5 B1    8 A1    6 B1                 
 -1.082  -0.880  -0.708  -0.641  -0.573  -0.571  -0.528  -0.511
  9 A1    7 B1   10 A1   11 A1    8 B1   12 A1    2 B2    9 B1                 
 -0.498  -0.498  -0.458  -0.431  -0.419  -0.355  -0.283  -0.227
  3 B2   13 A1    2 A2   10 B1   14 A1    3 A2   11 B1    4 B2                 
 -- Virtual --                   
 -0.100  -0.094  -0.000   0.001   0.028   0.045   0.045   0.048
  5 B2   15 A1   16 A1   12 B1   17 A1   18 A1    6 B2   13 B1                 
  0.067   0.072   0.085   0.089   0.090   0.115   0.117   0.134
 19 A1   14 B1    7 B2    4 A2   20 A1   21 A1   15 B1    8 B2                 
  0.142   0.172   0.179   0.190   0.212   0.216   0.249   0.265
 16 B1   17 B1   22 A1   23 A1   18 B1   24 A1    5 A2   25 A1                 
  0.316   0.325   0.332   0.347   0.358   0.390   0.396   0.402
 26 A1    9 B2   19 B1   20 B1   27 A1   28 A1   21 B1   22 B1                 
  0.411   0.436   0.444   0.474   0.500   0.508   0.554   0.566
 10 B2    6 A2   23 B1   29 A1   30 A1   11 B2   24 B1   12 B2                 
  0.640   0.682   0.704   0.715   0.742   0.751   0.820   0.848
 31 A1    7 A2   32 A1   13 B2   25 B1   33 A1   34 A1   26 B1                 
  0.849   0.866   0.952   0.998   1.011   1.089   1.180   1.222
 14 B2    8 A2   35 A1   27 B1   36 A1   28 B1    9 A2   15 B2                 
  1.241   1.257   1.271   1.378   1.385   1.402   1.431   1.458
 37 A1   29 B1   38 A1   39 A1   10 A2   16 B2   30 B1   31 B1                 
  1.478   1.540   1.573   1.660   1.717   1.744   1.896   1.903
 40 A1   11 A2   41 A1   17 B2   32 B1   42 A1   33 B1   43 A1                 
  2.009   2.154   2.172   2.195   2.246   2.339   2.365   2.559
 44 A1   34 B1   45 A1   18 B2   12 A2   35 B1   46 A1   36 B1                 
  2.571   2.697   2.756   2.875   3.190   3.360   3.732   3.736
 19 B2   20 B2   47 A1   37 B1   38 B1   48 A1   13 A2   21 B2                 
  3.748   3.757   3.775   3.868   3.955   4.093   4.429   4.817
 39 B1   49 A1   40 B1   14 A2   22 B2   50 A1   51 A1   41 B1                 
  6.232   6.270   6.319   6.335   6.381   6.625   9.761   9.847
 15 A2   23 B2   52 A1   42 B1   53 A1   43 B1   54 A1   44 B1                 
 23.332  23.411  25.713  25.819  25.853  26.078  26.142  26.626
 55 A1   56 A1   24 B2   57 A1   16 A2   45 B1   58 A1   46 B1                 
 66.702  66.716 215.765 215.866
 59 A1   47 B1   60 A1   48 B1                                                 

 Beta MOs, Restricted
 -- Occupied --                  
-101.60 -101.60  -24.74  -24.74  -10.41  -10.34   -9.52   -9.52
  1 B1    1 A1    2 B1    2 A1    3 A1    4 A1    3 B1    5 A1                 
 -7.285  -7.285  -7.275  -7.275  -7.274  -7.274  -1.295  -1.227
  6 A1    4 B1    1 A2    1 B2    7 A1    5 B1    8 A1    6 B1                 
 -1.082  -0.880  -0.708  -0.641  -0.573  -0.571  -0.528  -0.511
  9 A1    7 B1   10 A1   11 A1    8 B1   12 A1    2 B2    9 B1                 
 -0.498  -0.498  -0.458  -0.431  -0.419  -0.355  -0.283  -0.227
  3 B2   13 A1    2 A2   10 B1   14 A1    3 A2   11 B1    4 B2                 
 -- Virtual --                   
 -0.100  -0.094  -0.000   0.001   0.028   0.045   0.045   0.048
  5 B2   15 A1   16 A1   12 B1   17 A1   18 A1    6 B2   13 B1                 
  0.067   0.072   0.085   0.089   0.090   0.115   0.117   0.134
 19 A1   14 B1    7 B2    4 A2   20 A1   21 A1   15 B1    8 B2                 
  0.142   0.172   0.179   0.190   0.212   0.216   0.249   0.265
 16 B1   17 B1   22 A1   23 A1   18 B1   24 A1    5 A2   25 A1                 
  0.316   0.325   0.332   0.347   0.358   0.390   0.396   0.402
 26 A1    9 B2   19 B1   20 B1   27 A1   28 A1   21 B1   22 B1                 
  0.411   0.436   0.444   0.474   0.500   0.508   0.554   0.566
 10 B2    6 A2   23 B1   29 A1   30 A1   11 B2   24 B1   12 B2                 
  0.640   0.682   0.704   0.715   0.742   0.751   0.820   0.848
 31 A1    7 A2   32 A1   13 B2   25 B1   33 A1   34 A1   26 B1                 
  0.849   0.866   0.952   0.998   1.011   1.089   1.180   1.222
 14 B2    8 A2   35 A1   27 B1   36 A1   28 B1    9 A2   15 B2                 
  1.241   1.257   1.271   1.378   1.385   1.402   1.431   1.458
 37 A1   29 B1   38 A1   39 A1   10 A2   16 B2   30 B1   31 B1                 
  1.478   1.540   1.573   1.660   1.717   1.744   1.896   1.903
 40 A1   11 A2   41 A1   17 B2   32 B1   42 A1   33 B1   43 A1                 
  2.009   2.154   2.172   2.195   2.246   2.339   2.365   2.559
 44 A1   34 B1   45 A1   18 B2   12 A2   35 B1   46 A1   36 B1                 
  2.571   2.697   2.756   2.875   3.190   3.360   3.732   3.736
 19 B2   20 B2   47 A1   37 B1   38 B1   48 A1   13 A2   21 B2                 
  3.748   3.757   3.775   3.868   3.955   4.093   4.429   4.817
 39 B1   49 A1   40 B1   14 A2   22 B2   50 A1   51 A1   41 B1                 
  6.232   6.270   6.319   6.335   6.381   6.625   9.761   9.847
 15 A2   23 B2   52 A1   42 B1   53 A1   43 B1   54 A1   44 B1                 
 23.332  23.411  25.713  25.819  25.853  26.078  26.142  26.626
 55 A1   56 A1   24 B2   57 A1   16 A2   45 B1   58 A1   46 B1                 
 66.702  66.716 215.765 215.866
 59 A1   47 B1   60 A1   48 B1                                                 
 --------------------------------------------------------------

          Ground-State Mulliken Net Atomic Charges

     Atom                 Charge (a.u.)
  ----------------------------------------
      1 F                    -0.078525
      2 Cl                    0.384639
      3 F                    -0.078525
      4 Cl                    0.384639
      5 C                    -0.177929
      6 C                    -0.434299
  ----------------------------------------
  Sum of atomic charges =     0.000000

 -----------------------------------------------------------------
                    Cartesian Multipole Moments
 -----------------------------------------------------------------
    Charge (ESU x 10^10)
                 0.0000
    Dipole Moment (Debye)
         X       0.0000      Y      -0.0000      Z      -2.1155
       Tot       2.1155
    Quadrupole Moments (Debye-Ang)
        XX     -48.4928     XY      -0.0000     YY     -46.4250
        XZ      -0.0000     YZ      -0.0000     ZZ     -46.9823
    Octopole Moments (Debye-Ang^2)
       XXX       0.0000    XXY       0.0000    XYY      -0.0000
       YYY      -0.0000    XXZ       0.3718    XYZ      -0.0000
       YYZ       5.5311    XZZ       0.0000    YZZ       0.0000
       ZZZ      -3.3166
    Hexadecapole Moments (Debye-Ang^3)
      XXXX    -299.7591   XXXY      -0.0000   XXYY     -58.3387
      XYYY      -0.0000   YYYY     -49.9554   XXXZ       0.0000
      XXYZ      -0.0000   XYYZ       0.0000   YYYZ      -0.0000
      XXZZ    -173.4146   XYZZ      -0.0000   YYZZ    -133.9928
      XZZZ       0.0000   YZZZ      -0.0000   ZZZZ    -759.9305
 -----------------------------------------------------------------
 Calculating analytic gradient of the SCF energy
 Gradient of SCF Energy
            1           2           3           4           5           6
    1   0.0007233  -0.2830188  -0.0007233   0.2830188   0.0000000   0.0000000
    2   0.0000000   0.0000000  -0.0000000  -0.0000000   0.0000000  -0.0000000
    3   0.0558990   0.0589188   0.0558990   0.0589188   0.0509954  -0.2806310
 Max gradient component =       2.830E-01
 RMS gradient           =       1.190E-01
 Gradient time:  CPU 5.45 s  wall 1.46 s
 Geometry Optimization Parameters
   NAtoms,    NIC,     NZ,  NCons,   NDum,   NFix, NCnnct, MaxDiis
        6      32       0       0       0       0       0       0

 Cartesian Hessian Update
 Hessian Updated using BFGS Update


** GEOMETRY OPTIMIZATION IN DELOCALIZED INTERNAL COORDINATES **
   Searching for a Minimum

   Optimization Cycle:   3

                       Coordinates (Angstroms)
     ATOM                X               Y               Z
      1  F         1.0415898601    0.0000000000    2.3801158984
      2  Cl        1.0948651508    0.0000000000   -1.4273227113
      3  F        -1.0415898601    0.0000000000    2.3801158984
      4  Cl       -1.0948651508    0.0000000000   -1.4273227113
      5  C         0.0000000000    0.0000000000    1.4690853741
      6  C         0.0000000000    0.0000000000   -0.3746717483
   Point Group: c2v   Number of degrees of freedom:     5


   Energy is  -1196.086691828

 Hessian Updated using BFGS Update

  5 Hessian modes will be used to form the next step
  Hessian Eigenvalues:
     0.044439    0.258313    0.366970    0.413449    0.783833

 Minimum Search - Taking Simple RFO Step
 Searching for Lamda that Minimizes Along All modes
 Value Taken    Lamda =  -0.24680465
 Calculated Step too Large.  Step scaled by  0.349114
 Step Taken.  Stepsize is  0.300000

                             Maximum     Tolerance    Cnvgd?
         Gradient           0.223971      0.000300      NO
         Displacement       0.195193      0.001200      NO
         Energy change     -0.096839      0.000001      NO


 New Cartesian Coordinates Obtained by Inverse Iteration

 Displacement from previous Coordinates is:  0.368603
 ----------------------------------------------------------------
             Standard Nuclear Orientation (Angstroms)
    I     Atom           X                Y                Z
 ----------------------------------------------------------------
    1      F       1.0504593602     0.0000000000     2.2912492207
    2      Cl      1.1297363655     0.0000000000    -1.3531632915
    3      F      -1.0504593602     0.0000000000     2.2912492207
    4      Cl     -1.1297363655     0.0000000000    -1.3531632915
    5      C       0.0000000000     0.0000000000     1.4196400370
    6      C       0.0000000000     0.0000000000    -0.2958118956
 ----------------------------------------------------------------
 Molecular Point Group                 C2v   NOp =  4
 Largest Abelian Subgroup              C2v   NOp =  4
 Nuclear Repulsion Energy =   349.9017803713 hartrees
 There are       32 alpha and       32 beta electrons
 Applying Cartesian multipole field
    Component          Value
    ---------          -----
     (2,0,0)        1.00000E-11
     (0,2,0)        2.00000E-11
     (0,0,2)       -3.00000E-11
 Nucleus-field energy     =    -0.0000000159 hartrees
 Requested basis set is 6-311++G(d,p)
 There are 50 shells and 148 basis functions
 A cutoff of  1.0D-11 yielded   1079 shell pairs
 There are     10051 function pairs (     10886 Cartesian)
 Smallest overlap matrix eigenvalue = 1.32E-04
 Guess MOs from SCF MO coefficient file

 -----------------------------------------------------------------------
  General SCF calculation program by
  Eric Jon Sundstrom, Paul Horn, Yuezhi Mao, Dmitri Zuev, Alec White,
  David Stuck, Shaama M.S., Shane Yost, Joonho Lee, David Small,
  Daniel Levine, Susi Lehtola, Hugh Burton, Evgeny Epifanovsky
 -----------------------------------------------------------------------
 Exchange:     0.2000 Hartree-Fock + 0.0800 Slater + 0.7200 B88
 Correlation:  0.1900 VWN1RPA + 0.8100 LYP
 Using SG-1 standard quadrature grid
 using 4 threads for integral computing
 -------------------------------------------------------
 OpenMP Integral computing Module                
 Release: version 2.0, May 2017, Q-Chem Inc. Pleasanton 
 -------------------------------------------------------
 -------------------------------------------------------
 OpenMP BLAS3 based DFT computing Module                
 Release: version 1.0, May 2013, Q-Chem Inc. Pittsburgh 
 -------------------------------------------------------
 A restricted SCF calculation will be
 performed using DIIS
 SCF converges when DIIS error is below 1.0e-08
 ---------------------------------------
  Cycle       Energy         DIIS error
 ---------------------------------------
    1   -1196.1640567220      1.19e-03  
    2   -1196.1677807004      7.10e-04  
    3   -1196.1645782804      1.20e-03  
    4   -1196.1689427642      2.91e-04  
    5   -1196.1691582270      5.66e-05  
    6   -1196.1691650001      8.72e-06  
    7   -1196.1691651910      2.63e-06  
    8   -1196.1691652097      6.57e-07  
    9   -1196.1691652106      3.34e-07  
   10   -1196.1691652109      7.45e-08  
   11   -1196.1691652109      2.54e-08  
   12   -1196.1691652109      3.51e-09  Convergence criterion met
 ---------------------------------------
 SCF time:   CPU 18.76s  wall 5.00s 
 SCF   energy in the final basis set =    -1196.1691652109
 Total energy in the final basis set =    -1196.1691652109

 --------------------------------------------------------------
             Orbital Energies (a.u.) and Symmetries
 --------------------------------------------------------------

 Alpha MOs, Restricted
 -- Occupied --                  
-101.59 -101.59  -24.74  -24.74  -10.41  -10.34   -9.52   -9.52
  1 B1    1 A1    2 B1    2 A1    3 A1    4 A1    3 B1    5 A1                 
 -7.280  -7.280  -7.270  -7.270  -7.269  -7.269  -1.305  -1.238
  6 A1    4 B1    1 A2    1 B2    7 A1    5 B1    8 A1    6 B1                 
 -1.057  -0.875  -0.723  -0.643  -0.585  -0.577  -0.537  -0.504
  9 A1    7 B1   10 A1   11 A1    8 B1   12 A1    2 B2    9 B1                 
 -0.494  -0.484  -0.466  -0.440  -0.417  -0.353  -0.290  -0.235
 13 A1    3 B2    2 A2   10 B1   14 A1    3 A2   11 B1    4 B2                 
 -- Virtual --                   
 -0.086  -0.051  -0.000   0.001   0.035   0.047   0.048   0.053
  5 B2   15 A1   16 A1   12 B1   17 A1    6 B2   18 A1   13 B1                 
  0.067   0.068   0.085   0.089   0.091   0.114   0.119   0.136
 14 B1   19 A1    7 B2    4 A2   20 A1   21 A1   15 B1    8 B2                 
  0.141   0.181   0.186   0.191   0.216   0.227   0.247   0.270
 16 B1   22 A1   17 B1   23 A1   18 B1   24 A1    5 A2   25 A1                 
  0.313   0.324   0.329   0.346   0.355   0.394   0.395   0.405
 26 A1    9 B2   19 B1   20 B1   27 A1   21 B1   28 A1   22 B1                 
  0.416   0.440   0.452   0.477   0.518   0.520   0.563   0.566
 10 B2    6 A2   23 B1   29 A1   30 A1   11 B2   12 B2   24 B1                 
  0.647   0.688   0.690   0.737   0.763   0.768   0.839   0.852
 31 A1    7 A2   32 A1   13 B2   33 A1   25 B1   34 A1   14 B2                 
  0.852   0.859   0.969   0.979   1.027   1.097   1.176   1.216
 26 B1    8 A2   35 A1   27 B1   36 A1   28 B1    9 A2   15 B2                 
  1.221   1.248   1.282   1.370   1.389   1.404   1.427   1.453
 37 A1   29 B1   38 A1   10 A2   16 B2   39 A1   30 B1   31 B1                 
  1.507   1.543   1.598   1.698   1.699   1.741   1.895   1.903
 40 A1   11 A2   41 A1   32 B1   17 B2   42 A1   33 B1   43 A1                 
  2.040   2.187   2.206   2.208   2.247   2.352   2.375   2.567
 44 A1   45 A1   18 B2   34 B1   12 A2   35 B1   46 A1   36 B1                 
  2.572   2.714   2.786   2.914   3.169   3.478   3.725   3.731
 19 B2   20 B2   47 A1   37 B1   38 B1   48 A1   13 A2   21 B2                 
  3.742   3.755   3.777   3.885   3.964   4.144   4.462   4.851
 39 B1   49 A1   40 B1   14 A2   22 B2   50 A1   51 A1   41 B1                 
  6.225   6.267   6.324   6.333   6.384   6.683   9.746   9.843
 15 A2   23 B2   52 A1   42 B1   53 A1   43 B1   54 A1   44 B1                 
 23.365  23.395  25.728  25.796  25.849  26.092  26.098  26.682
 55 A1   56 A1   24 B2   57 A1   16 A2   45 B1   58 A1   46 B1                 
 66.699  66.715 215.740 215.859
 59 A1   47 B1   60 A1   48 B1                                                 

 Beta MOs, Restricted
 -- Occupied --                  
-101.59 -101.59  -24.74  -24.74  -10.41  -10.34   -9.52   -9.52
  1 B1    1 A1    2 B1    2 A1    3 A1    4 A1    3 B1    5 A1                 
 -7.280  -7.280  -7.270  -7.270  -7.269  -7.269  -1.305  -1.238
  6 A1    4 B1    1 A2    1 B2    7 A1    5 B1    8 A1    6 B1                 
 -1.057  -0.875  -0.723  -0.643  -0.585  -0.577  -0.537  -0.504
  9 A1    7 B1   10 A1   11 A1    8 B1   12 A1    2 B2    9 B1                 
 -0.494  -0.484  -0.466  -0.440  -0.417  -0.353  -0.290  -0.235
 13 A1    3 B2    2 A2   10 B1   14 A1    3 A2   11 B1    4 B2                 
 -- Virtual --                   
 -0.086  -0.051  -0.000   0.001   0.035   0.047   0.048   0.053
  5 B2   15 A1   16 A1   12 B1   17 A1    6 B2   18 A1   13 B1                 
  0.067   0.068   0.085   0.089   0.091   0.114   0.119   0.136
 14 B1   19 A1    7 B2    4 A2   20 A1   21 A1   15 B1    8 B2                 
  0.141   0.181   0.186   0.191   0.216   0.227   0.247   0.270
 16 B1   22 A1   17 B1   23 A1   18 B1   24 A1    5 A2   25 A1                 
  0.313   0.324   0.329   0.346   0.355   0.394   0.395   0.405
 26 A1    9 B2   19 B1   20 B1   27 A1   21 B1   28 A1   22 B1                 
  0.416   0.440   0.452   0.477   0.518   0.520   0.563   0.566
 10 B2    6 A2   23 B1   29 A1   30 A1   11 B2   12 B2   24 B1                 
  0.647   0.688   0.690   0.737   0.763   0.768   0.839   0.852
 31 A1    7 A2   32 A1   13 B2   33 A1   25 B1   34 A1   14 B2                 
  0.852   0.859   0.969   0.979   1.027   1.097   1.176   1.216
 26 B1    8 A2   35 A1   27 B1   36 A1   28 B1    9 A2   15 B2                 
  1.221   1.248   1.282   1.370   1.389   1.404   1.427   1.453
 37 A1   29 B1   38 A1   10 A2   16 B2   39 A1   30 B1   31 B1                 
  1.507   1.543   1.598   1.698   1.699   1.741   1.895   1.903
 40 A1   11 A2   41 A1   32 B1   17 B2   42 A1   33 B1   43 A1                 
  2.040   2.187   2.206   2.208   2.247   2.352   2.375   2.567
 44 A1   45 A1   18 B2   34 B1   12 A2   35 B1   46 A1   36 B1                 
  2.572   2.714   2.786   2.914   3.169   3.478   3.725   3.731
 19 B2   20 B2   47 A1   37 B1   38 B1   48 A1   13 A2   21 B2                 
  3.742   3.755   3.777   3.885   3.964   4.144   4.462   4.851
 39 B1   49 A1   40 B1   14 A2   22 B2   50 A1   51 A1   41 B1                 
  6.225   6.267   6.324   6.333   6.384   6.683   9.746   9.843
 15 A2   23 B2   52 A1   42 B1   53 A1   43 B1   54 A1   44 B1                 
 23.365  23.395  25.728  25.796  25.849  26.092  26.098  26.682
 55 A1   56 A1   24 B2   57 A1   16 A2   45 B1   58 A1   46 B1                 
 66.699  66.715 215.740 215.859
 59 A1   47 B1   60 A1   48 B1                                                 
 --------------------------------------------------------------

          Ground-State Mulliken Net Atomic Charges

     Atom                 Charge (a.u.)
  ----------------------------------------
      1 F                    -0.077299
      2 Cl                    0.378871
      3 F                    -0.077299
      4 Cl                    0.378871
      5 C                    -0.202638
      6 C                    -0.400507
  ----------------------------------------
  Sum of atomic charges =    -0.000000

 -----------------------------------------------------------------
                    Cartesian Multipole Moments
 -----------------------------------------------------------------
    Charge (ESU x 10^10)
                -0.0000
    Dipole Moment (Debye)
         X       0.0000      Y      -0.0000      Z      -1.6171
       Tot       1.6171
    Quadrupole Moments (Debye-Ang)
        XX     -48.2576     XY       0.0000     YY     -46.2888
        XZ      -0.0000     YZ       0.0000     ZZ     -46.8593
    Octopole Moments (Debye-Ang^2)
       XXX       0.0000    XXY      -0.0000    XYY       0.0000
       YYY      -0.0000    XXZ      -0.6478    XYZ      -0.0000
       YYZ       5.0372    XZZ       0.0000    YZZ      -0.0000
       ZZZ      -2.4063
    Hexadecapole Moments (Debye-Ang^3)
      XXXX    -310.2592   XXXY       0.0000   XXYY     -60.3220
      XYYY      -0.0000   YYYY     -49.3283   XXXZ       0.0000
      XXYZ       0.0000   XYYZ       0.0000   YYYZ       0.0000
      XXZZ    -163.7449   XYZZ      -0.0000   YYZZ    -123.5779
      XZZZ       0.0000   YZZZ       0.0000   ZZZZ    -697.7602
 -----------------------------------------------------------------
 Calculating analytic gradient of the SCF energy
 Gradient of SCF Energy
            1           2           3           4           5           6
    1   0.0013467  -0.2290816  -0.0013467   0.2290816  -0.0000000  -0.0000000
    2  -0.0000000   0.0000000   0.0000000  -0.0000000  -0.0000000   0.0000000
    3   0.0459839   0.0436933   0.0459839   0.0436933   0.0761687  -0.2555230
 Max gradient component =       2.555E-01
 RMS gradient           =       1.011E-01
 Gradient time:  CPU 5.56 s  wall 1.48 s
 Geometry Optimization Parameters
   NAtoms,    NIC,     NZ,  NCons,   NDum,   NFix, NCnnct, MaxDiis
        6      32       0       0       0       0       0       0

 Cartesian Hessian Update
 Hessian Updated using BFGS Update


** GEOMETRY OPTIMIZATION IN DELOCALIZED INTERNAL COORDINATES **
   Searching for a Minimum

   Optimization Cycle:   4

                       Coordinates (Angstroms)
     ATOM                X               Y               Z
      1  F         1.0504593602    0.0000000000    2.2912492207
      2  Cl        1.1297363655    0.0000000000   -1.3531632915
      3  F        -1.0504593602    0.0000000000    2.2912492207
      4  Cl       -1.1297363655    0.0000000000   -1.3531632915
      5  C         0.0000000000    0.0000000000    1.4196400370
      6  C         0.0000000000    0.0000000000   -0.2958118956
   Point Group: c2v   Number of degrees of freedom:     5


   Energy is  -1196.169165211

 Hessian Updated using BFGS Update

  5 Hessian modes will be used to form the next step
  Hessian Eigenvalues:
     0.039893    0.258557    0.381066    0.427514    0.789984

 Minimum Search - Taking Simple RFO Step
 Searching for Lamda that Minimizes Along All modes
 Value Taken    Lamda =  -0.22490867
 Calculated Step too Large.  Step scaled by  0.339706
 Step Taken.  Stepsize is  0.300000

                             Maximum     Tolerance    Cnvgd?
         Gradient           0.173728      0.000300      NO
         Displacement       0.198159      0.001200      NO
         Energy change     -0.082473      0.000001      NO


 New Cartesian Coordinates Obtained by Inverse Iteration

 Displacement from previous Coordinates is:  0.373961
 ----------------------------------------------------------------
             Standard Nuclear Orientation (Angstroms)
    I     Atom           X                Y                Z
 ----------------------------------------------------------------
    1      F       1.0585041442     0.0000000000     2.2023334594
    2      Cl      1.1608187071     0.0000000000    -1.2764812519
    3      F      -1.0585041442     0.0000000000     2.2023334594
    4      Cl     -1.1608187071     0.0000000000    -1.2764812519
    5      C       0.0000000000     0.0000000000     1.3639482443
    6      C       0.0000000000     0.0000000000    -0.2156526592
 ----------------------------------------------------------------
 Molecular Point Group                 C2v   NOp =  4
 Largest Abelian Subgroup              C2v   NOp =  4
 Nuclear Repulsion Energy =   354.0007869258 hartrees
 There are       32 alpha and       32 beta electrons
 Applying Cartesian multipole field
    Component          Value
    ---------          -----
     (2,0,0)        1.00000E-11
     (0,2,0)        2.00000E-11
     (0,0,2)       -3.00000E-11
 Nucleus-field energy     =    -0.0000000142 hartrees
 Requested basis set is 6-311++G(d,p)
 There are 50 shells and 148 basis functions
 A cutoff of  1.0D-11 yielded   1085 shell pairs
 There are     10133 function pairs (     10978 Cartesian)
 Smallest overlap matrix eigenvalue = 8.67E-05
 Guess MOs from SCF MO coefficient file

 -----------------------------------------------------------------------
  General SCF calculation program by
  Eric Jon Sundstrom, Paul Horn, Yuezhi Mao, Dmitri Zuev, Alec White,
  David Stuck, Shaama M.S., Shane Yost, Joonho Lee, David Small,
  Daniel Levine, Susi Lehtola, Hugh Burton, Evgeny Epifanovsky
 -----------------------------------------------------------------------
 Exchange:     0.2000 Hartree-Fock + 0.0800 Slater + 0.7200 B88
 Correlation:  0.1900 VWN1RPA + 0.8100 LYP
 Using SG-1 standard quadrature grid
 using 4 threads for integral computing
 -------------------------------------------------------
 OpenMP Integral computing Module                
 Release: version 2.0, May 2017, Q-Chem Inc. Pleasanton 
 -------------------------------------------------------
 -------------------------------------------------------
 OpenMP BLAS3 based DFT computing Module                
 Release: version 1.0, May 2013, Q-Chem Inc. Pittsburgh 
 -------------------------------------------------------
 A restricted SCF calculation will be
 performed using DIIS
 SCF converges when DIIS error is below 1.0e-08
 ---------------------------------------
  Cycle       Energy         DIIS error
 ---------------------------------------
    1   -1196.2356282485      1.32e-03  
    2   -1196.2402391586      6.60e-04  
    3   -1196.2392382379      8.65e-04  
    4   -1196.2411533119      2.56e-04  
    5   -1196.2413309283      5.77e-05  
    6   -1196.2413368247      6.85e-06  
    7   -1196.2413369272      3.13e-06  
    8   -1196.2413369481      7.47e-07  
    9   -1196.2413369496      1.84e-07  
   10   -1196.2413369497      2.79e-08  
   11   -1196.2413369496      1.08e-08  
   12   -1196.2413369496      2.00e-09  Convergence criterion met
 ---------------------------------------
 SCF time:   CPU 19.08s  wall 5.00s 
 SCF   energy in the final basis set =    -1196.2413369496
 Total energy in the final basis set =    -1196.2413369496

 --------------------------------------------------------------
             Orbital Energies (a.u.) and Symmetries
 --------------------------------------------------------------

 Alpha MOs, Restricted
 -- Occupied --                  
-101.59 -101.59  -24.75  -24.75  -10.40  -10.33   -9.51   -9.51
  1 B1    1 A1    2 B1    2 A1    3 A1    4 A1    3 B1    5 A1                 
 -7.275  -7.275  -7.265  -7.265  -7.264  -7.264  -1.313  -1.247
  6 A1    4 B1    1 A2    1 B2    7 A1    5 B1    8 A1    6 B1                 
 -1.036  -0.870  -0.742  -0.650  -0.594  -0.579  -0.545  -0.499
  9 A1    7 B1   10 A1   11 A1    8 B1   12 A1    2 B2    9 B1                 
 -0.492  -0.473  -0.471  -0.447  -0.413  -0.351  -0.295  -0.246
 13 A1    3 B2    2 A2   10 B1   14 A1    3 A2   11 B1    4 B2                 
 -- Virtual --                   
 -0.069  -0.017  -0.001  -0.000   0.039   0.047   0.057   0.062
  5 B2   15 A1   12 B1   16 A1   17 A1    6 B2   13 B1   14 B1                 
  0.064   0.071   0.085   0.090   0.095   0.115   0.122   0.137
 18 A1   19 A1    7 B2    4 A2   20 A1   21 A1   15 B1    8 B2                 
  0.140   0.181   0.191   0.201   0.222   0.237   0.246   0.281
 16 B1   22 A1   23 A1   17 B1   18 B1   24 A1    5 A2   25 A1                 
  0.313   0.322   0.323   0.345   0.353   0.390   0.405   0.412
 26 A1    9 B2   19 B1   20 B1   27 A1   21 B1   28 A1   22 B1                 
  0.420   0.444   0.460   0.477   0.530   0.532   0.560   0.582
 10 B2    6 A2   23 B1   29 A1   30 A1   11 B2   12 B2   24 B1                 
  0.662   0.675   0.693   0.758   0.776   0.794   0.855   0.856
 31 A1   32 A1    7 A2   13 B2   33 A1   25 B1    8 A2   26 B1                 
  0.856   0.865   0.960   0.967   1.059   1.105   1.170   1.202
 14 B2   34 A1   27 B1   35 A1   36 A1   28 B1    9 A2   37 A1                 
  1.214   1.243   1.297   1.353   1.383   1.420   1.421   1.449
 15 B2   29 B1   38 A1   10 A2   16 B2   30 B1   39 A1   31 B1                 
  1.527   1.554   1.645   1.691   1.753   1.754   1.902   1.908
 40 A1   11 A2   41 A1   32 B1   17 B2   42 A1   33 B1   43 A1                 
  2.070   2.215   2.219   2.248   2.267   2.371   2.382   2.573
 44 A1   18 B2   45 A1   12 A2   34 B1   35 B1   46 A1   36 B1                 
  2.576   2.740   2.870   2.948   3.152   3.556   3.720   3.728
 19 B2   20 B2   47 A1   37 B1   38 B1   48 A1   13 A2   21 B2                 
  3.738   3.763   3.794   3.901   3.970   4.181   4.515   4.876
 39 B1   49 A1   40 B1   14 A2   22 B2   50 A1   51 A1   41 B1                 
  6.221   6.266   6.331   6.332   6.400   6.737   9.737   9.840
 15 A2   23 B2   42 B1   52 A1   53 A1   43 B1   54 A1   44 B1                 
 23.384  23.459  25.742  25.802  25.843  26.092  26.097  26.719
 55 A1   56 A1   24 B2   57 A1   16 A2   58 A1   45 B1   46 B1                 
 66.697  66.719 215.722 215.855
 59 A1   47 B1   60 A1   48 B1                                                 

 Beta MOs, Restricted
 -- Occupied --                  
-101.59 -101.59  -24.75  -24.75  -10.40  -10.33   -9.51   -9.51
  1 B1    1 A1    2 B1    2 A1    3 A1    4 A1    3 B1    5 A1                 
 -7.275  -7.275  -7.265  -7.265  -7.264  -7.264  -1.313  -1.247
  6 A1    4 B1    1 A2    1 B2    7 A1    5 B1    8 A1    6 B1                 
 -1.036  -0.870  -0.742  -0.650  -0.594  -0.579  -0.545  -0.499
  9 A1    7 B1   10 A1   11 A1    8 B1   12 A1    2 B2    9 B1                 
 -0.492  -0.473  -0.471  -0.447  -0.413  -0.351  -0.295  -0.246
 13 A1    3 B2    2 A2   10 B1   14 A1    3 A2   11 B1    4 B2                 
 -- Virtual --                   
 -0.069  -0.017  -0.001  -0.000   0.039   0.047   0.057   0.062
  5 B2   15 A1   12 B1   16 A1   17 A1    6 B2   13 B1   14 B1                 
  0.064   0.071   0.085   0.090   0.095   0.115   0.122   0.137
 18 A1   19 A1    7 B2    4 A2   20 A1   21 A1   15 B1    8 B2                 
  0.140   0.181   0.191   0.201   0.222   0.237   0.246   0.281
 16 B1   22 A1   23 A1   17 B1   18 B1   24 A1    5 A2   25 A1                 
  0.313   0.322   0.323   0.345   0.353   0.390   0.405   0.412
 26 A1    9 B2   19 B1   20 B1   27 A1   21 B1   28 A1   22 B1                 
  0.420   0.444   0.460   0.477   0.530   0.532   0.560   0.582
 10 B2    6 A2   23 B1   29 A1   30 A1   11 B2   12 B2   24 B1                 
  0.662   0.675   0.693   0.758   0.776   0.794   0.855   0.856
 31 A1   32 A1    7 A2   13 B2   33 A1   25 B1    8 A2   26 B1                 
  0.856   0.865   0.960   0.967   1.059   1.105   1.170   1.202
 14 B2   34 A1   27 B1   35 A1   36 A1   28 B1    9 A2   37 A1                 
  1.214   1.243   1.297   1.353   1.383   1.420   1.421   1.449
 15 B2   29 B1   38 A1   10 A2   16 B2   30 B1   39 A1   31 B1                 
  1.527   1.554   1.645   1.691   1.753   1.754   1.902   1.908
 40 A1   11 A2   41 A1   32 B1   17 B2   42 A1   33 B1   43 A1                 
  2.070   2.215   2.219   2.248   2.267   2.371   2.382   2.573
 44 A1   18 B2   45 A1   12 A2   34 B1   35 B1   46 A1   36 B1                 
  2.576   2.740   2.870   2.948   3.152   3.556   3.720   3.728
 19 B2   20 B2   47 A1   37 B1   38 B1   48 A1   13 A2   21 B2                 
  3.738   3.763   3.794   3.901   3.970   4.181   4.515   4.876
 39 B1   49 A1   40 B1   14 A2   22 B2   50 A1   51 A1   41 B1                 
  6.221   6.266   6.331   6.332   6.400   6.737   9.737   9.840
 15 A2   23 B2   42 B1   52 A1   53 A1   43 B1   54 A1   44 B1                 
 23.384  23.459  25.742  25.802  25.843  26.092  26.097  26.719
 55 A1   56 A1   24 B2   57 A1   16 A2   58 A1   45 B1   46 B1                 
 66.697  66.719 215.722 215.855
 59 A1   47 B1   60 A1   48 B1                                                 
 --------------------------------------------------------------

          Ground-State Mulliken Net Atomic Charges

     Atom                 Charge (a.u.)
  ----------------------------------------
      1 F                    -0.081956
      2 Cl                    0.373753
      3 F                    -0.081956
      4 Cl                    0.373753
      5 C                    -0.241504
      6 C                    -0.342090
  ----------------------------------------
  Sum of atomic charges =     0.000000

 -----------------------------------------------------------------
                    Cartesian Multipole Moments
 -----------------------------------------------------------------
    Charge (ESU x 10^10)
                 0.0000
    Dipole Moment (Debye)
         X       0.0000      Y      -0.0000      Z      -1.2167
       Tot       1.2167
    Quadrupole Moments (Debye-Ang)
        XX     -48.0943     XY       0.0000     YY     -46.0741
        XZ       0.0000     YZ      -0.0000     ZZ     -46.8159
    Octopole Moments (Debye-Ang^2)
       XXX       0.0000    XXY      -0.0000    XYY      -0.0000
       YYY       0.0000    XXZ      -1.7531    XYZ      -0.0000
       YYZ       4.4619    XZZ      -0.0000    YZZ      -0.0000
       ZZZ      -2.5647
    Hexadecapole Moments (Debye-Ang^3)
      XXXX    -320.1242   XXXY       0.0000   XXYY     -62.1859
      XYYY       0.0000   YYYY     -48.5160   XXXZ       0.0000
      XXYZ      -0.0000   XYYZ       0.0000   YYYZ       0.0000
      XXZZ    -154.7438   XYZZ       0.0000   YYZZ    -113.4377
      XZZZ       0.0000   YZZZ      -0.0000   ZZZZ    -637.9413
 -----------------------------------------------------------------
 Calculating analytic gradient of the SCF energy
 Gradient of SCF Energy
            1           2           3           4           5           6
    1   0.0010115  -0.1882196  -0.0010115   0.1882196  -0.0000000  -0.0000000
    2  -0.0000000   0.0000000  -0.0000000  -0.0000000   0.0000000  -0.0000000
    3   0.0358148   0.0332189   0.0358148   0.0332189   0.0838035  -0.2218711
 Max gradient component =       2.219E-01
 RMS gradient           =       8.560E-02
 Gradient time:  CPU 5.67 s  wall 1.51 s
 Geometry Optimization Parameters
   NAtoms,    NIC,     NZ,  NCons,   NDum,   NFix, NCnnct, MaxDiis
        6      32       0       0       0       0       0       0

 Cartesian Hessian Update
 Hessian Updated using BFGS Update


** GEOMETRY OPTIMIZATION IN DELOCALIZED INTERNAL COORDINATES **
   Searching for a Minimum

   Optimization Cycle:   5

                       Coordinates (Angstroms)
     ATOM                X               Y               Z
      1  F         1.0585041442    0.0000000000    2.2023334594
      2  Cl        1.1608187071    0.0000000000   -1.2764812519
      3  F        -1.0585041442    0.0000000000    2.2023334594
      4  Cl       -1.1608187071    0.0000000000   -1.2764812519
      5  C         0.0000000000    0.0000000000    1.3639482443
      6  C         0.0000000000    0.0000000000   -0.2156526592
   Point Group: c2v   Number of degrees of freedom:     5


   Energy is  -1196.241336950

 Hessian Updated using BFGS Update

  5 Hessian modes will be used to form the next step
  Hessian Eigenvalues:
     0.080510    0.260054    0.347968    0.427857    0.708196

 Minimum Search - Taking Simple RFO Step
 Searching for Lamda that Minimizes Along All modes
 Value Taken    Lamda =  -0.17674069
 Calculated Step too Large.  Step scaled by  0.377409
 Step Taken.  Stepsize is  0.300000

                             Maximum     Tolerance    Cnvgd?
         Gradient           0.137442      0.000300      NO
         Displacement       0.193751      0.001200      NO
         Energy change     -0.072172      0.000001      NO


 New Cartesian Coordinates Obtained by Inverse Iteration

 Displacement from previous Coordinates is:  0.369407
 ----------------------------------------------------------------
             Standard Nuclear Orientation (Angstroms)
    I     Atom           X                Y                Z
 ----------------------------------------------------------------
    1      F       1.0652525629     0.0000000000     2.1161213479
    2      Cl      1.1926327612     0.0000000000    -1.1999899744
    3      F      -1.0652525629     0.0000000000     2.1161213479
    4      Cl     -1.1926327612     0.0000000000    -1.1999899744
    5      C       0.0000000000     0.0000000000     1.3053249636
    6      C       0.0000000000     0.0000000000    -0.1375877106
 ----------------------------------------------------------------
 Molecular Point Group                 C2v   NOp =  4
 Largest Abelian Subgroup              C2v   NOp =  4
 Nuclear Repulsion Energy =   358.7062416388 hartrees
 There are       32 alpha and       32 beta electrons
 Applying Cartesian multipole field
    Component          Value
    ---------          -----
     (2,0,0)        1.00000E-11
     (0,2,0)        2.00000E-11
     (0,0,2)       -3.00000E-11
 Nucleus-field energy     =    -0.0000000125 hartrees
 Requested basis set is 6-311++G(d,p)
 There are 50 shells and 148 basis functions
 A cutoff of  1.0D-11 yielded   1093 shell pairs
 There are     10203 function pairs (     11054 Cartesian)
 Smallest overlap matrix eigenvalue = 5.34E-05
 Guess MOs from SCF MO coefficient file

 -----------------------------------------------------------------------
  General SCF calculation program by
  Eric Jon Sundstrom, Paul Horn, Yuezhi Mao, Dmitri Zuev, Alec White,
  David Stuck, Shaama M.S., Shane Yost, Joonho Lee, David Small,
  Daniel Levine, Susi Lehtola, Hugh Burton, Evgeny Epifanovsky
 -----------------------------------------------------------------------
 Exchange:     0.2000 Hartree-Fock + 0.0800 Slater + 0.7200 B88
 Correlation:  0.1900 VWN1RPA + 0.8100 LYP
 Using SG-1 standard quadrature grid
 using 4 threads for integral computing
 -------------------------------------------------------
 OpenMP Integral computing Module                
 Release: version 2.0, May 2017, Q-Chem Inc. Pleasanton 
 -------------------------------------------------------
 -------------------------------------------------------
 OpenMP BLAS3 based DFT computing Module                
 Release: version 1.0, May 2013, Q-Chem Inc. Pittsburgh 
 -------------------------------------------------------
 A restricted SCF calculation will be
 performed using DIIS
 SCF converges when DIIS error is below 1.0e-08
 ---------------------------------------
  Cycle       Energy         DIIS error
 ---------------------------------------
    1   -1196.2927436147      1.55e-03  
    2   -1196.2985593239      7.33e-04  
    3   -1196.2983791771      7.80e-04  
    4   -1196.2997809636      1.30e-04  
    5   -1196.2998111211      8.34e-05  
    6   -1196.2998279150      7.44e-06  
    7   -1196.2998280189      3.68e-06  
    8   -1196.2998280480      5.28e-07  
    9   -1196.2998280487      1.39e-07  
   10   -1196.2998280488      2.49e-08  
   11   -1196.2998280488      3.65e-09  Convergence criterion met
 ---------------------------------------
 SCF time:   CPU 17.80s  wall 5.00s 
 SCF   energy in the final basis set =    -1196.2998280488
 Total energy in the final basis set =    -1196.2998280488

 --------------------------------------------------------------
             Orbital Energies (a.u.) and Symmetries
 --------------------------------------------------------------

 Alpha MOs, Restricted
 -- Occupied --                  
-101.59 -101.59  -24.75  -24.75  -10.39  -10.32   -9.51   -9.51
  1 B1    1 A1    2 B1    2 A1    3 A1    4 A1    3 B1    5 A1                 
 -7.272  -7.272  -7.262  -7.262  -7.261  -7.261  -1.319  -1.255
  6 A1    4 B1    1 A2    1 B2    7 A1    5 B1    8 A1    6 B1                 
 -1.020  -0.868  -0.770  -0.657  -0.602  -0.579  -0.552  -0.495
  9 A1    7 B1   10 A1   11 A1    8 B1   12 A1    2 B2    9 B1                 
 -0.492  -0.475  -0.463  -0.451  -0.408  -0.350  -0.300  -0.259
 13 A1    2 A2    3 B2   10 B1   14 A1    3 A2   11 B1    4 B2                 
 -- Virtual --                   
 -0.047  -0.006  -0.006   0.004   0.040   0.048   0.056   0.060
  5 B2   12 B1   15 A1   16 A1   17 A1    6 B2   13 B1   14 B1                 
  0.069   0.084   0.085   0.090   0.107   0.124   0.125   0.138
 18 A1   19 A1    7 B2    4 A2   20 A1   15 B1   21 A1   16 B1                 
  0.139   0.181   0.190   0.214   0.234   0.245   0.245   0.298
  8 B2   22 A1   23 A1   17 B1   18 B1    5 A2   24 A1   25 A1                 
  0.315   0.318   0.320   0.345   0.356   0.385   0.419   0.421
 26 A1   19 B1    9 B2   20 B1   27 A1   21 B1   22 B1   28 A1                 
  0.423   0.447   0.467   0.488   0.537   0.539   0.558   0.604
 10 B2    6 A2   23 B1   29 A1   30 A1   11 B2   12 B2   24 B1                 
  0.657   0.686   0.697   0.779   0.787   0.816   0.851   0.859
 31 A1   32 A1    7 A2   13 B2   33 A1   25 B1    8 A2   26 B1                 
  0.864   0.897   0.944   0.958   1.091   1.106   1.160   1.182
 14 B2   34 A1   27 B1   35 A1   36 A1   28 B1    9 A2   37 A1                 
  1.222   1.240   1.312   1.336   1.383   1.414   1.428   1.443
 15 B2   29 B1   38 A1   10 A2   16 B2   30 B1   39 A1   31 B1                 
  1.517   1.573   1.708   1.708   1.786   1.817   1.916   1.919
 40 A1   11 A2   41 A1   32 B1   42 A1   17 B2   33 B1   43 A1                 
  2.104   2.224   2.250   2.263   2.291   2.390   2.418   2.572
 44 A1   18 B2   12 A2   45 A1   34 B1   46 A1   35 B1   36 B1                 
  2.587   2.772   2.975   3.014   3.138   3.562   3.717   3.728
 19 B2   20 B2   37 B1   47 A1   38 B1   48 A1   13 A2   21 B2                 
  3.737   3.776   3.833   3.919   3.977   4.202   4.570   4.895
 39 B1   49 A1   40 B1   14 A2   22 B2   50 A1   51 A1   41 B1                 
  6.218   6.266   6.329   6.340   6.429   6.786   9.732   9.837
 15 A2   23 B2   42 B1   52 A1   53 A1   43 B1   54 A1   44 B1                 
 23.364  23.694  25.754  25.831  25.837  26.089  26.107  26.734
 55 A1   56 A1   24 B2   57 A1   16 A2   45 B1   58 A1   46 B1                 
 66.697  66.726 215.711 215.850
 59 A1   47 B1   60 A1   48 B1                                                 

 Beta MOs, Restricted
 -- Occupied --                  
-101.59 -101.59  -24.75  -24.75  -10.39  -10.32   -9.51   -9.51
  1 B1    1 A1    2 B1    2 A1    3 A1    4 A1    3 B1    5 A1                 
 -7.272  -7.272  -7.262  -7.262  -7.261  -7.261  -1.319  -1.255
  6 A1    4 B1    1 A2    1 B2    7 A1    5 B1    8 A1    6 B1                 
 -1.020  -0.868  -0.770  -0.657  -0.602  -0.579  -0.552  -0.495
  9 A1    7 B1   10 A1   11 A1    8 B1   12 A1    2 B2    9 B1                 
 -0.492  -0.475  -0.463  -0.451  -0.408  -0.350  -0.300  -0.259
 13 A1    2 A2    3 B2   10 B1   14 A1    3 A2   11 B1    4 B2                 
 -- Virtual --                   
 -0.047  -0.006  -0.006   0.004   0.040   0.048   0.056   0.060
  5 B2   12 B1   15 A1   16 A1   17 A1    6 B2   13 B1   14 B1                 
  0.069   0.084   0.085   0.090   0.107   0.124   0.125   0.138
 18 A1   19 A1    7 B2    4 A2   20 A1   15 B1   21 A1   16 B1                 
  0.139   0.181   0.190   0.214   0.234   0.245   0.245   0.298
  8 B2   22 A1   23 A1   17 B1   18 B1    5 A2   24 A1   25 A1                 
  0.315   0.318   0.320   0.345   0.356   0.385   0.419   0.421
 26 A1   19 B1    9 B2   20 B1   27 A1   21 B1   22 B1   28 A1                 
  0.423   0.447   0.467   0.488   0.537   0.539   0.558   0.604
 10 B2    6 A2   23 B1   29 A1   30 A1   11 B2   12 B2   24 B1                 
  0.657   0.686   0.697   0.779   0.787   0.816   0.851   0.859
 31 A1   32 A1    7 A2   13 B2   33 A1   25 B1    8 A2   26 B1                 
  0.864   0.897   0.944   0.958   1.091   1.106   1.160   1.182
 14 B2   34 A1   27 B1   35 A1   36 A1   28 B1    9 A2   37 A1                 
  1.222   1.240   1.312   1.336   1.383   1.414   1.428   1.443
 15 B2   29 B1   38 A1   10 A2   16 B2   30 B1   39 A1   31 B1                 
  1.517   1.573   1.708   1.708   1.786   1.817   1.916   1.919
 40 A1   11 A2   41 A1   32 B1   42 A1   17 B2   33 B1   43 A1                 
  2.104   2.224   2.250   2.263   2.291   2.390   2.418   2.572
 44 A1   18 B2   12 A2   45 A1   34 B1   46 A1   35 B1   36 B1                 
  2.587   2.772   2.975   3.014   3.138   3.562   3.717   3.728
 19 B2   20 B2   37 B1   47 A1   38 B1   48 A1   13 A2   21 B2                 
  3.737   3.776   3.833   3.919   3.977   4.202   4.570   4.895
 39 B1   49 A1   40 B1   14 A2   22 B2   50 A1   51 A1   41 B1                 
  6.218   6.266   6.329   6.340   6.429   6.786   9.732   9.837
 15 A2   23 B2   42 B1   52 A1   53 A1   43 B1   54 A1   44 B1                 
 23.364  23.694  25.754  25.831  25.837  26.089  26.107  26.734
 55 A1   56 A1   24 B2   57 A1   16 A2   45 B1   58 A1   46 B1                 
 66.697  66.726 215.711 215.850
 59 A1   47 B1   60 A1   48 B1                                                 
 --------------------------------------------------------------

          Ground-State Mulliken Net Atomic Charges

     Atom                 Charge (a.u.)
  ----------------------------------------
      1 F                    -0.090754
      2 Cl                    0.370391
      3 F                    -0.090754
      4 Cl                    0.370391
      5 C                    -0.311733
      6 C                    -0.247541
  ----------------------------------------
  Sum of atomic charges =     0.000000

 -----------------------------------------------------------------
                    Cartesian Multipole Moments
 -----------------------------------------------------------------
    Charge (ESU x 10^10)
                 0.0000
    Dipole Moment (Debye)
         X       0.0000      Y       0.0000      Z      -0.9168
       Tot       0.9168
    Quadrupole Moments (Debye-Ang)
        XX     -47.9265     XY       0.0000     YY     -45.8085
        XZ       0.0000     YZ      -0.0000     ZZ     -46.8158
    Octopole Moments (Debye-Ang^2)
       XXX      -0.0000    XXY      -0.0000    XYY       0.0000
       YYY       0.0000    XXZ      -2.9700    XYZ      -0.0000
       YYZ       3.8472    XZZ       0.0000    YZZ      -0.0000
       ZZZ      -3.4735
    Hexadecapole Moments (Debye-Ang^3)
      XXXX    -330.2480   XXXY       0.0000   XXYY     -64.1510
      XYYY       0.0000   YYYY     -47.6395   XXXZ      -0.0000
      XXYZ      -0.0000   XYYZ      -0.0000   YYYZ      -0.0000
      XXZZ    -146.7609   XYZZ       0.0000   YYZZ    -103.9504
      XZZZ      -0.0000   YZZZ      -0.0000   ZZZZ    -582.3928
 -----------------------------------------------------------------
 Calculating analytic gradient of the SCF energy
 Gradient of SCF Energy
            1           2           3           4           5           6
    1  -0.0005545  -0.1529160   0.0005545   0.1529160  -0.0000000   0.0000000
    2  -0.0000000   0.0000000   0.0000000  -0.0000000   0.0000000  -0.0000000
    3   0.0250086   0.0249519   0.0250086   0.0249519   0.0544194  -0.1543404
 Max gradient component =       1.543E-01
 RMS gradient           =       6.500E-02
 Gradient time:  CPU 5.77 s  wall 1.54 s
 Geometry Optimization Parameters
   NAtoms,    NIC,     NZ,  NCons,   NDum,   NFix, NCnnct, MaxDiis
        6      32       0       0       0       0       0       0

 Cartesian Hessian Update
 Hessian Updated using BFGS Update


** GEOMETRY OPTIMIZATION IN DELOCALIZED INTERNAL COORDINATES **
   Searching for a Minimum

   Optimization Cycle:   6

                       Coordinates (Angstroms)
     ATOM                X               Y               Z
      1  F         1.0652525629    0.0000000000    2.1161213479
      2  Cl        1.1926327612    0.0000000000   -1.1999899744
      3  F        -1.0652525629    0.0000000000    2.1161213479
      4  Cl       -1.1926327612    0.0000000000   -1.1999899744
      5  C         0.0000000000    0.0000000000    1.3053249636
      6  C         0.0000000000    0.0000000000   -0.1375877106
   Point Group: c2v   Number of degrees of freedom:     5


   Energy is  -1196.299828049

 Hessian Updated using BFGS Update

  5 Hessian modes will be used to form the next step
  Hessian Eigenvalues:
     0.197782    0.266367    0.297486    0.426636    0.662010

 Minimum Search - Taking Simple RFO Step
 Searching for Lamda that Minimizes Along All modes
 Value Taken    Lamda =  -0.09376222
 Calculated Step too Large.  Step scaled by  0.546150
 Step Taken.  Stepsize is  0.300000

                             Maximum     Tolerance    Cnvgd?
         Gradient           0.112536      0.000300      NO
         Displacement       0.174423      0.001200      NO
         Energy change     -0.058491      0.000001      NO


 New Cartesian Coordinates Obtained by Inverse Iteration

 Displacement from previous Coordinates is:  0.344062
 ----------------------------------------------------------------
             Standard Nuclear Orientation (Angstroms)
    I     Atom           X                Y                Z
 ----------------------------------------------------------------
    1      F       1.0728937616     0.0000000000     2.0375455953
    2      Cl      1.2384899303     0.0000000000    -1.1295068212
    3      F      -1.0728937616     0.0000000000     2.0375455953
    4      Cl     -1.2384899303     0.0000000000    -1.1295068212
    5      C       0.0000000000     0.0000000000     1.2567964782
    6      C       0.0000000000     0.0000000000    -0.0728740265
 ----------------------------------------------------------------
 Molecular Point Group                 C2v   NOp =  4
 Largest Abelian Subgroup              C2v   NOp =  4
 Nuclear Repulsion Energy =   362.0771615545 hartrees
 There are       32 alpha and       32 beta electrons
 Applying Cartesian multipole field
    Component          Value
    ---------          -----
     (2,0,0)        1.00000E-11
     (0,2,0)        2.00000E-11
     (0,0,2)       -3.00000E-11
 Nucleus-field energy     =    -0.0000000111 hartrees
 Requested basis set is 6-311++G(d,p)
 There are 50 shells and 148 basis functions
 A cutoff of  1.0D-11 yielded   1095 shell pairs
 There are     10245 function pairs (     11106 Cartesian)
 Smallest overlap matrix eigenvalue = 3.51E-05
 Guess MOs from SCF MO coefficient file

 -----------------------------------------------------------------------
  General SCF calculation program by
  Eric Jon Sundstrom, Paul Horn, Yuezhi Mao, Dmitri Zuev, Alec White,
  David Stuck, Shaama M.S., Shane Yost, Joonho Lee, David Small,
  Daniel Levine, Susi Lehtola, Hugh Burton, Evgeny Epifanovsky
 -----------------------------------------------------------------------
 Exchange:     0.2000 Hartree-Fock + 0.0800 Slater + 0.7200 B88
 Correlation:  0.1900 VWN1RPA + 0.8100 LYP
 Using SG-1 standard quadrature grid
 using 4 threads for integral computing
 -------------------------------------------------------
 OpenMP Integral computing Module                
 Release: version 2.0, May 2017, Q-Chem Inc. Pleasanton 
 -------------------------------------------------------
 -------------------------------------------------------
 OpenMP BLAS3 based DFT computing Module                
 Release: version 1.0, May 2013, Q-Chem Inc. Pittsburgh 
 -------------------------------------------------------
 A restricted SCF calculation will be
 performed using DIIS
 SCF converges when DIIS error is below 1.0e-08
 ---------------------------------------
  Cycle       Energy         DIIS error
 ---------------------------------------
    1   -1196.3297312578      1.68e-03  
    2   -1196.3363342994      7.19e-04  
    3   -1196.3362779883      7.41e-04  
    4   -1196.3375294424      7.64e-05  
    5   -1196.3375388696      4.04e-05  
    6   -1196.3375427723      8.30e-06  
    7   -1196.3375429203      2.80e-06  
    8   -1196.3375429362      6.47e-07  
    9   -1196.3375429371      1.22e-07  
   10   -1196.3375429372      2.46e-08  
   11   -1196.3375429372      3.63e-09  Convergence criterion met
 ---------------------------------------
 SCF time:   CPU 18.02s  wall 5.00s 
 SCF   energy in the final basis set =    -1196.3375429372
 Total energy in the final basis set =    -1196.3375429372

 --------------------------------------------------------------
             Orbital Energies (a.u.) and Symmetries
 --------------------------------------------------------------

 Alpha MOs, Restricted
 -- Occupied --                  
-101.59 -101.59  -24.75  -24.75  -10.38  -10.31   -9.51   -9.51
  1 B1    1 A1    2 B1    2 A1    3 A1    4 A1    3 B1    5 A1                 
 -7.270  -7.270  -7.259  -7.259  -7.259  -7.259  -1.325  -1.262
  6 A1    4 B1    1 A2    1 B2    7 A1    5 B1    8 A1    6 B1                 
 -1.002  -0.866  -0.796  -0.662  -0.611  -0.575  -0.560  -0.492
  9 A1    7 B1   10 A1   11 A1    8 B1   12 A1    2 B2    9 B1                 
 -0.491  -0.479  -0.455  -0.454  -0.400  -0.350  -0.308  -0.272
 13 A1    2 A2   10 B1    3 B2   14 A1    3 A2   11 B1    4 B2                 
 -- Virtual --                   
 -0.023  -0.013  -0.005   0.006   0.039   0.049   0.052   0.063
  5 B2   12 B1   15 A1   16 A1   17 A1    6 B2   13 B1   14 B1                 
  0.069   0.085   0.086   0.090   0.111   0.126   0.136   0.140
 18 A1    7 B2   19 A1    4 A2   20 A1   15 B1   16 B1    8 B2                 
  0.148   0.181   0.190   0.220   0.244   0.248   0.252   0.305
 21 A1   22 A1   23 A1   17 B1    5 A2   24 A1   18 B1   25 A1                 
  0.312   0.317   0.318   0.346   0.367   0.381   0.426   0.426
 19 B1   26 A1    9 B2   20 B1   27 A1   21 B1   10 B2   22 B1                 
  0.429   0.451   0.472   0.511   0.537   0.544   0.560   0.626
 28 A1    6 A2   23 B1   29 A1   11 B2   30 A1   12 B2   24 B1                 
  0.654   0.701   0.712   0.801   0.802   0.823   0.845   0.864
 31 A1    7 A2   32 A1   33 A1   13 B2   25 B1    8 A2   26 B1                 
  0.878   0.930   0.931   0.944   1.094   1.122   1.149   1.162
 14 B2   34 A1   27 B1   35 A1   28 B1   36 A1    9 A2   37 A1                 
  1.234   1.234   1.325   1.325   1.383   1.407   1.428   1.438
 15 B2   29 B1   10 A2   38 A1   16 B2   30 B1   39 A1   31 B1                 
  1.505   1.593   1.740   1.743   1.820   1.872   1.929   1.940
 40 A1   11 A2   32 B1   41 A1   42 A1   17 B2   33 B1   43 A1                 
  2.144   2.232   2.250   2.281   2.312   2.414   2.455   2.553
 44 A1   18 B2   12 A2   34 B1   45 A1   46 A1   35 B1   36 B1                 
  2.602   2.796   3.000   3.127   3.165   3.506   3.713   3.731
 19 B2   20 B2   37 B1   38 B1   47 A1   48 A1   13 A2   21 B2                 
  3.738   3.778   3.895   3.941   3.981   4.220   4.608   4.909
 39 B1   49 A1   40 B1   14 A2   22 B2   50 A1   51 A1   41 B1                 
  6.216   6.266   6.328   6.344   6.458   6.828   9.722   9.830
 15 A2   23 B2   42 B1   52 A1   53 A1   43 B1   54 A1   44 B1                 
 23.329  24.056  25.767  25.826  25.879  26.058  26.155  26.699
 55 A1   56 A1   24 B2   16 A2   57 A1   45 B1   58 A1   46 B1                 
 66.698  66.734 215.698 215.840
 59 A1   47 B1   60 A1   48 B1                                                 

 Beta MOs, Restricted
 -- Occupied --                  
-101.59 -101.59  -24.75  -24.75  -10.38  -10.31   -9.51   -9.51
  1 B1    1 A1    2 B1    2 A1    3 A1    4 A1    3 B1    5 A1                 
 -7.270  -7.270  -7.259  -7.259  -7.259  -7.259  -1.325  -1.262
  6 A1    4 B1    1 A2    1 B2    7 A1    5 B1    8 A1    6 B1                 
 -1.002  -0.866  -0.796  -0.662  -0.611  -0.575  -0.560  -0.492
  9 A1    7 B1   10 A1   11 A1    8 B1   12 A1    2 B2    9 B1                 
 -0.491  -0.479  -0.455  -0.454  -0.400  -0.350  -0.308  -0.272
 13 A1    2 A2   10 B1    3 B2   14 A1    3 A2   11 B1    4 B2                 
 -- Virtual --                   
 -0.023  -0.013  -0.005   0.006   0.039   0.049   0.052   0.063
  5 B2   12 B1   15 A1   16 A1   17 A1    6 B2   13 B1   14 B1                 
  0.069   0.085   0.086   0.090   0.111   0.126   0.136   0.140
 18 A1    7 B2   19 A1    4 A2   20 A1   15 B1   16 B1    8 B2                 
  0.148   0.181   0.190   0.220   0.244   0.248   0.252   0.305
 21 A1   22 A1   23 A1   17 B1    5 A2   24 A1   18 B1   25 A1                 
  0.312   0.317   0.318   0.346   0.367   0.381   0.426   0.426
 19 B1   26 A1    9 B2   20 B1   27 A1   21 B1   10 B2   22 B1                 
  0.429   0.451   0.472   0.511   0.537   0.544   0.560   0.626
 28 A1    6 A2   23 B1   29 A1   11 B2   30 A1   12 B2   24 B1                 
  0.654   0.701   0.712   0.801   0.802   0.823   0.845   0.864
 31 A1    7 A2   32 A1   33 A1   13 B2   25 B1    8 A2   26 B1                 
  0.878   0.930   0.931   0.944   1.094   1.122   1.149   1.162
 14 B2   34 A1   27 B1   35 A1   28 B1   36 A1    9 A2   37 A1                 
  1.234   1.234   1.325   1.325   1.383   1.407   1.428   1.438
 15 B2   29 B1   10 A2   38 A1   16 B2   30 B1   39 A1   31 B1                 
  1.505   1.593   1.740   1.743   1.820   1.872   1.929   1.940
 40 A1   11 A2   32 B1   41 A1   42 A1   17 B2   33 B1   43 A1                 
  2.144   2.232   2.250   2.281   2.312   2.414   2.455   2.553
 44 A1   18 B2   12 A2   34 B1   45 A1   46 A1   35 B1   36 B1                 
  2.602   2.796   3.000   3.127   3.165   3.506   3.713   3.731
 19 B2   20 B2   37 B1   38 B1   47 A1   48 A1   13 A2   21 B2                 
  3.738   3.778   3.895   3.941   3.981   4.220   4.608   4.909
 39 B1   49 A1   40 B1   14 A2   22 B2   50 A1   51 A1   41 B1                 
  6.216   6.266   6.328   6.344   6.458   6.828   9.722   9.830
 15 A2   23 B2   42 B1   52 A1   53 A1   43 B1   54 A1   44 B1                 
 23.329  24.056  25.767  25.826  25.879  26.058  26.155  26.699
 55 A1   56 A1   24 B2   16 A2   57 A1   45 B1   58 A1   46 B1                 
 66.698  66.734 215.698 215.840
 59 A1   47 B1   60 A1   48 B1                                                 
 --------------------------------------------------------------

          Ground-State Mulliken Net Atomic Charges

     Atom                 Charge (a.u.)
  ----------------------------------------
      1 F                    -0.097272
      2 Cl                    0.368603
      3 F                    -0.097272
      4 Cl                    0.368603
      5 C                    -0.422110
      6 C                    -0.120551
  ----------------------------------------
  Sum of atomic charges =     0.000000

 -----------------------------------------------------------------
                    Cartesian Multipole Moments
 -----------------------------------------------------------------
    Charge (ESU x 10^10)
                -0.0000
    Dipole Moment (Debye)
         X      -0.0000      Y      -0.0000      Z      -0.6461
       Tot       0.6461
    Quadrupole Moments (Debye-Ang)
        XX     -47.6365     XY      -0.0000     YY     -45.5974
        XZ       0.0000     YZ      -0.0000     ZZ     -46.7835
    Octopole Moments (Debye-Ang^2)
       XXX      -0.0000    XXY       0.0000    XYY       0.0000
       YYY      -0.0000    XXZ      -4.2472    XYZ       0.0000
       YYZ       3.2898    XZZ       0.0000    YZZ      -0.0000
       ZZZ      -4.1930
    Hexadecapole Moments (Debye-Ang^3)
      XXXX    -344.6129   XXXY      -0.0000   XXYY     -67.0850
      XYYY      -0.0000   YYYY     -47.0119   XXXZ       0.0000
      XXYZ      -0.0000   XYYZ       0.0000   YYYZ      -0.0000
      XXZZ    -140.9936   XYZZ      -0.0000   YYZZ     -95.8256
      XZZZ       0.0000   YZZZ       0.0000   ZZZZ    -534.8823
 -----------------------------------------------------------------
 Calculating analytic gradient of the SCF energy
 Gradient of SCF Energy
            1           2           3           4           5           6
    1  -0.0034626  -0.1119059   0.0034626   0.1119059  -0.0000000  -0.0000000
    2   0.0000000   0.0000000   0.0000000  -0.0000000   0.0000000  -0.0000000
    3   0.0117035   0.0155038   0.0117035   0.0155038  -0.0158758  -0.0385388
 Max gradient component =       1.119E-01
 RMS gradient           =       3.913E-02
 Gradient time:  CPU 5.94 s  wall 1.58 s
 Geometry Optimization Parameters
   NAtoms,    NIC,     NZ,  NCons,   NDum,   NFix, NCnnct, MaxDiis
        6      32       0       0       0       0       0       0

 Cartesian Hessian Update
 Hessian Updated using BFGS Update


** GEOMETRY OPTIMIZATION IN DELOCALIZED INTERNAL COORDINATES **
   Searching for a Minimum

   Optimization Cycle:   7

                       Coordinates (Angstroms)
     ATOM                X               Y               Z
      1  F         1.0728937616    0.0000000000    2.0375455953
      2  Cl        1.2384899303    0.0000000000   -1.1295068212
      3  F        -1.0728937616    0.0000000000    2.0375455953
      4  Cl       -1.2384899303    0.0000000000   -1.1295068212
      5  C         0.0000000000    0.0000000000    1.2567964782
      6  C         0.0000000000    0.0000000000   -0.0728740265
   Point Group: c2v   Number of degrees of freedom:     5


   Energy is  -1196.337542937

 Hessian Updated using BFGS Update

  5 Hessian modes will be used to form the next step
  Hessian Eigenvalues:
     0.197577    0.261374    0.407025    0.479879    0.654840

 Minimum Search - Taking Simple RFO Step
 Searching for Lamda that Minimizes Along All modes
 Value Taken    Lamda =  -0.03755870
 Calculated Step too Large.  Step scaled by  0.766885
 Step Taken.  Stepsize is  0.300000

                             Maximum     Tolerance    Cnvgd?
         Gradient           0.090313      0.000300      NO
         Displacement       0.269702      0.001200      NO
         Energy change     -0.037715      0.000001      NO


 New Cartesian Coordinates Obtained by Inverse Iteration

 Displacement from previous Coordinates is:  0.231849
 ----------------------------------------------------------------
             Standard Nuclear Orientation (Angstroms)
    I     Atom           X                Y                Z
 ----------------------------------------------------------------
    1      F       1.0817835011     0.0000000000     1.9974079058
    2      Cl      1.3051286058     0.0000000000    -1.0932266451
    3      F      -1.0817835011     0.0000000000     1.9974079058
    4      Cl     -1.3051286058     0.0000000000    -1.0932266451
    5      C       0.0000000000     0.0000000000     1.2526289387
    6      C       0.0000000000     0.0000000000    -0.0609914601
 ----------------------------------------------------------------
 Molecular Point Group                 C2v   NOp =  4
 Largest Abelian Subgroup              C2v   NOp =  4
 Nuclear Repulsion Energy =   359.8069961431 hartrees
 There are       32 alpha and       32 beta electrons
 Applying Cartesian multipole field
    Component          Value
    ---------          -----
     (2,0,0)        1.00000E-11
     (0,2,0)        2.00000E-11
     (0,0,2)       -3.00000E-11
 Nucleus-field energy     =    -0.0000000102 hartrees
 Requested basis set is 6-311++G(d,p)
 There are 50 shells and 148 basis functions
 A cutoff of  1.0D-11 yielded   1095 shell pairs
 There are     10245 function pairs (     11106 Cartesian)
 Smallest overlap matrix eigenvalue = 3.66E-05
 Guess MOs from SCF MO coefficient file

 -----------------------------------------------------------------------
  General SCF calculation program by
  Eric Jon Sundstrom, Paul Horn, Yuezhi Mao, Dmitri Zuev, Alec White,
  David Stuck, Shaama M.S., Shane Yost, Joonho Lee, David Small,
  Daniel Levine, Susi Lehtola, Hugh Burton, Evgeny Epifanovsky
 -----------------------------------------------------------------------
 Exchange:     0.2000 Hartree-Fock + 0.0800 Slater + 0.7200 B88
 Correlation:  0.1900 VWN1RPA + 0.8100 LYP
 Using SG-1 standard quadrature grid
 using 4 threads for integral computing
 -------------------------------------------------------
 OpenMP Integral computing Module                
 Release: version 2.0, May 2017, Q-Chem Inc. Pleasanton 
 -------------------------------------------------------
 -------------------------------------------------------
 OpenMP BLAS3 based DFT computing Module                
 Release: version 1.0, May 2013, Q-Chem Inc. Pittsburgh 
 -------------------------------------------------------
 A restricted SCF calculation will be
 performed using DIIS
 SCF converges when DIIS error is below 1.0e-08
 ---------------------------------------
  Cycle       Energy         DIIS error
 ---------------------------------------
    1   -1196.3557384455      1.03e-03  
    2   -1196.3591386924      4.78e-04  
    3   -1196.3589196076      5.55e-04  
    4   -1196.3597136186      6.67e-05  
    5   -1196.3597228783      2.65e-05  
    6   -1196.3597239016      5.58e-06  
    7   -1196.3597239594      1.30e-06  
    8   -1196.3597239627      6.11e-07  
    9   -1196.3597239638      8.60e-08  
   10   -1196.3597239638      1.76e-08  
   11   -1196.3597239638      2.80e-09  Convergence criterion met
 ---------------------------------------
 SCF time:   CPU 18.00s  wall 5.00s 
 SCF   energy in the final basis set =    -1196.3597239638
 Total energy in the final basis set =    -1196.3597239638

 --------------------------------------------------------------
             Orbital Energies (a.u.) and Symmetries
 --------------------------------------------------------------

 Alpha MOs, Restricted
 -- Occupied --                  
-101.59 -101.59  -24.75  -24.75  -10.38  -10.31   -9.50   -9.50
  1 B1    1 A1    2 B1    2 A1    3 A1    4 A1    3 B1    5 A1                 
 -7.269  -7.269  -7.258  -7.258  -7.258  -7.258  -1.333  -1.272
  6 A1    4 B1    1 B2    1 A2    7 A1    5 B1    8 A1    6 B1                 
 -0.980  -0.864  -0.797  -0.666  -0.620  -0.569  -0.567  -0.491
  9 A1    7 B1   10 A1   11 A1    8 B1   12 A1    2 B2    9 B1                 
 -0.490  -0.485  -0.460  -0.442  -0.388  -0.350  -0.318  -0.273
 13 A1    2 A2   10 B1    3 B2   14 A1    3 A2   11 B1    4 B2                 
 -- Virtual --                   
 -0.018  -0.013  -0.005   0.001   0.036   0.049   0.050   0.064
  5 B2   12 B1   15 A1   16 A1   17 A1    6 B2   13 B1   14 B1                 
  0.070   0.085   0.087   0.090   0.113   0.127   0.134   0.141
 18 A1    7 B2   19 A1    4 A2   20 A1   15 B1   16 B1    8 B2                 
  0.152   0.181   0.192   0.224   0.242   0.246   0.262   0.302
 21 A1   22 A1   23 A1   17 B1    5 A2   24 A1   18 B1   25 A1                 
  0.308   0.315   0.317   0.345   0.374   0.376   0.424   0.429
 19 B1    9 B2   26 A1   20 B1   27 A1   21 B1   28 A1   10 B2                 
  0.432   0.457   0.473   0.496   0.537   0.553   0.558   0.640
 22 B1    6 A2   23 B1   29 A1   11 B2   30 A1   12 B2   24 B1                 
  0.661   0.705   0.726   0.815   0.815   0.819   0.840   0.869
 31 A1    7 A2   32 A1   33 A1   25 B1   13 B2    8 A2   26 B1                 
  0.888   0.920   0.923   0.939   1.069   1.111   1.147   1.169
 14 B2   27 B1   34 A1   35 A1   28 B1   36 A1    9 A2   37 A1                 
  1.224   1.226   1.321   1.330   1.377   1.396   1.426   1.431
 15 B2   29 B1   10 A2   38 A1   16 B2   30 B1   39 A1   31 B1                 
  1.517   1.588   1.721   1.738   1.832   1.873   1.925   1.946
 40 A1   11 A2   41 A1   32 B1   42 A1   17 B2   33 B1   43 A1                 
  2.138   2.234   2.248   2.254   2.331   2.423   2.461   2.512
 44 A1   18 B2   12 A2   34 B1   45 A1   35 B1   46 A1   36 B1                 
  2.602   2.797   3.028   3.116   3.192   3.480   3.708   3.730
 19 B2   20 B2   37 B1   38 B1   47 A1   48 A1   13 A2   21 B2                 
  3.734   3.778   3.928   3.962   3.980   4.228   4.619   4.913
 39 B1   49 A1   40 B1   14 A2   22 B2   50 A1   51 A1   41 B1                 
  6.211   6.261   6.325   6.339   6.471   6.853   9.704   9.815
 15 A2   23 B2   42 B1   52 A1   53 A1   43 B1   54 A1   44 B1                 
 23.325  24.119  25.776  25.811  25.918  25.989  26.244  26.588
 55 A1   56 A1   24 B2   16 A2   57 A1   45 B1   58 A1   46 B1                 
 66.695  66.734 215.680 215.818
 59 A1   47 B1   60 A1   48 B1                                                 

 Beta MOs, Restricted
 -- Occupied --                  
-101.59 -101.59  -24.75  -24.75  -10.38  -10.31   -9.50   -9.50
  1 B1    1 A1    2 B1    2 A1    3 A1    4 A1    3 B1    5 A1                 
 -7.269  -7.269  -7.258  -7.258  -7.258  -7.258  -1.333  -1.272
  6 A1    4 B1    1 B2    1 A2    7 A1    5 B1    8 A1    6 B1                 
 -0.980  -0.864  -0.797  -0.666  -0.620  -0.569  -0.567  -0.491
  9 A1    7 B1   10 A1   11 A1    8 B1   12 A1    2 B2    9 B1                 
 -0.490  -0.485  -0.460  -0.442  -0.388  -0.350  -0.318  -0.273
 13 A1    2 A2   10 B1    3 B2   14 A1    3 A2   11 B1    4 B2                 
 -- Virtual --                   
 -0.018  -0.013  -0.005   0.001   0.036   0.049   0.050   0.064
  5 B2   12 B1   15 A1   16 A1   17 A1    6 B2   13 B1   14 B1                 
  0.070   0.085   0.087   0.090   0.113   0.127   0.134   0.141
 18 A1    7 B2   19 A1    4 A2   20 A1   15 B1   16 B1    8 B2                 
  0.152   0.181   0.192   0.224   0.242   0.246   0.262   0.302
 21 A1   22 A1   23 A1   17 B1    5 A2   24 A1   18 B1   25 A1                 
  0.308   0.315   0.317   0.345   0.374   0.376   0.424   0.429
 19 B1    9 B2   26 A1   20 B1   27 A1   21 B1   28 A1   10 B2                 
  0.432   0.457   0.473   0.496   0.537   0.553   0.558   0.640
 22 B1    6 A2   23 B1   29 A1   11 B2   30 A1   12 B2   24 B1                 
  0.661   0.705   0.726   0.815   0.815   0.819   0.840   0.869
 31 A1    7 A2   32 A1   33 A1   25 B1   13 B2    8 A2   26 B1                 
  0.888   0.920   0.923   0.939   1.069   1.111   1.147   1.169
 14 B2   27 B1   34 A1   35 A1   28 B1   36 A1    9 A2   37 A1                 
  1.224   1.226   1.321   1.330   1.377   1.396   1.426   1.431
 15 B2   29 B1   10 A2   38 A1   16 B2   30 B1   39 A1   31 B1                 
  1.517   1.588   1.721   1.738   1.832   1.873   1.925   1.946
 40 A1   11 A2   41 A1   32 B1   42 A1   17 B2   33 B1   43 A1                 
  2.138   2.234   2.248   2.254   2.331   2.423   2.461   2.512
 44 A1   18 B2   12 A2   34 B1   45 A1   35 B1   46 A1   36 B1                 
  2.602   2.797   3.028   3.116   3.192   3.480   3.708   3.730
 19 B2   20 B2   37 B1   38 B1   47 A1   48 A1   13 A2   21 B2                 
  3.734   3.778   3.928   3.962   3.980   4.228   4.619   4.913
 39 B1   49 A1   40 B1   14 A2   22 B2   50 A1   51 A1   41 B1                 
  6.211   6.261   6.325   6.339   6.471   6.853   9.704   9.815
 15 A2   23 B2   42 B1   52 A1   53 A1   43 B1   54 A1   44 B1                 
 23.325  24.119  25.776  25.811  25.918  25.989  26.244  26.588
 55 A1   56 A1   24 B2   16 A2   57 A1   45 B1   58 A1   46 B1                 
 66.695  66.734 215.680 215.818
 59 A1   47 B1   60 A1   48 B1                                                 
 --------------------------------------------------------------

          Ground-State Mulliken Net Atomic Charges

     Atom                 Charge (a.u.)
  ----------------------------------------
      1 F                    -0.090229
      2 Cl                    0.365386
      3 F                    -0.090229
      4 Cl                    0.365386
      5 C                    -0.468064
      6 C                    -0.082252
  ----------------------------------------
  Sum of atomic charges =    -0.000000

 -----------------------------------------------------------------
                    Cartesian Multipole Moments
 -----------------------------------------------------------------
    Charge (ESU x 10^10)
                 0.0000
    Dipole Moment (Debye)
         X      -0.0000      Y      -0.0000      Z      -0.3213
       Tot       0.3213
    Quadrupole Moments (Debye-Ang)
        XX     -47.2436     XY       0.0000     YY     -45.6890
        XZ      -0.0000     YZ       0.0000     ZZ     -46.6534
    Octopole Moments (Debye-Ang^2)
       XXX      -0.0000    XXY       0.0000    XYY      -0.0000
       YYY       0.0000    XXZ      -5.0102    XYZ      -0.0000
       YYZ       3.0989    XZZ       0.0000    YZZ      -0.0000
       ZZZ      -3.0986
    Hexadecapole Moments (Debye-Ang^3)
      XXXX    -365.9755   XXXY       0.0000   XXYY     -71.5941
      XYYY       0.0000   YYYY     -47.2309   XXXZ      -0.0000
      XXYZ       0.0000   XYYZ      -0.0000   YYYZ      -0.0000
      XXZZ    -140.9624   XYZZ      -0.0000   YYZZ     -92.1495
      XZZZ      -0.0000   YZZZ      -0.0000   ZZZZ    -513.1451
 -----------------------------------------------------------------
 Calculating analytic gradient of the SCF energy
 Gradient of SCF Energy
            1           2           3           4           5           6
    1  -0.0068621  -0.0671548   0.0068621   0.0671548   0.0000000  -0.0000000
    2  -0.0000000  -0.0000000   0.0000000   0.0000000  -0.0000000   0.0000000
    3  -0.0010909   0.0049647  -0.0010909   0.0049647  -0.0130199   0.0052725
 Max gradient component =       6.715E-02
 RMS gradient           =       2.281E-02
 Gradient time:  CPU 5.89 s  wall 1.57 s
 Geometry Optimization Parameters
   NAtoms,    NIC,     NZ,  NCons,   NDum,   NFix, NCnnct, MaxDiis
        6      32       0       0       0       0       0       0

 Cartesian Hessian Update
 Hessian Updated using BFGS Update


** GEOMETRY OPTIMIZATION IN DELOCALIZED INTERNAL COORDINATES **
   Searching for a Minimum

   Optimization Cycle:   8

                       Coordinates (Angstroms)
     ATOM                X               Y               Z
      1  F         1.0817835011    0.0000000000    1.9974079058
      2  Cl        1.3051286058    0.0000000000   -1.0932266451
      3  F        -1.0817835011    0.0000000000    1.9974079058
      4  Cl       -1.3051286058    0.0000000000   -1.0932266451
      5  C         0.0000000000    0.0000000000    1.2526289387
      6  C         0.0000000000    0.0000000000   -0.0609914601
   Point Group: c2v   Number of degrees of freedom:     5


   Energy is  -1196.359723964

 Hessian Updated using BFGS Update

  5 Hessian modes will be used to form the next step
  Hessian Eigenvalues:
     0.119800    0.264441    0.406981    0.549950    0.636217

 Minimum Search - Taking Simple RFO Step
 Searching for Lamda that Minimizes Along All modes
 Value Taken    Lamda =  -0.02257622
 Calculated Step too Large.  Step scaled by  0.764180
 Step Taken.  Stepsize is  0.300000

                             Maximum     Tolerance    Cnvgd?
         Gradient           0.051483      0.000300      NO
         Displacement       0.262481      0.001200      NO
         Energy change     -0.022181      0.000001      NO


 New Cartesian Coordinates Obtained by Inverse Iteration

 Displacement from previous Coordinates is:  0.201257
 ----------------------------------------------------------------
             Standard Nuclear Orientation (Angstroms)
    I     Atom           X                Y                Z
 ----------------------------------------------------------------
    1      F       1.0907254068     0.0000000000     1.9824058799
    2      Cl      1.3734992467     0.0000000000    -1.0694023314
    3      F      -1.0907254068     0.0000000000     1.9824058799
    4      Cl     -1.3734992467     0.0000000000    -1.0694023314
    5      C       0.0000000000     0.0000000000     1.2506016243
    6      C       0.0000000000     0.0000000000    -0.0766087213
 ----------------------------------------------------------------
 Molecular Point Group                 C2v   NOp =  4
 Largest Abelian Subgroup              C2v   NOp =  4
 Nuclear Repulsion Energy =   355.5682687273 hartrees
 There are       32 alpha and       32 beta electrons
 Applying Cartesian multipole field
    Component          Value
    ---------          -----
     (2,0,0)        1.00000E-11
     (0,2,0)        2.00000E-11
     (0,0,2)       -3.00000E-11
 Nucleus-field energy     =    -0.0000000097 hartrees
 Requested basis set is 6-311++G(d,p)
 There are 50 shells and 148 basis functions
 A cutoff of  1.0D-11 yielded   1097 shell pairs
 There are     10269 function pairs (     11130 Cartesian)
 Smallest overlap matrix eigenvalue = 4.52E-05
 Guess MOs from SCF MO coefficient file

 -----------------------------------------------------------------------
  General SCF calculation program by
  Eric Jon Sundstrom, Paul Horn, Yuezhi Mao, Dmitri Zuev, Alec White,
  David Stuck, Shaama M.S., Shane Yost, Joonho Lee, David Small,
  Daniel Levine, Susi Lehtola, Hugh Burton, Evgeny Epifanovsky
 -----------------------------------------------------------------------
 Exchange:     0.2000 Hartree-Fock + 0.0800 Slater + 0.7200 B88
 Correlation:  0.1900 VWN1RPA + 0.8100 LYP
 Using SG-1 standard quadrature grid
 using 4 threads for integral computing
 -------------------------------------------------------
 OpenMP Integral computing Module                
 Release: version 2.0, May 2017, Q-Chem Inc. Pleasanton 
 -------------------------------------------------------
 -------------------------------------------------------
 OpenMP BLAS3 based DFT computing Module                
 Release: version 1.0, May 2013, Q-Chem Inc. Pittsburgh 
 -------------------------------------------------------
 A restricted SCF calculation will be
 performed using DIIS
 SCF converges when DIIS error is below 1.0e-08
 ---------------------------------------
  Cycle       Energy         DIIS error
 ---------------------------------------
    1   -1196.3693608795      8.77e-04  
    2   -1196.3720263526      4.53e-04  
    3   -1196.3718920930      5.16e-04  
    4   -1196.3725568923      6.35e-05  
    5   -1196.3725655924      1.97e-05  
    6   -1196.3725665393      5.74e-06  
    7   -1196.3725666280      1.37e-06  
    8   -1196.3725666309      6.96e-07  
    9   -1196.3725666317      6.94e-08  
   10   -1196.3725666317      1.56e-08  
   11   -1196.3725666317      2.15e-09  Convergence criterion met
 ---------------------------------------
 SCF time:   CPU 17.86s  wall 5.00s 
 SCF   energy in the final basis set =    -1196.3725666317
 Total energy in the final basis set =    -1196.3725666317

 --------------------------------------------------------------
             Orbital Energies (a.u.) and Symmetries
 --------------------------------------------------------------

 Alpha MOs, Restricted
 -- Occupied --                  
-101.59 -101.59  -24.75  -24.75  -10.38  -10.31   -9.51   -9.51
  1 B1    1 A1    2 B1    2 A1    3 A1    4 A1    3 B1    5 A1                 
 -7.270  -7.270  -7.259  -7.259  -7.259  -7.259  -1.333  -1.275
  6 A1    4 B1    1 B2    1 A2    7 A1    5 B1    8 A1    6 B1                 
 -0.964  -0.864  -0.792  -0.666  -0.621  -0.567  -0.564  -0.491
  9 A1    7 B1   10 A1   11 A1    8 B1    2 B2   12 A1    9 B1                 
 -0.487  -0.487  -0.461  -0.433  -0.379  -0.352  -0.329  -0.272
 13 A1    2 A2   10 B1    3 B2   14 A1    3 A2   11 B1    4 B2                 
 -- Virtual --                   
 -0.021  -0.013  -0.009  -0.005   0.034   0.048   0.049   0.064
  5 B2   12 B1   15 A1   16 A1   17 A1    6 B2   13 B1   14 B1                 
  0.071   0.085   0.088   0.090   0.114   0.126   0.133   0.142
 18 A1    7 B2   19 A1    4 A2   20 A1   15 B1   16 B1    8 B2                 
  0.147   0.177   0.193   0.225   0.242   0.245   0.261   0.299
 21 A1   22 A1   23 A1   17 B1    5 A2   24 A1   18 B1   25 A1                 
  0.304   0.313   0.316   0.345   0.374   0.376   0.418   0.431
 19 B1    9 B2   26 A1   20 B1   21 B1   27 A1   28 A1   10 B2                 
  0.438   0.460   0.469   0.477   0.537   0.549   0.554   0.642
 22 B1    6 A2   23 B1   29 A1   11 B2   30 A1   12 B2   24 B1                 
  0.663   0.706   0.733   0.803   0.822   0.826   0.836   0.875
 31 A1    7 A2   32 A1   25 B1   33 A1   13 B2    8 A2   26 B1                 
  0.896   0.906   0.914   0.936   1.042   1.085   1.146   1.183
 14 B2   34 A1   27 B1   35 A1   28 B1   36 A1    9 A2   37 A1                 
  1.204   1.217   1.321   1.332   1.373   1.393   1.425   1.426
 15 B2   29 B1   10 A2   38 A1   16 B2   30 B1   39 A1   31 B1                 
  1.530   1.576   1.692   1.714   1.834   1.858   1.917   1.946
 40 A1   11 A2   41 A1   32 B1   42 A1   17 B2   33 B1   43 A1                 
  2.115   2.224   2.229   2.247   2.328   2.383   2.479   2.489
 44 A1   34 B1   18 B2   12 A2   45 A1   35 B1   36 B1   46 A1                 
  2.596   2.791   3.025   3.108   3.168   3.470   3.706   3.728
 19 B2   20 B2   37 B1   38 B1   47 A1   48 A1   13 A2   21 B2                 
  3.732   3.775   3.928   3.964   3.972   4.216   4.616   4.908
 39 B1   49 A1   40 B1   14 A2   22 B2   50 A1   51 A1   41 B1                 
  6.208   6.260   6.322   6.332   6.465   6.849   9.696   9.794
 15 A2   23 B2   42 B1   52 A1   53 A1   43 B1   54 A1   44 B1                 
 23.321  24.060  25.775  25.802  25.913  25.920  26.327  26.494
 55 A1   56 A1   24 B2   16 A2   45 B1   57 A1   58 A1   46 B1                 
 66.692  66.729 215.674 215.791
 59 A1   47 B1   60 A1   48 B1                                                 

 Beta MOs, Restricted
 -- Occupied --                  
-101.59 -101.59  -24.75  -24.75  -10.38  -10.31   -9.51   -9.51
  1 B1    1 A1    2 B1    2 A1    3 A1    4 A1    3 B1    5 A1                 
 -7.270  -7.270  -7.259  -7.259  -7.259  -7.259  -1.333  -1.275
  6 A1    4 B1    1 B2    1 A2    7 A1    5 B1    8 A1    6 B1                 
 -0.964  -0.864  -0.792  -0.666  -0.621  -0.567  -0.564  -0.491
  9 A1    7 B1   10 A1   11 A1    8 B1    2 B2   12 A1    9 B1                 
 -0.487  -0.487  -0.461  -0.433  -0.379  -0.352  -0.329  -0.272
 13 A1    2 A2   10 B1    3 B2   14 A1    3 A2   11 B1    4 B2                 
 -- Virtual --                   
 -0.021  -0.013  -0.009  -0.005   0.034   0.048   0.049   0.064
  5 B2   12 B1   15 A1   16 A1   17 A1    6 B2   13 B1   14 B1                 
  0.071   0.085   0.088   0.090   0.114   0.126   0.133   0.142
 18 A1    7 B2   19 A1    4 A2   20 A1   15 B1   16 B1    8 B2                 
  0.147   0.177   0.193   0.225   0.242   0.245   0.261   0.299
 21 A1   22 A1   23 A1   17 B1    5 A2   24 A1   18 B1   25 A1                 
  0.304   0.313   0.316   0.345   0.374   0.376   0.418   0.431
 19 B1    9 B2   26 A1   20 B1   21 B1   27 A1   28 A1   10 B2                 
  0.438   0.460   0.469   0.477   0.537   0.549   0.554   0.642
 22 B1    6 A2   23 B1   29 A1   11 B2   30 A1   12 B2   24 B1                 
  0.663   0.706   0.733   0.803   0.822   0.826   0.836   0.875
 31 A1    7 A2   32 A1   25 B1   33 A1   13 B2    8 A2   26 B1                 
  0.896   0.906   0.914   0.936   1.042   1.085   1.146   1.183
 14 B2   34 A1   27 B1   35 A1   28 B1   36 A1    9 A2   37 A1                 
  1.204   1.217   1.321   1.332   1.373   1.393   1.425   1.426
 15 B2   29 B1   10 A2   38 A1   16 B2   30 B1   39 A1   31 B1                 
  1.530   1.576   1.692   1.714   1.834   1.858   1.917   1.946
 40 A1   11 A2   41 A1   32 B1   42 A1   17 B2   33 B1   43 A1                 
  2.115   2.224   2.229   2.247   2.328   2.383   2.479   2.489
 44 A1   34 B1   18 B2   12 A2   45 A1   35 B1   36 B1   46 A1                 
  2.596   2.791   3.025   3.108   3.168   3.470   3.706   3.728
 19 B2   20 B2   37 B1   38 B1   47 A1   48 A1   13 A2   21 B2                 
  3.732   3.775   3.928   3.964   3.972   4.216   4.616   4.908
 39 B1   49 A1   40 B1   14 A2   22 B2   50 A1   51 A1   41 B1                 
  6.208   6.260   6.322   6.332   6.465   6.849   9.696   9.794
 15 A2   23 B2   42 B1   52 A1   53 A1   43 B1   54 A1   44 B1                 
 23.321  24.060  25.775  25.802  25.913  25.920  26.327  26.494
 55 A1   56 A1   24 B2   16 A2   45 B1   57 A1   58 A1   46 B1                 
 66.692  66.729 215.674 215.791
 59 A1   47 B1   60 A1   48 B1                                                 
 --------------------------------------------------------------

          Ground-State Mulliken Net Atomic Charges

     Atom                 Charge (a.u.)
  ----------------------------------------
      1 F                    -0.086175
      2 Cl                    0.366991
      3 F                    -0.086175
      4 Cl                    0.366991
      5 C                    -0.476538
      6 C                    -0.085094
  ----------------------------------------
  Sum of atomic charges =     0.000000

 -----------------------------------------------------------------
                    Cartesian Multipole Moments
 -----------------------------------------------------------------
    Charge (ESU x 10^10)
                 0.0000
    Dipole Moment (Debye)
         X      -0.0000      Y      -0.0000      Z      -0.1909
       Tot       0.1909
    Quadrupole Moments (Debye-Ang)
        XX     -46.8738     XY      -0.0000     YY     -45.8541
        XZ       0.0000     YZ      -0.0000     ZZ     -46.7913
    Octopole Moments (Debye-Ang^2)
       XXX      -0.0000    XXY      -0.0000    XYY       0.0000
       YYY      -0.0000    XXZ      -5.7684    XYZ       0.0000
       YYZ       2.8583    XZZ      -0.0000    YZZ       0.0000
       ZZZ      -2.6354
    Hexadecapole Moments (Debye-Ang^3)
      XXXX    -388.7327   XXXY      -0.0000   XXYY     -76.4693
      XYYY       0.0000   YYYY     -47.5948   XXXZ       0.0000
      XXYZ      -0.0000   XYYZ      -0.0000   YYYZ      -0.0000
      XXZZ    -143.5802   XYZZ      -0.0000   YYZZ     -90.4067
      XZZZ      -0.0000   YZZZ      -0.0000   ZZZZ    -503.7561
 -----------------------------------------------------------------
 Calculating analytic gradient of the SCF energy
 Gradient of SCF Energy
            1           2           3           4           5           6
    1  -0.0029889  -0.0336057   0.0029889   0.0336057  -0.0000000   0.0000000
    2   0.0000000  -0.0000000  -0.0000000   0.0000000   0.0000000  -0.0000000
    3  -0.0031236  -0.0009605  -0.0031236  -0.0009605   0.0058575   0.0023106
 Max gradient component =       3.361E-02
 RMS gradient           =       1.140E-02
 Gradient time:  CPU 5.80 s  wall 1.54 s
 Geometry Optimization Parameters
   NAtoms,    NIC,     NZ,  NCons,   NDum,   NFix, NCnnct, MaxDiis
        6      32       0       0       0       0       0       0

 Cartesian Hessian Update
 Hessian Updated using BFGS Update


** GEOMETRY OPTIMIZATION IN DELOCALIZED INTERNAL COORDINATES **
   Searching for a Minimum

   Optimization Cycle:   9

                       Coordinates (Angstroms)
     ATOM                X               Y               Z
      1  F         1.0907254068    0.0000000000    1.9824058799
      2  Cl        1.3734992467    0.0000000000   -1.0694023314
      3  F        -1.0907254068    0.0000000000    1.9824058799
      4  Cl       -1.3734992467    0.0000000000   -1.0694023314
      5  C         0.0000000000    0.0000000000    1.2506016243
      6  C         0.0000000000    0.0000000000   -0.0766087213
   Point Group: c2v   Number of degrees of freedom:     5


   Energy is  -1196.372566632

 Hessian Updated using BFGS Update

  5 Hessian modes will be used to form the next step
  Hessian Eigenvalues:
     0.085817    0.272254    0.410329    0.549849    0.650457

 Minimum Search - Taking Simple RFO Step
 Searching for Lamda that Minimizes Along All modes
 Value Taken    Lamda =  -0.00929213
 Calculated Step too Large.  Step scaled by  0.963354
 Step Taken.  Stepsize is  0.300000

                             Maximum     Tolerance    Cnvgd?
         Gradient           0.022733      0.000300      NO
         Displacement       0.242873      0.001200      NO
         Energy change     -0.012843      0.000001      NO


 New Cartesian Coordinates Obtained by Inverse Iteration

 Displacement from previous Coordinates is:  0.213715
 ----------------------------------------------------------------
             Standard Nuclear Orientation (Angstroms)
    I     Atom           X                Y                Z
 ----------------------------------------------------------------
    1      F       1.0919165722     0.0000000000     1.9678113680
    2      Cl      1.4417023067     0.0000000000    -1.0354493349
    3      F      -1.0919165722     0.0000000000     1.9678113680
    4      Cl     -1.4417023067     0.0000000000    -1.0354493349
    5      C       0.0000000000     0.0000000000     1.2300622101
    6      C       0.0000000000     0.0000000000    -0.0947862763
 ----------------------------------------------------------------
 Molecular Point Group                 C2v   NOp =  4
 Largest Abelian Subgroup              C2v   NOp =  4
 Nuclear Repulsion Energy =   352.5809396749 hartrees
 There are       32 alpha and       32 beta electrons
 Applying Cartesian multipole field
    Component          Value
    ---------          -----
     (2,0,0)        1.00000E-11
     (0,2,0)        2.00000E-11
     (0,0,2)       -3.00000E-11
 Nucleus-field energy     =    -0.0000000091 hartrees
 Requested basis set is 6-311++G(d,p)
 There are 50 shells and 148 basis functions
 A cutoff of  1.0D-11 yielded   1097 shell pairs
 There are     10289 function pairs (     11150 Cartesian)
 Smallest overlap matrix eigenvalue = 5.46E-05
 Guess MOs from SCF MO coefficient file

 -----------------------------------------------------------------------
  General SCF calculation program by
  Eric Jon Sundstrom, Paul Horn, Yuezhi Mao, Dmitri Zuev, Alec White,
  David Stuck, Shaama M.S., Shane Yost, Joonho Lee, David Small,
  Daniel Levine, Susi Lehtola, Hugh Burton, Evgeny Epifanovsky
 -----------------------------------------------------------------------
 Exchange:     0.2000 Hartree-Fock + 0.0800 Slater + 0.7200 B88
 Correlation:  0.1900 VWN1RPA + 0.8100 LYP
 Using SG-1 standard quadrature grid
 using 4 threads for integral computing
 -------------------------------------------------------
 OpenMP Integral computing Module                
 Release: version 2.0, May 2017, Q-Chem Inc. Pleasanton 
 -------------------------------------------------------
 -------------------------------------------------------
 OpenMP BLAS3 based DFT computing Module                
 Release: version 1.0, May 2013, Q-Chem Inc. Pittsburgh 
 -------------------------------------------------------
 A restricted SCF calculation will be
 performed using DIIS
 SCF converges when DIIS error is below 1.0e-08
 ---------------------------------------
  Cycle       Energy         DIIS error
 ---------------------------------------
    1   -1196.3753717419      8.20e-04  
    2   -1196.3780711812      3.13e-04  
    3   -1196.3778652820      4.30e-04  
    4   -1196.3783429229      5.77e-05  
    5   -1196.3783501045      1.63e-05  
    6   -1196.3783505405      5.38e-06  
    7   -1196.3783505988      6.33e-07  
    8   -1196.3783505994      4.16e-07  
    9   -1196.3783505998      8.03e-08  
   10   -1196.3783505998      1.36e-08  
   11   -1196.3783505998      2.42e-09  Convergence criterion met
 ---------------------------------------
 SCF time:   CPU 17.78s  wall 5.00s 
 SCF   energy in the final basis set =    -1196.3783505998
 Total energy in the final basis set =    -1196.3783505998

 --------------------------------------------------------------
             Orbital Energies (a.u.) and Symmetries
 --------------------------------------------------------------

 Alpha MOs, Restricted
 -- Occupied --                  
-101.59 -101.59  -24.75  -24.75  -10.38  -10.31   -9.51   -9.51
  1 B1    1 A1    2 B1    2 A1    3 A1    4 A1    3 B1    5 A1                 
 -7.272  -7.272  -7.261  -7.261  -7.261  -7.261  -1.331  -1.273
  6 A1    4 B1    1 B2    1 A2    5 B1    7 A1    8 A1    6 B1                 
 -0.953  -0.866  -0.791  -0.666  -0.620  -0.566  -0.560  -0.490
  9 A1    7 B1   10 A1   11 A1    8 B1    2 B2   12 A1    9 B1                 
 -0.486  -0.485  -0.461  -0.427  -0.373  -0.354  -0.337  -0.274
  2 A2   13 A1   10 B1    3 B2   14 A1    3 A2   11 B1    4 B2                 
 -- Virtual --                   
 -0.022  -0.022  -0.016  -0.005   0.033   0.047   0.048   0.064
  5 B2   15 A1   12 B1   16 A1   17 A1   13 B1    6 B2   14 B1                 
  0.072   0.085   0.087   0.089   0.115   0.122   0.133   0.141
 18 A1    7 B2   19 A1    4 A2   20 A1   15 B1   16 B1   21 A1                 
  0.141   0.174   0.195   0.225   0.242   0.245   0.258   0.300
  8 B2   22 A1   23 A1   17 B1    5 A2   24 A1   18 B1   25 A1                 
  0.300   0.312   0.317   0.346   0.375   0.377   0.413   0.432
 19 B1    9 B2   26 A1   20 B1   21 B1   27 A1   28 A1   10 B2                 
  0.447   0.462   0.464   0.468   0.535   0.549   0.552   0.640
 22 B1    6 A2   29 A1   23 B1   11 B2   30 A1   12 B2   24 B1                 
  0.664   0.705   0.735   0.788   0.826   0.831   0.834   0.885
 31 A1    7 A2   32 A1   25 B1   33 A1   13 B2    8 A2   26 B1                 
  0.895   0.906   0.913   0.936   1.015   1.062   1.144   1.187
 34 A1   14 B2   27 B1   35 A1   28 B1   36 A1    9 A2   15 B2                 
  1.188   1.210   1.321   1.332   1.372   1.396   1.423   1.425
 37 A1   29 B1   10 A2   38 A1   16 B2   30 B1   39 A1   31 B1                 
  1.534   1.571   1.677   1.695   1.836   1.856   1.911   1.954
 40 A1   11 A2   41 A1   32 B1   42 A1   17 B2   33 B1   43 A1                 
  2.109   2.198   2.222   2.248   2.318   2.367   2.456   2.490
 44 A1   34 B1   18 B2   12 A2   45 A1   35 B1   36 B1   46 A1                 
  2.593   2.789   3.009   3.104   3.164   3.448   3.707   3.728
 19 B2   20 B2   37 B1   38 B1   47 A1   48 A1   13 A2   21 B2                 
  3.732   3.771   3.923   3.958   3.970   4.209   4.613   4.905
 39 B1   49 A1   40 B1   14 A2   22 B2   50 A1   51 A1   41 B1                 
  6.210   6.260   6.322   6.330   6.460   6.842   9.697   9.771
 15 A2   23 B2   42 B1   52 A1   53 A1   43 B1   54 A1   44 B1                 
 23.308  24.068  25.768  25.798  25.857  25.902  26.360  26.447
 55 A1   56 A1   24 B2   16 A2   45 B1   57 A1   58 A1   46 B1                 
 66.693  66.727 215.678 215.762
 59 A1   47 B1   60 A1   48 B1                                                 

 Beta MOs, Restricted
 -- Occupied --                  
-101.59 -101.59  -24.75  -24.75  -10.38  -10.31   -9.51   -9.51
  1 B1    1 A1    2 B1    2 A1    3 A1    4 A1    3 B1    5 A1                 
 -7.272  -7.272  -7.261  -7.261  -7.261  -7.261  -1.331  -1.273
  6 A1    4 B1    1 B2    1 A2    5 B1    7 A1    8 A1    6 B1                 
 -0.953  -0.866  -0.791  -0.666  -0.620  -0.566  -0.560  -0.490
  9 A1    7 B1   10 A1   11 A1    8 B1    2 B2   12 A1    9 B1                 
 -0.486  -0.485  -0.461  -0.427  -0.373  -0.354  -0.337  -0.274
  2 A2   13 A1   10 B1    3 B2   14 A1    3 A2   11 B1    4 B2                 
 -- Virtual --                   
 -0.022  -0.022  -0.016  -0.005   0.033   0.047   0.048   0.064
  5 B2   15 A1   12 B1   16 A1   17 A1   13 B1    6 B2   14 B1                 
  0.072   0.085   0.087   0.089   0.115   0.122   0.133   0.141
 18 A1    7 B2   19 A1    4 A2   20 A1   15 B1   16 B1   21 A1                 
  0.141   0.174   0.195   0.225   0.242   0.245   0.258   0.300
  8 B2   22 A1   23 A1   17 B1    5 A2   24 A1   18 B1   25 A1                 
  0.300   0.312   0.317   0.346   0.375   0.377   0.413   0.432
 19 B1    9 B2   26 A1   20 B1   21 B1   27 A1   28 A1   10 B2                 
  0.447   0.462   0.464   0.468   0.535   0.549   0.552   0.640
 22 B1    6 A2   29 A1   23 B1   11 B2   30 A1   12 B2   24 B1                 
  0.664   0.705   0.735   0.788   0.826   0.831   0.834   0.885
 31 A1    7 A2   32 A1   25 B1   33 A1   13 B2    8 A2   26 B1                 
  0.895   0.906   0.913   0.936   1.015   1.062   1.144   1.187
 34 A1   14 B2   27 B1   35 A1   28 B1   36 A1    9 A2   15 B2                 
  1.188   1.210   1.321   1.332   1.372   1.396   1.423   1.425
 37 A1   29 B1   10 A2   38 A1   16 B2   30 B1   39 A1   31 B1                 
  1.534   1.571   1.677   1.695   1.836   1.856   1.911   1.954
 40 A1   11 A2   41 A1   32 B1   42 A1   17 B2   33 B1   43 A1                 
  2.109   2.198   2.222   2.248   2.318   2.367   2.456   2.490
 44 A1   34 B1   18 B2   12 A2   45 A1   35 B1   36 B1   46 A1                 
  2.593   2.789   3.009   3.104   3.164   3.448   3.707   3.728
 19 B2   20 B2   37 B1   38 B1   47 A1   48 A1   13 A2   21 B2                 
  3.732   3.771   3.923   3.958   3.970   4.209   4.613   4.905
 39 B1   49 A1   40 B1   14 A2   22 B2   50 A1   51 A1   41 B1                 
  6.210   6.260   6.322   6.330   6.460   6.842   9.697   9.771
 15 A2   23 B2   42 B1   52 A1   53 A1   43 B1   54 A1   44 B1                 
 23.308  24.068  25.768  25.798  25.857  25.902  26.360  26.447
 55 A1   56 A1   24 B2   16 A2   45 B1   57 A1   58 A1   46 B1                 
 66.693  66.727 215.678 215.762
 59 A1   47 B1   60 A1   48 B1                                                 
 --------------------------------------------------------------

          Ground-State Mulliken Net Atomic Charges

     Atom                 Charge (a.u.)
  ----------------------------------------
      1 F                    -0.086055
      2 Cl                    0.368919
      3 F                    -0.086055
      4 Cl                    0.368919
      5 C                    -0.482141
      6 C                    -0.083586
  ----------------------------------------
  Sum of atomic charges =     0.000000

 -----------------------------------------------------------------
                    Cartesian Multipole Moments
 -----------------------------------------------------------------
    Charge (ESU x 10^10)
                 0.0000
    Dipole Moment (Debye)
         X       0.0000      Y       0.0000      Z      -0.1888
       Tot       0.1888
    Quadrupole Moments (Debye-Ang)
        XX     -46.5125     XY      -0.0000     YY     -45.9450
        XZ      -0.0000     YZ      -0.0000     ZZ     -47.1274
    Octopole Moments (Debye-Ang^2)
       XXX       0.0000    XXY       0.0000    XYY       0.0000
       YYY       0.0000    XXZ      -6.6417    XYZ       0.0000
       YYZ       2.4058    XZZ       0.0000    YZZ       0.0000
       ZZZ      -3.3303
    Hexadecapole Moments (Debye-Ang^3)
      XXXX    -411.3083   XXXY       0.0000   XXYY     -81.4118
      XYYY      -0.0000   YYYY     -47.7526   XXXZ      -0.0000
      XXYZ      -0.0000   XYYZ       0.0000   YYYZ      -0.0000
      XXZZ    -146.1057   XYZZ      -0.0000   YYZZ     -87.9582
      XZZZ       0.0000   YZZZ      -0.0000   ZZZZ    -491.0532
 -----------------------------------------------------------------
 Calculating analytic gradient of the SCF energy
 Gradient of SCF Energy
            1           2           3           4           5           6
    1   0.0003913  -0.0091429  -0.0003913   0.0091429  -0.0000000   0.0000000
    2   0.0000000   0.0000000  -0.0000000  -0.0000000   0.0000000   0.0000000
    3  -0.0007592  -0.0024148  -0.0007592  -0.0024148  -0.0026773   0.0090252
 Max gradient component =       9.143E-03
 RMS gradient           =       3.865E-03
 Gradient time:  CPU 5.81 s  wall 1.55 s
 Geometry Optimization Parameters
   NAtoms,    NIC,     NZ,  NCons,   NDum,   NFix, NCnnct, MaxDiis
        6      32       0       0       0       0       0       0

 Cartesian Hessian Update
 Hessian Updated using BFGS Update


** GEOMETRY OPTIMIZATION IN DELOCALIZED INTERNAL COORDINATES **
   Searching for a Minimum

   Optimization Cycle:  10

                       Coordinates (Angstroms)
     ATOM                X               Y               Z
      1  F         1.0919165722    0.0000000000    1.9678113680
      2  Cl        1.4417023067    0.0000000000   -1.0354493349
      3  F        -1.0919165722    0.0000000000    1.9678113680
      4  Cl       -1.4417023067    0.0000000000   -1.0354493349
      5  C         0.0000000000    0.0000000000    1.2300622101
      6  C         0.0000000000    0.0000000000   -0.0947862763
   Point Group: c2v   Number of degrees of freedom:     5


   Energy is  -1196.378350600

 Hessian Updated using BFGS Update

  5 Hessian modes will be used to form the next step
  Hessian Eigenvalues:
     0.066208    0.272148    0.414469    0.553094    0.651029

 Minimum Search - Taking Simple RFO Step
 Searching for Lamda that Minimizes Along All modes
 Value Taken    Lamda =  -0.00144596
 Step Taken.  Stepsize is  0.143958

                             Maximum     Tolerance    Cnvgd?
         Gradient           0.007556      0.000300      NO
         Displacement       0.117130      0.001200      NO
         Energy change     -0.005784      0.000001      NO


 New Cartesian Coordinates Obtained by Inverse Iteration

 Displacement from previous Coordinates is:  0.103606
 ----------------------------------------------------------------
             Standard Nuclear Orientation (Angstroms)
    I     Atom           X                Y                Z
 ----------------------------------------------------------------
    1      F       1.0892031053     0.0000000000     1.9620742318
    2      Cl      1.4737752595     0.0000000000    -1.0182585320
    3      F      -1.0892031053     0.0000000000     1.9620742318
    4      Cl     -1.4737752595     0.0000000000    -1.0182585320
    5      C       0.0000000000     0.0000000000     1.2213063420
    6      C       0.0000000000     0.0000000000    -0.1089377417
 ----------------------------------------------------------------
 Molecular Point Group                 C2v   NOp =  4
 Largest Abelian Subgroup              C2v   NOp =  4
 Nuclear Repulsion Energy =   351.3770589341 hartrees
 There are       32 alpha and       32 beta electrons
 Applying Cartesian multipole field
    Component          Value
    ---------          -----
     (2,0,0)        1.00000E-11
     (0,2,0)        2.00000E-11
     (0,0,2)       -3.00000E-11
 Nucleus-field energy     =    -0.0000000088 hartrees
 Requested basis set is 6-311++G(d,p)
 There are 50 shells and 148 basis functions
 A cutoff of  1.0D-11 yielded   1095 shell pairs
 There are     10283 function pairs (     11144 Cartesian)
 Smallest overlap matrix eigenvalue = 6.24E-05
 Guess MOs from SCF MO coefficient file

 -----------------------------------------------------------------------
  General SCF calculation program by
  Eric Jon Sundstrom, Paul Horn, Yuezhi Mao, Dmitri Zuev, Alec White,
  David Stuck, Shaama M.S., Shane Yost, Joonho Lee, David Small,
  Daniel Levine, Susi Lehtola, Hugh Burton, Evgeny Epifanovsky
 -----------------------------------------------------------------------
 Exchange:     0.2000 Hartree-Fock + 0.0800 Slater + 0.7200 B88
 Correlation:  0.1900 VWN1RPA + 0.8100 LYP
 Using SG-1 standard quadrature grid
 using 4 threads for integral computing
 -------------------------------------------------------
 OpenMP Integral computing Module                
 Release: version 2.0, May 2017, Q-Chem Inc. Pleasanton 
 -------------------------------------------------------
 -------------------------------------------------------
 OpenMP BLAS3 based DFT computing Module                
 Release: version 1.0, May 2013, Q-Chem Inc. Pittsburgh 
 -------------------------------------------------------
 A restricted SCF calculation will be
 performed using DIIS
 SCF converges when DIIS error is below 1.0e-08
 ---------------------------------------
  Cycle       Energy         DIIS error
 ---------------------------------------
    1   -1196.3784377514      4.03e-04  
    2   -1196.3791126914      1.57e-04  
    3   -1196.3790548171      2.22e-04  
    4   -1196.3791805402      2.47e-05  
    5   -1196.3791819330      7.50e-06  
    6   -1196.3791820573      2.77e-06  
    7   -1196.3791820786      4.07e-07  
    8   -1196.3791820788      2.82e-07  
    9   -1196.3791820789      2.64e-08  
   10   -1196.3791820789      7.05e-09  Convergence criterion met
 ---------------------------------------
 SCF time:   CPU 16.16s  wall 4.00s 
 SCF   energy in the final basis set =    -1196.3791820789
 Total energy in the final basis set =    -1196.3791820789

 --------------------------------------------------------------
             Orbital Energies (a.u.) and Symmetries
 --------------------------------------------------------------

 Alpha MOs, Restricted
 -- Occupied --                  
-101.59 -101.59  -24.75  -24.75  -10.38  -10.31   -9.51   -9.51
  1 B1    1 A1    2 B1    2 A1    3 A1    4 A1    3 B1    5 A1                 
 -7.273  -7.273  -7.262  -7.262  -7.262  -7.262  -1.332  -1.273
  6 A1    4 B1    1 B2    1 A2    5 B1    7 A1    8 A1    6 B1                 
 -0.949  -0.867  -0.788  -0.666  -0.620  -0.566  -0.558  -0.490
  9 A1    7 B1   10 A1   11 A1    8 B1    2 B2   12 A1    9 B1                 
 -0.486  -0.484  -0.461  -0.425  -0.370  -0.355  -0.341  -0.274
  2 A2   13 A1   10 B1    3 B2   14 A1    3 A2   11 B1    4 B2                 
 -- Virtual --                   
 -0.028  -0.023  -0.015  -0.005   0.033   0.047   0.048   0.065
 15 A1    5 B2   12 B1   16 A1   17 A1   13 B1    6 B2   14 B1                 
  0.073   0.085   0.087   0.089   0.117   0.121   0.133   0.136
 18 A1    7 B2   19 A1    4 A2   20 A1   15 B1   16 B1   21 A1                 
  0.141   0.175   0.196   0.224   0.242   0.246   0.256   0.299
  8 B2   22 A1   23 A1   17 B1    5 A2   24 A1   18 B1   19 B1                 
  0.301   0.312   0.318   0.347   0.375   0.377   0.410   0.432
 25 A1    9 B2   26 A1   20 B1   21 B1   27 A1   28 A1   10 B2                 
  0.452   0.459   0.462   0.468   0.534   0.547   0.551   0.636
 22 B1   29 A1    6 A2   23 B1   11 B2   30 A1   12 B2   24 B1                 
  0.661   0.705   0.736   0.782   0.828   0.832   0.833   0.890
 31 A1    7 A2   32 A1   25 B1   33 A1   13 B2    8 A2   26 B1                 
  0.891   0.910   0.913   0.934   1.003   1.054   1.146   1.178
 34 A1   14 B2   27 B1   35 A1   28 B1   36 A1    9 A2   15 B2                 
  1.187   1.207   1.321   1.329   1.371   1.398   1.423   1.424
 37 A1   29 B1   10 A2   38 A1   16 B2   30 B1   39 A1   31 B1                 
  1.538   1.567   1.669   1.685   1.837   1.852   1.907   1.957
 40 A1   11 A2   41 A1   32 B1   42 A1   17 B2   33 B1   43 A1                 
  2.102   2.189   2.218   2.249   2.312   2.363   2.450   2.483
 44 A1   34 B1   18 B2   12 A2   45 A1   35 B1   36 B1   46 A1                 
  2.590   2.788   3.006   3.106   3.154   3.446   3.707   3.727
 19 B2   20 B2   37 B1   38 B1   47 A1   48 A1   13 A2   21 B2                 
  3.732   3.770   3.918   3.957   3.971   4.211   4.610   4.906
 39 B1   49 A1   40 B1   14 A2   22 B2   50 A1   51 A1   41 B1                 
  6.210   6.259   6.322   6.329   6.458   6.841   9.700   9.760
 15 A2   23 B2   42 B1   52 A1   53 A1   43 B1   54 A1   44 B1                 
 23.308  24.046  25.763  25.799  25.844  25.891  26.356  26.437
 55 A1   56 A1   24 B2   16 A2   45 B1   57 A1   58 A1   46 B1                 
 66.693  66.726 215.681 215.749
 59 A1   47 B1   60 A1   48 B1                                                 

 Beta MOs, Restricted
 -- Occupied --                  
-101.59 -101.59  -24.75  -24.75  -10.38  -10.31   -9.51   -9.51
  1 B1    1 A1    2 B1    2 A1    3 A1    4 A1    3 B1    5 A1                 
 -7.273  -7.273  -7.262  -7.262  -7.262  -7.262  -1.332  -1.273
  6 A1    4 B1    1 B2    1 A2    5 B1    7 A1    8 A1    6 B1                 
 -0.949  -0.867  -0.788  -0.666  -0.620  -0.566  -0.558  -0.490
  9 A1    7 B1   10 A1   11 A1    8 B1    2 B2   12 A1    9 B1                 
 -0.486  -0.484  -0.461  -0.425  -0.370  -0.355  -0.341  -0.274
  2 A2   13 A1   10 B1    3 B2   14 A1    3 A2   11 B1    4 B2                 
 -- Virtual --                   
 -0.028  -0.023  -0.015  -0.005   0.033   0.047   0.048   0.065
 15 A1    5 B2   12 B1   16 A1   17 A1   13 B1    6 B2   14 B1                 
  0.073   0.085   0.087   0.089   0.117   0.121   0.133   0.136
 18 A1    7 B2   19 A1    4 A2   20 A1   15 B1   16 B1   21 A1                 
  0.141   0.175   0.196   0.224   0.242   0.246   0.256   0.299
  8 B2   22 A1   23 A1   17 B1    5 A2   24 A1   18 B1   19 B1                 
  0.301   0.312   0.318   0.347   0.375   0.377   0.410   0.432
 25 A1    9 B2   26 A1   20 B1   21 B1   27 A1   28 A1   10 B2                 
  0.452   0.459   0.462   0.468   0.534   0.547   0.551   0.636
 22 B1   29 A1    6 A2   23 B1   11 B2   30 A1   12 B2   24 B1                 
  0.661   0.705   0.736   0.782   0.828   0.832   0.833   0.890
 31 A1    7 A2   32 A1   25 B1   33 A1   13 B2    8 A2   26 B1                 
  0.891   0.910   0.913   0.934   1.003   1.054   1.146   1.178
 34 A1   14 B2   27 B1   35 A1   28 B1   36 A1    9 A2   15 B2                 
  1.187   1.207   1.321   1.329   1.371   1.398   1.423   1.424
 37 A1   29 B1   10 A2   38 A1   16 B2   30 B1   39 A1   31 B1                 
  1.538   1.567   1.669   1.685   1.837   1.852   1.907   1.957
 40 A1   11 A2   41 A1   32 B1   42 A1   17 B2   33 B1   43 A1                 
  2.102   2.189   2.218   2.249   2.312   2.363   2.450   2.483
 44 A1   34 B1   18 B2   12 A2   45 A1   35 B1   36 B1   46 A1                 
  2.590   2.788   3.006   3.106   3.154   3.446   3.707   3.727
 19 B2   20 B2   37 B1   38 B1   47 A1   48 A1   13 A2   21 B2                 
  3.732   3.770   3.918   3.957   3.971   4.211   4.610   4.906
 39 B1   49 A1   40 B1   14 A2   22 B2   50 A1   51 A1   41 B1                 
  6.210   6.259   6.322   6.329   6.458   6.841   9.700   9.760
 15 A2   23 B2   42 B1   52 A1   53 A1   43 B1   54 A1   44 B1                 
 23.308  24.046  25.763  25.799  25.844  25.891  26.356  26.437
 55 A1   56 A1   24 B2   16 A2   45 B1   57 A1   58 A1   46 B1                 
 66.693  66.726 215.681 215.749
 59 A1   47 B1   60 A1   48 B1                                                 
 --------------------------------------------------------------

          Ground-State Mulliken Net Atomic Charges

     Atom                 Charge (a.u.)
  ----------------------------------------
      1 F                    -0.083667
      2 Cl                    0.367537
      3 F                    -0.083667
      4 Cl                    0.367537
      5 C                    -0.462690
      6 C                    -0.105051
  ----------------------------------------
  Sum of atomic charges =     0.000000

 -----------------------------------------------------------------
                    Cartesian Multipole Moments
 -----------------------------------------------------------------
    Charge (ESU x 10^10)
                 0.0000
    Dipole Moment (Debye)
         X      -0.0000      Y      -0.0000      Z      -0.1734
       Tot       0.1734
    Quadrupole Moments (Debye-Ang)
        XX     -46.3481     XY       0.0000     YY     -45.9947
        XZ       0.0000     YZ      -0.0000     ZZ     -47.2546
    Octopole Moments (Debye-Ang^2)
       XXX      -0.0000    XXY      -0.0000    XYY      -0.0000
       YYY      -0.0000    XXZ      -6.9334    XYZ      -0.0000
       YYZ       2.1811    XZZ       0.0000    YZZ      -0.0000
       ZZZ      -3.6158
    Hexadecapole Moments (Debye-Ang^3)
      XXXX    -421.8160   XXXY       0.0000   XXYY     -83.7627
      XYYY       0.0000   YYYY     -47.8583   XXXZ      -0.0000
      XXYZ       0.0000   XYYZ      -0.0000   YYYZ      -0.0000
      XXZZ    -147.4958   XYZZ       0.0000   YYZZ     -86.7937
      XZZZ       0.0000   YZZZ      -0.0000   ZZZZ    -484.9191
 -----------------------------------------------------------------
 Calculating analytic gradient of the SCF energy
 Gradient of SCF Energy
            1           2           3           4           5           6
    1  -0.0003062  -0.0003186   0.0003062   0.0003186  -0.0000000  -0.0000000
    2   0.0000000   0.0000000  -0.0000000  -0.0000000  -0.0000000   0.0000000
    3  -0.0003070  -0.0017060  -0.0003070  -0.0017060   0.0018544   0.0021717
 Max gradient component =       2.172E-03
 RMS gradient           =       8.992E-04
 Gradient time:  CPU 5.74 s  wall 1.53 s
 Geometry Optimization Parameters
   NAtoms,    NIC,     NZ,  NCons,   NDum,   NFix, NCnnct, MaxDiis
        6      32       0       0       0       0       0       0

 Cartesian Hessian Update
 Hessian Updated using BFGS Update


** GEOMETRY OPTIMIZATION IN DELOCALIZED INTERNAL COORDINATES **
   Searching for a Minimum

   Optimization Cycle:  11

                       Coordinates (Angstroms)
     ATOM                X               Y               Z
      1  F         1.0892031053    0.0000000000    1.9620742318
      2  Cl        1.4737752595    0.0000000000   -1.0182585320
      3  F        -1.0892031053    0.0000000000    1.9620742318
      4  Cl       -1.4737752595    0.0000000000   -1.0182585320
      5  C         0.0000000000    0.0000000000    1.2213063420
      6  C         0.0000000000    0.0000000000   -0.1089377417
   Point Group: c2v   Number of degrees of freedom:     5


   Energy is  -1196.379182079

 Hessian Updated using BFGS Update

  5 Hessian modes will be used to form the next step
  Hessian Eigenvalues:
     0.056031    0.272132    0.420000    0.546153    0.658827

 Minimum Search - Taking Simple RFO Step
 Searching for Lamda that Minimizes Along All modes
 Value Taken    Lamda =  -0.00007155
 Step Taken.  Stepsize is  0.031177

                             Maximum     Tolerance    Cnvgd?
         Gradient           0.002868      0.000300      NO
         Displacement       0.021344      0.001200      NO
         Energy change     -0.000831      0.000001      NO


 New Cartesian Coordinates Obtained by Inverse Iteration

 Displacement from previous Coordinates is:  0.027297
 ----------------------------------------------------------------
             Standard Nuclear Orientation (Angstroms)
    I     Atom           X                Y                Z
 ----------------------------------------------------------------
    1      F       1.0895567265     0.0000000000     1.9591499953
    2      Cl      1.4803421519     0.0000000000    -1.0119000492
    3      F      -1.0895567265     0.0000000000     1.9591499953
    4      Cl     -1.4803421519     0.0000000000    -1.0119000492
    5      C       0.0000000000     0.0000000000     1.2173226704
    6      C       0.0000000000     0.0000000000    -0.1118225626
 ----------------------------------------------------------------
 Molecular Point Group                 C2v   NOp =  4
 Largest Abelian Subgroup              C2v   NOp =  4
 Nuclear Repulsion Energy =   351.3467076008 hartrees
 There are       32 alpha and       32 beta electrons
 Applying Cartesian multipole field
    Component          Value
    ---------          -----
     (2,0,0)        1.00000E-11
     (0,2,0)        2.00000E-11
     (0,0,2)       -3.00000E-11
 Nucleus-field energy     =    -0.0000000087 hartrees
 Requested basis set is 6-311++G(d,p)
 There are 50 shells and 148 basis functions
 A cutoff of  1.0D-11 yielded   1095 shell pairs
 There are     10283 function pairs (     11144 Cartesian)
 Smallest overlap matrix eigenvalue = 6.39E-05
 Guess MOs from SCF MO coefficient file

 -----------------------------------------------------------------------
  General SCF calculation program by
  Eric Jon Sundstrom, Paul Horn, Yuezhi Mao, Dmitri Zuev, Alec White,
  David Stuck, Shaama M.S., Shane Yost, Joonho Lee, David Small,
  Daniel Levine, Susi Lehtola, Hugh Burton, Evgeny Epifanovsky
 -----------------------------------------------------------------------
 Exchange:     0.2000 Hartree-Fock + 0.0800 Slater + 0.7200 B88
 Correlation:  0.1900 VWN1RPA + 0.8100 LYP
 Using SG-1 standard quadrature grid
 using 4 threads for integral computing
 -------------------------------------------------------
 OpenMP Integral computing Module                
 Release: version 2.0, May 2017, Q-Chem Inc. Pleasanton 
 -------------------------------------------------------
 -------------------------------------------------------
 OpenMP BLAS3 based DFT computing Module                
 Release: version 1.0, May 2013, Q-Chem Inc. Pittsburgh 
 -------------------------------------------------------
 A restricted SCF calculation will be
 performed using DIIS
 SCF converges when DIIS error is below 1.0e-08
 ---------------------------------------
  Cycle       Energy         DIIS error
 ---------------------------------------
    1   -1196.3791760127      9.95e-05  
    2   -1196.3792206467      2.04e-05  
    3   -1196.3792208821      2.01e-05  
    4   -1196.3792218012      9.28e-06  
    5   -1196.3792220202      1.55e-06  
    6   -1196.3792220245      7.80e-07  
    7   -1196.3792220257      1.07e-07  
    8   -1196.3792220257      1.90e-08  
    9   -1196.3792220257      6.75e-09  Convergence criterion met
 ---------------------------------------
 SCF time:   CPU 14.56s  wall 4.00s 
 SCF   energy in the final basis set =    -1196.3792220257
 Total energy in the final basis set =    -1196.3792220257

 --------------------------------------------------------------
             Orbital Energies (a.u.) and Symmetries
 --------------------------------------------------------------

 Alpha MOs, Restricted
 -- Occupied --                  
-101.59 -101.59  -24.75  -24.75  -10.38  -10.31   -9.51   -9.51
  1 B1    1 A1    2 B1    2 A1    3 A1    4 A1    3 B1    5 A1                 
 -7.273  -7.273  -7.262  -7.262  -7.262  -7.262  -1.331  -1.272
  6 A1    4 B1    1 B2    1 A2    5 B1    7 A1    8 A1    6 B1                 
 -0.949  -0.867  -0.788  -0.666  -0.620  -0.565  -0.558  -0.490
  9 A1    7 B1   10 A1   11 A1    8 B1    2 B2   12 A1    9 B1                 
 -0.486  -0.484  -0.461  -0.424  -0.370  -0.356  -0.342  -0.274
  2 A2   13 A1   10 B1    3 B2   14 A1    3 A2   11 B1    4 B2                 
 -- Virtual --                   
 -0.029  -0.023  -0.015  -0.005   0.033   0.047   0.049   0.065
 15 A1    5 B2   12 B1   16 A1   17 A1   13 B1    6 B2   14 B1                 
  0.073   0.085   0.086   0.089   0.117   0.120   0.133   0.135
 18 A1    7 B2   19 A1    4 A2   20 A1   15 B1   16 B1   21 A1                 
  0.141   0.174   0.197   0.224   0.242   0.246   0.256   0.299
  8 B2   22 A1   23 A1   17 B1    5 A2   24 A1   18 B1   19 B1                 
  0.301   0.312   0.318   0.347   0.376   0.377   0.410   0.432
 25 A1    9 B2   26 A1   20 B1   21 B1   27 A1   28 A1   10 B2                 
  0.453   0.458   0.462   0.468   0.534   0.548   0.551   0.636
 22 B1   29 A1    6 A2   23 B1   11 B2   30 A1   12 B2   24 B1                 
  0.660   0.704   0.736   0.781   0.828   0.832   0.833   0.891
 31 A1    7 A2   32 A1   25 B1   33 A1   13 B2    8 A2   34 A1                 
  0.892   0.911   0.913   0.934   1.000   1.052   1.146   1.176
 26 B1   14 B2   27 B1   35 A1   28 B1   36 A1    9 A2   15 B2                 
  1.187   1.206   1.322   1.329   1.371   1.398   1.423   1.424
 37 A1   29 B1   10 A2   38 A1   16 B2   30 B1   39 A1   31 B1                 
  1.538   1.568   1.668   1.683   1.838   1.853   1.907   1.960
 40 A1   11 A2   41 A1   32 B1   42 A1   17 B2   33 B1   43 A1                 
  2.102   2.187   2.217   2.250   2.310   2.363   2.449   2.481
 44 A1   34 B1   18 B2   12 A2   45 A1   35 B1   36 B1   46 A1                 
  2.590   2.788   3.004   3.108   3.155   3.443   3.707   3.728
 19 B2   20 B2   37 B1   38 B1   47 A1   48 A1   13 A2   21 B2                 
  3.732   3.770   3.918   3.956   3.971   4.210   4.610   4.905
 39 B1   49 A1   40 B1   14 A2   22 B2   50 A1   51 A1   41 B1                 
  6.210   6.259   6.322   6.329   6.458   6.840   9.701   9.758
 15 A2   23 B2   42 B1   52 A1   53 A1   43 B1   54 A1   44 B1                 
 23.307  24.051  25.762  25.799  25.844  25.888  26.354  26.438
 55 A1   56 A1   24 B2   16 A2   45 B1   57 A1   58 A1   46 B1                 
 66.693  66.726 215.683 215.747
 59 A1   47 B1   60 A1   48 B1                                                 

 Beta MOs, Restricted
 -- Occupied --                  
-101.59 -101.59  -24.75  -24.75  -10.38  -10.31   -9.51   -9.51
  1 B1    1 A1    2 B1    2 A1    3 A1    4 A1    3 B1    5 A1                 
 -7.273  -7.273  -7.262  -7.262  -7.262  -7.262  -1.331  -1.272
  6 A1    4 B1    1 B2    1 A2    5 B1    7 A1    8 A1    6 B1                 
 -0.949  -0.867  -0.788  -0.666  -0.620  -0.565  -0.558  -0.490
  9 A1    7 B1   10 A1   11 A1    8 B1    2 B2   12 A1    9 B1                 
 -0.486  -0.484  -0.461  -0.424  -0.370  -0.356  -0.342  -0.274
  2 A2   13 A1   10 B1    3 B2   14 A1    3 A2   11 B1    4 B2                 
 -- Virtual --                   
 -0.029  -0.023  -0.015  -0.005   0.033   0.047   0.049   0.065
 15 A1    5 B2   12 B1   16 A1   17 A1   13 B1    6 B2   14 B1                 
  0.073   0.085   0.086   0.089   0.117   0.120   0.133   0.135
 18 A1    7 B2   19 A1    4 A2   20 A1   15 B1   16 B1   21 A1                 
  0.141   0.174   0.197   0.224   0.242   0.246   0.256   0.299
  8 B2   22 A1   23 A1   17 B1    5 A2   24 A1   18 B1   19 B1                 
  0.301   0.312   0.318   0.347   0.376   0.377   0.410   0.432
 25 A1    9 B2   26 A1   20 B1   21 B1   27 A1   28 A1   10 B2                 
  0.453   0.458   0.462   0.468   0.534   0.548   0.551   0.636
 22 B1   29 A1    6 A2   23 B1   11 B2   30 A1   12 B2   24 B1                 
  0.660   0.704   0.736   0.781   0.828   0.832   0.833   0.891
 31 A1    7 A2   32 A1   25 B1   33 A1   13 B2    8 A2   34 A1                 
  0.892   0.911   0.913   0.934   1.000   1.052   1.146   1.176
 26 B1   14 B2   27 B1   35 A1   28 B1   36 A1    9 A2   15 B2                 
  1.187   1.206   1.322   1.329   1.371   1.398   1.423   1.424
 37 A1   29 B1   10 A2   38 A1   16 B2   30 B1   39 A1   31 B1                 
  1.538   1.568   1.668   1.683   1.838   1.853   1.907   1.960
 40 A1   11 A2   41 A1   32 B1   42 A1   17 B2   33 B1   43 A1                 
  2.102   2.187   2.217   2.250   2.310   2.363   2.449   2.481
 44 A1   34 B1   18 B2   12 A2   45 A1   35 B1   36 B1   46 A1                 
  2.590   2.788   3.004   3.108   3.155   3.443   3.707   3.728
 19 B2   20 B2   37 B1   38 B1   47 A1   48 A1   13 A2   21 B2                 
  3.732   3.770   3.918   3.956   3.971   4.210   4.610   4.905
 39 B1   49 A1   40 B1   14 A2   22 B2   50 A1   51 A1   41 B1                 
  6.210   6.259   6.322   6.329   6.458   6.840   9.701   9.758
 15 A2   23 B2   42 B1   52 A1   53 A1   43 B1   54 A1   44 B1                 
 23.307  24.051  25.762  25.799  25.844  25.888  26.354  26.438
 55 A1   56 A1   24 B2   16 A2   45 B1   57 A1   58 A1   46 B1                 
 66.693  66.726 215.683 215.747
 59 A1   47 B1   60 A1   48 B1                                                 
 --------------------------------------------------------------

          Ground-State Mulliken Net Atomic Charges

     Atom                 Charge (a.u.)
  ----------------------------------------
      1 F                    -0.083775
      2 Cl                    0.367650
      3 F                    -0.083775
      4 Cl                    0.367650
      5 C                    -0.458756
      6 C                    -0.108994
  ----------------------------------------
  Sum of atomic charges =     0.000000

 -----------------------------------------------------------------
                    Cartesian Multipole Moments
 -----------------------------------------------------------------
    Charge (ESU x 10^10)
                 0.0000
    Dipole Moment (Debye)
         X       0.0000      Y       0.0000      Z      -0.1852
       Tot       0.1852
    Quadrupole Moments (Debye-Ang)
        XX     -46.3068     XY      -0.0000     YY     -45.9937
        XZ      -0.0000     YZ       0.0000     ZZ     -47.3044
    Octopole Moments (Debye-Ang^2)
       XXX       0.0000    XXY      -0.0000    XYY       0.0000
       YYY      -0.0000    XXZ      -7.0476    XYZ       0.0000
       YYZ       2.0790    XZZ       0.0000    YZZ       0.0000
       ZZZ      -3.8556
    Hexadecapole Moments (Debye-Ang^3)
      XXXX    -423.9699   XXXY      -0.0000   XXYY     -84.2590
      XYYY      -0.0000   YYYY     -47.8486   XXXZ      -0.0000
      XXYZ       0.0000   XYYZ      -0.0000   YYYZ       0.0000
      XXZZ    -147.6602   XYZZ       0.0000   YYZZ     -86.3272
      XZZZ      -0.0000   YZZZ       0.0000   ZZZZ    -482.4117
 -----------------------------------------------------------------
 Calculating analytic gradient of the SCF energy
 Gradient of SCF Energy
            1           2           3           4           5           6
    1   0.0003136   0.0009078  -0.0003136  -0.0009078   0.0000000  -0.0000000
    2  -0.0000000  -0.0000000   0.0000000   0.0000000  -0.0000000   0.0000000
    3   0.0000642  -0.0009244   0.0000642  -0.0009244  -0.0005032   0.0022236
 Max gradient component =       2.224E-03
 RMS gradient           =       6.976E-04
 Gradient time:  CPU 5.79 s  wall 1.56 s
 Geometry Optimization Parameters
   NAtoms,    NIC,     NZ,  NCons,   NDum,   NFix, NCnnct, MaxDiis
        6      32       0       0       0       0       0       0

 Cartesian Hessian Update
 Hessian Updated using BFGS Update


** GEOMETRY OPTIMIZATION IN DELOCALIZED INTERNAL COORDINATES **
   Searching for a Minimum

   Optimization Cycle:  12

                       Coordinates (Angstroms)
     ATOM                X               Y               Z
      1  F         1.0895567265    0.0000000000    1.9591499953
      2  Cl        1.4803421519    0.0000000000   -1.0119000492
      3  F        -1.0895567265    0.0000000000    1.9591499953
      4  Cl       -1.4803421519    0.0000000000   -1.0119000492
      5  C         0.0000000000    0.0000000000    1.2173226704
      6  C         0.0000000000    0.0000000000   -0.1118225626
   Point Group: c2v   Number of degrees of freedom:     5


   Energy is  -1196.379222026

 Hessian Updated using BFGS Update

  5 Hessian modes will be used to form the next step
  Hessian Eigenvalues:
     0.055453    0.272033    0.424590    0.509264    0.623371

 Minimum Search - Taking Simple RFO Step
 Searching for Lamda that Minimizes Along All modes
 Value Taken    Lamda =  -0.00000816
 Step Taken.  Stepsize is  0.005526

                             Maximum     Tolerance    Cnvgd?
         Gradient           0.001444      0.000300      NO
         Displacement       0.003985      0.001200      NO
         Energy change     -0.000040      0.000001      NO


 New Cartesian Coordinates Obtained by Inverse Iteration

 Displacement from previous Coordinates is:  0.005356
 ----------------------------------------------------------------
             Standard Nuclear Orientation (Angstroms)
    I     Atom           X                Y                Z
 ----------------------------------------------------------------
    1      F       1.0891047614     0.0000000000     1.9586438917
    2      Cl      1.4809424569     0.0000000000    -1.0104199409
    3      F      -1.0891047614     0.0000000000     1.9586438917
    4      Cl     -1.4809424569     0.0000000000    -1.0104199409
    5      C       0.0000000000     0.0000000000     1.2165864010
    6      C       0.0000000000     0.0000000000    -0.1130343026
 ----------------------------------------------------------------
 Molecular Point Group                 C2v   NOp =  4
 Largest Abelian Subgroup              C2v   NOp =  4
 Nuclear Repulsion Energy =   351.4349378040 hartrees
 There are       32 alpha and       32 beta electrons
 Applying Cartesian multipole field
    Component          Value
    ---------          -----
     (2,0,0)        1.00000E-11
     (0,2,0)        2.00000E-11
     (0,0,2)       -3.00000E-11
 Nucleus-field energy     =    -0.0000000087 hartrees
 Requested basis set is 6-311++G(d,p)
 There are 50 shells and 148 basis functions
 A cutoff of  1.0D-11 yielded   1095 shell pairs
 There are     10283 function pairs (     11144 Cartesian)
 Smallest overlap matrix eigenvalue = 6.44E-05
 Guess MOs from SCF MO coefficient file

 -----------------------------------------------------------------------
  General SCF calculation program by
  Eric Jon Sundstrom, Paul Horn, Yuezhi Mao, Dmitri Zuev, Alec White,
  David Stuck, Shaama M.S., Shane Yost, Joonho Lee, David Small,
  Daniel Levine, Susi Lehtola, Hugh Burton, Evgeny Epifanovsky
 -----------------------------------------------------------------------
 Exchange:     0.2000 Hartree-Fock + 0.0800 Slater + 0.7200 B88
 Correlation:  0.1900 VWN1RPA + 0.8100 LYP
 Using SG-1 standard quadrature grid
 using 4 threads for integral computing
 -------------------------------------------------------
 OpenMP Integral computing Module                
 Release: version 2.0, May 2017, Q-Chem Inc. Pleasanton 
 -------------------------------------------------------
 -------------------------------------------------------
 OpenMP BLAS3 based DFT computing Module                
 Release: version 1.0, May 2013, Q-Chem Inc. Pittsburgh 
 -------------------------------------------------------
 A restricted SCF calculation will be
 performed using DIIS
 SCF converges when DIIS error is below 1.0e-08
 ---------------------------------------
  Cycle       Energy         DIIS error
 ---------------------------------------
    1   -1196.3792250595      2.46e-05  
    2   -1196.3792277841      5.71e-06  
    3   -1196.3792277362      7.40e-06  
    4   -1196.3792278698      1.86e-06  
    5   -1196.3792278782      5.99e-07  
    6   -1196.3792278788      1.49e-07  
    7   -1196.3792278788      1.98e-08  
    8   -1196.3792278788      1.25e-08  
    9   -1196.3792278788      1.44e-09  Convergence criterion met
 ---------------------------------------
 SCF time:   CPU 14.55s  wall 4.00s 
 SCF   energy in the final basis set =    -1196.3792278788
 Total energy in the final basis set =    -1196.3792278788

 --------------------------------------------------------------
             Orbital Energies (a.u.) and Symmetries
 --------------------------------------------------------------

 Alpha MOs, Restricted
 -- Occupied --                  
-101.59 -101.59  -24.75  -24.75  -10.38  -10.31   -9.51   -9.51
  1 B1    1 A1    2 B1    2 A1    3 A1    4 A1    3 B1    5 A1                 
 -7.273  -7.273  -7.262  -7.262  -7.262  -7.262  -1.331  -1.272
  6 A1    4 B1    1 B2    1 A2    5 B1    7 A1    8 A1    6 B1                 
 -0.949  -0.867  -0.788  -0.665  -0.620  -0.565  -0.558  -0.490
  9 A1    7 B1   10 A1   11 A1    8 B1    2 B2   12 A1    9 B1                 
 -0.486  -0.484  -0.461  -0.425  -0.370  -0.356  -0.342  -0.274
  2 A2   13 A1   10 B1    3 B2   14 A1    3 A2   11 B1    4 B2                 
 -- Virtual --                   
 -0.029  -0.023  -0.015  -0.005   0.033   0.047   0.049   0.065
 15 A1    5 B2   12 B1   16 A1   17 A1   13 B1    6 B2   14 B1                 
  0.073   0.085   0.086   0.089   0.117   0.120   0.133   0.135
 18 A1    7 B2   19 A1    4 A2   20 A1   15 B1   16 B1   21 A1                 
  0.141   0.175   0.197   0.224   0.242   0.246   0.256   0.299
  8 B2   22 A1   23 A1   17 B1    5 A2   24 A1   18 B1   19 B1                 
  0.301   0.312   0.318   0.347   0.376   0.377   0.410   0.432
 25 A1    9 B2   26 A1   20 B1   21 B1   27 A1   28 A1   10 B2                 
  0.454   0.458   0.462   0.468   0.534   0.548   0.551   0.636
 22 B1   29 A1    6 A2   23 B1   11 B2   30 A1   12 B2   24 B1                 
  0.660   0.704   0.736   0.780   0.828   0.832   0.833   0.891
 31 A1    7 A2   32 A1   25 B1   33 A1   13 B2    8 A2   34 A1                 
  0.892   0.911   0.914   0.934   1.000   1.052   1.146   1.176
 26 B1   14 B2   27 B1   35 A1   28 B1   36 A1    9 A2   15 B2                 
  1.187   1.207   1.322   1.329   1.371   1.398   1.423   1.424
 37 A1   29 B1   10 A2   38 A1   16 B2   30 B1   39 A1   31 B1                 
  1.539   1.568   1.668   1.683   1.838   1.852   1.906   1.961
 40 A1   11 A2   41 A1   32 B1   42 A1   17 B2   33 B1   43 A1                 
  2.101   2.187   2.217   2.250   2.310   2.364   2.449   2.481
 44 A1   34 B1   18 B2   12 A2   45 A1   35 B1   36 B1   46 A1                 
  2.590   2.788   3.004   3.109   3.155   3.444   3.707   3.728
 19 B2   20 B2   37 B1   38 B1   47 A1   48 A1   13 A2   21 B2                 
  3.732   3.770   3.918   3.957   3.971   4.211   4.610   4.906
 39 B1   49 A1   40 B1   14 A2   22 B2   50 A1   51 A1   41 B1                 
  6.210   6.259   6.322   6.330   6.458   6.841   9.702   9.758
 15 A2   23 B2   42 B1   52 A1   53 A1   43 B1   54 A1   44 B1                 
 23.307  24.049  25.762  25.799  25.844  25.887  26.353  26.438
 55 A1   56 A1   24 B2   16 A2   45 B1   57 A1   58 A1   46 B1                 
 66.693  66.726 215.684 215.747
 59 A1   47 B1   60 A1   48 B1                                                 

 Beta MOs, Restricted
 -- Occupied --                  
-101.59 -101.59  -24.75  -24.75  -10.38  -10.31   -9.51   -9.51
  1 B1    1 A1    2 B1    2 A1    3 A1    4 A1    3 B1    5 A1                 
 -7.273  -7.273  -7.262  -7.262  -7.262  -7.262  -1.331  -1.272
  6 A1    4 B1    1 B2    1 A2    5 B1    7 A1    8 A1    6 B1                 
 -0.949  -0.867  -0.788  -0.665  -0.620  -0.565  -0.558  -0.490
  9 A1    7 B1   10 A1   11 A1    8 B1    2 B2   12 A1    9 B1                 
 -0.486  -0.484  -0.461  -0.425  -0.370  -0.356  -0.342  -0.274
  2 A2   13 A1   10 B1    3 B2   14 A1    3 A2   11 B1    4 B2                 
 -- Virtual --                   
 -0.029  -0.023  -0.015  -0.005   0.033   0.047   0.049   0.065
 15 A1    5 B2   12 B1   16 A1   17 A1   13 B1    6 B2   14 B1                 
  0.073   0.085   0.086   0.089   0.117   0.120   0.133   0.135
 18 A1    7 B2   19 A1    4 A2   20 A1   15 B1   16 B1   21 A1                 
  0.141   0.175   0.197   0.224   0.242   0.246   0.256   0.299
  8 B2   22 A1   23 A1   17 B1    5 A2   24 A1   18 B1   19 B1                 
  0.301   0.312   0.318   0.347   0.376   0.377   0.410   0.432
 25 A1    9 B2   26 A1   20 B1   21 B1   27 A1   28 A1   10 B2                 
  0.454   0.458   0.462   0.468   0.534   0.548   0.551   0.636
 22 B1   29 A1    6 A2   23 B1   11 B2   30 A1   12 B2   24 B1                 
  0.660   0.704   0.736   0.780   0.828   0.832   0.833   0.891
 31 A1    7 A2   32 A1   25 B1   33 A1   13 B2    8 A2   34 A1                 
  0.892   0.911   0.914   0.934   1.000   1.052   1.146   1.176
 26 B1   14 B2   27 B1   35 A1   28 B1   36 A1    9 A2   15 B2                 
  1.187   1.207   1.322   1.329   1.371   1.398   1.423   1.424
 37 A1   29 B1   10 A2   38 A1   16 B2   30 B1   39 A1   31 B1                 
  1.539   1.568   1.668   1.683   1.838   1.852   1.906   1.961
 40 A1   11 A2   41 A1   32 B1   42 A1   17 B2   33 B1   43 A1                 
  2.101   2.187   2.217   2.250   2.310   2.364   2.449   2.481
 44 A1   34 B1   18 B2   12 A2   45 A1   35 B1   36 B1   46 A1                 
  2.590   2.788   3.004   3.109   3.155   3.444   3.707   3.728
 19 B2   20 B2   37 B1   38 B1   47 A1   48 A1   13 A2   21 B2                 
  3.732   3.770   3.918   3.957   3.971   4.211   4.610   4.906
 39 B1   49 A1   40 B1   14 A2   22 B2   50 A1   51 A1   41 B1                 
  6.210   6.259   6.322   6.330   6.458   6.841   9.702   9.758
 15 A2   23 B2   42 B1   52 A1   53 A1   43 B1   54 A1   44 B1                 
 23.307  24.049  25.762  25.799  25.844  25.887  26.353  26.438
 55 A1   56 A1   24 B2   16 A2   45 B1   57 A1   58 A1   46 B1                 
 66.693  66.726 215.684 215.747
 59 A1   47 B1   60 A1   48 B1                                                 
 --------------------------------------------------------------

          Ground-State Mulliken Net Atomic Charges

     Atom                 Charge (a.u.)
  ----------------------------------------
      1 F                    -0.083577
      2 Cl                    0.367925
      3 F                    -0.083577
      4 Cl                    0.367925
      5 C                    -0.456371
      6 C                    -0.112324
  ----------------------------------------
  Sum of atomic charges =     0.000000

 -----------------------------------------------------------------
                    Cartesian Multipole Moments
 -----------------------------------------------------------------
    Charge (ESU x 10^10)
                 0.0000
    Dipole Moment (Debye)
         X       0.0000      Y      -0.0000      Z      -0.1869
       Tot       0.1869
    Quadrupole Moments (Debye-Ang)
        XX     -46.2968     XY       0.0000     YY     -45.9914
        XZ       0.0000     YZ       0.0000     ZZ     -47.3108
    Octopole Moments (Debye-Ang^2)
       XXX       0.0000    XXY      -0.0000    XYY      -0.0000
       YYY      -0.0000    XXZ      -7.0607    XYZ      -0.0000
       YYZ       2.0552    XZZ      -0.0000    YZZ      -0.0000
       ZZZ      -3.9036
    Hexadecapole Moments (Debye-Ang^3)
      XXXX    -424.0387   XXXY       0.0000   XXYY     -84.2900
      XYYY       0.0000   YYYY     -47.8444   XXXZ      -0.0000
      XXYZ       0.0000   XYYZ       0.0000   YYYZ       0.0000
      XXZZ    -147.6336   XYZZ      -0.0000   YYZZ     -86.2223
      XZZZ       0.0000   YZZZ       0.0000   ZZZZ    -481.8476
 -----------------------------------------------------------------
 Calculating analytic gradient of the SCF energy
 Gradient of SCF Energy
            1           2           3           4           5           6
    1   0.0000441   0.0007100  -0.0000441  -0.0007100  -0.0000000   0.0000000
    2   0.0000000  -0.0000000  -0.0000000  -0.0000000   0.0000000   0.0000000
    3   0.0000086  -0.0005017   0.0000086  -0.0005017  -0.0000001   0.0009862
 Max gradient component =       9.862E-04
 RMS gradient           =       3.718E-04
 Gradient time:  CPU 5.78 s  wall 1.54 s
 Geometry Optimization Parameters
   NAtoms,    NIC,     NZ,  NCons,   NDum,   NFix, NCnnct, MaxDiis
        6      32       0       0       0       0       0       0

 Cartesian Hessian Update
 Hessian Updated using BFGS Update


** GEOMETRY OPTIMIZATION IN DELOCALIZED INTERNAL COORDINATES **
   Searching for a Minimum

   Optimization Cycle:  13

                       Coordinates (Angstroms)
     ATOM                X               Y               Z
      1  F         1.0891047614    0.0000000000    1.9586438917
      2  Cl        1.4809424569    0.0000000000   -1.0104199409
      3  F        -1.0891047614    0.0000000000    1.9586438917
      4  Cl       -1.4809424569    0.0000000000   -1.0104199409
      5  C         0.0000000000    0.0000000000    1.2165864010
      6  C         0.0000000000    0.0000000000   -0.1130343026
   Point Group: c2v   Number of degrees of freedom:     5


   Energy is  -1196.379227879

 Hessian Updated using BFGS Update

  5 Hessian modes will be used to form the next step
  Hessian Eigenvalues:
     0.067154    0.215892    0.273324    0.464469    0.624028

 Minimum Search - Taking Simple RFO Step
 Searching for Lamda that Minimizes Along All modes
 Value Taken    Lamda =  -0.00000509
 Step Taken.  Stepsize is  0.004933

                             Maximum     Tolerance    Cnvgd?
         Gradient           0.000639      0.000300      NO
         Displacement       0.003042      0.001200      NO
         Energy change     -0.000006      0.000001      NO


 New Cartesian Coordinates Obtained by Inverse Iteration

 Displacement from previous Coordinates is:  0.004062
 ----------------------------------------------------------------
             Standard Nuclear Orientation (Angstroms)
    I     Atom           X                Y                Z
 ----------------------------------------------------------------
    1      F       1.0890353334     0.0000000000     1.9581629980
    2      Cl      1.4803615194     0.0000000000    -1.0092802402
    3      F      -1.0890353334     0.0000000000     1.9581629980
    4      Cl     -1.4803615194     0.0000000000    -1.0092802402
    5      C       0.0000000000     0.0000000000     1.2159917094
    6      C       0.0000000000     0.0000000000    -0.1137572250
 ----------------------------------------------------------------
 Molecular Point Group                 C2v   NOp =  4
 Largest Abelian Subgroup              C2v   NOp =  4
 Nuclear Repulsion Energy =   351.5798653757 hartrees
 There are       32 alpha and       32 beta electrons
 Applying Cartesian multipole field
    Component          Value
    ---------          -----
     (2,0,0)        1.00000E-11
     (0,2,0)        2.00000E-11
     (0,0,2)       -3.00000E-11
 Nucleus-field energy     =    -0.0000000086 hartrees
 Requested basis set is 6-311++G(d,p)
 There are 50 shells and 148 basis functions
 A cutoff of  1.0D-11 yielded   1095 shell pairs
 There are     10283 function pairs (     11144 Cartesian)
 Smallest overlap matrix eigenvalue = 6.46E-05
 Guess MOs from SCF MO coefficient file

 -----------------------------------------------------------------------
  General SCF calculation program by
  Eric Jon Sundstrom, Paul Horn, Yuezhi Mao, Dmitri Zuev, Alec White,
  David Stuck, Shaama M.S., Shane Yost, Joonho Lee, David Small,
  Daniel Levine, Susi Lehtola, Hugh Burton, Evgeny Epifanovsky
 -----------------------------------------------------------------------
 Exchange:     0.2000 Hartree-Fock + 0.0800 Slater + 0.7200 B88
 Correlation:  0.1900 VWN1RPA + 0.8100 LYP
 Using SG-1 standard quadrature grid
 using 4 threads for integral computing
 -------------------------------------------------------
 OpenMP Integral computing Module                
 Release: version 2.0, May 2017, Q-Chem Inc. Pleasanton 
 -------------------------------------------------------
 -------------------------------------------------------
 OpenMP BLAS3 based DFT computing Module                
 Release: version 1.0, May 2013, Q-Chem Inc. Pittsburgh 
 -------------------------------------------------------
 A restricted SCF calculation will be
 performed using DIIS
 SCF converges when DIIS error is below 1.0e-08
 ---------------------------------------
  Cycle       Energy         DIIS error
 ---------------------------------------
    1   -1196.3792290463      2.08e-05  
    2   -1196.3792303293      1.19e-05  
    3   -1196.3792302740      1.28e-05  
    4   -1196.3792306971      1.75e-06  
    5   -1196.3792307037      3.67e-07  
    6   -1196.3792307039      8.54e-08  
    7   -1196.3792307040      1.79e-08  
    8   -1196.3792307039      7.23e-09  Convergence criterion met
 ---------------------------------------
 SCF time:   CPU 12.94s  wall 3.00s 
 SCF   energy in the final basis set =    -1196.3792307039
 Total energy in the final basis set =    -1196.3792307039

 --------------------------------------------------------------
             Orbital Energies (a.u.) and Symmetries
 --------------------------------------------------------------

 Alpha MOs, Restricted
 -- Occupied --                  
-101.59 -101.59  -24.75  -24.75  -10.38  -10.31   -9.51   -9.51
  1 B1    1 A1    2 B1    2 A1    3 A1    4 A1    3 B1    5 A1                 
 -7.273  -7.273  -7.262  -7.262  -7.262  -7.262  -1.331  -1.272
  6 A1    4 B1    1 B2    1 A2    5 B1    7 A1    8 A1    6 B1                 
 -0.949  -0.868  -0.788  -0.665  -0.619  -0.565  -0.558  -0.490
  9 A1    7 B1   10 A1   11 A1    8 B1    2 B2   12 A1    9 B1                 
 -0.486  -0.484  -0.461  -0.425  -0.370  -0.356  -0.342  -0.274
  2 A2   13 A1   10 B1    3 B2   14 A1    3 A2   11 B1    4 B2                 
 -- Virtual --                   
 -0.028  -0.023  -0.014  -0.005   0.033   0.047   0.049   0.065
 15 A1    5 B2   12 B1   16 A1   17 A1   13 B1    6 B2   14 B1                 
  0.073   0.085   0.087   0.089   0.117   0.120   0.133   0.135
 18 A1    7 B2   19 A1    4 A2   20 A1   15 B1   16 B1   21 A1                 
  0.141   0.175   0.197   0.224   0.242   0.246   0.256   0.299
  8 B2   22 A1   23 A1   17 B1    5 A2   24 A1   18 B1   19 B1                 
  0.301   0.312   0.318   0.347   0.376   0.377   0.410   0.432
 25 A1    9 B2   26 A1   20 B1   21 B1   27 A1   28 A1   10 B2                 
  0.454   0.458   0.462   0.468   0.534   0.548   0.551   0.636
 22 B1   29 A1    6 A2   23 B1   11 B2   30 A1   12 B2   24 B1                 
  0.660   0.704   0.736   0.780   0.828   0.832   0.833   0.891
 31 A1    7 A2   32 A1   25 B1   33 A1   13 B2    8 A2   34 A1                 
  0.893   0.911   0.914   0.935   1.001   1.053   1.146   1.177
 26 B1   14 B2   27 B1   35 A1   28 B1   36 A1    9 A2   15 B2                 
  1.187   1.207   1.322   1.330   1.371   1.399   1.423   1.425
 37 A1   29 B1   10 A2   38 A1   16 B2   30 B1   39 A1   31 B1                 
  1.539   1.569   1.668   1.683   1.839   1.853   1.907   1.962
 40 A1   11 A2   41 A1   32 B1   42 A1   17 B2   33 B1   43 A1                 
  2.101   2.187   2.217   2.250   2.310   2.364   2.450   2.481
 44 A1   34 B1   18 B2   12 A2   45 A1   35 B1   36 B1   46 A1                 
  2.591   2.788   3.004   3.110   3.155   3.445   3.708   3.728
 19 B2   20 B2   37 B1   38 B1   47 A1   48 A1   13 A2   21 B2                 
  3.732   3.770   3.918   3.957   3.972   4.211   4.611   4.906
 39 B1   49 A1   40 B1   14 A2   22 B2   50 A1   51 A1   41 B1                 
  6.211   6.259   6.322   6.330   6.458   6.841   9.702   9.759
 15 A2   23 B2   42 B1   52 A1   53 A1   43 B1   54 A1   44 B1                 
 23.308  24.048  25.762  25.800  25.844  25.887  26.353  26.440
 55 A1   56 A1   24 B2   16 A2   45 B1   57 A1   58 A1   46 B1                 
 66.693  66.726 215.684 215.748
 59 A1   47 B1   60 A1   48 B1                                                 

 Beta MOs, Restricted
 -- Occupied --                  
-101.59 -101.59  -24.75  -24.75  -10.38  -10.31   -9.51   -9.51
  1 B1    1 A1    2 B1    2 A1    3 A1    4 A1    3 B1    5 A1                 
 -7.273  -7.273  -7.262  -7.262  -7.262  -7.262  -1.331  -1.272
  6 A1    4 B1    1 B2    1 A2    5 B1    7 A1    8 A1    6 B1                 
 -0.949  -0.868  -0.788  -0.665  -0.619  -0.565  -0.558  -0.490
  9 A1    7 B1   10 A1   11 A1    8 B1    2 B2   12 A1    9 B1                 
 -0.486  -0.484  -0.461  -0.425  -0.370  -0.356  -0.342  -0.274
  2 A2   13 A1   10 B1    3 B2   14 A1    3 A2   11 B1    4 B2                 
 -- Virtual --                   
 -0.028  -0.023  -0.014  -0.005   0.033   0.047   0.049   0.065
 15 A1    5 B2   12 B1   16 A1   17 A1   13 B1    6 B2   14 B1                 
  0.073   0.085   0.087   0.089   0.117   0.120   0.133   0.135
 18 A1    7 B2   19 A1    4 A2   20 A1   15 B1   16 B1   21 A1                 
  0.141   0.175   0.197   0.224   0.242   0.246   0.256   0.299
  8 B2   22 A1   23 A1   17 B1    5 A2   24 A1   18 B1   19 B1                 
  0.301   0.312   0.318   0.347   0.376   0.377   0.410   0.432
 25 A1    9 B2   26 A1   20 B1   21 B1   27 A1   28 A1   10 B2                 
  0.454   0.458   0.462   0.468   0.534   0.548   0.551   0.636
 22 B1   29 A1    6 A2   23 B1   11 B2   30 A1   12 B2   24 B1                 
  0.660   0.704   0.736   0.780   0.828   0.832   0.833   0.891
 31 A1    7 A2   32 A1   25 B1   33 A1   13 B2    8 A2   34 A1                 
  0.893   0.911   0.914   0.935   1.001   1.053   1.146   1.177
 26 B1   14 B2   27 B1   35 A1   28 B1   36 A1    9 A2   15 B2                 
  1.187   1.207   1.322   1.330   1.371   1.399   1.423   1.425
 37 A1   29 B1   10 A2   38 A1   16 B2   30 B1   39 A1   31 B1                 
  1.539   1.569   1.668   1.683   1.839   1.853   1.907   1.962
 40 A1   11 A2   41 A1   32 B1   42 A1   17 B2   33 B1   43 A1                 
  2.101   2.187   2.217   2.250   2.310   2.364   2.450   2.481
 44 A1   34 B1   18 B2   12 A2   45 A1   35 B1   36 B1   46 A1                 
  2.591   2.788   3.004   3.110   3.155   3.445   3.708   3.728
 19 B2   20 B2   37 B1   38 B1   47 A1   48 A1   13 A2   21 B2                 
  3.732   3.770   3.918   3.957   3.972   4.211   4.611   4.906
 39 B1   49 A1   40 B1   14 A2   22 B2   50 A1   51 A1   41 B1                 
  6.211   6.259   6.322   6.330   6.458   6.841   9.702   9.759
 15 A2   23 B2   42 B1   52 A1   53 A1   43 B1   54 A1   44 B1                 
 23.308  24.048  25.762  25.800  25.844  25.887  26.353  26.440
 55 A1   56 A1   24 B2   16 A2   45 B1   57 A1   58 A1   46 B1                 
 66.693  66.726 215.684 215.748
 59 A1   47 B1   60 A1   48 B1                                                 
 --------------------------------------------------------------

          Ground-State Mulliken Net Atomic Charges

     Atom                 Charge (a.u.)
  ----------------------------------------
      1 F                    -0.083589
      2 Cl                    0.368420
      3 F                    -0.083589
      4 Cl                    0.368420
      5 C                    -0.454745
      6 C                    -0.114917
  ----------------------------------------
  Sum of atomic charges =     0.000000

 -----------------------------------------------------------------
                    Cartesian Multipole Moments
 -----------------------------------------------------------------
    Charge (ESU x 10^10)
                 0.0000
    Dipole Moment (Debye)
         X      -0.0000      Y       0.0000      Z      -0.1915
       Tot       0.1915
    Quadrupole Moments (Debye-Ang)
        XX     -46.2913     XY       0.0000     YY     -45.9863
        XZ       0.0000     YZ      -0.0000     ZZ     -47.3162
    Octopole Moments (Debye-Ang^2)
       XXX      -0.0000    XXY       0.0000    XYY       0.0000
       YYY       0.0000    XXZ      -7.0733    XYZ       0.0000
       YYZ       2.0324    XZZ       0.0000    YZZ       0.0000
       ZZZ      -3.9628
    Hexadecapole Moments (Debye-Ang^3)
      XXXX    -423.7264   XXXY       0.0000   XXYY     -84.2369
      XYYY       0.0000   YYYY     -47.8333   XXXZ      -0.0000
      XXYZ      -0.0000   XYYZ      -0.0000   YYYZ      -0.0000
      XXZZ    -147.5444   XYZZ       0.0000   YYZZ     -86.1381
      XZZZ      -0.0000   YZZZ      -0.0000   ZZZZ    -481.3939
 -----------------------------------------------------------------
 Calculating analytic gradient of the SCF energy
 Gradient of SCF Energy
            1           2           3           4           5           6
    1   0.0000063   0.0001488  -0.0000063  -0.0001488  -0.0000000   0.0000000
    2   0.0000000  -0.0000000  -0.0000000   0.0000000   0.0000000  -0.0000000
    3   0.0000036  -0.0000327   0.0000036  -0.0000327   0.0000127   0.0000454
 Max gradient component =       1.488E-04
 RMS gradient           =       5.205E-05
 Gradient time:  CPU 5.76 s  wall 1.57 s
 Geometry Optimization Parameters
   NAtoms,    NIC,     NZ,  NCons,   NDum,   NFix, NCnnct, MaxDiis
        6      32       0       0       0       0       0       0

 Cartesian Hessian Update
 Hessian Updated using BFGS Update


** GEOMETRY OPTIMIZATION IN DELOCALIZED INTERNAL COORDINATES **
   Searching for a Minimum

   Optimization Cycle:  14

                       Coordinates (Angstroms)
     ATOM                X               Y               Z
      1  F         1.0890353334    0.0000000000    1.9581629980
      2  Cl        1.4803615194    0.0000000000   -1.0092802402
      3  F        -1.0890353334    0.0000000000    1.9581629980
      4  Cl       -1.4803615194    0.0000000000   -1.0092802402
      5  C         0.0000000000    0.0000000000    1.2159917094
      6  C         0.0000000000    0.0000000000   -0.1137572250
   Point Group: c2v   Number of degrees of freedom:     5


   Energy is  -1196.379230704

 Hessian Updated using BFGS Update

  5 Hessian modes will be used to form the next step
  Hessian Eigenvalues:
     0.063650    0.203426    0.273358    0.464476    0.622912

 Minimum Search - Taking Simple RFO Step
 Searching for Lamda that Minimizes Along All modes
 Value Taken    Lamda =   0.00000000
 Step Taken.  Stepsize is  0.001634

                             Maximum     Tolerance    Cnvgd?
         Gradient           0.000112      0.000300     YES
         Displacement       0.001436      0.001200      NO
         Energy change     -0.000003      0.000001      NO


 New Cartesian Coordinates Obtained by Inverse Iteration

 Displacement from previous Coordinates is:  0.001033
 ----------------------------------------------------------------
             Standard Nuclear Orientation (Angstroms)
    I     Atom           X                Y                Z
 ----------------------------------------------------------------
    1      F       1.0890265038     0.0000000000     1.9582023802
    2      Cl      1.4799895615     0.0000000000    -1.0093657362
    3      F      -1.0890265038     0.0000000000     1.9582023802
    4      Cl     -1.4799895615     0.0000000000    -1.0093657362
    5      C       0.0000000000     0.0000000000     1.2160349475
    6      C       0.0000000000     0.0000000000    -0.1137082356
 ----------------------------------------------------------------
 Molecular Point Group                 C2v   NOp =  4
 Largest Abelian Subgroup              C2v   NOp =  4
 Nuclear Repulsion Energy =   351.6042197004 hartrees
 There are       32 alpha and       32 beta electrons
 Applying Cartesian multipole field
    Component          Value
    ---------          -----
     (2,0,0)        1.00000E-11
     (0,2,0)        2.00000E-11
     (0,0,2)       -3.00000E-11
 Nucleus-field energy     =    -0.0000000086 hartrees
 Requested basis set is 6-311++G(d,p)
 There are 50 shells and 148 basis functions
 A cutoff of  1.0D-11 yielded   1095 shell pairs
 There are     10283 function pairs (     11144 Cartesian)
 Smallest overlap matrix eigenvalue = 6.45E-05
 Guess MOs from SCF MO coefficient file

 -----------------------------------------------------------------------
  General SCF calculation program by
  Eric Jon Sundstrom, Paul Horn, Yuezhi Mao, Dmitri Zuev, Alec White,
  David Stuck, Shaama M.S., Shane Yost, Joonho Lee, David Small,
  Daniel Levine, Susi Lehtola, Hugh Burton, Evgeny Epifanovsky
 -----------------------------------------------------------------------
 Exchange:     0.2000 Hartree-Fock + 0.0800 Slater + 0.7200 B88
 Correlation:  0.1900 VWN1RPA + 0.8100 LYP
 Using SG-1 standard quadrature grid
 using 4 threads for integral computing
 -------------------------------------------------------
 OpenMP Integral computing Module                
 Release: version 2.0, May 2017, Q-Chem Inc. Pleasanton 
 -------------------------------------------------------
 -------------------------------------------------------
 OpenMP BLAS3 based DFT computing Module                
 Release: version 1.0, May 2013, Q-Chem Inc. Pittsburgh 
 -------------------------------------------------------
 A restricted SCF calculation will be
 performed using DIIS
 SCF converges when DIIS error is below 1.0e-08
 ---------------------------------------
  Cycle       Energy         DIIS error
 ---------------------------------------
    1   -1196.3792307417      4.27e-06  
    2   -1196.3792307938      2.48e-06  
    3   -1196.3792307920      2.66e-06  
    4   -1196.3792308103      3.13e-07  
    5   -1196.3792308105      9.59e-08  
    6   -1196.3792308105      2.01e-08  
    7   -1196.3792308105      3.73e-09  Convergence criterion met
 ---------------------------------------
 SCF time:   CPU 11.33s  wall 3.00s 
 SCF   energy in the final basis set =    -1196.3792308105
 Total energy in the final basis set =    -1196.3792308105

 --------------------------------------------------------------
             Orbital Energies (a.u.) and Symmetries
 --------------------------------------------------------------

 Alpha MOs, Restricted
 -- Occupied --                  
-101.59 -101.59  -24.75  -24.75  -10.38  -10.31   -9.51   -9.51
  1 B1    1 A1    2 B1    2 A1    3 A1    4 A1    3 B1    5 A1                 
 -7.273  -7.273  -7.262  -7.262  -7.262  -7.262  -1.331  -1.272
  6 A1    4 B1    1 B2    1 A2    5 B1    7 A1    8 A1    6 B1                 
 -0.949  -0.868  -0.788  -0.665  -0.619  -0.565  -0.558  -0.490
  9 A1    7 B1   10 A1   11 A1    8 B1    2 B2   12 A1    9 B1                 
 -0.486  -0.484  -0.461  -0.425  -0.370  -0.356  -0.342  -0.274
  2 A2   13 A1   10 B1    3 B2   14 A1    3 A2   11 B1    4 B2                 
 -- Virtual --                   
 -0.028  -0.023  -0.014  -0.005   0.033   0.047   0.049   0.065
 15 A1    5 B2   12 B1   16 A1   17 A1   13 B1    6 B2   14 B1                 
  0.073   0.085   0.087   0.089   0.117   0.120   0.133   0.135
 18 A1    7 B2   19 A1    4 A2   20 A1   15 B1   16 B1   21 A1                 
  0.141   0.175   0.197   0.224   0.242   0.246   0.256   0.299
  8 B2   22 A1   23 A1   17 B1    5 A2   24 A1   18 B1   19 B1                 
  0.301   0.312   0.318   0.347   0.376   0.377   0.410   0.432
 25 A1    9 B2   26 A1   20 B1   21 B1   27 A1   28 A1   10 B2                 
  0.454   0.458   0.462   0.468   0.534   0.548   0.551   0.636
 22 B1   29 A1    6 A2   23 B1   11 B2   30 A1   12 B2   24 B1                 
  0.660   0.704   0.736   0.780   0.828   0.832   0.833   0.892
 31 A1    7 A2   32 A1   25 B1   33 A1   13 B2    8 A2   34 A1                 
  0.893   0.911   0.914   0.935   1.001   1.053   1.146   1.177
 26 B1   14 B2   27 B1   35 A1   28 B1   36 A1    9 A2   15 B2                 
  1.187   1.207   1.322   1.330   1.371   1.399   1.423   1.425
 37 A1   29 B1   10 A2   38 A1   16 B2   30 B1   39 A1   31 B1                 
  1.539   1.569   1.668   1.683   1.839   1.853   1.907   1.962
 40 A1   11 A2   41 A1   32 B1   42 A1   17 B2   33 B1   43 A1                 
  2.101   2.188   2.217   2.250   2.310   2.364   2.450   2.481
 44 A1   34 B1   18 B2   12 A2   45 A1   35 B1   36 B1   46 A1                 
  2.591   2.788   3.004   3.111   3.155   3.445   3.708   3.728
 19 B2   20 B2   37 B1   38 B1   47 A1   48 A1   13 A2   21 B2                 
  3.732   3.770   3.918   3.957   3.972   4.211   4.611   4.906
 39 B1   49 A1   40 B1   14 A2   22 B2   50 A1   51 A1   41 B1                 
  6.211   6.259   6.322   6.330   6.458   6.841   9.702   9.759
 15 A2   23 B2   42 B1   52 A1   53 A1   43 B1   54 A1   44 B1                 
 23.308  24.048  25.762  25.800  25.844  25.888  26.353  26.440
 55 A1   56 A1   24 B2   16 A2   45 B1   57 A1   58 A1   46 B1                 
 66.693  66.726 215.684 215.748
 59 A1   47 B1   60 A1   48 B1                                                 

 Beta MOs, Restricted
 -- Occupied --                  
-101.59 -101.59  -24.75  -24.75  -10.38  -10.31   -9.51   -9.51
  1 B1    1 A1    2 B1    2 A1    3 A1    4 A1    3 B1    5 A1                 
 -7.273  -7.273  -7.262  -7.262  -7.262  -7.262  -1.331  -1.272
  6 A1    4 B1    1 B2    1 A2    5 B1    7 A1    8 A1    6 B1                 
 -0.949  -0.868  -0.788  -0.665  -0.619  -0.565  -0.558  -0.490
  9 A1    7 B1   10 A1   11 A1    8 B1    2 B2   12 A1    9 B1                 
 -0.486  -0.484  -0.461  -0.425  -0.370  -0.356  -0.342  -0.274
  2 A2   13 A1   10 B1    3 B2   14 A1    3 A2   11 B1    4 B2                 
 -- Virtual --                   
 -0.028  -0.023  -0.014  -0.005   0.033   0.047   0.049   0.065
 15 A1    5 B2   12 B1   16 A1   17 A1   13 B1    6 B2   14 B1                 
  0.073   0.085   0.087   0.089   0.117   0.120   0.133   0.135
 18 A1    7 B2   19 A1    4 A2   20 A1   15 B1   16 B1   21 A1                 
  0.141   0.175   0.197   0.224   0.242   0.246   0.256   0.299
  8 B2   22 A1   23 A1   17 B1    5 A2   24 A1   18 B1   19 B1                 
  0.301   0.312   0.318   0.347   0.376   0.377   0.410   0.432
 25 A1    9 B2   26 A1   20 B1   21 B1   27 A1   28 A1   10 B2                 
  0.454   0.458   0.462   0.468   0.534   0.548   0.551   0.636
 22 B1   29 A1    6 A2   23 B1   11 B2   30 A1   12 B2   24 B1                 
  0.660   0.704   0.736   0.780   0.828   0.832   0.833   0.892
 31 A1    7 A2   32 A1   25 B1   33 A1   13 B2    8 A2   34 A1                 
  0.893   0.911   0.914   0.935   1.001   1.053   1.146   1.177
 26 B1   14 B2   27 B1   35 A1   28 B1   36 A1    9 A2   15 B2                 
  1.187   1.207   1.322   1.330   1.371   1.399   1.423   1.425
 37 A1   29 B1   10 A2   38 A1   16 B2   30 B1   39 A1   31 B1                 
  1.539   1.569   1.668   1.683   1.839   1.853   1.907   1.962
 40 A1   11 A2   41 A1   32 B1   42 A1   17 B2   33 B1   43 A1                 
  2.101   2.188   2.217   2.250   2.310   2.364   2.450   2.481
 44 A1   34 B1   18 B2   12 A2   45 A1   35 B1   36 B1   46 A1                 
  2.591   2.788   3.004   3.111   3.155   3.445   3.708   3.728
 19 B2   20 B2   37 B1   38 B1   47 A1   48 A1   13 A2   21 B2                 
  3.732   3.770   3.918   3.957   3.972   4.211   4.611   4.906
 39 B1   49 A1   40 B1   14 A2   22 B2   50 A1   51 A1   41 B1                 
  6.211   6.259   6.322   6.330   6.458   6.841   9.702   9.759
 15 A2   23 B2   42 B1   52 A1   53 A1   43 B1   54 A1   44 B1                 
 23.308  24.048  25.762  25.800  25.844  25.888  26.353  26.440
 55 A1   56 A1   24 B2   16 A2   45 B1   57 A1   58 A1   46 B1                 
 66.693  66.726 215.684 215.748
 59 A1   47 B1   60 A1   48 B1                                                 
 --------------------------------------------------------------

          Ground-State Mulliken Net Atomic Charges

     Atom                 Charge (a.u.)
  ----------------------------------------
      1 F                    -0.083608
      2 Cl                    0.368499
      3 F                    -0.083608
      4 Cl                    0.368499
      5 C                    -0.454781
      6 C                    -0.115001
  ----------------------------------------
  Sum of atomic charges =     0.000000

 -----------------------------------------------------------------
                    Cartesian Multipole Moments
 -----------------------------------------------------------------
    Charge (ESU x 10^10)
                 0.0000
    Dipole Moment (Debye)
         X       0.0000      Y       0.0000      Z      -0.1920
       Tot       0.1920
    Quadrupole Moments (Debye-Ang)
        XX     -46.2922     XY       0.0000     YY     -45.9854
        XZ      -0.0000     YZ      -0.0000     ZZ     -47.3155
    Octopole Moments (Debye-Ang^2)
       XXX       0.0000    XXY      -0.0000    XYY       0.0000
       YYY      -0.0000    XXZ      -7.0714    XYZ      -0.0000
       YYZ       2.0329    XZZ       0.0000    YZZ      -0.0000
       ZZZ      -3.9640
    Hexadecapole Moments (Debye-Ang^3)
      XXXX    -423.5875   XXXY       0.0000   XXYY     -84.2076
      XYYY      -0.0000   YYYY     -47.8314   XXXZ      -0.0000
      XXYZ       0.0000   XYYZ      -0.0000   YYYZ       0.0000
      XXZZ    -147.5223   XYZZ       0.0000   YYZZ     -86.1439
      XZZZ      -0.0000   YZZZ      -0.0000   ZZZZ    -481.4253
 -----------------------------------------------------------------
 Calculating analytic gradient of the SCF energy
 Gradient of SCF Energy
            1           2           3           4           5           6
    1  -0.0000075   0.0000129   0.0000075  -0.0000129  -0.0000000   0.0000000
    2   0.0000000   0.0000000  -0.0000000  -0.0000000   0.0000000   0.0000000
    3  -0.0000017   0.0000039  -0.0000017   0.0000039   0.0000127  -0.0000172
 Max gradient component =       1.718E-05
 RMS gradient           =       7.212E-06
 Gradient time:  CPU 5.76 s  wall 1.54 s
 Geometry Optimization Parameters
   NAtoms,    NIC,     NZ,  NCons,   NDum,   NFix, NCnnct, MaxDiis
        6      32       0       0       0       0       0       0

 Cartesian Hessian Update
 Hessian Updated using BFGS Update


** GEOMETRY OPTIMIZATION IN DELOCALIZED INTERNAL COORDINATES **
   Searching for a Minimum

   Optimization Cycle:  15

                       Coordinates (Angstroms)
     ATOM                X               Y               Z
      1  F         1.0890265038    0.0000000000    1.9582023802
      2  Cl        1.4799895615    0.0000000000   -1.0093657362
      3  F        -1.0890265038    0.0000000000    1.9582023802
      4  Cl       -1.4799895615    0.0000000000   -1.0093657362
      5  C         0.0000000000    0.0000000000    1.2160349475
      6  C         0.0000000000    0.0000000000   -0.1137082356
   Point Group: c2v   Number of degrees of freedom:     5


   Energy is  -1196.379230810

 Hessian Updated using BFGS Update

  5 Hessian modes will be used to form the next step
  Hessian Eigenvalues:
     0.054466    0.212656    0.273465    0.466265    0.621733

 Minimum Search - Taking Simple RFO Step
 Searching for Lamda that Minimizes Along All modes
 Value Taken    Lamda =   0.00000000
 Step Taken.  Stepsize is  0.000265

                             Maximum     Tolerance    Cnvgd?
         Gradient           0.000014      0.000300     YES
         Displacement       0.000213      0.001200     YES
         Energy change     -0.000000      0.000001     YES


                       Distance Matrix (Angstroms)
             F (  1)   Cl(  2)   F (  3)   Cl(  4)   C (  5)
   Cl(  2)  2.993211
   F (  3)  2.178053  3.925087
   Cl(  4)  3.925087  2.959979  2.993211
   C (  5)  1.317874  2.672597  1.317874  2.672597
   C (  6)  2.340682  1.729905  2.340682  1.729905  1.329743

 Final energy is   -1196.3792308104898     


 ******************************
 **  OPTIMIZATION CONVERGED  **
 ******************************

                       Coordinates (Angstroms)
     ATOM                X               Y               Z
      1  F         1.0890265038    0.0000000000    1.9582023802
      2  Cl        1.4799895615    0.0000000000   -1.0093657362
      3  F        -1.0890265038    0.0000000000    1.9582023802
      4  Cl       -1.4799895615    0.0000000000   -1.0093657362
      5  C         0.0000000000    0.0000000000    1.2160349475
      6  C         0.0000000000    0.0000000000   -0.1137082356

Z-matrix Print:
$molecule
0 1
Cl
C  1 1.729905
C  2 1.329743 1 121.181414
F  3 1.317874 2 124.274282 1 -180.000000 0
F  3 1.317874 2 124.274282 1 -0.000000 0
Cl 2 1.729905 1 117.637172 3 -180.000000 0
$end


 --------------------------------------------------------------
             Orbital Energies (a.u.) and Symmetries
 --------------------------------------------------------------

 Alpha MOs, Restricted
 -- Occupied --                  
-101.59 -101.59  -24.75  -24.75  -10.38  -10.31   -9.51   -9.51
  1 B1    1 A1    2 B1    2 A1    3 A1    4 A1    3 B1    5 A1                 
 -7.273  -7.273  -7.262  -7.262  -7.262  -7.262  -1.331  -1.272
  6 A1    4 B1    1 B2    1 A2    5 B1    7 A1    8 A1    6 B1                 
 -0.949  -0.868  -0.788  -0.665  -0.619  -0.565  -0.558  -0.490
  9 A1    7 B1   10 A1   11 A1    8 B1    2 B2   12 A1    9 B1                 
 -0.486  -0.484  -0.461  -0.425  -0.370  -0.356  -0.342  -0.274
  2 A2   13 A1   10 B1    3 B2   14 A1    3 A2   11 B1    4 B2                 
 -- Virtual --                   
 -0.028  -0.023  -0.014  -0.005   0.033   0.047   0.049   0.065
 15 A1    5 B2   12 B1   16 A1   17 A1   13 B1    6 B2   14 B1                 
  0.073   0.085   0.087   0.089   0.117   0.120   0.133   0.135
 18 A1    7 B2   19 A1    4 A2   20 A1   15 B1   16 B1   21 A1                 
  0.141   0.175   0.197   0.224   0.242   0.246   0.256   0.299
  8 B2   22 A1   23 A1   17 B1    5 A2   24 A1   18 B1   19 B1                 
  0.301   0.312   0.318   0.347   0.376   0.377   0.410   0.432
 25 A1    9 B2   26 A1   20 B1   21 B1   27 A1   28 A1   10 B2                 
  0.454   0.458   0.462   0.468   0.534   0.548   0.551   0.636
 22 B1   29 A1    6 A2   23 B1   11 B2   30 A1   12 B2   24 B1                 
  0.660   0.704   0.736   0.780   0.828   0.832   0.833   0.892
 31 A1    7 A2   32 A1   25 B1   33 A1   13 B2    8 A2   34 A1                 
  0.893   0.911   0.914   0.935   1.001   1.053   1.146   1.177
 26 B1   14 B2   27 B1   35 A1   28 B1   36 A1    9 A2   15 B2                 
  1.187   1.207   1.322   1.330   1.371   1.399   1.423   1.425
 37 A1   29 B1   10 A2   38 A1   16 B2   30 B1   39 A1   31 B1                 
  1.539   1.569   1.668   1.683   1.839   1.853   1.907   1.962
 40 A1   11 A2   41 A1   32 B1   42 A1   17 B2   33 B1   43 A1                 
  2.101   2.188   2.217   2.250   2.310   2.364   2.450   2.481
 44 A1   34 B1   18 B2   12 A2   45 A1   35 B1   36 B1   46 A1                 
  2.591   2.788   3.004   3.111   3.155   3.445   3.708   3.728
 19 B2   20 B2   37 B1   38 B1   47 A1   48 A1   13 A2   21 B2                 
  3.732   3.770   3.918   3.957   3.972   4.211   4.611   4.906
 39 B1   49 A1   40 B1   14 A2   22 B2   50 A1   51 A1   41 B1                 
  6.211   6.259   6.322   6.330   6.458   6.841   9.702   9.759
 15 A2   23 B2   42 B1   52 A1   53 A1   43 B1   54 A1   44 B1                 
 23.308  24.048  25.762  25.800  25.844  25.888  26.353  26.440
 55 A1   56 A1   24 B2   16 A2   45 B1   57 A1   58 A1   46 B1                 
 66.693  66.726 215.684 215.748
 59 A1   47 B1   60 A1   48 B1                                                 

 Beta MOs, Restricted
 -- Occupied --                  
-101.59 -101.59  -24.75  -24.75  -10.38  -10.31   -9.51   -9.51
  1 B1    1 A1    2 B1    2 A1    3 A1    4 A1    3 B1    5 A1                 
 -7.273  -7.273  -7.262  -7.262  -7.262  -7.262  -1.331  -1.272
  6 A1    4 B1    1 B2    1 A2    5 B1    7 A1    8 A1    6 B1                 
 -0.949  -0.868  -0.788  -0.665  -0.619  -0.565  -0.558  -0.490
  9 A1    7 B1   10 A1   11 A1    8 B1    2 B2   12 A1    9 B1                 
 -0.486  -0.484  -0.461  -0.425  -0.370  -0.356  -0.342  -0.274
  2 A2   13 A1   10 B1    3 B2   14 A1    3 A2   11 B1    4 B2                 
 -- Virtual --                   
 -0.028  -0.023  -0.014  -0.005   0.033   0.047   0.049   0.065
 15 A1    5 B2   12 B1   16 A1   17 A1   13 B1    6 B2   14 B1                 
  0.073   0.085   0.087   0.089   0.117   0.120   0.133   0.135
 18 A1    7 B2   19 A1    4 A2   20 A1   15 B1   16 B1   21 A1                 
  0.141   0.175   0.197   0.224   0.242   0.246   0.256   0.299
  8 B2   22 A1   23 A1   17 B1    5 A2   24 A1   18 B1   19 B1                 
  0.301   0.312   0.318   0.347   0.376   0.377   0.410   0.432
 25 A1    9 B2   26 A1   20 B1   21 B1   27 A1   28 A1   10 B2                 
  0.454   0.458   0.462   0.468   0.534   0.548   0.551   0.636
 22 B1   29 A1    6 A2   23 B1   11 B2   30 A1   12 B2   24 B1                 
  0.660   0.704   0.736   0.780   0.828   0.832   0.833   0.892
 31 A1    7 A2   32 A1   25 B1   33 A1   13 B2    8 A2   34 A1                 
  0.893   0.911   0.914   0.935   1.001   1.053   1.146   1.177
 26 B1   14 B2   27 B1   35 A1   28 B1   36 A1    9 A2   15 B2                 
  1.187   1.207   1.322   1.330   1.371   1.399   1.423   1.425
 37 A1   29 B1   10 A2   38 A1   16 B2   30 B1   39 A1   31 B1                 
  1.539   1.569   1.668   1.683   1.839   1.853   1.907   1.962
 40 A1   11 A2   41 A1   32 B1   42 A1   17 B2   33 B1   43 A1                 
  2.101   2.188   2.217   2.250   2.310   2.364   2.450   2.481
 44 A1   34 B1   18 B2   12 A2   45 A1   35 B1   36 B1   46 A1                 
  2.591   2.788   3.004   3.111   3.155   3.445   3.708   3.728
 19 B2   20 B2   37 B1   38 B1   47 A1   48 A1   13 A2   21 B2                 
  3.732   3.770   3.918   3.957   3.972   4.211   4.611   4.906
 39 B1   49 A1   40 B1   14 A2   22 B2   50 A1   51 A1   41 B1                 
  6.211   6.259   6.322   6.330   6.458   6.841   9.702   9.759
 15 A2   23 B2   42 B1   52 A1   53 A1   43 B1   54 A1   44 B1                 
 23.308  24.048  25.762  25.800  25.844  25.888  26.353  26.440
 55 A1   56 A1   24 B2   16 A2   45 B1   57 A1   58 A1   46 B1                 
 66.693  66.726 215.684 215.748
 59 A1   47 B1   60 A1   48 B1                                                 
 --------------------------------------------------------------

          Ground-State Mulliken Net Atomic Charges

     Atom                 Charge (a.u.)
  ----------------------------------------
      1 F                    -0.083608
      2 Cl                    0.368499
      3 F                    -0.083608
      4 Cl                    0.368499
      5 C                    -0.454781
      6 C                    -0.115001
  ----------------------------------------
  Sum of atomic charges =     0.000000

 -----------------------------------------------------------------
                    Cartesian Multipole Moments
 -----------------------------------------------------------------
    Charge (ESU x 10^10)
                 0.0000
    Dipole Moment (Debye)
         X       0.0000      Y       0.0000      Z      -0.1920
       Tot       0.1920
    Quadrupole Moments (Debye-Ang)
        XX     -46.2922     XY       0.0000     YY     -45.9854
        XZ      -0.0000     YZ      -0.0000     ZZ     -47.3155
    Octopole Moments (Debye-Ang^2)
       XXX       0.0000    XXY      -0.0000    XYY       0.0000
       YYY      -0.0000    XXZ      -7.0714    XYZ      -0.0000
       YYZ       2.0329    XZZ       0.0000    YZZ      -0.0000
       ZZZ      -3.9640
    Hexadecapole Moments (Debye-Ang^3)
      XXXX    -423.5875   XXXY       0.0000   XXYY     -84.2076
      XYYY      -0.0000   YYYY     -47.8314   XXXZ      -0.0000
      XXYZ       0.0000   XYYZ      -0.0000   YYYZ       0.0000
      XXZZ    -147.5223   XYZZ       0.0000   YYZZ     -86.1439
      XZZZ      -0.0000   YZZZ      -0.0000   ZZZZ    -481.4253
 -----------------------------------------------------------------
Archival summary:
1\1\TWL01\OPT\ProcedureUnspecified\BasisUnspecified\l222\taweetha\TueAug2800:10:262018TueAug2800:10:262018\0\\#,OPT,ProcedureUnspecified,BasisUnspecified,\\0,1\Cl\C,1,1.72991\C,2,1.32974,1,121.181\F,3,1.31787,2,124.274,1,-180,0\F,3,1.31787,2,124.274,1,-0,0\Cl,2,1.72991,1,117.637,3,-180,0\\\@

 Total job time:  91.53s(wall), 335.65s(cpu) 
 Tue Aug 28 00:10:26 2018

        *************************************************************
        *                                                           *
        *  Thank you very much for using Q-Chem.  Have a nice day.  *
        *                                                           *
        *************************************************************


 
User input: 2 of 2 
 
Q-Chem Developer Version!
                  Welcome to Q-Chem
     A Quantum Leap Into The Future Of Chemistry


 Q-Chem 5.1, Q-Chem, Inc., Pleasanton, CA (2018)

 Yihan Shao,  Zhengting Gan,  E. Epifanovsky,  A. T. B. Gilbert,  M. Wormit,  
 J. Kussmann,  A. W. Lange,  A. Behn,  Jia Deng,  Xintian Feng,  D. Ghosh,  
 M. Goldey,  P. R. Horn,  L. D. Jacobson,  I. Kaliman,  T. Kus,  A. Landau,  
 Jie Liu,  E. I. Proynov,  R. M. Richard,  R. P. Steele,  E. J. Sundstrom,  
 H. L. Woodcock III,  P. M. Zimmerman,  D. Zuev,  B. Albrecht,  E. Alguire,  
 S. A. Baeppler,  D. Barton,  Z. Benda,  Y. A. Bernard,  E. J. Berquist,  
 K. B. Bravaya,  H. Burton,  D. Casanova,  Chun-Min Chang,  Yunqing Chen,  
 A. Chien,  K. D. Closser,  M. P. Coons,  S. Coriani,  S. Dasgupta,  
 A. L. Dempwolff,  M. Diedenhofen,  Hainam Do,  R. G. Edgar,  Po-Tung Fang,  
 S. Faraji,  S. Fatehi,  Qingguo Feng,  K. D. Fenk,  J. Fosso-Tande,  
 Qinghui Ge,  A. Ghysels,  G. Gidofalvi,  J. Gomes,  J. Gonthier,  A. Gunina,  
 D. Hait,  M. W. D. Hanson-Heine,  P. H. P. Harbach,  A. W. Hauser,  
 J. E. Herr,  E. G. Hohenstein,  Z. C. Holden,  Kerwin Hui,  B. C. Huynh,  
 T.-C. Jagau,  Hyunjun Ji,  B. Kaduk,  K. Khistyaev,  Jaehoon Kim,  
 P. Klunzinger,  K. Koh,  D. Kosenkov,  L. Koulias,  T. Kowalczyk,  
 C. M. Krauter,  A. Kunitsa,  Ka Un Lao,  A. Laurent,  K. V. Lawler,  
 Joonho Lee,  D. Lefrancois,  S. Lehtola,  D. S. Levine,  Yi-Pei Li,  
 You-Sheng Lin,  Fenglai Liu,  E. Livshits,  A. Luenser,  P. Manohar,  
 E. Mansoor,  S. F. Manzer,  Shan-Ping Mao,  Yuezhi Mao,  N. Mardirossian,  
 A. V. Marenich,  T. Markovich,  L. A. Martinez-Martinez,  S. A. Maurer,  
 N. J. Mayhall,  S. C. McKenzie,  J.-M. Mewes,  A. F. Morrison,  
 J. W. Mullinax,  K. Nanda,  T. S. Nguyen-Beck,  R. Olivares-Amaya,  
 J. A. Parkhill,  T. M. Perrine,  F. Plasser,  P. Pokhilko,  S. Prager,  
 A. Prociuk,  E. Ramos,  D. R. Rehn,  F. Rob,  M. Schneider,  N. Sergueev,  
 S. M. Sharada,  S. Sharma,  D. W. Small,  T. Stauch,  T. Stein,  
 Yu-Chuan Su,  A. J. W. Thom,  A. Tkatchenko,  T. Tsuchimochi,  N. M. Tubman,  
 L. Vogt,  M. L. Vidal,  O. Vydrov,  M. A. Watson,  J. Wenzel,  
 M. de Wergifosse,  T. A. Wesolowski,  A. White,  J. Witte,  A. Yamada,  
 Jun Yang,  K. Yao,  S. Yeganeh,  S. R. Yost,  Zhi-Qiang You,  A. Zech,  
 Igor Ying Zhang,  Xing Zhang,  Yan Zhao,  Ying Zhu,  B. R. Brooks,  
 G. K. L. Chan,  C. J. Cramer,  M. S. Gordon,  W. J. Hehre,  A. Klamt,  
 M. W. Schmidt,  C. D. Sherrill,  D. G. Truhlar,  A. Aspuru-Guzik,  R. Baer,  
 A. T. Bell,  N. A. Besley,  Jeng-Da Chai,  A. E. DePrince, III,  
 R. A. DiStasio Jr.,  A. Dreuw,  B. D. Dunietz,  T. R. Furlani,  
 Chao-Ping Hsu,  Yousung Jung,  Jing Kong,  D. S. Lambrecht,  WanZhen Liang,  
 C. Ochsenfeld,  V. A. Rassolov,  L. V. Slipchenko,  J. E. Subotnik,  
 T. Van Voorhis,  J. M. Herbert,  A. I. Krylov,  P. M. W. Gill,  M. Head-Gordon

 Contributors to earlier versions of Q-Chem not listed above: 
 R. D. Adamson,  B. Austin,  J. Baker,  G. J. O. Beran,  K. Brandhorst,  
 S. T. Brown,  E. F. C. Byrd,  A. K. Chakraborty,  C.-L. Cheng,  
 Siu Hung Chien,  D. M. Chipman,  D. L. Crittenden,  H. Dachsel,  
 R. J. Doerksen,  A. D. Dutoi,  L. Fusti-Molnar,  W. A. Goddard III,  
 A. Golubeva-Zadorozhnaya,  S. R. Gwaltney,  G. Hawkins,  A. Heyden,  
 S. Hirata,  G. Kedziora,  F. J. Keil,  C. Kelley,  Jihan Kim,  R. A. King,  
 R. Z. Khaliullin,  P. P. Korambath,  W. Kurlancheek,  A. M. Lee,  M. S. Lee,  
 S. V. Levchenko,  Ching Yeh Lin,  D. Liotard,  R. C. Lochan,  I. Lotan,  
 P. E. Maslen,  N. Nair,  D. P. O'Neill,  D. Neuhauser,  E. Neuscamman,  
 C. M. Oana,  R. Olson,  B. Peters,  R. Peverati,  P. A. Pieniazek,  
 Y. M. Rhee,  J. Ritchie,  M. A. Rohrdanz,  E. Rosta,  N. J. Russ,  
 H. F. Schaefer III,  N. E. Schultz,  N. Shenvi,  A. C. Simmonett,  A. Sodt,  
 D. Stuck,  K. S. Thanthiriwatte,  V. Vanovschi,  Tao Wang,  A. Warshel,  
 C. F. Williams,  Q. Wu,  X. Xu,  W. Zhang

 Please cite Q-Chem as follows:
 Y. Shao et al., Mol. Phys. 113, 184-215 (2015)
 DOI: 10.1080/00268976.2014.952696

 Q-Chem 5.1.1 for Intel X86 EM64T Linux

 Parts of Q-Chem use Armadillo 8.300.2 (Tropical Shenanigans).
 http://arma.sourceforge.net/

 Q-Chem begins on Tue Aug 28 00:10:26 2018  

Host: 
0

     Scratch files written to /scratch/taweetham/qchem8794//
The previous job contains 0 fragments, simply inherited here
Input Ideriv = 2
Curr. Ideriv = -1
Max.  Ideriv = 2

Checking the input file for inconsistencies... 	...done.

--------------------------------------------------------------
User input:
--------------------------------------------------------------

$molecule
read
$end

$rem
   SCF_GUESS 	READ
   JOB_TYPE 	FREQUENCY
   BASIS 	6-311++G**
   EXCHANGE 	B3LYP
   MEM_TOTAL	7500	
$end


--------------------------------------------------------------
 ----------------------------------------------------------------
             Standard Nuclear Orientation (Angstroms)
    I     Atom           X                Y                Z
 ----------------------------------------------------------------
    1      F       1.0890265038     0.0000000000     1.8403403789
    2      Cl      1.4799895615     0.0000000000    -1.1272277375
    3      F      -1.0890265038     0.0000000000     1.8403403789
    4      Cl     -1.4799895615     0.0000000000    -1.1272277375
    5      C       0.0000000000     0.0000000000     1.0981729461
    6      C      -0.0000000000     0.0000000000    -0.2315702369
 ----------------------------------------------------------------
 Molecular Point Group                 C2v   NOp =  4
 Largest Abelian Subgroup              C2v   NOp =  4
 Nuclear Repulsion Energy =   351.6042197004 hartrees
 There are       32 alpha and       32 beta electrons
 Requested basis set is 6-311++G(d,p)
 There are 50 shells and 148 basis functions

 Total QAlloc Memory Limit   7500 MB
 Mega-Array Size       188 MB
 MEM_STATIC part       192 MB

                       Distance Matrix (Angstroms)
             F (  1)   Cl(  2)   F (  3)   Cl(  4)   C (  5)
   Cl(  2)  2.993211
   F (  3)  2.178053  3.925087
   Cl(  4)  3.925087  2.959979  2.993211
   C (  5)  1.317874  2.672597  1.317874  2.672597
   C (  6)  2.340682  1.729905  2.340682  1.729905  1.329743

 A cutoff of  1.0D-11 yielded   1095 shell pairs
 There are     10283 function pairs (     11144 Cartesian)

 -------------------------------------------------------
 OpenMP Integral Computing Module                       
 Release: version 1.0, May 2013, Q-Chem Inc. Pittsburgh 
 -------------------------------------------------------
 Integral Job Info:
 Integral job number is                      11
 Integral operator is                         1
 short-range coefficients                     0
 long-range coefficients              100000000
 Omega coefficients                           0
 if combine SR and LR in K                    0
 Integral screening is                        0
 Integral computing path is                   2
 max size of driver memory is            800000
 size of driver memory is                593474
 size of scratch memory is              8114252
 max col of scratch BK array               1296
 max len of scratch array in speh3          155
 max len of scratch index in speh4           18
 max int batch size is                      520
 min int batch size is                       52
 fixed nKL is                                52
 max L of basis functions is                  2
 order of int derivative is                   0
 number of shells is                         50
 number of basis is                         154
 number of cartesian basis is               154
 number of contracted shell pairs          1095
 number of primitive shell pairs           3214
 maxK2 (contraction) of shell pair           36
 max number of K2 of shell pair               1
 max number of CS2 of shell pair            112
 max number of PS2 of shell pair            492
 mem total for path MDJ                  522204
 -------------------------------------------------------
 Smallest overlap matrix eigenvalue = 6.45E-05
 Guess MOs from SCF MO coefficient file

 -----------------------------------------------------------------------
  General SCF calculation program by
  Eric Jon Sundstrom, Paul Horn, Yuezhi Mao, Dmitri Zuev, Alec White,
  David Stuck, Shaama M.S., Shane Yost, Joonho Lee, David Small,
  Daniel Levine, Susi Lehtola, Hugh Burton, Evgeny Epifanovsky
 -----------------------------------------------------------------------
 Exchange:     0.2000 Hartree-Fock + 0.0800 Slater + 0.7200 B88
 Correlation:  0.1900 VWN1RPA + 0.8100 LYP
 Using SG-1 standard quadrature grid
 using 4 threads for integral computing
 -------------------------------------------------------
 OpenMP Integral computing Module                
 Release: version 2.0, May 2017, Q-Chem Inc. Pleasanton 
 -------------------------------------------------------
 -------------------------------------------------------
 OpenMP BLAS3 based DFT computing Module                
 Release: version 1.0, May 2013, Q-Chem Inc. Pittsburgh 
 -------------------------------------------------------
 A restricted SCF calculation will be
 performed using DIIS
 SCF converges when DIIS error is below 1.0e-08
 ---------------------------------------
  Cycle       Energy         DIIS error
 ---------------------------------------
    1   -1196.3792308109      2.35e-09  
    2   -1196.3792308104      3.78e-09  Convergence criterion met
 ---------------------------------------
 SCF time:   CPU 2.41s  wall 1.00s 
 SCF   energy in the final basis set =    -1196.3792308104
 Total energy in the final basis set =    -1196.3792308104

 --------------------------------------------------------------
             Orbital Energies (a.u.) and Symmetries
 --------------------------------------------------------------

 Alpha MOs, Restricted
 -- Occupied --                  
-101.59 -101.59  -24.75  -24.75  -10.38  -10.31   -9.51   -9.51
  1 B1    1 A1    2 B1    2 A1    3 A1    4 A1    3 B1    5 A1                 
 -7.273  -7.273  -7.262  -7.262  -7.262  -7.262  -1.331  -1.272
  6 A1    4 B1    1 B2    1 A2    5 B1    7 A1    8 A1    6 B1                 
 -0.949  -0.868  -0.788  -0.665  -0.619  -0.565  -0.558  -0.490
  9 A1    7 B1   10 A1   11 A1    8 B1    2 B2   12 A1    9 B1                 
 -0.486  -0.484  -0.461  -0.425  -0.370  -0.356  -0.342  -0.274
  2 A2   13 A1   10 B1    3 B2   14 A1    3 A2   11 B1    4 B2                 
 -- Virtual --                   
 -0.028  -0.023  -0.014  -0.005   0.033   0.047   0.049   0.065
 15 A1    5 B2   12 B1   16 A1   17 A1   13 B1    6 B2   14 B1                 
  0.073   0.085   0.087   0.089   0.117   0.120   0.133   0.135
 18 A1    7 B2   19 A1    4 A2   20 A1   15 B1   16 B1   21 A1                 
  0.141   0.175   0.197   0.224   0.242   0.246   0.256   0.299
  8 B2   22 A1   23 A1   17 B1    5 A2   24 A1   18 B1   19 B1                 
  0.301   0.312   0.318   0.347   0.376   0.377   0.410   0.432
 25 A1    9 B2   26 A1   20 B1   21 B1   27 A1   28 A1   10 B2                 
  0.454   0.458   0.462   0.468   0.534   0.548   0.551   0.636
 22 B1   29 A1    6 A2   23 B1   11 B2   30 A1   12 B2   24 B1                 
  0.660   0.704   0.736   0.780   0.828   0.832   0.833   0.892
 31 A1    7 A2   32 A1   25 B1   33 A1   13 B2    8 A2   34 A1                 
  0.893   0.911   0.914   0.935   1.001   1.053   1.146   1.177
 26 B1   14 B2   27 B1   35 A1   28 B1   36 A1    9 A2   15 B2                 
  1.187   1.207   1.322   1.330   1.371   1.399   1.423   1.425
 37 A1   29 B1   10 A2   38 A1   16 B2   30 B1   39 A1   31 B1                 
  1.539   1.569   1.668   1.683   1.839   1.853   1.907   1.962
 40 A1   11 A2   41 A1   32 B1   42 A1   17 B2   33 B1   43 A1                 
  2.101   2.188   2.217   2.250   2.310   2.364   2.450   2.481
 44 A1   34 B1   18 B2   12 A2   45 A1   35 B1   36 B1   46 A1                 
  2.591   2.788   3.004   3.111   3.155   3.445   3.708   3.728
 19 B2   20 B2   37 B1   38 B1   47 A1   48 A1   13 A2   21 B2                 
  3.732   3.770   3.918   3.957   3.972   4.211   4.611   4.906
 39 B1   49 A1   40 B1   14 A2   22 B2   50 A1   51 A1   41 B1                 
  6.211   6.259   6.322   6.330   6.458   6.841   9.702   9.759
 15 A2   23 B2   42 B1   52 A1   53 A1   43 B1   54 A1   44 B1                 
 23.308  24.048  25.762  25.800  25.844  25.888  26.353  26.440
 55 A1   56 A1   24 B2   16 A2   45 B1   57 A1   58 A1   46 B1                 
 66.693  66.726 215.684 215.748
 59 A1   47 B1   60 A1   48 B1                                                 

 Beta MOs, Restricted
 -- Occupied --                  
-101.59 -101.59  -24.75  -24.75  -10.38  -10.31   -9.51   -9.51
  1 B1    1 A1    2 B1    2 A1    3 A1    4 A1    3 B1    5 A1                 
 -7.273  -7.273  -7.262  -7.262  -7.262  -7.262  -1.331  -1.272
  6 A1    4 B1    1 B2    1 A2    5 B1    7 A1    8 A1    6 B1                 
 -0.949  -0.868  -0.788  -0.665  -0.619  -0.565  -0.558  -0.490
  9 A1    7 B1   10 A1   11 A1    8 B1    2 B2   12 A1    9 B1                 
 -0.486  -0.484  -0.461  -0.425  -0.370  -0.356  -0.342  -0.274
  2 A2   13 A1   10 B1    3 B2   14 A1    3 A2   11 B1    4 B2                 
 -- Virtual --                   
 -0.028  -0.023  -0.014  -0.005   0.033   0.047   0.049   0.065
 15 A1    5 B2   12 B1   16 A1   17 A1   13 B1    6 B2   14 B1                 
  0.073   0.085   0.087   0.089   0.117   0.120   0.133   0.135
 18 A1    7 B2   19 A1    4 A2   20 A1   15 B1   16 B1   21 A1                 
  0.141   0.175   0.197   0.224   0.242   0.246   0.256   0.299
  8 B2   22 A1   23 A1   17 B1    5 A2   24 A1   18 B1   19 B1                 
  0.301   0.312   0.318   0.347   0.376   0.377   0.410   0.432
 25 A1    9 B2   26 A1   20 B1   21 B1   27 A1   28 A1   10 B2                 
  0.454   0.458   0.462   0.468   0.534   0.548   0.551   0.636
 22 B1   29 A1    6 A2   23 B1   11 B2   30 A1   12 B2   24 B1                 
  0.660   0.704   0.736   0.780   0.828   0.832   0.833   0.892
 31 A1    7 A2   32 A1   25 B1   33 A1   13 B2    8 A2   34 A1                 
  0.893   0.911   0.914   0.935   1.001   1.053   1.146   1.177
 26 B1   14 B2   27 B1   35 A1   28 B1   36 A1    9 A2   15 B2                 
  1.187   1.207   1.322   1.330   1.371   1.399   1.423   1.425
 37 A1   29 B1   10 A2   38 A1   16 B2   30 B1   39 A1   31 B1                 
  1.539   1.569   1.668   1.683   1.839   1.853   1.907   1.962
 40 A1   11 A2   41 A1   32 B1   42 A1   17 B2   33 B1   43 A1                 
  2.101   2.188   2.217   2.250   2.310   2.364   2.450   2.481
 44 A1   34 B1   18 B2   12 A2   45 A1   35 B1   36 B1   46 A1                 
  2.591   2.788   3.004   3.111   3.155   3.445   3.708   3.728
 19 B2   20 B2   37 B1   38 B1   47 A1   48 A1   13 A2   21 B2                 
  3.732   3.770   3.918   3.957   3.972   4.211   4.611   4.906
 39 B1   49 A1   40 B1   14 A2   22 B2   50 A1   51 A1   41 B1                 
  6.211   6.259   6.322   6.330   6.458   6.841   9.702   9.759
 15 A2   23 B2   42 B1   52 A1   53 A1   43 B1   54 A1   44 B1                 
 23.308  24.048  25.762  25.800  25.844  25.888  26.353  26.440
 55 A1   56 A1   24 B2   16 A2   45 B1   57 A1   58 A1   46 B1                 
 66.693  66.726 215.684 215.748
 59 A1   47 B1   60 A1   48 B1                                                 
 --------------------------------------------------------------

          Ground-State Mulliken Net Atomic Charges

     Atom                 Charge (a.u.)
  ----------------------------------------
      1 F                    -0.083608
      2 Cl                    0.368499
      3 F                    -0.083608
      4 Cl                    0.368499
      5 C                    -0.454780
      6 C                    -0.115001
  ----------------------------------------
  Sum of atomic charges =     0.000000

 -----------------------------------------------------------------
                    Cartesian Multipole Moments
 -----------------------------------------------------------------
    Charge (ESU x 10^10)
                 0.0000
    Dipole Moment (Debye)
         X      -0.0000      Y      -0.0000      Z      -0.1920
       Tot       0.1920
    Quadrupole Moments (Debye-Ang)
        XX     -46.2922     XY      -0.0000     YY     -45.9854
        XZ      -0.0000     YZ       0.0000     ZZ     -47.2702
    Octopole Moments (Debye-Ang^2)
       XXX       0.0000    XXY      -0.0000    XYY      -0.0000
       YYY       0.0000    XXZ      -1.6153    XYZ      -0.0000
       YYZ       7.4529    XZZ      -0.0000    YZZ       0.0000
       ZZZ      12.7580
    Hexadecapole Moments (Debye-Ang^3)
      XXXX    -423.5875   XXXY      -0.0000   XXYY     -84.2076
      XYYY      -0.0000   YYYY     -47.8314   XXXZ      -0.0000
      XXYZ       0.0000   XYYZ       0.0000   YYYZ       0.0000
      XXZZ    -146.4985   XYZZ      -0.0000   YYZZ     -87.2619
      XZZZ      -0.0000   YZZZ       0.0000   ZZZZ    -483.4989
 -----------------------------------------------------------------
 Calculating MO derivatives via CPSCF
 D1JvT checksum  = 215064 16905.2657722433
 D1KAT checksum  = 463104 1212.2626860220
   1         3          18      0.139616    0.037807
   2         3          18      0.018124    0.004743
   3         3          18      0.002340    0.000597
   4         3          18      0.000200    0.000057
   5        16           5      0.000010    0.000004
   6        21           0      0.000000    0.000000    Roots Converged
 Time for AOints: 6.6 s (CPU) 1.7 s (wall)
 ------------------------------------------------------------------------------
                     AOints        : Timing summary (seconds)
 ------------------------------------------------------------------------------
     job step          cpu (% of tot)      sys (% of tot)     wall (% of tot)
 ------------------------------------------------------------------------------
  cpscf_lag         0.3356E+02 (29.4)   0.4000E-05 (26.7)   0.8646E+01 (29.1)
  iterzp            0.7397E+02 (64.7)   0.1100E-04 (73.3)   0.1927E+02 (64.8)
  make_fx           0.0000E+00 ( 0.0)   0.0000E+00 ( 0.0)   0.0000E+00 ( 0.0)
  AOints            0.6636E+01 ( 5.8)   0.0000E+00 ( 0.0)   0.1683E+01 ( 5.7)
 ------------------------------------------------------------------------------
   Grand Totals     0.1143E+03          0.1500E-04          0.2973E+02
 ------------------------------------------------------------------------------
 Calculating analytic Hessian of the SCF energy
 Polarizability Matrix (a.u.)
            1           2           3
    1 -57.0194224   0.0000000  -0.0000000
    2   0.0000000 -29.4353233   0.0000000
    3  -0.0000000   0.0000000 -58.2358973

 Direct stationary perturbation theory relativistic correction:

 rels  =       1.669254301636
 relv  =      -6.142160095370
 rel2e =       1.482540824362
 E_rel =      -2.990364969371

 Hessian of the SCF Energy
            1           2           3           4           5           6
    1   0.3259775  -0.0000000   0.1678733   0.0069962   0.0000000  -0.0001627
    2  -0.0000000   0.0174014  -0.0000000  -0.0000000  -0.0027841   0.0000000
    3   0.1678733  -0.0000000   0.1963131   0.0009287  -0.0000000  -0.0029569
    4   0.0069962  -0.0000000   0.0009287   0.1850522   0.0000000  -0.0931491
    5   0.0000000  -0.0027841  -0.0000000   0.0000000   0.0102564   0.0000000
    6  -0.0001627   0.0000000  -0.0029569  -0.0931491   0.0000000   0.0984521
    7  -0.0745430   0.0000000   0.0110456  -0.0024721   0.0000000   0.0030040
    8   0.0000000   0.0061859   0.0000000  -0.0000000   0.0065908   0.0000000
    9  -0.0110456  -0.0000000   0.0215471   0.0036096  -0.0000000  -0.0065696
   10  -0.0024721  -0.0000000  -0.0036096  -0.0407435  -0.0000000  -0.0027365
   11   0.0000000   0.0065908   0.0000000   0.0000000   0.0028038  -0.0000000
   12  -0.0030040  -0.0000000  -0.0065696   0.0027365  -0.0000000   0.0088740
   13  -0.2390471   0.0000000  -0.1323182  -0.0190473  -0.0000000   0.0324017
   14   0.0000000  -0.0350830  -0.0000000  -0.0000000   0.0024478  -0.0000000
   15  -0.1464627   0.0000000  -0.1882384   0.0047700  -0.0000000  -0.0101518
   16  -0.0169114   0.0000000  -0.0439199  -0.1297854   0.0000000   0.0606427
   17  -0.0000000   0.0076890  -0.0000000  -0.0000000  -0.0193147   0.0000000
   18  -0.0071984  -0.0000000  -0.0200954   0.0811043   0.0000000  -0.0876480
            7           8           9          10          11          12
    1  -0.0745430   0.0000000  -0.0110456  -0.0024721   0.0000000  -0.0030040
    2   0.0000000   0.0061859  -0.0000000  -0.0000000   0.0065908  -0.0000000
    3   0.0110456   0.0000000   0.0215471  -0.0036096   0.0000000  -0.0065696
    4  -0.0024721  -0.0000000   0.0036096  -0.0407435   0.0000000   0.0027365
    5   0.0000000   0.0065908  -0.0000000  -0.0000000   0.0028038  -0.0000000
    6   0.0030040   0.0000000  -0.0065696  -0.0027365  -0.0000000   0.0088740
    7   0.3259775  -0.0000000  -0.1678733   0.0069962  -0.0000000   0.0001627
    8  -0.0000000   0.0174014   0.0000000   0.0000000  -0.0027841  -0.0000000
    9  -0.1678733   0.0000000   0.1963131  -0.0009287   0.0000000  -0.0029569
   10   0.0069962   0.0000000  -0.0009287   0.1850522   0.0000000   0.0931491
   11  -0.0000000  -0.0027841   0.0000000   0.0000000   0.0102564   0.0000000
   12   0.0001627  -0.0000000  -0.0029569   0.0931491   0.0000000   0.0984521
   13  -0.2390471   0.0000000   0.1323182  -0.0190473   0.0000000  -0.0324017
   14   0.0000000  -0.0350830   0.0000000  -0.0000000   0.0024478   0.0000000
   15   0.1464627  -0.0000000  -0.1882384  -0.0047700  -0.0000000  -0.0101518
   16  -0.0169114   0.0000000   0.0439199  -0.1297854  -0.0000000  -0.0606427
   17  -0.0000000   0.0076890  -0.0000000   0.0000000  -0.0193147  -0.0000000
   18   0.0071984   0.0000000  -0.0200954  -0.0811043  -0.0000000  -0.0876480
           13          14          15          16          17          18
    1  -0.2390471   0.0000000  -0.1464627  -0.0169114  -0.0000000  -0.0071984
    2   0.0000000  -0.0350830   0.0000000   0.0000000   0.0076890  -0.0000000
    3  -0.1323182  -0.0000000  -0.1882384  -0.0439199  -0.0000000  -0.0200954
    4  -0.0190473  -0.0000000   0.0047700  -0.1297854  -0.0000000   0.0811043
    5  -0.0000000   0.0024478  -0.0000000   0.0000000  -0.0193147   0.0000000
    6   0.0324017  -0.0000000  -0.0101518   0.0606427   0.0000000  -0.0876480
    7  -0.2390471   0.0000000   0.1464627  -0.0169114  -0.0000000   0.0071984
    8   0.0000000  -0.0350830  -0.0000000   0.0000000   0.0076890   0.0000000
    9   0.1323182   0.0000000  -0.1882384   0.0439199  -0.0000000  -0.0200954
   10  -0.0190473  -0.0000000  -0.0047700  -0.1297854   0.0000000  -0.0811043
   11   0.0000000   0.0024478  -0.0000000  -0.0000000  -0.0193147  -0.0000000
   12  -0.0324017   0.0000000  -0.0101518  -0.0606427  -0.0000000  -0.0876480
   13   0.5758739   0.0000000  -0.0000000  -0.0596851  -0.0000000  -0.0000000
   14   0.0000000   0.1142018   0.0000000  -0.0000000  -0.0489313  -0.0000000
   15  -0.0000000   0.0000000   0.9412161   0.0000000  -0.0000000  -0.5444358
   16  -0.0596851  -0.0000000   0.0000000   0.3530787   0.0000000   0.0000000
   17  -0.0000000  -0.0489313  -0.0000000   0.0000000   0.0721826   0.0000000
   18  -0.0000000  -0.0000000  -0.5444358   0.0000000   0.0000000   0.7599224
 Gradient time:  CPU 173.98 s  wall 45.38 s
 **********************************************************************
 **                                                                  **
 **                       VIBRATIONAL ANALYSIS                       **
 **                       --------------------                       **
 **                                                                  **
 **        VIBRATIONAL FREQUENCIES (CM**-1) AND NORMAL MODES         **
 **     FORCE CONSTANTS (mDYN/ANGSTROM) AND REDUCED MASSES (AMU)     **
 **                  INFRARED INTENSITIES (KM/MOL)                   **
 **                                                                  **
 **********************************************************************


 Mode:                 1                      2                      3
 Frequency:       146.25                 185.28                 261.12
 Force Cnst:      0.2672                 0.4731                 1.0420
 Red. Mass:      21.1991                23.3896                25.9387
 IR Active:          NO                     YES                    YES
 IR Intens:        0.000                  2.706                  0.267
 Raman Active:       YES                    YES                    YES
               X      Y      Z        X      Y      Z        X      Y      Z
 F          0.000  0.657 -0.000   -0.242  0.000  0.478   -0.038  0.000  0.404
 Cl        -0.000 -0.262  0.000    0.061 -0.000 -0.396   -0.391  0.000 -0.317
 F          0.000 -0.657  0.000   -0.242 -0.000 -0.478    0.038  0.000  0.404
 Cl        -0.000  0.262 -0.000    0.061  0.000  0.396    0.391  0.000 -0.317
 C         -0.000 -0.000  0.000    0.103  0.000 -0.000    0.000 -0.000  0.309
 C         -0.000 -0.000  0.000    0.307  0.000 -0.000    0.000 -0.000  0.263
 TransDip  -0.000 -0.000 -0.000    0.053  0.000  0.000   -0.000  0.000 -0.017

 Mode:                 4                      5                      6
 Frequency:       327.35                 430.02                 450.76
 Force Cnst:      0.8294                 2.8328                 2.4449
 Red. Mass:      13.1367                26.0004                20.4236
 IR Active:          YES                    YES                    YES
 IR Intens:        0.000                  0.463                  1.275
 Raman Active:       YES                    YES                    YES
               X      Y      Z        X      Y      Z        X      Y      Z
 F          0.000 -0.185  0.000    0.276 -0.000 -0.438   -0.260 -0.000 -0.478
 Cl        -0.000 -0.120 -0.000   -0.421 -0.000  0.215    0.220 -0.000 -0.212
 F          0.000 -0.185  0.000   -0.276 -0.000 -0.438   -0.260 -0.000  0.478
 Cl         0.000 -0.120 -0.000    0.421 -0.000  0.215    0.220 -0.000  0.212
 C          0.000  0.442  0.000   -0.000  0.000 -0.003   -0.471  0.000 -0.000
 C         -0.000  0.841  0.000    0.000  0.000  0.134    0.015  0.000 -0.000
 TransDip  -0.000 -0.001 -0.000   -0.000  0.000  0.022   -0.036  0.000 -0.000

 Mode:                 7                      8                      9
 Frequency:       588.29                 622.06                 948.29
 Force Cnst:      2.5153                 4.1408                 6.9339
 Red. Mass:      12.3355                18.1625                13.0870
 IR Active:          YES                    YES                    YES
 IR Intens:        8.017                  3.907                153.163
 Raman Active:       YES                    YES                    YES
               X      Y      Z        X      Y      Z        X      Y      Z
 F         -0.000 -0.147  0.000   -0.552  0.000  0.017   -0.062 -0.000 -0.100
 Cl        -0.000  0.026  0.000   -0.161 -0.000  0.124   -0.125 -0.000  0.062
 F          0.000 -0.147 -0.000    0.552  0.000  0.017   -0.062  0.000  0.100
 Cl        -0.000  0.026 -0.000    0.161  0.000  0.124   -0.125 -0.000 -0.062
 C          0.000  0.830 -0.000   -0.000 -0.000 -0.439   -0.043 -0.000  0.000
 C          0.000 -0.516 -0.000    0.000  0.000 -0.340    0.965  0.000 -0.000
 TransDip   0.000  0.091 -0.000    0.000 -0.000 -0.063    0.396 -0.000 -0.000

 Mode:                10                     11                     12
 Frequency:      1026.34                1295.42                1778.88
 Force Cnst:      8.9689                13.1071                22.6304
 Red. Mass:      14.4513                13.2566                12.1381
 IR Active:          YES                    YES                    YES
 IR Intens:      203.400                170.699                169.401
 Raman Active:       YES                    YES                    YES
               X      Y      Z        X      Y      Z        X      Y      Z
 F         -0.300  0.000 -0.260   -0.254  0.000 -0.157   -0.064 -0.000 -0.070
 Cl         0.051 -0.000 -0.052   -0.005  0.000  0.011   -0.012 -0.000  0.012
 F          0.300 -0.000 -0.260   -0.254 -0.000  0.157    0.064 -0.000 -0.070
 Cl        -0.051 -0.000 -0.052   -0.005  0.000 -0.011    0.012  0.000  0.012
 C          0.000 -0.000  0.423    0.903  0.000 -0.000   -0.000  0.000  0.772
 C          0.000  0.000  0.704   -0.071 -0.000 -0.000    0.000 -0.000 -0.621
 TransDip   0.000 -0.000  0.457    0.418  0.000 -0.000    0.000  0.000  0.417

 STANDARD THERMODYNAMIC QUANTITIES AT   298.15 K  AND     1.00 ATM

   This Molecule has  0 Imaginary Frequencies
   Zero point vibrational energy:       11.522 kcal/mol

   Atom    1 Element F  Has Mass   18.99840
   Atom    2 Element Cl Has Mass   34.96885
   Atom    3 Element F  Has Mass   18.99840
   Atom    4 Element Cl Has Mass   34.96885
   Atom    5 Element C  Has Mass   12.00000
   Atom    6 Element C  Has Mass   12.00000
   Molecular Mass:   131.934500 amu
   Principal axes and moments of inertia in amu*Bohr^2:
                             1           2           3
    Eigenvalues --      707.97351   830.82192  1538.79543
          X               0.00000     1.00000     0.00000
          Y               0.00000     0.00000     1.00000
          Z               1.00000     0.00000     0.00000
   Rotational Symmetry Number is   2
   The Molecule is an Asymmetric Top
   Translational Enthalpy:        0.889 kcal/mol
   Rotational Enthalpy:           0.889 kcal/mol
   Vibrational Enthalpy:         13.432 kcal/mol
   gas constant (RT):             0.592 kcal/mol
   Translational Entropy:        40.544  cal/mol.K
   Rotational Entropy:           26.917  cal/mol.K
   Vibrational Entropy:          10.688  cal/mol.K

   Total Enthalpy:               15.802 kcal/mol
   Total Entropy:                78.149  cal/mol.K

 ======================================================================

 STANDARD THERMODYNAMIC QUANTITIES FOR ANHARMONIC VIBRATION -- TOSH

   Zero point vibrational energy: ************ kcal/mol

   Vibrational Enthalpy:       Infinity kcal/mol
   Vibrational Entropy:             NaN  cal/mol.K

   Total Enthalpy:             Infinity kcal/mol
   Total Entropy:                   NaN  cal/mol.K

 ======================================================================

 STANDARD THERMODYNAMIC QUANTITIES FOR ANHARMONIC VIBRATION -- VPT2

   Zero point vibrational energy: ************ kcal/mol

   Vibrational Enthalpy:       Infinity kcal/mol
   Vibrational Entropy:             NaN  cal/mol.K

   Total Enthalpy:             Infinity kcal/mol
   Total Entropy:                   NaN  cal/mol.K

 ======================================================================

Archival summary:
1\1\TWL01\FREQ\ProcedureUnspecified\BasisUnspecified\l222\taweetha\TueAug2800:11:122018TueAug2800:11:122018\0\\#,FREQ,ProcedureUnspecified,BasisUnspecified,\\0,1\Cl\C,1,1.72991\C,2,1.32974,1,121.181\F,3,1.31787,2,124.274,1,-180,0\F,3,1.31787,2,124.274,1,-0,0\Cl,2,1.72991,1,117.637,3,-180,0\\\@

 Total job time:  46.20s(wall), 176.51s(cpu) 
 Tue Aug 28 00:11:12 2018

        *************************************************************
        *                                                           *
        *  Thank you very much for using Q-Chem.  Have a nice day.  *
        *                                                           *
        *************************************************************
