# Supplementary material for: Geometric and energetic data from ab initio calculations of haloethene, haloimine, halomethylenephosphine, haloiminophosphine, halodiazene, halodiphosphene and halocyclopropane
Source: Data Brief. 2019 Nov 2;27:104738. doi: 10.1016/j.dib.2019.104738 (PMC6861602; doi:10.1016/j.dib.2019.104738)
Supplement: Multimedia component 2 [file mmc2.zip › CC/B3LYP/FFCCClF.out]

Q-Chem Developer Version!
                  Welcome to Q-Chem
     A Quantum Leap Into The Future Of Chemistry


 Q-Chem 5.1, Q-Chem, Inc., Pleasanton, CA (2018)

 Yihan Shao,  Zhengting Gan,  E. Epifanovsky,  A. T. B. Gilbert,  M. Wormit,  
 J. Kussmann,  A. W. Lange,  A. Behn,  Jia Deng,  Xintian Feng,  D. Ghosh,  
 M. Goldey,  P. R. Horn,  L. D. Jacobson,  I. Kaliman,  T. Kus,  A. Landau,  
 Jie Liu,  E. I. Proynov,  R. M. Richard,  R. P. Steele,  E. J. Sundstrom,  
 H. L. Woodcock III,  P. M. Zimmerman,  D. Zuev,  B. Albrecht,  E. Alguire,  
 S. A. Baeppler,  D. Barton,  Z. Benda,  Y. A. Bernard,  E. J. Berquist,  
 K. B. Bravaya,  H. Burton,  D. Casanova,  Chun-Min Chang,  Yunqing Chen,  
 A. Chien,  K. D. Closser,  M. P. Coons,  S. Coriani,  S. Dasgupta,  
 A. L. Dempwolff,  M. Diedenhofen,  Hainam Do,  R. G. Edgar,  Po-Tung Fang,  
 S. Faraji,  S. Fatehi,  Qingguo Feng,  K. D. Fenk,  J. Fosso-Tande,  
 Qinghui Ge,  A. Ghysels,  G. Gidofalvi,  J. Gomes,  J. Gonthier,  A. Gunina,  
 D. Hait,  M. W. D. Hanson-Heine,  P. H. P. Harbach,  A. W. Hauser,  
 J. E. Herr,  E. G. Hohenstein,  Z. C. Holden,  Kerwin Hui,  B. C. Huynh,  
 T.-C. Jagau,  Hyunjun Ji,  B. Kaduk,  K. Khistyaev,  Jaehoon Kim,  
 P. Klunzinger,  K. Koh,  D. Kosenkov,  L. Koulias,  T. Kowalczyk,  
 C. M. Krauter,  A. Kunitsa,  Ka Un Lao,  A. Laurent,  K. V. Lawler,  
 Joonho Lee,  D. Lefrancois,  S. Lehtola,  D. S. Levine,  Yi-Pei Li,  
 You-Sheng Lin,  Fenglai Liu,  E. Livshits,  A. Luenser,  P. Manohar,  
 E. Mansoor,  S. F. Manzer,  Shan-Ping Mao,  Yuezhi Mao,  N. Mardirossian,  
 A. V. Marenich,  T. Markovich,  L. A. Martinez-Martinez,  S. A. Maurer,  
 N. J. Mayhall,  S. C. McKenzie,  J.-M. Mewes,  A. F. Morrison,  
 J. W. Mullinax,  K. Nanda,  T. S. Nguyen-Beck,  R. Olivares-Amaya,  
 J. A. Parkhill,  T. M. Perrine,  F. Plasser,  P. Pokhilko,  S. Prager,  
 A. Prociuk,  E. Ramos,  D. R. Rehn,  F. Rob,  M. Schneider,  N. Sergueev,  
 S. M. Sharada,  S. Sharma,  D. W. Small,  T. Stauch,  T. Stein,  
 Yu-Chuan Su,  A. J. W. Thom,  A. Tkatchenko,  T. Tsuchimochi,  N. M. Tubman,  
 L. Vogt,  M. L. Vidal,  O. Vydrov,  M. A. Watson,  J. Wenzel,  
 M. de Wergifosse,  T. A. Wesolowski,  A. White,  J. Witte,  A. Yamada,  
 Jun Yang,  K. Yao,  S. Yeganeh,  S. R. Yost,  Zhi-Qiang You,  A. Zech,  
 Igor Ying Zhang,  Xing Zhang,  Yan Zhao,  Ying Zhu,  B. R. Brooks,  
 G. K. L. Chan,  C. J. Cramer,  M. S. Gordon,  W. J. Hehre,  A. Klamt,  
 M. W. Schmidt,  C. D. Sherrill,  D. G. Truhlar,  A. Aspuru-Guzik,  R. Baer,  
 A. T. Bell,  N. A. Besley,  Jeng-Da Chai,  A. E. DePrince, III,  
 R. A. DiStasio Jr.,  A. Dreuw,  B. D. Dunietz,  T. R. Furlani,  
 Chao-Ping Hsu,  Yousung Jung,  Jing Kong,  D. S. Lambrecht,  WanZhen Liang,  
 C. Ochsenfeld,  V. A. Rassolov,  L. V. Slipchenko,  J. E. Subotnik,  
 T. Van Voorhis,  J. M. Herbert,  A. I. Krylov,  P. M. W. Gill,  M. Head-Gordon

 Contributors to earlier versions of Q-Chem not listed above: 
 R. D. Adamson,  B. Austin,  J. Baker,  G. J. O. Beran,  K. Brandhorst,  
 S. T. Brown,  E. F. C. Byrd,  A. K. Chakraborty,  C.-L. Cheng,  
 Siu Hung Chien,  D. M. Chipman,  D. L. Crittenden,  H. Dachsel,  
 R. J. Doerksen,  A. D. Dutoi,  L. Fusti-Molnar,  W. A. Goddard III,  
 A. Golubeva-Zadorozhnaya,  S. R. Gwaltney,  G. Hawkins,  A. Heyden,  
 S. Hirata,  G. Kedziora,  F. J. Keil,  C. Kelley,  Jihan Kim,  R. A. King,  
 R. Z. Khaliullin,  P. P. Korambath,  W. Kurlancheek,  A. M. Lee,  M. S. Lee,  
 S. V. Levchenko,  Ching Yeh Lin,  D. Liotard,  R. C. Lochan,  I. Lotan,  
 P. E. Maslen,  N. Nair,  D. P. O'Neill,  D. Neuhauser,  E. Neuscamman,  
 C. M. Oana,  R. Olson,  B. Peters,  R. Peverati,  P. A. Pieniazek,  
 Y. M. Rhee,  J. Ritchie,  M. A. Rohrdanz,  E. Rosta,  N. J. Russ,  
 H. F. Schaefer III,  N. E. Schultz,  N. Shenvi,  A. C. Simmonett,  A. Sodt,  
 D. Stuck,  K. S. Thanthiriwatte,  V. Vanovschi,  Tao Wang,  A. Warshel,  
 C. F. Williams,  Q. Wu,  X. Xu,  W. Zhang

 Please cite Q-Chem as follows:
 Y. Shao et al., Mol. Phys. 113, 184-215 (2015)
 DOI: 10.1080/00268976.2014.952696

 Q-Chem 5.1.1 for Intel X86 EM64T Linux

 Parts of Q-Chem use Armadillo 8.300.2 (Tropical Shenanigans).
 http://arma.sourceforge.net/

 Q-Chem begins on Tue Aug 28 21:59:16 2018  

Host: 
0

     Scratch files written to /scratch/taweetham/qchem26285//
Input Ideriv = 2
Curr. Ideriv = -1
Max.  Ideriv = 2

Checking the input file for inconsistencies... 	...done.

--------------------------------------------------------------
User input:
--------------------------------------------------------------
inp/FClFF.inp
$molecule
0	1
  F    2.9209924    0.8851786   -0.0000000
 Cl    0.0599931    1.6024806    0.0000000
  F    2.6041672   -1.4382910   -0.0000000
  F   -0.0688255   -1.0885449    0.0000000
  C    2.0817665   -0.1840370    0.0000000
  C    0.7583007   -0.0105665    0.0000000
$end
$rem
   JOB_TYPE		OPTIMIZATION
   BASIS		6-311++G**
   EXCHANGE		B3LYP
$end

--------------------------------------------------------------
 ----------------------------------------------------------------
             Standard Nuclear Orientation (Angstroms)
    I     Atom           X                Y                Z
 ----------------------------------------------------------------
    1      F       0.8866105289    -1.6262785890     0.0000000000
    2      Cl     -1.7717027586    -0.3483076900    -0.0000000000
    3      F       2.1287602027     0.3626792731     0.0000000000
    4      F      -0.1499744491     1.8030197522     0.0000000000
    5      C       0.9250910922    -0.2675875437     0.0000000000
    6      C      -0.2033610333     0.4453286775    -0.0000000000
 ----------------------------------------------------------------
 Molecular Point Group                 Cs    NOp =  2
 Largest Abelian Subgroup              Cs    NOp =  2
 Nuclear Repulsion Energy =   288.8394574505 hartrees
 There are       28 alpha and       28 beta electrons
 Requested basis set is 6-311++G(d,p)
 There are 43 shells and 140 basis functions

 Total QAlloc Memory Limit   2000 MB
 Mega-Array Size       188 MB
 MEM_STATIC part       192 MB
 A cutoff of  1.0D-11 yielded    831 shell pairs
 There are      9286 function pairs (     10093 Cartesian)
 Smallest overlap matrix eigenvalue = 8.34E-05

 Scale SEOQF with 1.000000e-01/1.000000e-01/1.000000e-01

 Standard Electronic Orientation quadrupole field applied
 Nucleus-field energy     =     0.0000000080 hartrees
 Guess from superposition of atomic densities
 Warning:  Energy on first SCF cycle will be non-variational
 SAD guess density has 56.000000 electrons

 -----------------------------------------------------------------------
  General SCF calculation program by
  Eric Jon Sundstrom, Paul Horn, Yuezhi Mao, Dmitri Zuev, Alec White,
  David Stuck, Shaama M.S., Shane Yost, Joonho Lee, David Small,
  Daniel Levine, Susi Lehtola, Hugh Burton, Evgeny Epifanovsky
 -----------------------------------------------------------------------
 Exchange:     0.2000 Hartree-Fock + 0.0800 Slater + 0.7200 B88
 Correlation:  0.1900 VWN1RPA + 0.8100 LYP
 Using SG-1 standard quadrature grid
 A restricted SCF calculation will be
 performed using DIIS
 SCF converges when DIIS error is below 1.0e-08
 ---------------------------------------
  Cycle       Energy         DIIS error
 ---------------------------------------
    1    -836.8859697686      4.63e-02  
    2    -835.9744352961      5.03e-03  
    3    -835.9209209991      7.66e-03  
    4    -836.0120972515      8.77e-04  
    5    -836.0132462189      2.36e-04  
    6    -836.0133217957      1.02e-04  
    7    -836.0133378540      2.47e-05  
    8    -836.0133391237      6.85e-06  
    9    -836.0133392216      2.01e-06  
   10    -836.0133392300      6.54e-07  
   11    -836.0133392308      1.38e-07  
   12    -836.0133392309      7.41e-08  
   13    -836.0133392309      9.43e-09  Convergence criterion met
 ---------------------------------------
 SCF time:   CPU 16.27s  wall 16.00s 
 SCF   energy in the final basis set =     -836.0133392309
 Total energy in the final basis set =     -836.0133392309

 --------------------------------------------------------------
             Orbital Energies (a.u.) and Symmetries
 --------------------------------------------------------------

 Alpha MOs, Restricted
 -- Occupied --                  
-101.60  -24.75  -24.75  -24.74  -10.38  -10.35   -9.52   -7.28
  1 A'    2 A'    3 A'    4 A'    5 A'    6 A'    7 A'    8 A'                 
 -7.271  -7.271  -1.307  -1.276  -1.264  -0.914  -0.805  -0.664
  1 A"    9 A'   10 A'   11 A'   12 A'   13 A'   14 A'   15 A'                 
 -0.619  -0.604  -0.556  -0.536  -0.506  -0.487  -0.484  -0.472
 16 A'   17 A'    2 A"   18 A'    3 A"   19 A'    4 A"   20 A'                 
 -0.442  -0.387  -0.366  -0.285
 21 A'    5 A"   22 A'    6 A"                                                 
 -- Virtual --                   
 -0.030  -0.024  -0.015   0.012   0.034   0.050   0.069   0.071
 23 A'    7 A"   24 A'   25 A'   26 A'    8 A"   27 A'   28 A'                 
  0.080   0.086   0.093   0.103   0.108   0.130   0.156   0.165
 29 A'    9 A"   30 A'   10 A"   31 A'   32 A'   33 A'   34 A'                 
  0.235   0.240   0.266   0.285   0.289   0.302   0.303   0.319
 11 A"   35 A'   36 A'   37 A'   12 A"   38 A'   39 A'   40 A'                 
  0.332   0.336   0.356   0.360   0.373   0.427   0.441   0.441
 13 A"   41 A'   42 A'   43 A'   44 A'   45 A'   14 A"   46 A'                 
  0.480   0.501   0.542   0.560   0.676   0.699   0.747   0.804
 47 A'   15 A"   48 A'   16 A"   49 A'   50 A'   51 A'   52 A'                 
  0.818   0.824   0.862   0.893   0.923   1.050   1.080   1.124
 17 A"   18 A"   53 A'   54 A'   55 A'   56 A'   19 A"   57 A'                 
  1.131   1.282   1.308   1.353   1.356   1.372   1.379   1.399
 20 A"   21 A"   58 A'   59 A'   22 A"   23 A"   60 A'   61 A'                 
  1.416   1.454   1.527   1.552   1.612   1.641   1.823   1.839
 62 A'   63 A'   64 A'   24 A"   65 A'   66 A'   67 A'   25 A"                 
  1.862   1.922   1.952   2.108   2.136   2.221   2.322   2.434
 68 A'   69 A'   70 A'   71 A'   72 A'   26 A"   73 A'   74 A'                 
  2.546   2.757   2.929   3.007   3.099   3.375   3.713   3.725
 27 A"   28 A"   75 A'   76 A'   77 A'   78 A'   29 A"   30 A"                 
  3.734   3.745   3.758   3.787   3.850   3.896   3.905   3.970
 79 A'   31 A"   80 A'   81 A'   82 A'   32 A"   33 A"   34 A"                 
  4.065   4.116   4.512   4.793   4.862   6.206   6.245   6.283
 83 A'   84 A'   85 A'   86 A'   87 A'   35 A"   36 A"   37 A"                 
  6.298   6.312   6.333   6.382   6.687   6.761   9.702  23.299
 88 A'   89 A'   90 A'   91 A'   92 A'   93 A'   94 A'   95 A'                 
 24.020  25.768  25.890  26.334  66.690  66.693  66.731 215.682
 96 A'   38 A"   97 A'   98 A'   99 A'  100 A'  101 A'  102 A'                 

 Beta MOs, Restricted
 -- Occupied --                  
-101.60  -24.75  -24.75  -24.74  -10.38  -10.35   -9.52   -7.28
  1 A'    2 A'    3 A'    4 A'    5 A'    6 A'    7 A'    8 A'                 
 -7.271  -7.271  -1.307  -1.276  -1.264  -0.914  -0.805  -0.664
  1 A"    9 A'   10 A'   11 A'   12 A'   13 A'   14 A'   15 A'                 
 -0.619  -0.604  -0.556  -0.536  -0.506  -0.487  -0.484  -0.472
 16 A'   17 A'    2 A"   18 A'    3 A"   19 A'    4 A"   20 A'                 
 -0.442  -0.387  -0.366  -0.285
 21 A'    5 A"   22 A'    6 A"                                                 
 -- Virtual --                   
 -0.030  -0.024  -0.015   0.012   0.034   0.050   0.069   0.071
 23 A'    7 A"   24 A'   25 A'   26 A'    8 A"   27 A'   28 A'                 
  0.080   0.086   0.093   0.103   0.108   0.130   0.156   0.165
 29 A'    9 A"   30 A'   10 A"   31 A'   32 A'   33 A'   34 A'                 
  0.235   0.240   0.266   0.285   0.289   0.302   0.303   0.319
 11 A"   35 A'   36 A'   37 A'   12 A"   38 A'   39 A'   40 A'                 
  0.332   0.336   0.356   0.360   0.373   0.427   0.441   0.441
 13 A"   41 A'   42 A'   43 A'   44 A'   45 A'   14 A"   46 A'                 
  0.480   0.501   0.542   0.560   0.676   0.699   0.747   0.804
 47 A'   15 A"   48 A'   16 A"   49 A'   50 A'   51 A'   52 A'                 
  0.818   0.824   0.862   0.893   0.923   1.050   1.080   1.124
 17 A"   18 A"   53 A'   54 A'   55 A'   56 A'   19 A"   57 A'                 
  1.131   1.282   1.308   1.353   1.356   1.372   1.379   1.399
 20 A"   21 A"   58 A'   59 A'   22 A"   23 A"   60 A'   61 A'                 
  1.416   1.454   1.527   1.552   1.612   1.641   1.823   1.839
 62 A'   63 A'   64 A'   24 A"   65 A'   66 A'   67 A'   25 A"                 
  1.862   1.922   1.952   2.108   2.136   2.221   2.322   2.434
 68 A'   69 A'   70 A'   71 A'   72 A'   26 A"   73 A'   74 A'                 
  2.546   2.757   2.929   3.007   3.099   3.375   3.713   3.725
 27 A"   28 A"   75 A'   76 A'   77 A'   78 A'   29 A"   30 A"                 
  3.734   3.745   3.758   3.787   3.850   3.896   3.905   3.970
 79 A'   31 A"   80 A'   81 A'   82 A'   32 A"   33 A"   34 A"                 
  4.065   4.116   4.512   4.793   4.862   6.206   6.245   6.283
 83 A'   84 A'   85 A'   86 A'   87 A'   35 A"   36 A"   37 A"                 
  6.298   6.312   6.333   6.382   6.687   6.761   9.702  23.299
 88 A'   89 A'   90 A'   91 A'   92 A'   93 A'   94 A'   95 A'                 
 24.020  25.768  25.890  26.334  66.690  66.693  66.731 215.682
 96 A'   38 A"   97 A'   98 A'   99 A'  100 A'  101 A'  102 A'                 
 --------------------------------------------------------------

          Ground-State Mulliken Net Atomic Charges

     Atom                 Charge (a.u.)
  ----------------------------------------
      1 F                    -0.098098
      2 Cl                    0.237546
      3 F                    -0.110047
      4 F                    -0.058563
      5 C                     0.030589
      6 C                    -0.001427
  ----------------------------------------
  Sum of atomic charges =     0.000000

 -----------------------------------------------------------------
                    Cartesian Multipole Moments
 -----------------------------------------------------------------
    Charge (ESU x 10^10)
                 0.0000
    Dipole Moment (Debye)
         X      -0.4378      Y      -0.4299      Z       0.0000
       Tot       0.6135
    Quadrupole Moments (Debye-Ang)
        XX     -38.7725     XY       0.4838     YY     -41.3270
        XZ      -0.0000     YZ      -0.0000     ZZ     -37.9932
    Octopole Moments (Debye-Ang^2)
       XXX       3.6866    XXY      -2.6096    XYY       2.6110
       YYY       0.7809    XXZ      -0.0000    XYZ       0.0000
       YYZ       0.0000    XZZ       5.4337    YZZ       0.8349
       ZZZ       0.0000
    Hexadecapole Moments (Debye-Ang^3)
      XXXX    -447.2139   XXXY       3.3122   XXYY    -112.8937
      XYYY       0.7134   YYYY    -239.2798   XXXZ       0.0000
      XXYZ      -0.0000   XYYZ       0.0000   YYYZ       0.0000
      XXZZ     -82.5943   XYZZ      -1.7294   YYZZ     -44.2165
      XZZZ       0.0000   YZZZ      -0.0000   ZZZZ     -35.8837
 -----------------------------------------------------------------
 Calculating analytic gradient of the SCF energy
 Gradient of SCF Energy
            1           2           3           4           5           6
    1  -0.0181055  -0.0140816   0.0223172   0.0076797   0.0006758   0.0015143
    2  -0.0350406  -0.0166657   0.0301970   0.0245580  -0.0025245  -0.0005242
    3  -0.0000000   0.0000000   0.0000000   0.0000000  -0.0000000  -0.0000000
 Max gradient component =       3.504E-02
 RMS gradient           =       1.512E-02
 Gradient time:  CPU 4.72 s  wall 4.72 s
 Geometry Optimization Parameters
   NAtoms,    NIC,     NZ,  NCons,   NDum,   NFix, NCnnct, MaxDiis
        6      27       0       0       0       0       0       0


** GEOMETRY OPTIMIZATION IN DELOCALIZED INTERNAL COORDINATES **
   Searching for a Minimum

   Optimization Cycle:   1

                       Coordinates (Angstroms)
     ATOM                X               Y               Z
      1  F         0.8866105289   -1.6262785890    0.0000000000
      2  Cl       -1.7717027586   -0.3483076900    0.0000000000
      3  F         2.1287602027    0.3626792731    0.0000000000
      4  F        -0.1499744491    1.8030197522    0.0000000000
      5  C         0.9250910922   -0.2675875437    0.0000000000
      6  C        -0.2033610333    0.4453286775    0.0000000000
   Point Group: cs    Number of degrees of freedom:     9


   Energy is   -836.013339231


 Attempting to Generate Delocalized Internal Coordinates

  9 Hessian modes will be used to form the next step
  Hessian Eigenvalues:
     0.250000    0.250000    0.250000    0.250000    0.297525    0.531023
     0.532030    0.532119    0.583894

 Minimum Search - Taking Simple RFO Step
 Searching for Lamda that Minimizes Along All modes
 Value Taken    Lamda =  -0.01318959
 Step Taken.  Stepsize is  0.195534

                             Maximum     Tolerance    Cnvgd?
         Gradient           0.067785      0.000300      NO
         Displacement       0.166137      0.001200      NO
         Energy change     *********      0.000001      NO


 New Cartesian Coordinates Obtained by Inverse Iteration

 Displacement from previous Coordinates is:  0.261768
 ----------------------------------------------------------------
             Standard Nuclear Orientation (Angstroms)
    I     Atom           X                Y                Z
 ----------------------------------------------------------------
    1      F       0.9677133045    -1.5878848862     0.0000000000
    2      Cl     -1.7817619512    -0.2827660895     0.0000000000
    3      F       2.1140526700     0.3021430961     0.0000000000
    4      F      -0.1855636270     1.7679663754     0.0000000000
    5      C       0.9151950040    -0.2642496224     0.0000000000
    6      C      -0.2142118174     0.4336450067     0.0000000000
 ----------------------------------------------------------------
 Molecular Point Group                 Cs    NOp =  2
 Largest Abelian Subgroup              Cs    NOp =  2
 Nuclear Repulsion Energy =   292.5324089532 hartrees
 There are       28 alpha and       28 beta electrons
 Applying Cartesian multipole field
    Component          Value
    ---------          -----
     (2,0,0)        1.00000E-11
     (0,2,0)        2.00000E-11
     (0,0,2)       -3.00000E-11
 Nucleus-field energy     =     0.0000000078 hartrees
 Requested basis set is 6-311++G(d,p)
 There are 43 shells and 140 basis functions
 A cutoff of  1.0D-11 yielded    833 shell pairs
 There are      9306 function pairs (     10113 Cartesian)
 Smallest overlap matrix eigenvalue = 7.52E-05
 Guess MOs from SCF MO coefficient file

 -----------------------------------------------------------------------
  General SCF calculation program by
  Eric Jon Sundstrom, Paul Horn, Yuezhi Mao, Dmitri Zuev, Alec White,
  David Stuck, Shaama M.S., Shane Yost, Joonho Lee, David Small,
  Daniel Levine, Susi Lehtola, Hugh Burton, Evgeny Epifanovsky
 -----------------------------------------------------------------------
 Exchange:     0.2000 Hartree-Fock + 0.0800 Slater + 0.7200 B88
 Correlation:  0.1900 VWN1RPA + 0.8100 LYP
 Using SG-1 standard quadrature grid
 A restricted SCF calculation will be
 performed using DIIS
 SCF converges when DIIS error is below 1.0e-08
 ---------------------------------------
  Cycle       Energy         DIIS error
 ---------------------------------------
    1    -836.0158244197      1.30e-03  
    2    -836.0207936260      4.08e-04  
    3    -836.0207102295      4.60e-04  
    4    -836.0211051188      1.04e-04  
    5    -836.0211210121      3.06e-05  
    6    -836.0211230290      1.06e-05  
    7    -836.0211232571      2.96e-06  
    8    -836.0211232723      8.53e-07  
    9    -836.0211232736      1.33e-07  
   10    -836.0211232737      7.24e-08  
   11    -836.0211232737      1.16e-08  
   12    -836.0211232737      3.49e-09  Convergence criterion met
 ---------------------------------------
 SCF time:   CPU 14.90s  wall 15.00s 
 SCF   energy in the final basis set =     -836.0211232737
 Total energy in the final basis set =     -836.0211232737

 --------------------------------------------------------------
             Orbital Energies (a.u.) and Symmetries
 --------------------------------------------------------------

 Alpha MOs, Restricted
 -- Occupied --                  
-101.60  -24.75  -24.75  -24.74  -10.38  -10.34   -9.52   -7.28
  1 A'    2 A'    3 A'    4 A'    5 A'    6 A'    7 A'    8 A'                 
 -7.269  -7.269  -1.325  -1.285  -1.269  -0.919  -0.805  -0.672
  9 A'    1 A"   10 A'   11 A'   12 A'   13 A'   14 A'   15 A'                 
 -0.624  -0.611  -0.566  -0.539  -0.511  -0.495  -0.484  -0.467
 16 A'   17 A'    2 A"   18 A'    3 A"   19 A'    4 A"   20 A'                 
 -0.443  -0.388  -0.366  -0.278
 21 A'    5 A"   22 A'    6 A"                                                 
 -- Virtual --                   
 -0.018  -0.012  -0.008   0.021   0.038   0.050   0.070   0.073
 23 A'    7 A"   24 A'   25 A'   26 A'    8 A"   27 A'   28 A'                 
  0.086   0.086   0.098   0.104   0.122   0.139   0.163   0.177
 29 A'    9 A"   30 A'   10 A"   31 A'   32 A'   33 A'   34 A'                 
  0.235   0.241   0.266   0.288   0.291   0.301   0.306   0.319
 11 A"   35 A'   36 A'   12 A"   37 A'   38 A'   39 A'   40 A'                 
  0.332   0.340   0.359   0.372   0.377   0.438   0.440   0.443
 13 A"   41 A'   42 A'   43 A'   44 A'   45 A'   14 A"   46 A'                 
  0.491   0.502   0.552   0.563   0.678   0.710   0.741   0.803
 47 A'   15 A"   48 A'   16 A"   49 A'   50 A'   51 A'   52 A'                 
  0.819   0.825   0.865   0.909   0.922   1.070   1.089   1.137
 17 A"   18 A"   53 A'   54 A'   55 A'   56 A'   19 A"   57 A'                 
  1.147   1.289   1.297   1.354   1.356   1.371   1.389   1.402
 20 A"   21 A"   58 A'   22 A"   59 A'   23 A"   60 A'   61 A'                 
  1.409   1.463   1.519   1.555   1.636   1.672   1.819   1.841
 62 A'   63 A'   64 A'   24 A"   65 A'   66 A'   67 A'   25 A"                 
  1.857   1.927   1.957   2.114   2.200   2.224   2.365   2.451
 68 A'   69 A'   70 A'   71 A'   72 A'   26 A"   73 A'   74 A'                 
  2.551   2.767   2.979   3.036   3.136   3.425   3.710   3.723
 27 A"   28 A"   75 A'   76 A'   77 A'   78 A'   29 A"   30 A"                 
  3.733   3.747   3.757   3.794   3.848   3.912   3.959   3.993
 79 A'   31 A"   80 A'   81 A'   82 A'   32 A"   33 A"   34 A"                 
  4.101   4.202   4.527   4.814   4.906   6.210   6.241   6.282
 83 A'   84 A'   85 A'   86 A'   87 A'   35 A"   36 A"   37 A"                 
  6.304   6.320   6.343   6.396   6.721   6.840   9.720  23.342
 88 A'   89 A'   90 A'   91 A'   92 A'   93 A'   94 A'   95 A'                 
 24.059  25.773  25.908  26.363  66.693  66.697  66.743 215.702
 96 A'   38 A"   97 A'   98 A'   99 A'  100 A'  101 A'  102 A'                 

 Beta MOs, Restricted
 -- Occupied --                  
-101.60  -24.75  -24.75  -24.74  -10.38  -10.34   -9.52   -7.28
  1 A'    2 A'    3 A'    4 A'    5 A'    6 A'    7 A'    8 A'                 
 -7.269  -7.269  -1.325  -1.285  -1.269  -0.919  -0.805  -0.672
  9 A'    1 A"   10 A'   11 A'   12 A'   13 A'   14 A'   15 A'                 
 -0.624  -0.611  -0.566  -0.539  -0.511  -0.495  -0.484  -0.467
 16 A'   17 A'    2 A"   18 A'    3 A"   19 A'    4 A"   20 A'                 
 -0.443  -0.388  -0.366  -0.278
 21 A'    5 A"   22 A'    6 A"                                                 
 -- Virtual --                   
 -0.018  -0.012  -0.008   0.021   0.038   0.050   0.070   0.073
 23 A'    7 A"   24 A'   25 A'   26 A'    8 A"   27 A'   28 A'                 
  0.086   0.086   0.098   0.104   0.122   0.139   0.163   0.177
 29 A'    9 A"   30 A'   10 A"   31 A'   32 A'   33 A'   34 A'                 
  0.235   0.241   0.266   0.288   0.291   0.301   0.306   0.319
 11 A"   35 A'   36 A'   12 A"   37 A'   38 A'   39 A'   40 A'                 
  0.332   0.340   0.359   0.372   0.377   0.438   0.440   0.443
 13 A"   41 A'   42 A'   43 A'   44 A'   45 A'   14 A"   46 A'                 
  0.491   0.502   0.552   0.563   0.678   0.710   0.741   0.803
 47 A'   15 A"   48 A'   16 A"   49 A'   50 A'   51 A'   52 A'                 
  0.819   0.825   0.865   0.909   0.922   1.070   1.089   1.137
 17 A"   18 A"   53 A'   54 A'   55 A'   56 A'   19 A"   57 A'                 
  1.147   1.289   1.297   1.354   1.356   1.371   1.389   1.402
 20 A"   21 A"   58 A'   22 A"   59 A'   23 A"   60 A'   61 A'                 
  1.409   1.463   1.519   1.555   1.636   1.672   1.819   1.841
 62 A'   63 A'   64 A'   24 A"   65 A'   66 A'   67 A'   25 A"                 
  1.857   1.927   1.957   2.114   2.200   2.224   2.365   2.451
 68 A'   69 A'   70 A'   71 A'   72 A'   26 A"   73 A'   74 A'                 
  2.551   2.767   2.979   3.036   3.136   3.425   3.710   3.723
 27 A"   28 A"   75 A'   76 A'   77 A'   78 A'   29 A"   30 A"                 
  3.733   3.747   3.757   3.794   3.848   3.912   3.959   3.993
 79 A'   31 A"   80 A'   81 A'   82 A'   32 A"   33 A"   34 A"                 
  4.101   4.202   4.527   4.814   4.906   6.210   6.241   6.282
 83 A'   84 A'   85 A'   86 A'   87 A'   35 A"   36 A"   37 A"                 
  6.304   6.320   6.343   6.396   6.721   6.840   9.720  23.342
 88 A'   89 A'   90 A'   91 A'   92 A'   93 A'   94 A'   95 A'                 
 24.059  25.773  25.908  26.363  66.693  66.697  66.743 215.702
 96 A'   38 A"   97 A'   98 A'   99 A'  100 A'  101 A'  102 A'                 
 --------------------------------------------------------------

          Ground-State Mulliken Net Atomic Charges

     Atom                 Charge (a.u.)
  ----------------------------------------
      1 F                    -0.093814
      2 Cl                    0.235350
      3 F                    -0.103134
      4 F                    -0.045858
      5 C                     0.023307
      6 C                    -0.015850
  ----------------------------------------
  Sum of atomic charges =     0.000000

 -----------------------------------------------------------------
                    Cartesian Multipole Moments
 -----------------------------------------------------------------
    Charge (ESU x 10^10)
                 0.0000
    Dipole Moment (Debye)
         X      -0.4345      Y      -0.3858      Z       0.0000
       Tot       0.5811
    Quadrupole Moments (Debye-Ang)
        XX     -38.7061     XY       0.5316     YY     -41.1508
        XZ      -0.0000     YZ       0.0000     ZZ     -37.8331
    Octopole Moments (Debye-Ang^2)
       XXX       3.8435    XXY      -2.4298    XYY       3.0776
       YYY      -0.5989    XXZ       0.0000    XYZ       0.0000
       YYZ       0.0000    XZZ       5.6353    YZZ       0.3116
       ZZZ       0.0000
    Hexadecapole Moments (Debye-Ang^3)
      XXXX    -449.5817   XXXY      10.7424   XXYY    -112.4435
      XYYY       8.2151   YYYY    -226.6583   XXXZ      -0.0000
      XXYZ       0.0000   XYYZ      -0.0000   YYYZ       0.0000
      XXZZ     -83.1488   XYZZ       0.9946   YYZZ     -42.0254
      XZZZ      -0.0000   YZZZ       0.0000   ZZZZ     -35.6417
 -----------------------------------------------------------------
 Calculating analytic gradient of the SCF energy
 Gradient of SCF Energy
            1           2           3           4           5           6
    1  -0.0016325  -0.0029008   0.0043125   0.0007328  -0.0022137   0.0017018
    2  -0.0065392  -0.0027182   0.0043269   0.0013866   0.0004755   0.0030685
    3   0.0000000  -0.0000000   0.0000000   0.0000000   0.0000000  -0.0000000
 Max gradient component =       6.539E-03
 RMS gradient           =       2.565E-03
 Gradient time:  CPU 4.78 s  wall 4.78 s
 Geometry Optimization Parameters
   NAtoms,    NIC,     NZ,  NCons,   NDum,   NFix, NCnnct, MaxDiis
        6      27       0       0       0       0       0       0

 Cartesian Hessian Update
 Hessian Updated using BFGS Update


** GEOMETRY OPTIMIZATION IN DELOCALIZED INTERNAL COORDINATES **
   Searching for a Minimum

   Optimization Cycle:   2

                       Coordinates (Angstroms)
     ATOM                X               Y               Z
      1  F         0.9677133045   -1.5878848862    0.0000000000
      2  Cl       -1.7817619512   -0.2827660895    0.0000000000
      3  F         2.1140526700    0.3021430961    0.0000000000
      4  F        -0.1855636270    1.7679663754    0.0000000000
      5  C         0.9151950040   -0.2642496224    0.0000000000
      6  C        -0.2142118174    0.4336450067    0.0000000000
   Point Group: cs    Number of degrees of freedom:     9


   Energy is   -836.021123274

 Hessian Updated using BFGS Update

  7 Hessian modes will be used to form the next step
  Hessian Eigenvalues:
     0.240819    0.251428    0.292252    0.495508    0.531657    0.535821
     0.583404

 Minimum Search - Taking Simple RFO Step
 Searching for Lamda that Minimizes Along All modes
 Value Taken    Lamda =  -0.00033892
 Step Taken.  Stepsize is  0.032963

                             Maximum     Tolerance    Cnvgd?
         Gradient           0.010024      0.000300      NO
         Displacement       0.028366      0.001200      NO
         Energy change     -0.007784      0.000001      NO


 New Cartesian Coordinates Obtained by Inverse Iteration

 Displacement from previous Coordinates is:  0.040343
 ----------------------------------------------------------------
             Standard Nuclear Orientation (Angstroms)
    I     Atom           X                Y                Z
 ----------------------------------------------------------------
    1      F       0.9786190259    -1.5796236693     0.0000000000
    2      Cl     -1.7815897836    -0.2727473734     0.0000000000
    3      F       2.1102733646     0.2930039010     0.0000000000
    4      F      -0.1900657243     1.7624885176     0.0000000000
    5      C       0.9142954858    -0.2639629536     0.0000000000
    6      C      -0.2161087857     0.4296954578     0.0000000000
 ----------------------------------------------------------------
 Molecular Point Group                 Cs    NOp =  2
 Largest Abelian Subgroup              Cs    NOp =  2
 Nuclear Repulsion Energy =   293.3352069067 hartrees
 There are       28 alpha and       28 beta electrons
 Applying Cartesian multipole field
    Component          Value
    ---------          -----
     (2,0,0)        1.00000E-11
     (0,2,0)        2.00000E-11
     (0,0,2)       -3.00000E-11
 Nucleus-field energy     =     0.0000000077 hartrees
 Requested basis set is 6-311++G(d,p)
 There are 43 shells and 140 basis functions
 A cutoff of  1.0D-11 yielded    833 shell pairs
 There are      9306 function pairs (     10113 Cartesian)
 Smallest overlap matrix eigenvalue = 7.38E-05
 Guess MOs from SCF MO coefficient file

 -----------------------------------------------------------------------
  General SCF calculation program by
  Eric Jon Sundstrom, Paul Horn, Yuezhi Mao, Dmitri Zuev, Alec White,
  David Stuck, Shaama M.S., Shane Yost, Joonho Lee, David Small,
  Daniel Levine, Susi Lehtola, Hugh Burton, Evgeny Epifanovsky
 -----------------------------------------------------------------------
 Exchange:     0.2000 Hartree-Fock + 0.0800 Slater + 0.7200 B88
 Correlation:  0.1900 VWN1RPA + 0.8100 LYP
 Using SG-1 standard quadrature grid
 A restricted SCF calculation will be
 performed using DIIS
 SCF converges when DIIS error is below 1.0e-08
 ---------------------------------------
  Cycle       Energy         DIIS error
 ---------------------------------------
    1    -836.0211250156      2.26e-04  
    2    -836.0212602911      7.39e-05  
    3    -836.0212588485      8.05e-05  
    4    -836.0212706193      1.67e-05  
    5    -836.0212709967      4.58e-06  
    6    -836.0212710390      1.86e-06  
    7    -836.0212710464      4.92e-07  
    8    -836.0212710468      1.62e-07  
    9    -836.0212710468      2.49e-08  
   10    -836.0212710469      1.34e-08  
   11    -836.0212710469      2.24e-09  Convergence criterion met
 ---------------------------------------
 SCF time:   CPU 13.69s  wall 14.00s 
 SCF   energy in the final basis set =     -836.0212710469
 Total energy in the final basis set =     -836.0212710469

 --------------------------------------------------------------
             Orbital Energies (a.u.) and Symmetries
 --------------------------------------------------------------

 Alpha MOs, Restricted
 -- Occupied --                  
-101.60  -24.75  -24.75  -24.74  -10.38  -10.34   -9.51   -7.28
  1 A'    2 A'    3 A'    4 A'    5 A'    6 A'    7 A'    8 A'                 
 -7.269  -7.269  -1.329  -1.285  -1.270  -0.920  -0.805  -0.673
  9 A'    1 A"   10 A'   11 A'   12 A'   13 A'   14 A'   15 A'                 
 -0.625  -0.612  -0.568  -0.539  -0.512  -0.497  -0.485  -0.467
 16 A'   17 A'    2 A"   18 A'    3 A"   19 A'    4 A"   20 A'                 
 -0.443  -0.388  -0.366  -0.277
 21 A'    5 A"   22 A'    6 A"                                                 
 -- Virtual --                   
 -0.015  -0.010  -0.008   0.022   0.039   0.050   0.070   0.073
 23 A'    7 A"   24 A'   25 A'   26 A'    8 A"   27 A'   28 A'                 
  0.086   0.086   0.099   0.104   0.123   0.141   0.164   0.182
 29 A'    9 A"   30 A'   10 A"   31 A'   32 A'   33 A'   34 A'                 
  0.235   0.241   0.266   0.288   0.292   0.301   0.307   0.319
 11 A"   35 A'   36 A'   12 A"   37 A'   38 A'   39 A'   40 A'                 
  0.332   0.341   0.359   0.374   0.378   0.439   0.439   0.446
 13 A"   41 A'   42 A'   43 A'   44 A'   45 A'   14 A"   46 A'                 
  0.493   0.502   0.554   0.564   0.678   0.711   0.740   0.803
 47 A'   15 A"   48 A'   16 A"   49 A'   50 A'   51 A'   52 A'                 
  0.818   0.825   0.866   0.911   0.923   1.073   1.090   1.141
 17 A"   18 A"   53 A'   54 A'   55 A'   56 A'   19 A"   57 A'                 
  1.150   1.291   1.295   1.354   1.356   1.371   1.389   1.402
 20 A"   21 A"   58 A'   22 A"   59 A'   23 A"   60 A'   61 A'                 
  1.410   1.463   1.518   1.556   1.638   1.680   1.819   1.842
 62 A'   63 A'   64 A'   24 A"   65 A'   66 A'   67 A'   25 A"                 
  1.857   1.927   1.958   2.116   2.209   2.225   2.375   2.454
 68 A'   69 A'   70 A'   71 A'   72 A'   26 A"   73 A'   74 A'                 
  2.552   2.768   2.989   3.041   3.144   3.434   3.709   3.723
 27 A"   28 A"   75 A'   76 A'   77 A'   78 A'   29 A"   30 A"                 
  3.732   3.748   3.758   3.796   3.849   3.914   3.970   3.997
 79 A'   31 A"   80 A'   81 A'   82 A'   32 A"   33 A"   34 A"                 
  4.106   4.218   4.530   4.817   4.913   6.210   6.241   6.282
 83 A'   84 A'   85 A'   86 A'   87 A'   35 A"   36 A"   37 A"                 
  6.306   6.320   6.348   6.399   6.726   6.852   9.725  23.351
 88 A'   89 A'   90 A'   91 A'   92 A'   93 A'   94 A'   95 A'                 
 24.067  25.774  25.911  26.370  66.693  66.699  66.745 215.707
 96 A'   38 A"   97 A'   98 A'   99 A'  100 A'  101 A'  102 A'                 

 Beta MOs, Restricted
 -- Occupied --                  
-101.60  -24.75  -24.75  -24.74  -10.38  -10.34   -9.51   -7.28
  1 A'    2 A'    3 A'    4 A'    5 A'    6 A'    7 A'    8 A'                 
 -7.269  -7.269  -1.329  -1.285  -1.270  -0.920  -0.805  -0.673
  9 A'    1 A"   10 A'   11 A'   12 A'   13 A'   14 A'   15 A'                 
 -0.625  -0.612  -0.568  -0.539  -0.512  -0.497  -0.485  -0.467
 16 A'   17 A'    2 A"   18 A'    3 A"   19 A'    4 A"   20 A'                 
 -0.443  -0.388  -0.366  -0.277
 21 A'    5 A"   22 A'    6 A"                                                 
 -- Virtual --                   
 -0.015  -0.010  -0.008   0.022   0.039   0.050   0.070   0.073
 23 A'    7 A"   24 A'   25 A'   26 A'    8 A"   27 A'   28 A'                 
  0.086   0.086   0.099   0.104   0.123   0.141   0.164   0.182
 29 A'    9 A"   30 A'   10 A"   31 A'   32 A'   33 A'   34 A'                 
  0.235   0.241   0.266   0.288   0.292   0.301   0.307   0.319
 11 A"   35 A'   36 A'   12 A"   37 A'   38 A'   39 A'   40 A'                 
  0.332   0.341   0.359   0.374   0.378   0.439   0.439   0.446
 13 A"   41 A'   42 A'   43 A'   44 A'   45 A'   14 A"   46 A'                 
  0.493   0.502   0.554   0.564   0.678   0.711   0.740   0.803
 47 A'   15 A"   48 A'   16 A"   49 A'   50 A'   51 A'   52 A'                 
  0.818   0.825   0.866   0.911   0.923   1.073   1.090   1.141
 17 A"   18 A"   53 A'   54 A'   55 A'   56 A'   19 A"   57 A'                 
  1.150   1.291   1.295   1.354   1.356   1.371   1.389   1.402
 20 A"   21 A"   58 A'   22 A"   59 A'   23 A"   60 A'   61 A'                 
  1.410   1.463   1.518   1.556   1.638   1.680   1.819   1.842
 62 A'   63 A'   64 A'   24 A"   65 A'   66 A'   67 A'   25 A"                 
  1.857   1.927   1.958   2.116   2.209   2.225   2.375   2.454
 68 A'   69 A'   70 A'   71 A'   72 A'   26 A"   73 A'   74 A'                 
  2.552   2.768   2.989   3.041   3.144   3.434   3.709   3.723
 27 A"   28 A"   75 A'   76 A'   77 A'   78 A'   29 A"   30 A"                 
  3.732   3.748   3.758   3.796   3.849   3.914   3.970   3.997
 79 A'   31 A"   80 A'   81 A'   82 A'   32 A"   33 A"   34 A"                 
  4.106   4.218   4.530   4.817   4.913   6.210   6.241   6.282
 83 A'   84 A'   85 A'   86 A'   87 A'   35 A"   36 A"   37 A"                 
  6.306   6.320   6.348   6.399   6.726   6.852   9.725  23.351
 88 A'   89 A'   90 A'   91 A'   92 A'   93 A'   94 A'   95 A'                 
 24.067  25.774  25.911  26.370  66.693  66.699  66.745 215.707
 96 A'   38 A"   97 A'   98 A'   99 A'  100 A'  101 A'  102 A'                 
 --------------------------------------------------------------

          Ground-State Mulliken Net Atomic Charges

     Atom                 Charge (a.u.)
  ----------------------------------------
      1 F                    -0.091652
      2 Cl                    0.235965
      3 F                    -0.101383
      4 F                    -0.045604
      5 C                     0.023418
      6 C                    -0.020744
  ----------------------------------------
  Sum of atomic charges =     0.000000

 -----------------------------------------------------------------
                    Cartesian Multipole Moments
 -----------------------------------------------------------------
    Charge (ESU x 10^10)
                 0.0000
    Dipole Moment (Debye)
         X      -0.4235      Y      -0.4037      Z      -0.0000
       Tot       0.5851
    Quadrupole Moments (Debye-Ang)
        XX     -38.6558     XY       0.5303     YY     -41.1364
        XZ       0.0000     YZ      -0.0000     ZZ     -37.8010
    Octopole Moments (Debye-Ang^2)
       XXX       3.8927    XXY      -2.4117    XYY       3.1538
       YYY      -0.9054    XXZ       0.0000    XYZ      -0.0000
       YYZ      -0.0000    XZZ       5.6603    YZZ       0.2161
       ZZZ      -0.0000
    Hexadecapole Moments (Debye-Ang^3)
      XXXX    -449.0888   XXXY      11.7259   XXYY    -112.1994
      XYYY       9.2776   YYYY    -224.6263   XXXZ       0.0000
      XXYZ      -0.0000   XYYZ       0.0000   YYYZ      -0.0000
      XXZZ     -83.0904   XYZZ       1.3783   YYZZ     -41.6652
      XZZZ       0.0000   YZZZ      -0.0000   ZZZZ     -35.5908
 -----------------------------------------------------------------
 Calculating analytic gradient of the SCF energy
 Gradient of SCF Energy
            1           2           3           4           5           6
    1   0.0005055   0.0000369  -0.0004313  -0.0002957  -0.0006808   0.0008653
    2   0.0010666  -0.0000611  -0.0008419  -0.0014289  -0.0004016   0.0016669
    3   0.0000000   0.0000000   0.0000000  -0.0000000  -0.0000000   0.0000000
 Max gradient component =       1.667E-03
 RMS gradient           =       6.902E-04
 Gradient time:  CPU 4.80 s  wall 4.80 s
 Geometry Optimization Parameters
   NAtoms,    NIC,     NZ,  NCons,   NDum,   NFix, NCnnct, MaxDiis
        6      27       0       0       0       0       0       0

 Cartesian Hessian Update
 Hessian Updated using BFGS Update


** GEOMETRY OPTIMIZATION IN DELOCALIZED INTERNAL COORDINATES **
   Searching for a Minimum

   Optimization Cycle:   3

                       Coordinates (Angstroms)
     ATOM                X               Y               Z
      1  F         0.9786190259   -1.5796236693    0.0000000000
      2  Cl       -1.7815897836   -0.2727473734    0.0000000000
      3  F         2.1102733646    0.2930039010    0.0000000000
      4  F        -0.1900657243    1.7624885176    0.0000000000
      5  C         0.9142954858   -0.2639629536    0.0000000000
      6  C        -0.2161087857    0.4296954578    0.0000000000
   Point Group: cs    Number of degrees of freedom:     9


   Energy is   -836.021271047

 Hessian Updated using BFGS Update

  8 Hessian modes will be used to form the next step
  Hessian Eigenvalues:
     0.231092    0.250215    0.270573    0.289829    0.510940    0.531779
     0.569441    0.590932

 Minimum Search - Taking Simple RFO Step
 Searching for Lamda that Minimizes Along All modes
 Value Taken    Lamda =  -0.00001271
 Step Taken.  Stepsize is  0.005656

                             Maximum     Tolerance    Cnvgd?
         Gradient           0.001952      0.000300      NO
         Displacement       0.003884      0.001200      NO
         Energy change     -0.000148      0.000001      NO


 New Cartesian Coordinates Obtained by Inverse Iteration

 Displacement from previous Coordinates is:  0.006949
 ----------------------------------------------------------------
             Standard Nuclear Orientation (Angstroms)
    I     Atom           X                Y                Z
 ----------------------------------------------------------------
    1      F       0.9780323883    -1.5809964180     0.0000000000
    2      Cl     -1.7824678137    -0.2724652221     0.0000000000
    3      F       2.1100775630     0.2955604711     0.0000000000
    4      F      -0.1886266367     1.7625712660     0.0000000000
    5      C       0.9148127477    -0.2643933142     0.0000000000
    6      C      -0.2164046658     0.4285770974     0.0000000000
 ----------------------------------------------------------------
 Molecular Point Group                 Cs    NOp =  2
 Largest Abelian Subgroup              Cs    NOp =  2
 Nuclear Repulsion Energy =   293.2298045172 hartrees
 There are       28 alpha and       28 beta electrons
 Applying Cartesian multipole field
    Component          Value
    ---------          -----
     (2,0,0)        1.00000E-11
     (0,2,0)        2.00000E-11
     (0,0,2)       -3.00000E-11
 Nucleus-field energy     =     0.0000000077 hartrees
 Requested basis set is 6-311++G(d,p)
 There are 43 shells and 140 basis functions
 A cutoff of  1.0D-11 yielded    833 shell pairs
 There are      9306 function pairs (     10113 Cartesian)
 Smallest overlap matrix eigenvalue = 7.38E-05
 Guess MOs from SCF MO coefficient file

 -----------------------------------------------------------------------
  General SCF calculation program by
  Eric Jon Sundstrom, Paul Horn, Yuezhi Mao, Dmitri Zuev, Alec White,
  David Stuck, Shaama M.S., Shane Yost, Joonho Lee, David Small,
  Daniel Levine, Susi Lehtola, Hugh Burton, Evgeny Epifanovsky
 -----------------------------------------------------------------------
 Exchange:     0.2000 Hartree-Fock + 0.0800 Slater + 0.7200 B88
 Correlation:  0.1900 VWN1RPA + 0.8100 LYP
 Using SG-1 standard quadrature grid
 A restricted SCF calculation will be
 performed using DIIS
 SCF converges when DIIS error is below 1.0e-08
 ---------------------------------------
  Cycle       Energy         DIIS error
 ---------------------------------------
    1    -836.0212732243      4.35e-05  
    2    -836.0212786654      1.15e-05  
    3    -836.0212786450      1.19e-05  
    4    -836.0212788729      3.04e-06  
    5    -836.0212788863      8.80e-07  
    6    -836.0212788878      2.75e-07  
    7    -836.0212788880      7.79e-08  
    8    -836.0212788880      2.16e-08  
    9    -836.0212788880      4.39e-09  Convergence criterion met
 ---------------------------------------
 SCF time:   CPU 11.19s  wall 11.00s 
 SCF   energy in the final basis set =     -836.0212788880
 Total energy in the final basis set =     -836.0212788880

 --------------------------------------------------------------
             Orbital Energies (a.u.) and Symmetries
 --------------------------------------------------------------

 Alpha MOs, Restricted
 -- Occupied --                  
-101.60  -24.75  -24.75  -24.74  -10.38  -10.34   -9.52   -7.28
  1 A'    2 A'    3 A'    4 A'    5 A'    6 A'    7 A'    8 A'                 
 -7.269  -7.269  -1.329  -1.284  -1.270  -0.920  -0.805  -0.673
  9 A'    1 A"   10 A'   11 A'   12 A'   13 A'   14 A'   15 A'                 
 -0.625  -0.612  -0.568  -0.539  -0.511  -0.496  -0.485  -0.467
 16 A'   17 A'    2 A"   18 A'    3 A"   19 A'    4 A"   20 A'                 
 -0.443  -0.388  -0.366  -0.277
 21 A'    5 A"   22 A'    6 A"                                                 
 -- Virtual --                   
 -0.016  -0.011  -0.008   0.022   0.038   0.050   0.070   0.073
 23 A'    7 A"   24 A'   25 A'   26 A'    8 A"   27 A'   28 A'                 
  0.086   0.086   0.099   0.104   0.123   0.141   0.164   0.181
 29 A'    9 A"   30 A'   10 A"   31 A'   32 A'   33 A'   34 A'                 
  0.235   0.241   0.266   0.288   0.291   0.301   0.307   0.319
 11 A"   35 A'   36 A'   12 A"   37 A'   38 A'   39 A'   40 A'                 
  0.332   0.341   0.359   0.373   0.378   0.439   0.439   0.446
 13 A"   41 A'   42 A'   43 A'   44 A'   45 A'   14 A"   46 A'                 
  0.493   0.502   0.554   0.564   0.678   0.711   0.741   0.803
 47 A'   15 A"   48 A'   16 A"   49 A'   50 A'   51 A'   52 A'                 
  0.818   0.825   0.866   0.911   0.923   1.073   1.090   1.141
 17 A"   18 A"   53 A'   54 A'   55 A'   56 A'   19 A"   57 A'                 
  1.150   1.290   1.295   1.354   1.356   1.371   1.389   1.402
 20 A"   21 A"   58 A'   22 A"   59 A'   23 A"   60 A'   61 A'                 
  1.410   1.463   1.518   1.556   1.638   1.679   1.820   1.842
 62 A'   63 A'   64 A'   24 A"   65 A'   66 A'   67 A'   25 A"                 
  1.858   1.927   1.957   2.116   2.208   2.225   2.373   2.454
 68 A'   69 A'   70 A'   71 A'   72 A'   26 A"   73 A'   74 A'                 
  2.552   2.768   2.987   3.040   3.143   3.433   3.709   3.723
 27 A"   28 A"   75 A'   76 A'   77 A'   78 A'   29 A"   30 A"                 
  3.732   3.748   3.758   3.796   3.849   3.914   3.968   3.997
 79 A'   31 A"   80 A'   81 A'   82 A'   32 A"   33 A"   34 A"                 
  4.106   4.216   4.530   4.817   4.912   6.210   6.241   6.282
 83 A'   84 A'   85 A'   86 A'   87 A'   35 A"   36 A"   37 A"                 
  6.305   6.320   6.347   6.399   6.725   6.850   9.725  23.349
 88 A'   89 A'   90 A'   91 A'   92 A'   93 A'   94 A'   95 A'                 
 24.066  25.774  25.911  26.370  66.693  66.699  66.745 215.707
 96 A'   38 A"   97 A'   98 A'   99 A'  100 A'  101 A'  102 A'                 

 Beta MOs, Restricted
 -- Occupied --                  
-101.60  -24.75  -24.75  -24.74  -10.38  -10.34   -9.52   -7.28
  1 A'    2 A'    3 A'    4 A'    5 A'    6 A'    7 A'    8 A'                 
 -7.269  -7.269  -1.329  -1.284  -1.270  -0.920  -0.805  -0.673
  9 A'    1 A"   10 A'   11 A'   12 A'   13 A'   14 A'   15 A'                 
 -0.625  -0.612  -0.568  -0.539  -0.511  -0.496  -0.485  -0.467
 16 A'   17 A'    2 A"   18 A'    3 A"   19 A'    4 A"   20 A'                 
 -0.443  -0.388  -0.366  -0.277
 21 A'    5 A"   22 A'    6 A"                                                 
 -- Virtual --                   
 -0.016  -0.011  -0.008   0.022   0.038   0.050   0.070   0.073
 23 A'    7 A"   24 A'   25 A'   26 A'    8 A"   27 A'   28 A'                 
  0.086   0.086   0.099   0.104   0.123   0.141   0.164   0.181
 29 A'    9 A"   30 A'   10 A"   31 A'   32 A'   33 A'   34 A'                 
  0.235   0.241   0.266   0.288   0.291   0.301   0.307   0.319
 11 A"   35 A'   36 A'   12 A"   37 A'   38 A'   39 A'   40 A'                 
  0.332   0.341   0.359   0.373   0.378   0.439   0.439   0.446
 13 A"   41 A'   42 A'   43 A'   44 A'   45 A'   14 A"   46 A'                 
  0.493   0.502   0.554   0.564   0.678   0.711   0.741   0.803
 47 A'   15 A"   48 A'   16 A"   49 A'   50 A'   51 A'   52 A'                 
  0.818   0.825   0.866   0.911   0.923   1.073   1.090   1.141
 17 A"   18 A"   53 A'   54 A'   55 A'   56 A'   19 A"   57 A'                 
  1.150   1.290   1.295   1.354   1.356   1.371   1.389   1.402
 20 A"   21 A"   58 A'   22 A"   59 A'   23 A"   60 A'   61 A'                 
  1.410   1.463   1.518   1.556   1.638   1.679   1.820   1.842
 62 A'   63 A'   64 A'   24 A"   65 A'   66 A'   67 A'   25 A"                 
  1.858   1.927   1.957   2.116   2.208   2.225   2.373   2.454
 68 A'   69 A'   70 A'   71 A'   72 A'   26 A"   73 A'   74 A'                 
  2.552   2.768   2.987   3.040   3.143   3.433   3.709   3.723
 27 A"   28 A"   75 A'   76 A'   77 A'   78 A'   29 A"   30 A"                 
  3.732   3.748   3.758   3.796   3.849   3.914   3.968   3.997
 79 A'   31 A"   80 A'   81 A'   82 A'   32 A"   33 A"   34 A"                 
  4.106   4.216   4.530   4.817   4.912   6.210   6.241   6.282
 83 A'   84 A'   85 A'   86 A'   87 A'   35 A"   36 A"   37 A"                 
  6.305   6.320   6.347   6.399   6.725   6.850   9.725  23.349
 88 A'   89 A'   90 A'   91 A'   92 A'   93 A'   94 A'   95 A'                 
 24.066  25.774  25.911  26.370  66.693  66.699  66.745 215.707
 96 A'   38 A"   97 A'   98 A'   99 A'  100 A'  101 A'  102 A'                 
 --------------------------------------------------------------

          Ground-State Mulliken Net Atomic Charges

     Atom                 Charge (a.u.)
  ----------------------------------------
      1 F                    -0.092054
      2 Cl                    0.237054
      3 F                    -0.101365
      4 F                    -0.046202
      5 C                     0.023857
      6 C                    -0.021289
  ----------------------------------------
  Sum of atomic charges =     0.000000

 -----------------------------------------------------------------
                    Cartesian Multipole Moments
 -----------------------------------------------------------------
    Charge (ESU x 10^10)
                 0.0000
    Dipole Moment (Debye)
         X      -0.4272      Y      -0.4109      Z       0.0000
       Tot       0.5927
    Quadrupole Moments (Debye-Ang)
        XX     -38.6393     XY       0.5285     YY     -41.1535
        XZ      -0.0000     YZ       0.0000     ZZ     -37.8040
    Octopole Moments (Debye-Ang^2)
       XXX       3.8864    XXY      -2.4218    XYY       3.1521
       YYY      -0.9250    XXZ      -0.0000    XYZ      -0.0000
       YYZ       0.0000    XZZ       5.6610    YZZ       0.2118
       ZZZ       0.0000
    Hexadecapole Moments (Debye-Ang^3)
      XXXX    -449.1502   XXXY      11.6402   XXYY    -112.2667
      XYYY       9.2055   YYYY    -224.8368   XXXZ       0.0000
      XXYZ       0.0000   XYYZ      -0.0000   YYYZ       0.0000
      XXZZ     -83.1192   XYZZ       1.3519   YYZZ     -41.6991
      XZZZ      -0.0000   YZZZ       0.0000   ZZZZ     -35.5934
 -----------------------------------------------------------------
 Calculating analytic gradient of the SCF energy
 Gradient of SCF Energy
            1           2           3           4           5           6
    1   0.0000412  -0.0001566   0.0000636  -0.0000974  -0.0003022   0.0004513
    2   0.0001347  -0.0001444  -0.0000387  -0.0005491  -0.0003104   0.0009079
    3   0.0000000  -0.0000000  -0.0000000  -0.0000000   0.0000000  -0.0000000
 Max gradient component =       9.079E-04
 RMS gradient           =       2.979E-04
 Gradient time:  CPU 4.78 s  wall 4.79 s
 Geometry Optimization Parameters
   NAtoms,    NIC,     NZ,  NCons,   NDum,   NFix, NCnnct, MaxDiis
        6      27       0       0       0       0       0       0

 Cartesian Hessian Update
 Hessian Updated using BFGS Update


** GEOMETRY OPTIMIZATION IN DELOCALIZED INTERNAL COORDINATES **
   Searching for a Minimum

   Optimization Cycle:   4

                       Coordinates (Angstroms)
     ATOM                X               Y               Z
      1  F         0.9780323883   -1.5809964180    0.0000000000
      2  Cl       -1.7824678137   -0.2724652221    0.0000000000
      3  F         2.1100775630    0.2955604711    0.0000000000
      4  F        -0.1886266367    1.7625712660    0.0000000000
      5  C         0.9148127477   -0.2643933142    0.0000000000
      6  C        -0.2164046658    0.4285770974    0.0000000000
   Point Group: cs    Number of degrees of freedom:     9


   Energy is   -836.021278888

 Hessian Updated using BFGS Update

  9 Hessian modes will be used to form the next step
  Hessian Eigenvalues:
     0.185283    0.249118    0.250275    0.272727    0.304212    0.476445
     0.530333    0.555050    0.589823

 Minimum Search - Taking Simple RFO Step
 Searching for Lamda that Minimizes Along All modes
 Value Taken    Lamda =  -0.00000222
 Step Taken.  Stepsize is  0.003228

                             Maximum     Tolerance    Cnvgd?
         Gradient           0.000548      0.000300      NO
         Displacement       0.002407      0.001200      NO
         Energy change     -0.000008      0.000001      NO


 New Cartesian Coordinates Obtained by Inverse Iteration

 Displacement from previous Coordinates is:  0.003924
 ----------------------------------------------------------------
             Standard Nuclear Orientation (Angstroms)
    I     Atom           X                Y                Z
 ----------------------------------------------------------------
    1      F       0.9786078618    -1.5813304657     0.0000000000
    2      Cl     -1.7830908284    -0.2716546689     0.0000000000
    3      F       2.1096633828     0.2964524909     0.0000000000
    4      F      -0.1878824627     1.7623725614     0.0000000000
    5      C       0.9149788456    -0.2645598189     0.0000000000
    6      C      -0.2168532162     0.4275737814     0.0000000000
 ----------------------------------------------------------------
 Molecular Point Group                 Cs    NOp =  2
 Largest Abelian Subgroup              Cs    NOp =  2
 Nuclear Repulsion Energy =   293.2094104001 hartrees
 There are       28 alpha and       28 beta electrons
 Applying Cartesian multipole field
    Component          Value
    ---------          -----
     (2,0,0)        1.00000E-11
     (0,2,0)        2.00000E-11
     (0,0,2)       -3.00000E-11
 Nucleus-field energy     =     0.0000000077 hartrees
 Requested basis set is 6-311++G(d,p)
 There are 43 shells and 140 basis functions
 A cutoff of  1.0D-11 yielded    833 shell pairs
 There are      9306 function pairs (     10113 Cartesian)
 Smallest overlap matrix eigenvalue = 7.37E-05
 Guess MOs from SCF MO coefficient file

 -----------------------------------------------------------------------
  General SCF calculation program by
  Eric Jon Sundstrom, Paul Horn, Yuezhi Mao, Dmitri Zuev, Alec White,
  David Stuck, Shaama M.S., Shane Yost, Joonho Lee, David Small,
  Daniel Levine, Susi Lehtola, Hugh Burton, Evgeny Epifanovsky
 -----------------------------------------------------------------------
 Exchange:     0.2000 Hartree-Fock + 0.0800 Slater + 0.7200 B88
 Correlation:  0.1900 VWN1RPA + 0.8100 LYP
 Using SG-1 standard quadrature grid
 A restricted SCF calculation will be
 performed using DIIS
 SCF converges when DIIS error is below 1.0e-08
 ---------------------------------------
  Cycle       Energy         DIIS error
 ---------------------------------------
    1    -836.0212780925      2.54e-05  
    2    -836.0212801285      7.28e-06  
    3    -836.0212801068      8.39e-06  
    4    -836.0212802008      1.23e-06  
    5    -836.0212802030      2.42e-07  
    6    -836.0212802031      1.11e-07  
    7    -836.0212802032      2.54e-08  
    8    -836.0212802032      1.21e-08  
    9    -836.0212802032      2.83e-09  Convergence criterion met
 ---------------------------------------
 SCF time:   CPU 11.17s  wall 11.00s 
 SCF   energy in the final basis set =     -836.0212802032
 Total energy in the final basis set =     -836.0212802032

 --------------------------------------------------------------
             Orbital Energies (a.u.) and Symmetries
 --------------------------------------------------------------

 Alpha MOs, Restricted
 -- Occupied --                  
-101.60  -24.75  -24.75  -24.74  -10.38  -10.34   -9.52   -7.28
  1 A'    2 A'    3 A'    4 A'    5 A'    6 A'    7 A'    8 A'                 
 -7.270  -7.270  -1.329  -1.283  -1.270  -0.920  -0.805  -0.673
  9 A'    1 A"   10 A'   11 A'   12 A'   13 A'   14 A'   15 A'                 
 -0.625  -0.611  -0.568  -0.539  -0.511  -0.496  -0.485  -0.467
 16 A'   17 A'    2 A"   18 A'    3 A"   19 A'    4 A"   20 A'                 
 -0.443  -0.388  -0.366  -0.277
 21 A'    5 A"   22 A'    6 A"                                                 
 -- Virtual --                   
 -0.015  -0.011  -0.008   0.022   0.038   0.050   0.070   0.073
 23 A'    7 A"   24 A'   25 A'   26 A'    8 A"   27 A'   28 A'                 
  0.086   0.086   0.099   0.104   0.123   0.141   0.164   0.181
 29 A'    9 A"   30 A'   10 A"   31 A'   32 A'   33 A'   34 A'                 
  0.235   0.241   0.266   0.288   0.291   0.301   0.307   0.320
 11 A"   35 A'   36 A'   12 A"   37 A'   38 A'   39 A'   40 A'                 
  0.332   0.341   0.359   0.373   0.378   0.439   0.439   0.446
 13 A"   41 A'   42 A'   43 A'   44 A'   45 A'   14 A"   46 A'                 
  0.493   0.502   0.554   0.564   0.678   0.711   0.741   0.803
 47 A'   15 A"   48 A'   16 A"   49 A'   50 A'   51 A'   52 A'                 
  0.818   0.825   0.866   0.911   0.923   1.073   1.090   1.141
 17 A"   18 A"   53 A'   54 A'   55 A'   56 A'   19 A"   57 A'                 
  1.150   1.290   1.295   1.354   1.356   1.371   1.389   1.402
 20 A"   21 A"   58 A'   22 A"   59 A'   23 A"   60 A'   61 A'                 
  1.410   1.463   1.518   1.556   1.638   1.680   1.820   1.842
 62 A'   63 A'   64 A'   24 A"   65 A'   66 A'   67 A'   25 A"                 
  1.858   1.927   1.957   2.116   2.208   2.225   2.372   2.455
 68 A'   69 A'   70 A'   71 A'   72 A'   26 A"   73 A'   74 A'                 
  2.552   2.768   2.987   3.039   3.143   3.433   3.709   3.723
 27 A"   28 A"   75 A'   76 A'   77 A'   78 A'   29 A"   30 A"                 
  3.732   3.748   3.758   3.796   3.849   3.914   3.968   3.996
 79 A'   31 A"   80 A'   81 A'   82 A'   32 A"   33 A"   34 A"                 
  4.105   4.216   4.529   4.817   4.912   6.210   6.241   6.282
 83 A'   84 A'   85 A'   86 A'   87 A'   35 A"   36 A"   37 A"                 
  6.305   6.320   6.347   6.399   6.724   6.850   9.725  23.349
 88 A'   89 A'   90 A'   91 A'   92 A'   93 A'   94 A'   95 A'                 
 24.065  25.774  25.910  26.370  66.693  66.699  66.745 215.707
 96 A'   38 A"   97 A'   98 A'   99 A'  100 A'  101 A'  102 A'                 

 Beta MOs, Restricted
 -- Occupied --                  
-101.60  -24.75  -24.75  -24.74  -10.38  -10.34   -9.52   -7.28
  1 A'    2 A'    3 A'    4 A'    5 A'    6 A'    7 A'    8 A'                 
 -7.270  -7.270  -1.329  -1.283  -1.270  -0.920  -0.805  -0.673
  9 A'    1 A"   10 A'   11 A'   12 A'   13 A'   14 A'   15 A'                 
 -0.625  -0.611  -0.568  -0.539  -0.511  -0.496  -0.485  -0.467
 16 A'   17 A'    2 A"   18 A'    3 A"   19 A'    4 A"   20 A'                 
 -0.443  -0.388  -0.366  -0.277
 21 A'    5 A"   22 A'    6 A"                                                 
 -- Virtual --                   
 -0.015  -0.011  -0.008   0.022   0.038   0.050   0.070   0.073
 23 A'    7 A"   24 A'   25 A'   26 A'    8 A"   27 A'   28 A'                 
  0.086   0.086   0.099   0.104   0.123   0.141   0.164   0.181
 29 A'    9 A"   30 A'   10 A"   31 A'   32 A'   33 A'   34 A'                 
  0.235   0.241   0.266   0.288   0.291   0.301   0.307   0.320
 11 A"   35 A'   36 A'   12 A"   37 A'   38 A'   39 A'   40 A'                 
  0.332   0.341   0.359   0.373   0.378   0.439   0.439   0.446
 13 A"   41 A'   42 A'   43 A'   44 A'   45 A'   14 A"   46 A'                 
  0.493   0.502   0.554   0.564   0.678   0.711   0.741   0.803
 47 A'   15 A"   48 A'   16 A"   49 A'   50 A'   51 A'   52 A'                 
  0.818   0.825   0.866   0.911   0.923   1.073   1.090   1.141
 17 A"   18 A"   53 A'   54 A'   55 A'   56 A'   19 A"   57 A'                 
  1.150   1.290   1.295   1.354   1.356   1.371   1.389   1.402
 20 A"   21 A"   58 A'   22 A"   59 A'   23 A"   60 A'   61 A'                 
  1.410   1.463   1.518   1.556   1.638   1.680   1.820   1.842
 62 A'   63 A'   64 A'   24 A"   65 A'   66 A'   67 A'   25 A"                 
  1.858   1.927   1.957   2.116   2.208   2.225   2.372   2.455
 68 A'   69 A'   70 A'   71 A'   72 A'   26 A"   73 A'   74 A'                 
  2.552   2.768   2.987   3.039   3.143   3.433   3.709   3.723
 27 A"   28 A"   75 A'   76 A'   77 A'   78 A'   29 A"   30 A"                 
  3.732   3.748   3.758   3.796   3.849   3.914   3.968   3.996
 79 A'   31 A"   80 A'   81 A'   82 A'   32 A"   33 A"   34 A"                 
  4.105   4.216   4.529   4.817   4.912   6.210   6.241   6.282
 83 A'   84 A'   85 A'   86 A'   87 A'   35 A"   36 A"   37 A"                 
  6.305   6.320   6.347   6.399   6.724   6.850   9.725  23.349
 88 A'   89 A'   90 A'   91 A'   92 A'   93 A'   94 A'   95 A'                 
 24.065  25.774  25.910  26.370  66.693  66.699  66.745 215.707
 96 A'   38 A"   97 A'   98 A'   99 A'  100 A'  101 A'  102 A'                 
 --------------------------------------------------------------

          Ground-State Mulliken Net Atomic Charges

     Atom                 Charge (a.u.)
  ----------------------------------------
      1 F                    -0.092254
      2 Cl                    0.237929
      3 F                    -0.101193
      4 F                    -0.046674
      5 C                     0.024002
      6 C                    -0.021811
  ----------------------------------------
  Sum of atomic charges =     0.000000

 -----------------------------------------------------------------
                    Cartesian Multipole Moments
 -----------------------------------------------------------------
    Charge (ESU x 10^10)
                 0.0000
    Dipole Moment (Debye)
         X      -0.4300      Y      -0.4167      Z       0.0000
       Tot       0.5988
    Quadrupole Moments (Debye-Ang)
        XX     -38.6242     XY       0.5289     YY     -41.1656
        XZ      -0.0000     YZ      -0.0000     ZZ     -37.8037
    Octopole Moments (Debye-Ang^2)
       XXX       3.8832    XXY      -2.4259    XYY       3.1543
       YYY      -0.9585    XXZ      -0.0000    XYZ       0.0000
       YYZ       0.0000    XZZ       5.6633    YZZ       0.2028
       ZZZ      -0.0000
    Hexadecapole Moments (Debye-Ang^3)
      XXXX    -449.1640   XXXY      11.6597   XXYY    -112.2994
      XYYY       9.2366   YYYY    -224.8576   XXXZ       0.0000
      XXYZ      -0.0000   XYYZ       0.0000   YYYZ      -0.0000
      XXZZ     -83.1363   XYZZ       1.3621   YYZZ     -41.6998
      XZZZ       0.0000   YZZZ      -0.0000   ZZZZ     -35.5911
 -----------------------------------------------------------------
 Calculating analytic gradient of the SCF energy
 Gradient of SCF Energy
            1           2           3           4           5           6
    1  -0.0000462  -0.0000769   0.0000627  -0.0000029  -0.0000408   0.0001041
    2  -0.0000127  -0.0000348   0.0000589  -0.0000815  -0.0001546   0.0002247
    3   0.0000000   0.0000000   0.0000000   0.0000000  -0.0000000   0.0000000
 Max gradient component =       2.247E-04
 RMS gradient           =       7.830E-05
 Gradient time:  CPU 4.79 s  wall 4.81 s
 Geometry Optimization Parameters
   NAtoms,    NIC,     NZ,  NCons,   NDum,   NFix, NCnnct, MaxDiis
        6      27       0       0       0       0       0       0

 Cartesian Hessian Update
 Hessian Updated using BFGS Update


** GEOMETRY OPTIMIZATION IN DELOCALIZED INTERNAL COORDINATES **
   Searching for a Minimum

   Optimization Cycle:   5

                       Coordinates (Angstroms)
     ATOM                X               Y               Z
      1  F         0.9786078618   -1.5813304657    0.0000000000
      2  Cl       -1.7830908284   -0.2716546689    0.0000000000
      3  F         2.1096633828    0.2964524909    0.0000000000
      4  F        -0.1878824627    1.7623725614    0.0000000000
      5  C         0.9149788456   -0.2645598189    0.0000000000
      6  C        -0.2168532162    0.4275737814    0.0000000000
   Point Group: cs    Number of degrees of freedom:     9


   Energy is   -836.021280203

 Hessian Updated using BFGS Update

  9 Hessian modes will be used to form the next step
  Hessian Eigenvalues:
     0.150509    0.248803    0.250490    0.275662    0.301044    0.466714
     0.530437    0.561548    0.598527

 Minimum Search - Taking Simple RFO Step
 Searching for Lamda that Minimizes Along All modes
 Value Taken    Lamda =   0.00000000
 Step Taken.  Stepsize is  0.000976

                             Maximum     Tolerance    Cnvgd?
         Gradient           0.000148      0.000300     YES
         Displacement       0.000792      0.001200     YES
         Energy change     -0.000001      0.000001      NO


                       Distance Matrix (Angstroms)
             F (  1)   Cl(  2)   F (  3)   F (  4)   C (  5)
   Cl(  2)  3.056506
   F (  3)  2.192112  3.933990
   F (  4)  3.541334  2.584948  2.725369
   C (  5)  1.318307  2.698079  1.319851  2.307544
   C (  6)  2.337696  1.715232  2.330209  1.335113  1.326685

 Final energy is   -836.02128020316241     


 ******************************
 **  OPTIMIZATION CONVERGED  **
 ******************************

                       Coordinates (Angstroms)
     ATOM                X               Y               Z
      1  F         0.9786078618   -1.5813304657    0.0000000000
      2  Cl       -1.7830908284   -0.2716546689    0.0000000000
      3  F         2.1096633828    0.2964524909    0.0000000000
      4  F        -0.1878824627    1.7623725614    0.0000000000
      5  C         0.9149788456   -0.2645598189    0.0000000000
      6  C        -0.2168532162    0.4275737814    0.0000000000

Z-matrix Print:
$molecule
0 1
Cl
C  1 1.715232
C  2 1.326685 1 124.495726
F  3 1.318307 2 124.212956 1 -0.000000 0
F  3 1.319851 2 123.399244 1 -180.000000 0
F  2 1.335113 1 115.301178 3 -180.000000 0
$end


 --------------------------------------------------------------
             Orbital Energies (a.u.) and Symmetries
 --------------------------------------------------------------

 Alpha MOs, Restricted
 -- Occupied --                  
-101.60  -24.75  -24.75  -24.74  -10.38  -10.34   -9.52   -7.28
  1 A'    2 A'    3 A'    4 A'    5 A'    6 A'    7 A'    8 A'                 
 -7.270  -7.270  -1.329  -1.283  -1.270  -0.920  -0.805  -0.673
  9 A'    1 A"   10 A'   11 A'   12 A'   13 A'   14 A'   15 A'                 
 -0.625  -0.611  -0.568  -0.539  -0.511  -0.496  -0.485  -0.467
 16 A'   17 A'    2 A"   18 A'    3 A"   19 A'    4 A"   20 A'                 
 -0.443  -0.388  -0.366  -0.277
 21 A'    5 A"   22 A'    6 A"                                                 
 -- Virtual --                   
 -0.015  -0.011  -0.008   0.022   0.038   0.050   0.070   0.073
 23 A'    7 A"   24 A'   25 A'   26 A'    8 A"   27 A'   28 A'                 
  0.086   0.086   0.099   0.104   0.123   0.141   0.164   0.181
 29 A'    9 A"   30 A'   10 A"   31 A'   32 A'   33 A'   34 A'                 
  0.235   0.241   0.266   0.288   0.291   0.301   0.307   0.320
 11 A"   35 A'   36 A'   12 A"   37 A'   38 A'   39 A'   40 A'                 
  0.332   0.341   0.359   0.373   0.378   0.439   0.439   0.446
 13 A"   41 A'   42 A'   43 A'   44 A'   45 A'   14 A"   46 A'                 
  0.493   0.502   0.554   0.564   0.678   0.711   0.741   0.803
 47 A'   15 A"   48 A'   16 A"   49 A'   50 A'   51 A'   52 A'                 
  0.818   0.825   0.866   0.911   0.923   1.073   1.090   1.141
 17 A"   18 A"   53 A'   54 A'   55 A'   56 A'   19 A"   57 A'                 
  1.150   1.290   1.295   1.354   1.356   1.371   1.389   1.402
 20 A"   21 A"   58 A'   22 A"   59 A'   23 A"   60 A'   61 A'                 
  1.410   1.463   1.518   1.556   1.638   1.680   1.820   1.842
 62 A'   63 A'   64 A'   24 A"   65 A'   66 A'   67 A'   25 A"                 
  1.858   1.927   1.957   2.116   2.208   2.225   2.372   2.455
 68 A'   69 A'   70 A'   71 A'   72 A'   26 A"   73 A'   74 A'                 
  2.552   2.768   2.987   3.039   3.143   3.433   3.709   3.723
 27 A"   28 A"   75 A'   76 A'   77 A'   78 A'   29 A"   30 A"                 
  3.732   3.748   3.758   3.796   3.849   3.914   3.968   3.996
 79 A'   31 A"   80 A'   81 A'   82 A'   32 A"   33 A"   34 A"                 
  4.105   4.216   4.529   4.817   4.912   6.210   6.241   6.282
 83 A'   84 A'   85 A'   86 A'   87 A'   35 A"   36 A"   37 A"                 
  6.305   6.320   6.347   6.399   6.724   6.850   9.725  23.349
 88 A'   89 A'   90 A'   91 A'   92 A'   93 A'   94 A'   95 A'                 
 24.065  25.774  25.910  26.370  66.693  66.699  66.745 215.707
 96 A'   38 A"   97 A'   98 A'   99 A'  100 A'  101 A'  102 A'                 

 Beta MOs, Restricted
 -- Occupied --                  
-101.60  -24.75  -24.75  -24.74  -10.38  -10.34   -9.52   -7.28
  1 A'    2 A'    3 A'    4 A'    5 A'    6 A'    7 A'    8 A'                 
 -7.270  -7.270  -1.329  -1.283  -1.270  -0.920  -0.805  -0.673
  9 A'    1 A"   10 A'   11 A'   12 A'   13 A'   14 A'   15 A'                 
 -0.625  -0.611  -0.568  -0.539  -0.511  -0.496  -0.485  -0.467
 16 A'   17 A'    2 A"   18 A'    3 A"   19 A'    4 A"   20 A'                 
 -0.443  -0.388  -0.366  -0.277
 21 A'    5 A"   22 A'    6 A"                                                 
 -- Virtual --                   
 -0.015  -0.011  -0.008   0.022   0.038   0.050   0.070   0.073
 23 A'    7 A"   24 A'   25 A'   26 A'    8 A"   27 A'   28 A'                 
  0.086   0.086   0.099   0.104   0.123   0.141   0.164   0.181
 29 A'    9 A"   30 A'   10 A"   31 A'   32 A'   33 A'   34 A'                 
  0.235   0.241   0.266   0.288   0.291   0.301   0.307   0.320
 11 A"   35 A'   36 A'   12 A"   37 A'   38 A'   39 A'   40 A'                 
  0.332   0.341   0.359   0.373   0.378   0.439   0.439   0.446
 13 A"   41 A'   42 A'   43 A'   44 A'   45 A'   14 A"   46 A'                 
  0.493   0.502   0.554   0.564   0.678   0.711   0.741   0.803
 47 A'   15 A"   48 A'   16 A"   49 A'   50 A'   51 A'   52 A'                 
  0.818   0.825   0.866   0.911   0.923   1.073   1.090   1.141
 17 A"   18 A"   53 A'   54 A'   55 A'   56 A'   19 A"   57 A'                 
  1.150   1.290   1.295   1.354   1.356   1.371   1.389   1.402
 20 A"   21 A"   58 A'   22 A"   59 A'   23 A"   60 A'   61 A'                 
  1.410   1.463   1.518   1.556   1.638   1.680   1.820   1.842
 62 A'   63 A'   64 A'   24 A"   65 A'   66 A'   67 A'   25 A"                 
  1.858   1.927   1.957   2.116   2.208   2.225   2.372   2.455
 68 A'   69 A'   70 A'   71 A'   72 A'   26 A"   73 A'   74 A'                 
  2.552   2.768   2.987   3.039   3.143   3.433   3.709   3.723
 27 A"   28 A"   75 A'   76 A'   77 A'   78 A'   29 A"   30 A"                 
  3.732   3.748   3.758   3.796   3.849   3.914   3.968   3.996
 79 A'   31 A"   80 A'   81 A'   82 A'   32 A"   33 A"   34 A"                 
  4.105   4.216   4.529   4.817   4.912   6.210   6.241   6.282
 83 A'   84 A'   85 A'   86 A'   87 A'   35 A"   36 A"   37 A"                 
  6.305   6.320   6.347   6.399   6.724   6.850   9.725  23.349
 88 A'   89 A'   90 A'   91 A'   92 A'   93 A'   94 A'   95 A'                 
 24.065  25.774  25.910  26.370  66.693  66.699  66.745 215.707
 96 A'   38 A"   97 A'   98 A'   99 A'  100 A'  101 A'  102 A'                 
 --------------------------------------------------------------

          Ground-State Mulliken Net Atomic Charges

     Atom                 Charge (a.u.)
  ----------------------------------------
      1 F                    -0.092254
      2 Cl                    0.237929
      3 F                    -0.101193
      4 F                    -0.046674
      5 C                     0.024002
      6 C                    -0.021811
  ----------------------------------------
  Sum of atomic charges =     0.000000

 -----------------------------------------------------------------
                    Cartesian Multipole Moments
 -----------------------------------------------------------------
    Charge (ESU x 10^10)
                 0.0000
    Dipole Moment (Debye)
         X      -0.4300      Y      -0.4167      Z       0.0000
       Tot       0.5988
    Quadrupole Moments (Debye-Ang)
        XX     -38.6242     XY       0.5289     YY     -41.1656
        XZ      -0.0000     YZ      -0.0000     ZZ     -37.8037
    Octopole Moments (Debye-Ang^2)
       XXX       3.8832    XXY      -2.4259    XYY       3.1543
       YYY      -0.9585    XXZ      -0.0000    XYZ       0.0000
       YYZ       0.0000    XZZ       5.6633    YZZ       0.2028
       ZZZ      -0.0000
    Hexadecapole Moments (Debye-Ang^3)
      XXXX    -449.1640   XXXY      11.6597   XXYY    -112.2994
      XYYY       9.2366   YYYY    -224.8576   XXXZ       0.0000
      XXYZ      -0.0000   XYYZ       0.0000   YYYZ      -0.0000
      XXZZ     -83.1363   XYZZ       1.3621   YYZZ     -41.6998
      XZZZ       0.0000   YZZZ      -0.0000   ZZZZ     -35.5911
 -----------------------------------------------------------------
Archival summary:
1\1\TWL01\OPT\ProcedureUnspecified\BasisUnspecified\l132\taweetha\TueAug2822:00:482018TueAug2822:00:482018\0\\#,OPT,ProcedureUnspecified,BasisUnspecified,\\0,1\Cl\C,1,1.71523\C,2,1.32668,1,124.496\F,3,1.31831,2,124.213,1,-0,0\F,3,1.31985,2,123.399,1,-180,0\F,2,1.33511,1,115.301,3,-180,0\\\@

 Total job time:  91.67s(wall), 91.39s(cpu) 
 Tue Aug 28 22:00:48 2018

        *************************************************************
        *                                                           *
        *  Thank you very much for using Q-Chem.  Have a nice day.  *
        *                                                           *
        *************************************************************


 
User input: 2 of 2 
 
Q-Chem Developer Version!
                  Welcome to Q-Chem
     A Quantum Leap Into The Future Of Chemistry


 Q-Chem 5.1, Q-Chem, Inc., Pleasanton, CA (2018)

 Yihan Shao,  Zhengting Gan,  E. Epifanovsky,  A. T. B. Gilbert,  M. Wormit,  
 J. Kussmann,  A. W. Lange,  A. Behn,  Jia Deng,  Xintian Feng,  D. Ghosh,  
 M. Goldey,  P. R. Horn,  L. D. Jacobson,  I. Kaliman,  T. Kus,  A. Landau,  
 Jie Liu,  E. I. Proynov,  R. M. Richard,  R. P. Steele,  E. J. Sundstrom,  
 H. L. Woodcock III,  P. M. Zimmerman,  D. Zuev,  B. Albrecht,  E. Alguire,  
 S. A. Baeppler,  D. Barton,  Z. Benda,  Y. A. Bernard,  E. J. Berquist,  
 K. B. Bravaya,  H. Burton,  D. Casanova,  Chun-Min Chang,  Yunqing Chen,  
 A. Chien,  K. D. Closser,  M. P. Coons,  S. Coriani,  S. Dasgupta,  
 A. L. Dempwolff,  M. Diedenhofen,  Hainam Do,  R. G. Edgar,  Po-Tung Fang,  
 S. Faraji,  S. Fatehi,  Qingguo Feng,  K. D. Fenk,  J. Fosso-Tande,  
 Qinghui Ge,  A. Ghysels,  G. Gidofalvi,  J. Gomes,  J. Gonthier,  A. Gunina,  
 D. Hait,  M. W. D. Hanson-Heine,  P. H. P. Harbach,  A. W. Hauser,  
 J. E. Herr,  E. G. Hohenstein,  Z. C. Holden,  Kerwin Hui,  B. C. Huynh,  
 T.-C. Jagau,  Hyunjun Ji,  B. Kaduk,  K. Khistyaev,  Jaehoon Kim,  
 P. Klunzinger,  K. Koh,  D. Kosenkov,  L. Koulias,  T. Kowalczyk,  
 C. M. Krauter,  A. Kunitsa,  Ka Un Lao,  A. Laurent,  K. V. Lawler,  
 Joonho Lee,  D. Lefrancois,  S. Lehtola,  D. S. Levine,  Yi-Pei Li,  
 You-Sheng Lin,  Fenglai Liu,  E. Livshits,  A. Luenser,  P. Manohar,  
 E. Mansoor,  S. F. Manzer,  Shan-Ping Mao,  Yuezhi Mao,  N. Mardirossian,  
 A. V. Marenich,  T. Markovich,  L. A. Martinez-Martinez,  S. A. Maurer,  
 N. J. Mayhall,  S. C. McKenzie,  J.-M. Mewes,  A. F. Morrison,  
 J. W. Mullinax,  K. Nanda,  T. S. Nguyen-Beck,  R. Olivares-Amaya,  
 J. A. Parkhill,  T. M. Perrine,  F. Plasser,  P. Pokhilko,  S. Prager,  
 A. Prociuk,  E. Ramos,  D. R. Rehn,  F. Rob,  M. Schneider,  N. Sergueev,  
 S. M. Sharada,  S. Sharma,  D. W. Small,  T. Stauch,  T. Stein,  
 Yu-Chuan Su,  A. J. W. Thom,  A. Tkatchenko,  T. Tsuchimochi,  N. M. Tubman,  
 L. Vogt,  M. L. Vidal,  O. Vydrov,  M. A. Watson,  J. Wenzel,  
 M. de Wergifosse,  T. A. Wesolowski,  A. White,  J. Witte,  A. Yamada,  
 Jun Yang,  K. Yao,  S. Yeganeh,  S. R. Yost,  Zhi-Qiang You,  A. Zech,  
 Igor Ying Zhang,  Xing Zhang,  Yan Zhao,  Ying Zhu,  B. R. Brooks,  
 G. K. L. Chan,  C. J. Cramer,  M. S. Gordon,  W. J. Hehre,  A. Klamt,  
 M. W. Schmidt,  C. D. Sherrill,  D. G. Truhlar,  A. Aspuru-Guzik,  R. Baer,  
 A. T. Bell,  N. A. Besley,  Jeng-Da Chai,  A. E. DePrince, III,  
 R. A. DiStasio Jr.,  A. Dreuw,  B. D. Dunietz,  T. R. Furlani,  
 Chao-Ping Hsu,  Yousung Jung,  Jing Kong,  D. S. Lambrecht,  WanZhen Liang,  
 C. Ochsenfeld,  V. A. Rassolov,  L. V. Slipchenko,  J. E. Subotnik,  
 T. Van Voorhis,  J. M. Herbert,  A. I. Krylov,  P. M. W. Gill,  M. Head-Gordon

 Contributors to earlier versions of Q-Chem not listed above: 
 R. D. Adamson,  B. Austin,  J. Baker,  G. J. O. Beran,  K. Brandhorst,  
 S. T. Brown,  E. F. C. Byrd,  A. K. Chakraborty,  C.-L. Cheng,  
 Siu Hung Chien,  D. M. Chipman,  D. L. Crittenden,  H. Dachsel,  
 R. J. Doerksen,  A. D. Dutoi,  L. Fusti-Molnar,  W. A. Goddard III,  
 A. Golubeva-Zadorozhnaya,  S. R. Gwaltney,  G. Hawkins,  A. Heyden,  
 S. Hirata,  G. Kedziora,  F. J. Keil,  C. Kelley,  Jihan Kim,  R. A. King,  
 R. Z. Khaliullin,  P. P. Korambath,  W. Kurlancheek,  A. M. Lee,  M. S. Lee,  
 S. V. Levchenko,  Ching Yeh Lin,  D. Liotard,  R. C. Lochan,  I. Lotan,  
 P. E. Maslen,  N. Nair,  D. P. O'Neill,  D. Neuhauser,  E. Neuscamman,  
 C. M. Oana,  R. Olson,  B. Peters,  R. Peverati,  P. A. Pieniazek,  
 Y. M. Rhee,  J. Ritchie,  M. A. Rohrdanz,  E. Rosta,  N. J. Russ,  
 H. F. Schaefer III,  N. E. Schultz,  N. Shenvi,  A. C. Simmonett,  A. Sodt,  
 D. Stuck,  K. S. Thanthiriwatte,  V. Vanovschi,  Tao Wang,  A. Warshel,  
 C. F. Williams,  Q. Wu,  X. Xu,  W. Zhang

 Please cite Q-Chem as follows:
 Y. Shao et al., Mol. Phys. 113, 184-215 (2015)
 DOI: 10.1080/00268976.2014.952696

 Q-Chem 5.1.1 for Intel X86 EM64T Linux

 Parts of Q-Chem use Armadillo 8.300.2 (Tropical Shenanigans).
 http://arma.sourceforge.net/

 Q-Chem begins on Tue Aug 28 22:00:48 2018  

Host: 
0

     Scratch files written to /scratch/taweetham/qchem26285//
The previous job contains 0 fragments, simply inherited here
Input Ideriv = 2
Curr. Ideriv = -1
Max.  Ideriv = 2

Checking the input file for inconsistencies... 	...done.

--------------------------------------------------------------
User input:
--------------------------------------------------------------

$molecule
read
$end

$rem
   SCF_GUESS 	READ
   JOB_TYPE 	FREQUENCY
   BASIS 	6-311++G**
   EXCHANGE 	B3LYP	
$end


--------------------------------------------------------------
 ----------------------------------------------------------------
             Standard Nuclear Orientation (Angstroms)
    I     Atom           X                Y                Z
 ----------------------------------------------------------------
    1      F       1.1211018467    -1.4964574399    -0.0000000000
    2      Cl     -1.7491788518    -0.4458770955    -0.0000000000
    3      F       2.0749725298     0.4772411550     0.0000000000
    4      F      -0.3474613058     1.7260217109     0.0000000000
    5      C       0.9368431504    -0.1910907019     0.0000000000
    6      C      -0.2537560097     0.3942010003     0.0000000000
 ----------------------------------------------------------------
 Molecular Point Group                 Cs    NOp =  2
 Largest Abelian Subgroup              Cs    NOp =  2
 Nuclear Repulsion Energy =   293.2094104001 hartrees
 There are       28 alpha and       28 beta electrons
 Requested basis set is 6-311++G(d,p)
 There are 43 shells and 140 basis functions

 Total QAlloc Memory Limit   2000 MB
 Mega-Array Size       188 MB
 MEM_STATIC part       192 MB

                       Distance Matrix (Angstroms)
             F (  1)   Cl(  2)   F (  3)   F (  4)   C (  5)
   Cl(  2)  3.056506
   F (  3)  2.192112  3.933990
   F (  4)  3.541334  2.584948  2.725369
   C (  5)  1.318307  2.698079  1.319851  2.307544
   C (  6)  2.337696  1.715232  2.330209  1.335113  1.326685

 A cutoff of  1.0D-11 yielded    833 shell pairs
 There are      9306 function pairs (     10113 Cartesian)
 Smallest overlap matrix eigenvalue = 7.37E-05
 Guess MOs from SCF MO coefficient file

 -----------------------------------------------------------------------
  General SCF calculation program by
  Eric Jon Sundstrom, Paul Horn, Yuezhi Mao, Dmitri Zuev, Alec White,
  David Stuck, Shaama M.S., Shane Yost, Joonho Lee, David Small,
  Daniel Levine, Susi Lehtola, Hugh Burton, Evgeny Epifanovsky
 -----------------------------------------------------------------------
 Exchange:     0.2000 Hartree-Fock + 0.0800 Slater + 0.7200 B88
 Correlation:  0.1900 VWN1RPA + 0.8100 LYP
 Using SG-1 standard quadrature grid
 A restricted SCF calculation will be
 performed using DIIS
 SCF converges when DIIS error is below 1.0e-08
 ---------------------------------------
  Cycle       Energy         DIIS error
 ---------------------------------------
    1    -836.0015043066      2.35e-03  
    2    -836.0208439013      5.12e-04  
    3    -836.0205870068      6.91e-04  
    4    -836.0212624570      7.82e-05  
    5    -836.0212700630      2.93e-05  
    6    -836.0212718706      8.39e-06  
    7    -836.0212720055      3.16e-06  
    8    -836.0212720259      7.09e-07  
    9    -836.0212720270      1.29e-07  
   10    -836.0212720271      7.81e-08  
   11    -836.0212720271      1.19e-08  
   12    -836.0212720271      4.11e-09  Convergence criterion met
 ---------------------------------------
 SCF time:   CPU 15.95s  wall 16.00s 
 SCF   energy in the final basis set =     -836.0212720271
 Total energy in the final basis set =     -836.0212720271

 --------------------------------------------------------------
             Orbital Energies (a.u.) and Symmetries
 --------------------------------------------------------------

 Alpha MOs, Restricted
 -- Occupied --                  
-101.60  -24.75  -24.75  -24.74  -10.38  -10.34   -9.52   -7.28
  1 A'    2 A'    3 A'    4 A'    5 A'    6 A'    7 A'    8 A'                 
 -7.269  -7.269  -1.329  -1.283  -1.270  -0.920  -0.805  -0.673
  1 A"    9 A'   10 A'   11 A'   12 A'   13 A'   14 A'   15 A'                 
 -0.625  -0.611  -0.568  -0.539  -0.511  -0.496  -0.485  -0.467
 16 A'   17 A'    2 A"   18 A'    3 A"   19 A'    4 A"   20 A'                 
 -0.443  -0.388  -0.366  -0.277
 21 A'    5 A"   22 A'    6 A"                                                 
 -- Virtual --                   
 -0.015  -0.011  -0.008   0.022   0.038   0.050   0.070   0.073
 23 A'    7 A"   24 A'   25 A'   26 A'    8 A"   27 A'   28 A'                 
  0.086   0.086   0.099   0.104   0.123   0.141   0.164   0.181
 29 A'    9 A"   30 A'   10 A"   31 A'   32 A'   33 A'   34 A'                 
  0.235   0.241   0.266   0.288   0.291   0.301   0.307   0.320
 11 A"   35 A'   36 A'   12 A"   37 A'   38 A'   39 A'   40 A'                 
  0.332   0.341   0.359   0.373   0.378   0.439   0.439   0.446
 13 A"   41 A'   42 A'   43 A'   44 A'   45 A'   14 A"   46 A'                 
  0.493   0.502   0.554   0.564   0.678   0.711   0.741   0.803
 47 A'   15 A"   48 A'   16 A"   49 A'   50 A'   51 A'   52 A'                 
  0.818   0.825   0.866   0.911   0.923   1.072   1.090   1.141
 17 A"   18 A"   53 A'   54 A'   55 A'   56 A'   19 A"   57 A'                 
  1.150   1.290   1.295   1.354   1.356   1.371   1.389   1.402
 20 A"   21 A"   58 A'   22 A"   59 A'   23 A"   60 A'   61 A'                 
  1.410   1.463   1.518   1.556   1.638   1.680   1.819   1.842
 62 A'   63 A'   64 A'   24 A"   65 A'   66 A'   67 A'   25 A"                 
  1.858   1.927   1.957   2.116   2.208   2.225   2.372   2.455
 68 A'   69 A'   70 A'   71 A'   72 A'   26 A"   73 A'   74 A'                 
  2.552   2.768   2.987   3.039   3.143   3.433   3.709   3.723
 27 A"   28 A"   75 A'   76 A'   77 A'   78 A'   29 A"   30 A"                 
  3.732   3.748   3.758   3.796   3.849   3.914   3.968   3.996
 79 A'   31 A"   80 A'   81 A'   82 A'   32 A"   33 A"   34 A"                 
  4.105   4.216   4.529   4.817   4.912   6.210   6.241   6.282
 83 A'   84 A'   85 A'   86 A'   87 A'   35 A"   36 A"   37 A"                 
  6.305   6.320   6.347   6.399   6.724   6.850   9.725  23.349
 88 A'   89 A'   90 A'   91 A'   92 A'   93 A'   94 A'   95 A'                 
 24.065  25.774  25.910  26.370  66.693  66.699  66.745 215.707
 96 A'   38 A"   97 A'   98 A'   99 A'  100 A'  101 A'  102 A'                 

 Beta MOs, Restricted
 -- Occupied --                  
-101.60  -24.75  -24.75  -24.74  -10.38  -10.34   -9.52   -7.28
  1 A'    2 A'    3 A'    4 A'    5 A'    6 A'    7 A'    8 A'                 
 -7.269  -7.269  -1.329  -1.283  -1.270  -0.920  -0.805  -0.673
  1 A"    9 A'   10 A'   11 A'   12 A'   13 A'   14 A'   15 A'                 
 -0.625  -0.611  -0.568  -0.539  -0.511  -0.496  -0.485  -0.467
 16 A'   17 A'    2 A"   18 A'    3 A"   19 A'    4 A"   20 A'                 
 -0.443  -0.388  -0.366  -0.277
 21 A'    5 A"   22 A'    6 A"                                                 
 -- Virtual --                   
 -0.015  -0.011  -0.008   0.022   0.038   0.050   0.070   0.073
 23 A'    7 A"   24 A'   25 A'   26 A'    8 A"   27 A'   28 A'                 
  0.086   0.086   0.099   0.104   0.123   0.141   0.164   0.181
 29 A'    9 A"   30 A'   10 A"   31 A'   32 A'   33 A'   34 A'                 
  0.235   0.241   0.266   0.288   0.291   0.301   0.307   0.320
 11 A"   35 A'   36 A'   12 A"   37 A'   38 A'   39 A'   40 A'                 
  0.332   0.341   0.359   0.373   0.378   0.439   0.439   0.446
 13 A"   41 A'   42 A'   43 A'   44 A'   45 A'   14 A"   46 A'                 
  0.493   0.502   0.554   0.564   0.678   0.711   0.741   0.803
 47 A'   15 A"   48 A'   16 A"   49 A'   50 A'   51 A'   52 A'                 
  0.818   0.825   0.866   0.911   0.923   1.072   1.090   1.141
 17 A"   18 A"   53 A'   54 A'   55 A'   56 A'   19 A"   57 A'                 
  1.150   1.290   1.295   1.354   1.356   1.371   1.389   1.402
 20 A"   21 A"   58 A'   22 A"   59 A'   23 A"   60 A'   61 A'                 
  1.410   1.463   1.518   1.556   1.638   1.680   1.819   1.842
 62 A'   63 A'   64 A'   24 A"   65 A'   66 A'   67 A'   25 A"                 
  1.858   1.927   1.957   2.116   2.208   2.225   2.372   2.455
 68 A'   69 A'   70 A'   71 A'   72 A'   26 A"   73 A'   74 A'                 
  2.552   2.768   2.987   3.039   3.143   3.433   3.709   3.723
 27 A"   28 A"   75 A'   76 A'   77 A'   78 A'   29 A"   30 A"                 
  3.732   3.748   3.758   3.796   3.849   3.914   3.968   3.996
 79 A'   31 A"   80 A'   81 A'   82 A'   32 A"   33 A"   34 A"                 
  4.105   4.216   4.529   4.817   4.912   6.210   6.241   6.282
 83 A'   84 A'   85 A'   86 A'   87 A'   35 A"   36 A"   37 A"                 
  6.305   6.320   6.347   6.399   6.724   6.850   9.725  23.349
 88 A'   89 A'   90 A'   91 A'   92 A'   93 A'   94 A'   95 A'                 
 24.065  25.774  25.910  26.370  66.693  66.699  66.745 215.707
 96 A'   38 A"   97 A'   98 A'   99 A'  100 A'  101 A'  102 A'                 
 --------------------------------------------------------------

          Ground-State Mulliken Net Atomic Charges

     Atom                 Charge (a.u.)
  ----------------------------------------
      1 F                    -0.092350
      2 Cl                    0.237805
      3 F                    -0.101283
      4 F                    -0.046510
      5 C                     0.024561
      6 C                    -0.022223
  ----------------------------------------
  Sum of atomic charges =     0.000000

 -----------------------------------------------------------------
                    Cartesian Multipole Moments
 -----------------------------------------------------------------
    Charge (ESU x 10^10)
                 0.0000
    Dipole Moment (Debye)
         X      -0.3898      Y      -0.4542      Z       0.0000
       Tot       0.5985
    Quadrupole Moments (Debye-Ang)
        XX     -38.7435     XY       0.7566     YY     -41.0369
        XZ       0.0000     YZ      -0.0000     ZZ     -37.8036
    Octopole Moments (Debye-Ang^2)
       XXX       4.4126    XXY      -2.1286    XYY       2.6657
       YYY       1.2933    XXZ      -0.0000    XYZ      -0.0000
       YYZ      -0.0000    XZZ       5.5667    YZZ       1.1622
       ZZZ       0.0000
    Hexadecapole Moments (Debye-Ang^3)
      XXXX    -451.5184   XXXY       1.0806   XXYY    -111.8026
      XYYY      -1.1918   YYYY    -223.3835   XXXZ       0.0000
      XXYZ      -0.0000   XYYZ       0.0000   YYYZ      -0.0000
      XXZZ     -83.0217   XYZZ      -2.5122   YYZZ     -41.8214
      XZZZ       0.0000   YZZZ      -0.0000   ZZZZ     -35.5905
 -----------------------------------------------------------------
 Calculating MO derivatives via CPSCF
   1         3          18      0.133368    0.036525
   2         3          18      0.015825    0.003488
   3         3          18      0.001578    0.000412
   4         4          17      0.000132    0.000038
   5        19           2      0.000004    0.000002
   6        21           0      0.000000    0.000000    Roots Converged
 Time for AOints: 5.6 s (CPU) 5.6 s (wall)
 ------------------------------------------------------------------------------
                     AOints        : Timing summary (seconds)
 ------------------------------------------------------------------------------
     job step          cpu (% of tot)      sys (% of tot)     wall (% of tot)
 ------------------------------------------------------------------------------
  cpscf_lag         0.6284E+02 (51.3)   0.9800E-04 (16.5)   0.6292E+02 (51.3)
  iterzp            0.5388E+02 (44.0)   0.4950E-03 (83.5)   0.5392E+02 (44.0)
  make_fx           0.0000E+00 ( 0.0)   0.0000E+00 ( 0.0)   0.0000E+00 ( 0.0)
  AOints            0.5602E+01 ( 4.6)   0.0000E+00 ( 0.0)   0.5604E+01 ( 4.6)
 ------------------------------------------------------------------------------
   Grand Totals     0.1224E+03          0.5930E-03          0.1226E+03
 ------------------------------------------------------------------------------
 Calculating analytic Hessian of the SCF energy
 Polarizability Matrix (a.u.)
            1           2           3
    1 -52.0251312  -0.5838803   0.0000000
    2  -0.5838803 -36.0535153  -0.0000000
    3   0.0000000  -0.0000000 -23.4688729

 Direct stationary perturbation theory relativistic correction:

 rels  =       0.942627155132
 relv  =      -3.514506458827
 rel2e =       0.891512311881
 E_rel =      -1.680366991814

 Hessian of the SCF Energy
            1           2           3           4           5           6
    1   0.0866052  -0.0548447   0.0000000  -0.0013924   0.0018064  -0.0000000
    2  -0.0548447   0.4382740  -0.0000000   0.0060194   0.0053541   0.0000000
    3   0.0000000  -0.0000000   0.0193445   0.0000000   0.0000000  -0.0021229
    4  -0.0013924   0.0060194   0.0000000   0.2090127   0.0941070   0.0000000
    5   0.0018064   0.0053541   0.0000000   0.0941070   0.0895651  -0.0000000
    6  -0.0000000   0.0000000  -0.0021229   0.0000000  -0.0000000   0.0097063
    7   0.0050566  -0.0266780  -0.0000000  -0.0093840  -0.0009257   0.0000000
    8  -0.0463505  -0.0533183   0.0000000  -0.0003482  -0.0010387   0.0000000
    9  -0.0000000   0.0000000   0.0048967  -0.0000000   0.0000000   0.0066088
   10  -0.0050988   0.0055804   0.0000000  -0.0022982  -0.0323775  -0.0000000
   11   0.0059588  -0.0132005  -0.0000000  -0.0249224  -0.0351519   0.0000000
   12   0.0000000  -0.0000000   0.0105153   0.0000000  -0.0000000   0.0031236
   13  -0.0904051   0.0777148   0.0000000  -0.0221515   0.0008827  -0.0000000
   14   0.0597242  -0.3467474   0.0000000  -0.0275482  -0.0006880  -0.0000000
   15   0.0000000  -0.0000000  -0.0338008   0.0000000   0.0000000   0.0015625
   16   0.0052346  -0.0077919  -0.0000000  -0.1737866  -0.0634929   0.0000000
   17   0.0337058  -0.0303619  -0.0000000  -0.0473076  -0.0580407   0.0000000
   18  -0.0000000   0.0000000   0.0011671  -0.0000000  -0.0000000  -0.0188783
            7           8           9          10          11          12
    1   0.0050566  -0.0463505  -0.0000000  -0.0050988   0.0059588   0.0000000
    2  -0.0266780  -0.0533183   0.0000000   0.0055804  -0.0132005  -0.0000000
    3  -0.0000000   0.0000000   0.0048967   0.0000000  -0.0000000   0.0105153
    4  -0.0093840  -0.0003482  -0.0000000  -0.0022982  -0.0249224   0.0000000
    5  -0.0009257  -0.0010387   0.0000000  -0.0323775  -0.0351519  -0.0000000
    6   0.0000000   0.0000000   0.0066088  -0.0000000   0.0000000   0.0031236
    7   0.3499232   0.1581656   0.0000000   0.0031283   0.0110100  -0.0000000
    8   0.1581656   0.1671788  -0.0000000   0.0022500   0.0119508   0.0000000
    9   0.0000000  -0.0000000   0.0166587  -0.0000000   0.0000000  -0.0044393
   10   0.0031283   0.0022500  -0.0000000   0.0713874  -0.0347803   0.0000000
   11   0.0110100   0.0119508   0.0000000  -0.0347803   0.4113438  -0.0000000
   12  -0.0000000   0.0000000  -0.0044393   0.0000000  -0.0000000   0.0180222
   13  -0.3110200  -0.1165304  -0.0000000   0.0036689  -0.0155018   0.0000000
   14  -0.0989832  -0.1209402   0.0000000   0.0346563  -0.0431283  -0.0000000
   15  -0.0000000  -0.0000000  -0.0318014   0.0000000  -0.0000000   0.0020025
   16  -0.0377042   0.0028134   0.0000000  -0.0707875   0.0582358  -0.0000000
   17  -0.0425888  -0.0038323  -0.0000000   0.0246711  -0.3318139   0.0000000
   18   0.0000000  -0.0000000   0.0080765  -0.0000000   0.0000000  -0.0292243
           13          14          15          16          17          18
    1  -0.0904051   0.0597242   0.0000000   0.0052346   0.0337058  -0.0000000
    2   0.0777148  -0.3467474  -0.0000000  -0.0077919  -0.0303619   0.0000000
    3   0.0000000   0.0000000  -0.0338008  -0.0000000  -0.0000000   0.0011671
    4  -0.0221515  -0.0275482   0.0000000  -0.1737866  -0.0473076  -0.0000000
    5   0.0008827  -0.0006880   0.0000000  -0.0634929  -0.0580407  -0.0000000
    6  -0.0000000  -0.0000000   0.0015625   0.0000000   0.0000000  -0.0188783
    7  -0.3110200  -0.0989832  -0.0000000  -0.0377042  -0.0425888   0.0000000
    8  -0.1165304  -0.1209402  -0.0000000   0.0028134  -0.0038323  -0.0000000
    9  -0.0000000   0.0000000  -0.0318014   0.0000000  -0.0000000   0.0080765
   10   0.0036689   0.0346563   0.0000000  -0.0707875   0.0246711  -0.0000000
   11  -0.0155018  -0.0431283  -0.0000000   0.0582358  -0.3318139   0.0000000
   12   0.0000000  -0.0000000   0.0020025  -0.0000000   0.0000000  -0.0292243
   13   0.8892901  -0.1584916   0.0000000  -0.4693824   0.2119264  -0.0000000
   14  -0.1584916   0.6677814  -0.0000000   0.1906425  -0.1562776   0.0000000
   15   0.0000000  -0.0000000   0.1046984  -0.0000000   0.0000000  -0.0426612
   16  -0.4693824   0.1906425  -0.0000000   0.7464262  -0.1804069   0.0000000
   17   0.2119264  -0.1562776   0.0000000  -0.1804069   0.5803263  -0.0000000
   18  -0.0000000   0.0000000  -0.0426612   0.0000000  -0.0000000   0.0815202
 Gradient time:  CPU 159.03 s  wall 159.17 s
 **********************************************************************
 **                                                                  **
 **                       VIBRATIONAL ANALYSIS                       **
 **                       --------------------                       **
 **                                                                  **
 **        VIBRATIONAL FREQUENCIES (CM**-1) AND NORMAL MODES         **
 **     FORCE CONSTANTS (mDYN/ANGSTROM) AND REDUCED MASSES (AMU)     **
 **                  INFRARED INTENSITIES (KM/MOL)                   **
 **                                                                  **
 **********************************************************************


 Mode:                 1                      2                      3
 Frequency:       166.03                 188.58                 340.41
 Force Cnst:      0.3226                 0.4353                 1.3460
 Red. Mass:      19.8632                20.7785                19.7135
 IR Active:          YES                    YES                    YES
 IR Intens:        0.066                  3.061                  1.725
 Raman Active:       YES                    YES                    YES
               X      Y      Z        X      Y      Z        X      Y      Z
 F          0.000 -0.000 -0.508    0.602 -0.110  0.000   -0.273 -0.021 -0.000
 Cl        -0.000  0.000  0.279   -0.346  0.237 -0.000    0.124 -0.236 -0.000
 F         -0.000  0.000  0.634   -0.242  0.289 -0.000   -0.457  0.303 -0.000
 F          0.000 -0.000 -0.456    0.283 -0.283  0.000    0.689  0.134 -0.000
 C          0.000 -0.000 -0.067    0.030 -0.204  0.000   -0.220 -0.039  0.000
 C         -0.000 -0.000 -0.223   -0.038 -0.321  0.000   -0.076  0.069  0.000
 TransDip  -0.000 -0.000  0.008   -0.036 -0.043 -0.000   -0.016 -0.039  0.000

 Mode:                 4                      5                      6
 Frequency:       375.18                 456.37                 515.47
 Force Cnst:      1.0978                 2.8569                 2.7325
 Red. Mass:      13.2377                23.2809                17.4543
 IR Active:          YES                    YES                    YES
 IR Intens:        1.357                  0.403                  1.344
 Raman Active:       YES                    YES                    YES
               X      Y      Z        X      Y      Z        X      Y      Z
 F          0.000 -0.000 -0.241   -0.078 -0.382  0.000    0.513 -0.046  0.000
 Cl         0.000  0.000 -0.080    0.470  0.314  0.000    0.075 -0.052 -0.000
 F          0.000 -0.000 -0.130   -0.443  0.222  0.000   -0.294 -0.427  0.000
 F         -0.000  0.000 -0.285   -0.371 -0.168  0.000   -0.052  0.463 -0.000
 C          0.000 -0.000  0.512   -0.070 -0.302 -0.000   -0.319 -0.138 -0.000
 C          0.000  0.000  0.759    0.112 -0.093  0.000   -0.164  0.303  0.000
 TransDip   0.000  0.000  0.037    0.016 -0.012 -0.000   -0.035 -0.012 -0.000

 Mode:                 7                      8                      9
 Frequency:       569.47                 691.56                1047.16
 Force Cnst:      2.3541                 5.1260                 9.0167
 Red. Mass:      12.3206                18.1913                13.9563
 IR Active:          YES                    YES                    YES
 IR Intens:        2.880                  4.512                264.448
 Raman Active:       YES                    YES                    YES
               X      Y      Z        X      Y      Z        X      Y      Z
 F          0.000  0.000 -0.127    0.025  0.595  0.000   -0.057  0.256 -0.000
 Cl         0.000  0.000  0.029    0.190  0.115 -0.000   -0.114 -0.047  0.000
 F         -0.000 -0.000 -0.142   -0.172 -0.348  0.000   -0.365 -0.145 -0.000
 F         -0.000  0.000  0.082    0.117 -0.450 -0.000   -0.071 -0.035  0.000
 C         -0.000 -0.000  0.789   -0.259  0.216 -0.000    0.353 -0.154  0.000
 C         -0.000  0.000 -0.577   -0.247 -0.231  0.000    0.760  0.169 -0.000
 TransDip  -0.000 -0.000  0.054   -0.067 -0.009 -0.000    0.519  0.045  0.000

 Mode:                10                     11                     12
 Frequency:      1191.63                1306.70                1835.46
 Force Cnst:     11.3328                13.3458                24.1312
 Red. Mass:      13.5458                13.2660                12.1574
 IR Active:          YES                    YES                    YES
 IR Intens:      232.277                217.433                 60.790
 Raman Active:       YES                    YES                    YES
               X      Y      Z        X      Y      Z        X      Y      Z
 F          0.069 -0.138 -0.000    0.034 -0.309  0.000   -0.032  0.084 -0.000
 Cl        -0.026 -0.024  0.000   -0.009  0.001 -0.000    0.019  0.005  0.000
 F          0.084  0.042 -0.000   -0.237 -0.156  0.000   -0.084 -0.026 -0.000
 F          0.032 -0.428  0.000    0.028 -0.049 -0.000    0.018 -0.071  0.000
 C         -0.310  0.081  0.000    0.363  0.827 -0.000    0.666 -0.326  0.000
 C          0.095  0.819 -0.000   -0.058 -0.017  0.000   -0.564  0.334 -0.000
 TransDip  -0.126  0.472  0.000    0.154  0.447 -0.000    0.248 -0.028  0.000

 STANDARD THERMODYNAMIC QUANTITIES AT   298.15 K  AND     1.00 ATM

   This Molecule has  0 Imaginary Frequencies
   Zero point vibrational energy:       12.414 kcal/mol

   Atom    1 Element F  Has Mass   18.99840
   Atom    2 Element Cl Has Mass   34.96885
   Atom    3 Element F  Has Mass   18.99840
   Atom    4 Element F  Has Mass   18.99840
   Atom    5 Element C  Has Mass   12.00000
   Atom    6 Element C  Has Mass   12.00000
   Molecular Mass:   115.964050 amu
   Principal axes and moments of inertia in amu*Bohr^2:
                             1           2           3
    Eigenvalues --      402.54007   807.98029  1210.52037
          X               0.99999     0.00469    -0.00000
          Y              -0.00469     0.99999    -0.00000
          Z               0.00000     0.00000     1.00000
   Rotational Symmetry Number is   1
   The Molecule is an Asymmetric Top
   Translational Enthalpy:        0.889 kcal/mol
   Rotational Enthalpy:           0.889 kcal/mol
   Vibrational Enthalpy:         14.125 kcal/mol
   gas constant (RT):             0.592 kcal/mol
   Translational Entropy:        40.159  cal/mol.K
   Rotational Entropy:           27.467  cal/mol.K
   Vibrational Entropy:           9.359  cal/mol.K

   Total Enthalpy:               16.495 kcal/mol
   Total Entropy:                76.985  cal/mol.K

 ======================================================================

 STANDARD THERMODYNAMIC QUANTITIES FOR ANHARMONIC VIBRATION -- TOSH

   Zero point vibrational energy: ************ kcal/mol

   Vibrational Enthalpy:       Infinity kcal/mol
   Vibrational Entropy:             NaN  cal/mol.K

   Total Enthalpy:             Infinity kcal/mol
   Total Entropy:                   NaN  cal/mol.K

 ======================================================================

 STANDARD THERMODYNAMIC QUANTITIES FOR ANHARMONIC VIBRATION -- VPT2

   Zero point vibrational energy: ************ kcal/mol

   Vibrational Enthalpy:       Infinity kcal/mol
   Vibrational Entropy:             NaN  cal/mol.K

   Total Enthalpy:             Infinity kcal/mol
   Total Entropy:                   NaN  cal/mol.K

 ======================================================================

Archival summary:
1\1\TWL01\FREQ\ProcedureUnspecified\BasisUnspecified\l132\taweetha\TueAug2822:03:432018TueAug2822:03:432018\0\\#,FREQ,ProcedureUnspecified,BasisUnspecified,\\0,1\Cl\C,1,1.71523\C,2,1.32668,1,124.496\F,3,1.31831,2,124.213,1,-0,0\F,3,1.31985,2,123.399,1,180,0\F,2,1.33511,1,115.301,3,180,0\\\@

 Total job time:  175.23s(wall), 175.05s(cpu) 
 Tue Aug 28 22:03:43 2018

        *************************************************************
        *                                                           *
        *  Thank you very much for using Q-Chem.  Have a nice day.  *
        *                                                           *
        *************************************************************
