# Supplementary material for: Geometric and energetic data from ab initio calculations of haloethene, haloimine, halomethylenephosphine, haloiminophosphine, halodiazene, halodiphosphene and halocyclopropane
Source: Data Brief. 2019 Nov 2;27:104738. doi: 10.1016/j.dib.2019.104738 (PMC6861602; doi:10.1016/j.dib.2019.104738)
Supplement: Multimedia component 2 [file mmc2.zip › CC/B3LYP/FFCCClI.out]

Q-Chem Developer Version!
                  Welcome to Q-Chem
     A Quantum Leap Into The Future Of Chemistry


 Q-Chem 5.1, Q-Chem, Inc., Pleasanton, CA (2018)

 Yihan Shao,  Zhengting Gan,  E. Epifanovsky,  A. T. B. Gilbert,  M. Wormit,  
 J. Kussmann,  A. W. Lange,  A. Behn,  Jia Deng,  Xintian Feng,  D. Ghosh,  
 M. Goldey,  P. R. Horn,  L. D. Jacobson,  I. Kaliman,  T. Kus,  A. Landau,  
 Jie Liu,  E. I. Proynov,  R. M. Richard,  R. P. Steele,  E. J. Sundstrom,  
 H. L. Woodcock III,  P. M. Zimmerman,  D. Zuev,  B. Albrecht,  E. Alguire,  
 S. A. Baeppler,  D. Barton,  Z. Benda,  Y. A. Bernard,  E. J. Berquist,  
 K. B. Bravaya,  H. Burton,  D. Casanova,  Chun-Min Chang,  Yunqing Chen,  
 A. Chien,  K. D. Closser,  M. P. Coons,  S. Coriani,  S. Dasgupta,  
 A. L. Dempwolff,  M. Diedenhofen,  Hainam Do,  R. G. Edgar,  Po-Tung Fang,  
 S. Faraji,  S. Fatehi,  Qingguo Feng,  K. D. Fenk,  J. Fosso-Tande,  
 Qinghui Ge,  A. Ghysels,  G. Gidofalvi,  J. Gomes,  J. Gonthier,  A. Gunina,  
 D. Hait,  M. W. D. Hanson-Heine,  P. H. P. Harbach,  A. W. Hauser,  
 J. E. Herr,  E. G. Hohenstein,  Z. C. Holden,  Kerwin Hui,  B. C. Huynh,  
 T.-C. Jagau,  Hyunjun Ji,  B. Kaduk,  K. Khistyaev,  Jaehoon Kim,  
 P. Klunzinger,  K. Koh,  D. Kosenkov,  L. Koulias,  T. Kowalczyk,  
 C. M. Krauter,  A. Kunitsa,  Ka Un Lao,  A. Laurent,  K. V. Lawler,  
 Joonho Lee,  D. Lefrancois,  S. Lehtola,  D. S. Levine,  Yi-Pei Li,  
 You-Sheng Lin,  Fenglai Liu,  E. Livshits,  A. Luenser,  P. Manohar,  
 E. Mansoor,  S. F. Manzer,  Shan-Ping Mao,  Yuezhi Mao,  N. Mardirossian,  
 A. V. Marenich,  T. Markovich,  L. A. Martinez-Martinez,  S. A. Maurer,  
 N. J. Mayhall,  S. C. McKenzie,  J.-M. Mewes,  A. F. Morrison,  
 J. W. Mullinax,  K. Nanda,  T. S. Nguyen-Beck,  R. Olivares-Amaya,  
 J. A. Parkhill,  T. M. Perrine,  F. Plasser,  P. Pokhilko,  S. Prager,  
 A. Prociuk,  E. Ramos,  D. R. Rehn,  F. Rob,  M. Schneider,  N. Sergueev,  
 S. M. Sharada,  S. Sharma,  D. W. Small,  T. Stauch,  T. Stein,  
 Yu-Chuan Su,  A. J. W. Thom,  A. Tkatchenko,  T. Tsuchimochi,  N. M. Tubman,  
 L. Vogt,  M. L. Vidal,  O. Vydrov,  M. A. Watson,  J. Wenzel,  
 M. de Wergifosse,  T. A. Wesolowski,  A. White,  J. Witte,  A. Yamada,  
 Jun Yang,  K. Yao,  S. Yeganeh,  S. R. Yost,  Zhi-Qiang You,  A. Zech,  
 Igor Ying Zhang,  Xing Zhang,  Yan Zhao,  Ying Zhu,  B. R. Brooks,  
 G. K. L. Chan,  C. J. Cramer,  M. S. Gordon,  W. J. Hehre,  A. Klamt,  
 M. W. Schmidt,  C. D. Sherrill,  D. G. Truhlar,  A. Aspuru-Guzik,  R. Baer,  
 A. T. Bell,  N. A. Besley,  Jeng-Da Chai,  A. E. DePrince, III,  
 R. A. DiStasio Jr.,  A. Dreuw,  B. D. Dunietz,  T. R. Furlani,  
 Chao-Ping Hsu,  Yousung Jung,  Jing Kong,  D. S. Lambrecht,  WanZhen Liang,  
 C. Ochsenfeld,  V. A. Rassolov,  L. V. Slipchenko,  J. E. Subotnik,  
 T. Van Voorhis,  J. M. Herbert,  A. I. Krylov,  P. M. W. Gill,  M. Head-Gordon

 Contributors to earlier versions of Q-Chem not listed above: 
 R. D. Adamson,  B. Austin,  J. Baker,  G. J. O. Beran,  K. Brandhorst,  
 S. T. Brown,  E. F. C. Byrd,  A. K. Chakraborty,  C.-L. Cheng,  
 Siu Hung Chien,  D. M. Chipman,  D. L. Crittenden,  H. Dachsel,  
 R. J. Doerksen,  A. D. Dutoi,  L. Fusti-Molnar,  W. A. Goddard III,  
 A. Golubeva-Zadorozhnaya,  S. R. Gwaltney,  G. Hawkins,  A. Heyden,  
 S. Hirata,  G. Kedziora,  F. J. Keil,  C. Kelley,  Jihan Kim,  R. A. King,  
 R. Z. Khaliullin,  P. P. Korambath,  W. Kurlancheek,  A. M. Lee,  M. S. Lee,  
 S. V. Levchenko,  Ching Yeh Lin,  D. Liotard,  R. C. Lochan,  I. Lotan,  
 P. E. Maslen,  N. Nair,  D. P. O'Neill,  D. Neuhauser,  E. Neuscamman,  
 C. M. Oana,  R. Olson,  B. Peters,  R. Peverati,  P. A. Pieniazek,  
 Y. M. Rhee,  J. Ritchie,  M. A. Rohrdanz,  E. Rosta,  N. J. Russ,  
 H. F. Schaefer III,  N. E. Schultz,  N. Shenvi,  A. C. Simmonett,  A. Sodt,  
 D. Stuck,  K. S. Thanthiriwatte,  V. Vanovschi,  Tao Wang,  A. Warshel,  
 C. F. Williams,  Q. Wu,  X. Xu,  W. Zhang

 Please cite Q-Chem as follows:
 Y. Shao et al., Mol. Phys. 113, 184-215 (2015)
 DOI: 10.1080/00268976.2014.952696

 Q-Chem 5.1.1 for Intel X86 EM64T Linux

 Parts of Q-Chem use Armadillo 8.300.2 (Tropical Shenanigans).
 http://arma.sourceforge.net/

 Q-Chem begins on Tue Aug 28 00:14:08 2018  

Host: 
0

     Scratch files written to /scratch/taweetham/qchem8923//
Input Ideriv = 2
Curr. Ideriv = -1
Max.  Ideriv = 2

Checking the input file for inconsistencies... 	...done.

--------------------------------------------------------------
User input:
--------------------------------------------------------------
inp/FClFI.inp
$molecule
0	1
F	-2.0	1.0	0.0
Cl	2.0	1.0	0.0
F	-2.0	-1.0	0.0
I	2.0	-1.0	0.0
C	-1.0	0.0	0.0
C	1.0	0.0	0.0
$end
$rem
   JOB_TYPE		OPTIMIZATION
   BASIS		6-311++G**
   EXCHANGE		B3LYP
$end

--------------------------------------------------------------
 ----------------------------------------------------------------
             Standard Nuclear Orientation (Angstroms)
    I     Atom           X                Y                Z
 ----------------------------------------------------------------
    1      F       3.2364006669     0.7854366449     0.0000000000
    2      Cl     -0.6971148641     1.5116980076     0.0000000000
    3      F       2.8732699856    -1.1813211206    -0.0000000000
    4      I      -1.0602455455    -0.4550597579    -0.0000000000
    5      C       2.0714564435    -0.0163768972    -0.0000000000
    6      C       0.1046986780     0.3467537842     0.0000000000
 ----------------------------------------------------------------
 Molecular Point Group                 Cs    NOp =  2
 Largest Abelian Subgroup              Cs    NOp =  2
 Nuclear Repulsion Energy =   713.1683822757 hartrees
 There are       50 alpha and       50 beta electrons
 Requested basis set is 6-311++G(d,p)
 There are 61 shells and 180 basis functions

 Total QAlloc Memory Limit   2000 MB
 Mega-Array Size       188 MB
 MEM_STATIC part       192 MB
 A cutoff of  1.0D-11 yielded   1533 shell pairs
 There are     14029 function pairs (     15604 Cartesian)

 -------------------------------------------------------
 OpenMP Integral Computing Module                       
 Release: version 1.0, May 2013, Q-Chem Inc. Pittsburgh 
 -------------------------------------------------------
 Integral Job Info:
 Integral job number is                      11
 Integral operator is                         1
 short-range coefficients                     0
 long-range coefficients              100000000
 Omega coefficients                           0
 if combine SR and LR in K                    0
 Integral screening is                        0
 Integral computing path is                   2
 max size of driver memory is            800000
 size of driver memory is                593474
 size of scratch memory is             11933652
 max col of scratch BK array               1296
 max len of scratch array in speh3          155
 max len of scratch index in speh4           18
 max int batch size is                      520
 min int batch size is                       52
 fixed nKL is                                52
 max L of basis functions is                  2
 order of int derivative is                   0
 number of shells is                         61
 number of basis is                         190
 number of cartesian basis is               190
 number of contracted shell pairs          1533
 number of primitive shell pairs           3688
 maxK2 (contraction) of shell pair           36
 max number of K2 of shell pair               1
 max number of CS2 of shell pair            142
 max number of PS2 of shell pair            372
 mem total for path MDJ                  527612
 -------------------------------------------------------
 Smallest overlap matrix eigenvalue = 2.15E-04

 Scale SEOQF with 1.000000e-01/1.000000e-01/1.000000e-01

 Standard Electronic Orientation quadrupole field applied
 Nucleus-field energy     =     0.0000000143 hartrees
 Guess from superposition of atomic densities
 Warning:  Energy on first SCF cycle will be non-variational
 SAD guess density has 100.000000 electrons

 -----------------------------------------------------------------------
  General SCF calculation program by
  Eric Jon Sundstrom, Paul Horn, Yuezhi Mao, Dmitri Zuev, Alec White,
  David Stuck, Shaama M.S., Shane Yost, Joonho Lee, David Small,
  Daniel Levine, Susi Lehtola, Hugh Burton, Evgeny Epifanovsky
 -----------------------------------------------------------------------
 Exchange:     0.2000 Hartree-Fock + 0.0800 Slater + 0.7200 B88
 Correlation:  0.1900 VWN1RPA + 0.8100 LYP
 Using SG-1 standard quadrature grid
 using 4 threads for integral computing
 -------------------------------------------------------
 OpenMP Integral computing Module                
 Release: version 2.0, May 2017, Q-Chem Inc. Pleasanton 
 -------------------------------------------------------
 -------------------------------------------------------
 OpenMP BLAS3 based DFT computing Module                
 Release: version 1.0, May 2013, Q-Chem Inc. Pittsburgh 
 -------------------------------------------------------
 A restricted SCF calculation will be
 performed using DIIS
 SCF converges when DIIS error is below 1.0e-08
 ---------------------------------------
  Cycle       Energy         DIIS error
 ---------------------------------------
    1   -7658.1439462542      8.90e-02  
    2   -7654.2372798812      1.03e-02  
    3   -7653.2167571626      1.84e-02  
    4   -7654.4017976294      6.63e-03  
    5   -7653.9610862013      1.05e-02  
    6   -7654.6372441510      2.70e-03  
    7   -7654.6643290526      1.65e-03  
    8   -7654.6715138001      7.24e-04  
    9   -7654.6728672692      3.39e-04  
   10   -7654.6736582155      1.44e-04  
   11   -7654.6737867046      5.90e-05  
   12   -7654.6738549086      5.07e-05  
   13   -7654.6738818449      3.14e-05  
   14   -7654.6739002850      1.13e-05  
   15   -7654.6739031951      3.74e-06  
   16   -7654.6739033333      1.30e-06  
   17   -7654.6739033393      7.61e-07  
   18   -7654.6739033425      1.37e-07  
   19   -7654.6739033427      4.78e-08  
   20   -7654.6739033425      7.36e-09  Convergence criterion met
 ---------------------------------------
 SCF time:   CPU 53.12s  wall 14.00s 
 SCF   energy in the final basis set =    -7654.6739033425
 Total energy in the final basis set =    -7654.6739033425

 --------------------------------------------------------------
             Orbital Energies (a.u.) and Symmetries
 --------------------------------------------------------------

 Alpha MOs, Restricted
 -- Occupied --                  
******* -176.34 -165.74 -165.74 -165.74 -101.63  -35.84  -31.33
  1 A'    2 A'    1 A"    3 A'    4 A'    5 A'    6 A'    7 A'                 
-31.332 -31.331 -24.729 -24.726 -22.983 -22.983 -22.983 -22.982
  2 A"    8 A'    9 A'   10 A'   11 A'    3 A"   12 A'   13 A'                 
-22.982 -10.407 -10.319  -9.564  -7.327  -7.318  -7.315  -6.414
  4 A"   14 A'   15 A'   16 A'   17 A'   18 A'    5 A"   19 A'                 
 -4.833  -4.810  -4.809  -2.124  -2.100  -2.094  -2.074  -2.074
 20 A'   21 A'    6 A"   22 A'   23 A'    7 A"   24 A'    8 A"                 
 -1.282  -1.204  -1.181  -0.808  -0.695  -0.642  -0.580  -0.578
 25 A'   26 A'   27 A'   28 A'   29 A'   30 A'   31 A'    9 A"                 
 -0.551  -0.514  -0.512  -0.456  -0.444  -0.417  -0.408  -0.329
 32 A'   10 A"   33 A'   34 A'   11 A"   35 A'   36 A'   12 A"                 
 -0.214  -0.194
 13 A"   37 A'                                                                 
 -- Virtual --                   
 -0.147  -0.127  -0.011   0.000   0.008   0.039   0.043   0.048
 38 A'   14 A"   39 A'   40 A'   41 A'   15 A"   42 A'   43 A'                 
  0.066   0.077   0.090   0.097   0.106   0.114   0.120   0.161
 44 A'   16 A"   45 A'   46 A'   17 A"   47 A'   48 A'   49 A'                 
  0.168   0.195   0.236   0.253   0.257   0.263   0.280   0.312
 50 A'   51 A'   18 A"   52 A'   19 A"   53 A'   54 A'   20 A"                 
  0.312   0.323   0.334   0.348   0.355   0.362   0.373   0.379
 55 A'   56 A'   21 A"   57 A'   58 A'   59 A'   22 A"   60 A'                 
  0.410   0.421   0.455   0.479   0.483   0.514   0.551   0.586
 61 A'   62 A'   23 A"   24 A"   63 A'   64 A'   25 A"   65 A'                 
  0.627   0.683   0.708   0.744   0.753   0.811   0.847   0.882
 66 A'   67 A'   68 A'   69 A'   26 A"   70 A'   27 A"   71 A'                 
  0.929   1.014   1.136   1.186   1.199   1.217   1.252   1.284
 72 A'   73 A'   74 A'   28 A"   29 A"   75 A'   76 A'   30 A"                 
  1.286   1.356   1.384   1.394   1.408   1.442   1.464   1.469
 77 A'   78 A'   79 A'   31 A"   32 A"   80 A'   33 A"   81 A'                 
  1.477   1.537   1.591   1.674   1.736   1.861   1.901   1.932
 82 A'   83 A'   34 A"   84 A'   85 A'   86 A'   87 A'   88 A'                 
  2.062   2.168   2.240   2.356   2.563   2.623   2.686   2.805
 89 A'   35 A"   90 A'   91 A'   36 A"   37 A"   92 A'   93 A'                 
  3.036   3.195   3.744   3.746   3.753   3.774   3.805   3.841
 94 A'   95 A'   38 A"   39 A"   96 A'   97 A'   98 A'   40 A"                 
  3.936   3.946   3.999   4.018   4.021   4.252   4.423   4.516
 41 A"   42 A"   99 A'  100 A'   43 A"  101 A'  102 A'  103 A'                 
  4.638   4.729   5.985   6.090   6.181   6.244   6.277   6.328
104 A'  105 A'   44 A"  106 A'  107 A'   45 A"   46 A"  108 A'                 
  6.331   6.440   6.529   9.856  23.305  23.591  25.730  25.958
109 A'  110 A'  111 A'  112 A'  113 A'  114 A'   47 A"  115 A'                 
 26.533  27.978  28.327  28.393  28.416  28.506  28.542  28.551
116 A'  117 A'   48 A"  118 A'  119 A'   49 A"  120 A'   50 A"                 
 28.702  28.923  66.706  66.734 127.878 127.939 128.004 151.773
121 A'  122 A'  123 A'  124 A'   51 A"  125 A'  126 A'  127 A'                 
215.9031901.954
128 A'  129 A'                                                                 

 Beta MOs, Restricted
 -- Occupied --                  
******* -176.34 -165.74 -165.74 -165.74 -101.63  -35.84  -31.33
  1 A'    2 A'    1 A"    3 A'    4 A'    5 A'    6 A'    7 A'                 
-31.332 -31.331 -24.729 -24.726 -22.983 -22.983 -22.983 -22.982
  2 A"    8 A'    9 A'   10 A'   11 A'    3 A"   12 A'   13 A'                 
-22.982 -10.407 -10.319  -9.564  -7.327  -7.318  -7.315  -6.414
  4 A"   14 A'   15 A'   16 A'   17 A'   18 A'    5 A"   19 A'                 
 -4.833  -4.810  -4.809  -2.124  -2.100  -2.094  -2.074  -2.074
 20 A'   21 A'    6 A"   22 A'   23 A'    7 A"   24 A'    8 A"                 
 -1.282  -1.204  -1.181  -0.808  -0.695  -0.642  -0.580  -0.578
 25 A'   26 A'   27 A'   28 A'   29 A'   30 A'   31 A'    9 A"                 
 -0.551  -0.514  -0.512  -0.456  -0.444  -0.417  -0.408  -0.329
 32 A'   10 A"   33 A'   34 A'   11 A"   35 A'   36 A'   12 A"                 
 -0.214  -0.194
 13 A"   37 A'                                                                 
 -- Virtual --                   
 -0.147  -0.127  -0.011   0.000   0.008   0.039   0.043   0.048
 38 A'   14 A"   39 A'   40 A'   41 A'   15 A"   42 A'   43 A'                 
  0.066   0.077   0.090   0.097   0.106   0.114   0.120   0.161
 44 A'   16 A"   45 A'   46 A'   17 A"   47 A'   48 A'   49 A'                 
  0.168   0.195   0.236   0.253   0.257   0.263   0.280   0.312
 50 A'   51 A'   18 A"   52 A'   19 A"   53 A'   54 A'   20 A"                 
  0.312   0.323   0.334   0.348   0.355   0.362   0.373   0.379
 55 A'   56 A'   21 A"   57 A'   58 A'   59 A'   22 A"   60 A'                 
  0.410   0.421   0.455   0.479   0.483   0.514   0.551   0.586
 61 A'   62 A'   23 A"   24 A"   63 A'   64 A'   25 A"   65 A'                 
  0.627   0.683   0.708   0.744   0.753   0.811   0.847   0.882
 66 A'   67 A'   68 A'   69 A'   26 A"   70 A'   27 A"   71 A'                 
  0.929   1.014   1.136   1.186   1.199   1.217   1.252   1.284
 72 A'   73 A'   74 A'   28 A"   29 A"   75 A'   76 A'   30 A"                 
  1.286   1.356   1.384   1.394   1.408   1.442   1.464   1.469
 77 A'   78 A'   79 A'   31 A"   32 A"   80 A'   33 A"   81 A'                 
  1.477   1.537   1.591   1.674   1.736   1.861   1.901   1.932
 82 A'   83 A'   34 A"   84 A'   85 A'   86 A'   87 A'   88 A'                 
  2.062   2.168   2.240   2.356   2.563   2.623   2.686   2.805
 89 A'   35 A"   90 A'   91 A'   36 A"   37 A"   92 A'   93 A'                 
  3.036   3.195   3.744   3.746   3.753   3.774   3.805   3.841
 94 A'   95 A'   38 A"   39 A"   96 A'   97 A'   98 A'   40 A"                 
  3.936   3.946   3.999   4.018   4.021   4.252   4.423   4.516
 41 A"   42 A"   99 A'  100 A'   43 A"  101 A'  102 A'  103 A'                 
  4.638   4.729   5.985   6.090   6.181   6.244   6.277   6.328
104 A'  105 A'   44 A"  106 A'  107 A'   45 A"   46 A"  108 A'                 
  6.331   6.440   6.529   9.856  23.305  23.591  25.730  25.958
109 A'  110 A'  111 A'  112 A'  113 A'  114 A'   47 A"  115 A'                 
 26.533  27.978  28.327  28.393  28.416  28.506  28.542  28.551
116 A'  117 A'   48 A"  118 A'  119 A'   49 A"  120 A'   50 A"                 
 28.702  28.923  66.706  66.734 127.878 127.939 128.004 151.773
121 A'  122 A'  123 A'  124 A'   51 A"  125 A'  126 A'  127 A'                 
215.9031901.954
128 A'  129 A'                                                                 
 --------------------------------------------------------------

          Ground-State Mulliken Net Atomic Charges

     Atom                 Charge (a.u.)
  ----------------------------------------
      1 F                    -0.089859
      2 Cl                    0.529578
      3 F                    -0.085855
      4 I                     0.319715
      5 C                    -0.112068
      6 C                    -0.561510
  ----------------------------------------
  Sum of atomic charges =    -0.000000

 -----------------------------------------------------------------
                    Cartesian Multipole Moments
 -----------------------------------------------------------------
    Charge (ESU x 10^10)
                -0.0000
    Dipole Moment (Debye)
         X      -2.6407      Y       1.8958      Z       0.0000
       Tot       3.2507
    Quadrupole Moments (Debye-Ang)
        XX     -66.9460     XY      -2.0718     YY     -64.9765
        XZ      -0.0000     YZ       0.0000     ZZ     -61.1218
    Octopole Moments (Debye-Ang^2)
       XXX     -44.3889    XXY      -3.5027    XYY     -12.1670
       YYY     -10.1500    XXZ       0.0000    XYZ       0.0000
       YYZ       0.0000    XZZ      -4.5591    YZZ      -4.6241
       ZZZ       0.0000
    Hexadecapole Moments (Debye-Ang^3)
      XXXX   -1073.2593   XXXY       3.0143   XXYY    -229.4670
      XYYY       0.8032   YYYY    -363.5961   XXXZ      -0.0000
      XXYZ       0.0000   XYYZ      -0.0000   YYYZ       0.0000
      XXZZ    -179.2158   XYZZ       1.6661   YYZZ     -72.0732
      XZZZ      -0.0000   YZZZ      -0.0000   ZZZZ     -72.0218
 -----------------------------------------------------------------
 Calculating analytic gradient of the SCF energy
 Gradient of SCF Energy
            1           2           3           4           5           6
    1   0.0642220   0.0096425   0.0754858   0.9860652  -0.0162639  -1.1191516
    2  -0.0324343  -0.6968268   0.0059704   1.1338001  -0.0081821  -0.4023272
    3  -0.0000000  -0.0000000  -0.0000000   0.0000000   0.0000000  -0.0000000
 Max gradient component =       1.134E+00
 RMS gradient           =       4.813E-01
 Gradient time:  CPU 9.97 s  wall 2.60 s
 Geometry Optimization Parameters
   NAtoms,    NIC,     NZ,  NCons,   NDum,   NFix, NCnnct, MaxDiis
        6      32       0       0       0       0       0       0


** GEOMETRY OPTIMIZATION IN DELOCALIZED INTERNAL COORDINATES **
   Searching for a Minimum

   Optimization Cycle:   1

                       Coordinates (Angstroms)
     ATOM                X               Y               Z
      1  F         3.2364006669    0.7854366449    0.0000000000
      2  Cl       -0.6971148641    1.5116980076    0.0000000000
      3  F         2.8732699856   -1.1813211206    0.0000000000
      4  I        -1.0602455455   -0.4550597579    0.0000000000
      5  C         2.0714564435   -0.0163768972    0.0000000000
      6  C         0.1046986780    0.3467537842    0.0000000000
   Point Group: cs    Number of degrees of freedom:     9


   Energy is  -7654.673903343


 Attempting to Generate Delocalized Internal Coordinates

 ** Taking Steepest Descent Step **
 Calculated Step too Large.  Step scaled by  0.249914
 Step Taken.  Stepsize is  0.300000

                             Maximum     Tolerance    Cnvgd?
         Gradient           0.837396      0.000300      NO
         Displacement       0.209277      0.001200      NO
         Energy change     *********      0.000001      NO


 New Cartesian Coordinates Obtained by Inverse Iteration

 Displacement from previous Coordinates is:  0.202776
 ----------------------------------------------------------------
             Standard Nuclear Orientation (Angstroms)
    I     Atom           X                Y                Z
 ----------------------------------------------------------------
    1      F       3.2437215049     0.8016564031     0.0000000000
    2      Cl     -0.6794658002     1.5328184362     0.0000000000
    3      F       2.8711292425    -1.1852902755     0.0000000000
    4      I      -1.1412931404    -0.4992186172     0.0000000000
    5      C       2.0919618673    -0.0110736857     0.0000000000
    6      C       0.1424116902     0.3522384002     0.0000000000
 ----------------------------------------------------------------
 Molecular Point Group                 Cs    NOp =  2
 Largest Abelian Subgroup              Cs    NOp =  2
 Nuclear Repulsion Energy =   689.2336673137 hartrees
 There are       50 alpha and       50 beta electrons
 Applying Cartesian multipole field
    Component          Value
    ---------          -----
     (2,0,0)        1.00000E-11
     (0,2,0)        2.00000E-11
     (0,0,2)       -3.00000E-11
 Nucleus-field energy     =     0.0000000149 hartrees
 Requested basis set is 6-311++G(d,p)
 There are 61 shells and 180 basis functions
 A cutoff of  1.0D-11 yielded   1525 shell pairs
 There are     13980 function pairs (     15551 Cartesian)
 Smallest overlap matrix eigenvalue = 2.21E-04
 Guess MOs from SCF MO coefficient file

 -----------------------------------------------------------------------
  General SCF calculation program by
  Eric Jon Sundstrom, Paul Horn, Yuezhi Mao, Dmitri Zuev, Alec White,
  David Stuck, Shaama M.S., Shane Yost, Joonho Lee, David Small,
  Daniel Levine, Susi Lehtola, Hugh Burton, Evgeny Epifanovsky
 -----------------------------------------------------------------------
 Exchange:     0.2000 Hartree-Fock + 0.0800 Slater + 0.7200 B88
 Correlation:  0.1900 VWN1RPA + 0.8100 LYP
 Using SG-1 standard quadrature grid
 using 4 threads for integral computing
 -------------------------------------------------------
 OpenMP Integral computing Module                
 Release: version 2.0, May 2017, Q-Chem Inc. Pleasanton 
 -------------------------------------------------------
 -------------------------------------------------------
 OpenMP BLAS3 based DFT computing Module                
 Release: version 1.0, May 2013, Q-Chem Inc. Pittsburgh 
 -------------------------------------------------------
 A restricted SCF calculation will be
 performed using DIIS
 SCF converges when DIIS error is below 1.0e-08
 ---------------------------------------
  Cycle       Energy         DIIS error
 ---------------------------------------
    1   -7654.9449725497      2.35e-03  
    2   -7654.9171469596      3.22e-03  
    3   -7654.9012811407      3.32e-03  
    4   -7654.9510679018      1.38e-03  
    5   -7654.9607805152      2.07e-04  
    6   -7654.9608844567      1.22e-04  
    7   -7654.9609408886      2.96e-05  
    8   -7654.9609474513      7.16e-06  
    9   -7654.9609493347      5.92e-06  
   10   -7654.9609498476      1.55e-06  
   11   -7654.9609499086      7.68e-07  
   12   -7654.9609499119      2.77e-07  
   13   -7654.9609499123      7.00e-08  
   14   -7654.9609499124      1.34e-08  
   15   -7654.9609499122      3.95e-09  Convergence criterion met
 ---------------------------------------
 SCF time:   CPU 38.56s  wall 11.00s 
 SCF   energy in the final basis set =    -7654.9609499122
 Total energy in the final basis set =    -7654.9609499122

 --------------------------------------------------------------
             Orbital Energies (a.u.) and Symmetries
 --------------------------------------------------------------

 Alpha MOs, Restricted
 -- Occupied --                  
******* -176.33 -165.73 -165.73 -165.73 -101.63  -35.83  -31.32
  1 A'    2 A'    3 A'    1 A"    4 A'    5 A'    6 A'    7 A'                 
-31.322 -31.321 -24.732 -24.731 -22.975 -22.974 -22.974 -22.972
  2 A"    8 A'    9 A'   10 A'   11 A'    3 A"   12 A'   13 A'                 
-22.972 -10.411 -10.312  -9.561  -7.324  -7.316  -7.313  -6.397
  4 A"   14 A'   15 A'   16 A'   17 A'   18 A'    5 A"   19 A'                 
 -4.813  -4.793  -4.793  -2.094  -2.078  -2.075  -2.058  -2.058
 20 A'    6 A"   21 A'   22 A'   23 A'    7 A"   24 A'    8 A"                 
 -1.285  -1.210  -1.143  -0.793  -0.697  -0.637  -0.567  -0.556
 25 A'   26 A'   27 A'   28 A'   29 A'   30 A'   31 A'   32 A'                 
 -0.548  -0.516  -0.507  -0.459  -0.448  -0.416  -0.414  -0.320
  9 A"   10 A"   33 A'   34 A'   11 A"   35 A'   36 A'   12 A"                 
 -0.218  -0.203
 13 A"   37 A'                                                                 
 -- Virtual --                   
 -0.140  -0.124  -0.011   0.001   0.007   0.040   0.041   0.050
 38 A'   14 A"   39 A'   40 A'   41 A'   42 A'   15 A"   43 A'                 
  0.062   0.078   0.091   0.097   0.108   0.112   0.121   0.164
 44 A'   16 A"   45 A'   46 A'   17 A"   47 A'   48 A'   49 A'                 
  0.168   0.193   0.232   0.246   0.254   0.260   0.272   0.318
 50 A'   51 A'   18 A"   52 A'   19 A"   53 A'   54 A'   55 A'                 
  0.319   0.320   0.340   0.346   0.354   0.359   0.370   0.382
 20 A"   56 A'   21 A"   57 A'   58 A'   59 A'   60 A'   22 A"                 
  0.410   0.423   0.446   0.484   0.485   0.503   0.560   0.567
 61 A'   62 A'   23 A"   63 A'   24 A"   64 A'   25 A"   65 A'                 
  0.626   0.685   0.705   0.749   0.751   0.808   0.833   0.875
 66 A'   67 A'   68 A'   69 A'   26 A"   70 A'   27 A"   71 A'                 
  0.909   1.003   1.105   1.182   1.197   1.210   1.251   1.280
 72 A'   73 A'   74 A'   28 A"   29 A"   75 A'   76 A'   77 A'                 
  1.300   1.360   1.380   1.384   1.402   1.436   1.462   1.468
 30 A"   78 A'   31 A"   79 A'   32 A"   80 A'   33 A"   81 A'                 
  1.479   1.541   1.601   1.654   1.729   1.873   1.904   1.928
 82 A'   83 A'   34 A"   84 A'   85 A'   86 A'   87 A'   88 A'                 
  2.063   2.173   2.236   2.359   2.562   2.635   2.682   2.811
 89 A'   35 A"   90 A'   91 A'   36 A"   37 A"   92 A'   93 A'                 
  2.947   3.214   3.741   3.742   3.750   3.768   3.793   3.844
 94 A'   95 A'   38 A"   39 A"   96 A'   97 A'   98 A'   40 A"                 
  3.944   3.947   4.003   4.008   4.029   4.201   4.414   4.483
 41 A"   42 A"   99 A'   43 A"  100 A'  101 A'  102 A'  103 A'                 
  4.513   4.743   5.986   6.087   6.177   6.240   6.274   6.325
104 A'  105 A'   44 A"  106 A'  107 A'   45 A"   46 A"  108 A'                 
  6.330   6.420   6.545   9.824  23.306  23.484  25.733  25.948
109 A'  110 A'  111 A'  112 A'  113 A'  114 A'   47 A"  115 A'                 
 26.439  27.954  28.330  28.397  28.408  28.515  28.548  28.548
116 A'  117 A'   48 A"  118 A'  119 A'   49 A"  120 A'   50 A"                 
 28.665  28.838  66.704  66.727 127.878 127.936 128.002 151.743
121 A'  122 A'  123 A'  124 A'   51 A"  125 A'  126 A'  127 A'                 
215.8631901.919
128 A'  129 A'                                                                 

 Beta MOs, Restricted
 -- Occupied --                  
******* -176.33 -165.73 -165.73 -165.73 -101.63  -35.83  -31.32
  1 A'    2 A'    3 A'    1 A"    4 A'    5 A'    6 A'    7 A'                 
-31.322 -31.321 -24.732 -24.731 -22.975 -22.974 -22.974 -22.972
  2 A"    8 A'    9 A'   10 A'   11 A'    3 A"   12 A'   13 A'                 
-22.972 -10.411 -10.312  -9.561  -7.324  -7.316  -7.313  -6.397
  4 A"   14 A'   15 A'   16 A'   17 A'   18 A'    5 A"   19 A'                 
 -4.813  -4.793  -4.793  -2.094  -2.078  -2.075  -2.058  -2.058
 20 A'    6 A"   21 A'   22 A'   23 A'    7 A"   24 A'    8 A"                 
 -1.285  -1.210  -1.143  -0.793  -0.697  -0.637  -0.567  -0.556
 25 A'   26 A'   27 A'   28 A'   29 A'   30 A'   31 A'   32 A'                 
 -0.548  -0.516  -0.507  -0.459  -0.448  -0.416  -0.414  -0.320
  9 A"   10 A"   33 A'   34 A'   11 A"   35 A'   36 A'   12 A"                 
 -0.218  -0.203
 13 A"   37 A'                                                                 
 -- Virtual --                   
 -0.140  -0.124  -0.011   0.001   0.007   0.040   0.041   0.050
 38 A'   14 A"   39 A'   40 A'   41 A'   42 A'   15 A"   43 A'                 
  0.062   0.078   0.091   0.097   0.108   0.112   0.121   0.164
 44 A'   16 A"   45 A'   46 A'   17 A"   47 A'   48 A'   49 A'                 
  0.168   0.193   0.232   0.246   0.254   0.260   0.272   0.318
 50 A'   51 A'   18 A"   52 A'   19 A"   53 A'   54 A'   55 A'                 
  0.319   0.320   0.340   0.346   0.354   0.359   0.370   0.382
 20 A"   56 A'   21 A"   57 A'   58 A'   59 A'   60 A'   22 A"                 
  0.410   0.423   0.446   0.484   0.485   0.503   0.560   0.567
 61 A'   62 A'   23 A"   63 A'   24 A"   64 A'   25 A"   65 A'                 
  0.626   0.685   0.705   0.749   0.751   0.808   0.833   0.875
 66 A'   67 A'   68 A'   69 A'   26 A"   70 A'   27 A"   71 A'                 
  0.909   1.003   1.105   1.182   1.197   1.210   1.251   1.280
 72 A'   73 A'   74 A'   28 A"   29 A"   75 A'   76 A'   77 A'                 
  1.300   1.360   1.380   1.384   1.402   1.436   1.462   1.468
 30 A"   78 A'   31 A"   79 A'   32 A"   80 A'   33 A"   81 A'                 
  1.479   1.541   1.601   1.654   1.729   1.873   1.904   1.928
 82 A'   83 A'   34 A"   84 A'   85 A'   86 A'   87 A'   88 A'                 
  2.063   2.173   2.236   2.359   2.562   2.635   2.682   2.811
 89 A'   35 A"   90 A'   91 A'   36 A"   37 A"   92 A'   93 A'                 
  2.947   3.214   3.741   3.742   3.750   3.768   3.793   3.844
 94 A'   95 A'   38 A"   39 A"   96 A'   97 A'   98 A'   40 A"                 
  3.944   3.947   4.003   4.008   4.029   4.201   4.414   4.483
 41 A"   42 A"   99 A'   43 A"  100 A'  101 A'  102 A'  103 A'                 
  4.513   4.743   5.986   6.087   6.177   6.240   6.274   6.325
104 A'  105 A'   44 A"  106 A'  107 A'   45 A"   46 A"  108 A'                 
  6.330   6.420   6.545   9.824  23.306  23.484  25.733  25.948
109 A'  110 A'  111 A'  112 A'  113 A'  114 A'   47 A"  115 A'                 
 26.439  27.954  28.330  28.397  28.408  28.515  28.548  28.548
116 A'  117 A'   48 A"  118 A'  119 A'   49 A"  120 A'   50 A"                 
 28.665  28.838  66.704  66.727 127.878 127.936 128.002 151.743
121 A'  122 A'  123 A'  124 A'   51 A"  125 A'  126 A'  127 A'                 
215.8631901.919
128 A'  129 A'                                                                 
 --------------------------------------------------------------

          Ground-State Mulliken Net Atomic Charges

     Atom                 Charge (a.u.)
  ----------------------------------------
      1 F                    -0.088796
      2 Cl                    0.541365
      3 F                    -0.082322
      4 I                     0.176299
      5 C                    -0.117841
      6 C                    -0.428705
  ----------------------------------------
  Sum of atomic charges =    -0.000000

 -----------------------------------------------------------------
                    Cartesian Multipole Moments
 -----------------------------------------------------------------
    Charge (ESU x 10^10)
                -0.0000
    Dipole Moment (Debye)
         X      -2.3818      Y       1.9808      Z      -0.0000
       Tot       3.0978
    Quadrupole Moments (Debye-Ang)
        XX     -66.5039     XY      -1.7595     YY     -64.2861
        XZ       0.0000     YZ      -0.0000     ZZ     -61.6368
    Octopole Moments (Debye-Ang^2)
       XXX     -37.7329    XXY      -3.3132    XYY     -10.2561
       YYY      -6.4156    XXZ       0.0000    XYZ       0.0000
       YYZ      -0.0000    XZZ      -2.5561    YZZ      -3.7627
       ZZZ      -0.0000
    Hexadecapole Moments (Debye-Ang^3)
      XXXX   -1099.2641   XXXY      -2.5802   XXYY    -235.5941
      XYYY      -8.0548   YYYY    -370.4990   XXXZ       0.0000
      XXYZ      -0.0000   XYYZ      -0.0000   YYYZ      -0.0000
      XXZZ    -184.5948   XYZZ      -1.1360   YYZZ     -73.8936
      XZZZ      -0.0000   YZZZ      -0.0000   ZZZZ     -73.1960
 -----------------------------------------------------------------
 Calculating analytic gradient of the SCF energy
 Gradient of SCF Energy
            1           2           3           4           5           6
    1   0.0640840   0.0014686   0.0706901   0.5814932  -0.0048995  -0.7128364
    2  -0.0252142  -0.5622254  -0.0009620   0.7348646  -0.0051667  -0.1412963
    3   0.0000000   0.0000000  -0.0000000   0.0000000  -0.0000000  -0.0000000
 Max gradient component =       7.349E-01
 RMS gradient           =       3.102E-01
 Gradient time:  CPU 9.68 s  wall 2.52 s
 Geometry Optimization Parameters
   NAtoms,    NIC,     NZ,  NCons,   NDum,   NFix, NCnnct, MaxDiis
        6      32       0       0       0       0       0       0


** GEOMETRY OPTIMIZATION IN DELOCALIZED INTERNAL COORDINATES **
   Searching for a Minimum

   Optimization Cycle:   2

                       Coordinates (Angstroms)
     ATOM                X               Y               Z
      1  F         3.2437215049    0.8016564031    0.0000000000
      2  Cl       -0.6794658002    1.5328184362    0.0000000000
      3  F         2.8711292425   -1.1852902755    0.0000000000
      4  I        -1.1412931404   -0.4992186172    0.0000000000
      5  C         2.0919618673   -0.0110736857    0.0000000000
      6  C         0.1424116902    0.3522384002    0.0000000000
   Point Group: cs    Number of degrees of freedom:     9


   Energy is  -7654.960949912

 Hessian Updated using BFGS Update

 ** Taking Steepest Descent Step **
 Calculated Step too Large.  Step scaled by  0.395134
 Step Taken.  Stepsize is  0.300000

                             Maximum     Tolerance    Cnvgd?
         Gradient           0.582666      0.000300      NO
         Displacement       0.230231      0.001200      NO
         Energy change     -0.287047      0.000001      NO


 New Cartesian Coordinates Obtained by Inverse Iteration

 Displacement from previous Coordinates is:  0.190732
 ----------------------------------------------------------------
             Standard Nuclear Orientation (Angstroms)
    I     Atom           X                Y                Z
 ----------------------------------------------------------------
    1      F       3.2372353262     0.8222868005     0.0000000000
    2      Cl     -0.6572963771     1.5630059378     0.0000000000
    3      F       2.8568281537    -1.1913152834     0.0000000000
    4      I      -1.2016356455    -0.5471894964     0.0000000000
    5      C       2.1075993777    -0.0076265447     0.0000000000
    6      C       0.1857345294     0.3519692472     0.0000000000
 ----------------------------------------------------------------
 Molecular Point Group                 Cs    NOp =  2
 Largest Abelian Subgroup              Cs    NOp =  2
 Nuclear Repulsion Energy =   668.5952401958 hartrees
 There are       50 alpha and       50 beta electrons
 Applying Cartesian multipole field
    Component          Value
    ---------          -----
     (2,0,0)        1.00000E-11
     (0,2,0)        2.00000E-11
     (0,0,2)       -3.00000E-11
 Nucleus-field energy     =     0.0000000154 hartrees
 Requested basis set is 6-311++G(d,p)
 There are 61 shells and 180 basis functions
 A cutoff of  1.0D-11 yielded   1528 shell pairs
 There are     14032 function pairs (     15615 Cartesian)
 Smallest overlap matrix eigenvalue = 2.29E-04
 Guess MOs from SCF MO coefficient file

 -----------------------------------------------------------------------
  General SCF calculation program by
  Eric Jon Sundstrom, Paul Horn, Yuezhi Mao, Dmitri Zuev, Alec White,
  David Stuck, Shaama M.S., Shane Yost, Joonho Lee, David Small,
  Daniel Levine, Susi Lehtola, Hugh Burton, Evgeny Epifanovsky
 -----------------------------------------------------------------------
 Exchange:     0.2000 Hartree-Fock + 0.0800 Slater + 0.7200 B88
 Correlation:  0.1900 VWN1RPA + 0.8100 LYP
 Using SG-1 standard quadrature grid
 using 4 threads for integral computing
 -------------------------------------------------------
 OpenMP Integral computing Module                
 Release: version 2.0, May 2017, Q-Chem Inc. Pleasanton 
 -------------------------------------------------------
 -------------------------------------------------------
 OpenMP BLAS3 based DFT computing Module                
 Release: version 1.0, May 2013, Q-Chem Inc. Pittsburgh 
 -------------------------------------------------------
 A restricted SCF calculation will be
 performed using DIIS
 SCF converges when DIIS error is below 1.0e-08
 ---------------------------------------
  Cycle       Energy         DIIS error
 ---------------------------------------
    1   -7655.1385144182      1.75e-03  
    2   -7655.1223270007      2.50e-03  
    3   -7655.1180640964      2.42e-03  
    4   -7655.1444605622      9.24e-04  
    5   -7655.1487342608      1.45e-04  
    6   -7655.1487878903      6.53e-05  
    7   -7655.1488016789      1.52e-05  
    8   -7655.1488024919      2.96e-06  
    9   -7655.1488025186      1.12e-06  
   10   -7655.1488025247      2.53e-07  
   11   -7655.1488025250      8.08e-08  
   12   -7655.1488025251      3.94e-08  
   13   -7655.1488025252      2.24e-08  
   14   -7655.1488025252      6.93e-09  Convergence criterion met
 ---------------------------------------
 SCF time:   CPU 35.60s  wall 10.00s 
 SCF   energy in the final basis set =    -7655.1488025252
 Total energy in the final basis set =    -7655.1488025252

 --------------------------------------------------------------
             Orbital Energies (a.u.) and Symmetries
 --------------------------------------------------------------

 Alpha MOs, Restricted
 -- Occupied --                  
******* -176.33 -165.73 -165.73 -165.73 -101.62  -35.83  -31.32
  1 A'    2 A'    3 A'    1 A"    4 A'    5 A'    6 A'    7 A'                 
-31.317 -31.317 -24.737 -24.736 -22.971 -22.971 -22.970 -22.968
  2 A"    8 A'    9 A'   10 A'   11 A'    3 A"   12 A'   13 A'                 
-22.968 -10.413 -10.313  -9.550  -7.313  -7.305  -7.303  -6.388
  4 A"   14 A'   15 A'   16 A'   17 A'   18 A'    5 A"   19 A'                 
 -4.802  -4.785  -4.785  -2.077  -2.066  -2.064  -2.049  -2.049
 20 A'    6 A"   21 A'   22 A'   23 A'    7 A"   24 A'    8 A"                 
 -1.290  -1.218  -1.098  -0.776  -0.700  -0.628  -0.565  -0.558
 25 A'   26 A'   27 A'   28 A'   29 A'   30 A'   31 A'   32 A'                 
 -0.526  -0.513  -0.499  -0.460  -0.454  -0.423  -0.410  -0.312
  9 A"   10 A"   33 A'   34 A'   11 A"   35 A'   36 A'   12 A"                 
 -0.221  -0.214
 13 A"   37 A'                                                                 
 -- Virtual --                   
 -0.130  -0.120  -0.011   0.003   0.007   0.038   0.044   0.052
 38 A'   14 A"   39 A'   40 A'   41 A'   42 A'   15 A"   43 A'                 
  0.060   0.079   0.091   0.097   0.109   0.111   0.122   0.165
 44 A'   16 A"   45 A'   46 A'   17 A"   47 A'   48 A'   49 A'                 
  0.171   0.191   0.227   0.242   0.251   0.259   0.265   0.314
 50 A'   51 A'   18 A"   52 A'   19 A"   53 A'   54 A'   55 A'                 
  0.319   0.324   0.345   0.348   0.353   0.361   0.366   0.397
 20 A"   56 A'   57 A'   21 A"   58 A'   59 A'   60 A'   22 A"                 
  0.408   0.428   0.434   0.484   0.493   0.497   0.547   0.568
 61 A'   62 A'   23 A"   63 A'   24 A"   64 A'   65 A'   25 A"                 
  0.624   0.688   0.708   0.753   0.754   0.797   0.827   0.852
 66 A'   67 A'   68 A'   26 A"   69 A'   70 A'   27 A"   71 A'                 
  0.918   0.990   1.065   1.178   1.193   1.206   1.253   1.279
 72 A'   73 A'   74 A'   28 A"   29 A"   75 A'   76 A'   77 A'                 
  1.310   1.357   1.367   1.392   1.398   1.435   1.462   1.465
 30 A"   78 A'   31 A"   79 A'   32 A"   80 A'   33 A"   81 A'                 
  1.485   1.548   1.600   1.634   1.722   1.882   1.905   1.929
 82 A'   83 A'   34 A"   84 A'   85 A'   86 A'   87 A'   88 A'                 
  2.057   2.185   2.240   2.376   2.560   2.646   2.675   2.822
 89 A'   35 A"   90 A'   91 A'   36 A"   37 A"   92 A'   93 A'                 
  2.908   3.238   3.735   3.738   3.747   3.761   3.781   3.849
 94 A'   95 A'   38 A"   39 A"   96 A'   97 A'   98 A'   40 A"                 
  3.944   3.950   4.005   4.006   4.044   4.167   4.355   4.414
 41 A"   42 A"   43 A"   99 A'  100 A'  101 A'  102 A'  103 A'                 
  4.495   4.765   5.985   6.078   6.168   6.235   6.270   6.319
104 A'  105 A'   44 A"  106 A'  107 A'   45 A"   46 A"  108 A'                 
  6.331   6.396   6.570   9.801  23.310  23.414  25.745  25.938
109 A'  110 A'  111 A'  112 A'  113 A'  114 A'   47 A"  115 A'                 
 26.359  27.938  28.329  28.397  28.417  28.518  28.547  28.548
116 A'  117 A'   48 A"  118 A'  119 A'   49 A"   50 A"  120 A'                 
 28.635  28.767  66.701  66.719 127.876 127.929 127.993 151.723
121 A'  122 A'  123 A'  124 A'   51 A"  125 A'  126 A'  127 A'                 
215.8281901.895
128 A'  129 A'                                                                 

 Beta MOs, Restricted
 -- Occupied --                  
******* -176.33 -165.73 -165.73 -165.73 -101.62  -35.83  -31.32
  1 A'    2 A'    3 A'    1 A"    4 A'    5 A'    6 A'    7 A'                 
-31.317 -31.317 -24.737 -24.736 -22.971 -22.971 -22.970 -22.968
  2 A"    8 A'    9 A'   10 A'   11 A'    3 A"   12 A'   13 A'                 
-22.968 -10.413 -10.313  -9.550  -7.313  -7.305  -7.303  -6.388
  4 A"   14 A'   15 A'   16 A'   17 A'   18 A'    5 A"   19 A'                 
 -4.802  -4.785  -4.785  -2.077  -2.066  -2.064  -2.049  -2.049
 20 A'    6 A"   21 A'   22 A'   23 A'    7 A"   24 A'    8 A"                 
 -1.290  -1.218  -1.098  -0.776  -0.700  -0.628  -0.565  -0.558
 25 A'   26 A'   27 A'   28 A'   29 A'   30 A'   31 A'   32 A'                 
 -0.526  -0.513  -0.499  -0.460  -0.454  -0.423  -0.410  -0.312
  9 A"   10 A"   33 A'   34 A'   11 A"   35 A'   36 A'   12 A"                 
 -0.221  -0.214
 13 A"   37 A'                                                                 
 -- Virtual --                   
 -0.130  -0.120  -0.011   0.003   0.007   0.038   0.044   0.052
 38 A'   14 A"   39 A'   40 A'   41 A'   42 A'   15 A"   43 A'                 
  0.060   0.079   0.091   0.097   0.109   0.111   0.122   0.165
 44 A'   16 A"   45 A'   46 A'   17 A"   47 A'   48 A'   49 A'                 
  0.171   0.191   0.227   0.242   0.251   0.259   0.265   0.314
 50 A'   51 A'   18 A"   52 A'   19 A"   53 A'   54 A'   55 A'                 
  0.319   0.324   0.345   0.348   0.353   0.361   0.366   0.397
 20 A"   56 A'   57 A'   21 A"   58 A'   59 A'   60 A'   22 A"                 
  0.408   0.428   0.434   0.484   0.493   0.497   0.547   0.568
 61 A'   62 A'   23 A"   63 A'   24 A"   64 A'   65 A'   25 A"                 
  0.624   0.688   0.708   0.753   0.754   0.797   0.827   0.852
 66 A'   67 A'   68 A'   26 A"   69 A'   70 A'   27 A"   71 A'                 
  0.918   0.990   1.065   1.178   1.193   1.206   1.253   1.279
 72 A'   73 A'   74 A'   28 A"   29 A"   75 A'   76 A'   77 A'                 
  1.310   1.357   1.367   1.392   1.398   1.435   1.462   1.465
 30 A"   78 A'   31 A"   79 A'   32 A"   80 A'   33 A"   81 A'                 
  1.485   1.548   1.600   1.634   1.722   1.882   1.905   1.929
 82 A'   83 A'   34 A"   84 A'   85 A'   86 A'   87 A'   88 A'                 
  2.057   2.185   2.240   2.376   2.560   2.646   2.675   2.822
 89 A'   35 A"   90 A'   91 A'   36 A"   37 A"   92 A'   93 A'                 
  2.908   3.238   3.735   3.738   3.747   3.761   3.781   3.849
 94 A'   95 A'   38 A"   39 A"   96 A'   97 A'   98 A'   40 A"                 
  3.944   3.950   4.005   4.006   4.044   4.167   4.355   4.414
 41 A"   42 A"   43 A"   99 A'  100 A'  101 A'  102 A'  103 A'                 
  4.495   4.765   5.985   6.078   6.168   6.235   6.270   6.319
104 A'  105 A'   44 A"  106 A'  107 A'   45 A"   46 A"  108 A'                 
  6.331   6.396   6.570   9.801  23.310  23.414  25.745  25.938
109 A'  110 A'  111 A'  112 A'  113 A'  114 A'   47 A"  115 A'                 
 26.359  27.938  28.329  28.397  28.417  28.518  28.547  28.548
116 A'  117 A'   48 A"  118 A'  119 A'   49 A"   50 A"  120 A'                 
 28.635  28.767  66.701  66.719 127.876 127.929 127.993 151.723
121 A'  122 A'  123 A'  124 A'   51 A"  125 A'  126 A'  127 A'                 
215.8281901.895
128 A'  129 A'                                                                 
 --------------------------------------------------------------

          Ground-State Mulliken Net Atomic Charges

     Atom                 Charge (a.u.)
  ----------------------------------------
      1 F                    -0.083552
      2 Cl                    0.519029
      3 F                    -0.077846
      4 I                     0.123526
      5 C                    -0.127156
      6 C                    -0.354001
  ----------------------------------------
  Sum of atomic charges =     0.000000

 -----------------------------------------------------------------
                    Cartesian Multipole Moments
 -----------------------------------------------------------------
    Charge (ESU x 10^10)
                 0.0000
    Dipole Moment (Debye)
         X      -2.1868      Y       1.6706      Z      -0.0000
       Tot       2.7519
    Quadrupole Moments (Debye-Ang)
        XX     -65.4983     XY      -1.4162     YY     -64.1315
        XZ      -0.0000     YZ      -0.0000     ZZ     -62.0321
    Octopole Moments (Debye-Ang^2)
       XXX     -32.8059    XXY      -3.3994    XYY      -8.7834
       YYY      -4.8005    XXZ      -0.0000    XYZ       0.0000
       YYZ      -0.0000    XZZ      -1.1048    YZZ      -3.0184
       ZZZ      -0.0000
    Hexadecapole Moments (Debye-Ang^3)
      XXXX   -1106.9182   XXXY      -9.2066   XXYY    -240.1765
      XYYY     -16.8579   YYYY    -385.1823   XXXZ      -0.0000
      XXYZ       0.0000   XYYZ      -0.0000   YYYZ      -0.0000
      XXZZ    -187.5832   XYZZ      -4.1248   YYZZ     -76.5464
      XZZZ       0.0000   YZZZ      -0.0000   ZZZZ     -74.1000
 -----------------------------------------------------------------
 Calculating analytic gradient of the SCF energy
 Gradient of SCF Energy
            1           2           3           4           5           6
    1   0.0616042  -0.0101217   0.0652194   0.3535029   0.0099731  -0.4801779
    2  -0.0165379  -0.4424685  -0.0082460   0.4996407  -0.0071046  -0.0252837
    3  -0.0000000  -0.0000000  -0.0000000  -0.0000000   0.0000000   0.0000000
 Max gradient component =       4.996E-01
 RMS gradient           =       2.122E-01
 Gradient time:  CPU 9.48 s  wall 2.47 s
 Geometry Optimization Parameters
   NAtoms,    NIC,     NZ,  NCons,   NDum,   NFix, NCnnct, MaxDiis
        6      32       0       0       0       0       0       0


** GEOMETRY OPTIMIZATION IN DELOCALIZED INTERNAL COORDINATES **
   Searching for a Minimum

   Optimization Cycle:   3

                       Coordinates (Angstroms)
     ATOM                X               Y               Z
      1  F         3.2372353262    0.8222868005    0.0000000000
      2  Cl       -0.6572963771    1.5630059378    0.0000000000
      3  F         2.8568281537   -1.1913152834    0.0000000000
      4  I        -1.2016356455   -0.5471894964    0.0000000000
      5  C         2.1075993777   -0.0076265447    0.0000000000
      6  C         0.1857345294    0.3519692472    0.0000000000
   Point Group: cs    Number of degrees of freedom:     9


   Energy is  -7655.148802525

 Hessian Updated using BFGS Update

 ** Taking Steepest Descent Step **
 Calculated Step too Large.  Step scaled by  0.578525
 Step Taken.  Stepsize is  0.300000

                             Maximum     Tolerance    Cnvgd?
         Gradient           0.414940      0.000300      NO
         Displacement       0.240053      0.001200      NO
         Energy change     -0.187853      0.000001      NO


 New Cartesian Coordinates Obtained by Inverse Iteration

 Displacement from previous Coordinates is:  0.197393
 ----------------------------------------------------------------
             Standard Nuclear Orientation (Angstroms)
    I     Atom           X                Y                Z
 ----------------------------------------------------------------
    1      F       3.2136057535     0.8457558666     0.0000000000
    2      Cl     -0.6250651236     1.5998493653     0.0000000000
    3      F       2.8262978218    -1.1967252325     0.0000000000
    4      I      -1.2363449804    -0.5992333701     0.0000000000
    5      C       2.1148560218    -0.0048320430     0.0000000000
    6      C       0.2351158711     0.3463160747     0.0000000000
 ----------------------------------------------------------------
 Molecular Point Group                 Cs    NOp =  2
 Largest Abelian Subgroup              Cs    NOp =  2
 Nuclear Repulsion Energy =   652.0605608909 hartrees
 There are       50 alpha and       50 beta electrons
 Applying Cartesian multipole field
    Component          Value
    ---------          -----
     (2,0,0)        1.00000E-11
     (0,2,0)        2.00000E-11
     (0,0,2)       -3.00000E-11
 Nucleus-field energy     =     0.0000000159 hartrees
 Requested basis set is 6-311++G(d,p)
 There are 61 shells and 180 basis functions
 A cutoff of  1.0D-11 yielded   1528 shell pairs
 There are     14032 function pairs (     15615 Cartesian)
 Smallest overlap matrix eigenvalue = 2.31E-04
 Guess MOs from SCF MO coefficient file

 -----------------------------------------------------------------------
  General SCF calculation program by
  Eric Jon Sundstrom, Paul Horn, Yuezhi Mao, Dmitri Zuev, Alec White,
  David Stuck, Shaama M.S., Shane Yost, Joonho Lee, David Small,
  Daniel Levine, Susi Lehtola, Hugh Burton, Evgeny Epifanovsky
 -----------------------------------------------------------------------
 Exchange:     0.2000 Hartree-Fock + 0.0800 Slater + 0.7200 B88
 Correlation:  0.1900 VWN1RPA + 0.8100 LYP
 Using SG-1 standard quadrature grid
 using 4 threads for integral computing
 -------------------------------------------------------
 OpenMP Integral computing Module                
 Release: version 2.0, May 2017, Q-Chem Inc. Pleasanton 
 -------------------------------------------------------
 -------------------------------------------------------
 OpenMP BLAS3 based DFT computing Module                
 Release: version 1.0, May 2013, Q-Chem Inc. Pittsburgh 
 -------------------------------------------------------
 A restricted SCF calculation will be
 performed using DIIS
 SCF converges when DIIS error is below 1.0e-08
 ---------------------------------------
  Cycle       Energy         DIIS error
 ---------------------------------------
    1   -7655.2725361876      1.37e-03  
    2   -7655.2649368337      1.90e-03  
    3   -7655.2631767689      1.82e-03  
    4   -7655.2779879092      6.55e-04  
    5   -7655.2801314400      1.04e-04  
    6   -7655.2801630110      4.63e-05  
    7   -7655.2801697840      1.06e-05  
    8   -7655.2801702140      2.31e-06  
    9   -7655.2801702420      8.50e-07  
   10   -7655.2801702468      4.12e-07  
   11   -7655.2801702478      9.92e-08  
   12   -7655.2801702479      3.17e-08  
   13   -7655.2801702480      1.01e-08  
   14   -7655.2801702478      5.62e-09  Convergence criterion met
 ---------------------------------------
 SCF time:   CPU 35.44s  wall 10.00s 
 SCF   energy in the final basis set =    -7655.2801702478
 Total energy in the final basis set =    -7655.2801702478

 --------------------------------------------------------------
             Orbital Energies (a.u.) and Symmetries
 --------------------------------------------------------------

 Alpha MOs, Restricted
 -- Occupied --                  
******* -176.33 -165.73 -165.73 -165.73 -101.61  -35.83  -31.32
  1 A'    2 A'    3 A'    1 A"    4 A'    5 A'    6 A'    7 A'                 
-31.314 -31.314 -24.743 -24.742 -22.969 -22.969 -22.968 -22.965
  2 A"    8 A'    9 A'   10 A'   11 A'    3 A"   12 A'   13 A'                 
-22.965 -10.415 -10.317  -9.538  -7.302  -7.293  -7.291  -6.382
  4 A"   14 A'   15 A'   16 A'   17 A'   18 A'    5 A"   19 A'                 
 -4.796  -4.780  -4.779  -2.067  -2.059  -2.058  -2.043  -2.043
 20 A'    6 A"   21 A'   22 A'   23 A'    7 A"   24 A'    8 A"                 
 -1.297  -1.228  -1.054  -0.760  -0.704  -0.621  -0.574  -0.556
 25 A'   26 A'   27 A'   28 A'   29 A'   30 A'   31 A'   32 A'                 
 -0.529  -0.490  -0.487  -0.461  -0.458  -0.433  -0.403  -0.307
  9 A"   33 A'   10 A"   11 A"   34 A'   35 A'   36 A'   12 A"                 
 -0.225  -0.224
 37 A'   13 A"                                                                 
 -- Virtual --                   
 -0.116  -0.114  -0.015   0.005   0.008   0.037   0.048   0.053
 38 A'   14 A"   39 A'   40 A'   41 A'   42 A'   15 A"   43 A'                 
  0.063   0.080   0.089   0.097   0.110   0.111   0.124   0.167
 44 A'   16 A"   45 A'   46 A'   47 A'   17 A"   48 A'   49 A'                 
  0.172   0.192   0.225   0.242   0.249   0.257   0.260   0.308
 50 A'   51 A'   18 A"   52 A'   19 A"   53 A'   54 A'   55 A'                 
  0.317   0.322   0.343   0.353   0.355   0.367   0.373   0.404
 20 A"   56 A'   57 A'   58 A'   21 A"   59 A'   60 A'   61 A'                 
  0.414   0.425   0.432   0.481   0.493   0.499   0.532   0.575
 22 A"   23 A"   62 A'   63 A'   64 A'   24 A"   65 A'   25 A"                 
  0.626   0.689   0.715   0.757   0.758   0.774   0.824   0.847
 66 A'   67 A'   68 A'   69 A'   26 A"   70 A'   27 A"   71 A'                 
  0.936   0.981   1.023   1.173   1.185   1.195   1.259   1.287
 72 A'   73 A'   74 A'   28 A"   29 A"   75 A'   76 A'   77 A'                 
  1.312   1.357   1.359   1.393   1.400   1.436   1.459   1.463
 30 A"   78 A'   31 A"   32 A"   79 A'   80 A'   81 A'   33 A"                 
  1.492   1.558   1.598   1.617   1.714   1.885   1.899   1.935
 82 A'   83 A'   34 A"   84 A'   85 A'   86 A'   87 A'   88 A'                 
  2.051   2.197   2.247   2.399   2.557   2.656   2.667   2.841
 89 A'   35 A"   90 A'   91 A'   36 A"   37 A"   92 A'   93 A'                 
  2.893   3.269   3.729   3.732   3.742   3.753   3.769   3.859
 94 A'   95 A'   38 A"   39 A"   96 A'   97 A'   98 A'   40 A"                 
  3.946   3.950   4.006   4.007   4.068   4.146   4.281   4.409
 41 A"   42 A"   99 A'   43 A"  100 A'  101 A'  102 A'  103 A'                 
  4.479   4.793   5.985   6.070   6.156   6.228   6.265   6.314
104 A'  105 A'   44 A"  106 A'  107 A'   45 A"   46 A"  108 A'                 
  6.330   6.374   6.605   9.781  23.319  23.363  25.759  25.928
109 A'  110 A'  111 A'  112 A'  113 A'  114 A'   47 A"  115 A'                 
 26.309  27.921  28.329  28.393  28.422  28.519  28.548  28.548
116 A'  117 A'   48 A"  118 A'  119 A'   49 A"  120 A'   50 A"                 
 28.617  28.720  66.698  66.711 127.874 127.923 127.980 151.705
121 A'  122 A'  123 A'  124 A'   51 A"  125 A'  126 A'  127 A'                 
215.7961901.875
128 A'  129 A'                                                                 

 Beta MOs, Restricted
 -- Occupied --                  
******* -176.33 -165.73 -165.73 -165.73 -101.61  -35.83  -31.32
  1 A'    2 A'    3 A'    1 A"    4 A'    5 A'    6 A'    7 A'                 
-31.314 -31.314 -24.743 -24.742 -22.969 -22.969 -22.968 -22.965
  2 A"    8 A'    9 A'   10 A'   11 A'    3 A"   12 A'   13 A'                 
-22.965 -10.415 -10.317  -9.538  -7.302  -7.293  -7.291  -6.382
  4 A"   14 A'   15 A'   16 A'   17 A'   18 A'    5 A"   19 A'                 
 -4.796  -4.780  -4.779  -2.067  -2.059  -2.058  -2.043  -2.043
 20 A'    6 A"   21 A'   22 A'   23 A'    7 A"   24 A'    8 A"                 
 -1.297  -1.228  -1.054  -0.760  -0.704  -0.621  -0.574  -0.556
 25 A'   26 A'   27 A'   28 A'   29 A'   30 A'   31 A'   32 A'                 
 -0.529  -0.490  -0.487  -0.461  -0.458  -0.433  -0.403  -0.307
  9 A"   33 A'   10 A"   11 A"   34 A'   35 A'   36 A'   12 A"                 
 -0.225  -0.224
 37 A'   13 A"                                                                 
 -- Virtual --                   
 -0.116  -0.114  -0.015   0.005   0.008   0.037   0.048   0.053
 38 A'   14 A"   39 A'   40 A'   41 A'   42 A'   15 A"   43 A'                 
  0.063   0.080   0.089   0.097   0.110   0.111   0.124   0.167
 44 A'   16 A"   45 A'   46 A'   47 A'   17 A"   48 A'   49 A'                 
  0.172   0.192   0.225   0.242   0.249   0.257   0.260   0.308
 50 A'   51 A'   18 A"   52 A'   19 A"   53 A'   54 A'   55 A'                 
  0.317   0.322   0.343   0.353   0.355   0.367   0.373   0.404
 20 A"   56 A'   57 A'   58 A'   21 A"   59 A'   60 A'   61 A'                 
  0.414   0.425   0.432   0.481   0.493   0.499   0.532   0.575
 22 A"   23 A"   62 A'   63 A'   64 A'   24 A"   65 A'   25 A"                 
  0.626   0.689   0.715   0.757   0.758   0.774   0.824   0.847
 66 A'   67 A'   68 A'   69 A'   26 A"   70 A'   27 A"   71 A'                 
  0.936   0.981   1.023   1.173   1.185   1.195   1.259   1.287
 72 A'   73 A'   74 A'   28 A"   29 A"   75 A'   76 A'   77 A'                 
  1.312   1.357   1.359   1.393   1.400   1.436   1.459   1.463
 30 A"   78 A'   31 A"   32 A"   79 A'   80 A'   81 A'   33 A"                 
  1.492   1.558   1.598   1.617   1.714   1.885   1.899   1.935
 82 A'   83 A'   34 A"   84 A'   85 A'   86 A'   87 A'   88 A'                 
  2.051   2.197   2.247   2.399   2.557   2.656   2.667   2.841
 89 A'   35 A"   90 A'   91 A'   36 A"   37 A"   92 A'   93 A'                 
  2.893   3.269   3.729   3.732   3.742   3.753   3.769   3.859
 94 A'   95 A'   38 A"   39 A"   96 A'   97 A'   98 A'   40 A"                 
  3.946   3.950   4.006   4.007   4.068   4.146   4.281   4.409
 41 A"   42 A"   99 A'   43 A"  100 A'  101 A'  102 A'  103 A'                 
  4.479   4.793   5.985   6.070   6.156   6.228   6.265   6.314
104 A'  105 A'   44 A"  106 A'  107 A'   45 A"   46 A"  108 A'                 
  6.330   6.374   6.605   9.781  23.319  23.363  25.759  25.928
109 A'  110 A'  111 A'  112 A'  113 A'  114 A'   47 A"  115 A'                 
 26.309  27.921  28.329  28.393  28.422  28.519  28.548  28.548
116 A'  117 A'   48 A"  118 A'  119 A'   49 A"  120 A'   50 A"                 
 28.617  28.720  66.698  66.711 127.874 127.923 127.980 151.705
121 A'  122 A'  123 A'  124 A'   51 A"  125 A'  126 A'  127 A'                 
215.7961901.875
128 A'  129 A'                                                                 
 --------------------------------------------------------------

          Ground-State Mulliken Net Atomic Charges

     Atom                 Charge (a.u.)
  ----------------------------------------
      1 F                    -0.076048
      2 Cl                    0.484079
      3 F                    -0.071093
      4 I                     0.112205
      5 C                    -0.137133
      6 C                    -0.312010
  ----------------------------------------
  Sum of atomic charges =     0.000000

 -----------------------------------------------------------------
                    Cartesian Multipole Moments
 -----------------------------------------------------------------
    Charge (ESU x 10^10)
                 0.0000
    Dipole Moment (Debye)
         X      -1.9308      Y       1.2819      Z       0.0000
       Tot       2.3176
    Quadrupole Moments (Debye-Ang)
        XX     -64.2644     XY      -1.0661     YY     -64.1113
        XZ      -0.0000     YZ      -0.0000     ZZ     -62.3333
    Octopole Moments (Debye-Ang^2)
       XXX     -28.8005    XXY      -3.5226    XYY      -7.9853
       YYY      -3.3664    XXZ       0.0000    XYZ       0.0000
       YYZ       0.0000    XZZ      -0.2597    YZZ      -2.2970
       ZZZ       0.0000
    Hexadecapole Moments (Debye-Ang^3)
      XXXX   -1093.8097   XXXY     -16.3001   XXYY    -242.1777
      XYYY     -25.9927   YYYY    -403.9605   XXXZ      -0.0000
      XXYZ      -0.0000   XYYZ       0.0000   YYYZ      -0.0000
      XXZZ    -187.4809   XYZZ      -7.1991   YYZZ     -79.9034
      XZZZ      -0.0000   YZZZ      -0.0000   ZZZZ     -74.7956
 -----------------------------------------------------------------
 Calculating analytic gradient of the SCF energy
 Gradient of SCF Energy
            1           2           3           4           5           6
    1   0.0568884  -0.0218840   0.0579572   0.2117855   0.0304820  -0.3352291
    2  -0.0085376  -0.3359844  -0.0138236   0.3451194  -0.0108262   0.0240524
    3   0.0000000   0.0000000  -0.0000000  -0.0000000   0.0000000  -0.0000000
 Max gradient component =       3.451E-01
 RMS gradient           =       1.487E-01
 Gradient time:  CPU 9.40 s  wall 2.46 s
 Geometry Optimization Parameters
   NAtoms,    NIC,     NZ,  NCons,   NDum,   NFix, NCnnct, MaxDiis
        6      32       0       0       0       0       0       0

 Cartesian Hessian Update
 Hessian Updated using BFGS Update


** GEOMETRY OPTIMIZATION IN DELOCALIZED INTERNAL COORDINATES **
   Searching for a Minimum

   Optimization Cycle:   4

                       Coordinates (Angstroms)
     ATOM                X               Y               Z
      1  F         3.2136057535    0.8457558666    0.0000000000
      2  Cl       -0.6250651236    1.5998493653    0.0000000000
      3  F         2.8262978218   -1.1967252325    0.0000000000
      4  I        -1.2363449804   -0.5992333701    0.0000000000
      5  C         2.1148560218   -0.0048320430    0.0000000000
      6  C         0.2351158711    0.3463160747    0.0000000000
   Point Group: cs    Number of degrees of freedom:     9


   Energy is  -7655.280170248

 Hessian Updated using BFGS Update

  9 Hessian modes will be used to form the next step
  Hessian Eigenvalues:
     0.084459    0.249909    0.250001    0.252324    0.321999    0.423601
     0.433439    0.686655    1.127877

 Minimum Search - Taking Simple RFO Step
 Searching for Lamda that Minimizes Along All modes
 Value Taken    Lamda =  -0.24993119
 Calculated Step too Large.  Step scaled by  0.413948
 Step Taken.  Stepsize is  0.300000

                             Maximum     Tolerance    Cnvgd?
         Gradient           0.291991      0.000300      NO
         Displacement       0.176385      0.001200      NO
         Energy change     -0.131368      0.000001      NO


 New Cartesian Coordinates Obtained by Inverse Iteration

 Displacement from previous Coordinates is:  0.338092
 ----------------------------------------------------------------
             Standard Nuclear Orientation (Angstroms)
    I     Atom           X                Y                Z
 ----------------------------------------------------------------
    1      F       3.1377753187     0.8750839268     0.0000000000
    2      Cl     -0.5427516411     1.6268185712     0.0000000000
    3      F       2.7444511443    -1.1937168436     0.0000000000
    4      I      -1.1943065630    -0.6518739402     0.0000000000
    5      C       2.0776510819     0.0034261512     0.0000000000
    6      C       0.3056460235     0.3313927957     0.0000000000
 ----------------------------------------------------------------
 Molecular Point Group                 Cs    NOp =  2
 Largest Abelian Subgroup              Cs    NOp =  2
 Nuclear Repulsion Energy =   648.9268922859 hartrees
 There are       50 alpha and       50 beta electrons
 Applying Cartesian multipole field
    Component          Value
    ---------          -----
     (2,0,0)        1.00000E-11
     (0,2,0)        2.00000E-11
     (0,0,2)       -3.00000E-11
 Nucleus-field energy     =     0.0000000157 hartrees
 Requested basis set is 6-311++G(d,p)
 There are 61 shells and 180 basis functions
 A cutoff of  1.0D-11 yielded   1526 shell pairs
 There are     14016 function pairs (     15606 Cartesian)
 Smallest overlap matrix eigenvalue = 1.89E-04
 Guess MOs from SCF MO coefficient file

 -----------------------------------------------------------------------
  General SCF calculation program by
  Eric Jon Sundstrom, Paul Horn, Yuezhi Mao, Dmitri Zuev, Alec White,
  David Stuck, Shaama M.S., Shane Yost, Joonho Lee, David Small,
  Daniel Levine, Susi Lehtola, Hugh Burton, Evgeny Epifanovsky
 -----------------------------------------------------------------------
 Exchange:     0.2000 Hartree-Fock + 0.0800 Slater + 0.7200 B88
 Correlation:  0.1900 VWN1RPA + 0.8100 LYP
 Using SG-1 standard quadrature grid
 using 4 threads for integral computing
 -------------------------------------------------------
 OpenMP Integral computing Module                
 Release: version 2.0, May 2017, Q-Chem Inc. Pleasanton 
 -------------------------------------------------------
 -------------------------------------------------------
 OpenMP BLAS3 based DFT computing Module                
 Release: version 1.0, May 2013, Q-Chem Inc. Pittsburgh 
 -------------------------------------------------------
 A restricted SCF calculation will be
 performed using DIIS
 SCF converges when DIIS error is below 1.0e-08
 ---------------------------------------
  Cycle       Energy         DIIS error
 ---------------------------------------
    1   -7655.3716661204      1.02e-03  
    2   -7655.3742248815      8.43e-04  
    3   -7655.3684213781      1.34e-03  
    4   -7655.3769529218      2.43e-04  
    5   -7655.3772089956      5.77e-05  
    6   -7655.3772193899      1.59e-05  
    7   -7655.3772205954      3.45e-06  
    8   -7655.3772206352      2.05e-06  
    9   -7655.3772206455      6.42e-07  
   10   -7655.3772206470      2.49e-07  
   11   -7655.3772206471      4.91e-08  
   12   -7655.3772206471      2.92e-08  
   13   -7655.3772206472      7.56e-09  Convergence criterion met
 ---------------------------------------
 SCF time:   CPU 33.28s  wall 9.00s 
 SCF   energy in the final basis set =    -7655.3772206472
 Total energy in the final basis set =    -7655.3772206472

 --------------------------------------------------------------
             Orbital Energies (a.u.) and Symmetries
 --------------------------------------------------------------

 Alpha MOs, Restricted
 -- Occupied --                  
******* -176.33 -165.73 -165.73 -165.73 -101.60  -35.82  -31.32
  1 A'    2 A'    3 A'    1 A"    4 A'    5 A'    6 A'    7 A'                 
-31.312 -31.311 -24.747 -24.746 -22.967 -22.966 -22.966 -22.962
  2 A"    8 A'    9 A'   10 A'   11 A'    3 A"   12 A'   13 A'                 
-22.962 -10.413 -10.315  -9.527  -7.291  -7.281  -7.280  -6.378
  4 A"   14 A'   15 A'   16 A'   17 A'   18 A'    5 A"   19 A'                 
 -4.792  -4.776  -4.776  -2.062  -2.054  -2.054  -2.040  -2.039
 20 A'    6 A"   21 A'   22 A'   23 A'    7 A"   24 A'    8 A"                 
 -1.305  -1.239  -1.024  -0.755  -0.711  -0.621  -0.585  -0.557
 25 A'   26 A'   27 A'   28 A'   29 A'   30 A'   31 A'   32 A'                 
 -0.537  -0.486  -0.469  -0.468  -0.456  -0.442  -0.396  -0.306
  9 A"   33 A'   10 A"   11 A"   34 A'   35 A'   36 A'   12 A"                 
 -0.234  -0.229
 37 A'   13 A"                                                                 
 -- Virtual --                   
 -0.103  -0.081  -0.014   0.007   0.010   0.041   0.050   0.055
 14 A"   38 A'   39 A'   40 A'   41 A'   42 A'   15 A"   43 A'                 
  0.069   0.081   0.087   0.096   0.108   0.112   0.130   0.171
 44 A'   16 A"   45 A'   46 A'   47 A'   17 A"   48 A'   49 A'                 
  0.175   0.199   0.225   0.248   0.249   0.255   0.265   0.306
 50 A'   51 A'   18 A"   19 A"   52 A'   53 A'   54 A'   55 A'                 
  0.317   0.323   0.340   0.350   0.361   0.374   0.389   0.400
 20 A"   56 A'   57 A'   58 A'   21 A"   59 A'   60 A'   61 A'                 
  0.423   0.426   0.435   0.481   0.487   0.509   0.532   0.581
 22 A"   23 A"   62 A'   63 A'   64 A'   24 A"   65 A'   25 A"                 
  0.638   0.677   0.738   0.748   0.766   0.777   0.825   0.857
 66 A'   67 A'   68 A'   69 A'   26 A"   70 A'   27 A"   71 A'                 
  0.957   0.996   1.002   1.160   1.177   1.185   1.271   1.313
 72 A'   73 A'   74 A'   28 A"   29 A"   75 A'   76 A'   30 A"                 
  1.326   1.352   1.369   1.384   1.406   1.434   1.456   1.475
 77 A'   31 A"   78 A'   32 A"   79 A'   80 A'   81 A'   33 A"                 
  1.499   1.571   1.614   1.627   1.702   1.889   1.899   1.962
 82 A'   83 A'   84 A'   34 A"   85 A'   86 A'   87 A'   88 A'                 
  2.090   2.208   2.260   2.423   2.552   2.675   2.677   2.871
 89 A'   35 A"   90 A'   91 A'   36 A"   37 A"   92 A'   93 A'                 
  2.907   3.371   3.723   3.728   3.739   3.749   3.766   3.876
 94 A'   95 A'   38 A"   39 A"   96 A'   97 A'   98 A'   40 A"                 
  3.950   3.953   4.006   4.011   4.105   4.145   4.263   4.422
 41 A"   42 A"   99 A'   43 A"  100 A'  101 A'  102 A'  103 A'                 
  4.478   4.828   5.987   6.068   6.156   6.222   6.264   6.317
104 A'  105 A'   44 A"  106 A'  107 A'   45 A"   46 A"  108 A'                 
  6.329   6.366   6.661   9.776  23.334  23.358  25.771  25.930
109 A'  110 A'  111 A'  112 A'  113 A'  114 A'   47 A"  115 A'                 
 26.310  27.914  28.331  28.391  28.423  28.520  28.547  28.550
116 A'  117 A'   48 A"  118 A'  119 A'   49 A"  120 A'   50 A"                 
 28.611  28.709  66.695  66.708 127.876 127.921 127.977 151.700
121 A'  122 A'  123 A'  124 A'   51 A"  125 A'  126 A'  127 A'                 
215.7851901.868
128 A'  129 A'                                                                 

 Beta MOs, Restricted
 -- Occupied --                  
******* -176.33 -165.73 -165.73 -165.73 -101.60  -35.82  -31.32
  1 A'    2 A'    3 A'    1 A"    4 A'    5 A'    6 A'    7 A'                 
-31.312 -31.311 -24.747 -24.746 -22.967 -22.966 -22.966 -22.962
  2 A"    8 A'    9 A'   10 A'   11 A'    3 A"   12 A'   13 A'                 
-22.962 -10.413 -10.315  -9.527  -7.291  -7.281  -7.280  -6.378
  4 A"   14 A'   15 A'   16 A'   17 A'   18 A'    5 A"   19 A'                 
 -4.792  -4.776  -4.776  -2.062  -2.054  -2.054  -2.040  -2.039
 20 A'    6 A"   21 A'   22 A'   23 A'    7 A"   24 A'    8 A"                 
 -1.305  -1.239  -1.024  -0.755  -0.711  -0.621  -0.585  -0.557
 25 A'   26 A'   27 A'   28 A'   29 A'   30 A'   31 A'   32 A'                 
 -0.537  -0.486  -0.469  -0.468  -0.456  -0.442  -0.396  -0.306
  9 A"   33 A'   10 A"   11 A"   34 A'   35 A'   36 A'   12 A"                 
 -0.234  -0.229
 37 A'   13 A"                                                                 
 -- Virtual --                   
 -0.103  -0.081  -0.014   0.007   0.010   0.041   0.050   0.055
 14 A"   38 A'   39 A'   40 A'   41 A'   42 A'   15 A"   43 A'                 
  0.069   0.081   0.087   0.096   0.108   0.112   0.130   0.171
 44 A'   16 A"   45 A'   46 A'   47 A'   17 A"   48 A'   49 A'                 
  0.175   0.199   0.225   0.248   0.249   0.255   0.265   0.306
 50 A'   51 A'   18 A"   19 A"   52 A'   53 A'   54 A'   55 A'                 
  0.317   0.323   0.340   0.350   0.361   0.374   0.389   0.400
 20 A"   56 A'   57 A'   58 A'   21 A"   59 A'   60 A'   61 A'                 
  0.423   0.426   0.435   0.481   0.487   0.509   0.532   0.581
 22 A"   23 A"   62 A'   63 A'   64 A'   24 A"   65 A'   25 A"                 
  0.638   0.677   0.738   0.748   0.766   0.777   0.825   0.857
 66 A'   67 A'   68 A'   69 A'   26 A"   70 A'   27 A"   71 A'                 
  0.957   0.996   1.002   1.160   1.177   1.185   1.271   1.313
 72 A'   73 A'   74 A'   28 A"   29 A"   75 A'   76 A'   30 A"                 
  1.326   1.352   1.369   1.384   1.406   1.434   1.456   1.475
 77 A'   31 A"   78 A'   32 A"   79 A'   80 A'   81 A'   33 A"                 
  1.499   1.571   1.614   1.627   1.702   1.889   1.899   1.962
 82 A'   83 A'   84 A'   34 A"   85 A'   86 A'   87 A'   88 A'                 
  2.090   2.208   2.260   2.423   2.552   2.675   2.677   2.871
 89 A'   35 A"   90 A'   91 A'   36 A"   37 A"   92 A'   93 A'                 
  2.907   3.371   3.723   3.728   3.739   3.749   3.766   3.876
 94 A'   95 A'   38 A"   39 A"   96 A'   97 A'   98 A'   40 A"                 
  3.950   3.953   4.006   4.011   4.105   4.145   4.263   4.422
 41 A"   42 A"   99 A'   43 A"  100 A'  101 A'  102 A'  103 A'                 
  4.478   4.828   5.987   6.068   6.156   6.222   6.264   6.317
104 A'  105 A'   44 A"  106 A'  107 A'   45 A"   46 A"  108 A'                 
  6.329   6.366   6.661   9.776  23.334  23.358  25.771  25.930
109 A'  110 A'  111 A'  112 A'  113 A'  114 A'   47 A"  115 A'                 
 26.310  27.914  28.331  28.391  28.423  28.520  28.547  28.550
116 A'  117 A'   48 A"  118 A'  119 A'   49 A"  120 A'   50 A"                 
 28.611  28.709  66.695  66.708 127.876 127.921 127.977 151.700
121 A'  122 A'  123 A'  124 A'   51 A"  125 A'  126 A'  127 A'                 
215.7851901.868
128 A'  129 A'                                                                 
 --------------------------------------------------------------

          Ground-State Mulliken Net Atomic Charges

     Atom                 Charge (a.u.)
  ----------------------------------------
      1 F                    -0.073431
      2 Cl                    0.433200
      3 F                    -0.068152
      4 I                     0.127810
      5 C                    -0.148252
      6 C                    -0.271175
  ----------------------------------------
  Sum of atomic charges =     0.000000

 -----------------------------------------------------------------
                    Cartesian Multipole Moments
 -----------------------------------------------------------------
    Charge (ESU x 10^10)
                 0.0000
    Dipole Moment (Debye)
         X      -1.6222      Y       0.9137      Z       0.0000
       Tot       1.8618
    Quadrupole Moments (Debye-Ang)
        XX     -63.3189     XY      -0.7062     YY     -64.0908
        XZ       0.0000     YZ      -0.0000     ZZ     -62.3103
    Octopole Moments (Debye-Ang^2)
       XXX     -29.7565    XXY      -3.5374    XYY      -9.4180
       YYY      -1.4674    XXZ      -0.0000    XYZ      -0.0000
       YYZ      -0.0000    XZZ      -1.4248    YZZ      -1.4476
       ZZZ      -0.0000
    Hexadecapole Moments (Debye-Ang^3)
      XXXX   -1023.8409   XXXY     -24.4515   XXYY    -234.4562
      XYYY     -35.4066   YYYY    -420.8866   XXXZ       0.0000
      XXYZ       0.0000   XYYZ      -0.0000   YYYZ      -0.0000
      XXZZ    -177.2363   XYZZ     -10.3636   YYZZ     -82.9590
      XZZZ       0.0000   YZZZ      -0.0000   ZZZZ     -74.6199
 -----------------------------------------------------------------
 Calculating analytic gradient of the SCF energy
 Gradient of SCF Energy
            1           2           3           4           5           6
    1   0.0485439  -0.0218054   0.0480084   0.1609164   0.0601536  -0.2958169
    2  -0.0033923  -0.2703781  -0.0152274   0.2716305  -0.0161469   0.0335142
    3   0.0000000  -0.0000000  -0.0000000  -0.0000000   0.0000000  -0.0000000
 Max gradient component =       2.958E-01
 RMS gradient           =       1.226E-01
 Gradient time:  CPU 9.43 s  wall 2.46 s
 Geometry Optimization Parameters
   NAtoms,    NIC,     NZ,  NCons,   NDum,   NFix, NCnnct, MaxDiis
        6      32       0       0       0       0       0       0

 Cartesian Hessian Update
 Hessian Updated using BFGS Update


** GEOMETRY OPTIMIZATION IN DELOCALIZED INTERNAL COORDINATES **
   Searching for a Minimum

   Optimization Cycle:   5

                       Coordinates (Angstroms)
     ATOM                X               Y               Z
      1  F         3.1377753187    0.8750839268    0.0000000000
      2  Cl       -0.5427516411    1.6268185712    0.0000000000
      3  F         2.7444511443   -1.1937168436    0.0000000000
      4  I        -1.1943065630   -0.6518739402    0.0000000000
      5  C         2.0776510819    0.0034261512    0.0000000000
      6  C         0.3056460235    0.3313927957    0.0000000000
   Point Group: cs    Number of degrees of freedom:     9


   Energy is  -7655.377220647

 Hessian Updated using BFGS Update

  9 Hessian modes will be used to form the next step
  Hessian Eigenvalues:
     0.044973    0.249704    0.250015    0.256420    0.347585    0.419924
     0.433444    0.726418    1.141063

 Minimum Search - Taking Simple RFO Step
 Searching for Lamda that Minimizes Along All modes
 Value Taken    Lamda =  -0.24766785
 Calculated Step too Large.  Step scaled by  0.349572
 Step Taken.  Stepsize is  0.300000

                             Maximum     Tolerance    Cnvgd?
         Gradient           0.224723      0.000300      NO
         Displacement       0.183786      0.001200      NO
         Energy change     -0.097050      0.000001      NO


 New Cartesian Coordinates Obtained by Inverse Iteration

 Displacement from previous Coordinates is:  0.352796
 ----------------------------------------------------------------
             Standard Nuclear Orientation (Angstroms)
    I     Atom           X                Y                Z
 ----------------------------------------------------------------
    1      F       3.0568762417     0.8980574046     0.0000000000
    2      Cl     -0.4567941236     1.6467004161     0.0000000000
    3      F       2.6620135922    -1.1834463285     0.0000000000
    4      I      -1.1439968921    -0.6979585522     0.0000000000
    5      C       2.0291337936     0.0131158302     0.0000000000
    6      C       0.3812327526     0.3146618909     0.0000000000
 ----------------------------------------------------------------
 Molecular Point Group                 Cs    NOp =  2
 Largest Abelian Subgroup              Cs    NOp =  2
 Nuclear Repulsion Energy =   649.6598342122 hartrees
 There are       50 alpha and       50 beta electrons
 Applying Cartesian multipole field
    Component          Value
    ---------          -----
     (2,0,0)        1.00000E-11
     (0,2,0)        2.00000E-11
     (0,0,2)       -3.00000E-11
 Nucleus-field energy     =     0.0000000154 hartrees
 Requested basis set is 6-311++G(d,p)
 There are 61 shells and 180 basis functions
 A cutoff of  1.0D-11 yielded   1533 shell pairs
 There are     14070 function pairs (     15662 Cartesian)
 Smallest overlap matrix eigenvalue = 1.37E-04
 Guess MOs from SCF MO coefficient file

 -----------------------------------------------------------------------
  General SCF calculation program by
  Eric Jon Sundstrom, Paul Horn, Yuezhi Mao, Dmitri Zuev, Alec White,
  David Stuck, Shaama M.S., Shane Yost, Joonho Lee, David Small,
  Daniel Levine, Susi Lehtola, Hugh Burton, Evgeny Epifanovsky
 -----------------------------------------------------------------------
 Exchange:     0.2000 Hartree-Fock + 0.0800 Slater + 0.7200 B88
 Correlation:  0.1900 VWN1RPA + 0.8100 LYP
 Using SG-1 standard quadrature grid
 using 4 threads for integral computing
 -------------------------------------------------------
 OpenMP Integral computing Module                
 Release: version 2.0, May 2017, Q-Chem Inc. Pleasanton 
 -------------------------------------------------------
 -------------------------------------------------------
 OpenMP BLAS3 based DFT computing Module                
 Release: version 1.0, May 2013, Q-Chem Inc. Pittsburgh 
 -------------------------------------------------------
 A restricted SCF calculation will be
 performed using DIIS
 SCF converges when DIIS error is below 1.0e-08
 ---------------------------------------
  Cycle       Energy         DIIS error
 ---------------------------------------
    1   -7655.4547199316      1.03e-03  
    2   -7655.4583538508      6.15e-04  
    3   -7655.4551780100      1.01e-03  
    4   -7655.4597113550      2.11e-04  
    5   -7655.4598703978      5.22e-05  
    6   -7655.4598777668      1.26e-05  
    7   -7655.4598782232      4.35e-06  
    8   -7655.4598783042      1.43e-06  
    9   -7655.4598783127      3.32e-07  
   10   -7655.4598783132      1.34e-07  
   11   -7655.4598783132      4.62e-08  
   12   -7655.4598783134      1.97e-08  
   13   -7655.4598783134      4.75e-09  Convergence criterion met
 ---------------------------------------
 SCF time:   CPU 33.64s  wall 9.00s 
 SCF   energy in the final basis set =    -7655.4598783134
 Total energy in the final basis set =    -7655.4598783134

 --------------------------------------------------------------
             Orbital Energies (a.u.) and Symmetries
 --------------------------------------------------------------

 Alpha MOs, Restricted
 -- Occupied --                  
******* -176.32 -165.73 -165.73 -165.73 -101.60  -35.82  -31.31
  1 A'    2 A'    3 A'    1 A"    4 A'    5 A'    6 A'    7 A'                 
-31.310 -31.309 -24.750 -24.749 -22.965 -22.964 -22.964 -22.960
  2 A"    8 A'    9 A'   10 A'   11 A'    3 A"   12 A'   13 A'                 
-22.960 -10.409 -10.311  -9.519  -7.283  -7.273  -7.272  -6.375
  4 A"   14 A'   15 A'   16 A'   17 A'    5 A"   18 A'   19 A'                 
 -4.789  -4.773  -4.772  -2.058  -2.051  -2.051  -2.036  -2.036
 20 A'    6 A"   21 A'   22 A'   23 A'    7 A"   24 A'    8 A"                 
 -1.314  -1.248  -1.002  -0.755  -0.718  -0.629  -0.594  -0.556
 25 A'   26 A'   27 A'   28 A'   29 A'   30 A'   31 A'   32 A'                 
 -0.544  -0.486  -0.473  -0.456  -0.455  -0.445  -0.390  -0.305
  9 A"   33 A'   10 A"   11 A"   34 A'   35 A'   36 A'   12 A"                 
 -0.240  -0.236
 37 A'   13 A"                                                                 
 -- Virtual --                   
 -0.088  -0.050  -0.010   0.006   0.016   0.050   0.051   0.057
 14 A"   38 A'   39 A'   40 A'   41 A'   42 A'   15 A"   43 A'                 
  0.074   0.082   0.085   0.095   0.107   0.113   0.134   0.170
 44 A'   16 A"   45 A'   46 A'   47 A'   17 A"   48 A'   49 A'                 
  0.183   0.207   0.226   0.246   0.253   0.258   0.278   0.304
 50 A'   51 A'   18 A"   19 A"   52 A'   53 A'   54 A'   55 A'                 
  0.316   0.322   0.338   0.347   0.365   0.383   0.398   0.406
 20 A"   56 A'   57 A'   58 A'   21 A"   59 A'   60 A'   61 A'                 
  0.423   0.434   0.438   0.474   0.488   0.518   0.542   0.587
 22 A"   23 A"   62 A'   63 A'   64 A'   24 A"   65 A'   25 A"                 
  0.651   0.662   0.736   0.759   0.773   0.788   0.828   0.869
 66 A'   67 A'   68 A'   69 A'   26 A"   70 A'   27 A"   71 A'                 
  0.959   0.981   1.036   1.143   1.174   1.174   1.284   1.315
 72 A'   73 A'   74 A'   28 A"   75 A'   29 A"   76 A'   30 A"                 
  1.342   1.367   1.378   1.378   1.412   1.426   1.463   1.492
 31 A"   77 A'   32 A"   78 A'   79 A'   80 A'   81 A'   33 A"                 
  1.505   1.576   1.623   1.675   1.702   1.889   1.904   1.994
 82 A'   83 A'   84 A'   34 A"   85 A'   86 A'   87 A'   88 A'                 
  2.151   2.217   2.274   2.443   2.550   2.703   2.725   2.895
 89 A'   35 A"   90 A'   91 A'   36 A"   37 A"   92 A'   93 A'                 
  2.932   3.471   3.718   3.725   3.735   3.750   3.775   3.893
 94 A'   95 A'   38 A"   39 A"   96 A'   97 A'   98 A'   40 A"                 
  3.951   3.962   4.004   4.014   4.119   4.165   4.257   4.446
 41 A"   42 A"   99 A'   43 A"  100 A'  101 A'  102 A'  103 A'                 
  4.493   4.855   5.990   6.067   6.155   6.217   6.262   6.324
104 A'  105 A'   44 A"  106 A'  107 A'   45 A"   46 A"  108 A'                 
  6.326   6.379   6.714   9.773  23.354  23.384  25.779  25.937
109 A'  110 A'  111 A'  112 A'  113 A'  114 A'   47 A"  115 A'                 
 26.327  27.909  28.333  28.390  28.422  28.522  28.547  28.552
116 A'  117 A'   48 A"  118 A'  119 A'   49 A"  120 A'   50 A"                 
 28.609  28.707  66.694  66.711 127.878 127.921 127.974 151.698
121 A'  122 A'  123 A'  124 A'   51 A"  125 A'  126 A'  127 A'                 
215.7771901.865
128 A'  129 A'                                                                 

 Beta MOs, Restricted
 -- Occupied --                  
******* -176.32 -165.73 -165.73 -165.73 -101.60  -35.82  -31.31
  1 A'    2 A'    3 A'    1 A"    4 A'    5 A'    6 A'    7 A'                 
-31.310 -31.309 -24.750 -24.749 -22.965 -22.964 -22.964 -22.960
  2 A"    8 A'    9 A'   10 A'   11 A'    3 A"   12 A'   13 A'                 
-22.960 -10.409 -10.311  -9.519  -7.283  -7.273  -7.272  -6.375
  4 A"   14 A'   15 A'   16 A'   17 A'    5 A"   18 A'   19 A'                 
 -4.789  -4.773  -4.772  -2.058  -2.051  -2.051  -2.036  -2.036
 20 A'    6 A"   21 A'   22 A'   23 A'    7 A"   24 A'    8 A"                 
 -1.314  -1.248  -1.002  -0.755  -0.718  -0.629  -0.594  -0.556
 25 A'   26 A'   27 A'   28 A'   29 A'   30 A'   31 A'   32 A'                 
 -0.544  -0.486  -0.473  -0.456  -0.455  -0.445  -0.390  -0.305
  9 A"   33 A'   10 A"   11 A"   34 A'   35 A'   36 A'   12 A"                 
 -0.240  -0.236
 37 A'   13 A"                                                                 
 -- Virtual --                   
 -0.088  -0.050  -0.010   0.006   0.016   0.050   0.051   0.057
 14 A"   38 A'   39 A'   40 A'   41 A'   42 A'   15 A"   43 A'                 
  0.074   0.082   0.085   0.095   0.107   0.113   0.134   0.170
 44 A'   16 A"   45 A'   46 A'   47 A'   17 A"   48 A'   49 A'                 
  0.183   0.207   0.226   0.246   0.253   0.258   0.278   0.304
 50 A'   51 A'   18 A"   19 A"   52 A'   53 A'   54 A'   55 A'                 
  0.316   0.322   0.338   0.347   0.365   0.383   0.398   0.406
 20 A"   56 A'   57 A'   58 A'   21 A"   59 A'   60 A'   61 A'                 
  0.423   0.434   0.438   0.474   0.488   0.518   0.542   0.587
 22 A"   23 A"   62 A'   63 A'   64 A'   24 A"   65 A'   25 A"                 
  0.651   0.662   0.736   0.759   0.773   0.788   0.828   0.869
 66 A'   67 A'   68 A'   69 A'   26 A"   70 A'   27 A"   71 A'                 
  0.959   0.981   1.036   1.143   1.174   1.174   1.284   1.315
 72 A'   73 A'   74 A'   28 A"   75 A'   29 A"   76 A'   30 A"                 
  1.342   1.367   1.378   1.378   1.412   1.426   1.463   1.492
 31 A"   77 A'   32 A"   78 A'   79 A'   80 A'   81 A'   33 A"                 
  1.505   1.576   1.623   1.675   1.702   1.889   1.904   1.994
 82 A'   83 A'   84 A'   34 A"   85 A'   86 A'   87 A'   88 A'                 
  2.151   2.217   2.274   2.443   2.550   2.703   2.725   2.895
 89 A'   35 A"   90 A'   91 A'   36 A"   37 A"   92 A'   93 A'                 
  2.932   3.471   3.718   3.725   3.735   3.750   3.775   3.893
 94 A'   95 A'   38 A"   39 A"   96 A'   97 A'   98 A'   40 A"                 
  3.951   3.962   4.004   4.014   4.119   4.165   4.257   4.446
 41 A"   42 A"   99 A'   43 A"  100 A'  101 A'  102 A'  103 A'                 
  4.493   4.855   5.990   6.067   6.155   6.217   6.262   6.324
104 A'  105 A'   44 A"  106 A'  107 A'   45 A"   46 A"  108 A'                 
  6.326   6.379   6.714   9.773  23.354  23.384  25.779  25.937
109 A'  110 A'  111 A'  112 A'  113 A'  114 A'   47 A"  115 A'                 
 26.327  27.909  28.333  28.390  28.422  28.522  28.547  28.552
116 A'  117 A'   48 A"  118 A'  119 A'   49 A"  120 A'   50 A"                 
 28.609  28.707  66.694  66.711 127.878 127.921 127.974 151.698
121 A'  122 A'  123 A'  124 A'   51 A"  125 A'  126 A'  127 A'                 
215.7771901.865
128 A'  129 A'                                                                 
 --------------------------------------------------------------

          Ground-State Mulliken Net Atomic Charges

     Atom                 Charge (a.u.)
  ----------------------------------------
      1 F                    -0.076066
      2 Cl                    0.395538
      3 F                    -0.070062
      4 I                     0.132519
      5 C                    -0.158492
      6 C                    -0.223437
  ----------------------------------------
  Sum of atomic charges =    -0.000000

 -----------------------------------------------------------------
                    Cartesian Multipole Moments
 -----------------------------------------------------------------
    Charge (ESU x 10^10)
                -0.0000
    Dipole Moment (Debye)
         X      -1.3107      Y       0.6580      Z      -0.0000
       Tot       1.4666
    Quadrupole Moments (Debye-Ang)
        XX     -62.6689     XY      -0.4202     YY     -64.0502
        XZ       0.0000     YZ       0.0000     ZZ     -62.2074
    Octopole Moments (Debye-Ang^2)
       XXX     -31.7349    XXY      -3.3996    XYY     -11.1086
       YYY       0.5773    XXZ      -0.0000    XYZ      -0.0000
       YYZ       0.0000    XZZ      -2.6677    YZZ      -0.6360
       ZZZ      -0.0000
    Hexadecapole Moments (Debye-Ang^3)
      XXXX    -955.0759   XXXY     -31.9158   XXYY    -226.1925
      XYYY     -43.7665   YYYY    -434.8164   XXXZ       0.0000
      XXYZ       0.0000   XYYZ       0.0000   YYYZ       0.0000
      XXZZ    -166.4798   XYZZ     -13.1732   YYZZ     -85.5671
      XZZZ       0.0000   YZZZ       0.0000   ZZZZ     -74.2464
 -----------------------------------------------------------------
 Calculating analytic gradient of the SCF energy
 Gradient of SCF Energy
            1           2           3           4           5           6
    1   0.0391437  -0.0213268   0.0385377   0.1293314   0.0820274  -0.2677133
    2  -0.0028426  -0.2223880  -0.0118769   0.2221504  -0.0195452   0.0345023
    3  -0.0000000   0.0000000  -0.0000000   0.0000000   0.0000000  -0.0000000
 Max gradient component =       2.677E-01
 RMS gradient           =       1.052E-01
 Gradient time:  CPU 9.57 s  wall 2.49 s
 Geometry Optimization Parameters
   NAtoms,    NIC,     NZ,  NCons,   NDum,   NFix, NCnnct, MaxDiis
        6      32       0       0       0       0       0       0

 Cartesian Hessian Update
 Hessian Updated using BFGS Update


** GEOMETRY OPTIMIZATION IN DELOCALIZED INTERNAL COORDINATES **
   Searching for a Minimum

   Optimization Cycle:   6

                       Coordinates (Angstroms)
     ATOM                X               Y               Z
      1  F         3.0568762417    0.8980574046    0.0000000000
      2  Cl       -0.4567941236    1.6467004161    0.0000000000
      3  F         2.6620135922   -1.1834463285    0.0000000000
      4  I        -1.1439968921   -0.6979585522    0.0000000000
      5  C         2.0291337936    0.0131158302    0.0000000000
      6  C         0.3812327526    0.3146618909    0.0000000000
   Point Group: cs    Number of degrees of freedom:     9


   Energy is  -7655.459878313

 Hessian Updated using BFGS Update

  9 Hessian modes will be used to form the next step
  Hessian Eigenvalues:
     0.046010    0.249992    0.250093    0.257153    0.353927    0.432874
     0.434259    0.691301    1.140798

 Minimum Search - Taking Simple RFO Step
 Searching for Lamda that Minimizes Along All modes
 Value Taken    Lamda =  -0.22127018
 Calculated Step too Large.  Step scaled by  0.346277
 Step Taken.  Stepsize is  0.300000

                             Maximum     Tolerance    Cnvgd?
         Gradient           0.176953      0.000300      NO
         Displacement       0.193205      0.001200      NO
         Energy change     -0.082658      0.000001      NO


 New Cartesian Coordinates Obtained by Inverse Iteration

 Displacement from previous Coordinates is:  0.355162
 ----------------------------------------------------------------
             Standard Nuclear Orientation (Angstroms)
    I     Atom           X                Y                Z
 ----------------------------------------------------------------
    1      F       2.9763037442     0.9199918811     0.0000000000
    2      Cl     -0.3714399872     1.6636187945     0.0000000000
    3      F       2.5803116690    -1.1734534002     0.0000000000
    4      I      -1.0900284259    -0.7414423912     0.0000000000
    5      C       1.9751085930     0.0234939907     0.0000000000
    6      C       0.4582097712     0.2989217862     0.0000000000
 ----------------------------------------------------------------
 Molecular Point Group                 Cs    NOp =  2
 Largest Abelian Subgroup              Cs    NOp =  2
 Nuclear Repulsion Energy =   652.3519893869 hartrees
 There are       50 alpha and       50 beta electrons
 Applying Cartesian multipole field
    Component          Value
    ---------          -----
     (2,0,0)        1.00000E-11
     (0,2,0)        2.00000E-11
     (0,0,2)       -3.00000E-11
 Nucleus-field energy     =     0.0000000151 hartrees
 Requested basis set is 6-311++G(d,p)
 There are 61 shells and 180 basis functions
 A cutoff of  1.0D-11 yielded   1536 shell pairs
 There are     14136 function pairs (     15736 Cartesian)
 Smallest overlap matrix eigenvalue = 9.13E-05
 Guess MOs from SCF MO coefficient file

 -----------------------------------------------------------------------
  General SCF calculation program by
  Eric Jon Sundstrom, Paul Horn, Yuezhi Mao, Dmitri Zuev, Alec White,
  David Stuck, Shaama M.S., Shane Yost, Joonho Lee, David Small,
  Daniel Levine, Susi Lehtola, Hugh Burton, Evgeny Epifanovsky
 -----------------------------------------------------------------------
 Exchange:     0.2000 Hartree-Fock + 0.0800 Slater + 0.7200 B88
 Correlation:  0.1900 VWN1RPA + 0.8100 LYP
 Using SG-1 standard quadrature grid
 using 4 threads for integral computing
 -------------------------------------------------------
 OpenMP Integral computing Module                
 Release: version 2.0, May 2017, Q-Chem Inc. Pleasanton 
 -------------------------------------------------------
 -------------------------------------------------------
 OpenMP BLAS3 based DFT computing Module                
 Release: version 1.0, May 2013, Q-Chem Inc. Pittsburgh 
 -------------------------------------------------------
 A restricted SCF calculation will be
 performed using DIIS
 SCF converges when DIIS error is below 1.0e-08
 ---------------------------------------
  Cycle       Energy         DIIS error
 ---------------------------------------
    1   -7655.5257450225      1.15e-03  
    2   -7655.5303301948      5.51e-04  
    3   -7655.5290860470      7.52e-04  
    4   -7655.5313345579      1.88e-04  
    5   -7655.5314650259      5.36e-05  
    6   -7655.5314727497      8.76e-06  
    7   -7655.5314729480      2.30e-06  
    8   -7655.5314729647      9.97e-07  
    9   -7655.5314729685      2.14e-07  
   10   -7655.5314729686      7.68e-08  
   11   -7655.5314729688      2.74e-08  
   12   -7655.5314729689      1.06e-08  
   13   -7655.5314729687      2.43e-09  Convergence criterion met
 ---------------------------------------
 SCF time:   CPU 34.03s  wall 9.00s 
 SCF   energy in the final basis set =    -7655.5314729687
 Total energy in the final basis set =    -7655.5314729687

 --------------------------------------------------------------
             Orbital Energies (a.u.) and Symmetries
 --------------------------------------------------------------

 Alpha MOs, Restricted
 -- Occupied --                  
******* -176.32 -165.73 -165.72 -165.72 -101.59  -35.82  -31.31
  1 A'    2 A'    3 A'    1 A"    4 A'    5 A'    6 A'    7 A'                 
-31.308 -31.307 -24.751 -24.750 -22.964 -22.963 -22.962 -22.958
  2 A"    8 A'    9 A'   10 A'   11 A'    3 A"   12 A'   13 A'                 
-22.958 -10.402 -10.304  -9.513  -7.277  -7.267  -7.266  -6.373
  4 A"   14 A'   15 A'   16 A'   17 A'    5 A"   18 A'   19 A'                 
 -4.787  -4.771  -4.770  -2.055  -2.048  -2.048  -2.034  -2.034
 20 A'    6 A"   21 A'   22 A'   23 A'    7 A"   24 A'    8 A"                 
 -1.320  -1.255  -0.985  -0.764  -0.721  -0.642  -0.601  -0.553
 25 A'   26 A'   27 A'   28 A'   29 A'   30 A'   31 A'   32 A'                 
 -0.550  -0.487  -0.477  -0.459  -0.446  -0.443  -0.385  -0.305
  9 A"   33 A'   10 A"   34 A'   11 A"   35 A'   36 A'   12 A"                 
 -0.246  -0.246
 37 A'   13 A"                                                                 
 -- Virtual --                   
 -0.069  -0.040  -0.005   0.004   0.024   0.052   0.057   0.065
 14 A"   38 A'   39 A'   40 A'   41 A'   15 A"   42 A'   43 A'                 
  0.080   0.083   0.093   0.095   0.106   0.114   0.138   0.169
 44 A'   16 A"   45 A'   46 A'   47 A'   17 A"   48 A'   49 A'                 
  0.193   0.214   0.227   0.245   0.250   0.265   0.298   0.308
 50 A'   51 A'   18 A"   19 A"   52 A'   53 A'   54 A'   55 A'                 
  0.316   0.320   0.338   0.345   0.369   0.388   0.404   0.424
 20 A"   56 A'   57 A'   58 A'   21 A"   59 A'   60 A'   22 A"                 
  0.428   0.439   0.440   0.466   0.492   0.524   0.557   0.593
 61 A'   62 A'   23 A"   63 A'   64 A'   24 A"   65 A'   25 A"                 
  0.645   0.669   0.726   0.773   0.783   0.806   0.829   0.880
 66 A'   67 A'   68 A'   69 A'   26 A"   70 A'   27 A"   71 A'                 
  0.947   0.980   1.065   1.132   1.164   1.171   1.298   1.317
 72 A'   73 A'   74 A'   28 A"   75 A'   29 A"   76 A'   30 A"                 
  1.329   1.373   1.377   1.393   1.419   1.427   1.461   1.505
 31 A"   77 A'   32 A"   78 A'   79 A'   80 A'   81 A'   82 A'                 
  1.514   1.602   1.647   1.726   1.736   1.893   1.913   2.032
 33 A"   83 A'   84 A'   85 A'   34 A"   86 A'   87 A'   88 A'                 
  2.215   2.224   2.295   2.457   2.553   2.738   2.805   2.932
 89 A'   35 A"   90 A'   91 A'   36 A"   37 A"   92 A'   93 A'                 
  2.963   3.520   3.715   3.724   3.732   3.760   3.800   3.909
 94 A'   95 A'   38 A"   39 A"   96 A'   97 A'   98 A'   40 A"                 
  3.951   3.969   4.002   4.018   4.118   4.189   4.256   4.459
 41 A"   42 A"   99 A'   43 A"  100 A'  101 A'  102 A'  103 A'                 
  4.532   4.875   5.993   6.066   6.154   6.215   6.263   6.324
104 A'  105 A'   44 A"  106 A'  107 A'   45 A"   46 A"  108 A'                 
  6.333   6.403   6.762   9.772  23.361  23.503  25.785  25.944
109 A'  110 A'  111 A'  112 A'  113 A'  114 A'   47 A"  115 A'                 
 26.349  27.906  28.335  28.388  28.421  28.523  28.546  28.554
116 A'  117 A'   48 A"  118 A'  119 A'   49 A"  120 A'   50 A"                 
 28.607  28.709  66.694  66.717 127.879 127.920 127.972 151.696
121 A'  122 A'  123 A'  124 A'   51 A"  125 A'  126 A'  127 A'                 
215.7711901.863
128 A'  129 A'                                                                 

 Beta MOs, Restricted
 -- Occupied --                  
******* -176.32 -165.73 -165.72 -165.72 -101.59  -35.82  -31.31
  1 A'    2 A'    3 A'    1 A"    4 A'    5 A'    6 A'    7 A'                 
-31.308 -31.307 -24.751 -24.750 -22.964 -22.963 -22.962 -22.958
  2 A"    8 A'    9 A'   10 A'   11 A'    3 A"   12 A'   13 A'                 
-22.958 -10.402 -10.304  -9.513  -7.277  -7.267  -7.266  -6.373
  4 A"   14 A'   15 A'   16 A'   17 A'    5 A"   18 A'   19 A'                 
 -4.787  -4.771  -4.770  -2.055  -2.048  -2.048  -2.034  -2.034
 20 A'    6 A"   21 A'   22 A'   23 A'    7 A"   24 A'    8 A"                 
 -1.320  -1.255  -0.985  -0.764  -0.721  -0.642  -0.601  -0.553
 25 A'   26 A'   27 A'   28 A'   29 A'   30 A'   31 A'   32 A'                 
 -0.550  -0.487  -0.477  -0.459  -0.446  -0.443  -0.385  -0.305
  9 A"   33 A'   10 A"   34 A'   11 A"   35 A'   36 A'   12 A"                 
 -0.246  -0.246
 37 A'   13 A"                                                                 
 -- Virtual --                   
 -0.069  -0.040  -0.005   0.004   0.024   0.052   0.057   0.065
 14 A"   38 A'   39 A'   40 A'   41 A'   15 A"   42 A'   43 A'                 
  0.080   0.083   0.093   0.095   0.106   0.114   0.138   0.169
 44 A'   16 A"   45 A'   46 A'   47 A'   17 A"   48 A'   49 A'                 
  0.193   0.214   0.227   0.245   0.250   0.265   0.298   0.308
 50 A'   51 A'   18 A"   19 A"   52 A'   53 A'   54 A'   55 A'                 
  0.316   0.320   0.338   0.345   0.369   0.388   0.404   0.424
 20 A"   56 A'   57 A'   58 A'   21 A"   59 A'   60 A'   22 A"                 
  0.428   0.439   0.440   0.466   0.492   0.524   0.557   0.593
 61 A'   62 A'   23 A"   63 A'   64 A'   24 A"   65 A'   25 A"                 
  0.645   0.669   0.726   0.773   0.783   0.806   0.829   0.880
 66 A'   67 A'   68 A'   69 A'   26 A"   70 A'   27 A"   71 A'                 
  0.947   0.980   1.065   1.132   1.164   1.171   1.298   1.317
 72 A'   73 A'   74 A'   28 A"   75 A'   29 A"   76 A'   30 A"                 
  1.329   1.373   1.377   1.393   1.419   1.427   1.461   1.505
 31 A"   77 A'   32 A"   78 A'   79 A'   80 A'   81 A'   82 A'                 
  1.514   1.602   1.647   1.726   1.736   1.893   1.913   2.032
 33 A"   83 A'   84 A'   85 A'   34 A"   86 A'   87 A'   88 A'                 
  2.215   2.224   2.295   2.457   2.553   2.738   2.805   2.932
 89 A'   35 A"   90 A'   91 A'   36 A"   37 A"   92 A'   93 A'                 
  2.963   3.520   3.715   3.724   3.732   3.760   3.800   3.909
 94 A'   95 A'   38 A"   39 A"   96 A'   97 A'   98 A'   40 A"                 
  3.951   3.969   4.002   4.018   4.118   4.189   4.256   4.459
 41 A"   42 A"   99 A'   43 A"  100 A'  101 A'  102 A'  103 A'                 
  4.532   4.875   5.993   6.066   6.154   6.215   6.263   6.324
104 A'  105 A'   44 A"  106 A'  107 A'   45 A"   46 A"  108 A'                 
  6.333   6.403   6.762   9.772  23.361  23.503  25.785  25.944
109 A'  110 A'  111 A'  112 A'  113 A'  114 A'   47 A"  115 A'                 
 26.349  27.906  28.335  28.388  28.421  28.523  28.546  28.554
116 A'  117 A'   48 A"  118 A'  119 A'   49 A"  120 A'   50 A"                 
 28.607  28.709  66.694  66.717 127.879 127.920 127.972 151.696
121 A'  122 A'  123 A'  124 A'   51 A"  125 A'  126 A'  127 A'                 
215.7711901.863
128 A'  129 A'                                                                 
 --------------------------------------------------------------

          Ground-State Mulliken Net Atomic Charges

     Atom                 Charge (a.u.)
  ----------------------------------------
      1 F                    -0.084146
      2 Cl                    0.367230
      3 F                    -0.077916
      4 I                     0.133554
      5 C                    -0.174286
      6 C                    -0.164436
  ----------------------------------------
  Sum of atomic charges =     0.000000

 -----------------------------------------------------------------
                    Cartesian Multipole Moments
 -----------------------------------------------------------------
    Charge (ESU x 10^10)
                 0.0000
    Dipole Moment (Debye)
         X      -1.0785      Y       0.4676      Z      -0.0000
       Tot       1.1755
    Quadrupole Moments (Debye-Ang)
        XX     -62.2797     XY      -0.1745     YY     -63.9917
        XZ      -0.0000     YZ       0.0000     ZZ     -62.0396
    Octopole Moments (Debye-Ang^2)
       XXX     -34.8642    XXY      -3.1385    XYY     -13.0326
       YYY       2.7449    XXZ      -0.0000    XYZ      -0.0000
       YYZ      -0.0000    XZZ      -3.9627    YZZ       0.1759
       ZZZ      -0.0000
    Hexadecapole Moments (Debye-Ang^3)
      XXXX    -891.6600   XXXY     -38.8632   XXYY    -218.5398
      XYYY     -51.1365   YYYY    -448.0692   XXXZ      -0.0000
      XXYZ      -0.0000   XYYZ      -0.0000   YYYZ       0.0000
      XXZZ    -156.0372   XYZZ     -15.6885   YYZZ     -88.1116
      XZZZ      -0.0000   YZZZ       0.0000   ZZZZ     -73.7322
 -----------------------------------------------------------------
 Calculating analytic gradient of the SCF energy
 Gradient of SCF Energy
            1           2           3           4           5           6
    1   0.0294398  -0.0202999   0.0288665   0.1051584   0.0827658  -0.2259306
    2  -0.0026568  -0.1847033  -0.0081924   0.1842284  -0.0187814   0.0301056
    3   0.0000000  -0.0000000   0.0000000  -0.0000000  -0.0000000   0.0000000
 Max gradient component =       2.259E-01
 RMS gradient           =       8.833E-02
 Gradient time:  CPU 9.73 s  wall 2.53 s
 Geometry Optimization Parameters
   NAtoms,    NIC,     NZ,  NCons,   NDum,   NFix, NCnnct, MaxDiis
        6      32       0       0       0       0       0       0

 Cartesian Hessian Update
 Hessian Updated using BFGS Update


** GEOMETRY OPTIMIZATION IN DELOCALIZED INTERNAL COORDINATES **
   Searching for a Minimum

   Optimization Cycle:   7

                       Coordinates (Angstroms)
     ATOM                X               Y               Z
      1  F         2.9763037442    0.9199918811    0.0000000000
      2  Cl       -0.3714399872    1.6636187945    0.0000000000
      3  F         2.5803116690   -1.1734534002    0.0000000000
      4  I        -1.0900284259   -0.7414423912    0.0000000000
      5  C         1.9751085930    0.0234939907    0.0000000000
      6  C         0.4582097712    0.2989217862    0.0000000000
   Point Group: cs    Number of degrees of freedom:     9


   Energy is  -7655.531472969

 Hessian Updated using BFGS Update

  9 Hessian modes will be used to form the next step
  Hessian Eigenvalues:
     0.101499    0.249951    0.250129    0.259095    0.308377    0.430761
     0.433731    0.613163    1.137622

 Minimum Search - Taking Simple RFO Step
 Searching for Lamda that Minimizes Along All modes
 Value Taken    Lamda =  -0.16486222
 Calculated Step too Large.  Step scaled by  0.401147
 Step Taken.  Stepsize is  0.300000

                             Maximum     Tolerance    Cnvgd?
         Gradient           0.142554      0.000300      NO
         Displacement       0.196416      0.001200      NO
         Energy change     -0.071595      0.000001      NO


 New Cartesian Coordinates Obtained by Inverse Iteration

 Displacement from previous Coordinates is:  0.343937
 ----------------------------------------------------------------
             Standard Nuclear Orientation (Angstroms)
    I     Atom           X                Y                Z
 ----------------------------------------------------------------
    1      F       2.8998275492     0.9398648592     0.0000000000
    2      Cl     -0.2883886978     1.6847846355     0.0000000000
    3      F       2.5032688010    -1.1640922400     0.0000000000
    4      I      -1.0380016090    -0.7882147333     0.0000000000
    5      C       1.9204771784     0.0336750787     0.0000000000
    6      C       0.5312821425     0.2851130610     0.0000000000
 ----------------------------------------------------------------
 Molecular Point Group                 Cs    NOp =  2
 Largest Abelian Subgroup              Cs    NOp =  2
 Nuclear Repulsion Energy =   654.9657074993 hartrees
 There are       50 alpha and       50 beta electrons
 Applying Cartesian multipole field
    Component          Value
    ---------          -----
     (2,0,0)        1.00000E-11
     (0,2,0)        2.00000E-11
     (0,0,2)       -3.00000E-11
 Nucleus-field energy     =     0.0000000149 hartrees
 Requested basis set is 6-311++G(d,p)
 There are 61 shells and 180 basis functions
 A cutoff of  1.0D-11 yielded   1542 shell pairs
 There are     14203 function pairs (     15812 Cartesian)
 Smallest overlap matrix eigenvalue = 5.86E-05
 Guess MOs from SCF MO coefficient file

 -----------------------------------------------------------------------
  General SCF calculation program by
  Eric Jon Sundstrom, Paul Horn, Yuezhi Mao, Dmitri Zuev, Alec White,
  David Stuck, Shaama M.S., Shane Yost, Joonho Lee, David Small,
  Daniel Levine, Susi Lehtola, Hugh Burton, Evgeny Epifanovsky
 -----------------------------------------------------------------------
 Exchange:     0.2000 Hartree-Fock + 0.0800 Slater + 0.7200 B88
 Correlation:  0.1900 VWN1RPA + 0.8100 LYP
 Using SG-1 standard quadrature grid
 using 4 threads for integral computing
 -------------------------------------------------------
 OpenMP Integral computing Module                
 Release: version 2.0, May 2017, Q-Chem Inc. Pleasanton 
 -------------------------------------------------------
 -------------------------------------------------------
 OpenMP BLAS3 based DFT computing Module                
 Release: version 1.0, May 2013, Q-Chem Inc. Pittsburgh 
 -------------------------------------------------------
 A restricted SCF calculation will be
 performed using DIIS
 SCF converges when DIIS error is below 1.0e-08
 ---------------------------------------
  Cycle       Energy         DIIS error
 ---------------------------------------
    1   -7655.5812980629      1.32e-03  
    2   -7655.5868225682      5.89e-04  
    3   -7655.5864153221      6.63e-04  
    4   -7655.5880181928      1.11e-04  
    5   -7655.5880520096      6.35e-05  
    6   -7655.5880654265      8.23e-06  
    7   -7655.5880656074      1.43e-06  
    8   -7655.5880656127      4.91e-07  
    9   -7655.5880656134      1.66e-07  
   10   -7655.5880656136      6.43e-08  
   11   -7655.5880656134      1.01e-08  
   12   -7655.5880656135      4.04e-09  Convergence criterion met
 ---------------------------------------
 SCF time:   CPU 31.76s  wall 8.00s 
 SCF   energy in the final basis set =    -7655.5880656135
 Total energy in the final basis set =    -7655.5880656135

 --------------------------------------------------------------
             Orbital Energies (a.u.) and Symmetries
 --------------------------------------------------------------

 Alpha MOs, Restricted
 -- Occupied --                  
******* -176.32 -165.73 -165.72 -165.72 -101.59  -35.82  -31.31
  1 A'    2 A'    3 A'    1 A"    4 A'    5 A'    6 A'    7 A'                 
-31.307 -31.307 -24.750 -24.750 -22.963 -22.962 -22.962 -22.958
  2 A"    8 A'    9 A'   10 A'   11 A'    3 A"   12 A'   13 A'                 
-22.958 -10.392 -10.294  -9.508  -7.273  -7.263  -7.262  -6.372
  4 A"   14 A'   15 A'   16 A'   17 A'    5 A"   18 A'   19 A'                 
 -4.786  -4.769  -4.769  -2.053  -2.047  -2.047  -2.032  -2.032
 20 A'    6 A"   21 A'   22 A'   23 A'    7 A"   24 A'    8 A"                 
 -1.323  -1.260  -0.971  -0.785  -0.721  -0.651  -0.606  -0.556
 25 A'   26 A'   27 A'   28 A'   29 A'   30 A'   31 A'    9 A"                 
 -0.549  -0.488  -0.479  -0.462  -0.440  -0.438  -0.379  -0.307
 32 A'   33 A'   10 A"   34 A'   35 A'   11 A"   36 A'   12 A"                 
 -0.257  -0.252
 13 A"   37 A'                                                                 
 -- Virtual --                   
 -0.047  -0.042  -0.005   0.002   0.029   0.052   0.057   0.069
 14 A"   38 A'   39 A'   40 A'   41 A'   15 A"   42 A'   43 A'                 
  0.082   0.083   0.093   0.104   0.114   0.127   0.141   0.168
 44 A'   16 A"   45 A'   46 A'   17 A"   47 A'   48 A'   49 A'                 
  0.202   0.220   0.228   0.244   0.248   0.271   0.301   0.310
 50 A'   51 A'   18 A"   19 A"   52 A'   53 A'   54 A'   55 A'                 
  0.315   0.333   0.344   0.349   0.372   0.388   0.420   0.424
 20 A"   56 A'   57 A'   58 A'   21 A"   59 A'   60 A'   22 A"                 
  0.439   0.445   0.456   0.465   0.506   0.526   0.575   0.598
 61 A'   23 A"   62 A'   63 A'   64 A'   24 A"   65 A'   25 A"                 
  0.635   0.681   0.721   0.781   0.797   0.824   0.830   0.888
 66 A'   67 A'   68 A'   69 A'   26 A"   70 A'   27 A"   71 A'                 
  0.934   0.982   1.087   1.128   1.155   1.172   1.310   1.315
 72 A'   73 A'   74 A'   28 A"   75 A'   29 A"   76 A'   30 A"                 
  1.324   1.366   1.378   1.397   1.416   1.438   1.448   1.497
 31 A"   77 A'   32 A"   78 A'   79 A'   80 A'   81 A'   82 A'                 
  1.541   1.639   1.687   1.772   1.805   1.903   1.926   2.083
 33 A"   83 A'   84 A'   85 A'   34 A"   86 A'   87 A'   88 A'                 
  2.231   2.254   2.332   2.466   2.566   2.774   2.856   2.982
 35 A"   89 A'   90 A'   91 A'   36 A"   37 A"   92 A'   93 A'                 
  3.053   3.494   3.713   3.727   3.733   3.769   3.846   3.926
 94 A'   95 A'   38 A"   39 A"   96 A'   97 A'   98 A'   40 A"                 
  3.951   3.975   3.998   4.020   4.113   4.207   4.255   4.463
 41 A"   42 A"   99 A'   43 A"  100 A'  101 A'  102 A'  103 A'                 
  4.576   4.891   5.994   6.064   6.149   6.214   6.264   6.325
104 A'  105 A'   44 A"  106 A'  107 A'   45 A"   46 A"  108 A'                 
  6.340   6.435   6.804   9.770  23.343  23.785  25.789  25.949
109 A'  110 A'  111 A'  112 A'  113 A'  114 A'   47 A"  115 A'                 
 26.371  27.902  28.336  28.386  28.419  28.523  28.544  28.554
116 A'  117 A'   48 A"  118 A'  119 A'   49 A"  120 A'   50 A"                 
 28.604  28.711  66.696  66.726 127.880 127.919 127.969 151.693
121 A'  122 A'  123 A'  124 A'   51 A"  125 A'  126 A'  127 A'                 
215.7651901.860
128 A'  129 A'                                                                 

 Beta MOs, Restricted
 -- Occupied --                  
******* -176.32 -165.73 -165.72 -165.72 -101.59  -35.82  -31.31
  1 A'    2 A'    3 A'    1 A"    4 A'    5 A'    6 A'    7 A'                 
-31.307 -31.307 -24.750 -24.750 -22.963 -22.962 -22.962 -22.958
  2 A"    8 A'    9 A'   10 A'   11 A'    3 A"   12 A'   13 A'                 
-22.958 -10.392 -10.294  -9.508  -7.273  -7.263  -7.262  -6.372
  4 A"   14 A'   15 A'   16 A'   17 A'    5 A"   18 A'   19 A'                 
 -4.786  -4.769  -4.769  -2.053  -2.047  -2.047  -2.032  -2.032
 20 A'    6 A"   21 A'   22 A'   23 A'    7 A"   24 A'    8 A"                 
 -1.323  -1.260  -0.971  -0.785  -0.721  -0.651  -0.606  -0.556
 25 A'   26 A'   27 A'   28 A'   29 A'   30 A'   31 A'    9 A"                 
 -0.549  -0.488  -0.479  -0.462  -0.440  -0.438  -0.379  -0.307
 32 A'   33 A'   10 A"   34 A'   35 A'   11 A"   36 A'   12 A"                 
 -0.257  -0.252
 13 A"   37 A'                                                                 
 -- Virtual --                   
 -0.047  -0.042  -0.005   0.002   0.029   0.052   0.057   0.069
 14 A"   38 A'   39 A'   40 A'   41 A'   15 A"   42 A'   43 A'                 
  0.082   0.083   0.093   0.104   0.114   0.127   0.141   0.168
 44 A'   16 A"   45 A'   46 A'   17 A"   47 A'   48 A'   49 A'                 
  0.202   0.220   0.228   0.244   0.248   0.271   0.301   0.310
 50 A'   51 A'   18 A"   19 A"   52 A'   53 A'   54 A'   55 A'                 
  0.315   0.333   0.344   0.349   0.372   0.388   0.420   0.424
 20 A"   56 A'   57 A'   58 A'   21 A"   59 A'   60 A'   22 A"                 
  0.439   0.445   0.456   0.465   0.506   0.526   0.575   0.598
 61 A'   23 A"   62 A'   63 A'   64 A'   24 A"   65 A'   25 A"                 
  0.635   0.681   0.721   0.781   0.797   0.824   0.830   0.888
 66 A'   67 A'   68 A'   69 A'   26 A"   70 A'   27 A"   71 A'                 
  0.934   0.982   1.087   1.128   1.155   1.172   1.310   1.315
 72 A'   73 A'   74 A'   28 A"   75 A'   29 A"   76 A'   30 A"                 
  1.324   1.366   1.378   1.397   1.416   1.438   1.448   1.497
 31 A"   77 A'   32 A"   78 A'   79 A'   80 A'   81 A'   82 A'                 
  1.541   1.639   1.687   1.772   1.805   1.903   1.926   2.083
 33 A"   83 A'   84 A'   85 A'   34 A"   86 A'   87 A'   88 A'                 
  2.231   2.254   2.332   2.466   2.566   2.774   2.856   2.982
 35 A"   89 A'   90 A'   91 A'   36 A"   37 A"   92 A'   93 A'                 
  3.053   3.494   3.713   3.727   3.733   3.769   3.846   3.926
 94 A'   95 A'   38 A"   39 A"   96 A'   97 A'   98 A'   40 A"                 
  3.951   3.975   3.998   4.020   4.113   4.207   4.255   4.463
 41 A"   42 A"   99 A'   43 A"  100 A'  101 A'  102 A'  103 A'                 
  4.576   4.891   5.994   6.064   6.149   6.214   6.264   6.325
104 A'  105 A'   44 A"  106 A'  107 A'   45 A"   46 A"  108 A'                 
  6.340   6.435   6.804   9.770  23.343  23.785  25.789  25.949
109 A'  110 A'  111 A'  112 A'  113 A'  114 A'   47 A"  115 A'                 
 26.371  27.902  28.336  28.386  28.419  28.523  28.544  28.554
116 A'  117 A'   48 A"  118 A'  119 A'   49 A"  120 A'   50 A"                 
 28.604  28.711  66.696  66.726 127.880 127.919 127.969 151.693
121 A'  122 A'  123 A'  124 A'   51 A"  125 A'  126 A'  127 A'                 
215.7651901.860
128 A'  129 A'                                                                 
 --------------------------------------------------------------

          Ground-State Mulliken Net Atomic Charges

     Atom                 Charge (a.u.)
  ----------------------------------------
      1 F                    -0.094442
      2 Cl                    0.343916
      3 F                    -0.089371
      4 I                     0.137360
      5 C                    -0.205808
      6 C                    -0.091654
  ----------------------------------------
  Sum of atomic charges =     0.000000

 -----------------------------------------------------------------
                    Cartesian Multipole Moments
 -----------------------------------------------------------------
    Charge (ESU x 10^10)
                 0.0000
    Dipole Moment (Debye)
         X      -0.9402      Y       0.2988      Z      -0.0000
       Tot       0.9865
    Quadrupole Moments (Debye-Ang)
        XX     -62.0739     XY       0.0735     YY     -63.8509
        XZ      -0.0000     YZ      -0.0000     ZZ     -61.8423
    Octopole Moments (Debye-Ang^2)
       XXX     -38.5646    XXY      -2.7854    XYY     -15.0692
       YYY       5.1514    XXZ      -0.0000    XYZ       0.0000
       YYZ      -0.0000    XZZ      -5.2199    YZZ       1.0312
       ZZZ      -0.0000
    Hexadecapole Moments (Debye-Ang^3)
      XXXX    -836.1356   XXXY     -45.6341   XXYY    -212.4342
      XYYY     -57.9100   YYYY    -463.1893   XXXZ       0.0000
      XXYZ      -0.0000   XYYZ       0.0000   YYYZ      -0.0000
      XXZZ    -146.5708   XYZZ     -18.0829   YYZZ     -91.1125
      XZZZ       0.0000   YZZZ      -0.0000   ZZZZ     -73.2072
 -----------------------------------------------------------------
 Calculating analytic gradient of the SCF energy
 Gradient of SCF Energy
            1           2           3           4           5           6
    1   0.0188770  -0.0190339   0.0186781   0.0820914   0.0444106  -0.1450231
    2  -0.0031411  -0.1486548  -0.0037050   0.1484458  -0.0106442   0.0176993
    3   0.0000000   0.0000000   0.0000000   0.0000000  -0.0000000  -0.0000000
 Max gradient component =       1.487E-01
 RMS gradient           =       6.472E-02
 Gradient time:  CPU 9.90 s  wall 2.58 s
 Geometry Optimization Parameters
   NAtoms,    NIC,     NZ,  NCons,   NDum,   NFix, NCnnct, MaxDiis
        6      32       0       0       0       0       0       0

 Cartesian Hessian Update
 Hessian Updated using BFGS Update


** GEOMETRY OPTIMIZATION IN DELOCALIZED INTERNAL COORDINATES **
   Searching for a Minimum

   Optimization Cycle:   8

                       Coordinates (Angstroms)
     ATOM                X               Y               Z
      1  F         2.8998275492    0.9398648592    0.0000000000
      2  Cl       -0.2883886978    1.6847846355    0.0000000000
      3  F         2.5032688010   -1.1640922400    0.0000000000
      4  I        -1.0380016090   -0.7882147333    0.0000000000
      5  C         1.9204771784    0.0336750787    0.0000000000
      6  C         0.5312821425    0.2851130610    0.0000000000
   Point Group: cs    Number of degrees of freedom:     9


   Energy is  -7655.588065613

 Hessian Updated using BFGS Update

  9 Hessian modes will be used to form the next step
  Hessian Eigenvalues:
     0.213421    0.249216    0.250069    0.259077    0.282968    0.430005
     0.433673    0.581597    1.136191

 Minimum Search - Taking Simple RFO Step
 Searching for Lamda that Minimizes Along All modes
 Value Taken    Lamda =  -0.08452963
 Calculated Step too Large.  Step scaled by  0.576194
 Step Taken.  Stepsize is  0.300000

                             Maximum     Tolerance    Cnvgd?
         Gradient           0.117116      0.000300      NO
         Displacement       0.205208      0.001200      NO
         Energy change     -0.056593      0.000001      NO


 New Cartesian Coordinates Obtained by Inverse Iteration

 Displacement from previous Coordinates is:  0.287979
 ----------------------------------------------------------------
             Standard Nuclear Orientation (Angstroms)
    I     Atom           X                Y                Z
 ----------------------------------------------------------------
    1      F       2.8395550242     0.9581250786     0.0000000000
    2      Cl     -0.2150651459     1.7278671364     0.0000000000
    3      F       2.4451104982    -1.1593233912     0.0000000000
    4      I      -1.0070878286    -0.8503734568     0.0000000000
    5      C       1.8853460706     0.0396108730     0.0000000000
    6      C       0.5806067457     0.2752244209     0.0000000000
 ----------------------------------------------------------------
 Molecular Point Group                 Cs    NOp =  2
 Largest Abelian Subgroup              Cs    NOp =  2
 Nuclear Repulsion Energy =   651.6967441477 hartrees
 There are       50 alpha and       50 beta electrons
 Applying Cartesian multipole field
    Component          Value
    ---------          -----
     (2,0,0)        1.00000E-11
     (0,2,0)        2.00000E-11
     (0,0,2)       -3.00000E-11
 Nucleus-field energy     =     0.0000000151 hartrees
 Requested basis set is 6-311++G(d,p)
 There are 61 shells and 180 basis functions
 A cutoff of  1.0D-11 yielded   1541 shell pairs
 There are     14212 function pairs (     15823 Cartesian)
 Smallest overlap matrix eigenvalue = 4.44E-05
 Guess MOs from SCF MO coefficient file

 -----------------------------------------------------------------------
  General SCF calculation program by
  Eric Jon Sundstrom, Paul Horn, Yuezhi Mao, Dmitri Zuev, Alec White,
  David Stuck, Shaama M.S., Shane Yost, Joonho Lee, David Small,
  Daniel Levine, Susi Lehtola, Hugh Burton, Evgeny Epifanovsky
 -----------------------------------------------------------------------
 Exchange:     0.2000 Hartree-Fock + 0.0800 Slater + 0.7200 B88
 Correlation:  0.1900 VWN1RPA + 0.8100 LYP
 Using SG-1 standard quadrature grid
 using 4 threads for integral computing
 -------------------------------------------------------
 OpenMP Integral computing Module                
 Release: version 2.0, May 2017, Q-Chem Inc. Pleasanton 
 -------------------------------------------------------
 -------------------------------------------------------
 OpenMP BLAS3 based DFT computing Module                
 Release: version 1.0, May 2013, Q-Chem Inc. Pittsburgh 
 -------------------------------------------------------
 A restricted SCF calculation will be
 performed using DIIS
 SCF converges when DIIS error is below 1.0e-08
 ---------------------------------------
  Cycle       Energy         DIIS error
 ---------------------------------------
    1   -7655.6195488497      1.21e-03  
    2   -7655.6241904922      5.15e-04  
    3   -7655.6239462704      5.63e-04  
    4   -7655.6251296193      9.03e-05  
    5   -7655.6251524909      4.45e-05  
    6   -7655.6251584351      7.51e-06  
    7   -7655.6251585772      1.13e-06  
    8   -7655.6251585805      4.22e-07  
    9   -7655.6251585814      1.27e-07  
   10   -7655.6251585813      3.57e-08  
   11   -7655.6251585813      7.41e-09  Convergence criterion met
 ---------------------------------------
 SCF time:   CPU 29.22s  wall 8.00s 
 SCF   energy in the final basis set =    -7655.6251585813
 Total energy in the final basis set =    -7655.6251585813

 --------------------------------------------------------------
             Orbital Energies (a.u.) and Symmetries
 --------------------------------------------------------------

 Alpha MOs, Restricted
 -- Occupied --                  
******* -176.32 -165.73 -165.72 -165.72 -101.59  -35.82  -31.31
  1 A'    2 A'    3 A'    1 A"    4 A'    5 A'    6 A'    7 A'                 
-31.308 -31.307 -24.750 -24.750 -22.964 -22.963 -22.963 -22.958
  2 A"    8 A'    9 A'   10 A'   11 A'    3 A"   12 A'   13 A'                 
-22.958 -10.382 -10.287  -9.504  -7.269  -7.259  -7.258  -6.372
  4 A"   14 A'   15 A'   16 A'   17 A'    5 A"   18 A'   19 A'                 
 -4.785  -4.769  -4.769  -2.052  -2.047  -2.047  -2.032  -2.032
 20 A'    6 A"   21 A'   22 A'    7 A"   23 A'   24 A'    8 A"                 
 -1.327  -1.265  -0.955  -0.802  -0.717  -0.656  -0.612  -0.561
 25 A'   26 A'   27 A'   28 A'   29 A'   30 A'   31 A'    9 A"                 
 -0.544  -0.487  -0.481  -0.466  -0.435  -0.428  -0.371  -0.309
 32 A'   33 A'   10 A"   34 A'   35 A'   11 A"   36 A'   12 A"                 
 -0.264  -0.262
 13 A"   37 A'                                                                 
 -- Virtual --                   
 -0.049  -0.028  -0.009   0.000   0.032   0.053   0.056   0.071
 38 A'   14 A"   39 A'   40 A'   41 A'   15 A"   42 A'   43 A'                 
  0.084   0.084   0.093   0.106   0.115   0.142   0.149   0.167
 16 A"   44 A'   45 A'   46 A'   17 A"   47 A'   48 A'   49 A'                 
  0.206   0.223   0.229   0.242   0.248   0.276   0.299   0.308
 50 A'   51 A'   18 A"   19 A"   52 A'   53 A'   54 A'   55 A'                 
  0.314   0.336   0.346   0.366   0.376   0.386   0.424   0.429
 20 A"   56 A'   57 A'   58 A'   21 A"   59 A'   22 A"   60 A'                 
  0.438   0.449   0.455   0.475   0.526   0.543   0.593   0.601
 61 A'   23 A"   62 A'   63 A'   24 A"   64 A'   65 A'   25 A"                 
  0.638   0.684   0.726   0.788   0.814   0.829   0.832   0.882
 66 A'   67 A'   68 A'   69 A'   26 A"   70 A'   27 A"   71 A'                 
  0.930   0.983   1.105   1.123   1.142   1.176   1.309   1.316
 72 A'   73 A'   74 A'   28 A"   75 A'   29 A"   30 A"   76 A'                 
  1.326   1.362   1.379   1.390   1.408   1.431   1.444   1.499
 31 A"   77 A'   32 A"   78 A'   79 A'   80 A'   81 A'   82 A'                 
  1.559   1.666   1.705   1.812   1.853   1.913   1.933   2.135
 33 A"   83 A'   84 A'   85 A'   34 A"   86 A'   87 A'   88 A'                 
  2.237   2.263   2.353   2.471   2.579   2.794   2.869   3.008
 35 A"   89 A'   90 A'   91 A'   36 A"   37 A"   92 A'   93 A'                 
  3.162   3.429   3.712   3.731   3.734   3.770   3.899   3.944
 94 A'   95 A'   38 A"   39 A"   96 A'   97 A'   98 A'   40 A"                 
  3.950   3.979   3.990   4.021   4.108   4.221   4.253   4.456
 41 A"   42 A"   99 A'   43 A"  100 A'  101 A'  102 A'  103 A'                 
  4.603   4.901   5.995   6.058   6.135   6.213   6.265   6.325
104 A'  105 A'   44 A"  106 A'  107 A'   45 A"   46 A"  108 A'                 
  6.343   6.460   6.836   9.760  23.319  24.087  25.792  25.952
109 A'  110 A'  111 A'  112 A'  113 A'  114 A'   47 A"  115 A'                 
 26.380  27.891  28.336  28.381  28.413  28.522  28.540  28.553
116 A'  117 A'   48 A"  118 A'  119 A'   49 A"  120 A'   50 A"                 
 28.600  28.708  66.697  66.733 127.879 127.915 127.960 151.684
121 A'  122 A'  123 A'  124 A'   51 A"  125 A'  126 A'  127 A'                 
215.7501901.849
128 A'  129 A'                                                                 

 Beta MOs, Restricted
 -- Occupied --                  
******* -176.32 -165.73 -165.72 -165.72 -101.59  -35.82  -31.31
  1 A'    2 A'    3 A'    1 A"    4 A'    5 A'    6 A'    7 A'                 
-31.308 -31.307 -24.750 -24.750 -22.964 -22.963 -22.963 -22.958
  2 A"    8 A'    9 A'   10 A'   11 A'    3 A"   12 A'   13 A'                 
-22.958 -10.382 -10.287  -9.504  -7.269  -7.259  -7.258  -6.372
  4 A"   14 A'   15 A'   16 A'   17 A'    5 A"   18 A'   19 A'                 
 -4.785  -4.769  -4.769  -2.052  -2.047  -2.047  -2.032  -2.032
 20 A'    6 A"   21 A'   22 A'    7 A"   23 A'   24 A'    8 A"                 
 -1.327  -1.265  -0.955  -0.802  -0.717  -0.656  -0.612  -0.561
 25 A'   26 A'   27 A'   28 A'   29 A'   30 A'   31 A'    9 A"                 
 -0.544  -0.487  -0.481  -0.466  -0.435  -0.428  -0.371  -0.309
 32 A'   33 A'   10 A"   34 A'   35 A'   11 A"   36 A'   12 A"                 
 -0.264  -0.262
 13 A"   37 A'                                                                 
 -- Virtual --                   
 -0.049  -0.028  -0.009   0.000   0.032   0.053   0.056   0.071
 38 A'   14 A"   39 A'   40 A'   41 A'   15 A"   42 A'   43 A'                 
  0.084   0.084   0.093   0.106   0.115   0.142   0.149   0.167
 16 A"   44 A'   45 A'   46 A'   17 A"   47 A'   48 A'   49 A'                 
  0.206   0.223   0.229   0.242   0.248   0.276   0.299   0.308
 50 A'   51 A'   18 A"   19 A"   52 A'   53 A'   54 A'   55 A'                 
  0.314   0.336   0.346   0.366   0.376   0.386   0.424   0.429
 20 A"   56 A'   57 A'   58 A'   21 A"   59 A'   22 A"   60 A'                 
  0.438   0.449   0.455   0.475   0.526   0.543   0.593   0.601
 61 A'   23 A"   62 A'   63 A'   24 A"   64 A'   65 A'   25 A"                 
  0.638   0.684   0.726   0.788   0.814   0.829   0.832   0.882
 66 A'   67 A'   68 A'   69 A'   26 A"   70 A'   27 A"   71 A'                 
  0.930   0.983   1.105   1.123   1.142   1.176   1.309   1.316
 72 A'   73 A'   74 A'   28 A"   75 A'   29 A"   30 A"   76 A'                 
  1.326   1.362   1.379   1.390   1.408   1.431   1.444   1.499
 31 A"   77 A'   32 A"   78 A'   79 A'   80 A'   81 A'   82 A'                 
  1.559   1.666   1.705   1.812   1.853   1.913   1.933   2.135
 33 A"   83 A'   84 A'   85 A'   34 A"   86 A'   87 A'   88 A'                 
  2.237   2.263   2.353   2.471   2.579   2.794   2.869   3.008
 35 A"   89 A'   90 A'   91 A'   36 A"   37 A"   92 A'   93 A'                 
  3.162   3.429   3.712   3.731   3.734   3.770   3.899   3.944
 94 A'   95 A'   38 A"   39 A"   96 A'   97 A'   98 A'   40 A"                 
  3.950   3.979   3.990   4.021   4.108   4.221   4.253   4.456
 41 A"   42 A"   99 A'   43 A"  100 A'  101 A'  102 A'  103 A'                 
  4.603   4.901   5.995   6.058   6.135   6.213   6.265   6.325
104 A'  105 A'   44 A"  106 A'  107 A'   45 A"   46 A"  108 A'                 
  6.343   6.460   6.836   9.760  23.319  24.087  25.792  25.952
109 A'  110 A'  111 A'  112 A'  113 A'  114 A'   47 A"  115 A'                 
 26.380  27.891  28.336  28.381  28.413  28.522  28.540  28.553
116 A'  117 A'   48 A"  118 A'  119 A'   49 A"  120 A'   50 A"                 
 28.600  28.708  66.697  66.733 127.879 127.915 127.960 151.684
121 A'  122 A'  123 A'  124 A'   51 A"  125 A'  126 A'  127 A'                 
215.7501901.849
128 A'  129 A'                                                                 
 --------------------------------------------------------------

          Ground-State Mulliken Net Atomic Charges

     Atom                 Charge (a.u.)
  ----------------------------------------
      1 F                    -0.097107
      2 Cl                    0.317546
      3 F                    -0.095835
      4 I                     0.150313
      5 C                    -0.240872
      6 C                    -0.034045
  ----------------------------------------
  Sum of atomic charges =     0.000000

 -----------------------------------------------------------------
                    Cartesian Multipole Moments
 -----------------------------------------------------------------
    Charge (ESU x 10^10)
                 0.0000
    Dipole Moment (Debye)
         X      -0.8154      Y       0.0829      Z       0.0000
       Tot       0.8196
    Quadrupole Moments (Debye-Ang)
        XX     -61.8138     XY       0.3808     YY     -63.5487
        XZ       0.0000     YZ      -0.0000     ZZ     -61.7718
    Octopole Moments (Debye-Ang^2)
       XXX     -40.4761    XXY      -2.3678    XYY     -16.6793
       YYY       8.0088    XXZ       0.0000    XYZ       0.0000
       YYZ      -0.0000    XZZ      -6.0641    YZZ       1.9950
       ZZZ       0.0000
    Hexadecapole Moments (Debye-Ang^3)
      XXXX    -797.6176   XXXY     -53.1884   XXYY    -210.7888
      XYYY     -65.1764   YYYY    -487.4131   XXXZ       0.0000
      XXYZ       0.0000   XYYZ       0.0000   YYYZ      -0.0000
      XXZZ    -140.2161   XYZZ     -20.8513   YYZZ     -96.0286
      XZZZ       0.0000   YZZZ      -0.0000   ZZZZ     -73.0719
 -----------------------------------------------------------------
 Calculating analytic gradient of the SCF energy
 Gradient of SCF Energy
            1           2           3           4           5           6
    1   0.0070318  -0.0185527   0.0077158   0.0536081  -0.0112902  -0.0385128
    2  -0.0037842  -0.1029296   0.0012713   0.1050381   0.0009214  -0.0005170
    3   0.0000000  -0.0000000   0.0000000  -0.0000000  -0.0000000   0.0000000
 Max gradient component =       1.050E-01
 RMS gradient           =       3.843E-02
 Gradient time:  CPU 9.98 s  wall 2.62 s
 Geometry Optimization Parameters
   NAtoms,    NIC,     NZ,  NCons,   NDum,   NFix, NCnnct, MaxDiis
        6      32       0       0       0       0       0       0

 Cartesian Hessian Update
 Hessian Updated using BFGS Update


** GEOMETRY OPTIMIZATION IN DELOCALIZED INTERNAL COORDINATES **
   Searching for a Minimum

   Optimization Cycle:   9

                       Coordinates (Angstroms)
     ATOM                X               Y               Z
      1  F         2.8395550242    0.9581250786    0.0000000000
      2  Cl       -0.2150651459    1.7278671364    0.0000000000
      3  F         2.4451104982   -1.1593233912    0.0000000000
      4  I        -1.0070878286   -0.8503734568    0.0000000000
      5  C         1.8853460706    0.0396108730    0.0000000000
      6  C         0.5806067457    0.2752244209    0.0000000000
   Point Group: cs    Number of degrees of freedom:     9


   Energy is  -7655.625158581

 Hessian Updated using BFGS Update

  9 Hessian modes will be used to form the next step
  Hessian Eigenvalues:
     0.153565    0.250041    0.250217    0.256917    0.402539    0.433467
     0.499430    0.576929    1.135614

 Minimum Search - Taking Simple RFO Step
 Searching for Lamda that Minimizes Along All modes
 Value Taken    Lamda =  -0.04400273
 Calculated Step too Large.  Step scaled by  0.643527
 Step Taken.  Stepsize is  0.300000

                             Maximum     Tolerance    Cnvgd?
         Gradient           0.087705      0.000300      NO
         Displacement       0.274749      0.001200      NO
         Energy change     -0.037093      0.000001      NO


 New Cartesian Coordinates Obtained by Inverse Iteration

 Displacement from previous Coordinates is:  0.202422
 ----------------------------------------------------------------
             Standard Nuclear Orientation (Angstroms)
    I     Atom           X                Y                Z
 ----------------------------------------------------------------
    1      F       2.8159580077     0.9703167978     0.0000000000
    2      Cl     -0.1704551832     1.7888416304     0.0000000000
    3      F       2.4253298522    -1.1616042304     0.0000000000
    4      I      -1.0114180379    -0.9184624434     0.0000000000
    5      C       1.8866048854     0.0387032884     0.0000000000
    6      C       0.5824458401     0.2733356183     0.0000000000
 ----------------------------------------------------------------
 Molecular Point Group                 Cs    NOp =  2
 Largest Abelian Subgroup              Cs    NOp =  2
 Nuclear Repulsion Energy =   640.9475421623 hartrees
 There are       50 alpha and       50 beta electrons
 Applying Cartesian multipole field
    Component          Value
    ---------          -----
     (2,0,0)        1.00000E-11
     (0,2,0)        2.00000E-11
     (0,0,2)       -3.00000E-11
 Nucleus-field energy     =     0.0000000158 hartrees
 Requested basis set is 6-311++G(d,p)
 There are 61 shells and 180 basis functions
 A cutoff of  1.0D-11 yielded   1539 shell pairs
 There are     14222 function pairs (     15832 Cartesian)
 Smallest overlap matrix eigenvalue = 4.89E-05
 Guess MOs from SCF MO coefficient file

 -----------------------------------------------------------------------
  General SCF calculation program by
  Eric Jon Sundstrom, Paul Horn, Yuezhi Mao, Dmitri Zuev, Alec White,
  David Stuck, Shaama M.S., Shane Yost, Joonho Lee, David Small,
  Daniel Levine, Susi Lehtola, Hugh Burton, Evgeny Epifanovsky
 -----------------------------------------------------------------------
 Exchange:     0.2000 Hartree-Fock + 0.0800 Slater + 0.7200 B88
 Correlation:  0.1900 VWN1RPA + 0.8100 LYP
 Using SG-1 standard quadrature grid
 using 4 threads for integral computing
 -------------------------------------------------------
 OpenMP Integral computing Module                
 Release: version 2.0, May 2017, Q-Chem Inc. Pleasanton 
 -------------------------------------------------------
 -------------------------------------------------------
 OpenMP BLAS3 based DFT computing Module                
 Release: version 1.0, May 2013, Q-Chem Inc. Pittsburgh 
 -------------------------------------------------------
 A restricted SCF calculation will be
 performed using DIIS
 SCF converges when DIIS error is below 1.0e-08
 ---------------------------------------
  Cycle       Energy         DIIS error
 ---------------------------------------
    1   -7655.6448379179      7.34e-04  
    2   -7655.6468889392      4.95e-04  
    3   -7655.6470164760      4.58e-04  
    4   -7655.6478200731      6.03e-05  
    5   -7655.6478313217      1.61e-05  
    6   -7655.6478319009      4.98e-06  
    7   -7655.6478319748      7.50e-07  
    8   -7655.6478319764      3.17e-07  
    9   -7655.6478319767      8.40e-08  
   10   -7655.6478319766      2.57e-08  
   11   -7655.6478319766      3.56e-09  Convergence criterion met
 ---------------------------------------
 SCF time:   CPU 28.90s  wall 8.00s 
 SCF   energy in the final basis set =    -7655.6478319766
 Total energy in the final basis set =    -7655.6478319766

 --------------------------------------------------------------
             Orbital Energies (a.u.) and Symmetries
 --------------------------------------------------------------

 Alpha MOs, Restricted
 -- Occupied --                  
******* -176.32 -165.73 -165.73 -165.73 -101.58  -35.82  -31.31
  1 A'    2 A'    3 A'    1 A"    4 A'    5 A'    6 A'    7 A'                 
-31.309 -31.308 -24.752 -24.752 -22.965 -22.964 -22.964 -22.959
  2 A"    8 A'    9 A'   10 A'   11 A'    3 A"   12 A'   13 A'                 
-22.959 -10.382 -10.289  -9.501  -7.266  -7.256  -7.255  -6.372
  4 A"   14 A'   15 A'   16 A'   17 A'    5 A"   18 A'   19 A'                 
 -4.786  -4.769  -4.769  -2.052  -2.046  -2.046  -2.032  -2.032
 20 A'    6 A"   21 A'   22 A'   23 A'    7 A"   24 A'    8 A"                 
 -1.332  -1.271  -0.936  -0.800  -0.712  -0.657  -0.617  -0.565
 25 A'   26 A'   27 A'   28 A'   29 A'   30 A'   31 A'    9 A"                 
 -0.540  -0.485  -0.484  -0.471  -0.432  -0.416  -0.362  -0.310
 32 A'   10 A"   33 A'   34 A'   35 A'   11 A"   36 A'   12 A"                 
 -0.271  -0.264
 37 A'   13 A"                                                                 
 -- Virtual --                   
 -0.055  -0.025  -0.013  -0.000   0.033   0.053   0.055   0.072
 38 A'   14 A"   39 A'   40 A'   41 A'   15 A"   42 A'   43 A'                 
  0.084   0.085   0.093   0.107   0.115   0.140   0.154   0.166
 16 A"   44 A'   45 A'   46 A'   17 A"   47 A'   48 A'   49 A'                 
  0.206   0.222   0.229   0.241   0.247   0.276   0.296   0.306
 50 A'   51 A'   18 A"   19 A"   52 A'   53 A'   54 A'   55 A'                 
  0.312   0.334   0.346   0.372   0.380   0.383   0.416   0.422
 20 A"   56 A'   57 A'   58 A'   21 A"   59 A'   60 A'   22 A"                 
  0.443   0.451   0.455   0.474   0.527   0.544   0.599   0.601
 61 A'   23 A"   62 A'   63 A'   24 A"   64 A'   25 A"   65 A'                 
  0.647   0.681   0.733   0.793   0.814   0.826   0.834   0.874
 66 A'   67 A'   68 A'   69 A'   70 A'   26 A"   27 A"   71 A'                 
  0.925   0.975   1.119   1.121   1.129   1.168   1.306   1.314
 72 A'   73 A'   74 A'   28 A"   75 A'   29 A"   30 A"   76 A'                 
  1.326   1.359   1.375   1.383   1.404   1.420   1.443   1.509
 31 A"   77 A'   32 A"   78 A'   79 A'   80 A'   81 A'   82 A'                 
  1.555   1.665   1.690   1.820   1.851   1.911   1.929   2.129
 33 A"   83 A'   84 A'   85 A'   34 A"   86 A'   87 A'   88 A'                 
  2.239   2.249   2.337   2.472   2.579   2.793   2.871   3.026
 35 A"   89 A'   90 A'   91 A'   36 A"   37 A"   92 A'   93 A'                 
  3.162   3.414   3.708   3.729   3.731   3.769   3.917   3.948
 94 A'   95 A'   38 A"   39 A"   96 A'   97 A'   98 A'   40 A"                 
  3.957   3.977   3.981   4.018   4.103   4.223   4.250   4.442
 41 A"   42 A"   99 A'   43 A"  100 A'  101 A'  102 A'  103 A'                 
  4.606   4.902   5.993   6.051   6.115   6.210   6.262   6.323
104 A'  105 A'   44 A"  106 A'  107 A'   45 A"   46 A"  108 A'                 
  6.339   6.464   6.848   9.743  23.322  24.088  25.792  25.951
109 A'  110 A'  111 A'  112 A'  113 A'  114 A'   47 A"  115 A'                 
 26.372  27.876  28.334  28.376  28.403  28.520  28.535  28.550
116 A'  117 A'   48 A"  118 A'  119 A'   49 A"  120 A'   50 A"                 
 28.597  28.701  66.694  66.731 127.877 127.910 127.949 151.669
121 A'  122 A'  123 A'  124 A'   51 A"  125 A'  126 A'  127 A'                 
215.7291901.833
128 A'  129 A'                                                                 

 Beta MOs, Restricted
 -- Occupied --                  
******* -176.32 -165.73 -165.73 -165.73 -101.58  -35.82  -31.31
  1 A'    2 A'    3 A'    1 A"    4 A'    5 A'    6 A'    7 A'                 
-31.309 -31.308 -24.752 -24.752 -22.965 -22.964 -22.964 -22.959
  2 A"    8 A'    9 A'   10 A'   11 A'    3 A"   12 A'   13 A'                 
-22.959 -10.382 -10.289  -9.501  -7.266  -7.256  -7.255  -6.372
  4 A"   14 A'   15 A'   16 A'   17 A'    5 A"   18 A'   19 A'                 
 -4.786  -4.769  -4.769  -2.052  -2.046  -2.046  -2.032  -2.032
 20 A'    6 A"   21 A'   22 A'   23 A'    7 A"   24 A'    8 A"                 
 -1.332  -1.271  -0.936  -0.800  -0.712  -0.657  -0.617  -0.565
 25 A'   26 A'   27 A'   28 A'   29 A'   30 A'   31 A'    9 A"                 
 -0.540  -0.485  -0.484  -0.471  -0.432  -0.416  -0.362  -0.310
 32 A'   10 A"   33 A'   34 A'   35 A'   11 A"   36 A'   12 A"                 
 -0.271  -0.264
 37 A'   13 A"                                                                 
 -- Virtual --                   
 -0.055  -0.025  -0.013  -0.000   0.033   0.053   0.055   0.072
 38 A'   14 A"   39 A'   40 A'   41 A'   15 A"   42 A'   43 A'                 
  0.084   0.085   0.093   0.107   0.115   0.140   0.154   0.166
 16 A"   44 A'   45 A'   46 A'   17 A"   47 A'   48 A'   49 A'                 
  0.206   0.222   0.229   0.241   0.247   0.276   0.296   0.306
 50 A'   51 A'   18 A"   19 A"   52 A'   53 A'   54 A'   55 A'                 
  0.312   0.334   0.346   0.372   0.380   0.383   0.416   0.422
 20 A"   56 A'   57 A'   58 A'   21 A"   59 A'   60 A'   22 A"                 
  0.443   0.451   0.455   0.474   0.527   0.544   0.599   0.601
 61 A'   23 A"   62 A'   63 A'   24 A"   64 A'   25 A"   65 A'                 
  0.647   0.681   0.733   0.793   0.814   0.826   0.834   0.874
 66 A'   67 A'   68 A'   69 A'   70 A'   26 A"   27 A"   71 A'                 
  0.925   0.975   1.119   1.121   1.129   1.168   1.306   1.314
 72 A'   73 A'   74 A'   28 A"   75 A'   29 A"   30 A"   76 A'                 
  1.326   1.359   1.375   1.383   1.404   1.420   1.443   1.509
 31 A"   77 A'   32 A"   78 A'   79 A'   80 A'   81 A'   82 A'                 
  1.555   1.665   1.690   1.820   1.851   1.911   1.929   2.129
 33 A"   83 A'   84 A'   85 A'   34 A"   86 A'   87 A'   88 A'                 
  2.239   2.249   2.337   2.472   2.579   2.793   2.871   3.026
 35 A"   89 A'   90 A'   91 A'   36 A"   37 A"   92 A'   93 A'                 
  3.162   3.414   3.708   3.729   3.731   3.769   3.917   3.948
 94 A'   95 A'   38 A"   39 A"   96 A'   97 A'   98 A'   40 A"                 
  3.957   3.977   3.981   4.018   4.103   4.223   4.250   4.442
 41 A"   42 A"   99 A'   43 A"  100 A'  101 A'  102 A'  103 A'                 
  4.606   4.902   5.993   6.051   6.115   6.210   6.262   6.323
104 A'  105 A'   44 A"  106 A'  107 A'   45 A"   46 A"  108 A'                 
  6.339   6.464   6.848   9.743  23.322  24.088  25.792  25.951
109 A'  110 A'  111 A'  112 A'  113 A'  114 A'   47 A"  115 A'                 
 26.372  27.876  28.334  28.376  28.403  28.520  28.535  28.550
116 A'  117 A'   48 A"  118 A'  119 A'   49 A"  120 A'   50 A"                 
 28.597  28.701  66.694  66.731 127.877 127.910 127.949 151.669
121 A'  122 A'  123 A'  124 A'   51 A"  125 A'  126 A'  127 A'                 
215.7291901.833
128 A'  129 A'                                                                 
 --------------------------------------------------------------

          Ground-State Mulliken Net Atomic Charges

     Atom                 Charge (a.u.)
  ----------------------------------------
      1 F                    -0.087515
      2 Cl                    0.292266
      3 F                    -0.091130
      4 I                     0.164528
      5 C                    -0.234965
      6 C                    -0.043185
  ----------------------------------------
  Sum of atomic charges =     0.000000

 -----------------------------------------------------------------
                    Cartesian Multipole Moments
 -----------------------------------------------------------------
    Charge (ESU x 10^10)
                 0.0000
    Dipole Moment (Debye)
         X      -0.6458      Y      -0.1440      Z       0.0000
       Tot       0.6617
    Quadrupole Moments (Debye-Ang)
        XX     -61.4368     XY       0.6884     YY     -63.1939
        XZ       0.0000     YZ       0.0000     ZZ     -61.9392
    Octopole Moments (Debye-Ang^2)
       XXX     -39.0195    XXY      -1.9623    XYY     -17.2408
       YYY      10.7182    XXZ      -0.0000    XYZ      -0.0000
       YYZ       0.0000    XZZ      -6.1788    YZZ       2.9046
       ZZZ       0.0000
    Hexadecapole Moments (Debye-Ang^3)
      XXXX    -786.5089   XXXY     -60.7203   XXYY    -214.8628
      XYYY     -72.1058   YYYY    -518.9098   XXXZ       0.0000
      XXYZ       0.0000   XYYZ       0.0000   YYYZ       0.0000
      XXZZ    -138.9897   XYZZ     -23.7560   YYZZ    -102.4347
      XZZZ       0.0000   YZZZ       0.0000   ZZZZ     -73.5217
 -----------------------------------------------------------------
 Calculating analytic gradient of the SCF energy
 Gradient of SCF Energy
            1           2           3           4           5           6
    1  -0.0009939  -0.0183740   0.0004918   0.0285456   0.0011601  -0.0108297
    2  -0.0035968  -0.0609560   0.0039242   0.0674092  -0.0000492  -0.0067314
    3   0.0000000   0.0000000  -0.0000000   0.0000000  -0.0000000  -0.0000000
 Max gradient component =       6.741E-02
 RMS gradient           =       2.310E-02
 Gradient time:  CPU 9.79 s  wall 2.55 s
 Geometry Optimization Parameters
   NAtoms,    NIC,     NZ,  NCons,   NDum,   NFix, NCnnct, MaxDiis
        6      32       0       0       0       0       0       0

 Cartesian Hessian Update
 Hessian Updated using BFGS Update


** GEOMETRY OPTIMIZATION IN DELOCALIZED INTERNAL COORDINATES **
   Searching for a Minimum

   Optimization Cycle:  10

                       Coordinates (Angstroms)
     ATOM                X               Y               Z
      1  F         2.8159580077    0.9703167978    0.0000000000
      2  Cl       -0.1704551832    1.7888416304    0.0000000000
      3  F         2.4253298522   -1.1616042304    0.0000000000
      4  I        -1.0114180379   -0.9184624434    0.0000000000
      5  C         1.8866048854    0.0387032884    0.0000000000
      6  C         0.5824458401    0.2733356183    0.0000000000
   Point Group: cs    Number of degrees of freedom:     9


   Energy is  -7655.647831977

 Hessian Updated using BFGS Update

  9 Hessian modes will be used to form the next step
  Hessian Eigenvalues:
     0.107832    0.250048    0.250382    0.262165    0.404913    0.433470
     0.521829    0.578832    1.134154

 Minimum Search - Taking Simple RFO Step
 Searching for Lamda that Minimizes Along All modes
 Value Taken    Lamda =  -0.02577703
 Calculated Step too Large.  Step scaled by  0.685719
 Step Taken.  Stepsize is  0.300000

                             Maximum     Tolerance    Cnvgd?
         Gradient           0.050596      0.000300      NO
         Displacement       0.257203      0.001200      NO
         Energy change     -0.022673      0.000001      NO


 New Cartesian Coordinates Obtained by Inverse Iteration

 Displacement from previous Coordinates is:  0.207961
 ----------------------------------------------------------------
             Standard Nuclear Orientation (Angstroms)
    I     Atom           X                Y                Z
 ----------------------------------------------------------------
    1      F       2.8034076055     0.9756506914     0.0000000000
    2      Cl     -0.1255021737     1.8505798329     0.0000000000
    3      F       2.4060276042    -1.1642692731     0.0000000000
    4      I      -1.0043355676    -0.9920050640     0.0000000000
    5      C       1.8757511882     0.0413538281     0.0000000000
    6      C       0.5731167077     0.2798206458     0.0000000000
 ----------------------------------------------------------------
 Molecular Point Group                 Cs    NOp =  2
 Largest Abelian Subgroup              Cs    NOp =  2
 Nuclear Repulsion Energy =   631.5161077008 hartrees
 There are       50 alpha and       50 beta electrons
 Applying Cartesian multipole field
    Component          Value
    ---------          -----
     (2,0,0)        1.00000E-11
     (0,2,0)        2.00000E-11
     (0,0,2)       -3.00000E-11
 Nucleus-field energy     =     0.0000000165 hartrees
 Requested basis set is 6-311++G(d,p)
 There are 61 shells and 180 basis functions
 A cutoff of  1.0D-11 yielded   1528 shell pairs
 There are     14158 function pairs (     15765 Cartesian)
 Smallest overlap matrix eigenvalue = 5.46E-05
 Guess MOs from SCF MO coefficient file

 -----------------------------------------------------------------------
  General SCF calculation program by
  Eric Jon Sundstrom, Paul Horn, Yuezhi Mao, Dmitri Zuev, Alec White,
  David Stuck, Shaama M.S., Shane Yost, Joonho Lee, David Small,
  Daniel Levine, Susi Lehtola, Hugh Burton, Evgeny Epifanovsky
 -----------------------------------------------------------------------
 Exchange:     0.2000 Hartree-Fock + 0.0800 Slater + 0.7200 B88
 Correlation:  0.1900 VWN1RPA + 0.8100 LYP
 Using SG-1 standard quadrature grid
 using 4 threads for integral computing
 -------------------------------------------------------
 OpenMP Integral computing Module                
 Release: version 2.0, May 2017, Q-Chem Inc. Pleasanton 
 -------------------------------------------------------
 -------------------------------------------------------
 OpenMP BLAS3 based DFT computing Module                
 Release: version 1.0, May 2013, Q-Chem Inc. Pittsburgh 
 -------------------------------------------------------
 A restricted SCF calculation will be
 performed using DIIS
 SCF converges when DIIS error is below 1.0e-08
 ---------------------------------------
  Cycle       Energy         DIIS error
 ---------------------------------------
    1   -7655.6595062657      6.21e-04  
    2   -7655.6612975468      3.71e-04  
    3   -7655.6612524280      3.90e-04  
    4   -7655.6618380618      5.70e-05  
    5   -7655.6618491875      1.25e-05  
    6   -7655.6618495292      4.97e-06  
    7   -7655.6618496008      6.14e-07  
    8   -7655.6618496017      3.07e-07  
    9   -7655.6618496019      8.91e-08  
   10   -7655.6618496020      1.85e-08  
   11   -7655.6618496021      3.70e-09  Convergence criterion met
 ---------------------------------------
 SCF time:   CPU 28.62s  wall 7.00s 
 SCF   energy in the final basis set =    -7655.6618496021
 Total energy in the final basis set =    -7655.6618496021

 --------------------------------------------------------------
             Orbital Energies (a.u.) and Symmetries
 --------------------------------------------------------------

 Alpha MOs, Restricted
 -- Occupied --                  
******* -176.33 -165.73 -165.73 -165.73 -101.59  -35.82  -31.32
  1 A'    2 A'    3 A'    1 A"    4 A'    5 A'    6 A'    7 A'                 
-31.310 -31.310 -24.753 -24.753 -22.967 -22.966 -22.966 -22.961
  2 A"    8 A'    9 A'   10 A'   11 A'    3 A"   12 A'   13 A'                 
-22.961 -10.382 -10.291  -9.500  -7.266  -7.255  -7.254  -6.373
  4 A"   14 A'   15 A'   16 A'   17 A'    5 A"   18 A'   19 A'                 
 -4.787  -4.771  -4.770  -2.053  -2.048  -2.047  -2.033  -2.033
 20 A'    6 A"   21 A'   22 A'   23 A'    7 A"    8 A"   24 A'                 
 -1.331  -1.272  -0.925  -0.800  -0.708  -0.655  -0.617  -0.564
 25 A'   26 A'   27 A'   28 A'   29 A'   30 A'   31 A'    9 A"                 
 -0.537  -0.485  -0.482  -0.472  -0.430  -0.409  -0.355  -0.311
 32 A'   10 A"   33 A'   34 A'   35 A'   11 A"   36 A'   12 A"                 
 -0.280  -0.264
 37 A'   13 A"                                                                 
 -- Virtual --                   
 -0.062  -0.025  -0.017  -0.000   0.034   0.054   0.054   0.072
 38 A'   14 A"   39 A'   40 A'   41 A'   15 A"   42 A'   43 A'                 
  0.084   0.086   0.094   0.109   0.115   0.137   0.157   0.164
 16 A"   44 A'   45 A'   46 A'   17 A"   47 A'   48 A'   49 A'                 
  0.202   0.221   0.229   0.240   0.246   0.275   0.292   0.305
 50 A'   51 A'   18 A"   19 A"   52 A'   53 A'   54 A'   55 A'                 
  0.310   0.332   0.347   0.375   0.381   0.383   0.408   0.420
 20 A"   56 A'   57 A'   58 A'   59 A'   21 A"   60 A'   22 A"                 
  0.445   0.450   0.456   0.473   0.528   0.543   0.595   0.599
 61 A'   23 A"   62 A'   63 A'   24 A"   64 A'   25 A"   65 A'                 
  0.647   0.682   0.743   0.780   0.809   0.833   0.837   0.872
 66 A'   67 A'   68 A'   69 A'   70 A'   26 A"   27 A"   71 A'                 
  0.925   0.966   1.118   1.120   1.130   1.162   1.304   1.311
 72 A'   73 A'   28 A"   74 A'   75 A'   29 A"   30 A"   76 A'                 
  1.326   1.358   1.374   1.382   1.404   1.417   1.442   1.519
 31 A"   77 A'   32 A"   78 A'   79 A'   80 A'   81 A'   82 A'                 
  1.553   1.660   1.679   1.825   1.852   1.911   1.927   2.126
 33 A"   83 A'   84 A'   85 A'   34 A"   86 A'   87 A'   88 A'                 
  2.232   2.238   2.329   2.472   2.578   2.791   2.871   3.027
 89 A'   35 A"   90 A'   91 A'   36 A"   37 A"   92 A'   93 A'                 
  3.158   3.398   3.708   3.729   3.731   3.767   3.920   3.946
 94 A'   95 A'   38 A"   39 A"   96 A'   97 A'   98 A'   40 A"                 
  3.957   3.973   3.976   4.015   4.102   4.217   4.247   4.427
 41 A"   42 A"   99 A'   43 A"  100 A'  101 A'  102 A'  103 A'                 
  4.605   4.900   5.991   6.047   6.098   6.210   6.261   6.322
104 A'  105 A'   44 A"  106 A'  107 A'   45 A"   46 A"  108 A'                 
  6.335   6.462   6.846   9.732  23.317  24.089  25.789  25.946
109 A'  110 A'  111 A'  112 A'  113 A'  114 A'   47 A"  115 A'                 
 26.370  27.863  28.332  28.372  28.392  28.518  28.531  28.547
116 A'  117 A'   48 A"  118 A'  119 A'   49 A"  120 A'   50 A"                 
 28.596  28.695  66.694  66.729 127.874 127.907 127.939 151.657
121 A'  122 A'  123 A'  124 A'   51 A"  125 A'  126 A'  127 A'                 
215.7171901.820
128 A'  129 A'                                                                 

 Beta MOs, Restricted
 -- Occupied --                  
******* -176.33 -165.73 -165.73 -165.73 -101.59  -35.82  -31.32
  1 A'    2 A'    3 A'    1 A"    4 A'    5 A'    6 A'    7 A'                 
-31.310 -31.310 -24.753 -24.753 -22.967 -22.966 -22.966 -22.961
  2 A"    8 A'    9 A'   10 A'   11 A'    3 A"   12 A'   13 A'                 
-22.961 -10.382 -10.291  -9.500  -7.266  -7.255  -7.254  -6.373
  4 A"   14 A'   15 A'   16 A'   17 A'    5 A"   18 A'   19 A'                 
 -4.787  -4.771  -4.770  -2.053  -2.048  -2.047  -2.033  -2.033
 20 A'    6 A"   21 A'   22 A'   23 A'    7 A"    8 A"   24 A'                 
 -1.331  -1.272  -0.925  -0.800  -0.708  -0.655  -0.617  -0.564
 25 A'   26 A'   27 A'   28 A'   29 A'   30 A'   31 A'    9 A"                 
 -0.537  -0.485  -0.482  -0.472  -0.430  -0.409  -0.355  -0.311
 32 A'   10 A"   33 A'   34 A'   35 A'   11 A"   36 A'   12 A"                 
 -0.280  -0.264
 37 A'   13 A"                                                                 
 -- Virtual --                   
 -0.062  -0.025  -0.017  -0.000   0.034   0.054   0.054   0.072
 38 A'   14 A"   39 A'   40 A'   41 A'   15 A"   42 A'   43 A'                 
  0.084   0.086   0.094   0.109   0.115   0.137   0.157   0.164
 16 A"   44 A'   45 A'   46 A'   17 A"   47 A'   48 A'   49 A'                 
  0.202   0.221   0.229   0.240   0.246   0.275   0.292   0.305
 50 A'   51 A'   18 A"   19 A"   52 A'   53 A'   54 A'   55 A'                 
  0.310   0.332   0.347   0.375   0.381   0.383   0.408   0.420
 20 A"   56 A'   57 A'   58 A'   59 A'   21 A"   60 A'   22 A"                 
  0.445   0.450   0.456   0.473   0.528   0.543   0.595   0.599
 61 A'   23 A"   62 A'   63 A'   24 A"   64 A'   25 A"   65 A'                 
  0.647   0.682   0.743   0.780   0.809   0.833   0.837   0.872
 66 A'   67 A'   68 A'   69 A'   70 A'   26 A"   27 A"   71 A'                 
  0.925   0.966   1.118   1.120   1.130   1.162   1.304   1.311
 72 A'   73 A'   28 A"   74 A'   75 A'   29 A"   30 A"   76 A'                 
  1.326   1.358   1.374   1.382   1.404   1.417   1.442   1.519
 31 A"   77 A'   32 A"   78 A'   79 A'   80 A'   81 A'   82 A'                 
  1.553   1.660   1.679   1.825   1.852   1.911   1.927   2.126
 33 A"   83 A'   84 A'   85 A'   34 A"   86 A'   87 A'   88 A'                 
  2.232   2.238   2.329   2.472   2.578   2.791   2.871   3.027
 89 A'   35 A"   90 A'   91 A'   36 A"   37 A"   92 A'   93 A'                 
  3.158   3.398   3.708   3.729   3.731   3.767   3.920   3.946
 94 A'   95 A'   38 A"   39 A"   96 A'   97 A'   98 A'   40 A"                 
  3.957   3.973   3.976   4.015   4.102   4.217   4.247   4.427
 41 A"   42 A"   99 A'   43 A"  100 A'  101 A'  102 A'  103 A'                 
  4.605   4.900   5.991   6.047   6.098   6.210   6.261   6.322
104 A'  105 A'   44 A"  106 A'  107 A'   45 A"   46 A"  108 A'                 
  6.335   6.462   6.846   9.732  23.317  24.089  25.789  25.946
109 A'  110 A'  111 A'  112 A'  113 A'  114 A'   47 A"  115 A'                 
 26.370  27.863  28.332  28.372  28.392  28.518  28.531  28.547
116 A'  117 A'   48 A"  118 A'  119 A'   49 A"  120 A'   50 A"                 
 28.596  28.695  66.694  66.729 127.874 127.907 127.939 151.657
121 A'  122 A'  123 A'  124 A'   51 A"  125 A'  126 A'  127 A'                 
215.7171901.820
128 A'  129 A'                                                                 
 --------------------------------------------------------------

          Ground-State Mulliken Net Atomic Charges

     Atom                 Charge (a.u.)
  ----------------------------------------
      1 F                    -0.083767
      2 Cl                    0.279404
      3 F                    -0.090527
      4 I                     0.173491
      5 C                    -0.234712
      6 C                    -0.043888
  ----------------------------------------
  Sum of atomic charges =    -0.000000

 -----------------------------------------------------------------
                    Cartesian Multipole Moments
 -----------------------------------------------------------------
    Charge (ESU x 10^10)
                -0.0000
    Dipole Moment (Debye)
         X      -0.6206      Y      -0.3043      Z      -0.0000
       Tot       0.6912
    Quadrupole Moments (Debye-Ang)
        XX     -61.5635     XY       1.0083     YY     -62.7355
        XZ      -0.0000     YZ       0.0000     ZZ     -62.0619
    Octopole Moments (Debye-Ang^2)
       XXX     -39.6597    XXY      -1.3195    XYY     -18.3059
       YYY      13.8494    XXZ      -0.0000    XYZ      -0.0000
       YYZ      -0.0000    XZZ      -6.6862    YZZ       3.9999
       ZZZ      -0.0000
    Hexadecapole Moments (Debye-Ang^3)
      XXXX    -777.4646   XXXY     -68.6430   XXYY    -219.3380
      XYYY     -78.0884   YYYY    -552.9741   XXXZ      -0.0000
      XXYZ       0.0000   XYYZ       0.0000   YYYZ       0.0000
      XXZZ    -137.4423   XYZZ     -26.5987   YYZZ    -109.4231
      XZZZ       0.0000   YZZZ       0.0000   ZZZZ     -73.8069
 -----------------------------------------------------------------
 Calculating analytic gradient of the SCF energy
 Gradient of SCF Energy
            1           2           3           4           5           6
    1  -0.0014514  -0.0151610  -0.0006849   0.0130152   0.0008795   0.0034025
    2  -0.0010229  -0.0315714   0.0016802   0.0409287   0.0009319  -0.0109464
    3   0.0000000  -0.0000000  -0.0000000  -0.0000000   0.0000000   0.0000000
 Max gradient component =       4.093E-02
 RMS gradient           =       1.336E-02
 Gradient time:  CPU 9.70 s  wall 2.53 s
 Geometry Optimization Parameters
   NAtoms,    NIC,     NZ,  NCons,   NDum,   NFix, NCnnct, MaxDiis
        6      32       0       0       0       0       0       0

 Cartesian Hessian Update
 Hessian Updated using BFGS Update


** GEOMETRY OPTIMIZATION IN DELOCALIZED INTERNAL COORDINATES **
   Searching for a Minimum

   Optimization Cycle:  11

                       Coordinates (Angstroms)
     ATOM                X               Y               Z
      1  F         2.8034076055    0.9756506914    0.0000000000
      2  Cl       -0.1255021737    1.8505798329    0.0000000000
      3  F         2.4060276042   -1.1642692731    0.0000000000
      4  I        -1.0043355676   -0.9920050640    0.0000000000
      5  C         1.8757511882    0.0413538281    0.0000000000
      6  C         0.5731167077    0.2798206458    0.0000000000
   Point Group: cs    Number of degrees of freedom:     9


   Energy is  -7655.661849602

 Hessian Updated using BFGS Update

  9 Hessian modes will be used to form the next step
  Hessian Eigenvalues:
     0.074357    0.250049    0.251231    0.263680    0.405044    0.433469
     0.528382    0.589162    1.132091

 Minimum Search - Taking Simple RFO Step
 Searching for Lamda that Minimizes Along All modes
 Value Taken    Lamda =  -0.01450579
 Calculated Step too Large.  Step scaled by  0.743959
 Step Taken.  Stepsize is  0.300000

                             Maximum     Tolerance    Cnvgd?
         Gradient           0.028461      0.000300      NO
         Displacement       0.249145      0.001200      NO
         Energy change     -0.014018      0.000001      NO


 New Cartesian Coordinates Obtained by Inverse Iteration

 Displacement from previous Coordinates is:  0.223506
 ----------------------------------------------------------------
             Standard Nuclear Orientation (Angstroms)
    I     Atom           X                Y                Z
 ----------------------------------------------------------------
    1      F       2.7980689354     0.9705346026     0.0000000000
    2      Cl     -0.0840555165     1.9126150112     0.0000000000
    3      F       2.3780531408    -1.1650558093     0.0000000000
    4      I      -0.9799558512    -1.0704177137     0.0000000000
    5      C       1.8594060707     0.0467905644     0.0000000000
    6      C       0.5569485851     0.2966640057     0.0000000000
 ----------------------------------------------------------------
 Molecular Point Group                 Cs    NOp =  2
 Largest Abelian Subgroup              Cs    NOp =  2
 Nuclear Repulsion Energy =   624.1706998910 hartrees
 There are       50 alpha and       50 beta electrons
 Applying Cartesian multipole field
    Component          Value
    ---------          -----
     (2,0,0)        1.00000E-11
     (0,2,0)        2.00000E-11
     (0,0,2)       -3.00000E-11
 Nucleus-field energy     =     0.0000000173 hartrees
 Requested basis set is 6-311++G(d,p)
 There are 61 shells and 180 basis functions
 A cutoff of  1.0D-11 yielded   1521 shell pairs
 There are     14103 function pairs (     15700 Cartesian)
 Smallest overlap matrix eigenvalue = 6.26E-05
 Guess MOs from SCF MO coefficient file

 -----------------------------------------------------------------------
  General SCF calculation program by
  Eric Jon Sundstrom, Paul Horn, Yuezhi Mao, Dmitri Zuev, Alec White,
  David Stuck, Shaama M.S., Shane Yost, Joonho Lee, David Small,
  Daniel Levine, Susi Lehtola, Hugh Burton, Evgeny Epifanovsky
 -----------------------------------------------------------------------
 Exchange:     0.2000 Hartree-Fock + 0.0800 Slater + 0.7200 B88
 Correlation:  0.1900 VWN1RPA + 0.8100 LYP
 Using SG-1 standard quadrature grid
 using 4 threads for integral computing
 -------------------------------------------------------
 OpenMP Integral computing Module                
 Release: version 2.0, May 2017, Q-Chem Inc. Pleasanton 
 -------------------------------------------------------
 -------------------------------------------------------
 OpenMP BLAS3 based DFT computing Module                
 Release: version 1.0, May 2013, Q-Chem Inc. Pittsburgh 
 -------------------------------------------------------
 A restricted SCF calculation will be
 performed using DIIS
 SCF converges when DIIS error is below 1.0e-08
 ---------------------------------------
  Cycle       Energy         DIIS error
 ---------------------------------------
    1   -7655.6676617954      6.09e-04  
    2   -7655.6695536113      3.16e-04  
    3   -7655.6694044449      3.77e-04  
    4   -7655.6699548168      5.68e-05  
    5   -7655.6699668541      1.16e-05  
    6   -7655.6699671481      5.46e-06  
    7   -7655.6699672326      5.89e-07  
    8   -7655.6699672334      3.22e-07  
    9   -7655.6699672338      7.73e-08  
   10   -7655.6699672338      2.18e-08  
   11   -7655.6699672337      4.48e-09  Convergence criterion met
 ---------------------------------------
 SCF time:   CPU 28.40s  wall 8.00s 
 SCF   energy in the final basis set =    -7655.6699672337
 Total energy in the final basis set =    -7655.6699672337

 --------------------------------------------------------------
             Orbital Energies (a.u.) and Symmetries
 --------------------------------------------------------------

 Alpha MOs, Restricted
 -- Occupied --                  
******* -176.33 -165.73 -165.73 -165.73 -101.59  -35.82  -31.32
  1 A'    2 A'    3 A'    1 A"    4 A'    5 A'    6 A'    7 A'                 
-31.312 -31.312 -24.753 -24.752 -22.969 -22.967 -22.967 -22.962
  2 A"    8 A'    9 A'   10 A'   11 A'    3 A"   12 A'   13 A'                 
-22.962 -10.382 -10.294  -9.501  -7.266  -7.255  -7.255  -6.374
  4 A"   14 A'   15 A'   16 A'   17 A'    5 A"   18 A'   19 A'                 
 -4.788  -4.771  -4.771  -2.054  -2.048  -2.048  -2.034  -2.034
 20 A'    6 A"   21 A'   22 A'   23 A'    7 A"    8 A"   24 A'                 
 -1.330  -1.271  -0.917  -0.800  -0.705  -0.654  -0.617  -0.564
 25 A'   26 A'   27 A'   28 A'   29 A'   30 A'   31 A'    9 A"                 
 -0.535  -0.485  -0.480  -0.471  -0.429  -0.404  -0.350  -0.313
 32 A'   10 A"   33 A'   34 A'   35 A'   11 A"   36 A'   12 A"                 
 -0.287  -0.264
 37 A'   13 A"                                                                 
 -- Virtual --                   
 -0.068  -0.025  -0.020  -0.001   0.035   0.053   0.054   0.072
 38 A'   14 A"   39 A'   40 A'   41 A'   42 A'   15 A"   43 A'                 
  0.085   0.087   0.095   0.111   0.115   0.133   0.160   0.163
 16 A"   44 A'   45 A'   46 A'   17 A"   47 A'   48 A'   49 A'                 
  0.195   0.221   0.228   0.239   0.247   0.272   0.287   0.305
 50 A'   51 A'   18 A"   19 A"   52 A'   53 A'   54 A'   55 A'                 
  0.309   0.331   0.348   0.373   0.380   0.386   0.405   0.419
 20 A"   56 A'   57 A'   58 A'   59 A'   21 A"   60 A'   22 A"                 
  0.445   0.449   0.460   0.474   0.529   0.539   0.591   0.591
 61 A'   23 A"   62 A'   63 A'   24 A"   64 A'   25 A"   65 A'                 
  0.642   0.686   0.745   0.767   0.810   0.834   0.844   0.873
 66 A'   67 A'   68 A'   69 A'   70 A'   26 A"   27 A"   71 A'                 
  0.924   0.955   1.111   1.115   1.133   1.157   1.301   1.304
 72 A'   73 A'   74 A'   28 A"   75 A'   29 A"   30 A"   76 A'                 
  1.326   1.359   1.373   1.386   1.407   1.415   1.438   1.527
 31 A"   77 A'   32 A"   78 A'   79 A'   80 A'   81 A'   82 A'                 
  1.550   1.650   1.672   1.828   1.853   1.908   1.928   2.120
 33 A"   83 A'   84 A'   85 A'   34 A"   86 A'   87 A'   88 A'                 
  2.216   2.237   2.322   2.470   2.577   2.788   2.872   3.026
 89 A'   35 A"   90 A'   91 A'   36 A"   37 A"   92 A'   93 A'                 
  3.151   3.392   3.708   3.729   3.731   3.765   3.917   3.945
 94 A'   95 A'   38 A"   39 A"   96 A'   97 A'   98 A'   40 A"                 
  3.956   3.973   3.975   4.011   4.102   4.214   4.245   4.415
 41 A"   42 A"   99 A'   43 A"  100 A'  101 A'  102 A'  103 A'                 
  4.602   4.900   5.989   6.044   6.085   6.210   6.261   6.322
104 A'  105 A'   44 A"  106 A'  107 A'   45 A"   46 A"  108 A'                 
  6.334   6.460   6.844   9.726  23.315  24.080  25.786  25.928
109 A'  110 A'  111 A'  112 A'  113 A'  114 A'   47 A"  115 A'                 
 26.367  27.854  28.330  28.370  28.382  28.516  28.530  28.544
116 A'  117 A'   48 A"  118 A'  119 A'   49 A"  120 A'   50 A"                 
 28.594  28.690  66.694  66.728 127.872 127.904 127.931 151.648
121 A'  122 A'  123 A'  124 A'   51 A"  125 A'  126 A'  127 A'                 
215.7101901.811
128 A'  129 A'                                                                 

 Beta MOs, Restricted
 -- Occupied --                  
******* -176.33 -165.73 -165.73 -165.73 -101.59  -35.82  -31.32
  1 A'    2 A'    3 A'    1 A"    4 A'    5 A'    6 A'    7 A'                 
-31.312 -31.312 -24.753 -24.752 -22.969 -22.967 -22.967 -22.962
  2 A"    8 A'    9 A'   10 A'   11 A'    3 A"   12 A'   13 A'                 
-22.962 -10.382 -10.294  -9.501  -7.266  -7.255  -7.255  -6.374
  4 A"   14 A'   15 A'   16 A'   17 A'    5 A"   18 A'   19 A'                 
 -4.788  -4.771  -4.771  -2.054  -2.048  -2.048  -2.034  -2.034
 20 A'    6 A"   21 A'   22 A'   23 A'    7 A"    8 A"   24 A'                 
 -1.330  -1.271  -0.917  -0.800  -0.705  -0.654  -0.617  -0.564
 25 A'   26 A'   27 A'   28 A'   29 A'   30 A'   31 A'    9 A"                 
 -0.535  -0.485  -0.480  -0.471  -0.429  -0.404  -0.350  -0.313
 32 A'   10 A"   33 A'   34 A'   35 A'   11 A"   36 A'   12 A"                 
 -0.287  -0.264
 37 A'   13 A"                                                                 
 -- Virtual --                   
 -0.068  -0.025  -0.020  -0.001   0.035   0.053   0.054   0.072
 38 A'   14 A"   39 A'   40 A'   41 A'   42 A'   15 A"   43 A'                 
  0.085   0.087   0.095   0.111   0.115   0.133   0.160   0.163
 16 A"   44 A'   45 A'   46 A'   17 A"   47 A'   48 A'   49 A'                 
  0.195   0.221   0.228   0.239   0.247   0.272   0.287   0.305
 50 A'   51 A'   18 A"   19 A"   52 A'   53 A'   54 A'   55 A'                 
  0.309   0.331   0.348   0.373   0.380   0.386   0.405   0.419
 20 A"   56 A'   57 A'   58 A'   59 A'   21 A"   60 A'   22 A"                 
  0.445   0.449   0.460   0.474   0.529   0.539   0.591   0.591
 61 A'   23 A"   62 A'   63 A'   24 A"   64 A'   25 A"   65 A'                 
  0.642   0.686   0.745   0.767   0.810   0.834   0.844   0.873
 66 A'   67 A'   68 A'   69 A'   70 A'   26 A"   27 A"   71 A'                 
  0.924   0.955   1.111   1.115   1.133   1.157   1.301   1.304
 72 A'   73 A'   74 A'   28 A"   75 A'   29 A"   30 A"   76 A'                 
  1.326   1.359   1.373   1.386   1.407   1.415   1.438   1.527
 31 A"   77 A'   32 A"   78 A'   79 A'   80 A'   81 A'   82 A'                 
  1.550   1.650   1.672   1.828   1.853   1.908   1.928   2.120
 33 A"   83 A'   84 A'   85 A'   34 A"   86 A'   87 A'   88 A'                 
  2.216   2.237   2.322   2.470   2.577   2.788   2.872   3.026
 89 A'   35 A"   90 A'   91 A'   36 A"   37 A"   92 A'   93 A'                 
  3.151   3.392   3.708   3.729   3.731   3.765   3.917   3.945
 94 A'   95 A'   38 A"   39 A"   96 A'   97 A'   98 A'   40 A"                 
  3.956   3.973   3.975   4.011   4.102   4.214   4.245   4.415
 41 A"   42 A"   99 A'   43 A"  100 A'  101 A'  102 A'  103 A'                 
  4.602   4.900   5.989   6.044   6.085   6.210   6.261   6.322
104 A'  105 A'   44 A"  106 A'  107 A'   45 A"   46 A"  108 A'                 
  6.334   6.460   6.844   9.726  23.315  24.080  25.786  25.928
109 A'  110 A'  111 A'  112 A'  113 A'  114 A'   47 A"  115 A'                 
 26.367  27.854  28.330  28.370  28.382  28.516  28.530  28.544
116 A'  117 A'   48 A"  118 A'  119 A'   49 A"  120 A'   50 A"                 
 28.594  28.690  66.694  66.728 127.872 127.904 127.931 151.648
121 A'  122 A'  123 A'  124 A'   51 A"  125 A'  126 A'  127 A'                 
215.7101901.811
128 A'  129 A'                                                                 
 --------------------------------------------------------------

          Ground-State Mulliken Net Atomic Charges

     Atom                 Charge (a.u.)
  ----------------------------------------
      1 F                    -0.081314
      2 Cl                    0.276522
      3 F                    -0.088223
      4 I                     0.174248
      5 C                    -0.232620
      6 C                    -0.048613
  ----------------------------------------
  Sum of atomic charges =     0.000000

 -----------------------------------------------------------------
                    Cartesian Multipole Moments
 -----------------------------------------------------------------
    Charge (ESU x 10^10)
                 0.0000
    Dipole Moment (Debye)
         X      -0.5994      Y      -0.4038      Z      -0.0000
       Tot       0.7227
    Quadrupole Moments (Debye-Ang)
        XX     -61.8510     XY       1.2817     YY     -62.2002
        XZ      -0.0000     YZ      -0.0000     ZZ     -62.1586
    Octopole Moments (Debye-Ang^2)
       XXX     -41.3513    XXY      -0.3067    XYY     -19.7008
       YYY      17.1985    XXZ       0.0000    XYZ       0.0000
       YYZ       0.0000    XZZ      -7.5760    YZZ       5.2683
       ZZZ      -0.0000
    Hexadecapole Moments (Debye-Ang^3)
      XXXX    -763.9482   XXXY     -76.2776   XXYY    -223.4415
      XYYY     -82.3044   YYYY    -589.6917   XXXZ      -0.0000
      XXYZ      -0.0000   XYYZ      -0.0000   YYYZ      -0.0000
      XXZZ    -134.8809   XYZZ     -29.0697   YYZZ    -117.0130
      XZZZ       0.0000   YZZZ      -0.0000   ZZZZ     -74.0304
 -----------------------------------------------------------------
 Calculating analytic gradient of the SCF energy
 Gradient of SCF Energy
            1           2           3           4           5           6
    1  -0.0009268  -0.0108820  -0.0007248   0.0032800   0.0013884   0.0078653
    2  -0.0004364  -0.0111010   0.0008145   0.0203367   0.0011312  -0.0107451
    3   0.0000000   0.0000000   0.0000000  -0.0000000  -0.0000000   0.0000000
 Max gradient component =       2.034E-02
 RMS gradient           =       6.867E-03
 Gradient time:  CPU 9.61 s  wall 2.50 s
 Geometry Optimization Parameters
   NAtoms,    NIC,     NZ,  NCons,   NDum,   NFix, NCnnct, MaxDiis
        6      32       0       0       0       0       0       0

 Cartesian Hessian Update
 Hessian Updated using BFGS Update


** GEOMETRY OPTIMIZATION IN DELOCALIZED INTERNAL COORDINATES **
   Searching for a Minimum

   Optimization Cycle:  12

                       Coordinates (Angstroms)
     ATOM                X               Y               Z
      1  F         2.7980689354    0.9705346026    0.0000000000
      2  Cl       -0.0840555165    1.9126150112    0.0000000000
      3  F         2.3780531408   -1.1650558093    0.0000000000
      4  I        -0.9799558512   -1.0704177137    0.0000000000
      5  C         1.8594060707    0.0467905644    0.0000000000
      6  C         0.5569485851    0.2966640057    0.0000000000
   Point Group: cs    Number of degrees of freedom:     9


   Energy is  -7655.669967234

 Hessian Updated using BFGS Update

  9 Hessian modes will be used to form the next step
  Hessian Eigenvalues:
     0.056845    0.250114    0.251199    0.263750    0.404876    0.433469
     0.528607    0.596899    1.128498

 Minimum Search - Taking Simple RFO Step
 Searching for Lamda that Minimizes Along All modes
 Value Taken    Lamda =  -0.00583048
 Calculated Step too Large.  Step scaled by  0.992260
 Step Taken.  Stepsize is  0.300000

                             Maximum     Tolerance    Cnvgd?
         Gradient           0.014851      0.000300      NO
         Displacement       0.239043      0.001200      NO
         Energy change     -0.008118      0.000001      NO


 New Cartesian Coordinates Obtained by Inverse Iteration

 Displacement from previous Coordinates is:  0.244379
 ----------------------------------------------------------------
             Standard Nuclear Orientation (Angstroms)
    I     Atom           X                Y                Z
 ----------------------------------------------------------------
    1      F       2.7897756049     0.9630739163     0.0000000000
    2      Cl     -0.0368518980     1.9729058768     0.0000000000
    3      F       2.3426227134    -1.1662643461     0.0000000000
    4      I      -0.9398297457    -1.1503303083     0.0000000000
    5      C       1.8365807128     0.0528732786     0.0000000000
    6      C       0.5361679769     0.3188722437     0.0000000000
 ----------------------------------------------------------------
 Molecular Point Group                 Cs    NOp =  2
 Largest Abelian Subgroup              Cs    NOp =  2
 Nuclear Repulsion Energy =   619.1256087626 hartrees
 There are       50 alpha and       50 beta electrons
 Applying Cartesian multipole field
    Component          Value
    ---------          -----
     (2,0,0)        1.00000E-11
     (0,2,0)        2.00000E-11
     (0,0,2)       -3.00000E-11
 Nucleus-field energy     =     0.0000000180 hartrees
 Requested basis set is 6-311++G(d,p)
 There are 61 shells and 180 basis functions
 A cutoff of  1.0D-11 yielded   1518 shell pairs
 There are     14099 function pairs (     15703 Cartesian)
 Smallest overlap matrix eigenvalue = 7.27E-05
 Guess MOs from SCF MO coefficient file

 -----------------------------------------------------------------------
  General SCF calculation program by
  Eric Jon Sundstrom, Paul Horn, Yuezhi Mao, Dmitri Zuev, Alec White,
  David Stuck, Shaama M.S., Shane Yost, Joonho Lee, David Small,
  Daniel Levine, Susi Lehtola, Hugh Burton, Evgeny Epifanovsky
 -----------------------------------------------------------------------
 Exchange:     0.2000 Hartree-Fock + 0.0800 Slater + 0.7200 B88
 Correlation:  0.1900 VWN1RPA + 0.8100 LYP
 Using SG-1 standard quadrature grid
 using 4 threads for integral computing
 -------------------------------------------------------
 OpenMP Integral computing Module                
 Release: version 2.0, May 2017, Q-Chem Inc. Pleasanton 
 -------------------------------------------------------
 -------------------------------------------------------
 OpenMP BLAS3 based DFT computing Module                
 Release: version 1.0, May 2013, Q-Chem Inc. Pittsburgh 
 -------------------------------------------------------
 A restricted SCF calculation will be
 performed using DIIS
 SCF converges when DIIS error is below 1.0e-08
 ---------------------------------------
  Cycle       Energy         DIIS error
 ---------------------------------------
    1   -7655.6710405430      6.29e-04  
    2   -7655.6732327076      2.67e-04  
    3   -7655.6730316015      3.56e-04  
    4   -7655.6735251752      6.06e-05  
    5   -7655.6735395014      1.13e-05  
    6   -7655.6735398068      6.06e-06  
    7   -7655.6735399006      7.34e-07  
    8   -7655.6735399020      3.93e-07  
    9   -7655.6735399026      6.86e-08  
   10   -7655.6735399026      2.78e-08  
   11   -7655.6735399026      6.52e-09  Convergence criterion met
 ---------------------------------------
 SCF time:   CPU 28.34s  wall 8.00s 
 SCF   energy in the final basis set =    -7655.6735399026
 Total energy in the final basis set =    -7655.6735399026

 --------------------------------------------------------------
             Orbital Energies (a.u.) and Symmetries
 --------------------------------------------------------------

 Alpha MOs, Restricted
 -- Occupied --                  
******* -176.33 -165.73 -165.73 -165.73 -101.59  -35.83  -31.32
  1 A'    2 A'    3 A'    1 A"    4 A'    5 A'    6 A'    7 A'                 
-31.313 -31.313 -24.752 -24.752 -22.970 -22.968 -22.968 -22.963
  2 A"    8 A'    9 A'   10 A'   11 A'    3 A"   12 A'   13 A'                 
-22.963 -10.382 -10.295  -9.502  -7.267  -7.256  -7.256  -6.375
  4 A"   14 A'   15 A'   16 A'   17 A'    5 A"   18 A'   19 A'                 
 -4.789  -4.772  -4.772  -2.055  -2.049  -2.049  -2.035  -2.035
 20 A'   21 A'    6 A"   22 A'   23 A'    7 A"    8 A"   24 A'                 
 -1.329  -1.270  -0.913  -0.800  -0.702  -0.652  -0.615  -0.563
 25 A'   26 A'   27 A'   28 A'   29 A'   30 A'   31 A'    9 A"                 
 -0.535  -0.484  -0.478  -0.470  -0.429  -0.401  -0.348  -0.314
 32 A'   10 A"   33 A'   34 A'   35 A'   11 A"   36 A'   12 A"                 
 -0.291  -0.265
 37 A'   13 A"                                                                 
 -- Virtual --                   
 -0.073  -0.025  -0.022  -0.001   0.036   0.052   0.054   0.072
 38 A'   14 A"   39 A'   40 A'   41 A'   42 A'   15 A"   43 A'                 
  0.085   0.087   0.096   0.112   0.115   0.128   0.159   0.166
 16 A"   44 A'   45 A'   46 A'   17 A"   47 A'   48 A'   49 A'                 
  0.190   0.222   0.228   0.238   0.247   0.270   0.282   0.305
 50 A'   51 A'   18 A"   19 A"   52 A'   53 A'   54 A'   55 A'                 
  0.308   0.331   0.349   0.368   0.379   0.388   0.409   0.418
 20 A"   56 A'   57 A'   58 A'   59 A'   21 A"   60 A'   22 A"                 
  0.445   0.448   0.466   0.478   0.530   0.534   0.582   0.586
 61 A'   23 A"   62 A'   63 A'   24 A"   64 A'   65 A'   25 A"                 
  0.635   0.690   0.735   0.768   0.810   0.833   0.848   0.875
 66 A'   67 A'   68 A'   69 A'   70 A'   26 A"   27 A"   71 A'                 
  0.919   0.951   1.095   1.113   1.133   1.154   1.298   1.299
 72 A'   73 A'   74 A'   28 A"   75 A'   29 A"   76 A'   30 A"                 
  1.326   1.365   1.372   1.389   1.408   1.413   1.433   1.531
 31 A"   77 A'   32 A"   78 A'   79 A'   80 A'   81 A'   82 A'                 
  1.550   1.638   1.667   1.831   1.854   1.904   1.931   2.115
 33 A"   83 A'   84 A'   85 A'   34 A"   86 A'   87 A'   88 A'                 
  2.202   2.235   2.316   2.464   2.577   2.786   2.874   3.023
 89 A'   35 A"   90 A'   91 A'   36 A"   37 A"   92 A'   93 A'                 
  3.148   3.387   3.709   3.729   3.731   3.764   3.913   3.945
 94 A'   95 A'   38 A"   39 A"   96 A'   97 A'   98 A'   40 A"                 
  3.954   3.973   3.977   4.007   4.098   4.212   4.241   4.408
 41 A"   42 A"   99 A'   43 A"  100 A'  101 A'  102 A'  103 A'                 
  4.600   4.900   5.988   6.039   6.073   6.212   6.261   6.323
104 A'  105 A'   44 A"  106 A'  107 A'   45 A"   46 A"  108 A'                 
  6.333   6.460   6.841   9.723  23.312  24.075  25.784  25.902
109 A'  110 A'  111 A'  112 A'  113 A'  114 A'   47 A"  115 A'                 
 26.358  27.850  28.329  28.368  28.373  28.516  28.530  28.542
116 A'  117 A'   48 A"  118 A'  119 A'   49 A"  120 A'   50 A"                 
 28.590  28.684  66.694  66.727 127.871 127.901 127.924 151.645
121 A'  122 A'  123 A'  124 A'   51 A"  125 A'  126 A'  127 A'                 
215.7071901.807
128 A'  129 A'                                                                 

 Beta MOs, Restricted
 -- Occupied --                  
******* -176.33 -165.73 -165.73 -165.73 -101.59  -35.83  -31.32
  1 A'    2 A'    3 A'    1 A"    4 A'    5 A'    6 A'    7 A'                 
-31.313 -31.313 -24.752 -24.752 -22.970 -22.968 -22.968 -22.963
  2 A"    8 A'    9 A'   10 A'   11 A'    3 A"   12 A'   13 A'                 
-22.963 -10.382 -10.295  -9.502  -7.267  -7.256  -7.256  -6.375
  4 A"   14 A'   15 A'   16 A'   17 A'    5 A"   18 A'   19 A'                 
 -4.789  -4.772  -4.772  -2.055  -2.049  -2.049  -2.035  -2.035
 20 A'   21 A'    6 A"   22 A'   23 A'    7 A"    8 A"   24 A'                 
 -1.329  -1.270  -0.913  -0.800  -0.702  -0.652  -0.615  -0.563
 25 A'   26 A'   27 A'   28 A'   29 A'   30 A'   31 A'    9 A"                 
 -0.535  -0.484  -0.478  -0.470  -0.429  -0.401  -0.348  -0.314
 32 A'   10 A"   33 A'   34 A'   35 A'   11 A"   36 A'   12 A"                 
 -0.291  -0.265
 37 A'   13 A"                                                                 
 -- Virtual --                   
 -0.073  -0.025  -0.022  -0.001   0.036   0.052   0.054   0.072
 38 A'   14 A"   39 A'   40 A'   41 A'   42 A'   15 A"   43 A'                 
  0.085   0.087   0.096   0.112   0.115   0.128   0.159   0.166
 16 A"   44 A'   45 A'   46 A'   17 A"   47 A'   48 A'   49 A'                 
  0.190   0.222   0.228   0.238   0.247   0.270   0.282   0.305
 50 A'   51 A'   18 A"   19 A"   52 A'   53 A'   54 A'   55 A'                 
  0.308   0.331   0.349   0.368   0.379   0.388   0.409   0.418
 20 A"   56 A'   57 A'   58 A'   59 A'   21 A"   60 A'   22 A"                 
  0.445   0.448   0.466   0.478   0.530   0.534   0.582   0.586
 61 A'   23 A"   62 A'   63 A'   24 A"   64 A'   65 A'   25 A"                 
  0.635   0.690   0.735   0.768   0.810   0.833   0.848   0.875
 66 A'   67 A'   68 A'   69 A'   70 A'   26 A"   27 A"   71 A'                 
  0.919   0.951   1.095   1.113   1.133   1.154   1.298   1.299
 72 A'   73 A'   74 A'   28 A"   75 A'   29 A"   76 A'   30 A"                 
  1.326   1.365   1.372   1.389   1.408   1.413   1.433   1.531
 31 A"   77 A'   32 A"   78 A'   79 A'   80 A'   81 A'   82 A'                 
  1.550   1.638   1.667   1.831   1.854   1.904   1.931   2.115
 33 A"   83 A'   84 A'   85 A'   34 A"   86 A'   87 A'   88 A'                 
  2.202   2.235   2.316   2.464   2.577   2.786   2.874   3.023
 89 A'   35 A"   90 A'   91 A'   36 A"   37 A"   92 A'   93 A'                 
  3.148   3.387   3.709   3.729   3.731   3.764   3.913   3.945
 94 A'   95 A'   38 A"   39 A"   96 A'   97 A'   98 A'   40 A"                 
  3.954   3.973   3.977   4.007   4.098   4.212   4.241   4.408
 41 A"   42 A"   99 A'   43 A"  100 A'  101 A'  102 A'  103 A'                 
  4.600   4.900   5.988   6.039   6.073   6.212   6.261   6.323
104 A'  105 A'   44 A"  106 A'  107 A'   45 A"   46 A"  108 A'                 
  6.333   6.460   6.841   9.723  23.312  24.075  25.784  25.902
109 A'  110 A'  111 A'  112 A'  113 A'  114 A'   47 A"  115 A'                 
 26.358  27.850  28.329  28.368  28.373  28.516  28.530  28.542
116 A'  117 A'   48 A"  118 A'  119 A'   49 A"  120 A'   50 A"                 
 28.590  28.684  66.694  66.727 127.871 127.901 127.924 151.645
121 A'  122 A'  123 A'  124 A'   51 A"  125 A'  126 A'  127 A'                 
215.7071901.807
128 A'  129 A'                                                                 
 --------------------------------------------------------------

          Ground-State Mulliken Net Atomic Charges

     Atom                 Charge (a.u.)
  ----------------------------------------
      1 F                    -0.079434
      2 Cl                    0.276138
      3 F                    -0.085053
      4 I                     0.168928
      5 C                    -0.226413
      6 C                    -0.054166
  ----------------------------------------
  Sum of atomic charges =     0.000000

 -----------------------------------------------------------------
                    Cartesian Multipole Moments
 -----------------------------------------------------------------
    Charge (ESU x 10^10)
                 0.0000
    Dipole Moment (Debye)
         X      -0.5814      Y      -0.4602      Z       0.0000
       Tot       0.7415
    Quadrupole Moments (Debye-Ang)
        XX     -62.2665     XY       1.4779     YY     -61.6132
        XZ       0.0000     YZ      -0.0000     ZZ     -62.2246
    Octopole Moments (Debye-Ang^2)
       XXX     -44.2267    XXY       1.0308    XYY     -21.3473
       YYY      20.5697    XXZ       0.0000    XYZ       0.0000
       YYZ       0.0000    XZZ      -8.8821    YZZ       6.6416
       ZZZ       0.0000
    Hexadecapole Moments (Debye-Ang^3)
      XXXX    -744.5896   XXXY     -83.7598   XXYY    -227.3013
      XYYY     -85.0644   YYYY    -627.9222   XXXZ      -0.0000
      XXYZ      -0.0000   XYYZ       0.0000   YYYZ      -0.0000
      XXZZ    -131.1952   XYZZ     -31.2173   YYZZ    -125.0372
      XZZZ       0.0000   YZZZ      -0.0000   ZZZZ     -74.1766
 -----------------------------------------------------------------
 Calculating analytic gradient of the SCF energy
 Gradient of SCF Energy
            1           2           3           4           5           6
    1  -0.0002168  -0.0055533  -0.0004483  -0.0009845  -0.0003825   0.0075854
    2   0.0001724   0.0023342  -0.0004991   0.0038864   0.0011808  -0.0070748
    3  -0.0000000   0.0000000  -0.0000000   0.0000000   0.0000000  -0.0000000
 Max gradient component =       7.585E-03
 RMS gradient           =       3.000E-03
 Gradient time:  CPU 9.57 s  wall 2.49 s
 Geometry Optimization Parameters
   NAtoms,    NIC,     NZ,  NCons,   NDum,   NFix, NCnnct, MaxDiis
        6      32       0       0       0       0       0       0

 Cartesian Hessian Update
 Hessian Updated using BFGS Update


** GEOMETRY OPTIMIZATION IN DELOCALIZED INTERNAL COORDINATES **
   Searching for a Minimum

   Optimization Cycle:  13

                       Coordinates (Angstroms)
     ATOM                X               Y               Z
      1  F         2.7897756049    0.9630739163    0.0000000000
      2  Cl       -0.0368518980    1.9729058768    0.0000000000
      3  F         2.3426227134   -1.1662643461    0.0000000000
      4  I        -0.9398297457   -1.1503303083    0.0000000000
      5  C         1.8365807128    0.0528732786    0.0000000000
      6  C         0.5361679769    0.3188722437    0.0000000000
   Point Group: cs    Number of degrees of freedom:     9


   Energy is  -7655.673539903

 Hessian Updated using BFGS Update

  9 Hessian modes will be used to form the next step
  Hessian Eigenvalues:
     0.047800    0.250135    0.252051    0.263737    0.405072    0.433492
     0.526711    0.592375    1.122140

 Minimum Search - Taking Simple RFO Step
 Searching for Lamda that Minimizes Along All modes
 Value Taken    Lamda =  -0.00060253
 Step Taken.  Stepsize is  0.102446

                             Maximum     Tolerance    Cnvgd?
         Gradient           0.006520      0.000300      NO
         Displacement       0.076834      0.001200      NO
         Energy change     -0.003573      0.000001      NO


 New Cartesian Coordinates Obtained by Inverse Iteration

 Displacement from previous Coordinates is:  0.086570
 ----------------------------------------------------------------
             Standard Nuclear Orientation (Angstroms)
    I     Atom           X                Y                Z
 ----------------------------------------------------------------
    1      F       2.7819949627     0.9621037260     0.0000000000
    2      Cl     -0.0128834204     1.9904329502     0.0000000000
    3      F       2.3343692519    -1.1642786981     0.0000000000
    4      I      -0.9270779406    -1.1761445282     0.0000000000
    5      C       1.8266744425     0.0538958902     0.0000000000
    6      C       0.5253880682     0.3251213209     0.0000000000
 ----------------------------------------------------------------
 Molecular Point Group                 Cs    NOp =  2
 Largest Abelian Subgroup              Cs    NOp =  2
 Nuclear Repulsion Energy =   617.9644953092 hartrees
 There are       50 alpha and       50 beta electrons
 Applying Cartesian multipole field
    Component          Value
    ---------          -----
     (2,0,0)        1.00000E-11
     (0,2,0)        2.00000E-11
     (0,0,2)       -3.00000E-11
 Nucleus-field energy     =     0.0000000182 hartrees
 Requested basis set is 6-311++G(d,p)
 There are 61 shells and 180 basis functions
 A cutoff of  1.0D-11 yielded   1517 shell pairs
 There are     14090 function pairs (     15692 Cartesian)
 Smallest overlap matrix eigenvalue = 7.74E-05
 Guess MOs from SCF MO coefficient file

 -----------------------------------------------------------------------
  General SCF calculation program by
  Eric Jon Sundstrom, Paul Horn, Yuezhi Mao, Dmitri Zuev, Alec White,
  David Stuck, Shaama M.S., Shane Yost, Joonho Lee, David Small,
  Daniel Levine, Susi Lehtola, Hugh Burton, Evgeny Epifanovsky
 -----------------------------------------------------------------------
 Exchange:     0.2000 Hartree-Fock + 0.0800 Slater + 0.7200 B88
 Correlation:  0.1900 VWN1RPA + 0.8100 LYP
 Using SG-1 standard quadrature grid
 using 4 threads for integral computing
 -------------------------------------------------------
 OpenMP Integral computing Module                
 Release: version 2.0, May 2017, Q-Chem Inc. Pleasanton 
 -------------------------------------------------------
 -------------------------------------------------------
 OpenMP BLAS3 based DFT computing Module                
 Release: version 1.0, May 2013, Q-Chem Inc. Pittsburgh 
 -------------------------------------------------------
 A restricted SCF calculation will be
 performed using DIIS
 SCF converges when DIIS error is below 1.0e-08
 ---------------------------------------
  Cycle       Energy         DIIS error
 ---------------------------------------
    1   -7655.6735535803      2.26e-04  
    2   -7655.6738722643      7.52e-05  
    3   -7655.6738550679      1.03e-04  
    4   -7655.6738957563      2.32e-05  
    5   -7655.6738978903      3.41e-06  
    6   -7655.6738979242      2.09e-06  
    7   -7655.6738979350      2.68e-07  
    8   -7655.6738979353      8.61e-08  
    9   -7655.6738979353      2.14e-08  
   10   -7655.6738979353      9.86e-09  Convergence criterion met
 ---------------------------------------
 SCF time:   CPU 25.77s  wall 6.00s 
 SCF   energy in the final basis set =    -7655.6738979353
 Total energy in the final basis set =    -7655.6738979353

 --------------------------------------------------------------
             Orbital Energies (a.u.) and Symmetries
 --------------------------------------------------------------

 Alpha MOs, Restricted
 -- Occupied --                  
******* -176.33 -165.73 -165.73 -165.73 -101.59  -35.83  -31.32
  1 A'    2 A'    3 A'    1 A"    4 A'    5 A'    6 A'    7 A'                 
-31.313 -31.313 -24.752 -24.751 -22.970 -22.968 -22.968 -22.964
  2 A"    8 A'    9 A'   10 A'   11 A'    3 A"   12 A'   13 A'                 
-22.964 -10.381 -10.295  -9.502  -7.268  -7.257  -7.257  -6.375
  4 A"   14 A'   15 A'   16 A'   17 A'    5 A"   18 A'   19 A'                 
 -4.789  -4.772  -4.772  -2.055  -2.049  -2.049  -2.035  -2.035
 20 A'   21 A'    6 A"   22 A'   23 A'    7 A"    8 A"   24 A'                 
 -1.329  -1.270  -0.913  -0.799  -0.701  -0.652  -0.615  -0.563
 25 A'   26 A'   27 A'   28 A'   29 A'   30 A'   31 A'    9 A"                 
 -0.535  -0.484  -0.478  -0.470  -0.429  -0.400  -0.347  -0.314
 32 A'   10 A"   33 A'   34 A'   35 A'   11 A"   36 A'   12 A"                 
 -0.292  -0.264
 37 A'   13 A"                                                                 
 -- Virtual --                   
 -0.075  -0.025  -0.021  -0.000   0.037   0.051   0.054   0.073
 38 A'   14 A"   39 A'   40 A'   41 A'   42 A'   15 A"   43 A'                 
  0.085   0.087   0.096   0.112   0.114   0.127   0.158   0.167
 16 A"   44 A'   45 A'   46 A'   17 A"   47 A'   48 A'   49 A'                 
  0.189   0.223   0.228   0.238   0.248   0.269   0.280   0.305
 50 A'   51 A'   18 A"   19 A"   52 A'   53 A'   54 A'   55 A'                 
  0.308   0.332   0.348   0.367   0.380   0.389   0.411   0.417
 20 A"   56 A'   57 A'   58 A'   59 A'   21 A"   60 A'   22 A"                 
  0.445   0.448   0.467   0.479   0.530   0.531   0.580   0.585
 61 A'   23 A"   62 A'   63 A'   24 A"   64 A'   65 A'   25 A"                 
  0.633   0.692   0.731   0.769   0.809   0.833   0.849   0.877
 66 A'   67 A'   68 A'   69 A'   70 A'   26 A"   27 A"   71 A'                 
  0.916   0.954   1.087   1.112   1.134   1.154   1.297   1.298
 72 A'   73 A'   74 A'   28 A"   75 A'   29 A"   76 A'   30 A"                 
  1.326   1.366   1.372   1.390   1.408   1.414   1.431   1.532
 31 A"   77 A'   32 A"   78 A'   79 A'   80 A'   81 A'   82 A'                 
  1.550   1.634   1.665   1.833   1.854   1.903   1.934   2.112
 33 A"   83 A'   84 A'   85 A'   34 A"   86 A'   87 A'   88 A'                 
  2.198   2.235   2.314   2.461   2.576   2.785   2.876   3.023
 89 A'   35 A"   90 A'   91 A'   36 A"   37 A"   92 A'   93 A'                 
  3.146   3.389   3.709   3.729   3.731   3.764   3.911   3.945
 94 A'   95 A'   38 A"   39 A"   96 A'   97 A'   98 A'   40 A"                 
  3.953   3.974   3.978   4.006   4.095   4.213   4.239   4.407
 41 A"   42 A"   99 A'   43 A"  100 A'  101 A'  102 A'  103 A'                 
  4.599   4.901   5.988   6.037   6.070   6.212   6.261   6.324
104 A'  105 A'   44 A"  106 A'  107 A'   45 A"   46 A"  108 A'                 
  6.333   6.460   6.841   9.723  23.313  24.067  25.784  25.894
109 A'  110 A'  111 A'  112 A'  113 A'  114 A'   47 A"  115 A'                 
 26.355  27.850  28.328  28.367  28.371  28.515  28.530  28.541
116 A'  117 A'   48 A"  118 A'  119 A'   49 A"  120 A'   50 A"                 
 28.587  28.683  66.695  66.727 127.870 127.900 127.922 151.644
121 A'  122 A'  123 A'  124 A'   51 A"  125 A'  126 A'  127 A'                 
215.7061901.807
128 A'  129 A'                                                                 

 Beta MOs, Restricted
 -- Occupied --                  
******* -176.33 -165.73 -165.73 -165.73 -101.59  -35.83  -31.32
  1 A'    2 A'    3 A'    1 A"    4 A'    5 A'    6 A'    7 A'                 
-31.313 -31.313 -24.752 -24.751 -22.970 -22.968 -22.968 -22.964
  2 A"    8 A'    9 A'   10 A'   11 A'    3 A"   12 A'   13 A'                 
-22.964 -10.381 -10.295  -9.502  -7.268  -7.257  -7.257  -6.375
  4 A"   14 A'   15 A'   16 A'   17 A'    5 A"   18 A'   19 A'                 
 -4.789  -4.772  -4.772  -2.055  -2.049  -2.049  -2.035  -2.035
 20 A'   21 A'    6 A"   22 A'   23 A'    7 A"    8 A"   24 A'                 
 -1.329  -1.270  -0.913  -0.799  -0.701  -0.652  -0.615  -0.563
 25 A'   26 A'   27 A'   28 A'   29 A'   30 A'   31 A'    9 A"                 
 -0.535  -0.484  -0.478  -0.470  -0.429  -0.400  -0.347  -0.314
 32 A'   10 A"   33 A'   34 A'   35 A'   11 A"   36 A'   12 A"                 
 -0.292  -0.264
 37 A'   13 A"                                                                 
 -- Virtual --                   
 -0.075  -0.025  -0.021  -0.000   0.037   0.051   0.054   0.073
 38 A'   14 A"   39 A'   40 A'   41 A'   42 A'   15 A"   43 A'                 
  0.085   0.087   0.096   0.112   0.114   0.127   0.158   0.167
 16 A"   44 A'   45 A'   46 A'   17 A"   47 A'   48 A'   49 A'                 
  0.189   0.223   0.228   0.238   0.248   0.269   0.280   0.305
 50 A'   51 A'   18 A"   19 A"   52 A'   53 A'   54 A'   55 A'                 
  0.308   0.332   0.348   0.367   0.380   0.389   0.411   0.417
 20 A"   56 A'   57 A'   58 A'   59 A'   21 A"   60 A'   22 A"                 
  0.445   0.448   0.467   0.479   0.530   0.531   0.580   0.585
 61 A'   23 A"   62 A'   63 A'   24 A"   64 A'   65 A'   25 A"                 
  0.633   0.692   0.731   0.769   0.809   0.833   0.849   0.877
 66 A'   67 A'   68 A'   69 A'   70 A'   26 A"   27 A"   71 A'                 
  0.916   0.954   1.087   1.112   1.134   1.154   1.297   1.298
 72 A'   73 A'   74 A'   28 A"   75 A'   29 A"   76 A'   30 A"                 
  1.326   1.366   1.372   1.390   1.408   1.414   1.431   1.532
 31 A"   77 A'   32 A"   78 A'   79 A'   80 A'   81 A'   82 A'                 
  1.550   1.634   1.665   1.833   1.854   1.903   1.934   2.112
 33 A"   83 A'   84 A'   85 A'   34 A"   86 A'   87 A'   88 A'                 
  2.198   2.235   2.314   2.461   2.576   2.785   2.876   3.023
 89 A'   35 A"   90 A'   91 A'   36 A"   37 A"   92 A'   93 A'                 
  3.146   3.389   3.709   3.729   3.731   3.764   3.911   3.945
 94 A'   95 A'   38 A"   39 A"   96 A'   97 A'   98 A'   40 A"                 
  3.953   3.974   3.978   4.006   4.095   4.213   4.239   4.407
 41 A"   42 A"   99 A'   43 A"  100 A'  101 A'  102 A'  103 A'                 
  4.599   4.901   5.988   6.037   6.070   6.212   6.261   6.324
104 A'  105 A'   44 A"  106 A'  107 A'   45 A"   46 A"  108 A'                 
  6.333   6.460   6.841   9.723  23.313  24.067  25.784  25.894
109 A'  110 A'  111 A'  112 A'  113 A'  114 A'   47 A"  115 A'                 
 26.355  27.850  28.328  28.367  28.371  28.515  28.530  28.541
116 A'  117 A'   48 A"  118 A'  119 A'   49 A"  120 A'   50 A"                 
 28.587  28.683  66.695  66.727 127.870 127.900 127.922 151.644
121 A'  122 A'  123 A'  124 A'   51 A"  125 A'  126 A'  127 A'                 
215.7061901.807
128 A'  129 A'                                                                 
 --------------------------------------------------------------

          Ground-State Mulliken Net Atomic Charges

     Atom                 Charge (a.u.)
  ----------------------------------------
      1 F                    -0.077707
      2 Cl                    0.274239
      3 F                    -0.083663
      4 I                     0.166230
      5 C                    -0.220733
      6 C                    -0.058366
  ----------------------------------------
  Sum of atomic charges =     0.000000

 -----------------------------------------------------------------
                    Cartesian Multipole Moments
 -----------------------------------------------------------------
    Charge (ESU x 10^10)
                -0.0000
    Dipole Moment (Debye)
         X      -0.5792      Y      -0.4780      Z      -0.0000
       Tot       0.7510
    Quadrupole Moments (Debye-Ang)
        XX     -62.4283     XY       1.5233     YY     -61.4059
        XZ      -0.0000     YZ       0.0000     ZZ     -62.2379
    Octopole Moments (Debye-Ang^2)
       XXX     -45.3600    XXY       1.5002    XYY     -21.8328
       YYY      21.6899    XXZ      -0.0000    XYZ       0.0000
       YYZ       0.0000    XZZ      -9.3642    YZZ       7.1150
       ZZZ      -0.0000
    Hexadecapole Moments (Debye-Ang^3)
      XXXX    -737.8401   XXXY     -86.8732   XXYY    -228.5748
      XYYY     -86.2920   YYYY    -639.7591   XXXZ      -0.0000
      XXYZ       0.0000   XYYZ      -0.0000   YYYZ       0.0000
      XXZZ    -129.9164   XYZZ     -32.1138   YYZZ    -127.5955
      XZZZ      -0.0000   YZZZ       0.0000   ZZZZ     -74.2057
 -----------------------------------------------------------------
 Calculating analytic gradient of the SCF energy
 Gradient of SCF Energy
            1           2           3           4           5           6
    1  -0.0002943  -0.0025252  -0.0000124  -0.0008379   0.0003044   0.0033654
    2  -0.0000348   0.0044463  -0.0001802  -0.0000091   0.0006522  -0.0048744
    3   0.0000000   0.0000000  -0.0000000  -0.0000000  -0.0000000  -0.0000000
 Max gradient component =       4.874E-03
 RMS gradient           =       1.864E-03
 Gradient time:  CPU 9.61 s  wall 2.50 s
 Geometry Optimization Parameters
   NAtoms,    NIC,     NZ,  NCons,   NDum,   NFix, NCnnct, MaxDiis
        6      32       0       0       0       0       0       0

 Cartesian Hessian Update
 Hessian Updated using BFGS Update


** GEOMETRY OPTIMIZATION IN DELOCALIZED INTERNAL COORDINATES **
   Searching for a Minimum

   Optimization Cycle:  14

                       Coordinates (Angstroms)
     ATOM                X               Y               Z
      1  F         2.7819949627    0.9621037260    0.0000000000
      2  Cl       -0.0128834204    1.9904329502    0.0000000000
      3  F         2.3343692519   -1.1642786981    0.0000000000
      4  I        -0.9270779406   -1.1761445282    0.0000000000
      5  C         1.8266744425    0.0538958902    0.0000000000
      6  C         0.5253880682    0.3251213209    0.0000000000
   Point Group: cs    Number of degrees of freedom:     9


   Energy is  -7655.673897935

 Hessian Updated using BFGS Update

  9 Hessian modes will be used to form the next step
  Hessian Eigenvalues:
     0.044805    0.249624    0.251860    0.263705    0.405650    0.433142
     0.497933    0.560032    1.092397

 Minimum Search - Taking Simple RFO Step
 Searching for Lamda that Minimizes Along All modes
 Value Taken    Lamda =  -0.00006561
 Step Taken.  Stepsize is  0.022585

                             Maximum     Tolerance    Cnvgd?
         Gradient           0.002629      0.000300      NO
         Displacement       0.016935      0.001200      NO
         Energy change     -0.000358      0.000001      NO


 New Cartesian Coordinates Obtained by Inverse Iteration

 Displacement from previous Coordinates is:  0.023096
 ----------------------------------------------------------------
             Standard Nuclear Orientation (Angstroms)
    I     Atom           X                Y                Z
 ----------------------------------------------------------------
    1      F       2.7794931713     0.9623855349     0.0000000000
    2      Cl     -0.0053029338     1.9923538764     0.0000000000
    3      F       2.3316701953    -1.1634087566     0.0000000000
    4      I      -0.9227898715    -1.1815540907     0.0000000000
    5      C       1.8232765249     0.0542812298     0.0000000000
    6      C       0.5221182781     0.3270728673     0.0000000000
 ----------------------------------------------------------------
 Molecular Point Group                 Cs    NOp =  2
 Largest Abelian Subgroup              Cs    NOp =  2
 Nuclear Repulsion Energy =   618.1126234532 hartrees
 There are       50 alpha and       50 beta electrons
 Applying Cartesian multipole field
    Component          Value
    ---------          -----
     (2,0,0)        1.00000E-11
     (0,2,0)        2.00000E-11
     (0,0,2)       -3.00000E-11
 Nucleus-field energy     =     0.0000000182 hartrees
 Requested basis set is 6-311++G(d,p)
 There are 61 shells and 180 basis functions
 A cutoff of  1.0D-11 yielded   1517 shell pairs
 There are     14090 function pairs (     15692 Cartesian)
 Smallest overlap matrix eigenvalue = 7.85E-05
 Guess MOs from SCF MO coefficient file

 -----------------------------------------------------------------------
  General SCF calculation program by
  Eric Jon Sundstrom, Paul Horn, Yuezhi Mao, Dmitri Zuev, Alec White,
  David Stuck, Shaama M.S., Shane Yost, Joonho Lee, David Small,
  Daniel Levine, Susi Lehtola, Hugh Burton, Evgeny Epifanovsky
 -----------------------------------------------------------------------
 Exchange:     0.2000 Hartree-Fock + 0.0800 Slater + 0.7200 B88
 Correlation:  0.1900 VWN1RPA + 0.8100 LYP
 Using SG-1 standard quadrature grid
 using 4 threads for integral computing
 -------------------------------------------------------
 OpenMP Integral computing Module                
 Release: version 2.0, May 2017, Q-Chem Inc. Pleasanton 
 -------------------------------------------------------
 -------------------------------------------------------
 OpenMP BLAS3 based DFT computing Module                
 Release: version 1.0, May 2013, Q-Chem Inc. Pittsburgh 
 -------------------------------------------------------
 A restricted SCF calculation will be
 performed using DIIS
 SCF converges when DIIS error is below 1.0e-08
 ---------------------------------------
  Cycle       Energy         DIIS error
 ---------------------------------------
    1   -7655.6739148048      6.61e-05  
    2   -7655.6739422818      1.67e-05  
    3   -7655.6739425004      1.63e-05  
    4   -7655.6739434200      6.70e-06  
    5   -7655.6739435842      1.57e-06  
    6   -7655.6739435917      7.10e-07  
    7   -7655.6739435932      1.24e-07  
    8   -7655.6739435933      5.80e-08  
    9   -7655.6739435934      6.25e-09  Convergence criterion met
 ---------------------------------------
 SCF time:   CPU 23.23s  wall 6.00s 
 SCF   energy in the final basis set =    -7655.6739435934
 Total energy in the final basis set =    -7655.6739435934

 --------------------------------------------------------------
             Orbital Energies (a.u.) and Symmetries
 --------------------------------------------------------------

 Alpha MOs, Restricted
 -- Occupied --                  
******* -176.33 -165.73 -165.73 -165.73 -101.59  -35.83  -31.32
  1 A'    2 A'    3 A'    1 A"    4 A'    5 A'    6 A'    7 A'                 
-31.313 -31.313 -24.751 -24.751 -22.970 -22.968 -22.968 -22.964
  2 A"    8 A'    9 A'   10 A'   11 A'    3 A"   12 A'   13 A'                 
-22.964 -10.381 -10.295  -9.503  -7.268  -7.257  -7.257  -6.375
  4 A"   14 A'   15 A'   16 A'   17 A'    5 A"   18 A'   19 A'                 
 -4.789  -4.772  -4.772  -2.055  -2.049  -2.049  -2.035  -2.035
 20 A'   21 A'    6 A"   22 A'   23 A'    7 A"    8 A"   24 A'                 
 -1.329  -1.269  -0.914  -0.799  -0.701  -0.651  -0.615  -0.562
 25 A'   26 A'   27 A'   28 A'   29 A'   30 A'   31 A'    9 A"                 
 -0.535  -0.484  -0.478  -0.470  -0.429  -0.400  -0.347  -0.314
 32 A'   10 A"   33 A'   34 A'   35 A'   11 A"   36 A'   12 A"                 
 -0.292  -0.264
 37 A'   13 A"                                                                 
 -- Virtual --                   
 -0.075  -0.025  -0.020  -0.000   0.037   0.051   0.054   0.073
 38 A'   14 A"   39 A'   40 A'   41 A'   42 A'   15 A"   43 A'                 
  0.085   0.087   0.096   0.112   0.114   0.127   0.158   0.167
 16 A"   44 A'   45 A'   46 A'   17 A"   47 A'   48 A'   49 A'                 
  0.189   0.223   0.228   0.238   0.248   0.270   0.280   0.305
 50 A'   51 A'   18 A"   19 A"   52 A'   53 A'   54 A'   55 A'                 
  0.308   0.332   0.348   0.366   0.380   0.389   0.412   0.417
 20 A"   56 A'   57 A'   58 A'   59 A'   21 A"   60 A'   22 A"                 
  0.445   0.448   0.468   0.479   0.530   0.531   0.579   0.585
 61 A'   23 A"   62 A'   63 A'   24 A"   64 A'   65 A'   25 A"                 
  0.632   0.693   0.730   0.769   0.809   0.832   0.848   0.878
 66 A'   67 A'   68 A'   69 A'   70 A'   26 A"   27 A"   71 A'                 
  0.916   0.955   1.085   1.112   1.135   1.154   1.297   1.299
 72 A'   73 A'   74 A'   28 A"   75 A'   29 A"   76 A'   30 A"                 
  1.327   1.366   1.372   1.390   1.408   1.414   1.430   1.533
 31 A"   77 A'   32 A"   78 A'   79 A'   80 A'   81 A'   82 A'                 
  1.551   1.634   1.665   1.834   1.854   1.903   1.935   2.112
 33 A"   83 A'   84 A'   85 A'   34 A"   86 A'   87 A'   88 A'                 
  2.198   2.235   2.314   2.461   2.576   2.785   2.877   3.023
 89 A'   35 A"   90 A'   91 A'   36 A"   37 A"   92 A'   93 A'                 
  3.146   3.391   3.709   3.729   3.731   3.764   3.910   3.945
 94 A'   95 A'   38 A"   39 A"   96 A'   97 A'   98 A'   40 A"                 
  3.953   3.974   3.979   4.006   4.095   4.213   4.239   4.408
 41 A"   42 A"   99 A'   43 A"  100 A'  101 A'  102 A'  103 A'                 
  4.599   4.901   5.988   6.037   6.070   6.213   6.261   6.324
104 A'  105 A'   44 A"  106 A'  107 A'   45 A"   46 A"  108 A'                 
  6.333   6.461   6.841   9.724  23.314  24.066  25.784  25.893
109 A'  110 A'  111 A'  112 A'  113 A'  114 A'   47 A"  115 A'                 
 26.355  27.850  28.328  28.367  28.371  28.515  28.531  28.541
116 A'  117 A'   48 A"  118 A'  119 A'   49 A"  120 A'   50 A"                 
 28.587  28.683  66.695  66.727 127.870 127.900 127.922 151.645
121 A'  122 A'  123 A'  124 A'   51 A"  125 A'  126 A'  127 A'                 
215.7081901.807
128 A'  129 A'                                                                 

 Beta MOs, Restricted
 -- Occupied --                  
******* -176.33 -165.73 -165.73 -165.73 -101.59  -35.83  -31.32
  1 A'    2 A'    3 A'    1 A"    4 A'    5 A'    6 A'    7 A'                 
-31.313 -31.313 -24.751 -24.751 -22.970 -22.968 -22.968 -22.964
  2 A"    8 A'    9 A'   10 A'   11 A'    3 A"   12 A'   13 A'                 
-22.964 -10.381 -10.295  -9.503  -7.268  -7.257  -7.257  -6.375
  4 A"   14 A'   15 A'   16 A'   17 A'    5 A"   18 A'   19 A'                 
 -4.789  -4.772  -4.772  -2.055  -2.049  -2.049  -2.035  -2.035
 20 A'   21 A'    6 A"   22 A'   23 A'    7 A"    8 A"   24 A'                 
 -1.329  -1.269  -0.914  -0.799  -0.701  -0.651  -0.615  -0.562
 25 A'   26 A'   27 A'   28 A'   29 A'   30 A'   31 A'    9 A"                 
 -0.535  -0.484  -0.478  -0.470  -0.429  -0.400  -0.347  -0.314
 32 A'   10 A"   33 A'   34 A'   35 A'   11 A"   36 A'   12 A"                 
 -0.292  -0.264
 37 A'   13 A"                                                                 
 -- Virtual --                   
 -0.075  -0.025  -0.020  -0.000   0.037   0.051   0.054   0.073
 38 A'   14 A"   39 A'   40 A'   41 A'   42 A'   15 A"   43 A'                 
  0.085   0.087   0.096   0.112   0.114   0.127   0.158   0.167
 16 A"   44 A'   45 A'   46 A'   17 A"   47 A'   48 A'   49 A'                 
  0.189   0.223   0.228   0.238   0.248   0.270   0.280   0.305
 50 A'   51 A'   18 A"   19 A"   52 A'   53 A'   54 A'   55 A'                 
  0.308   0.332   0.348   0.366   0.380   0.389   0.412   0.417
 20 A"   56 A'   57 A'   58 A'   59 A'   21 A"   60 A'   22 A"                 
  0.445   0.448   0.468   0.479   0.530   0.531   0.579   0.585
 61 A'   23 A"   62 A'   63 A'   24 A"   64 A'   65 A'   25 A"                 
  0.632   0.693   0.730   0.769   0.809   0.832   0.848   0.878
 66 A'   67 A'   68 A'   69 A'   70 A'   26 A"   27 A"   71 A'                 
  0.916   0.955   1.085   1.112   1.135   1.154   1.297   1.299
 72 A'   73 A'   74 A'   28 A"   75 A'   29 A"   76 A'   30 A"                 
  1.327   1.366   1.372   1.390   1.408   1.414   1.430   1.533
 31 A"   77 A'   32 A"   78 A'   79 A'   80 A'   81 A'   82 A'                 
  1.551   1.634   1.665   1.834   1.854   1.903   1.935   2.112
 33 A"   83 A'   84 A'   85 A'   34 A"   86 A'   87 A'   88 A'                 
  2.198   2.235   2.314   2.461   2.576   2.785   2.877   3.023
 89 A'   35 A"   90 A'   91 A'   36 A"   37 A"   92 A'   93 A'                 
  3.146   3.391   3.709   3.729   3.731   3.764   3.910   3.945
 94 A'   95 A'   38 A"   39 A"   96 A'   97 A'   98 A'   40 A"                 
  3.953   3.974   3.979   4.006   4.095   4.213   4.239   4.408
 41 A"   42 A"   99 A'   43 A"  100 A'  101 A'  102 A'  103 A'                 
  4.599   4.901   5.988   6.037   6.070   6.213   6.261   6.324
104 A'  105 A'   44 A"  106 A'  107 A'   45 A"   46 A"  108 A'                 
  6.333   6.461   6.841   9.724  23.314  24.066  25.784  25.893
109 A'  110 A'  111 A'  112 A'  113 A'  114 A'   47 A"  115 A'                 
 26.355  27.850  28.328  28.367  28.371  28.515  28.531  28.541
116 A'  117 A'   48 A"  118 A'  119 A'   49 A"  120 A'   50 A"                 
 28.587  28.683  66.695  66.727 127.870 127.900 127.922 151.645
121 A'  122 A'  123 A'  124 A'   51 A"  125 A'  126 A'  127 A'                 
215.7081901.807
128 A'  129 A'                                                                 
 --------------------------------------------------------------

          Ground-State Mulliken Net Atomic Charges

     Atom                 Charge (a.u.)
  ----------------------------------------
      1 F                    -0.077624
      2 Cl                    0.274745
      3 F                    -0.083206
      4 I                     0.165322
      5 C                    -0.218675
      6 C                    -0.060562
  ----------------------------------------
  Sum of atomic charges =     0.000000

 -----------------------------------------------------------------
                    Cartesian Multipole Moments
 -----------------------------------------------------------------
    Charge (ESU x 10^10)
                -0.0000
    Dipole Moment (Debye)
         X      -0.5834      Y      -0.4755      Z      -0.0000
       Tot       0.7527
    Quadrupole Moments (Debye-Ang)
        XX     -62.4918     XY       1.5248     YY     -61.3459
        XZ      -0.0000     YZ      -0.0000     ZZ     -62.2325
    Octopole Moments (Debye-Ang^2)
       XXX     -45.8020    XXY       1.6167    XYY     -21.9675
       YYY      21.9867    XXZ      -0.0000    XYZ      -0.0000
       YYZ      -0.0000    XZZ      -9.5232    YZZ       7.2393
       ZZZ      -0.0000
    Hexadecapole Moments (Debye-Ang^3)
      XXXX    -735.7537   XXXY     -87.7136   XXYY    -228.6578
      XYYY     -86.5604   YYYY    -641.6087   XXXZ      -0.0000
      XXYZ       0.0000   XYYZ       0.0000   YYYZ      -0.0000
      XXZZ    -129.5028   XYZZ     -32.3287   YYZZ    -128.0287
      XZZZ       0.0000   YZZZ      -0.0000   ZZZZ     -74.1928
 -----------------------------------------------------------------
 Calculating analytic gradient of the SCF energy
 Gradient of SCF Energy
            1           2           3           4           5           6
    1  -0.0000717  -0.0012415   0.0000583  -0.0002856  -0.0001869   0.0017274
    2   0.0001512   0.0036172  -0.0000200  -0.0004239   0.0004170  -0.0037415
    3  -0.0000000  -0.0000000   0.0000000   0.0000000  -0.0000000   0.0000000
 Max gradient component =       3.741E-03
 RMS gradient           =       1.336E-03
 Gradient time:  CPU 9.56 s  wall 2.49 s
 Geometry Optimization Parameters
   NAtoms,    NIC,     NZ,  NCons,   NDum,   NFix, NCnnct, MaxDiis
        6      32       0       0       0       0       0       0

 Cartesian Hessian Update
 Hessian Updated using BFGS Update


** GEOMETRY OPTIMIZATION IN DELOCALIZED INTERNAL COORDINATES **
   Searching for a Minimum

   Optimization Cycle:  15

                       Coordinates (Angstroms)
     ATOM                X               Y               Z
      1  F         2.7794931713    0.9623855349    0.0000000000
      2  Cl       -0.0053029338    1.9923538764    0.0000000000
      3  F         2.3316701953   -1.1634087566    0.0000000000
      4  I        -0.9227898715   -1.1815540907    0.0000000000
      5  C         1.8232765249    0.0542812298    0.0000000000
      6  C         0.5221182781    0.3270728673    0.0000000000
   Point Group: cs    Number of degrees of freedom:     9


   Energy is  -7655.673943593

 Hessian Updated using BFGS Update

  9 Hessian modes will be used to form the next step
  Hessian Eigenvalues:
     0.055886    0.235208    0.255977    0.262481    0.285011    0.408631
     0.435277    0.543216    0.995010

 Minimum Search - Taking Simple RFO Step
 Searching for Lamda that Minimizes Along All modes
 Value Taken    Lamda =  -0.00003870
 Step Taken.  Stepsize is  0.012307

                             Maximum     Tolerance    Cnvgd?
         Gradient           0.001862      0.000300      NO
         Displacement       0.006911      0.001200      NO
         Energy change     -0.000046      0.000001      NO


 New Cartesian Coordinates Obtained by Inverse Iteration

 Displacement from previous Coordinates is:  0.012039
 ----------------------------------------------------------------
             Standard Nuclear Orientation (Angstroms)
    I     Atom           X                Y                Z
 ----------------------------------------------------------------
    1      F       2.7785696221     0.9621251369     0.0000000000
    2      Cl     -0.0020767090     1.9909018689     0.0000000000
    3      F       2.3298065543    -1.1629211467     0.0000000000
    4      I      -0.9195058030    -1.1826984821     0.0000000000
    5      C       1.8215001310     0.0545731170     0.0000000000
    6      C       0.5201715688     0.3291501671     0.0000000000
 ----------------------------------------------------------------
 Molecular Point Group                 Cs    NOp =  2
 Largest Abelian Subgroup              Cs    NOp =  2
 Nuclear Repulsion Energy =   618.5953912753 hartrees
 There are       50 alpha and       50 beta electrons
 Applying Cartesian multipole field
    Component          Value
    ---------          -----
     (2,0,0)        1.00000E-11
     (0,2,0)        2.00000E-11
     (0,0,2)       -3.00000E-11
 Nucleus-field energy     =     0.0000000182 hartrees
 Requested basis set is 6-311++G(d,p)
 There are 61 shells and 180 basis functions
 A cutoff of  1.0D-11 yielded   1517 shell pairs
 There are     14090 function pairs (     15692 Cartesian)
 Smallest overlap matrix eigenvalue = 7.91E-05
 Guess MOs from SCF MO coefficient file

 -----------------------------------------------------------------------
  General SCF calculation program by
  Eric Jon Sundstrom, Paul Horn, Yuezhi Mao, Dmitri Zuev, Alec White,
  David Stuck, Shaama M.S., Shane Yost, Joonho Lee, David Small,
  Daniel Levine, Susi Lehtola, Hugh Burton, Evgeny Epifanovsky
 -----------------------------------------------------------------------
 Exchange:     0.2000 Hartree-Fock + 0.0800 Slater + 0.7200 B88
 Correlation:  0.1900 VWN1RPA + 0.8100 LYP
 Using SG-1 standard quadrature grid
 using 4 threads for integral computing
 -------------------------------------------------------
 OpenMP Integral computing Module                
 Release: version 2.0, May 2017, Q-Chem Inc. Pleasanton 
 -------------------------------------------------------
 -------------------------------------------------------
 OpenMP BLAS3 based DFT computing Module                
 Release: version 1.0, May 2013, Q-Chem Inc. Pittsburgh 
 -------------------------------------------------------
 A restricted SCF calculation will be
 performed using DIIS
 SCF converges when DIIS error is below 1.0e-08
 ---------------------------------------
  Cycle       Energy         DIIS error
 ---------------------------------------
    1   -7655.6739561819      4.78e-05  
    2   -7655.6739672134      2.14e-05  
    3   -7655.6739657866      2.88e-05  
    4   -7655.6739689933      4.09e-06  
    5   -7655.6739690549      1.28e-06  
    6   -7655.6739690589      3.47e-07  
    7   -7655.6739690593      1.09e-07  
    8   -7655.6739690595      3.68e-08  
    9   -7655.6739690595      7.39e-09  Convergence criterion met
 ---------------------------------------
 SCF time:   CPU 23.21s  wall 6.00s 
 SCF   energy in the final basis set =    -7655.6739690595
 Total energy in the final basis set =    -7655.6739690595

 --------------------------------------------------------------
             Orbital Energies (a.u.) and Symmetries
 --------------------------------------------------------------

 Alpha MOs, Restricted
 -- Occupied --                  
******* -176.33 -165.73 -165.73 -165.73 -101.59  -35.83  -31.32
  1 A'    2 A'    3 A'    1 A"    4 A'    5 A'    6 A'    7 A'                 
-31.313 -31.313 -24.751 -24.751 -22.970 -22.968 -22.968 -22.964
  2 A"    8 A'    9 A'   10 A'   11 A'    3 A"   12 A'   13 A'                 
-22.964 -10.381 -10.295  -9.503  -7.268  -7.257  -7.257  -6.375
  4 A"   14 A'   15 A'   16 A'   17 A'    5 A"   18 A'   19 A'                 
 -4.789  -4.772  -4.772  -2.055  -2.049  -2.049  -2.035  -2.035
 20 A'   21 A'    6 A"   22 A'   23 A'    7 A"    8 A"   24 A'                 
 -1.329  -1.269  -0.915  -0.799  -0.701  -0.651  -0.614  -0.562
 25 A'   26 A'   27 A'   28 A'   29 A'   30 A'   31 A'    9 A"                 
 -0.535  -0.483  -0.478  -0.470  -0.430  -0.401  -0.347  -0.314
 32 A'   10 A"   33 A'   34 A'   35 A'   11 A"   36 A'   12 A"                 
 -0.292  -0.264
 37 A'   13 A"                                                                 
 -- Virtual --                   
 -0.074  -0.025  -0.019  -0.000   0.037   0.052   0.054   0.073
 38 A'   14 A"   39 A'   40 A'   41 A'   42 A'   15 A"   43 A'                 
  0.085   0.087   0.096   0.112   0.114   0.127   0.158   0.168
 16 A"   44 A'   45 A'   46 A'   17 A"   47 A'   48 A'   49 A'                 
  0.189   0.223   0.228   0.238   0.248   0.270   0.280   0.305
 50 A'   51 A'   18 A"   19 A"   52 A'   53 A'   54 A'   55 A'                 
  0.308   0.332   0.348   0.366   0.380   0.389   0.412   0.417
 20 A"   56 A'   57 A'   58 A'   59 A'   21 A"   60 A'   22 A"                 
  0.445   0.448   0.468   0.480   0.530   0.531   0.579   0.585
 61 A'   23 A"   62 A'   63 A'   24 A"   64 A'   65 A'   25 A"                 
  0.632   0.693   0.729   0.769   0.808   0.832   0.848   0.879
 66 A'   67 A'   68 A'   69 A'   70 A'   26 A"   27 A"   71 A'                 
  0.916   0.956   1.084   1.112   1.136   1.155   1.297   1.300
 72 A'   73 A'   74 A'   28 A"   75 A'   29 A"   76 A'   30 A"                 
  1.327   1.367   1.372   1.391   1.409   1.415   1.430   1.533
 31 A"   77 A'   32 A"   78 A'   79 A'   80 A'   81 A'   82 A'                 
  1.552   1.634   1.665   1.835   1.854   1.903   1.936   2.111
 33 A"   83 A'   84 A'   85 A'   34 A"   86 A'   87 A'   88 A'                 
  2.199   2.235   2.315   2.461   2.576   2.785   2.878   3.024
 89 A'   35 A"   90 A'   91 A'   36 A"   37 A"   92 A'   93 A'                 
  3.147   3.393   3.710   3.729   3.731   3.764   3.910   3.945
 94 A'   95 A'   38 A"   39 A"   96 A'   97 A'   98 A'   40 A"                 
  3.953   3.974   3.979   4.006   4.095   4.213   4.239   4.409
 41 A"   42 A"   99 A'   43 A"  100 A'  101 A'  102 A'  103 A'                 
  4.599   4.901   5.988   6.037   6.070   6.213   6.261   6.325
104 A'  105 A'   44 A"  106 A'  107 A'   45 A"   46 A"  108 A'                 
  6.333   6.461   6.841   9.726  23.314  24.064  25.784  25.893
109 A'  110 A'  111 A'  112 A'  113 A'  114 A'   47 A"  115 A'                 
 26.356  27.851  28.328  28.367  28.371  28.516  28.531  28.541
116 A'  117 A'   48 A"  118 A'  119 A'   49 A"  120 A'   50 A"                 
 28.587  28.683  66.695  66.728 127.871 127.900 127.922 151.645
121 A'  122 A'  123 A'  124 A'   51 A"  125 A'  126 A'  127 A'                 
215.7091901.808
128 A'  129 A'                                                                 

 Beta MOs, Restricted
 -- Occupied --                  
******* -176.33 -165.73 -165.73 -165.73 -101.59  -35.83  -31.32
  1 A'    2 A'    3 A'    1 A"    4 A'    5 A'    6 A'    7 A'                 
-31.313 -31.313 -24.751 -24.751 -22.970 -22.968 -22.968 -22.964
  2 A"    8 A'    9 A'   10 A'   11 A'    3 A"   12 A'   13 A'                 
-22.964 -10.381 -10.295  -9.503  -7.268  -7.257  -7.257  -6.375
  4 A"   14 A'   15 A'   16 A'   17 A'    5 A"   18 A'   19 A'                 
 -4.789  -4.772  -4.772  -2.055  -2.049  -2.049  -2.035  -2.035
 20 A'   21 A'    6 A"   22 A'   23 A'    7 A"    8 A"   24 A'                 
 -1.329  -1.269  -0.915  -0.799  -0.701  -0.651  -0.614  -0.562
 25 A'   26 A'   27 A'   28 A'   29 A'   30 A'   31 A'    9 A"                 
 -0.535  -0.483  -0.478  -0.470  -0.430  -0.401  -0.347  -0.314
 32 A'   10 A"   33 A'   34 A'   35 A'   11 A"   36 A'   12 A"                 
 -0.292  -0.264
 37 A'   13 A"                                                                 
 -- Virtual --                   
 -0.074  -0.025  -0.019  -0.000   0.037   0.052   0.054   0.073
 38 A'   14 A"   39 A'   40 A'   41 A'   42 A'   15 A"   43 A'                 
  0.085   0.087   0.096   0.112   0.114   0.127   0.158   0.168
 16 A"   44 A'   45 A'   46 A'   17 A"   47 A'   48 A'   49 A'                 
  0.189   0.223   0.228   0.238   0.248   0.270   0.280   0.305
 50 A'   51 A'   18 A"   19 A"   52 A'   53 A'   54 A'   55 A'                 
  0.308   0.332   0.348   0.366   0.380   0.389   0.412   0.417
 20 A"   56 A'   57 A'   58 A'   59 A'   21 A"   60 A'   22 A"                 
  0.445   0.448   0.468   0.480   0.530   0.531   0.579   0.585
 61 A'   23 A"   62 A'   63 A'   24 A"   64 A'   65 A'   25 A"                 
  0.632   0.693   0.729   0.769   0.808   0.832   0.848   0.879
 66 A'   67 A'   68 A'   69 A'   70 A'   26 A"   27 A"   71 A'                 
  0.916   0.956   1.084   1.112   1.136   1.155   1.297   1.300
 72 A'   73 A'   74 A'   28 A"   75 A'   29 A"   76 A'   30 A"                 
  1.327   1.367   1.372   1.391   1.409   1.415   1.430   1.533
 31 A"   77 A'   32 A"   78 A'   79 A'   80 A'   81 A'   82 A'                 
  1.552   1.634   1.665   1.835   1.854   1.903   1.936   2.111
 33 A"   83 A'   84 A'   85 A'   34 A"   86 A'   87 A'   88 A'                 
  2.199   2.235   2.315   2.461   2.576   2.785   2.878   3.024
 89 A'   35 A"   90 A'   91 A'   36 A"   37 A"   92 A'   93 A'                 
  3.147   3.393   3.710   3.729   3.731   3.764   3.910   3.945
 94 A'   95 A'   38 A"   39 A"   96 A'   97 A'   98 A'   40 A"                 
  3.953   3.974   3.979   4.006   4.095   4.213   4.239   4.409
 41 A"   42 A"   99 A'   43 A"  100 A'  101 A'  102 A'  103 A'                 
  4.599   4.901   5.988   6.037   6.070   6.213   6.261   6.325
104 A'  105 A'   44 A"  106 A'  107 A'   45 A"   46 A"  108 A'                 
  6.333   6.461   6.841   9.726  23.314  24.064  25.784  25.893
109 A'  110 A'  111 A'  112 A'  113 A'  114 A'   47 A"  115 A'                 
 26.356  27.851  28.328  28.367  28.371  28.516  28.531  28.541
116 A'  117 A'   48 A"  118 A'  119 A'   49 A"  120 A'   50 A"                 
 28.587  28.683  66.695  66.728 127.871 127.900 127.922 151.645
121 A'  122 A'  123 A'  124 A'   51 A"  125 A'  126 A'  127 A'                 
215.7091901.808
128 A'  129 A'                                                                 
 --------------------------------------------------------------

          Ground-State Mulliken Net Atomic Charges

     Atom                 Charge (a.u.)
  ----------------------------------------
      1 F                    -0.077678
      2 Cl                    0.276732
      3 F                    -0.082846
      4 I                     0.164511
      5 C                    -0.216719
      6 C                    -0.064001
  ----------------------------------------
  Sum of atomic charges =     0.000000

 -----------------------------------------------------------------
                    Cartesian Multipole Moments
 -----------------------------------------------------------------
    Charge (ESU x 10^10)
                 0.0000
    Dipole Moment (Debye)
         X      -0.5847      Y      -0.4626      Z       0.0000
       Tot       0.7456
    Quadrupole Moments (Debye-Ang)
        XX     -62.5331     XY       1.5159     YY     -61.3101
        XZ      -0.0000     YZ       0.0000     ZZ     -62.2240
    Octopole Moments (Debye-Ang^2)
       XXX     -46.0881    XXY       1.6791    XYY     -22.0363
       YYY      22.1320    XXZ      -0.0000    XYZ       0.0000
       YYZ       0.0000    XZZ      -9.6230    YZZ       7.2968
       ZZZ       0.0000
    Hexadecapole Moments (Debye-Ang^3)
      XXXX    -734.4298   XXXY     -87.9354   XXYY    -228.4365
      XYYY     -86.4856   YYYY    -641.2639   XXXZ      -0.0000
      XXYZ       0.0000   XYYZ      -0.0000   YYYZ      -0.0000
      XXZZ    -129.2363   XYZZ     -32.3477   YYZZ    -127.9997
      XZZZ       0.0000   YZZZ       0.0000   ZZZZ     -74.1763
 -----------------------------------------------------------------
 Calculating analytic gradient of the SCF energy
 Gradient of SCF Energy
            1           2           3           4           5           6
    1  -0.0000138  -0.0003015   0.0000997   0.0004091  -0.0000187  -0.0001747
    2   0.0001294   0.0018812   0.0001654  -0.0001481   0.0001521  -0.0021799
    3  -0.0000000   0.0000000  -0.0000000   0.0000000   0.0000000  -0.0000000
 Max gradient component =       2.180E-03
 RMS gradient           =       6.944E-04
 Gradient time:  CPU 9.55 s  wall 2.49 s
 Geometry Optimization Parameters
   NAtoms,    NIC,     NZ,  NCons,   NDum,   NFix, NCnnct, MaxDiis
        6      32       0       0       0       0       0       0

 Cartesian Hessian Update
 Hessian Updated using BFGS Update


** GEOMETRY OPTIMIZATION IN DELOCALIZED INTERNAL COORDINATES **
   Searching for a Minimum

   Optimization Cycle:  16

                       Coordinates (Angstroms)
     ATOM                X               Y               Z
      1  F         2.7785696221    0.9621251369    0.0000000000
      2  Cl       -0.0020767090    1.9909018689    0.0000000000
      3  F         2.3298065543   -1.1629211467    0.0000000000
      4  I        -0.9195058030   -1.1826984821    0.0000000000
      5  C         1.8215001310    0.0545731170    0.0000000000
      6  C         0.5201715688    0.3291501671    0.0000000000
   Point Group: cs    Number of degrees of freedom:     9


   Energy is  -7655.673969059

 Hessian Updated using BFGS Update

  9 Hessian modes will be used to form the next step
  Hessian Eigenvalues:
     0.060448    0.164997    0.252141    0.262765    0.279316    0.409029
     0.434687    0.541886    0.933625

 Minimum Search - Taking Simple RFO Step
 Searching for Lamda that Minimizes Along All modes
 Value Taken    Lamda =  -0.00001318
 Step Taken.  Stepsize is  0.010736

                             Maximum     Tolerance    Cnvgd?
         Gradient           0.001157      0.000300      NO
         Displacement       0.008967      0.001200      NO
         Energy change     -0.000025      0.000001      NO


 New Cartesian Coordinates Obtained by Inverse Iteration

 Displacement from previous Coordinates is:  0.006643
 ----------------------------------------------------------------
             Standard Nuclear Orientation (Angstroms)
    I     Atom           X                Y                Z
 ----------------------------------------------------------------
    1      F       2.7789320468     0.9618808260     0.0000000000
    2      Cl     -0.0027898869     1.9884026957     0.0000000000
    3      F       2.3291176628    -1.1630415492     0.0000000000
    4      I      -0.9184490415    -1.1811584697     0.0000000000
    5      C       1.8213916500     0.0547159260     0.0000000000
    6      C       0.5202629332     0.3303312321     0.0000000000
 ----------------------------------------------------------------
 Molecular Point Group                 Cs    NOp =  2
 Largest Abelian Subgroup              Cs    NOp =  2
 Nuclear Repulsion Energy =   618.9900094882 hartrees
 There are       50 alpha and       50 beta electrons
 Applying Cartesian multipole field
    Component          Value
    ---------          -----
     (2,0,0)        1.00000E-11
     (0,2,0)        2.00000E-11
     (0,0,2)       -3.00000E-11
 Nucleus-field energy     =     0.0000000182 hartrees
 Requested basis set is 6-311++G(d,p)
 There are 61 shells and 180 basis functions
 A cutoff of  1.0D-11 yielded   1517 shell pairs
 There are     14090 function pairs (     15692 Cartesian)
 Smallest overlap matrix eigenvalue = 7.89E-05
 Guess MOs from SCF MO coefficient file

 -----------------------------------------------------------------------
  General SCF calculation program by
  Eric Jon Sundstrom, Paul Horn, Yuezhi Mao, Dmitri Zuev, Alec White,
  David Stuck, Shaama M.S., Shane Yost, Joonho Lee, David Small,
  Daniel Levine, Susi Lehtola, Hugh Burton, Evgeny Epifanovsky
 -----------------------------------------------------------------------
 Exchange:     0.2000 Hartree-Fock + 0.0800 Slater + 0.7200 B88
 Correlation:  0.1900 VWN1RPA + 0.8100 LYP
 Using SG-1 standard quadrature grid
 using 4 threads for integral computing
 -------------------------------------------------------
 OpenMP Integral computing Module                
 Release: version 2.0, May 2017, Q-Chem Inc. Pleasanton 
 -------------------------------------------------------
 -------------------------------------------------------
 OpenMP BLAS3 based DFT computing Module                
 Release: version 1.0, May 2013, Q-Chem Inc. Pittsburgh 
 -------------------------------------------------------
 A restricted SCF calculation will be
 performed using DIIS
 SCF converges when DIIS error is below 1.0e-08
 ---------------------------------------
  Cycle       Energy         DIIS error
 ---------------------------------------
    1   -7655.6739732174      2.77e-05  
    2   -7655.6739761851      1.69e-05  
    3   -7655.6739759404      1.87e-05  
    4   -7655.6739773057      2.16e-06  
    5   -7655.6739773210      6.39e-07  
    6   -7655.6739773220      1.55e-07  
    7   -7655.6739773220      6.27e-08  
    8   -7655.6739773220      1.56e-08  
    9   -7655.6739773221      5.15e-09  Convergence criterion met
 ---------------------------------------
 SCF time:   CPU 23.22s  wall 6.00s 
 SCF   energy in the final basis set =    -7655.6739773221
 Total energy in the final basis set =    -7655.6739773221

 --------------------------------------------------------------
             Orbital Energies (a.u.) and Symmetries
 --------------------------------------------------------------

 Alpha MOs, Restricted
 -- Occupied --                  
******* -176.33 -165.73 -165.73 -165.73 -101.59  -35.83  -31.32
  1 A'    2 A'    3 A'    1 A"    4 A'    5 A'    6 A'    7 A'                 
-31.313 -31.313 -24.751 -24.751 -22.970 -22.968 -22.968 -22.963
  2 A"    8 A'    9 A'   10 A'   11 A'    3 A"   12 A'   13 A'                 
-22.963 -10.381 -10.295  -9.503  -7.268  -7.257  -7.257  -6.375
  4 A"   14 A'   15 A'   16 A'   17 A'    5 A"   18 A'   19 A'                 
 -4.789  -4.772  -4.772  -2.055  -2.049  -2.049  -2.035  -2.035
 20 A'   21 A'    6 A"   22 A'   23 A'    7 A"    8 A"   24 A'                 
 -1.329  -1.269  -0.916  -0.799  -0.701  -0.651  -0.614  -0.562
 25 A'   26 A'   27 A'   28 A'   29 A'   30 A'   31 A'    9 A"                 
 -0.535  -0.483  -0.478  -0.470  -0.430  -0.402  -0.347  -0.314
 32 A'   10 A"   33 A'   34 A'   35 A'   11 A"   36 A'   12 A"                 
 -0.292  -0.263
 37 A'   13 A"                                                                 
 -- Virtual --                   
 -0.074  -0.025  -0.018  -0.000   0.037   0.052   0.054   0.073
 38 A'   14 A"   39 A'   40 A'   41 A'   42 A'   15 A"   43 A'                 
  0.085   0.087   0.096   0.112   0.114   0.127   0.158   0.168
 16 A"   44 A'   45 A'   46 A'   17 A"   47 A'   48 A'   49 A'                 
  0.189   0.223   0.228   0.238   0.248   0.270   0.280   0.305
 50 A'   51 A'   18 A"   19 A"   52 A'   53 A'   54 A'   55 A'                 
  0.308   0.332   0.348   0.366   0.380   0.389   0.411   0.417
 20 A"   56 A'   57 A'   58 A'   59 A'   21 A"   60 A'   22 A"                 
  0.446   0.448   0.468   0.480   0.530   0.531   0.580   0.585
 61 A'   23 A"   62 A'   63 A'   24 A"   64 A'   65 A'   25 A"                 
  0.632   0.693   0.729   0.769   0.808   0.831   0.847   0.879
 66 A'   67 A'   68 A'   69 A'   70 A'   26 A"   27 A"   71 A'                 
  0.917   0.957   1.085   1.112   1.137   1.155   1.297   1.300
 72 A'   73 A'   74 A'   28 A"   75 A'   29 A"   76 A'   30 A"                 
  1.327   1.367   1.372   1.391   1.409   1.415   1.430   1.533
 31 A"   77 A'   32 A"   78 A'   79 A'   80 A'   81 A'   82 A'                 
  1.552   1.635   1.665   1.835   1.854   1.903   1.937   2.111
 33 A"   83 A'   84 A'   85 A'   34 A"   86 A'   87 A'   88 A'                 
  2.200   2.235   2.315   2.462   2.577   2.785   2.879   3.024
 89 A'   35 A"   90 A'   91 A'   36 A"   37 A"   92 A'   93 A'                 
  3.148   3.395   3.710   3.729   3.731   3.764   3.910   3.945
 94 A'   95 A'   38 A"   39 A"   96 A'   97 A'   98 A'   40 A"                 
  3.953   3.974   3.980   4.007   4.096   4.213   4.239   4.409
 41 A"   42 A"   99 A'   43 A"  100 A'  101 A'  102 A'  103 A'                 
  4.599   4.901   5.988   6.037   6.070   6.213   6.261   6.325
104 A'  105 A'   44 A"  106 A'  107 A'   45 A"   46 A"  108 A'                 
  6.333   6.461   6.841   9.727  23.315  24.064  25.784  25.894
109 A'  110 A'  111 A'  112 A'  113 A'  114 A'   47 A"  115 A'                 
 26.357  27.851  28.329  28.367  28.372  28.516  28.531  28.542
116 A'  117 A'   48 A"  118 A'  119 A'   49 A"  120 A'   50 A"                 
 28.588  28.683  66.695  66.728 127.871 127.900 127.923 151.645
121 A'  122 A'  123 A'  124 A'   51 A"  125 A'  126 A'  127 A'                 
215.7111901.808
128 A'  129 A'                                                                 

 Beta MOs, Restricted
 -- Occupied --                  
******* -176.33 -165.73 -165.73 -165.73 -101.59  -35.83  -31.32
  1 A'    2 A'    3 A'    1 A"    4 A'    5 A'    6 A'    7 A'                 
-31.313 -31.313 -24.751 -24.751 -22.970 -22.968 -22.968 -22.963
  2 A"    8 A'    9 A'   10 A'   11 A'    3 A"   12 A'   13 A'                 
-22.963 -10.381 -10.295  -9.503  -7.268  -7.257  -7.257  -6.375
  4 A"   14 A'   15 A'   16 A'   17 A'    5 A"   18 A'   19 A'                 
 -4.789  -4.772  -4.772  -2.055  -2.049  -2.049  -2.035  -2.035
 20 A'   21 A'    6 A"   22 A'   23 A'    7 A"    8 A"   24 A'                 
 -1.329  -1.269  -0.916  -0.799  -0.701  -0.651  -0.614  -0.562
 25 A'   26 A'   27 A'   28 A'   29 A'   30 A'   31 A'    9 A"                 
 -0.535  -0.483  -0.478  -0.470  -0.430  -0.402  -0.347  -0.314
 32 A'   10 A"   33 A'   34 A'   35 A'   11 A"   36 A'   12 A"                 
 -0.292  -0.263
 37 A'   13 A"                                                                 
 -- Virtual --                   
 -0.074  -0.025  -0.018  -0.000   0.037   0.052   0.054   0.073
 38 A'   14 A"   39 A'   40 A'   41 A'   42 A'   15 A"   43 A'                 
  0.085   0.087   0.096   0.112   0.114   0.127   0.158   0.168
 16 A"   44 A'   45 A'   46 A'   17 A"   47 A'   48 A'   49 A'                 
  0.189   0.223   0.228   0.238   0.248   0.270   0.280   0.305
 50 A'   51 A'   18 A"   19 A"   52 A'   53 A'   54 A'   55 A'                 
  0.308   0.332   0.348   0.366   0.380   0.389   0.411   0.417
 20 A"   56 A'   57 A'   58 A'   59 A'   21 A"   60 A'   22 A"                 
  0.446   0.448   0.468   0.480   0.530   0.531   0.580   0.585
 61 A'   23 A"   62 A'   63 A'   24 A"   64 A'   65 A'   25 A"                 
  0.632   0.693   0.729   0.769   0.808   0.831   0.847   0.879
 66 A'   67 A'   68 A'   69 A'   70 A'   26 A"   27 A"   71 A'                 
  0.917   0.957   1.085   1.112   1.137   1.155   1.297   1.300
 72 A'   73 A'   74 A'   28 A"   75 A'   29 A"   76 A'   30 A"                 
  1.327   1.367   1.372   1.391   1.409   1.415   1.430   1.533
 31 A"   77 A'   32 A"   78 A'   79 A'   80 A'   81 A'   82 A'                 
  1.552   1.635   1.665   1.835   1.854   1.903   1.937   2.111
 33 A"   83 A'   84 A'   85 A'   34 A"   86 A'   87 A'   88 A'                 
  2.200   2.235   2.315   2.462   2.577   2.785   2.879   3.024
 89 A'   35 A"   90 A'   91 A'   36 A"   37 A"   92 A'   93 A'                 
  3.148   3.395   3.710   3.729   3.731   3.764   3.910   3.945
 94 A'   95 A'   38 A"   39 A"   96 A'   97 A'   98 A'   40 A"                 
  3.953   3.974   3.980   4.007   4.096   4.213   4.239   4.409
 41 A"   42 A"   99 A'   43 A"  100 A'  101 A'  102 A'  103 A'                 
  4.599   4.901   5.988   6.037   6.070   6.213   6.261   6.325
104 A'  105 A'   44 A"  106 A'  107 A'   45 A"   46 A"  108 A'                 
  6.333   6.461   6.841   9.727  23.315  24.064  25.784  25.894
109 A'  110 A'  111 A'  112 A'  113 A'  114 A'   47 A"  115 A'                 
 26.357  27.851  28.329  28.367  28.372  28.516  28.531  28.542
116 A'  117 A'   48 A"  118 A'  119 A'   49 A"  120 A'   50 A"                 
 28.588  28.683  66.695  66.728 127.871 127.900 127.923 151.645
121 A'  122 A'  123 A'  124 A'   51 A"  125 A'  126 A'  127 A'                 
215.7111901.808
128 A'  129 A'                                                                 
 --------------------------------------------------------------

          Ground-State Mulliken Net Atomic Charges

     Atom                 Charge (a.u.)
  ----------------------------------------
      1 F                    -0.077906
      2 Cl                    0.278653
      3 F                    -0.082844
      4 I                     0.164086
      5 C                    -0.216138
      6 C                    -0.065851
  ----------------------------------------
  Sum of atomic charges =     0.000000

 -----------------------------------------------------------------
                    Cartesian Multipole Moments
 -----------------------------------------------------------------
    Charge (ESU x 10^10)
                 0.0000
    Dipole Moment (Debye)
         X      -0.5851      Y      -0.4498      Z       0.0000
       Tot       0.7380
    Quadrupole Moments (Debye-Ang)
        XX     -62.5449     XY       1.5061     YY     -61.3044
        XZ      -0.0000     YZ       0.0000     ZZ     -62.2177
    Octopole Moments (Debye-Ang^2)
       XXX     -46.1578    XXY       1.6824    XYY     -22.0411
       YYY      22.1398    XXZ      -0.0000    XYZ      -0.0000
       YYZ       0.0000    XZZ      -9.6403    YZZ       7.2947
       ZZZ      -0.0000
    Hexadecapole Moments (Debye-Ang^3)
      XXXX    -734.1912   XXXY     -87.7432   XXYY    -228.1766
      XYYY     -86.2942   YYYY    -640.0059   XXXZ      -0.0000
      XXYZ       0.0000   XYYZ       0.0000   YYYZ       0.0000
      XXZZ    -129.1806   XYZZ     -32.2617   YYZZ    -127.7537
      XZZZ       0.0000   YZZZ       0.0000   ZZZZ     -74.1652
 -----------------------------------------------------------------
 Calculating analytic gradient of the SCF energy
 Gradient of SCF Energy
            1           2           3           4           5           6
    1  -0.0000289  -0.0000333   0.0001095   0.0007386  -0.0000895  -0.0006964
    2   0.0001199   0.0005594   0.0001388   0.0002682   0.0001057  -0.0011920
    3   0.0000000  -0.0000000   0.0000000  -0.0000000  -0.0000000  -0.0000000
 Max gradient component =       1.192E-03
 RMS gradient           =       4.016E-04
 Gradient time:  CPU 9.62 s  wall 2.51 s
 Geometry Optimization Parameters
   NAtoms,    NIC,     NZ,  NCons,   NDum,   NFix, NCnnct, MaxDiis
        6      32       0       0       0       0       0       0

 Cartesian Hessian Update
 Hessian Updated using BFGS Update


** GEOMETRY OPTIMIZATION IN DELOCALIZED INTERNAL COORDINATES **
   Searching for a Minimum

   Optimization Cycle:  17

                       Coordinates (Angstroms)
     ATOM                X               Y               Z
      1  F         2.7789320468    0.9618808260    0.0000000000
      2  Cl       -0.0027898869    1.9884026957    0.0000000000
      3  F         2.3291176628   -1.1630415492    0.0000000000
      4  I        -0.9184490415   -1.1811584697    0.0000000000
      5  C         1.8213916500    0.0547159260    0.0000000000
      6  C         0.5202629332    0.3303312321    0.0000000000
   Point Group: cs    Number of degrees of freedom:     9


   Energy is  -7655.673977322

 Hessian Updated using BFGS Update

  9 Hessian modes will be used to form the next step
  Hessian Eigenvalues:
     0.047598    0.168692    0.250843    0.262915    0.293171    0.409303
     0.434316    0.541223    0.831326

 Minimum Search - Taking Simple RFO Step
 Searching for Lamda that Minimizes Along All modes
 Value Taken    Lamda =  -0.00000307
 Step Taken.  Stepsize is  0.005863

                             Maximum     Tolerance    Cnvgd?
         Gradient           0.000691      0.000300      NO
         Displacement       0.004473      0.001200      NO
         Energy change     -0.000008      0.000001      NO


 New Cartesian Coordinates Obtained by Inverse Iteration

 Displacement from previous Coordinates is:  0.004533
 ----------------------------------------------------------------
             Standard Nuclear Orientation (Angstroms)
    I     Atom           X                Y                Z
 ----------------------------------------------------------------
    1      F       2.7795576202     0.9617022761     0.0000000000
    2      Cl     -0.0041230082     1.9871552897     0.0000000000
    3      F       2.3291505527    -1.1631824869     0.0000000000
    4      I      -0.9187842258    -1.1800900691     0.0000000000
    5      C       1.8218723630     0.0547563284     0.0000000000
    6      C       0.5207920625     0.3307893228     0.0000000000
 ----------------------------------------------------------------
 Molecular Point Group                 Cs    NOp =  2
 Largest Abelian Subgroup              Cs    NOp =  2
 Nuclear Repulsion Energy =   619.0798314010 hartrees
 There are       50 alpha and       50 beta electrons
 Applying Cartesian multipole field
    Component          Value
    ---------          -----
     (2,0,0)        1.00000E-11
     (0,2,0)        2.00000E-11
     (0,0,2)       -3.00000E-11
 Nucleus-field energy     =     0.0000000182 hartrees
 Requested basis set is 6-311++G(d,p)
 There are 61 shells and 180 basis functions
 A cutoff of  1.0D-11 yielded   1517 shell pairs
 There are     14090 function pairs (     15692 Cartesian)
 Smallest overlap matrix eigenvalue = 7.87E-05
 Guess MOs from SCF MO coefficient file

 -----------------------------------------------------------------------
  General SCF calculation program by
  Eric Jon Sundstrom, Paul Horn, Yuezhi Mao, Dmitri Zuev, Alec White,
  David Stuck, Shaama M.S., Shane Yost, Joonho Lee, David Small,
  Daniel Levine, Susi Lehtola, Hugh Burton, Evgeny Epifanovsky
 -----------------------------------------------------------------------
 Exchange:     0.2000 Hartree-Fock + 0.0800 Slater + 0.7200 B88
 Correlation:  0.1900 VWN1RPA + 0.8100 LYP
 Using SG-1 standard quadrature grid
 using 4 threads for integral computing
 -------------------------------------------------------
 OpenMP Integral computing Module                
 Release: version 2.0, May 2017, Q-Chem Inc. Pleasanton 
 -------------------------------------------------------
 -------------------------------------------------------
 OpenMP BLAS3 based DFT computing Module                
 Release: version 1.0, May 2013, Q-Chem Inc. Pittsburgh 
 -------------------------------------------------------
 A restricted SCF calculation will be
 performed using DIIS
 SCF converges when DIIS error is below 1.0e-08
 ---------------------------------------
  Cycle       Energy         DIIS error
 ---------------------------------------
    1   -7655.6739780832      1.43e-05  
    2   -7655.6739793245      4.76e-06  
    3   -7655.6739792302      6.96e-06  
    4   -7655.6739794158      1.25e-06  
    5   -7655.6739794219      2.94e-07  
    6   -7655.6739794221      1.26e-07  
    7   -7655.6739794223      2.63e-08  
    8   -7655.6739794222      9.79e-09  Convergence criterion met
 ---------------------------------------
 SCF time:   CPU 20.69s  wall 5.00s 
 SCF   energy in the final basis set =    -7655.6739794222
 Total energy in the final basis set =    -7655.6739794222

 --------------------------------------------------------------
             Orbital Energies (a.u.) and Symmetries
 --------------------------------------------------------------

 Alpha MOs, Restricted
 -- Occupied --                  
******* -176.33 -165.73 -165.73 -165.73 -101.59  -35.83  -31.32
  1 A'    2 A'    3 A'    1 A"    4 A'    5 A'    6 A'    7 A'                 
-31.313 -31.312 -24.751 -24.751 -22.970 -22.968 -22.968 -22.963
  2 A"    8 A'    9 A'   10 A'   11 A'    3 A"   12 A'   13 A'                 
-22.963 -10.381 -10.295  -9.503  -7.268  -7.258  -7.257  -6.375
  4 A"   14 A'   15 A'   16 A'   17 A'    5 A"   18 A'   19 A'                 
 -4.788  -4.772  -4.772  -2.055  -2.049  -2.049  -2.035  -2.035
 20 A'   21 A'    6 A"   22 A'   23 A'    7 A"    8 A"   24 A'                 
 -1.329  -1.269  -0.916  -0.799  -0.701  -0.651  -0.614  -0.562
 25 A'   26 A'   27 A'   28 A'   29 A'   30 A'   31 A'    9 A"                 
 -0.535  -0.483  -0.478  -0.470  -0.430  -0.402  -0.347  -0.314
 32 A'   10 A"   33 A'   34 A'   35 A'   11 A"   36 A'   12 A"                 
 -0.292  -0.263
 37 A'   13 A"                                                                 
 -- Virtual --                   
 -0.074  -0.025  -0.018  -0.000   0.037   0.052   0.054   0.073
 38 A'   14 A"   39 A'   40 A'   41 A'   42 A'   15 A"   43 A'                 
  0.085   0.087   0.096   0.112   0.114   0.127   0.158   0.168
 16 A"   44 A'   45 A'   46 A'   17 A"   47 A'   48 A'   49 A'                 
  0.189   0.223   0.228   0.238   0.248   0.270   0.280   0.305
 50 A'   51 A'   18 A"   19 A"   52 A'   53 A'   54 A'   55 A'                 
  0.308   0.332   0.348   0.366   0.380   0.389   0.411   0.417
 20 A"   56 A'   57 A'   58 A'   59 A'   21 A"   60 A'   22 A"                 
  0.446   0.447   0.468   0.480   0.530   0.531   0.580   0.585
 61 A'   23 A"   62 A'   63 A'   24 A"   64 A'   65 A'   25 A"                 
  0.632   0.693   0.729   0.769   0.808   0.831   0.847   0.879
 66 A'   67 A'   68 A'   69 A'   70 A'   26 A"   27 A"   71 A'                 
  0.917   0.956   1.085   1.112   1.137   1.155   1.297   1.300
 72 A'   73 A'   74 A'   28 A"   75 A'   29 A"   76 A'   30 A"                 
  1.327   1.367   1.372   1.391   1.409   1.415   1.430   1.533
 31 A"   77 A'   32 A"   78 A'   79 A'   80 A'   81 A'   82 A'                 
  1.553   1.635   1.666   1.835   1.854   1.903   1.937   2.111
 33 A"   83 A'   84 A'   85 A'   34 A"   86 A'   87 A'   88 A'                 
  2.200   2.235   2.316   2.462   2.577   2.785   2.878   3.024
 89 A'   35 A"   90 A'   91 A'   36 A"   37 A"   92 A'   93 A'                 
  3.148   3.395   3.710   3.729   3.731   3.764   3.910   3.945
 94 A'   95 A'   38 A"   39 A"   96 A'   97 A'   98 A'   40 A"                 
  3.953   3.974   3.980   4.007   4.096   4.213   4.240   4.409
 41 A"   42 A"   99 A'   43 A"  100 A'  101 A'  102 A'  103 A'                 
  4.599   4.901   5.988   6.037   6.070   6.213   6.261   6.325
104 A'  105 A'   44 A"  106 A'  107 A'   45 A"   46 A"  108 A'                 
  6.333   6.461   6.841   9.728  23.315  24.064  25.784  25.894
109 A'  110 A'  111 A'  112 A'  113 A'  114 A'   47 A"  115 A'                 
 26.358  27.851  28.329  28.367  28.372  28.516  28.531  28.542
116 A'  117 A'   48 A"  118 A'  119 A'   49 A"  120 A'   50 A"                 
 28.588  28.683  66.695  66.728 127.871 127.900 127.923 151.645
121 A'  122 A'  123 A'  124 A'   51 A"  125 A'  126 A'  127 A'                 
215.7111901.808
128 A'  129 A'                                                                 

 Beta MOs, Restricted
 -- Occupied --                  
******* -176.33 -165.73 -165.73 -165.73 -101.59  -35.83  -31.32
  1 A'    2 A'    3 A'    1 A"    4 A'    5 A'    6 A'    7 A'                 
-31.313 -31.312 -24.751 -24.751 -22.970 -22.968 -22.968 -22.963
  2 A"    8 A'    9 A'   10 A'   11 A'    3 A"   12 A'   13 A'                 
-22.963 -10.381 -10.295  -9.503  -7.268  -7.258  -7.257  -6.375
  4 A"   14 A'   15 A'   16 A'   17 A'    5 A"   18 A'   19 A'                 
 -4.788  -4.772  -4.772  -2.055  -2.049  -2.049  -2.035  -2.035
 20 A'   21 A'    6 A"   22 A'   23 A'    7 A"    8 A"   24 A'                 
 -1.329  -1.269  -0.916  -0.799  -0.701  -0.651  -0.614  -0.562
 25 A'   26 A'   27 A'   28 A'   29 A'   30 A'   31 A'    9 A"                 
 -0.535  -0.483  -0.478  -0.470  -0.430  -0.402  -0.347  -0.314
 32 A'   10 A"   33 A'   34 A'   35 A'   11 A"   36 A'   12 A"                 
 -0.292  -0.263
 37 A'   13 A"                                                                 
 -- Virtual --                   
 -0.074  -0.025  -0.018  -0.000   0.037   0.052   0.054   0.073
 38 A'   14 A"   39 A'   40 A'   41 A'   42 A'   15 A"   43 A'                 
  0.085   0.087   0.096   0.112   0.114   0.127   0.158   0.168
 16 A"   44 A'   45 A'   46 A'   17 A"   47 A'   48 A'   49 A'                 
  0.189   0.223   0.228   0.238   0.248   0.270   0.280   0.305
 50 A'   51 A'   18 A"   19 A"   52 A'   53 A'   54 A'   55 A'                 
  0.308   0.332   0.348   0.366   0.380   0.389   0.411   0.417
 20 A"   56 A'   57 A'   58 A'   59 A'   21 A"   60 A'   22 A"                 
  0.446   0.447   0.468   0.480   0.530   0.531   0.580   0.585
 61 A'   23 A"   62 A'   63 A'   24 A"   64 A'   65 A'   25 A"                 
  0.632   0.693   0.729   0.769   0.808   0.831   0.847   0.879
 66 A'   67 A'   68 A'   69 A'   70 A'   26 A"   27 A"   71 A'                 
  0.917   0.956   1.085   1.112   1.137   1.155   1.297   1.300
 72 A'   73 A'   74 A'   28 A"   75 A'   29 A"   76 A'   30 A"                 
  1.327   1.367   1.372   1.391   1.409   1.415   1.430   1.533
 31 A"   77 A'   32 A"   78 A'   79 A'   80 A'   81 A'   82 A'                 
  1.553   1.635   1.666   1.835   1.854   1.903   1.937   2.111
 33 A"   83 A'   84 A'   85 A'   34 A"   86 A'   87 A'   88 A'                 
  2.200   2.235   2.316   2.462   2.577   2.785   2.878   3.024
 89 A'   35 A"   90 A'   91 A'   36 A"   37 A"   92 A'   93 A'                 
  3.148   3.395   3.710   3.729   3.731   3.764   3.910   3.945
 94 A'   95 A'   38 A"   39 A"   96 A'   97 A'   98 A'   40 A"                 
  3.953   3.974   3.980   4.007   4.096   4.213   4.240   4.409
 41 A"   42 A"   99 A'   43 A"  100 A'  101 A'  102 A'  103 A'                 
  4.599   4.901   5.988   6.037   6.070   6.213   6.261   6.325
104 A'  105 A'   44 A"  106 A'  107 A'   45 A"   46 A"  108 A'                 
  6.333   6.461   6.841   9.728  23.315  24.064  25.784  25.894
109 A'  110 A'  111 A'  112 A'  113 A'  114 A'   47 A"  115 A'                 
 26.358  27.851  28.329  28.367  28.372  28.516  28.531  28.542
116 A'  117 A'   48 A"  118 A'  119 A'   49 A"  120 A'   50 A"                 
 28.588  28.683  66.695  66.728 127.871 127.900 127.923 151.645
121 A'  122 A'  123 A'  124 A'   51 A"  125 A'  126 A'  127 A'                 
215.7111901.808
128 A'  129 A'                                                                 
 --------------------------------------------------------------

          Ground-State Mulliken Net Atomic Charges

     Atom                 Charge (a.u.)
  ----------------------------------------
      1 F                    -0.078019
      2 Cl                    0.279577
      3 F                    -0.082892
      4 I                     0.163883
      5 C                    -0.216145
      6 C                    -0.066404
  ----------------------------------------
  Sum of atomic charges =     0.000000

 -----------------------------------------------------------------
                    Cartesian Multipole Moments
 -----------------------------------------------------------------
    Charge (ESU x 10^10)
                -0.0000
    Dipole Moment (Debye)
         X      -0.5842      Y      -0.4437      Z      -0.0000
       Tot       0.7336
    Quadrupole Moments (Debye-Ang)
        XX     -62.5413     XY       1.5016     YY     -61.3079
        XZ      -0.0000     YZ       0.0000     ZZ     -62.2168
    Octopole Moments (Debye-Ang^2)
       XXX     -46.1107    XXY       1.6728    XYY     -22.0219
       YYY      22.1270    XXZ      -0.0000    XYZ       0.0000
       YYZ      -0.0000    XZZ      -9.6210    YZZ       7.2853
       ZZZ      -0.0000
    Hexadecapole Moments (Debye-Ang^3)
      XXXX    -734.4604   XXXY     -87.6017   XXYY    -228.0862
      XYYY     -86.2211   YYYY    -639.3485   XXXZ      -0.0000
      XXYZ       0.0000   XYYZ      -0.0000   YYYZ      -0.0000
      XXZZ    -129.2284   XYZZ     -32.2139   YYZZ    -127.6158
      XZZZ      -0.0000   YZZZ       0.0000   ZZZZ     -74.1656
 -----------------------------------------------------------------
 Calculating analytic gradient of the SCF energy
 Gradient of SCF Energy
            1           2           3           4           5           6
    1  -0.0000684  -0.0000861   0.0001014   0.0006867   0.0000286  -0.0006621
    2   0.0000844   0.0001036   0.0001261   0.0003804   0.0000816  -0.0007761
    3  -0.0000000  -0.0000000   0.0000000   0.0000000  -0.0000000   0.0000000
 Max gradient component =       7.761E-04
 RMS gradient           =       3.092E-04
 Gradient time:  CPU 9.64 s  wall 2.51 s
 Geometry Optimization Parameters
   NAtoms,    NIC,     NZ,  NCons,   NDum,   NFix, NCnnct, MaxDiis
        6      32       0       0       0       0       0       0

 Cartesian Hessian Update
 Hessian Updated using BFGS Update


** GEOMETRY OPTIMIZATION IN DELOCALIZED INTERNAL COORDINATES **
   Searching for a Minimum

   Optimization Cycle:  18

                       Coordinates (Angstroms)
     ATOM                X               Y               Z
      1  F         2.7795576202    0.9617022761    0.0000000000
      2  Cl       -0.0041230082    1.9871552897    0.0000000000
      3  F         2.3291505527   -1.1631824869    0.0000000000
      4  I        -0.9187842258   -1.1800900691    0.0000000000
      5  C         1.8218723630    0.0547563284    0.0000000000
      6  C         0.5207920625    0.3307893228    0.0000000000
   Point Group: cs    Number of degrees of freedom:     9


   Energy is  -7655.673979422

 Hessian Updated using BFGS Update

  9 Hessian modes will be used to form the next step
  Hessian Eigenvalues:
     0.048723    0.167263    0.248067    0.262581    0.285290    0.409659
     0.434270    0.518585    0.560633

 Minimum Search - Taking Simple RFO Step
 Searching for Lamda that Minimizes Along All modes
 Value Taken    Lamda =  -0.00000177
 Step Taken.  Stepsize is  0.003282

                             Maximum     Tolerance    Cnvgd?
         Gradient           0.000481      0.000300      NO
         Displacement       0.001910      0.001200      NO
         Energy change     -0.000002      0.000001      NO


 New Cartesian Coordinates Obtained by Inverse Iteration

 Displacement from previous Coordinates is:  0.002939
 ----------------------------------------------------------------
             Standard Nuclear Orientation (Angstroms)
    I     Atom           X                Y                Z
 ----------------------------------------------------------------
    1      F       2.7800926505     0.9616105465     0.0000000000
    2      Cl     -0.0050225421     1.9865630781     0.0000000000
    3      F       2.3291267807    -1.1632965132     0.0000000000
    4      I      -0.9192941814    -1.1797858610     0.0000000000
    5      C       1.8222515875     0.0548250272     0.0000000000
    6      C       0.5213110690     0.3312143834     0.0000000000
 ----------------------------------------------------------------
 Molecular Point Group                 Cs    NOp =  2
 Largest Abelian Subgroup              Cs    NOp =  2
 Nuclear Repulsion Energy =   619.0522354897 hartrees
 There are       50 alpha and       50 beta electrons
 Applying Cartesian multipole field
    Component          Value
    ---------          -----
     (2,0,0)        1.00000E-11
     (0,2,0)        2.00000E-11
     (0,0,2)       -3.00000E-11
 Nucleus-field energy     =     0.0000000182 hartrees
 Requested basis set is 6-311++G(d,p)
 There are 61 shells and 180 basis functions
 A cutoff of  1.0D-11 yielded   1517 shell pairs
 There are     14090 function pairs (     15692 Cartesian)
 Smallest overlap matrix eigenvalue = 7.86E-05
 Guess MOs from SCF MO coefficient file

 -----------------------------------------------------------------------
  General SCF calculation program by
  Eric Jon Sundstrom, Paul Horn, Yuezhi Mao, Dmitri Zuev, Alec White,
  David Stuck, Shaama M.S., Shane Yost, Joonho Lee, David Small,
  Daniel Levine, Susi Lehtola, Hugh Burton, Evgeny Epifanovsky
 -----------------------------------------------------------------------
 Exchange:     0.2000 Hartree-Fock + 0.0800 Slater + 0.7200 B88
 Correlation:  0.1900 VWN1RPA + 0.8100 LYP
 Using SG-1 standard quadrature grid
 using 4 threads for integral computing
 -------------------------------------------------------
 OpenMP Integral computing Module                
 Release: version 2.0, May 2017, Q-Chem Inc. Pleasanton 
 -------------------------------------------------------
 -------------------------------------------------------
 OpenMP BLAS3 based DFT computing Module                
 Release: version 1.0, May 2013, Q-Chem Inc. Pittsburgh 
 -------------------------------------------------------
 A restricted SCF calculation will be
 performed using DIIS
 SCF converges when DIIS error is below 1.0e-08
 ---------------------------------------
  Cycle       Energy         DIIS error
 ---------------------------------------
    1   -7655.6739799582      1.06e-05  
    2   -7655.6739806697      2.36e-06  
    3   -7655.6739806677      2.60e-06  
    4   -7655.6739806929      9.51e-07  
    5   -7655.6739806961      2.58e-07  
    6   -7655.6739806963      9.35e-08  
    7   -7655.6739806963      1.98e-08  
    8   -7655.6739806964      8.36e-09  Convergence criterion met
 ---------------------------------------
 SCF time:   CPU 20.65s  wall 5.00s 
 SCF   energy in the final basis set =    -7655.6739806964
 Total energy in the final basis set =    -7655.6739806964

 --------------------------------------------------------------
             Orbital Energies (a.u.) and Symmetries
 --------------------------------------------------------------

 Alpha MOs, Restricted
 -- Occupied --                  
******* -176.33 -165.73 -165.73 -165.73 -101.59  -35.83  -31.32
  1 A'    2 A'    3 A'    1 A"    4 A'    5 A'    6 A'    7 A'                 
-31.312 -31.312 -24.751 -24.751 -22.970 -22.968 -22.968 -22.963
  2 A"    8 A'    9 A'   10 A'   11 A'    3 A"   12 A'   13 A'                 
-22.963 -10.381 -10.295  -9.503  -7.269  -7.258  -7.258  -6.375
  4 A"   14 A'   15 A'   16 A'   17 A'    5 A"   18 A'   19 A'                 
 -4.788  -4.772  -4.772  -2.054  -2.049  -2.048  -2.035  -2.035
 20 A'   21 A'    6 A"   22 A'   23 A'    7 A"    8 A"   24 A'                 
 -1.329  -1.269  -0.916  -0.799  -0.701  -0.651  -0.614  -0.562
 25 A'   26 A'   27 A'   28 A'   29 A'   30 A'   31 A'    9 A"                 
 -0.536  -0.483  -0.478  -0.470  -0.430  -0.402  -0.347  -0.314
 32 A'   10 A"   33 A'   34 A'   35 A'   11 A"   36 A'   12 A"                 
 -0.292  -0.263
 37 A'   13 A"                                                                 
 -- Virtual --                   
 -0.074  -0.025  -0.018  -0.000   0.037   0.052   0.054   0.073
 38 A'   14 A"   39 A'   40 A'   41 A'   42 A'   15 A"   43 A'                 
  0.085   0.087   0.096   0.112   0.114   0.127   0.158   0.168
 16 A"   44 A'   45 A'   46 A'   17 A"   47 A'   48 A'   49 A'                 
  0.189   0.223   0.228   0.238   0.248   0.269   0.280   0.305
 50 A'   51 A'   18 A"   19 A"   52 A'   53 A'   54 A'   55 A'                 
  0.308   0.332   0.348   0.366   0.380   0.389   0.411   0.417
 20 A"   56 A'   57 A'   58 A'   59 A'   21 A"   60 A'   22 A"                 
  0.446   0.447   0.468   0.480   0.530   0.531   0.580   0.585
 61 A'   23 A"   62 A'   63 A'   24 A"   64 A'   65 A'   25 A"                 
  0.632   0.693   0.729   0.769   0.808   0.831   0.847   0.879
 66 A'   67 A'   68 A'   69 A'   70 A'   26 A"   27 A"   71 A'                 
  0.918   0.956   1.086   1.112   1.138   1.155   1.297   1.300
 72 A'   73 A'   74 A'   28 A"   75 A'   29 A"   76 A'   30 A"                 
  1.327   1.367   1.372   1.391   1.409   1.414   1.430   1.533
 31 A"   77 A'   32 A"   78 A'   79 A'   80 A'   81 A'   82 A'                 
  1.553   1.636   1.666   1.835   1.854   1.903   1.937   2.111
 33 A"   83 A'   84 A'   85 A'   34 A"   86 A'   87 A'   88 A'                 
  2.200   2.235   2.316   2.462   2.577   2.785   2.878   3.024
 89 A'   35 A"   90 A'   91 A'   36 A"   37 A"   92 A'   93 A'                 
  3.148   3.395   3.710   3.729   3.731   3.764   3.910   3.945
 94 A'   95 A'   38 A"   39 A"   96 A'   97 A'   98 A'   40 A"                 
  3.953   3.974   3.980   4.007   4.096   4.213   4.240   4.409
 41 A"   42 A"   99 A'   43 A"  100 A'  101 A'  102 A'  103 A'                 
  4.600   4.901   5.988   6.037   6.070   6.213   6.261   6.325
104 A'  105 A'   44 A"  106 A'  107 A'   45 A"   46 A"  108 A'                 
  6.333   6.461   6.841   9.728  23.315  24.064  25.784  25.894
109 A'  110 A'  111 A'  112 A'  113 A'  114 A'   47 A"  115 A'                 
 26.358  27.851  28.329  28.367  28.372  28.516  28.531  28.542
116 A'  117 A'   48 A"  118 A'  119 A'   49 A"  120 A'   50 A"                 
 28.588  28.683  66.695  66.728 127.871 127.900 127.923 151.645
121 A'  122 A'  123 A'  124 A'   51 A"  125 A'  126 A'  127 A'                 
215.7111901.808
128 A'  129 A'                                                                 

 Beta MOs, Restricted
 -- Occupied --                  
******* -176.33 -165.73 -165.73 -165.73 -101.59  -35.83  -31.32
  1 A'    2 A'    3 A'    1 A"    4 A'    5 A'    6 A'    7 A'                 
-31.312 -31.312 -24.751 -24.751 -22.970 -22.968 -22.968 -22.963
  2 A"    8 A'    9 A'   10 A'   11 A'    3 A"   12 A'   13 A'                 
-22.963 -10.381 -10.295  -9.503  -7.269  -7.258  -7.258  -6.375
  4 A"   14 A'   15 A'   16 A'   17 A'    5 A"   18 A'   19 A'                 
 -4.788  -4.772  -4.772  -2.054  -2.049  -2.048  -2.035  -2.035
 20 A'   21 A'    6 A"   22 A'   23 A'    7 A"    8 A"   24 A'                 
 -1.329  -1.269  -0.916  -0.799  -0.701  -0.651  -0.614  -0.562
 25 A'   26 A'   27 A'   28 A'   29 A'   30 A'   31 A'    9 A"                 
 -0.536  -0.483  -0.478  -0.470  -0.430  -0.402  -0.347  -0.314
 32 A'   10 A"   33 A'   34 A'   35 A'   11 A"   36 A'   12 A"                 
 -0.292  -0.263
 37 A'   13 A"                                                                 
 -- Virtual --                   
 -0.074  -0.025  -0.018  -0.000   0.037   0.052   0.054   0.073
 38 A'   14 A"   39 A'   40 A'   41 A'   42 A'   15 A"   43 A'                 
  0.085   0.087   0.096   0.112   0.114   0.127   0.158   0.168
 16 A"   44 A'   45 A'   46 A'   17 A"   47 A'   48 A'   49 A'                 
  0.189   0.223   0.228   0.238   0.248   0.269   0.280   0.305
 50 A'   51 A'   18 A"   19 A"   52 A'   53 A'   54 A'   55 A'                 
  0.308   0.332   0.348   0.366   0.380   0.389   0.411   0.417
 20 A"   56 A'   57 A'   58 A'   59 A'   21 A"   60 A'   22 A"                 
  0.446   0.447   0.468   0.480   0.530   0.531   0.580   0.585
 61 A'   23 A"   62 A'   63 A'   24 A"   64 A'   65 A'   25 A"                 
  0.632   0.693   0.729   0.769   0.808   0.831   0.847   0.879
 66 A'   67 A'   68 A'   69 A'   70 A'   26 A"   27 A"   71 A'                 
  0.918   0.956   1.086   1.112   1.138   1.155   1.297   1.300
 72 A'   73 A'   74 A'   28 A"   75 A'   29 A"   76 A'   30 A"                 
  1.327   1.367   1.372   1.391   1.409   1.414   1.430   1.533
 31 A"   77 A'   32 A"   78 A'   79 A'   80 A'   81 A'   82 A'                 
  1.553   1.636   1.666   1.835   1.854   1.903   1.937   2.111
 33 A"   83 A'   84 A'   85 A'   34 A"   86 A'   87 A'   88 A'                 
  2.200   2.235   2.316   2.462   2.577   2.785   2.878   3.024
 89 A'   35 A"   90 A'   91 A'   36 A"   37 A"   92 A'   93 A'                 
  3.148   3.395   3.710   3.729   3.731   3.764   3.910   3.945
 94 A'   95 A'   38 A"   39 A"   96 A'   97 A'   98 A'   40 A"                 
  3.953   3.974   3.980   4.007   4.096   4.213   4.240   4.409
 41 A"   42 A"   99 A'   43 A"  100 A'  101 A'  102 A'  103 A'                 
  4.600   4.901   5.988   6.037   6.070   6.213   6.261   6.325
104 A'  105 A'   44 A"  106 A'  107 A'   45 A"   46 A"  108 A'                 
  6.333   6.461   6.841   9.728  23.315  24.064  25.784  25.894
109 A'  110 A'  111 A'  112 A'  113 A'  114 A'   47 A"  115 A'                 
 26.358  27.851  28.329  28.367  28.372  28.516  28.531  28.542
116 A'  117 A'   48 A"  118 A'  119 A'   49 A"  120 A'   50 A"                 
 28.588  28.683  66.695  66.728 127.871 127.900 127.923 151.645
121 A'  122 A'  123 A'  124 A'   51 A"  125 A'  126 A'  127 A'                 
215.7111901.808
128 A'  129 A'                                                                 
 --------------------------------------------------------------

          Ground-State Mulliken Net Atomic Charges

     Atom                 Charge (a.u.)
  ----------------------------------------
      1 F                    -0.078121
      2 Cl                    0.280228
      3 F                    -0.082955
      4 I                     0.163634
      5 C                    -0.216314
      6 C                    -0.066472
  ----------------------------------------
  Sum of atomic charges =     0.000000

 -----------------------------------------------------------------
                    Cartesian Multipole Moments
 -----------------------------------------------------------------
    Charge (ESU x 10^10)
                -0.0000
    Dipole Moment (Debye)
         X      -0.5835      Y      -0.4395      Z       0.0000
       Tot       0.7305
    Quadrupole Moments (Debye-Ang)
        XX     -62.5385     XY       1.4993     YY     -61.3089
        XZ       0.0000     YZ      -0.0000     ZZ     -62.2175
    Octopole Moments (Debye-Ang^2)
       XXX     -46.0603    XXY       1.6709    XYY     -22.0068
       YYY      22.1415    XXZ       0.0000    XYZ       0.0000
       YYZ       0.0000    XZZ      -9.6011    YZZ       7.2871
       ZZZ      -0.0000
    Hexadecapole Moments (Debye-Ang^3)
      XXXX    -734.7530   XXXY     -87.5689   XXYY    -228.0761
      XYYY     -86.2298   YYYY    -639.1284   XXXZ       0.0000
      XXYZ      -0.0000   XYYZ      -0.0000   YYYZ      -0.0000
      XXZZ    -129.2802   XYZZ     -32.2044   YYZZ    -127.5657
      XZZZ      -0.0000   YZZZ      -0.0000   ZZZZ     -74.1694
 -----------------------------------------------------------------
 Calculating analytic gradient of the SCF energy
 Gradient of SCF Energy
            1           2           3           4           5           6
    1  -0.0000816  -0.0001507   0.0000932   0.0004953   0.0000240  -0.0003801
    2   0.0000877  -0.0000974   0.0000940   0.0002978   0.0000797  -0.0004619
    3   0.0000000   0.0000000   0.0000000  -0.0000000   0.0000000   0.0000000
 Max gradient component =       4.953E-04
 RMS gradient           =       2.059E-04
 Gradient time:  CPU 9.56 s  wall 2.49 s
 Geometry Optimization Parameters
   NAtoms,    NIC,     NZ,  NCons,   NDum,   NFix, NCnnct, MaxDiis
        6      32       0       0       0       0       0       0

 Cartesian Hessian Update
 Hessian Updated using BFGS Update


** GEOMETRY OPTIMIZATION IN DELOCALIZED INTERNAL COORDINATES **
   Searching for a Minimum

   Optimization Cycle:  19

                       Coordinates (Angstroms)
     ATOM                X               Y               Z
      1  F         2.7800926505    0.9616105465    0.0000000000
      2  Cl       -0.0050225421    1.9865630781    0.0000000000
      3  F         2.3291267807   -1.1632965132    0.0000000000
      4  I        -0.9192941814   -1.1797858610    0.0000000000
      5  C         1.8222515875    0.0548250272    0.0000000000
      6  C         0.5213110690    0.3312143834    0.0000000000
   Point Group: cs    Number of degrees of freedom:     9


   Energy is  -7655.673980696

 Hessian Updated using BFGS Update

  9 Hessian modes will be used to form the next step
  Hessian Eigenvalues:
     0.065923    0.141267    0.207161    0.255213    0.263541    0.344867
     0.412062    0.435680    0.545716

 Minimum Search - Taking Simple RFO Step
 Searching for Lamda that Minimizes Along All modes
 Value Taken    Lamda =  -0.00000136
 Step Taken.  Stepsize is  0.002748

                             Maximum     Tolerance    Cnvgd?
         Gradient           0.000288      0.000300     YES
         Displacement       0.001824      0.001200      NO
         Energy change     -0.000001      0.000001      NO


 New Cartesian Coordinates Obtained by Inverse Iteration

 Displacement from previous Coordinates is:  0.002071
 ----------------------------------------------------------------
             Standard Nuclear Orientation (Angstroms)
    I     Atom           X                Y                Z
 ----------------------------------------------------------------
    1      F       2.7805202323     0.9615338155     0.0000000000
    2      Cl     -0.0053824845     1.9865058248     0.0000000000
    3      F       2.3290075356    -1.1633267412     0.0000000000
    4      I      -0.9198018849    -1.1802191186     0.0000000000
    5      C       1.8224789204     0.0549248891     0.0000000000
    6      C       0.5216430454     0.3317119914     0.0000000000
 ----------------------------------------------------------------
 Molecular Point Group                 Cs    NOp =  2
 Largest Abelian Subgroup              Cs    NOp =  2
 Nuclear Repulsion Energy =   618.9424890283 hartrees
 There are       50 alpha and       50 beta electrons
 Applying Cartesian multipole field
    Component          Value
    ---------          -----
     (2,0,0)        1.00000E-11
     (0,2,0)        2.00000E-11
     (0,0,2)       -3.00000E-11
 Nucleus-field energy     =     0.0000000182 hartrees
 Requested basis set is 6-311++G(d,p)
 There are 61 shells and 180 basis functions
 A cutoff of  1.0D-11 yielded   1517 shell pairs
 There are     14090 function pairs (     15692 Cartesian)
 Smallest overlap matrix eigenvalue = 7.85E-05
 Guess MOs from SCF MO coefficient file

 -----------------------------------------------------------------------
  General SCF calculation program by
  Eric Jon Sundstrom, Paul Horn, Yuezhi Mao, Dmitri Zuev, Alec White,
  David Stuck, Shaama M.S., Shane Yost, Joonho Lee, David Small,
  Daniel Levine, Susi Lehtola, Hugh Burton, Evgeny Epifanovsky
 -----------------------------------------------------------------------
 Exchange:     0.2000 Hartree-Fock + 0.0800 Slater + 0.7200 B88
 Correlation:  0.1900 VWN1RPA + 0.8100 LYP
 Using SG-1 standard quadrature grid
 using 4 threads for integral computing
 -------------------------------------------------------
 OpenMP Integral computing Module                
 Release: version 2.0, May 2017, Q-Chem Inc. Pleasanton 
 -------------------------------------------------------
 -------------------------------------------------------
 OpenMP BLAS3 based DFT computing Module                
 Release: version 1.0, May 2013, Q-Chem Inc. Pittsburgh 
 -------------------------------------------------------
 A restricted SCF calculation will be
 performed using DIIS
 SCF converges when DIIS error is below 1.0e-08
 ---------------------------------------
  Cycle       Energy         DIIS error
 ---------------------------------------
    1   -7655.6739810987      9.49e-06  
    2   -7655.6739814933      4.62e-06  
    3   -7655.6739814245      6.27e-06  
    4   -7655.6739815796      7.11e-07  
    5   -7655.6739815811      2.58e-07  
    6   -7655.6739815814      5.39e-08  
    7   -7655.6739815814      1.80e-08  
    8   -7655.6739815814      6.05e-09  Convergence criterion met
 ---------------------------------------
 SCF time:   CPU 20.66s  wall 6.00s 
 SCF   energy in the final basis set =    -7655.6739815814
 Total energy in the final basis set =    -7655.6739815814

 --------------------------------------------------------------
             Orbital Energies (a.u.) and Symmetries
 --------------------------------------------------------------

 Alpha MOs, Restricted
 -- Occupied --                  
******* -176.33 -165.73 -165.73 -165.73 -101.59  -35.83  -31.32
  1 A'    2 A'    3 A'    1 A"    4 A'    5 A'    6 A'    7 A'                 
-31.312 -31.312 -24.751 -24.751 -22.970 -22.968 -22.968 -22.963
  2 A"    8 A'    9 A'   10 A'   11 A'    3 A"   12 A'   13 A'                 
-22.963 -10.381 -10.295  -9.503  -7.269  -7.258  -7.258  -6.375
  4 A"   14 A'   15 A'   16 A'   17 A'    5 A"   18 A'   19 A'                 
 -4.788  -4.772  -4.772  -2.054  -2.049  -2.048  -2.035  -2.035
 20 A'   21 A'    6 A"   22 A'   23 A'    7 A"    8 A"   24 A'                 
 -1.329  -1.269  -0.916  -0.799  -0.701  -0.651  -0.614  -0.562
 25 A'   26 A'   27 A'   28 A'   29 A'   30 A'   31 A'    9 A"                 
 -0.536  -0.483  -0.478  -0.470  -0.430  -0.402  -0.347  -0.314
 32 A'   10 A"   33 A'   34 A'   35 A'   11 A"   36 A'   12 A"                 
 -0.292  -0.263
 37 A'   13 A"                                                                 
 -- Virtual --                   
 -0.074  -0.025  -0.018  -0.000   0.037   0.052   0.054   0.073
 38 A'   14 A"   39 A'   40 A'   41 A'   42 A'   15 A"   43 A'                 
  0.085   0.087   0.096   0.112   0.114   0.127   0.158   0.168
 16 A"   44 A'   45 A'   46 A'   17 A"   47 A'   48 A'   49 A'                 
  0.189   0.223   0.228   0.238   0.248   0.269   0.280   0.305
 50 A'   51 A'   18 A"   19 A"   52 A'   53 A'   54 A'   55 A'                 
  0.308   0.332   0.348   0.366   0.380   0.389   0.411   0.417
 20 A"   56 A'   57 A'   58 A'   59 A'   21 A"   60 A'   22 A"                 
  0.446   0.447   0.468   0.480   0.530   0.531   0.580   0.585
 61 A'   23 A"   62 A'   63 A'   24 A"   64 A'   65 A'   25 A"                 
  0.632   0.693   0.729   0.769   0.808   0.831   0.847   0.879
 66 A'   67 A'   68 A'   69 A'   70 A'   26 A"   27 A"   71 A'                 
  0.918   0.956   1.086   1.112   1.138   1.155   1.297   1.300
 72 A'   73 A'   74 A'   28 A"   75 A'   29 A"   76 A'   30 A"                 
  1.327   1.367   1.372   1.391   1.409   1.414   1.430   1.533
 31 A"   77 A'   32 A"   78 A'   79 A'   80 A'   81 A'   82 A'                 
  1.553   1.636   1.666   1.835   1.854   1.903   1.937   2.111
 33 A"   83 A'   84 A'   85 A'   34 A"   86 A'   87 A'   88 A'                 
  2.200   2.235   2.316   2.462   2.577   2.785   2.878   3.024
 89 A'   35 A"   90 A'   91 A'   36 A"   37 A"   92 A'   93 A'                 
  3.148   3.396   3.710   3.729   3.731   3.764   3.910   3.945
 94 A'   95 A'   38 A"   39 A"   96 A'   97 A'   98 A'   40 A"                 
  3.953   3.974   3.980   4.007   4.096   4.213   4.239   4.408
 41 A"   42 A"   99 A'   43 A"  100 A'  101 A'  102 A'  103 A'                 
  4.600   4.901   5.988   6.037   6.070   6.213   6.261   6.324
104 A'  105 A'   44 A"  106 A'  107 A'   45 A"   46 A"  108 A'                 
  6.333   6.461   6.841   9.728  23.315  24.064  25.784  25.894
109 A'  110 A'  111 A'  112 A'  113 A'  114 A'   47 A"  115 A'                 
 26.358  27.851  28.329  28.367  28.372  28.516  28.531  28.542
116 A'  117 A'   48 A"  118 A'  119 A'   49 A"  120 A'   50 A"                 
 28.588  28.683  66.695  66.728 127.871 127.900 127.922 151.645
121 A'  122 A'  123 A'  124 A'   51 A"  125 A'  126 A'  127 A'                 
215.7111901.808
128 A'  129 A'                                                                 

 Beta MOs, Restricted
 -- Occupied --                  
******* -176.33 -165.73 -165.73 -165.73 -101.59  -35.83  -31.32
  1 A'    2 A'    3 A'    1 A"    4 A'    5 A'    6 A'    7 A'                 
-31.312 -31.312 -24.751 -24.751 -22.970 -22.968 -22.968 -22.963
  2 A"    8 A'    9 A'   10 A'   11 A'    3 A"   12 A'   13 A'                 
-22.963 -10.381 -10.295  -9.503  -7.269  -7.258  -7.258  -6.375
  4 A"   14 A'   15 A'   16 A'   17 A'    5 A"   18 A'   19 A'                 
 -4.788  -4.772  -4.772  -2.054  -2.049  -2.048  -2.035  -2.035
 20 A'   21 A'    6 A"   22 A'   23 A'    7 A"    8 A"   24 A'                 
 -1.329  -1.269  -0.916  -0.799  -0.701  -0.651  -0.614  -0.562
 25 A'   26 A'   27 A'   28 A'   29 A'   30 A'   31 A'    9 A"                 
 -0.536  -0.483  -0.478  -0.470  -0.430  -0.402  -0.347  -0.314
 32 A'   10 A"   33 A'   34 A'   35 A'   11 A"   36 A'   12 A"                 
 -0.292  -0.263
 37 A'   13 A"                                                                 
 -- Virtual --                   
 -0.074  -0.025  -0.018  -0.000   0.037   0.052   0.054   0.073
 38 A'   14 A"   39 A'   40 A'   41 A'   42 A'   15 A"   43 A'                 
  0.085   0.087   0.096   0.112   0.114   0.127   0.158   0.168
 16 A"   44 A'   45 A'   46 A'   17 A"   47 A'   48 A'   49 A'                 
  0.189   0.223   0.228   0.238   0.248   0.269   0.280   0.305
 50 A'   51 A'   18 A"   19 A"   52 A'   53 A'   54 A'   55 A'                 
  0.308   0.332   0.348   0.366   0.380   0.389   0.411   0.417
 20 A"   56 A'   57 A'   58 A'   59 A'   21 A"   60 A'   22 A"                 
  0.446   0.447   0.468   0.480   0.530   0.531   0.580   0.585
 61 A'   23 A"   62 A'   63 A'   24 A"   64 A'   65 A'   25 A"                 
  0.632   0.693   0.729   0.769   0.808   0.831   0.847   0.879
 66 A'   67 A'   68 A'   69 A'   70 A'   26 A"   27 A"   71 A'                 
  0.918   0.956   1.086   1.112   1.138   1.155   1.297   1.300
 72 A'   73 A'   74 A'   28 A"   75 A'   29 A"   76 A'   30 A"                 
  1.327   1.367   1.372   1.391   1.409   1.414   1.430   1.533
 31 A"   77 A'   32 A"   78 A'   79 A'   80 A'   81 A'   82 A'                 
  1.553   1.636   1.666   1.835   1.854   1.903   1.937   2.111
 33 A"   83 A'   84 A'   85 A'   34 A"   86 A'   87 A'   88 A'                 
  2.200   2.235   2.316   2.462   2.577   2.785   2.878   3.024
 89 A'   35 A"   90 A'   91 A'   36 A"   37 A"   92 A'   93 A'                 
  3.148   3.396   3.710   3.729   3.731   3.764   3.910   3.945
 94 A'   95 A'   38 A"   39 A"   96 A'   97 A'   98 A'   40 A"                 
  3.953   3.974   3.980   4.007   4.096   4.213   4.239   4.408
 41 A"   42 A"   99 A'   43 A"  100 A'  101 A'  102 A'  103 A'                 
  4.600   4.901   5.988   6.037   6.070   6.213   6.261   6.324
104 A'  105 A'   44 A"  106 A'  107 A'   45 A"   46 A"  108 A'                 
  6.333   6.461   6.841   9.728  23.315  24.064  25.784  25.894
109 A'  110 A'  111 A'  112 A'  113 A'  114 A'   47 A"  115 A'                 
 26.358  27.851  28.329  28.367  28.372  28.516  28.531  28.542
116 A'  117 A'   48 A"  118 A'  119 A'   49 A"  120 A'   50 A"                 
 28.588  28.683  66.695  66.728 127.871 127.900 127.922 151.645
121 A'  122 A'  123 A'  124 A'   51 A"  125 A'  126 A'  127 A'                 
215.7111901.808
128 A'  129 A'                                                                 
 --------------------------------------------------------------

          Ground-State Mulliken Net Atomic Charges

     Atom                 Charge (a.u.)
  ----------------------------------------
      1 F                    -0.078187
      2 Cl                    0.280713
      3 F                    -0.082983
      4 I                     0.163312
      5 C                    -0.216442
      6 C                    -0.066412
  ----------------------------------------
  Sum of atomic charges =     0.000000

 -----------------------------------------------------------------
                    Cartesian Multipole Moments
 -----------------------------------------------------------------
    Charge (ESU x 10^10)
                -0.0000
    Dipole Moment (Debye)
         X      -0.5827      Y      -0.4364      Z       0.0000
       Tot       0.7280
    Quadrupole Moments (Debye-Ang)
        XX     -62.5377     XY       1.4987     YY     -61.3060
        XZ       0.0000     YZ      -0.0000     ZZ     -62.2193
    Octopole Moments (Debye-Ang^2)
       XXX     -46.0174    XXY       1.6790    XYY     -21.9975
       YYY      22.1860    XXZ       0.0000    XYZ       0.0000
       YYZ       0.0000    XZZ      -9.5854    YZZ       7.3015
       ZZZ       0.0000
    Hexadecapole Moments (Debye-Ang^3)
      XXXX    -735.0044   XXXY     -87.6415   XXYY    -228.1276
      XYYY     -86.3048   YYYY    -639.2806   XXXZ       0.0000
      XXYZ      -0.0000   XYYZ       0.0000   YYYZ      -0.0000
      XXZZ    -129.3241   XYZZ     -32.2294   YYZZ    -127.5929
      XZZZ       0.0000   YZZZ      -0.0000   ZZZZ     -74.1760
 -----------------------------------------------------------------
 Calculating analytic gradient of the SCF energy
 Gradient of SCF Energy
            1           2           3           4           5           6
    1  -0.0000784  -0.0001752   0.0000878   0.0002286   0.0000442  -0.0001070
    2   0.0000965  -0.0001589   0.0000836   0.0000664   0.0000591  -0.0001468
    3  -0.0000000  -0.0000000   0.0000000   0.0000000  -0.0000000  -0.0000000
 Max gradient component =       2.286E-04
 RMS gradient           =       1.003E-04
 Gradient time:  CPU 9.57 s  wall 2.49 s
 Geometry Optimization Parameters
   NAtoms,    NIC,     NZ,  NCons,   NDum,   NFix, NCnnct, MaxDiis
        6      32       0       0       0       0       0       0

 Cartesian Hessian Update
 Hessian Updated using BFGS Update


** GEOMETRY OPTIMIZATION IN DELOCALIZED INTERNAL COORDINATES **
   Searching for a Minimum

   Optimization Cycle:  20

                       Coordinates (Angstroms)
     ATOM                X               Y               Z
      1  F         2.7805202323    0.9615338155    0.0000000000
      2  Cl       -0.0053824845    1.9865058248    0.0000000000
      3  F         2.3290075356   -1.1633267412    0.0000000000
      4  I        -0.9198018849   -1.1802191186    0.0000000000
      5  C         1.8224789204    0.0549248891    0.0000000000
      6  C         0.5216430454    0.3317119914    0.0000000000
   Point Group: cs    Number of degrees of freedom:     9


   Energy is  -7655.673981581

 Hessian Updated using BFGS Update

  9 Hessian modes will be used to form the next step
  Hessian Eigenvalues:
     0.059849    0.126062    0.191477    0.252524    0.263085    0.324656
     0.411534    0.435375    0.545823

 Minimum Search - Taking Simple RFO Step
 Searching for Lamda that Minimizes Along All modes
 Value Taken    Lamda =   0.00000000
 Step Taken.  Stepsize is  0.002332

                             Maximum     Tolerance    Cnvgd?
         Gradient           0.000110      0.000300     YES
         Displacement       0.001855      0.001200      NO
         Energy change     -0.000001      0.000001     YES


                       Distance Matrix (Angstroms)
             F (  1)   Cl(  2)   F (  3)   I (  4)   C (  5)
   Cl(  2)  2.968471
   F (  3)  2.172302  3.920564
   I (  4)  4.275452  3.296105  3.248853
   C (  5)  1.319008  2.659339  1.319359  3.007604
   C (  6)  2.345038  1.736692  2.345572  2.088947  1.329957

 Final energy is   -7655.6739815814053     


 ******************************
 **  OPTIMIZATION CONVERGED  **
 ******************************

                       Coordinates (Angstroms)
     ATOM                X               Y               Z
      1  F         2.7805202323    0.9615338155    0.0000000000
      2  Cl       -0.0053824845    1.9865058248    0.0000000000
      3  F         2.3290075356   -1.1633267412    0.0000000000
      4  I        -0.9198018849   -1.1802191186    0.0000000000
      5  C         1.8224789204    0.0549248891    0.0000000000
      6  C         0.5216430454    0.3317119914    0.0000000000

Z-matrix Print:
$molecule
0 1
I 
C  1 2.088947
C  2 1.329957 1 121.620773
F  3 1.319008 2 124.567933 1 -180.000000 0
F  3 1.319359 2 124.588770 1 -0.000000 0
Cl 2 1.736692 1 118.701329 3 -180.000000 0
$end


 --------------------------------------------------------------
             Orbital Energies (a.u.) and Symmetries
 --------------------------------------------------------------

 Alpha MOs, Restricted
 -- Occupied --                  
******* -176.33 -165.73 -165.73 -165.73 -101.59  -35.83  -31.32
  1 A'    2 A'    3 A'    1 A"    4 A'    5 A'    6 A'    7 A'                 
-31.312 -31.312 -24.751 -24.751 -22.970 -22.968 -22.968 -22.963
  2 A"    8 A'    9 A'   10 A'   11 A'    3 A"   12 A'   13 A'                 
-22.963 -10.381 -10.295  -9.503  -7.269  -7.258  -7.258  -6.375
  4 A"   14 A'   15 A'   16 A'   17 A'    5 A"   18 A'   19 A'                 
 -4.788  -4.772  -4.772  -2.054  -2.049  -2.048  -2.035  -2.035
 20 A'   21 A'    6 A"   22 A'   23 A'    7 A"    8 A"   24 A'                 
 -1.329  -1.269  -0.916  -0.799  -0.701  -0.651  -0.614  -0.562
 25 A'   26 A'   27 A'   28 A'   29 A'   30 A'   31 A'    9 A"                 
 -0.536  -0.483  -0.478  -0.470  -0.430  -0.402  -0.347  -0.314
 32 A'   10 A"   33 A'   34 A'   35 A'   11 A"   36 A'   12 A"                 
 -0.292  -0.263
 37 A'   13 A"                                                                 
 -- Virtual --                   
 -0.074  -0.025  -0.018  -0.000   0.037   0.052   0.054   0.073
 38 A'   14 A"   39 A'   40 A'   41 A'   42 A'   15 A"   43 A'                 
  0.085   0.087   0.096   0.112   0.114   0.127   0.158   0.168
 16 A"   44 A'   45 A'   46 A'   17 A"   47 A'   48 A'   49 A'                 
  0.189   0.223   0.228   0.238   0.248   0.269   0.280   0.305
 50 A'   51 A'   18 A"   19 A"   52 A'   53 A'   54 A'   55 A'                 
  0.308   0.332   0.348   0.366   0.380   0.389   0.411   0.417
 20 A"   56 A'   57 A'   58 A'   59 A'   21 A"   60 A'   22 A"                 
  0.446   0.447   0.468   0.480   0.530   0.531   0.580   0.585
 61 A'   23 A"   62 A'   63 A'   24 A"   64 A'   65 A'   25 A"                 
  0.632   0.693   0.729   0.769   0.808   0.831   0.847   0.879
 66 A'   67 A'   68 A'   69 A'   70 A'   26 A"   27 A"   71 A'                 
  0.918   0.956   1.086   1.112   1.138   1.155   1.297   1.300
 72 A'   73 A'   74 A'   28 A"   75 A'   29 A"   76 A'   30 A"                 
  1.327   1.367   1.372   1.391   1.409   1.414   1.430   1.533
 31 A"   77 A'   32 A"   78 A'   79 A'   80 A'   81 A'   82 A'                 
  1.553   1.636   1.666   1.835   1.854   1.903   1.937   2.111
 33 A"   83 A'   84 A'   85 A'   34 A"   86 A'   87 A'   88 A'                 
  2.200   2.235   2.316   2.462   2.577   2.785   2.878   3.024
 89 A'   35 A"   90 A'   91 A'   36 A"   37 A"   92 A'   93 A'                 
  3.148   3.396   3.710   3.729   3.731   3.764   3.910   3.945
 94 A'   95 A'   38 A"   39 A"   96 A'   97 A'   98 A'   40 A"                 
  3.953   3.974   3.980   4.007   4.096   4.213   4.239   4.408
 41 A"   42 A"   99 A'   43 A"  100 A'  101 A'  102 A'  103 A'                 
  4.600   4.901   5.988   6.037   6.070   6.213   6.261   6.324
104 A'  105 A'   44 A"  106 A'  107 A'   45 A"   46 A"  108 A'                 
  6.333   6.461   6.841   9.728  23.315  24.064  25.784  25.894
109 A'  110 A'  111 A'  112 A'  113 A'  114 A'   47 A"  115 A'                 
 26.358  27.851  28.329  28.367  28.372  28.516  28.531  28.542
116 A'  117 A'   48 A"  118 A'  119 A'   49 A"  120 A'   50 A"                 
 28.588  28.683  66.695  66.728 127.871 127.900 127.922 151.645
121 A'  122 A'  123 A'  124 A'   51 A"  125 A'  126 A'  127 A'                 
215.7111901.808
128 A'  129 A'                                                                 

 Beta MOs, Restricted
 -- Occupied --                  
******* -176.33 -165.73 -165.73 -165.73 -101.59  -35.83  -31.32
  1 A'    2 A'    3 A'    1 A"    4 A'    5 A'    6 A'    7 A'                 
-31.312 -31.312 -24.751 -24.751 -22.970 -22.968 -22.968 -22.963
  2 A"    8 A'    9 A'   10 A'   11 A'    3 A"   12 A'   13 A'                 
-22.963 -10.381 -10.295  -9.503  -7.269  -7.258  -7.258  -6.375
  4 A"   14 A'   15 A'   16 A'   17 A'    5 A"   18 A'   19 A'                 
 -4.788  -4.772  -4.772  -2.054  -2.049  -2.048  -2.035  -2.035
 20 A'   21 A'    6 A"   22 A'   23 A'    7 A"    8 A"   24 A'                 
 -1.329  -1.269  -0.916  -0.799  -0.701  -0.651  -0.614  -0.562
 25 A'   26 A'   27 A'   28 A'   29 A'   30 A'   31 A'    9 A"                 
 -0.536  -0.483  -0.478  -0.470  -0.430  -0.402  -0.347  -0.314
 32 A'   10 A"   33 A'   34 A'   35 A'   11 A"   36 A'   12 A"                 
 -0.292  -0.263
 37 A'   13 A"                                                                 
 -- Virtual --                   
 -0.074  -0.025  -0.018  -0.000   0.037   0.052   0.054   0.073
 38 A'   14 A"   39 A'   40 A'   41 A'   42 A'   15 A"   43 A'                 
  0.085   0.087   0.096   0.112   0.114   0.127   0.158   0.168
 16 A"   44 A'   45 A'   46 A'   17 A"   47 A'   48 A'   49 A'                 
  0.189   0.223   0.228   0.238   0.248   0.269   0.280   0.305
 50 A'   51 A'   18 A"   19 A"   52 A'   53 A'   54 A'   55 A'                 
  0.308   0.332   0.348   0.366   0.380   0.389   0.411   0.417
 20 A"   56 A'   57 A'   58 A'   59 A'   21 A"   60 A'   22 A"                 
  0.446   0.447   0.468   0.480   0.530   0.531   0.580   0.585
 61 A'   23 A"   62 A'   63 A'   24 A"   64 A'   65 A'   25 A"                 
  0.632   0.693   0.729   0.769   0.808   0.831   0.847   0.879
 66 A'   67 A'   68 A'   69 A'   70 A'   26 A"   27 A"   71 A'                 
  0.918   0.956   1.086   1.112   1.138   1.155   1.297   1.300
 72 A'   73 A'   74 A'   28 A"   75 A'   29 A"   76 A'   30 A"                 
  1.327   1.367   1.372   1.391   1.409   1.414   1.430   1.533
 31 A"   77 A'   32 A"   78 A'   79 A'   80 A'   81 A'   82 A'                 
  1.553   1.636   1.666   1.835   1.854   1.903   1.937   2.111
 33 A"   83 A'   84 A'   85 A'   34 A"   86 A'   87 A'   88 A'                 
  2.200   2.235   2.316   2.462   2.577   2.785   2.878   3.024
 89 A'   35 A"   90 A'   91 A'   36 A"   37 A"   92 A'   93 A'                 
  3.148   3.396   3.710   3.729   3.731   3.764   3.910   3.945
 94 A'   95 A'   38 A"   39 A"   96 A'   97 A'   98 A'   40 A"                 
  3.953   3.974   3.980   4.007   4.096   4.213   4.239   4.408
 41 A"   42 A"   99 A'   43 A"  100 A'  101 A'  102 A'  103 A'                 
  4.600   4.901   5.988   6.037   6.070   6.213   6.261   6.324
104 A'  105 A'   44 A"  106 A'  107 A'   45 A"   46 A"  108 A'                 
  6.333   6.461   6.841   9.728  23.315  24.064  25.784  25.894
109 A'  110 A'  111 A'  112 A'  113 A'  114 A'   47 A"  115 A'                 
 26.358  27.851  28.329  28.367  28.372  28.516  28.531  28.542
116 A'  117 A'   48 A"  118 A'  119 A'   49 A"  120 A'   50 A"                 
 28.588  28.683  66.695  66.728 127.871 127.900 127.922 151.645
121 A'  122 A'  123 A'  124 A'   51 A"  125 A'  126 A'  127 A'                 
215.7111901.808
128 A'  129 A'                                                                 
 --------------------------------------------------------------

          Ground-State Mulliken Net Atomic Charges

     Atom                 Charge (a.u.)
  ----------------------------------------
      1 F                    -0.078187
      2 Cl                    0.280713
      3 F                    -0.082983
      4 I                     0.163312
      5 C                    -0.216442
      6 C                    -0.066412
  ----------------------------------------
  Sum of atomic charges =     0.000000

 -----------------------------------------------------------------
                    Cartesian Multipole Moments
 -----------------------------------------------------------------
    Charge (ESU x 10^10)
                -0.0000
    Dipole Moment (Debye)
         X      -0.5827      Y      -0.4364      Z       0.0000
       Tot       0.7280
    Quadrupole Moments (Debye-Ang)
        XX     -62.5377     XY       1.4987     YY     -61.3060
        XZ       0.0000     YZ      -0.0000     ZZ     -62.2193
    Octopole Moments (Debye-Ang^2)
       XXX     -46.0174    XXY       1.6790    XYY     -21.9975
       YYY      22.1860    XXZ       0.0000    XYZ       0.0000
       YYZ       0.0000    XZZ      -9.5854    YZZ       7.3015
       ZZZ       0.0000
    Hexadecapole Moments (Debye-Ang^3)
      XXXX    -735.0044   XXXY     -87.6415   XXYY    -228.1276
      XYYY     -86.3048   YYYY    -639.2806   XXXZ       0.0000
      XXYZ      -0.0000   XYYZ       0.0000   YYYZ      -0.0000
      XXZZ    -129.3241   XYZZ     -32.2294   YYZZ    -127.5929
      XZZZ       0.0000   YZZZ      -0.0000   ZZZZ     -74.1760
 -----------------------------------------------------------------
Archival summary:
1\1\TWL01\OPT\ProcedureUnspecified\BasisUnspecified\1l122\taweetha\TueAug2800:17:412018TueAug2800:17:412018\0\\#,OPT,ProcedureUnspecified,BasisUnspecified,\\0,1\I\C,1,2.08895\C,2,1.32996,1,121.621\F,3,1.31901,2,124.568,1,-180,0\F,3,1.31936,2,124.589,1,-0,0\Cl,2,1.73669,1,118.701,3,-180,0\\\@

 Total job time:  212.65s(wall), 791.83s(cpu) 
 Tue Aug 28 00:17:41 2018

        *************************************************************
        *                                                           *
        *  Thank you very much for using Q-Chem.  Have a nice day.  *
        *                                                           *
        *************************************************************


 
User input: 2 of 2 
 
Q-Chem Developer Version!
                  Welcome to Q-Chem
     A Quantum Leap Into The Future Of Chemistry


 Q-Chem 5.1, Q-Chem, Inc., Pleasanton, CA (2018)

 Yihan Shao,  Zhengting Gan,  E. Epifanovsky,  A. T. B. Gilbert,  M. Wormit,  
 J. Kussmann,  A. W. Lange,  A. Behn,  Jia Deng,  Xintian Feng,  D. Ghosh,  
 M. Goldey,  P. R. Horn,  L. D. Jacobson,  I. Kaliman,  T. Kus,  A. Landau,  
 Jie Liu,  E. I. Proynov,  R. M. Richard,  R. P. Steele,  E. J. Sundstrom,  
 H. L. Woodcock III,  P. M. Zimmerman,  D. Zuev,  B. Albrecht,  E. Alguire,  
 S. A. Baeppler,  D. Barton,  Z. Benda,  Y. A. Bernard,  E. J. Berquist,  
 K. B. Bravaya,  H. Burton,  D. Casanova,  Chun-Min Chang,  Yunqing Chen,  
 A. Chien,  K. D. Closser,  M. P. Coons,  S. Coriani,  S. Dasgupta,  
 A. L. Dempwolff,  M. Diedenhofen,  Hainam Do,  R. G. Edgar,  Po-Tung Fang,  
 S. Faraji,  S. Fatehi,  Qingguo Feng,  K. D. Fenk,  J. Fosso-Tande,  
 Qinghui Ge,  A. Ghysels,  G. Gidofalvi,  J. Gomes,  J. Gonthier,  A. Gunina,  
 D. Hait,  M. W. D. Hanson-Heine,  P. H. P. Harbach,  A. W. Hauser,  
 J. E. Herr,  E. G. Hohenstein,  Z. C. Holden,  Kerwin Hui,  B. C. Huynh,  
 T.-C. Jagau,  Hyunjun Ji,  B. Kaduk,  K. Khistyaev,  Jaehoon Kim,  
 P. Klunzinger,  K. Koh,  D. Kosenkov,  L. Koulias,  T. Kowalczyk,  
 C. M. Krauter,  A. Kunitsa,  Ka Un Lao,  A. Laurent,  K. V. Lawler,  
 Joonho Lee,  D. Lefrancois,  S. Lehtola,  D. S. Levine,  Yi-Pei Li,  
 You-Sheng Lin,  Fenglai Liu,  E. Livshits,  A. Luenser,  P. Manohar,  
 E. Mansoor,  S. F. Manzer,  Shan-Ping Mao,  Yuezhi Mao,  N. Mardirossian,  
 A. V. Marenich,  T. Markovich,  L. A. Martinez-Martinez,  S. A. Maurer,  
 N. J. Mayhall,  S. C. McKenzie,  J.-M. Mewes,  A. F. Morrison,  
 J. W. Mullinax,  K. Nanda,  T. S. Nguyen-Beck,  R. Olivares-Amaya,  
 J. A. Parkhill,  T. M. Perrine,  F. Plasser,  P. Pokhilko,  S. Prager,  
 A. Prociuk,  E. Ramos,  D. R. Rehn,  F. Rob,  M. Schneider,  N. Sergueev,  
 S. M. Sharada,  S. Sharma,  D. W. Small,  T. Stauch,  T. Stein,  
 Yu-Chuan Su,  A. J. W. Thom,  A. Tkatchenko,  T. Tsuchimochi,  N. M. Tubman,  
 L. Vogt,  M. L. Vidal,  O. Vydrov,  M. A. Watson,  J. Wenzel,  
 M. de Wergifosse,  T. A. Wesolowski,  A. White,  J. Witte,  A. Yamada,  
 Jun Yang,  K. Yao,  S. Yeganeh,  S. R. Yost,  Zhi-Qiang You,  A. Zech,  
 Igor Ying Zhang,  Xing Zhang,  Yan Zhao,  Ying Zhu,  B. R. Brooks,  
 G. K. L. Chan,  C. J. Cramer,  M. S. Gordon,  W. J. Hehre,  A. Klamt,  
 M. W. Schmidt,  C. D. Sherrill,  D. G. Truhlar,  A. Aspuru-Guzik,  R. Baer,  
 A. T. Bell,  N. A. Besley,  Jeng-Da Chai,  A. E. DePrince, III,  
 R. A. DiStasio Jr.,  A. Dreuw,  B. D. Dunietz,  T. R. Furlani,  
 Chao-Ping Hsu,  Yousung Jung,  Jing Kong,  D. S. Lambrecht,  WanZhen Liang,  
 C. Ochsenfeld,  V. A. Rassolov,  L. V. Slipchenko,  J. E. Subotnik,  
 T. Van Voorhis,  J. M. Herbert,  A. I. Krylov,  P. M. W. Gill,  M. Head-Gordon

 Contributors to earlier versions of Q-Chem not listed above: 
 R. D. Adamson,  B. Austin,  J. Baker,  G. J. O. Beran,  K. Brandhorst,  
 S. T. Brown,  E. F. C. Byrd,  A. K. Chakraborty,  C.-L. Cheng,  
 Siu Hung Chien,  D. M. Chipman,  D. L. Crittenden,  H. Dachsel,  
 R. J. Doerksen,  A. D. Dutoi,  L. Fusti-Molnar,  W. A. Goddard III,  
 A. Golubeva-Zadorozhnaya,  S. R. Gwaltney,  G. Hawkins,  A. Heyden,  
 S. Hirata,  G. Kedziora,  F. J. Keil,  C. Kelley,  Jihan Kim,  R. A. King,  
 R. Z. Khaliullin,  P. P. Korambath,  W. Kurlancheek,  A. M. Lee,  M. S. Lee,  
 S. V. Levchenko,  Ching Yeh Lin,  D. Liotard,  R. C. Lochan,  I. Lotan,  
 P. E. Maslen,  N. Nair,  D. P. O'Neill,  D. Neuhauser,  E. Neuscamman,  
 C. M. Oana,  R. Olson,  B. Peters,  R. Peverati,  P. A. Pieniazek,  
 Y. M. Rhee,  J. Ritchie,  M. A. Rohrdanz,  E. Rosta,  N. J. Russ,  
 H. F. Schaefer III,  N. E. Schultz,  N. Shenvi,  A. C. Simmonett,  A. Sodt,  
 D. Stuck,  K. S. Thanthiriwatte,  V. Vanovschi,  Tao Wang,  A. Warshel,  
 C. F. Williams,  Q. Wu,  X. Xu,  W. Zhang

 Please cite Q-Chem as follows:
 Y. Shao et al., Mol. Phys. 113, 184-215 (2015)
 DOI: 10.1080/00268976.2014.952696

 Q-Chem 5.1.1 for Intel X86 EM64T Linux

 Parts of Q-Chem use Armadillo 8.300.2 (Tropical Shenanigans).
 http://arma.sourceforge.net/

 Q-Chem begins on Tue Aug 28 00:17:41 2018  

Host: 
0

     Scratch files written to /scratch/taweetham/qchem8923//
The previous job contains 0 fragments, simply inherited here
Input Ideriv = 2
Curr. Ideriv = -1
Max.  Ideriv = 2

Checking the input file for inconsistencies... 	...done.

--------------------------------------------------------------
User input:
--------------------------------------------------------------

$molecule
read
$end

$rem
   SCF_GUESS 	READ
   JOB_TYPE 	FREQUENCY
   BASIS 	6-311++G**
   EXCHANGE 	B3LYP
   MEM_TOTAL	7500	
$end


--------------------------------------------------------------
 ----------------------------------------------------------------
             Standard Nuclear Orientation (Angstroms)
    I     Atom           X                Y                Z
 ----------------------------------------------------------------
    1      F       2.8652804607    -0.6774676177     0.0000000000
    2      Cl      1.3143463985     1.8536240642    -0.0000000000
    3      F       1.1939339364    -2.0650903677     0.0000000000
    4      I      -1.3660293150    -0.0646813708     0.0000000000
    5      C       1.5515294765    -0.7951164694     0.0000000000
    6      C       0.7022597479     0.2283707078    -0.0000000000
 ----------------------------------------------------------------
 Molecular Point Group                 Cs    NOp =  2
 Largest Abelian Subgroup              Cs    NOp =  2
 Nuclear Repulsion Energy =   618.9424890283 hartrees
 There are       50 alpha and       50 beta electrons
 Requested basis set is 6-311++G(d,p)
 There are 61 shells and 180 basis functions

 Total QAlloc Memory Limit   7500 MB
 Mega-Array Size       188 MB
 MEM_STATIC part       192 MB

                       Distance Matrix (Angstroms)
             F (  1)   Cl(  2)   F (  3)   I (  4)   C (  5)
   Cl(  2)  2.968471
   F (  3)  2.172302  3.920564
   I (  4)  4.275452  3.296105  3.248853
   C (  5)  1.319008  2.659339  1.319359  3.007604
   C (  6)  2.345038  1.736692  2.345572  2.088947  1.329957

 A cutoff of  1.0D-11 yielded   1517 shell pairs
 There are     14090 function pairs (     15692 Cartesian)

 -------------------------------------------------------
 OpenMP Integral Computing Module                       
 Release: version 1.0, May 2013, Q-Chem Inc. Pittsburgh 
 -------------------------------------------------------
 Integral Job Info:
 Integral job number is                      11
 Integral operator is                         1
 short-range coefficients                     0
 long-range coefficients              100000000
 Omega coefficients                           0
 if combine SR and LR in K                    0
 Integral screening is                        0
 Integral computing path is                   2
 max size of driver memory is            800000
 size of driver memory is                593474
 size of scratch memory is             11933652
 max col of scratch BK array               1296
 max len of scratch array in speh3          155
 max len of scratch index in speh4           18
 max int batch size is                      520
 min int batch size is                       52
 fixed nKL is                                52
 max L of basis functions is                  2
 order of int derivative is                   0
 number of shells is                         61
 number of basis is                         190
 number of cartesian basis is               190
 number of contracted shell pairs          1517
 number of primitive shell pairs           3647
 maxK2 (contraction) of shell pair           36
 max number of K2 of shell pair               1
 max number of CS2 of shell pair            151
 max number of PS2 of shell pair            384
 mem total for path MDJ                  528652
 -------------------------------------------------------
 Smallest overlap matrix eigenvalue = 7.85E-05
 Guess MOs from SCF MO coefficient file

 -----------------------------------------------------------------------
  General SCF calculation program by
  Eric Jon Sundstrom, Paul Horn, Yuezhi Mao, Dmitri Zuev, Alec White,
  David Stuck, Shaama M.S., Shane Yost, Joonho Lee, David Small,
  Daniel Levine, Susi Lehtola, Hugh Burton, Evgeny Epifanovsky
 -----------------------------------------------------------------------
 Exchange:     0.2000 Hartree-Fock + 0.0800 Slater + 0.7200 B88
 Correlation:  0.1900 VWN1RPA + 0.8100 LYP
 Using SG-1 standard quadrature grid
 using 4 threads for integral computing
 -------------------------------------------------------
 OpenMP Integral computing Module                
 Release: version 2.0, May 2017, Q-Chem Inc. Pleasanton 
 -------------------------------------------------------
 -------------------------------------------------------
 OpenMP BLAS3 based DFT computing Module                
 Release: version 1.0, May 2013, Q-Chem Inc. Pittsburgh 
 -------------------------------------------------------
 A restricted SCF calculation will be
 performed using DIIS
 SCF converges when DIIS error is below 1.0e-08
 ---------------------------------------
  Cycle       Energy         DIIS error
 ---------------------------------------
    1   -7654.6998545381      1.32e-02  
    2   -7655.5850071210      5.52e-03  
    3   -7655.5472286927      6.53e-03  
    4   -7655.6696714621      1.03e-03  
    5   -7655.6728928149      4.75e-04  
    6   -7655.6737260276      8.89e-05  
    7   -7655.6737595085      2.40e-05  
    8   -7655.6737614667      8.22e-06  
    9   -7655.6737617165      1.43e-06  
   10   -7655.6737617231      6.59e-07  
   11   -7655.6737617243      1.75e-07  
   12   -7655.6737617245      6.64e-08  
   13   -7655.6737617245      1.60e-08  
   14   -7655.6737617246      2.17e-09  Convergence criterion met
 ---------------------------------------
 SCF time:   CPU 37.32s  wall 10.00s 
 SCF   energy in the final basis set =    -7655.6737617246
 Total energy in the final basis set =    -7655.6737617246

 --------------------------------------------------------------
             Orbital Energies (a.u.) and Symmetries
 --------------------------------------------------------------

 Alpha MOs, Restricted
 -- Occupied --                  
******* -176.33 -165.73 -165.73 -165.73 -101.59  -35.83  -31.32
  1 A'    2 A'    3 A'    1 A"    4 A'    5 A'    6 A'    7 A'                 
-31.312 -31.312 -24.751 -24.751 -22.969 -22.968 -22.968 -22.963
  2 A"    8 A'    9 A'   10 A'   11 A'    3 A"   12 A'   13 A'                 
-22.963 -10.381 -10.295  -9.503  -7.269  -7.258  -7.257  -6.375
  4 A"   14 A'   15 A'   16 A'   17 A'    5 A"   18 A'   19 A'                 
 -4.788  -4.772  -4.772  -2.054  -2.049  -2.049  -2.035  -2.035
 20 A'   21 A'    6 A"   22 A'   23 A'    7 A"   24 A'    8 A"                 
 -1.329  -1.269  -0.916  -0.799  -0.701  -0.651  -0.614  -0.562
 25 A'   26 A'   27 A'   28 A'   29 A'   30 A'   31 A'    9 A"                 
 -0.536  -0.483  -0.478  -0.470  -0.430  -0.402  -0.347  -0.314
 32 A'   10 A"   33 A'   34 A'   35 A'   11 A"   36 A'   12 A"                 
 -0.292  -0.263
 37 A'   13 A"                                                                 
 -- Virtual --                   
 -0.074  -0.025  -0.018  -0.000   0.037   0.052   0.054   0.073
 38 A'   14 A"   39 A'   40 A'   41 A'   42 A'   15 A"   43 A'                 
  0.085   0.087   0.095   0.113   0.115   0.127   0.158   0.168
 16 A"   44 A'   45 A'   46 A'   17 A"   47 A'   48 A'   49 A'                 
  0.189   0.223   0.228   0.238   0.248   0.269   0.280   0.305
 50 A'   51 A'   18 A"   19 A"   52 A'   53 A'   54 A'   55 A'                 
  0.308   0.332   0.348   0.366   0.380   0.389   0.411   0.417
 20 A"   56 A'   57 A'   58 A'   59 A'   21 A"   60 A'   22 A"                 
  0.446   0.447   0.468   0.480   0.531   0.531   0.580   0.585
 61 A'   23 A"   62 A'   63 A'   24 A"   64 A'   65 A'   25 A"                 
  0.632   0.693   0.729   0.769   0.808   0.831   0.847   0.879
 66 A'   67 A'   68 A'   69 A'   70 A'   26 A"   27 A"   71 A'                 
  0.918   0.956   1.086   1.112   1.138   1.155   1.297   1.300
 72 A'   73 A'   74 A'   28 A"   75 A'   29 A"   76 A'   30 A"                 
  1.327   1.368   1.372   1.391   1.409   1.415   1.430   1.533
 31 A"   77 A'   32 A"   78 A'   79 A'   80 A'   81 A'   82 A'                 
  1.553   1.636   1.666   1.835   1.854   1.903   1.936   2.111
 33 A"   83 A'   84 A'   85 A'   34 A"   86 A'   87 A'   88 A'                 
  2.200   2.235   2.316   2.462   2.577   2.785   2.878   3.024
 89 A'   35 A"   90 A'   91 A'   36 A"   37 A"   92 A'   93 A'                 
  3.148   3.396   3.710   3.729   3.731   3.764   3.910   3.945
 94 A'   95 A'   38 A"   39 A"   96 A'   97 A'   98 A'   40 A"                 
  3.953   3.974   3.980   4.007   4.096   4.213   4.239   4.408
 41 A"   42 A"   99 A'   43 A"  100 A'  101 A'  102 A'  103 A'                 
  4.600   4.901   5.989   6.038   6.070   6.213   6.261   6.325
104 A'  105 A'   44 A"  106 A'  107 A'   45 A"   46 A"  108 A'                 
  6.333   6.461   6.841   9.728  23.315  24.064  25.784  25.894
109 A'  110 A'  111 A'  112 A'  113 A'  114 A'   47 A"  115 A'                 
 26.358  27.851  28.329  28.367  28.372  28.516  28.531  28.542
116 A'  117 A'   48 A"  118 A'  119 A'   49 A"  120 A'   50 A"                 
 28.588  28.683  66.695  66.728 127.871 127.900 127.923 151.645
121 A'  122 A'  123 A'  124 A'   51 A"  125 A'  126 A'  127 A'                 
215.7111901.808
128 A'  129 A'                                                                 

 Beta MOs, Restricted
 -- Occupied --                  
******* -176.33 -165.73 -165.73 -165.73 -101.59  -35.83  -31.32
  1 A'    2 A'    3 A'    1 A"    4 A'    5 A'    6 A'    7 A'                 
-31.312 -31.312 -24.751 -24.751 -22.969 -22.968 -22.968 -22.963
  2 A"    8 A'    9 A'   10 A'   11 A'    3 A"   12 A'   13 A'                 
-22.963 -10.381 -10.295  -9.503  -7.269  -7.258  -7.257  -6.375
  4 A"   14 A'   15 A'   16 A'   17 A'    5 A"   18 A'   19 A'                 
 -4.788  -4.772  -4.772  -2.054  -2.049  -2.049  -2.035  -2.035
 20 A'   21 A'    6 A"   22 A'   23 A'    7 A"   24 A'    8 A"                 
 -1.329  -1.269  -0.916  -0.799  -0.701  -0.651  -0.614  -0.562
 25 A'   26 A'   27 A'   28 A'   29 A'   30 A'   31 A'    9 A"                 
 -0.536  -0.483  -0.478  -0.470  -0.430  -0.402  -0.347  -0.314
 32 A'   10 A"   33 A'   34 A'   35 A'   11 A"   36 A'   12 A"                 
 -0.292  -0.263
 37 A'   13 A"                                                                 
 -- Virtual --                   
 -0.074  -0.025  -0.018  -0.000   0.037   0.052   0.054   0.073
 38 A'   14 A"   39 A'   40 A'   41 A'   42 A'   15 A"   43 A'                 
  0.085   0.087   0.095   0.113   0.115   0.127   0.158   0.168
 16 A"   44 A'   45 A'   46 A'   17 A"   47 A'   48 A'   49 A'                 
  0.189   0.223   0.228   0.238   0.248   0.269   0.280   0.305
 50 A'   51 A'   18 A"   19 A"   52 A'   53 A'   54 A'   55 A'                 
  0.308   0.332   0.348   0.366   0.380   0.389   0.411   0.417
 20 A"   56 A'   57 A'   58 A'   59 A'   21 A"   60 A'   22 A"                 
  0.446   0.447   0.468   0.480   0.531   0.531   0.580   0.585
 61 A'   23 A"   62 A'   63 A'   24 A"   64 A'   65 A'   25 A"                 
  0.632   0.693   0.729   0.769   0.808   0.831   0.847   0.879
 66 A'   67 A'   68 A'   69 A'   70 A'   26 A"   27 A"   71 A'                 
  0.918   0.956   1.086   1.112   1.138   1.155   1.297   1.300
 72 A'   73 A'   74 A'   28 A"   75 A'   29 A"   76 A'   30 A"                 
  1.327   1.368   1.372   1.391   1.409   1.415   1.430   1.533
 31 A"   77 A'   32 A"   78 A'   79 A'   80 A'   81 A'   82 A'                 
  1.553   1.636   1.666   1.835   1.854   1.903   1.936   2.111
 33 A"   83 A'   84 A'   85 A'   34 A"   86 A'   87 A'   88 A'                 
  2.200   2.235   2.316   2.462   2.577   2.785   2.878   3.024
 89 A'   35 A"   90 A'   91 A'   36 A"   37 A"   92 A'   93 A'                 
  3.148   3.396   3.710   3.729   3.731   3.764   3.910   3.945
 94 A'   95 A'   38 A"   39 A"   96 A'   97 A'   98 A'   40 A"                 
  3.953   3.974   3.980   4.007   4.096   4.213   4.239   4.408
 41 A"   42 A"   99 A'   43 A"  100 A'  101 A'  102 A'  103 A'                 
  4.600   4.901   5.989   6.038   6.070   6.213   6.261   6.325
104 A'  105 A'   44 A"  106 A'  107 A'   45 A"   46 A"  108 A'                 
  6.333   6.461   6.841   9.728  23.315  24.064  25.784  25.894
109 A'  110 A'  111 A'  112 A'  113 A'  114 A'   47 A"  115 A'                 
 26.358  27.851  28.329  28.367  28.372  28.516  28.531  28.542
116 A'  117 A'   48 A"  118 A'  119 A'   49 A"  120 A'   50 A"                 
 28.588  28.683  66.695  66.728 127.871 127.900 127.923 151.645
121 A'  122 A'  123 A'  124 A'   51 A"  125 A'  126 A'  127 A'                 
215.7111901.808
128 A'  129 A'                                                                 
 --------------------------------------------------------------

          Ground-State Mulliken Net Atomic Charges

     Atom                 Charge (a.u.)
  ----------------------------------------
      1 F                    -0.078407
      2 Cl                    0.279141
      3 F                    -0.082897
      4 I                     0.162233
      5 C                    -0.217705
      6 C                    -0.062365
  ----------------------------------------
  Sum of atomic charges =     0.000000

 -----------------------------------------------------------------
                    Cartesian Multipole Moments
 -----------------------------------------------------------------
    Charge (ESU x 10^10)
                 0.0000
    Dipole Moment (Debye)
         X      -0.7258      Y       0.0188      Z       0.0000
       Tot       0.7260
    Quadrupole Moments (Debye-Ang)
        XX     -60.7386     XY       0.7364     YY     -63.2315
        XZ       0.0000     YZ       0.0000     ZZ     -62.2222
    Octopole Moments (Debye-Ang^2)
       XXX     -50.7887    XXY      -5.0357    XYY      -8.6703
       YYY      -6.8842    XXZ       0.0000    XYZ      -0.0000
       YYZ       0.0000    XZZ      -8.4231    YZZ      -6.4578
       ZZZ       0.0000
    Hexadecapole Moments (Debye-Ang^3)
      XXXX    -881.5101   XXXY      -7.4703   XXYY    -228.0585
      XYYY      -1.3609   YYYY    -481.6998   XXXZ      -0.0000
      XXYZ      -0.0000   XYYZ      -0.0000   YYYZ      -0.0000
      XXZZ    -161.0246   XYZZ      -8.0647   YYZZ     -95.3952
      XZZZ      -0.0000   YZZZ       0.0000   ZZZZ     -74.1881
 -----------------------------------------------------------------
 Calculating MO derivatives via CPSCF
 D1JvT checksum  = 307512 22901.1295302134
 D1KAT checksum  = 716544 1166.0244670082
   1         3          18      0.115992    0.029971
   2         3          18      0.014629    0.003530
   3         3          18      0.001729    0.000528
   4         3          18      0.000167    0.000057
   5        19           2      0.000008    0.000006
   6        21           0      0.000000    0.000000    Roots Converged
 Time for AOints: 12.8 s (CPU) 3.2 s (wall)
 ------------------------------------------------------------------------------
                     AOints        : Timing summary (seconds)
 ------------------------------------------------------------------------------
     job step          cpu (% of tot)      sys (% of tot)     wall (% of tot)
 ------------------------------------------------------------------------------
  cpscf_lag         0.6441E+02 (33.7)   0.5000E-05 (17.2)   0.1650E+02 (33.2)
  iterzp            0.1135E+03 (59.4)   0.2200E-04 (75.9)   0.2971E+02 (59.8)
  make_fx           0.0000E+00 ( 0.0)   0.0000E+00 ( 0.0)   0.0000E+00 ( 0.0)
  AOints            0.1278E+02 ( 6.7)   0.2000E-05 ( 6.9)   0.3239E+01 ( 6.5)
 ------------------------------------------------------------------------------
   Grand Totals     0.1909E+03          0.2900E-04          0.4968E+02
 ------------------------------------------------------------------------------
 Calculating analytic Hessian of the SCF energy
 Polarizability Matrix (a.u.)
            1           2           3
    1 -82.8241681  -2.0039030  -0.0000000
    2  -2.0039030 -69.3330218   0.0000000
    3  -0.0000000   0.0000000 -42.2776450

 Direct stationary perturbation theory relativistic correction:

 rels  =      97.846382800249
 relv  =    -324.696597926549
 rel2e =      42.556052071443
 E_rel =    -184.294163054856

 Hessian of the SCF Energy
            1           2           3           4           5           6
    1   0.4316295   0.0317741   0.0000000   0.0040771   0.0043407   0.0000000
    2   0.0317741   0.0866873  -0.0000000   0.0050316   0.0008765  -0.0000000
    3   0.0000000  -0.0000000   0.0185726  -0.0000000  -0.0000000  -0.0031347
    4   0.0040771   0.0050316  -0.0000000   0.0548295   0.0578008   0.0000000
    5   0.0043407   0.0008765  -0.0000000   0.0578008   0.2090825   0.0000000
    6   0.0000000  -0.0000000  -0.0031347   0.0000000   0.0000000   0.0085188
    7  -0.0366148  -0.0594999   0.0000000  -0.0007550   0.0016972   0.0000000
    8  -0.0358575  -0.0193323   0.0000000   0.0011748  -0.0077818   0.0000000
    9  -0.0000000   0.0000000   0.0068795  -0.0000000  -0.0000000   0.0068451
   10  -0.0023455   0.0019605   0.0000000  -0.0166657  -0.0155080   0.0000000
   11   0.0019298  -0.0011669  -0.0000000  -0.0193777  -0.0077731   0.0000000
   12  -0.0000000   0.0000000   0.0045386  -0.0000000   0.0000000   0.0020202
   13  -0.3475312  -0.0050699  -0.0000000   0.0016532  -0.0229676  -0.0000000
   14   0.0066544  -0.0718278  -0.0000000   0.0063713  -0.0339661   0.0000000
   15  -0.0000000   0.0000000  -0.0382611  -0.0000000  -0.0000000   0.0021946
   16  -0.0492151   0.0258036   0.0000000  -0.0431391  -0.0253631  -0.0000000
   17  -0.0088416   0.0047632   0.0000000  -0.0510009  -0.1604379  -0.0000000
   18  -0.0000000   0.0000000   0.0114051  -0.0000000  -0.0000000  -0.0164441
            7           8           9          10          11          12
    1  -0.0366148  -0.0358575  -0.0000000  -0.0023455   0.0019298  -0.0000000
    2  -0.0594999  -0.0193323   0.0000000   0.0019605  -0.0011669   0.0000000
    3   0.0000000   0.0000000   0.0068795   0.0000000  -0.0000000   0.0045386
    4  -0.0007550   0.0011748  -0.0000000  -0.0166657  -0.0193777  -0.0000000
    5   0.0016972  -0.0077818  -0.0000000  -0.0155080  -0.0077731   0.0000000
    6   0.0000000   0.0000000   0.0068451   0.0000000   0.0000000   0.0020202
    7   0.1090475   0.0905255   0.0000000  -0.0007405   0.0043004  -0.0000000
    8   0.0905255   0.4107528  -0.0000000   0.0023895  -0.0004601  -0.0000000
    9   0.0000000  -0.0000000   0.0199540  -0.0000000   0.0000000  -0.0018386
   10  -0.0007405   0.0023895  -0.0000000   0.1378700   0.0087603  -0.0000000
   11   0.0043004  -0.0004601   0.0000000   0.0087603   0.0201796   0.0000000
   12  -0.0000000  -0.0000000  -0.0018386  -0.0000000   0.0000000   0.0011615
   13  -0.0804470  -0.0430557  -0.0000000  -0.0259103   0.0079652   0.0000000
   14  -0.0535556  -0.3388542   0.0000000  -0.0073562   0.0044621  -0.0000000
   15  -0.0000000   0.0000000  -0.0385179   0.0000000  -0.0000000   0.0015768
   16   0.0095098  -0.0151766   0.0000000  -0.0922080  -0.0035780   0.0000000
   17   0.0165323  -0.0443243  -0.0000000   0.0097539  -0.0152415  -0.0000000
   18   0.0000000  -0.0000000   0.0066778  -0.0000000   0.0000000  -0.0074584
           13          14          15          16          17          18
    1  -0.3475312   0.0066544  -0.0000000  -0.0492151  -0.0088416  -0.0000000
    2  -0.0050699  -0.0718278   0.0000000   0.0258036   0.0047632   0.0000000
    3  -0.0000000  -0.0000000  -0.0382611   0.0000000   0.0000000   0.0114051
    4   0.0016532   0.0063713  -0.0000000  -0.0431391  -0.0510009  -0.0000000
    5  -0.0229676  -0.0339661  -0.0000000  -0.0253631  -0.1604379  -0.0000000
    6  -0.0000000   0.0000000   0.0021946  -0.0000000  -0.0000000  -0.0164441
    7  -0.0804470  -0.0535556  -0.0000000   0.0095098   0.0165323   0.0000000
    8  -0.0430557  -0.3388542   0.0000000  -0.0151766  -0.0443243  -0.0000000
    9  -0.0000000   0.0000000  -0.0385179   0.0000000  -0.0000000   0.0066778
   10  -0.0259103  -0.0073562   0.0000000  -0.0922080   0.0097539  -0.0000000
   11   0.0079652   0.0044621  -0.0000000  -0.0035780  -0.0152415   0.0000000
   12   0.0000000  -0.0000000   0.0015768   0.0000000  -0.0000000  -0.0074584
   13   0.7060999  -0.1762512   0.0000000  -0.2538645   0.2393793  -0.0000000
   14  -0.1762512   0.7797316  -0.0000000   0.2241373  -0.3395455  -0.0000000
   15   0.0000000  -0.0000000   0.1224811  -0.0000000   0.0000000  -0.0494735
   16  -0.2538645   0.2241373  -0.0000000   0.4289169  -0.2058231   0.0000000
   17   0.2393793  -0.3395455   0.0000000  -0.2058231   0.5547859   0.0000000
   18  -0.0000000  -0.0000000  -0.0494735   0.0000000   0.0000000   0.0552931
 Gradient time:  CPU 295.20 s  wall 76.92 s
 **********************************************************************
 **                                                                  **
 **                       VIBRATIONAL ANALYSIS                       **
 **                       --------------------                       **
 **                                                                  **
 **        VIBRATIONAL FREQUENCIES (CM**-1) AND NORMAL MODES         **
 **     FORCE CONSTANTS (mDYN/ANGSTROM) AND REDUCED MASSES (AMU)     **
 **                  INFRARED INTENSITIES (KM/MOL)                   **
 **                                                                  **
 **********************************************************************


 Mode:                 1                      2                      3
 Frequency:       136.32                 149.41                 194.84
 Force Cnst:      0.2189                 0.3051                 0.7778
 Red. Mass:      19.9878                23.1959                34.7725
 IR Active:          YES                    YES                    YES
 IR Intens:        0.036                  1.602                  0.664
 Raman Active:       YES                    YES                    YES
               X      Y      Z        X      Y      Z        X      Y      Z
 F         -0.000  0.000  0.720    0.150  0.342  0.000   -0.057  0.339 -0.000
 Cl         0.000  0.000 -0.221   -0.025 -0.332 -0.000    0.796 -0.004 -0.000
 F         -0.000  0.000 -0.617    0.683 -0.284 -0.000    0.021  0.243 -0.000
 I          0.000 -0.000  0.071   -0.130  0.129  0.000   -0.207 -0.133 -0.000
 C         -0.000  0.000 -0.054    0.178 -0.154 -0.000   -0.051  0.242  0.000
 C          0.000  0.000 -0.210   -0.053 -0.333  0.000   -0.018  0.259  0.000
 TransDip   0.000  0.000  0.006   -0.039 -0.012 -0.000   -0.014 -0.022 -0.000

 Mode:                 4                      5                      6
 Frequency:       280.20                 299.71                 439.58
 Force Cnst:      0.6055                 1.1170                 2.4295
 Red. Mass:      13.0909                21.1049                21.3395
 IR Active:          YES                    YES                    YES
 IR Intens:        0.441                  1.580                  1.589
 Raman Active:       YES                    YES                    YES
               X      Y      Z        X      Y      Z        X      Y      Z
 F         -0.000 -0.000 -0.100   -0.503  0.556 -0.000   -0.399 -0.099 -0.000
 Cl        -0.000 -0.000 -0.155    0.018 -0.263  0.000    0.113  0.457  0.000
 F         -0.000  0.000 -0.242   -0.178 -0.054  0.000    0.375 -0.542 -0.000
 I          0.000  0.000 -0.023    0.170  0.002  0.000    0.010 -0.009 -0.000
 C         -0.000  0.000  0.353   -0.407  0.001 -0.000   -0.317 -0.259  0.000
 C         -0.000 -0.000  0.885   -0.368 -0.053 -0.000   -0.077  0.038 -0.000
 TransDip  -0.000 -0.000 -0.021   -0.005 -0.040  0.000   -0.038 -0.013  0.000

 Mode:                 7                      8                      9
 Frequency:       592.90                 596.58                 843.30
 Force Cnst:      3.5260                 2.5965                 5.5123
 Red. Mass:      17.0245                12.3822                13.1559
 IR Active:          YES                    YES                    YES
 IR Intens:        4.079                  9.241                113.030
 Raman Active:       YES                    YES                    YES
               X      Y      Z        X      Y      Z        X      Y      Z
 F         -0.256 -0.460  0.000   -0.000 -0.000 -0.168   -0.234  0.037  0.000
 Cl        -0.017 -0.153 -0.000   -0.000 -0.000  0.017   -0.081 -0.150 -0.000
 F          0.469  0.364  0.000    0.000  0.000 -0.159    0.061 -0.066  0.000
 I          0.026  0.001 -0.000    0.000  0.000  0.003   -0.018 -0.003 -0.000
 C         -0.213  0.366 -0.000   -0.000  0.000  0.869   -0.069 -0.036 -0.000
 C         -0.344  0.220  0.000   -0.000  0.000 -0.436    0.770  0.554  0.000
 TransDip  -0.053  0.037 -0.000   -0.000  0.000  0.097    0.275  0.200 -0.000

 Mode:                10                     11                     12
 Frequency:      1002.06                1281.60                1750.02
 Force Cnst:      8.6260                12.8368                21.8943
 Red. Mass:      14.5807                13.2650                12.1337
 IR Active:          YES                    YES                    YES
 IR Intens:      167.378                147.446                264.770
 Raman Active:       YES                    YES                    YES
               X      Y      Z        X      Y      Z        X      Y      Z
 F          0.415 -0.001  0.000   -0.293 -0.042 -0.000    0.095 -0.013  0.000
 Cl        -0.014 -0.080  0.000    0.003 -0.014  0.000    0.003  0.016 -0.000
 F         -0.065 -0.411 -0.000   -0.094 -0.289 -0.000   -0.004 -0.095  0.000
 I          0.009 -0.002  0.000   -0.002  0.001  0.000   -0.002  0.000 -0.000
 C         -0.260  0.286  0.000    0.687  0.586  0.000   -0.502  0.602 -0.000
 C         -0.347  0.615 -0.000   -0.062 -0.031 -0.000    0.371 -0.479  0.000
 TransDip  -0.248  0.332  0.000    0.296  0.253  0.000   -0.390  0.345 -0.000

 STANDARD THERMODYNAMIC QUANTITIES AT   298.15 K  AND     1.00 ATM

   This Molecule has  0 Imaginary Frequencies
   Zero point vibrational energy:       10.817 kcal/mol

   Atom    1 Element F  Has Mass   18.99840
   Atom    2 Element Cl Has Mass   34.96885
   Atom    3 Element F  Has Mass   18.99840
   Atom    4 Element I  Has Mass  126.90440
   Atom    5 Element C  Has Mass   12.00000
   Atom    6 Element C  Has Mass   12.00000
   Molecular Mass:   223.870050 amu
   Principal axes and moments of inertia in amu*Bohr^2:
                             1           2           3
    Eigenvalues --      780.66864  1830.76963  2611.43827
          X               1.00000     0.00146     0.00000
          Y              -0.00146     1.00000     0.00000
          Z              -0.00000    -0.00000     1.00000
   Rotational Symmetry Number is   1
   The Molecule is an Asymmetric Top
   Translational Enthalpy:        0.889 kcal/mol
   Rotational Enthalpy:           0.889 kcal/mol
   Vibrational Enthalpy:         12.989 kcal/mol
   gas constant (RT):             0.592 kcal/mol
   Translational Entropy:        42.120  cal/mol.K
   Rotational Entropy:           29.702  cal/mol.K
   Vibrational Entropy:          12.713  cal/mol.K

   Total Enthalpy:               15.359 kcal/mol
   Total Entropy:                84.535  cal/mol.K

 ======================================================================

 STANDARD THERMODYNAMIC QUANTITIES FOR ANHARMONIC VIBRATION -- TOSH

   Zero point vibrational energy: ************ kcal/mol

   Vibrational Enthalpy:       Infinity kcal/mol
   Vibrational Entropy:             NaN  cal/mol.K

   Total Enthalpy:             Infinity kcal/mol
   Total Entropy:                   NaN  cal/mol.K

 ======================================================================

 STANDARD THERMODYNAMIC QUANTITIES FOR ANHARMONIC VIBRATION -- VPT2

   Zero point vibrational energy: ************ kcal/mol

   Vibrational Enthalpy:       Infinity kcal/mol
   Vibrational Entropy:             NaN  cal/mol.K

   Total Enthalpy:             Infinity kcal/mol
   Total Entropy:                   NaN  cal/mol.K

 ======================================================================

Archival summary:
1\1\TWL01\FREQ\ProcedureUnspecified\BasisUnspecified\1l122\taweetha\TueAug2800:19:082018TueAug2800:19:082018\0\\#,FREQ,ProcedureUnspecified,BasisUnspecified,\\0,1\I\C,1,2.08895\C,2,1.32996,1,121.621\F,3,1.31901,2,124.568,1,180,0\F,3,1.31936,2,124.589,1,-0,0\Cl,2,1.73669,1,118.701,3,180,0\\\@

 Total job time:  87.02s(wall), 332.68s(cpu) 
 Tue Aug 28 00:19:08 2018

        *************************************************************
        *                                                           *
        *  Thank you very much for using Q-Chem.  Have a nice day.  *
        *                                                           *
        *************************************************************
