# Supplementary material for: Geometric and energetic data from ab initio calculations of haloethene, haloimine, halomethylenephosphine, haloiminophosphine, halodiazene, halodiphosphene and halocyclopropane
Source: Data Brief. 2019 Nov 2;27:104738. doi: 10.1016/j.dib.2019.104738 (PMC6861602; doi:10.1016/j.dib.2019.104738)
Supplement: Multimedia component 2 [file mmc2.zip › CC/B3LYP/FFCCFF.out]

Q-Chem Developer Version!
                  Welcome to Q-Chem
     A Quantum Leap Into The Future Of Chemistry


 Q-Chem 5.1, Q-Chem, Inc., Pleasanton, CA (2018)

 Yihan Shao,  Zhengting Gan,  E. Epifanovsky,  A. T. B. Gilbert,  M. Wormit,  
 J. Kussmann,  A. W. Lange,  A. Behn,  Jia Deng,  Xintian Feng,  D. Ghosh,  
 M. Goldey,  P. R. Horn,  L. D. Jacobson,  I. Kaliman,  T. Kus,  A. Landau,  
 Jie Liu,  E. I. Proynov,  R. M. Richard,  R. P. Steele,  E. J. Sundstrom,  
 H. L. Woodcock III,  P. M. Zimmerman,  D. Zuev,  B. Albrecht,  E. Alguire,  
 S. A. Baeppler,  D. Barton,  Z. Benda,  Y. A. Bernard,  E. J. Berquist,  
 K. B. Bravaya,  H. Burton,  D. Casanova,  Chun-Min Chang,  Yunqing Chen,  
 A. Chien,  K. D. Closser,  M. P. Coons,  S. Coriani,  S. Dasgupta,  
 A. L. Dempwolff,  M. Diedenhofen,  Hainam Do,  R. G. Edgar,  Po-Tung Fang,  
 S. Faraji,  S. Fatehi,  Qingguo Feng,  K. D. Fenk,  J. Fosso-Tande,  
 Qinghui Ge,  A. Ghysels,  G. Gidofalvi,  J. Gomes,  J. Gonthier,  A. Gunina,  
 D. Hait,  M. W. D. Hanson-Heine,  P. H. P. Harbach,  A. W. Hauser,  
 J. E. Herr,  E. G. Hohenstein,  Z. C. Holden,  Kerwin Hui,  B. C. Huynh,  
 T.-C. Jagau,  Hyunjun Ji,  B. Kaduk,  K. Khistyaev,  Jaehoon Kim,  
 P. Klunzinger,  K. Koh,  D. Kosenkov,  L. Koulias,  T. Kowalczyk,  
 C. M. Krauter,  A. Kunitsa,  Ka Un Lao,  A. Laurent,  K. V. Lawler,  
 Joonho Lee,  D. Lefrancois,  S. Lehtola,  D. S. Levine,  Yi-Pei Li,  
 You-Sheng Lin,  Fenglai Liu,  E. Livshits,  A. Luenser,  P. Manohar,  
 E. Mansoor,  S. F. Manzer,  Shan-Ping Mao,  Yuezhi Mao,  N. Mardirossian,  
 A. V. Marenich,  T. Markovich,  L. A. Martinez-Martinez,  S. A. Maurer,  
 N. J. Mayhall,  S. C. McKenzie,  J.-M. Mewes,  A. F. Morrison,  
 J. W. Mullinax,  K. Nanda,  T. S. Nguyen-Beck,  R. Olivares-Amaya,  
 J. A. Parkhill,  T. M. Perrine,  F. Plasser,  P. Pokhilko,  S. Prager,  
 A. Prociuk,  E. Ramos,  D. R. Rehn,  F. Rob,  M. Schneider,  N. Sergueev,  
 S. M. Sharada,  S. Sharma,  D. W. Small,  T. Stauch,  T. Stein,  
 Yu-Chuan Su,  A. J. W. Thom,  A. Tkatchenko,  T. Tsuchimochi,  N. M. Tubman,  
 L. Vogt,  M. L. Vidal,  O. Vydrov,  M. A. Watson,  J. Wenzel,  
 M. de Wergifosse,  T. A. Wesolowski,  A. White,  J. Witte,  A. Yamada,  
 Jun Yang,  K. Yao,  S. Yeganeh,  S. R. Yost,  Zhi-Qiang You,  A. Zech,  
 Igor Ying Zhang,  Xing Zhang,  Yan Zhao,  Ying Zhu,  B. R. Brooks,  
 G. K. L. Chan,  C. J. Cramer,  M. S. Gordon,  W. J. Hehre,  A. Klamt,  
 M. W. Schmidt,  C. D. Sherrill,  D. G. Truhlar,  A. Aspuru-Guzik,  R. Baer,  
 A. T. Bell,  N. A. Besley,  Jeng-Da Chai,  A. E. DePrince, III,  
 R. A. DiStasio Jr.,  A. Dreuw,  B. D. Dunietz,  T. R. Furlani,  
 Chao-Ping Hsu,  Yousung Jung,  Jing Kong,  D. S. Lambrecht,  WanZhen Liang,  
 C. Ochsenfeld,  V. A. Rassolov,  L. V. Slipchenko,  J. E. Subotnik,  
 T. Van Voorhis,  J. M. Herbert,  A. I. Krylov,  P. M. W. Gill,  M. Head-Gordon

 Contributors to earlier versions of Q-Chem not listed above: 
 R. D. Adamson,  B. Austin,  J. Baker,  G. J. O. Beran,  K. Brandhorst,  
 S. T. Brown,  E. F. C. Byrd,  A. K. Chakraborty,  C.-L. Cheng,  
 Siu Hung Chien,  D. M. Chipman,  D. L. Crittenden,  H. Dachsel,  
 R. J. Doerksen,  A. D. Dutoi,  L. Fusti-Molnar,  W. A. Goddard III,  
 A. Golubeva-Zadorozhnaya,  S. R. Gwaltney,  G. Hawkins,  A. Heyden,  
 S. Hirata,  G. Kedziora,  F. J. Keil,  C. Kelley,  Jihan Kim,  R. A. King,  
 R. Z. Khaliullin,  P. P. Korambath,  W. Kurlancheek,  A. M. Lee,  M. S. Lee,  
 S. V. Levchenko,  Ching Yeh Lin,  D. Liotard,  R. C. Lochan,  I. Lotan,  
 P. E. Maslen,  N. Nair,  D. P. O'Neill,  D. Neuhauser,  E. Neuscamman,  
 C. M. Oana,  R. Olson,  B. Peters,  R. Peverati,  P. A. Pieniazek,  
 Y. M. Rhee,  J. Ritchie,  M. A. Rohrdanz,  E. Rosta,  N. J. Russ,  
 H. F. Schaefer III,  N. E. Schultz,  N. Shenvi,  A. C. Simmonett,  A. Sodt,  
 D. Stuck,  K. S. Thanthiriwatte,  V. Vanovschi,  Tao Wang,  A. Warshel,  
 C. F. Williams,  Q. Wu,  X. Xu,  W. Zhang

 Please cite Q-Chem as follows:
 Y. Shao et al., Mol. Phys. 113, 184-215 (2015)
 DOI: 10.1080/00268976.2014.952696

 Q-Chem 5.1.1 for Intel X86 EM64T Linux

 Parts of Q-Chem use Armadillo 8.300.2 (Tropical Shenanigans).
 http://arma.sourceforge.net/

 Q-Chem begins on Tue Aug 28 16:55:42 2018  

Host: 
0

     Scratch files written to /scratch/taweetham/qchem21044//
Input Ideriv = 2
Curr. Ideriv = -1
Max.  Ideriv = 2

Checking the input file for inconsistencies... 	...done.

--------------------------------------------------------------
User input:
--------------------------------------------------------------
inp/FFFF.inp
$molecule
0	1
  F   -1.3511653    1.1736217   -0.0000000
  F    1.3511653    1.1736217    0.0000000
  F   -1.3511653   -1.1736217    0.0000000
  F    1.3511653   -1.1736217   -0.0000000
  C   -0.6665635    0.0000000   -0.0000000
  C    0.6665635    0.0000000    0.0000000
$end
$rem
   JOB_TYPE		OPTIMIZATION
   BASIS		6-311++G**
   EXCHANGE		B3LYP
$end

--------------------------------------------------------------
 ----------------------------------------------------------------
             Standard Nuclear Orientation (Angstroms)
    I     Atom           X                Y                Z
 ----------------------------------------------------------------
    1      F       1.3511653000     1.1736217000     0.0000000000
    2      F      -1.3511653000     1.1736217000    -0.0000000000
    3      F       1.3511653000    -1.1736217000     0.0000000000
    4      F      -1.3511653000    -1.1736217000    -0.0000000000
    5      C       0.6665635000    -0.0000000000     0.0000000000
    6      C      -0.6665635000     0.0000000000    -0.0000000000
 ----------------------------------------------------------------
 Molecular Point Group                 D2h   NOp =  8
 Largest Abelian Subgroup              D2h   NOp =  8
 Nuclear Repulsion Energy =   239.5796171111 hartrees
 There are       24 alpha and       24 beta electrons
 Requested basis set is 6-311++G(d,p)
 There are 36 shells and 132 basis functions

 Total QAlloc Memory Limit   2000 MB
 Mega-Array Size       188 MB
 MEM_STATIC part       192 MB
 A cutoff of  1.0D-11 yielded    606 shell pairs
 There are      8386 function pairs (      9151 Cartesian)

 -------------------------------------------------------
 OpenMP Integral Computing Module                       
 Release: version 1.0, May 2013, Q-Chem Inc. Pittsburgh 
 -------------------------------------------------------
 Integral Job Info:
 Integral job number is                      11
 Integral operator is                         1
 short-range coefficients                     0
 long-range coefficients              100000000
 Omega coefficients                           0
 if combine SR and LR in K                    0
 Integral screening is                        0
 Integral computing path is                   2
 max size of driver memory is            800000
 size of driver memory is                593474
 size of scratch memory is              2361544
 max col of scratch BK array               1296
 max len of scratch array in speh3          155
 max len of scratch index in speh4           18
 max int batch size is                      520
 min int batch size is                       52
 fixed nKL is                                52
 max L of basis functions is                  2
 order of int derivative is                   0
 number of shells is                         36
 number of basis is                         138
 number of cartesian basis is               138
 number of contracted shell pairs           606
 number of primitive shell pairs           1959
 maxK2 (contraction) of shell pair           36
 max number of K2 of shell pair               1
 max number of CS2 of shell pair            169
 max number of PS2 of shell pair            600
 mem total for path MDJ                  527534
 -------------------------------------------------------
 Smallest overlap matrix eigenvalue = 9.60E-05

 Scale SEOQF with 1.000000e-01/1.000000e-01/1.000000e-01

 Standard Electronic Orientation quadrupole field applied
 Nucleus-field energy     =     0.0000000061 hartrees
 Guess from superposition of atomic densities
 Warning:  Energy on first SCF cycle will be non-variational
 SAD guess density has 48.000000 electrons

 -----------------------------------------------------------------------
  General SCF calculation program by
  Eric Jon Sundstrom, Paul Horn, Yuezhi Mao, Dmitri Zuev, Alec White,
  David Stuck, Shaama M.S., Shane Yost, Joonho Lee, David Small,
  Daniel Levine, Susi Lehtola, Hugh Burton, Evgeny Epifanovsky
 -----------------------------------------------------------------------
 Exchange:     0.2000 Hartree-Fock + 0.0800 Slater + 0.7200 B88
 Correlation:  0.1900 VWN1RPA + 0.8100 LYP
 Using SG-1 standard quadrature grid
 using 4 threads for integral computing
 -------------------------------------------------------
 OpenMP Integral computing Module                
 Release: version 2.0, May 2017, Q-Chem Inc. Pleasanton 
 -------------------------------------------------------
 -------------------------------------------------------
 OpenMP BLAS3 based DFT computing Module                
 Release: version 1.0, May 2013, Q-Chem Inc. Pittsburgh 
 -------------------------------------------------------
 A restricted SCF calculation will be
 performed using DIIS
 SCF converges when DIIS error is below 1.0e-08
 ---------------------------------------
  Cycle       Energy         DIIS error
 ---------------------------------------
    1    -476.5026079512      4.95e-02  
    2    -475.6085459920      6.08e-03  
    3    -475.5426246870      9.29e-03  
    4    -475.6548836347      9.77e-04  
    5    -475.6560959937      8.95e-05  
    6    -475.6561048012      3.34e-05  
    7    -475.6561070127      2.16e-06  
    8    -475.6561070195      2.89e-07  
    9    -475.6561070197      4.18e-08  
   10    -475.6561070196      2.38e-09  Convergence criterion met
 ---------------------------------------
 SCF time:   CPU 6.64s  wall 1.00s 
 SCF   energy in the final basis set =     -475.6561070196
 Total energy in the final basis set =     -475.6561070196

 --------------------------------------------------------------
             Orbital Energies (a.u.) and Symmetries
 --------------------------------------------------------------

 Alpha MOs, Restricted
 -- Occupied --                  
-24.755 -24.755 -24.755 -24.755 -10.385 -10.384  -1.314  -1.298
  1 B1g   1 B2u   1 B3u   1 Ag    2 Ag    2 B3u   3 Ag    3 B3u                
 -1.271  -1.260  -0.831  -0.679  -0.631  -0.629  -0.587  -0.568
  2 B2u   2 B1g   4 Ag    4 B3u   3 B2u   5 Ag    3 B1g   1 B1u                
 -0.525  -0.499  -0.488  -0.485  -0.481  -0.469  -0.461  -0.291
  1 B2g   5 B3u   1 B3g   4 B2u   1 Au    6 Ag    4 B1g   2 B1u                
 -- Virtual --                   
 -0.017  -0.015   0.010   0.014   0.050   0.078   0.079   0.084
  7 Ag    2 B2g   6 B3u   5 B2u   3 B1u   7 B3u   8 Ag    6 B2u                
  0.084   0.092   0.128   0.166   0.184   0.198   0.231   0.243
  5 B1g   3 B2g   9 Ag    8 B3u  10 Ag    2 B3g   9 B3u   7 B2u                
  0.279   0.285   0.288   0.299   0.302   0.312   0.334   0.339
  2 Au   11 Ag    4 B1u   8 B2u  10 B3u   6 B1g  12 Ag    4 B2g                
  0.343   0.354   0.397   0.407   0.414   0.473   0.494   0.553
  9 B2u   7 B1g   8 B1g  11 B3u   9 B1g  12 B3u   5 B1u  13 Ag                 
  0.607   0.716   0.758   0.763   0.868   0.915   1.067   1.069
  5 B2g  10 B2u  13 B3u  14 Ag   14 B3u  10 B1g   6 B1u   3 B3g                
  1.193   1.241   1.320   1.336   1.353   1.361   1.361   1.362
  3 Au   15 Ag    4 B3g  11 B2u  15 B3u  16 Ag    7 B1u  12 B2u                
  1.366   1.371   1.429   1.438   1.514   1.538   1.578   1.605
 11 B1g   6 B2g  12 B1g  16 B3u  17 Ag    4 Au   13 B2u  18 Ag                 
  1.806   1.827   1.841   1.876   1.936   1.943   2.109   2.161
 17 B3u   7 B2g  14 B2u  19 Ag   18 B3u  13 B1g  19 B3u  14 B1g                
  2.519   2.749   2.912   2.971   3.043   3.339   3.712   3.714
  8 B1u   8 B2g  15 B2u  15 B1g  20 Ag   20 B3u   5 Au    5 B3g                
  3.717   3.719   3.739   3.744   3.765   3.773   3.795   3.889
  9 B1u  16 B2u  21 Ag    9 B2g  16 B1g  17 B2u  21 B3u   6 B3g                
  3.899   3.908   3.992   4.041   4.093   4.134   4.405   4.776
 10 B1u  10 B2g   6 Au   22 Ag   17 B1g  22 B3u  23 Ag   18 B2u                
  4.802   4.891   6.191   6.214   6.244   6.258   6.272   6.275
 23 B3u  18 B1g   7 B3g   7 Au   11 B1u  24 Ag   25 Ag   19 B2u                
  6.285   6.337   6.347   6.676   6.707   6.795  23.323  24.025
 11 B2g  19 B1g  24 B3u  25 B3u  20 B2u  20 B1g  26 Ag   26 B3u                
 66.684  66.685  66.693  66.744
 21 B2u  27 Ag   27 B3u  21 B1g                                                

 Beta MOs, Restricted
 -- Occupied --                  
-24.755 -24.755 -24.755 -24.755 -10.385 -10.384  -1.314  -1.298
  1 B1g   1 B2u   1 B3u   1 Ag    2 Ag    2 B3u   3 Ag    3 B3u                
 -1.271  -1.260  -0.831  -0.679  -0.631  -0.629  -0.587  -0.568
  2 B2u   2 B1g   4 Ag    4 B3u   3 B2u   5 Ag    3 B1g   1 B1u                
 -0.525  -0.499  -0.488  -0.485  -0.481  -0.469  -0.461  -0.291
  1 B2g   5 B3u   1 B3g   4 B2u   1 Au    6 Ag    4 B1g   2 B1u                
 -- Virtual --                   
 -0.017  -0.015   0.010   0.014   0.050   0.078   0.079   0.084
  7 Ag    2 B2g   6 B3u   5 B2u   3 B1u   7 B3u   8 Ag    6 B2u                
  0.084   0.092   0.128   0.166   0.184   0.198   0.231   0.243
  5 B1g   3 B2g   9 Ag    8 B3u  10 Ag    2 B3g   9 B3u   7 B2u                
  0.279   0.285   0.288   0.299   0.302   0.312   0.334   0.339
  2 Au   11 Ag    4 B1u   8 B2u  10 B3u   6 B1g  12 Ag    4 B2g                
  0.343   0.354   0.397   0.407   0.414   0.473   0.494   0.553
  9 B2u   7 B1g   8 B1g  11 B3u   9 B1g  12 B3u   5 B1u  13 Ag                 
  0.607   0.716   0.758   0.763   0.868   0.915   1.067   1.069
  5 B2g  10 B2u  13 B3u  14 Ag   14 B3u  10 B1g   6 B1u   3 B3g                
  1.193   1.241   1.320   1.336   1.353   1.361   1.361   1.362
  3 Au   15 Ag    4 B3g  11 B2u  15 B3u  16 Ag    7 B1u  12 B2u                
  1.366   1.371   1.429   1.438   1.514   1.538   1.578   1.605
 11 B1g   6 B2g  12 B1g  16 B3u  17 Ag    4 Au   13 B2u  18 Ag                 
  1.806   1.827   1.841   1.876   1.936   1.943   2.109   2.161
 17 B3u   7 B2g  14 B2u  19 Ag   18 B3u  13 B1g  19 B3u  14 B1g                
  2.519   2.749   2.912   2.971   3.043   3.339   3.712   3.714
  8 B1u   8 B2g  15 B2u  15 B1g  20 Ag   20 B3u   5 Au    5 B3g                
  3.717   3.719   3.739   3.744   3.765   3.773   3.795   3.889
  9 B1u  16 B2u  21 Ag    9 B2g  16 B1g  17 B2u  21 B3u   6 B3g                
  3.899   3.908   3.992   4.041   4.093   4.134   4.405   4.776
 10 B1u  10 B2g   6 Au   22 Ag   17 B1g  22 B3u  23 Ag   18 B2u                
  4.802   4.891   6.191   6.214   6.244   6.258   6.272   6.275
 23 B3u  18 B1g   7 B3g   7 Au   11 B1u  24 Ag   25 Ag   19 B2u                
  6.285   6.337   6.347   6.676   6.707   6.795  23.323  24.025
 11 B2g  19 B1g  24 B3u  25 B3u  20 B2u  20 B1g  26 Ag   26 B3u                
 66.684  66.685  66.693  66.744
 21 B2u  27 Ag   27 B3u  21 B1g                                                
 --------------------------------------------------------------

          Ground-State Mulliken Net Atomic Charges

     Atom                 Charge (a.u.)
  ----------------------------------------
      1 F                    -0.117711
      2 F                    -0.117711
      3 F                    -0.117711
      4 F                    -0.117711
      5 C                     0.235422
      6 C                     0.235422
  ----------------------------------------
  Sum of atomic charges =     0.000000

 -----------------------------------------------------------------
                    Cartesian Multipole Moments
 -----------------------------------------------------------------
    Charge (ESU x 10^10)
                 0.0000
    Dipole Moment (Debye)
         X      -0.0000      Y       0.0000      Z       0.0000
       Tot       0.0000
    Quadrupole Moments (Debye-Ang)
        XX     -32.7909     XY      -0.0000     YY     -33.6915
        XZ      -0.0000     YZ      -0.0000     ZZ     -29.8061
    Octopole Moments (Debye-Ang^2)
       XXX       0.0000    XXY       0.0000    XYY      -0.0000
       YYY       0.0000    XXZ       0.0000    XYZ      -0.0000
       YYZ       0.0000    XZZ      -0.0000    YZZ       0.0000
       ZZZ       0.0000
    Hexadecapole Moments (Debye-Ang^3)
      XXXX    -273.0135   XXXY      -0.0000   XXYY     -81.2163
      XYYY      -0.0000   YYYY    -186.0103   XXXZ      -0.0000
      XXYZ       0.0000   XYYZ       0.0000   YYYZ       0.0000
      XXZZ     -47.5578   XYZZ      -0.0000   YYZZ     -34.8142
      XZZZ      -0.0000   YZZZ       0.0000   ZZZZ     -23.5211
 -----------------------------------------------------------------
 Calculating analytic gradient of the SCF energy
 Gradient of SCF Energy
            1           2           3           4           5           6
    1   0.0042463  -0.0042463   0.0042463  -0.0042463   0.0025239  -0.0025239
    2   0.0367446   0.0367446  -0.0367446  -0.0367446   0.0000000  -0.0000000
    3  -0.0000000  -0.0000000   0.0000000  -0.0000000   0.0000000  -0.0000000
 Max gradient component =       3.674E-02
 RMS gradient           =       1.746E-02
 Gradient time:  CPU 3.36 s  wall 0.95 s
 Geometry Optimization Parameters
   NAtoms,    NIC,     NZ,  NCons,   NDum,   NFix, NCnnct, MaxDiis
        6      27       0       0       0       0       0       0


** GEOMETRY OPTIMIZATION IN DELOCALIZED INTERNAL COORDINATES **
   Searching for a Minimum

   Optimization Cycle:   1

                       Coordinates (Angstroms)
     ATOM                X               Y               Z
      1  F         1.3511653000    1.1736217000    0.0000000000
      2  F        -1.3511653000    1.1736217000    0.0000000000
      3  F         1.3511653000   -1.1736217000    0.0000000000
      4  F        -1.3511653000   -1.1736217000    0.0000000000
      5  C         0.6665635000    0.0000000000    0.0000000000
      6  C        -0.6665635000    0.0000000000    0.0000000000
   Point Group: d2h   Number of degrees of freedom:     3


   Energy is   -475.656107020


 Attempting to Generate Delocalized Internal Coordinates

  3 Hessian modes will be used to form the next step
  Hessian Eigenvalues:
     0.250000    0.532110    0.587732

 Minimum Search - Taking Simple RFO Step
 Searching for Lamda that Minimizes Along All modes
 Value Taken    Lamda =  -0.01586661
 Step Taken.  Stepsize is  0.207442

                             Maximum     Tolerance    Cnvgd?
         Gradient           0.079415      0.000300      NO
         Displacement       0.179518      0.001200      NO
         Energy change     *********      0.000001      NO


 New Cartesian Coordinates Obtained by Inverse Iteration

 Displacement from previous Coordinates is:  0.263420
 ----------------------------------------------------------------
             Standard Nuclear Orientation (Angstroms)
    I     Atom           X                Y                Z
 ----------------------------------------------------------------
    1      F       1.3838075422     1.1121349418     0.0000000000
    2      F      -1.3838075422     1.1121349418     0.0000000000
    3      F       1.3838075422    -1.1121349418     0.0000000000
    4      F      -1.3838075422    -1.1121349418     0.0000000000
    5      C       0.6617344122     0.0000000000     0.0000000000
    6      C      -0.6617344122     0.0000000000     0.0000000000
 ----------------------------------------------------------------
 Molecular Point Group                 D2h   NOp =  8
 Largest Abelian Subgroup              D2h   NOp =  8
 Nuclear Repulsion Energy =   243.3486769420 hartrees
 There are       24 alpha and       24 beta electrons
 Applying Cartesian multipole field
    Component          Value
    ---------          -----
     (2,0,0)        1.00000E-11
     (0,2,0)        2.00000E-11
     (0,0,2)       -3.00000E-11
 Nucleus-field energy     =     0.0000000058 hartrees
 Requested basis set is 6-311++G(d,p)
 There are 36 shells and 132 basis functions
 A cutoff of  1.0D-11 yielded    604 shell pairs
 There are      8402 function pairs (      9167 Cartesian)
 Smallest overlap matrix eigenvalue = 8.88E-05
 Guess MOs from SCF MO coefficient file

 -----------------------------------------------------------------------
  General SCF calculation program by
  Eric Jon Sundstrom, Paul Horn, Yuezhi Mao, Dmitri Zuev, Alec White,
  David Stuck, Shaama M.S., Shane Yost, Joonho Lee, David Small,
  Daniel Levine, Susi Lehtola, Hugh Burton, Evgeny Epifanovsky
 -----------------------------------------------------------------------
 Exchange:     0.2000 Hartree-Fock + 0.0800 Slater + 0.7200 B88
 Correlation:  0.1900 VWN1RPA + 0.8100 LYP
 Using SG-1 standard quadrature grid
 using 4 threads for integral computing
 -------------------------------------------------------
 OpenMP Integral computing Module                
 Release: version 2.0, May 2017, Q-Chem Inc. Pleasanton 
 -------------------------------------------------------
 -------------------------------------------------------
 OpenMP BLAS3 based DFT computing Module                
 Release: version 1.0, May 2013, Q-Chem Inc. Pittsburgh 
 -------------------------------------------------------
 A restricted SCF calculation will be
 performed using DIIS
 SCF converges when DIIS error is below 1.0e-08
 ---------------------------------------
  Cycle       Energy         DIIS error
 ---------------------------------------
    1    -475.6596184131      1.53e-03  
    2    -475.6653499959      4.12e-04  
    3    -475.6654042438      3.84e-04  
    4    -475.6656070983      1.31e-04  
    5    -475.6656269529      1.45e-05  
    6    -475.6656272729      2.15e-06  
    7    -475.6656272799      1.05e-07  
    8    -475.6656272799      1.30e-08  
    9    -475.6656272799      1.84e-09  Convergence criterion met
 ---------------------------------------
 SCF time:   CPU 8.95s  wall 3.00s 
 SCF   energy in the final basis set =     -475.6656272799
 Total energy in the final basis set =     -475.6656272799

 --------------------------------------------------------------
             Orbital Energies (a.u.) and Symmetries
 --------------------------------------------------------------

 Alpha MOs, Restricted
 -- Occupied --                  
-24.752 -24.752 -24.752 -24.752 -10.377 -10.377  -1.330  -1.316
  1 B1g   1 B2u   1 B3u   1 Ag    2 Ag    2 B3u   3 Ag    3 B3u                
 -1.275  -1.265  -0.831  -0.685  -0.642  -0.635  -0.591  -0.578
  2 B2u   2 B1g   4 Ag    4 B3u   5 Ag    3 B2u   3 B1g   1 B1u                
 -0.535  -0.509  -0.488  -0.481  -0.478  -0.473  -0.459  -0.284
  1 B2g   5 B3u   1 B3g   1 Au    4 B2u   6 Ag    4 B1g   2 B1u                
 -- Virtual --                   
 -0.009   0.002   0.015   0.023   0.049   0.083   0.084   0.086
  7 Ag    2 B2g   5 B2u   6 B3u   3 B1u   8 Ag    5 B1g   6 B2u                
  0.091   0.101   0.173   0.179   0.191   0.199   0.233   0.237
  3 B2g   7 B3u   9 Ag    8 B3u  10 Ag    2 B3g   9 B3u   7 B2u                
  0.279   0.280   0.287   0.303   0.304   0.319   0.333   0.338
  2 Au   11 Ag    4 B1u   8 B2u  10 B3u   6 B1g  12 Ag    4 B2g                
  0.349   0.355   0.402   0.432   0.438   0.474   0.493   0.571
  9 B2u   7 B1g   8 B1g   9 B1g  11 B3u  12 B3u   5 B1u  13 Ag                 
  0.619   0.717   0.756   0.771   0.873   0.917   1.075   1.083
  5 B2g  10 B2u  14 Ag   13 B3u  14 B3u  10 B1g   6 B1u   3 B3g                
  1.208   1.223   1.312   1.339   1.342   1.362   1.362   1.370
  3 Au   15 Ag    4 B3g  15 B3u  11 B2u   7 B1u  16 Ag    6 B2g                
  1.380   1.402   1.422   1.441   1.499   1.535   1.607   1.642
 11 B1g  12 B2u  12 B1g  16 B3u  17 Ag    4 Au   18 Ag   13 B2u                
  1.801   1.826   1.827   1.879   1.941   1.957   2.115   2.278
 17 B3u  14 B2u   7 B2g  19 Ag   18 B3u  13 B1g  19 B3u  14 B1g                
  2.523   2.762   2.971   3.013   3.094   3.398   3.709   3.711
  8 B1u   8 B2g  15 B2u  15 B1g  20 Ag   20 B3u   5 Au    5 B3g                
  3.715   3.721   3.741   3.746   3.756   3.763   3.803   3.901
  9 B1u  16 B2u  21 Ag    9 B2g  16 B1g  17 B2u  21 B3u   6 B3g                
  3.947   3.963   4.018   4.092   4.120   4.242   4.425   4.801
 10 B1u  10 B2g   6 Au   17 B1g  22 Ag   22 B3u  23 Ag   23 B3u                
  4.820   4.944   6.197   6.217   6.238   6.268   6.282   6.294
 18 B2u  18 B1g   7 B3g   7 Au   11 B1u  24 Ag   11 B2g  25 Ag                 
  6.303   6.329   6.359   6.694   6.772   6.894  23.378  24.080
 19 B2u  19 B1g  24 B3u  25 B3u  20 B2u  20 B1g  26 Ag   26 B3u                
 66.688  66.688  66.698  66.764
 21 B2u  27 Ag   27 B3u  21 B1g                                                

 Beta MOs, Restricted
 -- Occupied --                  
-24.752 -24.752 -24.752 -24.752 -10.377 -10.377  -1.330  -1.316
  1 B1g   1 B2u   1 B3u   1 Ag    2 Ag    2 B3u   3 Ag    3 B3u                
 -1.275  -1.265  -0.831  -0.685  -0.642  -0.635  -0.591  -0.578
  2 B2u   2 B1g   4 Ag    4 B3u   5 Ag    3 B2u   3 B1g   1 B1u                
 -0.535  -0.509  -0.488  -0.481  -0.478  -0.473  -0.459  -0.284
  1 B2g   5 B3u   1 B3g   1 Au    4 B2u   6 Ag    4 B1g   2 B1u                
 -- Virtual --                   
 -0.009   0.002   0.015   0.023   0.049   0.083   0.084   0.086
  7 Ag    2 B2g   5 B2u   6 B3u   3 B1u   8 Ag    5 B1g   6 B2u                
  0.091   0.101   0.173   0.179   0.191   0.199   0.233   0.237
  3 B2g   7 B3u   9 Ag    8 B3u  10 Ag    2 B3g   9 B3u   7 B2u                
  0.279   0.280   0.287   0.303   0.304   0.319   0.333   0.338
  2 Au   11 Ag    4 B1u   8 B2u  10 B3u   6 B1g  12 Ag    4 B2g                
  0.349   0.355   0.402   0.432   0.438   0.474   0.493   0.571
  9 B2u   7 B1g   8 B1g   9 B1g  11 B3u  12 B3u   5 B1u  13 Ag                 
  0.619   0.717   0.756   0.771   0.873   0.917   1.075   1.083
  5 B2g  10 B2u  14 Ag   13 B3u  14 B3u  10 B1g   6 B1u   3 B3g                
  1.208   1.223   1.312   1.339   1.342   1.362   1.362   1.370
  3 Au   15 Ag    4 B3g  15 B3u  11 B2u   7 B1u  16 Ag    6 B2g                
  1.380   1.402   1.422   1.441   1.499   1.535   1.607   1.642
 11 B1g  12 B2u  12 B1g  16 B3u  17 Ag    4 Au   18 Ag   13 B2u                
  1.801   1.826   1.827   1.879   1.941   1.957   2.115   2.278
 17 B3u  14 B2u   7 B2g  19 Ag   18 B3u  13 B1g  19 B3u  14 B1g                
  2.523   2.762   2.971   3.013   3.094   3.398   3.709   3.711
  8 B1u   8 B2g  15 B2u  15 B1g  20 Ag   20 B3u   5 Au    5 B3g                
  3.715   3.721   3.741   3.746   3.756   3.763   3.803   3.901
  9 B1u  16 B2u  21 Ag    9 B2g  16 B1g  17 B2u  21 B3u   6 B3g                
  3.947   3.963   4.018   4.092   4.120   4.242   4.425   4.801
 10 B1u  10 B2g   6 Au   17 B1g  22 Ag   22 B3u  23 Ag   23 B3u                
  4.820   4.944   6.197   6.217   6.238   6.268   6.282   6.294
 18 B2u  18 B1g   7 B3g   7 Au   11 B1u  24 Ag   11 B2g  25 Ag                 
  6.303   6.329   6.359   6.694   6.772   6.894  23.378  24.080
 19 B2u  19 B1g  24 B3u  25 B3u  20 B2u  20 B1g  26 Ag   26 B3u                
 66.688  66.688  66.698  66.764
 21 B2u  27 Ag   27 B3u  21 B1g                                                
 --------------------------------------------------------------

          Ground-State Mulliken Net Atomic Charges

     Atom                 Charge (a.u.)
  ----------------------------------------
      1 F                    -0.113429
      2 F                    -0.113429
      3 F                    -0.113429
      4 F                    -0.113429
      5 C                     0.226859
      6 C                     0.226859
  ----------------------------------------
  Sum of atomic charges =     0.000000

 -----------------------------------------------------------------
                    Cartesian Multipole Moments
 -----------------------------------------------------------------
    Charge (ESU x 10^10)
                 0.0000
    Dipole Moment (Debye)
         X      -0.0000      Y       0.0000      Z      -0.0000
       Tot       0.0000
    Quadrupole Moments (Debye-Ang)
        XX     -32.9546     XY      -0.0000     YY     -33.2474
        XZ      -0.0000     YZ      -0.0000     ZZ     -29.6489
    Octopole Moments (Debye-Ang^2)
       XXX       0.0000    XXY       0.0000    XYY       0.0000
       YYY      -0.0000    XXZ       0.0000    XYZ       0.0000
       YYZ       0.0000    XZZ      -0.0000    YZZ      -0.0000
       ZZZ      -0.0000
    Hexadecapole Moments (Debye-Ang^3)
      XXXX    -282.3084   XXXY      -0.0000   XXYY     -79.5509
      XYYY      -0.0000   YYYY    -169.5509   XXXZ      -0.0000
      XXYZ      -0.0000   XYYZ      -0.0000   YYYZ      -0.0000
      XXZZ     -48.9072   XYZZ      -0.0000   YYZZ     -31.8992
      XZZZ      -0.0000   YZZZ      -0.0000   ZZZZ     -23.3323
 -----------------------------------------------------------------
 Calculating analytic gradient of the SCF energy
 Gradient of SCF Energy
            1           2           3           4           5           6
    1   0.0009015  -0.0009015   0.0009015  -0.0009015  -0.0006353   0.0006353
    2   0.0058631   0.0058631  -0.0058631  -0.0058631   0.0000000  -0.0000000
    3  -0.0000000  -0.0000000   0.0000000   0.0000000  -0.0000000   0.0000000
 Max gradient component =       5.863E-03
 RMS gradient           =       2.804E-03
 Gradient time:  CPU 3.38 s  wall 0.95 s
 Geometry Optimization Parameters
   NAtoms,    NIC,     NZ,  NCons,   NDum,   NFix, NCnnct, MaxDiis
        6      27       0       0       0       0       0       0

 Cartesian Hessian Update
 Hessian Updated using BFGS Update


** GEOMETRY OPTIMIZATION IN DELOCALIZED INTERNAL COORDINATES **
   Searching for a Minimum

   Optimization Cycle:   2

                       Coordinates (Angstroms)
     ATOM                X               Y               Z
      1  F         1.3838075422    1.1121349418    0.0000000000
      2  F        -1.3838075422    1.1121349418    0.0000000000
      3  F         1.3838075422   -1.1121349418    0.0000000000
      4  F        -1.3838075422   -1.1121349418    0.0000000000
      5  C         0.6617344122    0.0000000000    0.0000000000
      6  C        -0.6617344122    0.0000000000    0.0000000000
   Point Group: d2h   Number of degrees of freedom:     3


   Energy is   -475.665627280

 Hessian Updated using BFGS Update

  3 Hessian modes will be used to form the next step
  Hessian Eigenvalues:
     0.237749    0.491691    0.587630

 Minimum Search - Taking Simple RFO Step
 Searching for Lamda that Minimizes Along All modes
 Value Taken    Lamda =  -0.00047915
 Step Taken.  Stepsize is  0.039333

                             Maximum     Tolerance    Cnvgd?
         Gradient           0.012496      0.000300      NO
         Displacement       0.033703      0.001200      NO
         Energy change     -0.009520      0.000001      NO


 New Cartesian Coordinates Obtained by Inverse Iteration

 Displacement from previous Coordinates is:  0.050097
 ----------------------------------------------------------------
             Standard Nuclear Orientation (Angstroms)
    I     Atom           X                Y                Z
 ----------------------------------------------------------------
    1      F       1.3898604367     1.1003502183     0.0000000000
    2      F      -1.3898604367     1.1003502183     0.0000000000
    3      F       1.3898604367    -1.1003502183     0.0000000000
    4      F      -1.3898604367    -1.1003502183     0.0000000000
    5      C       0.6611342561     0.0000000000     0.0000000000
    6      C      -0.6611342561     0.0000000000     0.0000000000
 ----------------------------------------------------------------
 Molecular Point Group                 D2h   NOp =  8
 Largest Abelian Subgroup              D2h   NOp =  8
 Nuclear Repulsion Energy =   244.0975819471 hartrees
 There are       24 alpha and       24 beta electrons
 Applying Cartesian multipole field
    Component          Value
    ---------          -----
     (2,0,0)        1.00000E-11
     (0,2,0)        2.00000E-11
     (0,0,2)       -3.00000E-11
 Nucleus-field energy     =     0.0000000058 hartrees
 Requested basis set is 6-311++G(d,p)
 There are 36 shells and 132 basis functions
 A cutoff of  1.0D-11 yielded    604 shell pairs
 There are      8402 function pairs (      9167 Cartesian)
 Smallest overlap matrix eigenvalue = 8.77E-05
 Guess MOs from SCF MO coefficient file

 -----------------------------------------------------------------------
  General SCF calculation program by
  Eric Jon Sundstrom, Paul Horn, Yuezhi Mao, Dmitri Zuev, Alec White,
  David Stuck, Shaama M.S., Shane Yost, Joonho Lee, David Small,
  Daniel Levine, Susi Lehtola, Hugh Burton, Evgeny Epifanovsky
 -----------------------------------------------------------------------
 Exchange:     0.2000 Hartree-Fock + 0.0800 Slater + 0.7200 B88
 Correlation:  0.1900 VWN1RPA + 0.8100 LYP
 Using SG-1 standard quadrature grid
 using 4 threads for integral computing
 -------------------------------------------------------
 OpenMP Integral computing Module                
 Release: version 2.0, May 2017, Q-Chem Inc. Pleasanton 
 -------------------------------------------------------
 -------------------------------------------------------
 OpenMP BLAS3 based DFT computing Module                
 Release: version 1.0, May 2013, Q-Chem Inc. Pittsburgh 
 -------------------------------------------------------
 A restricted SCF calculation will be
 performed using DIIS
 SCF converges when DIIS error is below 1.0e-08
 ---------------------------------------
  Cycle       Energy         DIIS error
 ---------------------------------------
    1    -475.6655999955      3.01e-04  
    2    -475.6658142131      7.89e-05  
    3    -475.6658163951      7.15e-05  
    4    -475.6658233398      2.54e-05  
    5    -475.6658240950      2.83e-06  
    6    -475.6658241069      4.17e-07  
    7    -475.6658241072      2.18e-08  
    8    -475.6658241072      2.42e-09  Convergence criterion met
 ---------------------------------------
 SCF time:   CPU 8.02s  wall 2.00s 
 SCF   energy in the final basis set =     -475.6658241072
 Total energy in the final basis set =     -475.6658241072

 --------------------------------------------------------------
             Orbital Energies (a.u.) and Symmetries
 --------------------------------------------------------------

 Alpha MOs, Restricted
 -- Occupied --                  
-24.752 -24.752 -24.752 -24.752 -10.376 -10.375  -1.333  -1.320
  1 B1g   1 B2u   1 B3u   1 Ag    2 Ag    2 B3u   3 Ag    3 B3u                
 -1.276  -1.265  -0.831  -0.687  -0.644  -0.635  -0.592  -0.580
  2 B2u   2 B1g   4 Ag    4 B3u   5 Ag    3 B2u   3 B1g   1 B1u                
 -0.537  -0.511  -0.487  -0.481  -0.477  -0.474  -0.458  -0.282
  1 B2g   5 B3u   1 B3g   1 Au    4 B2u   6 Ag    4 B1g   2 B1u                
 -- Virtual --                   
 -0.008   0.005   0.015   0.025   0.049   0.083   0.084   0.086
  7 Ag    2 B2g   5 B2u   6 B3u   3 B1u   8 Ag    5 B1g   6 B2u                
  0.091   0.105   0.181   0.182   0.193   0.199   0.233   0.236
  3 B2g   7 B3u   9 Ag    8 B3u  10 Ag    2 B3g   9 B3u   7 B2u                
  0.279   0.280   0.287   0.304   0.304   0.320   0.333   0.338
  2 Au   11 Ag    4 B1u   8 B2u  10 B3u   6 B1g  12 Ag    4 B2g                
  0.351   0.356   0.402   0.436   0.443   0.476   0.493   0.575
  9 B2u   7 B1g   8 B1g   9 B1g  11 B3u  12 B3u   5 B1u  13 Ag                 
  0.621   0.717   0.754   0.773   0.874   0.918   1.077   1.086
  5 B2g  10 B2u  14 Ag   13 B3u  14 B3u  10 B1g   6 B1u   3 B3g                
  1.211   1.218   1.311   1.336   1.343   1.361   1.362   1.370
  3 Au   15 Ag    4 B3g  15 B3u  11 B2u   7 B1u  16 Ag    6 B2g                
  1.382   1.409   1.421   1.442   1.495   1.535   1.609   1.653
 11 B1g  12 B2u  12 B1g  16 B3u  17 Ag    4 Au   18 Ag   13 B2u                
  1.800   1.825   1.827   1.879   1.941   1.962   2.117   2.302
 17 B3u  14 B2u   7 B2g  19 Ag   18 B3u  13 B1g  19 B3u  14 B1g                
  2.524   2.764   2.982   3.021   3.103   3.409   3.709   3.711
  8 B1u   8 B2g  15 B2u  15 B1g  20 Ag   20 B3u   5 Au    5 B3g                
  3.715   3.722   3.741   3.746   3.754   3.761   3.804   3.903
  9 B1u  16 B2u  21 Ag    9 B2g  16 B1g  17 B2u  21 B3u   6 B3g                
  3.957   3.975   4.022   4.091   4.134   4.264   4.429   4.800
 10 B1u  10 B2g   6 Au   17 B1g  22 Ag   22 B3u  23 Ag   23 B3u                
  4.827   4.954   6.198   6.218   6.237   6.273   6.282   6.300
 18 B2u  18 B1g   7 B3g   7 Au   11 B1u  24 Ag   11 B2g  25 Ag                 
  6.306   6.328   6.363   6.698   6.781   6.911  23.389  24.089
 19 B2u  19 B1g  24 B3u  25 B3u  20 B2u  20 B1g  26 Ag   26 B3u                
 66.689  66.690  66.699  66.769
 27 Ag   21 B2u  27 B3u  21 B1g                                                

 Beta MOs, Restricted
 -- Occupied --                  
-24.752 -24.752 -24.752 -24.752 -10.376 -10.375  -1.333  -1.320
  1 B1g   1 B2u   1 B3u   1 Ag    2 Ag    2 B3u   3 Ag    3 B3u                
 -1.276  -1.265  -0.831  -0.687  -0.644  -0.635  -0.592  -0.580
  2 B2u   2 B1g   4 Ag    4 B3u   5 Ag    3 B2u   3 B1g   1 B1u                
 -0.537  -0.511  -0.487  -0.481  -0.477  -0.474  -0.458  -0.282
  1 B2g   5 B3u   1 B3g   1 Au    4 B2u   6 Ag    4 B1g   2 B1u                
 -- Virtual --                   
 -0.008   0.005   0.015   0.025   0.049   0.083   0.084   0.086
  7 Ag    2 B2g   5 B2u   6 B3u   3 B1u   8 Ag    5 B1g   6 B2u                
  0.091   0.105   0.181   0.182   0.193   0.199   0.233   0.236
  3 B2g   7 B3u   9 Ag    8 B3u  10 Ag    2 B3g   9 B3u   7 B2u                
  0.279   0.280   0.287   0.304   0.304   0.320   0.333   0.338
  2 Au   11 Ag    4 B1u   8 B2u  10 B3u   6 B1g  12 Ag    4 B2g                
  0.351   0.356   0.402   0.436   0.443   0.476   0.493   0.575
  9 B2u   7 B1g   8 B1g   9 B1g  11 B3u  12 B3u   5 B1u  13 Ag                 
  0.621   0.717   0.754   0.773   0.874   0.918   1.077   1.086
  5 B2g  10 B2u  14 Ag   13 B3u  14 B3u  10 B1g   6 B1u   3 B3g                
  1.211   1.218   1.311   1.336   1.343   1.361   1.362   1.370
  3 Au   15 Ag    4 B3g  15 B3u  11 B2u   7 B1u  16 Ag    6 B2g                
  1.382   1.409   1.421   1.442   1.495   1.535   1.609   1.653
 11 B1g  12 B2u  12 B1g  16 B3u  17 Ag    4 Au   18 Ag   13 B2u                
  1.800   1.825   1.827   1.879   1.941   1.962   2.117   2.302
 17 B3u  14 B2u   7 B2g  19 Ag   18 B3u  13 B1g  19 B3u  14 B1g                
  2.524   2.764   2.982   3.021   3.103   3.409   3.709   3.711
  8 B1u   8 B2g  15 B2u  15 B1g  20 Ag   20 B3u   5 Au    5 B3g                
  3.715   3.722   3.741   3.746   3.754   3.761   3.804   3.903
  9 B1u  16 B2u  21 Ag    9 B2g  16 B1g  17 B2u  21 B3u   6 B3g                
  3.957   3.975   4.022   4.091   4.134   4.264   4.429   4.800
 10 B1u  10 B2g   6 Au   17 B1g  22 Ag   22 B3u  23 Ag   23 B3u                
  4.827   4.954   6.198   6.218   6.237   6.273   6.282   6.300
 18 B2u  18 B1g   7 B3g   7 Au   11 B1u  24 Ag   11 B2g  25 Ag                 
  6.306   6.328   6.363   6.698   6.781   6.911  23.389  24.089
 19 B2u  19 B1g  24 B3u  25 B3u  20 B2u  20 B1g  26 Ag   26 B3u                
 66.689  66.690  66.699  66.769
 27 Ag   21 B2u  27 B3u  21 B1g                                                
 --------------------------------------------------------------

          Ground-State Mulliken Net Atomic Charges

     Atom                 Charge (a.u.)
  ----------------------------------------
      1 F                    -0.112323
      2 F                    -0.112323
      3 F                    -0.112323
      4 F                    -0.112323
      5 C                     0.224646
      6 C                     0.224646
  ----------------------------------------
  Sum of atomic charges =     0.000000

 -----------------------------------------------------------------
                    Cartesian Multipole Moments
 -----------------------------------------------------------------
    Charge (ESU x 10^10)
                -0.0000
    Dipole Moment (Debye)
         X      -0.0000      Y       0.0000      Z      -0.0000
       Tot       0.0000
    Quadrupole Moments (Debye-Ang)
        XX     -32.9810     XY      -0.0000     YY     -33.1652
        XZ       0.0000     YZ      -0.0000     ZZ     -29.6212
    Octopole Moments (Debye-Ang^2)
       XXX       0.0000    XXY       0.0000    XYY      -0.0000
       YYY       0.0000    XXZ      -0.0000    XYZ       0.0000
       YYZ      -0.0000    XZZ      -0.0000    YZZ       0.0000
       ZZZ      -0.0000
    Hexadecapole Moments (Debye-Ang^3)
      XXXX    -284.0467   XXXY      -0.0000   XXYY     -79.2616
      XYYY      -0.0000   YYYY    -166.5009   XXXZ       0.0000
      XXYZ       0.0000   XYYZ       0.0000   YYYZ       0.0000
      XXZZ     -49.1616   XYZZ       0.0000   YYZZ     -31.3618
      XZZZ      -0.0000   YZZZ      -0.0000   ZZZZ     -23.3044
 -----------------------------------------------------------------
 Calculating analytic gradient of the SCF energy
 Gradient of SCF Energy
            1           2           3           4           5           6
    1  -0.0002095   0.0002095  -0.0002095   0.0002095   0.0003552  -0.0003552
    2  -0.0011277  -0.0011277   0.0011277   0.0011277  -0.0000000   0.0000000
    3   0.0000000   0.0000000   0.0000000   0.0000000  -0.0000000  -0.0000000
 Max gradient component =       1.128E-03
 RMS gradient           =       5.535E-04
 Gradient time:  CPU 3.39 s  wall 0.96 s
 Geometry Optimization Parameters
   NAtoms,    NIC,     NZ,  NCons,   NDum,   NFix, NCnnct, MaxDiis
        6      27       0       0       0       0       0       0

 Cartesian Hessian Update
 Hessian Updated using BFGS Update


** GEOMETRY OPTIMIZATION IN DELOCALIZED INTERNAL COORDINATES **
   Searching for a Minimum

   Optimization Cycle:   3

                       Coordinates (Angstroms)
     ATOM                X               Y               Z
      1  F         1.3898604367    1.1003502183    0.0000000000
      2  F        -1.3898604367    1.1003502183    0.0000000000
      3  F         1.3898604367   -1.1003502183    0.0000000000
      4  F        -1.3898604367   -1.1003502183    0.0000000000
      5  C         0.6611342561    0.0000000000    0.0000000000
      6  C        -0.6611342561    0.0000000000    0.0000000000
   Point Group: d2h   Number of degrees of freedom:     3


   Energy is   -475.665824107

 Hessian Updated using BFGS Update

  3 Hessian modes will be used to form the next step
  Hessian Eigenvalues:
     0.258021    0.539610    0.587418

 Minimum Search - Taking Simple RFO Step
 Searching for Lamda that Minimizes Along All modes
 Value Taken    Lamda =  -0.00001438
 Step Taken.  Stepsize is  0.006194

                             Maximum     Tolerance    Cnvgd?
         Gradient           0.002351      0.000300      NO
         Displacement       0.005316      0.001200      NO
         Energy change     -0.000197      0.000001      NO


 New Cartesian Coordinates Obtained by Inverse Iteration

 Displacement from previous Coordinates is:  0.007923
 ----------------------------------------------------------------
             Standard Nuclear Orientation (Angstroms)
    I     Atom           X                Y                Z
 ----------------------------------------------------------------
    1      F       1.3889102798     1.1022187895     0.0000000000
    2      F      -1.3889102798     1.1022187895     0.0000000000
    3      F       1.3889102798    -1.1022187895     0.0000000000
    4      F      -1.3889102798    -1.1022187895     0.0000000000
    5      C       0.6611703123     0.0000000000     0.0000000000
    6      C      -0.6611703123     0.0000000000     0.0000000000
 ----------------------------------------------------------------
 Molecular Point Group                 D2h   NOp =  8
 Largest Abelian Subgroup              D2h   NOp =  8
 Nuclear Repulsion Energy =   243.9779853839 hartrees
 There are       24 alpha and       24 beta electrons
 Applying Cartesian multipole field
    Component          Value
    ---------          -----
     (2,0,0)        1.00000E-11
     (0,2,0)        2.00000E-11
     (0,0,2)       -3.00000E-11
 Nucleus-field energy     =     0.0000000058 hartrees
 Requested basis set is 6-311++G(d,p)
 There are 36 shells and 132 basis functions
 A cutoff of  1.0D-11 yielded    604 shell pairs
 There are      8402 function pairs (      9167 Cartesian)
 Smallest overlap matrix eigenvalue = 8.78E-05
 Guess MOs from SCF MO coefficient file

 -----------------------------------------------------------------------
  General SCF calculation program by
  Eric Jon Sundstrom, Paul Horn, Yuezhi Mao, Dmitri Zuev, Alec White,
  David Stuck, Shaama M.S., Shane Yost, Joonho Lee, David Small,
  Daniel Levine, Susi Lehtola, Hugh Burton, Evgeny Epifanovsky
 -----------------------------------------------------------------------
 Exchange:     0.2000 Hartree-Fock + 0.0800 Slater + 0.7200 B88
 Correlation:  0.1900 VWN1RPA + 0.8100 LYP
 Using SG-1 standard quadrature grid
 using 4 threads for integral computing
 -------------------------------------------------------
 OpenMP Integral computing Module                
 Release: version 2.0, May 2017, Q-Chem Inc. Pleasanton 
 -------------------------------------------------------
 -------------------------------------------------------
 OpenMP BLAS3 based DFT computing Module                
 Release: version 1.0, May 2013, Q-Chem Inc. Pittsburgh 
 -------------------------------------------------------
 A restricted SCF calculation will be
 performed using DIIS
 SCF converges when DIIS error is below 1.0e-08
 ---------------------------------------
  Cycle       Energy         DIIS error
 ---------------------------------------
    1    -475.6658255345      4.79e-05  
    2    -475.6658308795      1.20e-05  
    3    -475.6658309463      1.03e-05  
    4    -475.6658310876      4.08e-06  
    5    -475.6658311074      4.51e-07  
    6    -475.6658311077      6.61e-08  
    7    -475.6658311077      3.55e-09  Convergence criterion met
 ---------------------------------------
 SCF time:   CPU 6.98s  wall 2.00s 
 SCF   energy in the final basis set =     -475.6658311077
 Total energy in the final basis set =     -475.6658311077

 --------------------------------------------------------------
             Orbital Energies (a.u.) and Symmetries
 --------------------------------------------------------------

 Alpha MOs, Restricted
 -- Occupied --                  
-24.752 -24.752 -24.752 -24.752 -10.376 -10.375  -1.333  -1.319
  1 B1g   1 B2u   1 B3u   1 Ag    2 Ag    2 B3u   3 Ag    3 B3u                
 -1.276  -1.265  -0.831  -0.686  -0.644  -0.635  -0.592  -0.579
  2 B2u   2 B1g   4 Ag    4 B3u   5 Ag    3 B2u   3 B1g   1 B1u                
 -0.536  -0.511  -0.487  -0.481  -0.477  -0.474  -0.458  -0.283
  1 B2g   5 B3u   1 B3g   1 Au    4 B2u   6 Ag    4 B1g   2 B1u                
 -- Virtual --                   
 -0.008   0.004   0.015   0.024   0.049   0.083   0.084   0.086
  7 Ag    2 B2g   5 B2u   6 B3u   3 B1u   8 Ag    5 B1g   6 B2u                
  0.091   0.105   0.180   0.182   0.193   0.199   0.233   0.236
  3 B2g   7 B3u   9 Ag    8 B3u  10 Ag    2 B3g   9 B3u   7 B2u                
  0.279   0.280   0.287   0.304   0.304   0.320   0.333   0.338
  2 Au   11 Ag    4 B1u   8 B2u  10 B3u   6 B1g  12 Ag    4 B2g                
  0.350   0.356   0.402   0.435   0.442   0.476   0.493   0.574
  9 B2u   7 B1g   8 B1g   9 B1g  11 B3u  12 B3u   5 B1u  13 Ag                 
  0.620   0.717   0.754   0.772   0.874   0.918   1.077   1.085
  5 B2g  10 B2u  14 Ag   13 B3u  14 B3u  10 B1g   6 B1u   3 B3g                
  1.210   1.219   1.311   1.336   1.343   1.361   1.362   1.370
  3 Au   15 Ag    4 B3g  15 B3u  11 B2u   7 B1u  16 Ag    6 B2g                
  1.382   1.408   1.421   1.442   1.496   1.535   1.608   1.652
 11 B1g  12 B2u  12 B1g  16 B3u  17 Ag    4 Au   18 Ag   13 B2u                
  1.800   1.825   1.827   1.879   1.941   1.961   2.117   2.299
 17 B3u  14 B2u   7 B2g  19 Ag   18 B3u  13 B1g  19 B3u  14 B1g                
  2.524   2.764   2.980   3.020   3.102   3.407   3.709   3.711
  8 B1u   8 B2g  15 B2u  15 B1g  20 Ag   20 B3u   5 Au    5 B3g                
  3.715   3.721   3.741   3.746   3.754   3.761   3.804   3.902
  9 B1u  16 B2u  21 Ag    9 B2g  16 B1g  17 B2u  21 B3u   6 B3g                
  3.955   3.973   4.021   4.091   4.132   4.260   4.428   4.800
 10 B1u  10 B2g   6 Au   17 B1g  22 Ag   22 B3u  23 Ag   23 B3u                
  4.826   4.952   6.198   6.218   6.237   6.272   6.282   6.299
 18 B2u  18 B1g   7 B3g   7 Au   11 B1u  24 Ag   11 B2g  25 Ag                 
  6.306   6.328   6.362   6.697   6.779   6.908  23.387  24.088
 19 B2u  19 B1g  24 B3u  25 B3u  20 B2u  20 B1g  26 Ag   26 B3u                
 66.689  66.689  66.699  66.768
 27 Ag   21 B2u  27 B3u  21 B1g                                                

 Beta MOs, Restricted
 -- Occupied --                  
-24.752 -24.752 -24.752 -24.752 -10.376 -10.375  -1.333  -1.319
  1 B1g   1 B2u   1 B3u   1 Ag    2 Ag    2 B3u   3 Ag    3 B3u                
 -1.276  -1.265  -0.831  -0.686  -0.644  -0.635  -0.592  -0.579
  2 B2u   2 B1g   4 Ag    4 B3u   5 Ag    3 B2u   3 B1g   1 B1u                
 -0.536  -0.511  -0.487  -0.481  -0.477  -0.474  -0.458  -0.283
  1 B2g   5 B3u   1 B3g   1 Au    4 B2u   6 Ag    4 B1g   2 B1u                
 -- Virtual --                   
 -0.008   0.004   0.015   0.024   0.049   0.083   0.084   0.086
  7 Ag    2 B2g   5 B2u   6 B3u   3 B1u   8 Ag    5 B1g   6 B2u                
  0.091   0.105   0.180   0.182   0.193   0.199   0.233   0.236
  3 B2g   7 B3u   9 Ag    8 B3u  10 Ag    2 B3g   9 B3u   7 B2u                
  0.279   0.280   0.287   0.304   0.304   0.320   0.333   0.338
  2 Au   11 Ag    4 B1u   8 B2u  10 B3u   6 B1g  12 Ag    4 B2g                
  0.350   0.356   0.402   0.435   0.442   0.476   0.493   0.574
  9 B2u   7 B1g   8 B1g   9 B1g  11 B3u  12 B3u   5 B1u  13 Ag                 
  0.620   0.717   0.754   0.772   0.874   0.918   1.077   1.085
  5 B2g  10 B2u  14 Ag   13 B3u  14 B3u  10 B1g   6 B1u   3 B3g                
  1.210   1.219   1.311   1.336   1.343   1.361   1.362   1.370
  3 Au   15 Ag    4 B3g  15 B3u  11 B2u   7 B1u  16 Ag    6 B2g                
  1.382   1.408   1.421   1.442   1.496   1.535   1.608   1.652
 11 B1g  12 B2u  12 B1g  16 B3u  17 Ag    4 Au   18 Ag   13 B2u                
  1.800   1.825   1.827   1.879   1.941   1.961   2.117   2.299
 17 B3u  14 B2u   7 B2g  19 Ag   18 B3u  13 B1g  19 B3u  14 B1g                
  2.524   2.764   2.980   3.020   3.102   3.407   3.709   3.711
  8 B1u   8 B2g  15 B2u  15 B1g  20 Ag   20 B3u   5 Au    5 B3g                
  3.715   3.721   3.741   3.746   3.754   3.761   3.804   3.902
  9 B1u  16 B2u  21 Ag    9 B2g  16 B1g  17 B2u  21 B3u   6 B3g                
  3.955   3.973   4.021   4.091   4.132   4.260   4.428   4.800
 10 B1u  10 B2g   6 Au   17 B1g  22 Ag   22 B3u  23 Ag   23 B3u                
  4.826   4.952   6.198   6.218   6.237   6.272   6.282   6.299
 18 B2u  18 B1g   7 B3g   7 Au   11 B1u  24 Ag   11 B2g  25 Ag                 
  6.306   6.328   6.362   6.697   6.779   6.908  23.387  24.088
 19 B2u  19 B1g  24 B3u  25 B3u  20 B2u  20 B1g  26 Ag   26 B3u                
 66.689  66.689  66.699  66.768
 27 Ag   21 B2u  27 B3u  21 B1g                                                
 --------------------------------------------------------------

          Ground-State Mulliken Net Atomic Charges

     Atom                 Charge (a.u.)
  ----------------------------------------
      1 F                    -0.112528
      2 F                    -0.112528
      3 F                    -0.112528
      4 F                    -0.112528
      5 C                     0.225056
      6 C                     0.225056
  ----------------------------------------
  Sum of atomic charges =     0.000000

 -----------------------------------------------------------------
                    Cartesian Multipole Moments
 -----------------------------------------------------------------
    Charge (ESU x 10^10)
                 0.0000
    Dipole Moment (Debye)
         X       0.0000      Y       0.0000      Z      -0.0000
       Tot       0.0000
    Quadrupole Moments (Debye-Ang)
        XX     -32.9776     XY      -0.0000     YY     -33.1784
        XZ       0.0000     YZ      -0.0000     ZZ     -29.6253
    Octopole Moments (Debye-Ang^2)
       XXX      -0.0000    XXY       0.0000    XYY       0.0000
       YYY       0.0000    XXZ       0.0000    XYZ      -0.0000
       YYZ       0.0000    XZZ       0.0000    YZZ       0.0000
       ZZZ      -0.0000
    Hexadecapole Moments (Debye-Ang^3)
      XXXX    -283.7718   XXXY       0.0000   XXYY     -79.3066
      XYYY       0.0000   YYYY    -166.9836   XXXZ       0.0000
      XXYZ      -0.0000   XYYZ      -0.0000   YYYZ      -0.0000
      XXZZ     -49.1213   XYZZ       0.0000   YYZZ     -31.4467
      XZZZ       0.0000   YZZZ       0.0000   ZZZZ     -23.3077
 -----------------------------------------------------------------
 Calculating analytic gradient of the SCF energy
 Gradient of SCF Energy
            1           2           3           4           5           6
    1  -0.0000019   0.0000019  -0.0000019   0.0000019   0.0000002  -0.0000002
    2   0.0000242   0.0000242  -0.0000242  -0.0000242   0.0000000  -0.0000000
    3   0.0000000  -0.0000000   0.0000000  -0.0000000  -0.0000000   0.0000000
 Max gradient component =       2.421E-05
 RMS gradient           =       1.145E-05
 Gradient time:  CPU 3.42 s  wall 0.99 s
 Geometry Optimization Parameters
   NAtoms,    NIC,     NZ,  NCons,   NDum,   NFix, NCnnct, MaxDiis
        6      27       0       0       0       0       0       0

 Cartesian Hessian Update
 Hessian Updated using BFGS Update


** GEOMETRY OPTIMIZATION IN DELOCALIZED INTERNAL COORDINATES **
   Searching for a Minimum

   Optimization Cycle:   4

                       Coordinates (Angstroms)
     ATOM                X               Y               Z
      1  F         1.3889102798    1.1022187895    0.0000000000
      2  F        -1.3889102798    1.1022187895    0.0000000000
      3  F         1.3889102798   -1.1022187895    0.0000000000
      4  F        -1.3889102798   -1.1022187895    0.0000000000
      5  C         0.6611703123    0.0000000000    0.0000000000
      6  C        -0.6611703123    0.0000000000    0.0000000000
   Point Group: d2h   Number of degrees of freedom:     3


   Energy is   -475.665831108

 Hessian Updated using BFGS Update

  3 Hessian modes will be used to form the next step
  Hessian Eigenvalues:
     0.262475    0.543523    0.587488

 Minimum Search - Taking Simple RFO Step
 Searching for Lamda that Minimizes Along All modes
 Value Taken    Lamda =   0.00000000
 Step Taken.  Stepsize is  0.000173

                             Maximum     Tolerance    Cnvgd?
         Gradient           0.000049      0.000300     YES
         Displacement       0.000121      0.001200     YES
         Energy change     -0.000007      0.000001      NO


                       Distance Matrix (Angstroms)
             F (  1)   F (  2)   F (  3)   F (  4)   C (  5)
   F (  2)  2.777821
   F (  3)  2.204438  3.546242
   F (  4)  3.546242  2.204438  2.777821
   C (  5)  1.320792  2.327599  1.320792  2.327599
   C (  6)  2.327599  1.320792  2.327599  1.320792  1.322341

 Final energy is   -475.66583110772177     


 ******************************
 **  OPTIMIZATION CONVERGED  **
 ******************************

                       Coordinates (Angstroms)
     ATOM                X               Y               Z
      1  F         1.3889102798    1.1022187895    0.0000000000
      2  F        -1.3889102798    1.1022187895    0.0000000000
      3  F         1.3889102798   -1.1022187895    0.0000000000
      4  F        -1.3889102798   -1.1022187895    0.0000000000
      5  C         0.6611703123    0.0000000000    0.0000000000
      6  C        -0.6611703123    0.0000000000    0.0000000000

Z-matrix Print:
$molecule
0 1
C 
F  1 1.320792
F  1 1.320792 2 113.130424
C  1 1.322341 2 123.434788 3 -180.000000 0
F  4 1.320792 1 123.434788 2 -0.000000 0
F  4 1.320792 1 123.434788 2 -180.000000 0
$end


 --------------------------------------------------------------
             Orbital Energies (a.u.) and Symmetries
 --------------------------------------------------------------

 Alpha MOs, Restricted
 -- Occupied --                  
-24.752 -24.752 -24.752 -24.752 -10.376 -10.375  -1.333  -1.319
  1 B1g   1 B2u   1 B3u   1 Ag    2 Ag    2 B3u   3 Ag    3 B3u                
 -1.276  -1.265  -0.831  -0.686  -0.644  -0.635  -0.592  -0.579
  2 B2u   2 B1g   4 Ag    4 B3u   5 Ag    3 B2u   3 B1g   1 B1u                
 -0.536  -0.511  -0.487  -0.481  -0.477  -0.474  -0.458  -0.283
  1 B2g   5 B3u   1 B3g   1 Au    4 B2u   6 Ag    4 B1g   2 B1u                
 -- Virtual --                   
 -0.008   0.004   0.015   0.024   0.049   0.083   0.084   0.086
  7 Ag    2 B2g   5 B2u   6 B3u   3 B1u   8 Ag    5 B1g   6 B2u                
  0.091   0.105   0.180   0.182   0.193   0.199   0.233   0.236
  3 B2g   7 B3u   9 Ag    8 B3u  10 Ag    2 B3g   9 B3u   7 B2u                
  0.279   0.280   0.287   0.304   0.304   0.320   0.333   0.338
  2 Au   11 Ag    4 B1u   8 B2u  10 B3u   6 B1g  12 Ag    4 B2g                
  0.350   0.356   0.402   0.435   0.442   0.476   0.493   0.574
  9 B2u   7 B1g   8 B1g   9 B1g  11 B3u  12 B3u   5 B1u  13 Ag                 
  0.620   0.717   0.754   0.772   0.874   0.918   1.077   1.085
  5 B2g  10 B2u  14 Ag   13 B3u  14 B3u  10 B1g   6 B1u   3 B3g                
  1.210   1.219   1.311   1.336   1.343   1.361   1.362   1.370
  3 Au   15 Ag    4 B3g  15 B3u  11 B2u   7 B1u  16 Ag    6 B2g                
  1.382   1.408   1.421   1.442   1.496   1.535   1.608   1.652
 11 B1g  12 B2u  12 B1g  16 B3u  17 Ag    4 Au   18 Ag   13 B2u                
  1.800   1.825   1.827   1.879   1.941   1.961   2.117   2.299
 17 B3u  14 B2u   7 B2g  19 Ag   18 B3u  13 B1g  19 B3u  14 B1g                
  2.524   2.764   2.980   3.020   3.102   3.407   3.709   3.711
  8 B1u   8 B2g  15 B2u  15 B1g  20 Ag   20 B3u   5 Au    5 B3g                
  3.715   3.721   3.741   3.746   3.754   3.761   3.804   3.902
  9 B1u  16 B2u  21 Ag    9 B2g  16 B1g  17 B2u  21 B3u   6 B3g                
  3.955   3.973   4.021   4.091   4.132   4.260   4.428   4.800
 10 B1u  10 B2g   6 Au   17 B1g  22 Ag   22 B3u  23 Ag   23 B3u                
  4.826   4.952   6.198   6.218   6.237   6.272   6.282   6.299
 18 B2u  18 B1g   7 B3g   7 Au   11 B1u  24 Ag   11 B2g  25 Ag                 
  6.306   6.328   6.362   6.697   6.779   6.908  23.387  24.088
 19 B2u  19 B1g  24 B3u  25 B3u  20 B2u  20 B1g  26 Ag   26 B3u                
 66.689  66.689  66.699  66.768
 27 Ag   21 B2u  27 B3u  21 B1g                                                

 Beta MOs, Restricted
 -- Occupied --                  
-24.752 -24.752 -24.752 -24.752 -10.376 -10.375  -1.333  -1.319
  1 B1g   1 B2u   1 B3u   1 Ag    2 Ag    2 B3u   3 Ag    3 B3u                
 -1.276  -1.265  -0.831  -0.686  -0.644  -0.635  -0.592  -0.579
  2 B2u   2 B1g   4 Ag    4 B3u   5 Ag    3 B2u   3 B1g   1 B1u                
 -0.536  -0.511  -0.487  -0.481  -0.477  -0.474  -0.458  -0.283
  1 B2g   5 B3u   1 B3g   1 Au    4 B2u   6 Ag    4 B1g   2 B1u                
 -- Virtual --                   
 -0.008   0.004   0.015   0.024   0.049   0.083   0.084   0.086
  7 Ag    2 B2g   5 B2u   6 B3u   3 B1u   8 Ag    5 B1g   6 B2u                
  0.091   0.105   0.180   0.182   0.193   0.199   0.233   0.236
  3 B2g   7 B3u   9 Ag    8 B3u  10 Ag    2 B3g   9 B3u   7 B2u                
  0.279   0.280   0.287   0.304   0.304   0.320   0.333   0.338
  2 Au   11 Ag    4 B1u   8 B2u  10 B3u   6 B1g  12 Ag    4 B2g                
  0.350   0.356   0.402   0.435   0.442   0.476   0.493   0.574
  9 B2u   7 B1g   8 B1g   9 B1g  11 B3u  12 B3u   5 B1u  13 Ag                 
  0.620   0.717   0.754   0.772   0.874   0.918   1.077   1.085
  5 B2g  10 B2u  14 Ag   13 B3u  14 B3u  10 B1g   6 B1u   3 B3g                
  1.210   1.219   1.311   1.336   1.343   1.361   1.362   1.370
  3 Au   15 Ag    4 B3g  15 B3u  11 B2u   7 B1u  16 Ag    6 B2g                
  1.382   1.408   1.421   1.442   1.496   1.535   1.608   1.652
 11 B1g  12 B2u  12 B1g  16 B3u  17 Ag    4 Au   18 Ag   13 B2u                
  1.800   1.825   1.827   1.879   1.941   1.961   2.117   2.299
 17 B3u  14 B2u   7 B2g  19 Ag   18 B3u  13 B1g  19 B3u  14 B1g                
  2.524   2.764   2.980   3.020   3.102   3.407   3.709   3.711
  8 B1u   8 B2g  15 B2u  15 B1g  20 Ag   20 B3u   5 Au    5 B3g                
  3.715   3.721   3.741   3.746   3.754   3.761   3.804   3.902
  9 B1u  16 B2u  21 Ag    9 B2g  16 B1g  17 B2u  21 B3u   6 B3g                
  3.955   3.973   4.021   4.091   4.132   4.260   4.428   4.800
 10 B1u  10 B2g   6 Au   17 B1g  22 Ag   22 B3u  23 Ag   23 B3u                
  4.826   4.952   6.198   6.218   6.237   6.272   6.282   6.299
 18 B2u  18 B1g   7 B3g   7 Au   11 B1u  24 Ag   11 B2g  25 Ag                 
  6.306   6.328   6.362   6.697   6.779   6.908  23.387  24.088
 19 B2u  19 B1g  24 B3u  25 B3u  20 B2u  20 B1g  26 Ag   26 B3u                
 66.689  66.689  66.699  66.768
 27 Ag   21 B2u  27 B3u  21 B1g                                                
 --------------------------------------------------------------

          Ground-State Mulliken Net Atomic Charges

     Atom                 Charge (a.u.)
  ----------------------------------------
      1 F                    -0.112528
      2 F                    -0.112528
      3 F                    -0.112528
      4 F                    -0.112528
      5 C                     0.225056
      6 C                     0.225056
  ----------------------------------------
  Sum of atomic charges =     0.000000

 -----------------------------------------------------------------
                    Cartesian Multipole Moments
 -----------------------------------------------------------------
    Charge (ESU x 10^10)
                 0.0000
    Dipole Moment (Debye)
         X       0.0000      Y       0.0000      Z      -0.0000
       Tot       0.0000
    Quadrupole Moments (Debye-Ang)
        XX     -32.9776     XY      -0.0000     YY     -33.1784
        XZ       0.0000     YZ      -0.0000     ZZ     -29.6253
    Octopole Moments (Debye-Ang^2)
       XXX      -0.0000    XXY       0.0000    XYY       0.0000
       YYY       0.0000    XXZ       0.0000    XYZ      -0.0000
       YYZ       0.0000    XZZ       0.0000    YZZ       0.0000
       ZZZ      -0.0000
    Hexadecapole Moments (Debye-Ang^3)
      XXXX    -283.7718   XXXY       0.0000   XXYY     -79.3066
      XYYY       0.0000   YYYY    -166.9836   XXXZ       0.0000
      XXYZ      -0.0000   XYYZ      -0.0000   YYYZ      -0.0000
      XXZZ     -49.1213   XYZZ       0.0000   YYZZ     -31.4467
      XZZZ       0.0000   YZZZ       0.0000   ZZZZ     -23.3077
 -----------------------------------------------------------------
Archival summary:
1\1\TWL01\OPT\ProcedureUnspecified\BasisUnspecified\42\taweetha\TueAug2816:55:552018TueAug2816:55:552018\0\\#,OPT,ProcedureUnspecified,BasisUnspecified,\\0,1\C\F,1,1.32079\F,1,1.32079,2,113.13\C,1,1.32234,2,123.435,3,-180,0\F,4,1.32079,1,123.435,2,-0,0\F,4,1.32079,1,123.435,2,-180,0\\\@

 Total job time:  12.71s(wall), 44.55s(cpu) 
 Tue Aug 28 16:55:55 2018

        *************************************************************
        *                                                           *
        *  Thank you very much for using Q-Chem.  Have a nice day.  *
        *                                                           *
        *************************************************************


 
User input: 2 of 2 
 
Q-Chem Developer Version!
                  Welcome to Q-Chem
     A Quantum Leap Into The Future Of Chemistry


 Q-Chem 5.1, Q-Chem, Inc., Pleasanton, CA (2018)

 Yihan Shao,  Zhengting Gan,  E. Epifanovsky,  A. T. B. Gilbert,  M. Wormit,  
 J. Kussmann,  A. W. Lange,  A. Behn,  Jia Deng,  Xintian Feng,  D. Ghosh,  
 M. Goldey,  P. R. Horn,  L. D. Jacobson,  I. Kaliman,  T. Kus,  A. Landau,  
 Jie Liu,  E. I. Proynov,  R. M. Richard,  R. P. Steele,  E. J. Sundstrom,  
 H. L. Woodcock III,  P. M. Zimmerman,  D. Zuev,  B. Albrecht,  E. Alguire,  
 S. A. Baeppler,  D. Barton,  Z. Benda,  Y. A. Bernard,  E. J. Berquist,  
 K. B. Bravaya,  H. Burton,  D. Casanova,  Chun-Min Chang,  Yunqing Chen,  
 A. Chien,  K. D. Closser,  M. P. Coons,  S. Coriani,  S. Dasgupta,  
 A. L. Dempwolff,  M. Diedenhofen,  Hainam Do,  R. G. Edgar,  Po-Tung Fang,  
 S. Faraji,  S. Fatehi,  Qingguo Feng,  K. D. Fenk,  J. Fosso-Tande,  
 Qinghui Ge,  A. Ghysels,  G. Gidofalvi,  J. Gomes,  J. Gonthier,  A. Gunina,  
 D. Hait,  M. W. D. Hanson-Heine,  P. H. P. Harbach,  A. W. Hauser,  
 J. E. Herr,  E. G. Hohenstein,  Z. C. Holden,  Kerwin Hui,  B. C. Huynh,  
 T.-C. Jagau,  Hyunjun Ji,  B. Kaduk,  K. Khistyaev,  Jaehoon Kim,  
 P. Klunzinger,  K. Koh,  D. Kosenkov,  L. Koulias,  T. Kowalczyk,  
 C. M. Krauter,  A. Kunitsa,  Ka Un Lao,  A. Laurent,  K. V. Lawler,  
 Joonho Lee,  D. Lefrancois,  S. Lehtola,  D. S. Levine,  Yi-Pei Li,  
 You-Sheng Lin,  Fenglai Liu,  E. Livshits,  A. Luenser,  P. Manohar,  
 E. Mansoor,  S. F. Manzer,  Shan-Ping Mao,  Yuezhi Mao,  N. Mardirossian,  
 A. V. Marenich,  T. Markovich,  L. A. Martinez-Martinez,  S. A. Maurer,  
 N. J. Mayhall,  S. C. McKenzie,  J.-M. Mewes,  A. F. Morrison,  
 J. W. Mullinax,  K. Nanda,  T. S. Nguyen-Beck,  R. Olivares-Amaya,  
 J. A. Parkhill,  T. M. Perrine,  F. Plasser,  P. Pokhilko,  S. Prager,  
 A. Prociuk,  E. Ramos,  D. R. Rehn,  F. Rob,  M. Schneider,  N. Sergueev,  
 S. M. Sharada,  S. Sharma,  D. W. Small,  T. Stauch,  T. Stein,  
 Yu-Chuan Su,  A. J. W. Thom,  A. Tkatchenko,  T. Tsuchimochi,  N. M. Tubman,  
 L. Vogt,  M. L. Vidal,  O. Vydrov,  M. A. Watson,  J. Wenzel,  
 M. de Wergifosse,  T. A. Wesolowski,  A. White,  J. Witte,  A. Yamada,  
 Jun Yang,  K. Yao,  S. Yeganeh,  S. R. Yost,  Zhi-Qiang You,  A. Zech,  
 Igor Ying Zhang,  Xing Zhang,  Yan Zhao,  Ying Zhu,  B. R. Brooks,  
 G. K. L. Chan,  C. J. Cramer,  M. S. Gordon,  W. J. Hehre,  A. Klamt,  
 M. W. Schmidt,  C. D. Sherrill,  D. G. Truhlar,  A. Aspuru-Guzik,  R. Baer,  
 A. T. Bell,  N. A. Besley,  Jeng-Da Chai,  A. E. DePrince, III,  
 R. A. DiStasio Jr.,  A. Dreuw,  B. D. Dunietz,  T. R. Furlani,  
 Chao-Ping Hsu,  Yousung Jung,  Jing Kong,  D. S. Lambrecht,  WanZhen Liang,  
 C. Ochsenfeld,  V. A. Rassolov,  L. V. Slipchenko,  J. E. Subotnik,  
 T. Van Voorhis,  J. M. Herbert,  A. I. Krylov,  P. M. W. Gill,  M. Head-Gordon

 Contributors to earlier versions of Q-Chem not listed above: 
 R. D. Adamson,  B. Austin,  J. Baker,  G. J. O. Beran,  K. Brandhorst,  
 S. T. Brown,  E. F. C. Byrd,  A. K. Chakraborty,  C.-L. Cheng,  
 Siu Hung Chien,  D. M. Chipman,  D. L. Crittenden,  H. Dachsel,  
 R. J. Doerksen,  A. D. Dutoi,  L. Fusti-Molnar,  W. A. Goddard III,  
 A. Golubeva-Zadorozhnaya,  S. R. Gwaltney,  G. Hawkins,  A. Heyden,  
 S. Hirata,  G. Kedziora,  F. J. Keil,  C. Kelley,  Jihan Kim,  R. A. King,  
 R. Z. Khaliullin,  P. P. Korambath,  W. Kurlancheek,  A. M. Lee,  M. S. Lee,  
 S. V. Levchenko,  Ching Yeh Lin,  D. Liotard,  R. C. Lochan,  I. Lotan,  
 P. E. Maslen,  N. Nair,  D. P. O'Neill,  D. Neuhauser,  E. Neuscamman,  
 C. M. Oana,  R. Olson,  B. Peters,  R. Peverati,  P. A. Pieniazek,  
 Y. M. Rhee,  J. Ritchie,  M. A. Rohrdanz,  E. Rosta,  N. J. Russ,  
 H. F. Schaefer III,  N. E. Schultz,  N. Shenvi,  A. C. Simmonett,  A. Sodt,  
 D. Stuck,  K. S. Thanthiriwatte,  V. Vanovschi,  Tao Wang,  A. Warshel,  
 C. F. Williams,  Q. Wu,  X. Xu,  W. Zhang

 Please cite Q-Chem as follows:
 Y. Shao et al., Mol. Phys. 113, 184-215 (2015)
 DOI: 10.1080/00268976.2014.952696

 Q-Chem 5.1.1 for Intel X86 EM64T Linux

 Parts of Q-Chem use Armadillo 8.300.2 (Tropical Shenanigans).
 http://arma.sourceforge.net/

 Q-Chem begins on Tue Aug 28 16:55:55 2018  

Host: 
0

     Scratch files written to /scratch/taweetham/qchem21044//
The previous job contains 0 fragments, simply inherited here
Input Ideriv = 2
Curr. Ideriv = -1
Max.  Ideriv = 2

Checking the input file for inconsistencies... 	...done.

--------------------------------------------------------------
User input:
--------------------------------------------------------------

$molecule
read
$end

$rem
   SCF_GUESS 	READ
   JOB_TYPE 	FREQUENCY
   BASIS 	6-311++G**
   EXCHANGE 	B3LYP
   MEM_TOTAL	7500	
$end


--------------------------------------------------------------
 ----------------------------------------------------------------
             Standard Nuclear Orientation (Angstroms)
    I     Atom           X                Y                Z
 ----------------------------------------------------------------
    1      F       1.3889102798     1.1022187895    -0.0000000000
    2      F      -1.3889102798     1.1022187895    -0.0000000000
    3      F       1.3889102798    -1.1022187895     0.0000000000
    4      F      -1.3889102798    -1.1022187895     0.0000000000
    5      C       0.6611703123     0.0000000000     0.0000000000
    6      C      -0.6611703123    -0.0000000000    -0.0000000000
 ----------------------------------------------------------------
 Molecular Point Group                 D2h   NOp =  8
 Largest Abelian Subgroup              D2h   NOp =  8
 Nuclear Repulsion Energy =   243.9779853839 hartrees
 There are       24 alpha and       24 beta electrons
 Requested basis set is 6-311++G(d,p)
 There are 36 shells and 132 basis functions

 Total QAlloc Memory Limit   7500 MB
 Mega-Array Size       188 MB
 MEM_STATIC part       192 MB

                       Distance Matrix (Angstroms)
             F (  1)   F (  2)   F (  3)   F (  4)   C (  5)
   F (  2)  2.777821
   F (  3)  2.204438  3.546242
   F (  4)  3.546242  2.204438  2.777821
   C (  5)  1.320792  2.327599  1.320792  2.327599
   C (  6)  2.327599  1.320792  2.327599  1.320792  1.322341

 A cutoff of  1.0D-11 yielded    604 shell pairs
 There are      8402 function pairs (      9167 Cartesian)

 -------------------------------------------------------
 OpenMP Integral Computing Module                       
 Release: version 1.0, May 2013, Q-Chem Inc. Pittsburgh 
 -------------------------------------------------------
 Integral Job Info:
 Integral job number is                      11
 Integral operator is                         1
 short-range coefficients                     0
 long-range coefficients              100000000
 Omega coefficients                           0
 if combine SR and LR in K                    0
 Integral screening is                        0
 Integral computing path is                   2
 max size of driver memory is            800000
 size of driver memory is                593474
 size of scratch memory is              2361544
 max col of scratch BK array               1296
 max len of scratch array in speh3          155
 max len of scratch index in speh4           18
 max int batch size is                      520
 min int batch size is                       52
 fixed nKL is                                52
 max L of basis functions is                  2
 order of int derivative is                   0
 number of shells is                         36
 number of basis is                         138
 number of cartesian basis is               138
 number of contracted shell pairs           604
 number of primitive shell pairs           1967
 maxK2 (contraction) of shell pair           36
 max number of K2 of shell pair               1
 max number of CS2 of shell pair            175
 max number of PS2 of shell pair            600
 mem total for path MDJ                  527534
 -------------------------------------------------------
 Smallest overlap matrix eigenvalue = 8.78E-05
 Guess MOs from SCF MO coefficient file

 -----------------------------------------------------------------------
  General SCF calculation program by
  Eric Jon Sundstrom, Paul Horn, Yuezhi Mao, Dmitri Zuev, Alec White,
  David Stuck, Shaama M.S., Shane Yost, Joonho Lee, David Small,
  Daniel Levine, Susi Lehtola, Hugh Burton, Evgeny Epifanovsky
 -----------------------------------------------------------------------
 Exchange:     0.2000 Hartree-Fock + 0.0800 Slater + 0.7200 B88
 Correlation:  0.1900 VWN1RPA + 0.8100 LYP
 Using SG-1 standard quadrature grid
 using 4 threads for integral computing
 -------------------------------------------------------
 OpenMP Integral computing Module                
 Release: version 2.0, May 2017, Q-Chem Inc. Pleasanton 
 -------------------------------------------------------
 -------------------------------------------------------
 OpenMP BLAS3 based DFT computing Module                
 Release: version 1.0, May 2013, Q-Chem Inc. Pittsburgh 
 -------------------------------------------------------
 A restricted SCF calculation will be
 performed using DIIS
 SCF converges when DIIS error is below 1.0e-08
 ---------------------------------------
  Cycle       Energy         DIIS error
 ---------------------------------------
    1    -475.6658311078      3.78e-10  
    2    -475.6658311077      2.14e-10  Convergence criterion met
 ---------------------------------------
 SCF time:   CPU 1.38s  wall 1.00s 
 SCF   energy in the final basis set =     -475.6658311077
 Total energy in the final basis set =     -475.6658311077

 --------------------------------------------------------------
             Orbital Energies (a.u.) and Symmetries
 --------------------------------------------------------------

 Alpha MOs, Restricted
 -- Occupied --                  
-24.752 -24.752 -24.752 -24.752 -10.376 -10.375  -1.333  -1.319
  1 B1g   1 B2u   1 B3u   1 Ag    2 Ag    2 B3u   3 Ag    3 B3u                
 -1.276  -1.265  -0.831  -0.686  -0.644  -0.635  -0.592  -0.579
  2 B2u   2 B1g   4 Ag    4 B3u   5 Ag    3 B2u   3 B1g   1 B1u                
 -0.536  -0.511  -0.487  -0.481  -0.477  -0.474  -0.458  -0.283
  1 B2g   5 B3u   1 B3g   1 Au    4 B2u   6 Ag    4 B1g   2 B1u                
 -- Virtual --                   
 -0.008   0.004   0.015   0.024   0.049   0.083   0.084   0.086
  7 Ag    2 B2g   5 B2u   6 B3u   3 B1u   8 Ag    5 B1g   6 B2u                
  0.091   0.105   0.180   0.182   0.193   0.199   0.233   0.236
  3 B2g   7 B3u   9 Ag    8 B3u  10 Ag    2 B3g   9 B3u   7 B2u                
  0.279   0.280   0.287   0.304   0.304   0.320   0.333   0.338
  2 Au   11 Ag    4 B1u   8 B2u  10 B3u   6 B1g  12 Ag    4 B2g                
  0.350   0.356   0.402   0.435   0.442   0.476   0.493   0.574
  9 B2u   7 B1g   8 B1g   9 B1g  11 B3u  12 B3u   5 B1u  13 Ag                 
  0.620   0.717   0.754   0.772   0.874   0.918   1.077   1.085
  5 B2g  10 B2u  14 Ag   13 B3u  14 B3u  10 B1g   6 B1u   3 B3g                
  1.210   1.219   1.311   1.336   1.343   1.361   1.362   1.370
  3 Au   15 Ag    4 B3g  15 B3u  11 B2u   7 B1u  16 Ag    6 B2g                
  1.382   1.408   1.421   1.442   1.496   1.535   1.608   1.652
 11 B1g  12 B2u  12 B1g  16 B3u  17 Ag    4 Au   18 Ag   13 B2u                
  1.800   1.825   1.827   1.879   1.941   1.961   2.117   2.299
 17 B3u  14 B2u   7 B2g  19 Ag   18 B3u  13 B1g  19 B3u  14 B1g                
  2.524   2.764   2.980   3.020   3.102   3.407   3.709   3.711
  8 B1u   8 B2g  15 B2u  15 B1g  20 Ag   20 B3u   5 Au    5 B3g                
  3.715   3.721   3.741   3.746   3.754   3.761   3.804   3.902
  9 B1u  16 B2u  21 Ag    9 B2g  16 B1g  17 B2u  21 B3u   6 B3g                
  3.955   3.973   4.021   4.091   4.132   4.260   4.428   4.800
 10 B1u  10 B2g   6 Au   17 B1g  22 Ag   22 B3u  23 Ag   23 B3u                
  4.826   4.952   6.198   6.218   6.237   6.272   6.282   6.299
 18 B2u  18 B1g   7 B3g   7 Au   11 B1u  24 Ag   11 B2g  25 Ag                 
  6.306   6.328   6.362   6.697   6.779   6.908  23.387  24.088
 19 B2u  19 B1g  24 B3u  25 B3u  20 B2u  20 B1g  26 Ag   26 B3u                
 66.689  66.689  66.699  66.768
 27 Ag   21 B2u  27 B3u  21 B1g                                                

 Beta MOs, Restricted
 -- Occupied --                  
-24.752 -24.752 -24.752 -24.752 -10.376 -10.375  -1.333  -1.319
  1 B1g   1 B2u   1 B3u   1 Ag    2 Ag    2 B3u   3 Ag    3 B3u                
 -1.276  -1.265  -0.831  -0.686  -0.644  -0.635  -0.592  -0.579
  2 B2u   2 B1g   4 Ag    4 B3u   5 Ag    3 B2u   3 B1g   1 B1u                
 -0.536  -0.511  -0.487  -0.481  -0.477  -0.474  -0.458  -0.283
  1 B2g   5 B3u   1 B3g   1 Au    4 B2u   6 Ag    4 B1g   2 B1u                
 -- Virtual --                   
 -0.008   0.004   0.015   0.024   0.049   0.083   0.084   0.086
  7 Ag    2 B2g   5 B2u   6 B3u   3 B1u   8 Ag    5 B1g   6 B2u                
  0.091   0.105   0.180   0.182   0.193   0.199   0.233   0.236
  3 B2g   7 B3u   9 Ag    8 B3u  10 Ag    2 B3g   9 B3u   7 B2u                
  0.279   0.280   0.287   0.304   0.304   0.320   0.333   0.338
  2 Au   11 Ag    4 B1u   8 B2u  10 B3u   6 B1g  12 Ag    4 B2g                
  0.350   0.356   0.402   0.435   0.442   0.476   0.493   0.574
  9 B2u   7 B1g   8 B1g   9 B1g  11 B3u  12 B3u   5 B1u  13 Ag                 
  0.620   0.717   0.754   0.772   0.874   0.918   1.077   1.085
  5 B2g  10 B2u  14 Ag   13 B3u  14 B3u  10 B1g   6 B1u   3 B3g                
  1.210   1.219   1.311   1.336   1.343   1.361   1.362   1.370
  3 Au   15 Ag    4 B3g  15 B3u  11 B2u   7 B1u  16 Ag    6 B2g                
  1.382   1.408   1.421   1.442   1.496   1.535   1.608   1.652
 11 B1g  12 B2u  12 B1g  16 B3u  17 Ag    4 Au   18 Ag   13 B2u                
  1.800   1.825   1.827   1.879   1.941   1.961   2.117   2.299
 17 B3u  14 B2u   7 B2g  19 Ag   18 B3u  13 B1g  19 B3u  14 B1g                
  2.524   2.764   2.980   3.020   3.102   3.407   3.709   3.711
  8 B1u   8 B2g  15 B2u  15 B1g  20 Ag   20 B3u   5 Au    5 B3g                
  3.715   3.721   3.741   3.746   3.754   3.761   3.804   3.902
  9 B1u  16 B2u  21 Ag    9 B2g  16 B1g  17 B2u  21 B3u   6 B3g                
  3.955   3.973   4.021   4.091   4.132   4.260   4.428   4.800
 10 B1u  10 B2g   6 Au   17 B1g  22 Ag   22 B3u  23 Ag   23 B3u                
  4.826   4.952   6.198   6.218   6.237   6.272   6.282   6.299
 18 B2u  18 B1g   7 B3g   7 Au   11 B1u  24 Ag   11 B2g  25 Ag                 
  6.306   6.328   6.362   6.697   6.779   6.908  23.387  24.088
 19 B2u  19 B1g  24 B3u  25 B3u  20 B2u  20 B1g  26 Ag   26 B3u                
 66.689  66.689  66.699  66.768
 27 Ag   21 B2u  27 B3u  21 B1g                                                
 --------------------------------------------------------------

          Ground-State Mulliken Net Atomic Charges

     Atom                 Charge (a.u.)
  ----------------------------------------
      1 F                    -0.112528
      2 F                    -0.112528
      3 F                    -0.112528
      4 F                    -0.112528
      5 C                     0.225056
      6 C                     0.225056
  ----------------------------------------
  Sum of atomic charges =     0.000000

 -----------------------------------------------------------------
                    Cartesian Multipole Moments
 -----------------------------------------------------------------
    Charge (ESU x 10^10)
                 0.0000
    Dipole Moment (Debye)
         X       0.0000      Y       0.0000      Z      -0.0000
       Tot       0.0000
    Quadrupole Moments (Debye-Ang)
        XX     -32.9776     XY      -0.0000     YY     -33.1784
        XZ       0.0000     YZ      -0.0000     ZZ     -29.6253
    Octopole Moments (Debye-Ang^2)
       XXX      -0.0000    XXY      -0.0000    XYY       0.0000
       YYY      -0.0000    XXZ       0.0000    XYZ       0.0000
       YYZ       0.0000    XZZ       0.0000    YZZ      -0.0000
       ZZZ      -0.0000
    Hexadecapole Moments (Debye-Ang^3)
      XXXX    -283.7718   XXXY      -0.0000   XXYY     -79.3066
      XYYY       0.0000   YYYY    -166.9836   XXXZ       0.0000
      XXYZ      -0.0000   XYYZ      -0.0000   YYYZ      -0.0000
      XXZZ     -49.1213   XYZZ       0.0000   YYZZ     -31.4467
      XZZZ       0.0000   YZZZ      -0.0000   ZZZZ     -23.3077
 -----------------------------------------------------------------
 Calculating MO derivatives via CPSCF
 D1JvT checksum  = 166608 14910.2458863736
 D1KAT checksum  = 347328 1308.3444917952
   1         3          18      0.124776    0.036671
   2         3          18      0.013147    0.002753
   3         3          18      0.001343    0.000342
   4         6          15      0.000102    0.000036
   5        20           1      0.000002    0.000002
   6        21           0      0.000000    0.000000    Roots Converged
 Time for AOints: 4.3 s (CPU) 1.1 s (wall)
 ------------------------------------------------------------------------------
                     AOints        : Timing summary (seconds)
 ------------------------------------------------------------------------------
     job step          cpu (% of tot)      sys (% of tot)     wall (% of tot)
 ------------------------------------------------------------------------------
  cpscf_lag         0.2443E+02 (30.4)   0.4000E-05 (40.0)   0.6322E+01 (30.1)
  iterzp            0.5151E+02 (64.1)   0.4000E-05 (40.0)   0.1345E+02 (64.1)
  make_fx           0.0000E+00 ( 0.0)   0.0000E+00 ( 0.0)   0.0000E+00 ( 0.0)
  AOints            0.4316E+01 ( 5.4)   0.0000E+00 ( 0.0)   0.1137E+01 ( 5.4)
 ------------------------------------------------------------------------------
   Grand Totals     0.8034E+02          0.1000E-04          0.2100E+02
 ------------------------------------------------------------------------------
 Calculating analytic Hessian of the SCF energy
 Polarizability Matrix (a.u.)
            1           2           3
    1 -35.4714537  -0.0000000   0.0000000
    2  -0.0000000 -26.2878960   0.0000000
    3   0.0000000   0.0000000 -17.1164779

 Direct stationary perturbation theory relativistic correction:

 rels  =       0.215906411133
 relv  =      -0.909958355133
 rel2e =       0.323676544267
 E_rel =      -0.370375399732

 Hessian of the SCF Energy
            1           2           3           4           5           6
    1   0.1908242   0.1735322  -0.0000000  -0.0022678   0.0062767  -0.0000000
    2   0.1735322   0.3269305   0.0000000  -0.0062767   0.0158231  -0.0000000
    3  -0.0000000   0.0000000   0.0164044   0.0000000  -0.0000000  -0.0033529
    4  -0.0022678  -0.0062767   0.0000000   0.1908242  -0.1735322  -0.0000000
    5   0.0062767   0.0158231  -0.0000000  -0.1735322   0.3269305   0.0000000
    6  -0.0000000  -0.0000000  -0.0033529  -0.0000000   0.0000000   0.0164044
    7   0.0237451  -0.0087260   0.0000000  -0.0122995   0.0074257   0.0000000
    8   0.0087260  -0.0679752   0.0000000   0.0074257  -0.0080702  -0.0000000
    9  -0.0000000  -0.0000000   0.0040916  -0.0000000  -0.0000000   0.0107615
   10  -0.0122995  -0.0074257   0.0000000   0.0237451   0.0087260   0.0000000
   11  -0.0074257  -0.0080702   0.0000000  -0.0087260  -0.0679752   0.0000000
   12   0.0000000   0.0000000   0.0107615   0.0000000  -0.0000000   0.0040916
   13  -0.1927107  -0.1553350   0.0000000  -0.0072913  -0.0042311  -0.0000000
   14  -0.1345853  -0.2447020  -0.0000000   0.0465239  -0.0220062   0.0000000
   15   0.0000000  -0.0000000  -0.0286995  -0.0000000   0.0000000   0.0007950
   16  -0.0072913   0.0042311  -0.0000000  -0.1927107   0.1553350   0.0000000
   17  -0.0465239  -0.0220062   0.0000000   0.1345853  -0.2447020  -0.0000000
   18  -0.0000000   0.0000000   0.0007950   0.0000000  -0.0000000  -0.0286995
            7           8           9          10          11          12
    1   0.0237451   0.0087260  -0.0000000  -0.0122995  -0.0074257   0.0000000
    2  -0.0087260  -0.0679752  -0.0000000  -0.0074257  -0.0080702   0.0000000
    3   0.0000000   0.0000000   0.0040916   0.0000000   0.0000000   0.0107615
    4  -0.0122995   0.0074257  -0.0000000   0.0237451  -0.0087260   0.0000000
    5   0.0074257  -0.0080702  -0.0000000   0.0087260  -0.0679752  -0.0000000
    6   0.0000000  -0.0000000   0.0107615   0.0000000   0.0000000   0.0040916
    7   0.1908242  -0.1735322  -0.0000000  -0.0022678  -0.0062767  -0.0000000
    8  -0.1735322   0.3269305  -0.0000000   0.0062767   0.0158231   0.0000000
    9  -0.0000000  -0.0000000   0.0164044   0.0000000   0.0000000  -0.0033529
   10  -0.0022678   0.0062767   0.0000000   0.1908242   0.1735322  -0.0000000
   11  -0.0062767   0.0158231   0.0000000   0.1735322   0.3269305   0.0000000
   12  -0.0000000   0.0000000  -0.0033529  -0.0000000   0.0000000   0.0164044
   13  -0.1927107   0.1553350   0.0000000  -0.0072913   0.0042311   0.0000000
   14   0.1345853  -0.2447020   0.0000000  -0.0465239  -0.0220062  -0.0000000
   15   0.0000000   0.0000000  -0.0286995  -0.0000000  -0.0000000   0.0007950
   16  -0.0072913  -0.0042311  -0.0000000  -0.1927107  -0.1553350   0.0000000
   17   0.0465239  -0.0220062  -0.0000000  -0.1345853  -0.2447020   0.0000000
   18  -0.0000000   0.0000000   0.0007950   0.0000000  -0.0000000  -0.0286995
           13          14          15          16          17          18
    1  -0.1927107  -0.1345853   0.0000000  -0.0072913  -0.0465239  -0.0000000
    2  -0.1553350  -0.2447020  -0.0000000   0.0042311  -0.0220062   0.0000000
    3   0.0000000  -0.0000000  -0.0286995  -0.0000000   0.0000000   0.0007950
    4  -0.0072913   0.0465239  -0.0000000  -0.1927107   0.1345853   0.0000000
    5  -0.0042311  -0.0220062   0.0000000   0.1553350  -0.2447020  -0.0000000
    6  -0.0000000   0.0000000   0.0007950   0.0000000  -0.0000000  -0.0286995
    7  -0.1927107   0.1345853   0.0000000  -0.0072913   0.0465239  -0.0000000
    8   0.1553350  -0.2447020   0.0000000  -0.0042311  -0.0220062   0.0000000
    9   0.0000000   0.0000000  -0.0286995  -0.0000000  -0.0000000   0.0007950
   10  -0.0072913  -0.0465239  -0.0000000  -0.1927107  -0.1345853   0.0000000
   11   0.0042311  -0.0220062  -0.0000000  -0.1553350  -0.2447020  -0.0000000
   12   0.0000000  -0.0000000   0.0007950   0.0000000   0.0000000  -0.0286995
   13   0.9986426   0.0000000  -0.0000000  -0.5986386  -0.0000000   0.0000000
   14   0.0000000   0.5891364  -0.0000000  -0.0000000  -0.0557201   0.0000000
   15  -0.0000000  -0.0000000   0.0914432   0.0000000   0.0000000  -0.0356341
   16  -0.5986386  -0.0000000   0.0000000   0.9986426   0.0000000  -0.0000000
   17  -0.0000000  -0.0557201   0.0000000   0.0000000   0.5891364  -0.0000000
   18   0.0000000   0.0000000  -0.0356341  -0.0000000  -0.0000000   0.0914432
 Gradient time:  CPU 115.67 s  wall 30.33 s
 **********************************************************************
 **                                                                  **
 **                       VIBRATIONAL ANALYSIS                       **
 **                       --------------------                       **
 **                                                                  **
 **        VIBRATIONAL FREQUENCIES (CM**-1) AND NORMAL MODES         **
 **     FORCE CONSTANTS (mDYN/ANGSTROM) AND REDUCED MASSES (AMU)     **
 **                  INFRARED INTENSITIES (KM/MOL)                   **
 **                                                                  **
 **********************************************************************


 Mode:                 1                      2                      3
 Frequency:       191.72                 206.25                 395.63
 Force Cnst:      0.4114                 0.4550                 1.7473
 Red. Mass:      18.9984                18.1554                18.9476
 IR Active:          NO                     YES                    NO 
 IR Intens:        0.000                  5.686                  0.000
 Raman Active:       NO                     NO                     YES
               X      Y      Z        X      Y      Z        X      Y      Z
 F          0.000 -0.000  0.500    0.462 -0.078 -0.000    0.443 -0.227 -0.000
 F         -0.000 -0.000 -0.500   -0.462 -0.078  0.000   -0.443 -0.227 -0.000
 F         -0.000 -0.000 -0.500   -0.462 -0.078  0.000    0.443  0.227 -0.000
 F          0.000 -0.000  0.500    0.462 -0.078 -0.000   -0.443  0.227 -0.000
 C          0.000  0.000  0.000    0.000  0.245 -0.000    0.060 -0.000  0.000
 C          0.000  0.000 -0.000   -0.000  0.245  0.000   -0.060 -0.000  0.000
 TransDip   0.000  0.000 -0.000   -0.000  0.076  0.000   -0.000  0.000  0.000

 Mode:                 4                      5                      6
 Frequency:       402.13                 546.63                 549.03
 Force Cnst:      1.2542                 2.1659                 3.0894
 Red. Mass:      13.1639                12.3027                17.3954
 IR Active:          YES                    NO                     NO 
 IR Intens:        4.610                  0.000                  0.000
 Raman Active:       NO                     YES                    YES
               X      Y      Z        X      Y      Z        X      Y      Z
 F         -0.000  0.000 -0.204    0.000  0.000 -0.104   -0.367 -0.241 -0.000
 F          0.000  0.000 -0.204    0.000 -0.000  0.104   -0.367  0.241  0.000
 F         -0.000 -0.000 -0.204   -0.000  0.000 -0.104    0.367 -0.241 -0.000
 F          0.000 -0.000 -0.204   -0.000 -0.000  0.104    0.367  0.241  0.000
 C          0.000 -0.000  0.646    0.000  0.000  0.692   -0.000 -0.338  0.000
 C          0.000 -0.000  0.646    0.000 -0.000 -0.692   -0.000  0.338 -0.000
 TransDip   0.000 -0.000  0.069    0.000  0.000  0.000   -0.000  0.000 -0.000

 Mode:                 7                      8                      9
 Frequency:       549.04                 787.85                1172.01
 Force Cnst:      3.0992                 6.8061                11.3514
 Red. Mass:      17.4503                18.6105                14.0260
 IR Active:          YES                    NO                     YES
 IR Intens:        2.843                  0.000                415.551
 Raman Active:       NO                     YES                    NO 
               X      Y      Z        X      Y      Z        X      Y      Z
 F         -0.105  0.429  0.000    0.216  0.435  0.000   -0.188 -0.192 -0.000
 F         -0.105 -0.429 -0.000   -0.216  0.435 -0.000   -0.188  0.192  0.000
 F         -0.105 -0.429  0.000    0.216 -0.435  0.000   -0.188  0.192  0.000
 F         -0.105  0.429 -0.000   -0.216 -0.435 -0.000   -0.188 -0.192 -0.000
 C          0.333 -0.000 -0.000    0.166 -0.000 -0.000    0.596 -0.000  0.000
 C          0.333  0.000  0.000   -0.166  0.000  0.000    0.596  0.000 -0.000
 TransDip   0.054  0.000 -0.000    0.000 -0.000  0.000    0.653  0.000 -0.000

 Mode:                10                     11                     12
 Frequency:      1309.56                1312.05                1908.22
 Force Cnst:     13.0899                13.7955                26.1330
 Red. Mass:      12.9548                13.6015                12.1810
 IR Active:          NO                     YES                    NO 
 IR Intens:        0.000                482.189                  0.000
 Raman Active:       YES                    NO                     YES
               X      Y      Z        X      Y      Z        X      Y      Z
 F          0.083  0.165  0.000   -0.137 -0.196 -0.000   -0.058 -0.055  0.000
 F          0.083 -0.165 -0.000    0.137 -0.196  0.000    0.058 -0.055 -0.000
 F         -0.083  0.165 -0.000    0.137 -0.196  0.000   -0.058  0.055  0.000
 F         -0.083 -0.165  0.000   -0.137 -0.196 -0.000    0.058  0.055 -0.000
 C         -0.000 -0.657  0.000   -0.000  0.621  0.000    0.698  0.000 -0.000
 C         -0.000  0.657 -0.000   -0.000  0.621  0.000   -0.698 -0.000  0.000
 TransDip  -0.000  0.000  0.000   -0.000  0.703  0.000    0.000  0.000 -0.000

 STANDARD THERMODYNAMIC QUANTITIES AT   298.15 K  AND     1.00 ATM

   This Molecule has  0 Imaginary Frequencies
   Zero point vibrational energy:       13.338 kcal/mol

   Atom    1 Element F  Has Mass   18.99840
   Atom    2 Element F  Has Mass   18.99840
   Atom    3 Element F  Has Mass   18.99840
   Atom    4 Element F  Has Mass   18.99840
   Atom    5 Element C  Has Mass   12.00000
   Atom    6 Element C  Has Mass   12.00000
   Molecular Mass:    99.993600 amu
   Principal axes and moments of inertia in amu*Bohr^2:
                             1           2           3
    Eigenvalues --      329.69349   560.97363   890.66712
          X               1.00000    -0.00000     0.00000
          Y               0.00000     1.00000     0.00000
          Z               0.00000    -0.00000     1.00000
   Rotational Symmetry Number is   4
   The Molecule is an Asymmetric Top
   Translational Enthalpy:        0.889 kcal/mol
   Rotational Enthalpy:           0.889 kcal/mol
   Vibrational Enthalpy:         14.870 kcal/mol
   gas constant (RT):             0.592 kcal/mol
   Translational Entropy:        39.718  cal/mol.K
   Rotational Entropy:           23.847  cal/mol.K
   Vibrational Entropy:           8.183  cal/mol.K

   Total Enthalpy:               17.240 kcal/mol
   Total Entropy:                71.747  cal/mol.K

 ======================================================================

 STANDARD THERMODYNAMIC QUANTITIES FOR ANHARMONIC VIBRATION -- TOSH

   Zero point vibrational energy: ************ kcal/mol

   Vibrational Enthalpy:       Infinity kcal/mol
   Vibrational Entropy:             NaN  cal/mol.K

   Total Enthalpy:             Infinity kcal/mol
   Total Entropy:                   NaN  cal/mol.K

 ======================================================================

 STANDARD THERMODYNAMIC QUANTITIES FOR ANHARMONIC VIBRATION -- VPT2

   Zero point vibrational energy: ************ kcal/mol

   Vibrational Enthalpy:       Infinity kcal/mol
   Vibrational Entropy:             NaN  cal/mol.K

   Total Enthalpy:             Infinity kcal/mol
   Total Entropy:                   NaN  cal/mol.K

 ======================================================================

Archival summary:
1\1\TWL01\FREQ\ProcedureUnspecified\BasisUnspecified\42\taweetha\TueAug2816:56:262018TueAug2816:56:262018\0\\#,FREQ,ProcedureUnspecified,BasisUnspecified,\\0,1\C\F,1,1.32079\F,1,1.32079,2,113.13\C,1,1.32234,2,123.435,3,180,0\F,4,1.32079,1,123.435,2,0,0\F,4,1.32079,1,123.435,2,-180,0\\\@

 Total job time:  30.83s(wall), 117.17s(cpu) 
 Tue Aug 28 16:56:26 2018

        *************************************************************
        *                                                           *
        *  Thank you very much for using Q-Chem.  Have a nice day.  *
        *                                                           *
        *************************************************************
