# Supplementary material for: Geometric and energetic data from ab initio calculations of haloethene, haloimine, halomethylenephosphine, haloiminophosphine, halodiazene, halodiphosphene and halocyclopropane
Source: Data Brief. 2019 Nov 2;27:104738. doi: 10.1016/j.dib.2019.104738 (PMC6861602; doi:10.1016/j.dib.2019.104738)
Supplement: Multimedia component 2 [file mmc2.zip › CC/B3LYP/FFCCFI.out]

Q-Chem Developer Version!
                  Welcome to Q-Chem
     A Quantum Leap Into The Future Of Chemistry


 Q-Chem 5.1, Q-Chem, Inc., Pleasanton, CA (2018)

 Yihan Shao,  Zhengting Gan,  E. Epifanovsky,  A. T. B. Gilbert,  M. Wormit,  
 J. Kussmann,  A. W. Lange,  A. Behn,  Jia Deng,  Xintian Feng,  D. Ghosh,  
 M. Goldey,  P. R. Horn,  L. D. Jacobson,  I. Kaliman,  T. Kus,  A. Landau,  
 Jie Liu,  E. I. Proynov,  R. M. Richard,  R. P. Steele,  E. J. Sundstrom,  
 H. L. Woodcock III,  P. M. Zimmerman,  D. Zuev,  B. Albrecht,  E. Alguire,  
 S. A. Baeppler,  D. Barton,  Z. Benda,  Y. A. Bernard,  E. J. Berquist,  
 K. B. Bravaya,  H. Burton,  D. Casanova,  Chun-Min Chang,  Yunqing Chen,  
 A. Chien,  K. D. Closser,  M. P. Coons,  S. Coriani,  S. Dasgupta,  
 A. L. Dempwolff,  M. Diedenhofen,  Hainam Do,  R. G. Edgar,  Po-Tung Fang,  
 S. Faraji,  S. Fatehi,  Qingguo Feng,  K. D. Fenk,  J. Fosso-Tande,  
 Qinghui Ge,  A. Ghysels,  G. Gidofalvi,  J. Gomes,  J. Gonthier,  A. Gunina,  
 D. Hait,  M. W. D. Hanson-Heine,  P. H. P. Harbach,  A. W. Hauser,  
 J. E. Herr,  E. G. Hohenstein,  Z. C. Holden,  Kerwin Hui,  B. C. Huynh,  
 T.-C. Jagau,  Hyunjun Ji,  B. Kaduk,  K. Khistyaev,  Jaehoon Kim,  
 P. Klunzinger,  K. Koh,  D. Kosenkov,  L. Koulias,  T. Kowalczyk,  
 C. M. Krauter,  A. Kunitsa,  Ka Un Lao,  A. Laurent,  K. V. Lawler,  
 Joonho Lee,  D. Lefrancois,  S. Lehtola,  D. S. Levine,  Yi-Pei Li,  
 You-Sheng Lin,  Fenglai Liu,  E. Livshits,  A. Luenser,  P. Manohar,  
 E. Mansoor,  S. F. Manzer,  Shan-Ping Mao,  Yuezhi Mao,  N. Mardirossian,  
 A. V. Marenich,  T. Markovich,  L. A. Martinez-Martinez,  S. A. Maurer,  
 N. J. Mayhall,  S. C. McKenzie,  J.-M. Mewes,  A. F. Morrison,  
 J. W. Mullinax,  K. Nanda,  T. S. Nguyen-Beck,  R. Olivares-Amaya,  
 J. A. Parkhill,  T. M. Perrine,  F. Plasser,  P. Pokhilko,  S. Prager,  
 A. Prociuk,  E. Ramos,  D. R. Rehn,  F. Rob,  M. Schneider,  N. Sergueev,  
 S. M. Sharada,  S. Sharma,  D. W. Small,  T. Stauch,  T. Stein,  
 Yu-Chuan Su,  A. J. W. Thom,  A. Tkatchenko,  T. Tsuchimochi,  N. M. Tubman,  
 L. Vogt,  M. L. Vidal,  O. Vydrov,  M. A. Watson,  J. Wenzel,  
 M. de Wergifosse,  T. A. Wesolowski,  A. White,  J. Witte,  A. Yamada,  
 Jun Yang,  K. Yao,  S. Yeganeh,  S. R. Yost,  Zhi-Qiang You,  A. Zech,  
 Igor Ying Zhang,  Xing Zhang,  Yan Zhao,  Ying Zhu,  B. R. Brooks,  
 G. K. L. Chan,  C. J. Cramer,  M. S. Gordon,  W. J. Hehre,  A. Klamt,  
 M. W. Schmidt,  C. D. Sherrill,  D. G. Truhlar,  A. Aspuru-Guzik,  R. Baer,  
 A. T. Bell,  N. A. Besley,  Jeng-Da Chai,  A. E. DePrince, III,  
 R. A. DiStasio Jr.,  A. Dreuw,  B. D. Dunietz,  T. R. Furlani,  
 Chao-Ping Hsu,  Yousung Jung,  Jing Kong,  D. S. Lambrecht,  WanZhen Liang,  
 C. Ochsenfeld,  V. A. Rassolov,  L. V. Slipchenko,  J. E. Subotnik,  
 T. Van Voorhis,  J. M. Herbert,  A. I. Krylov,  P. M. W. Gill,  M. Head-Gordon

 Contributors to earlier versions of Q-Chem not listed above: 
 R. D. Adamson,  B. Austin,  J. Baker,  G. J. O. Beran,  K. Brandhorst,  
 S. T. Brown,  E. F. C. Byrd,  A. K. Chakraborty,  C.-L. Cheng,  
 Siu Hung Chien,  D. M. Chipman,  D. L. Crittenden,  H. Dachsel,  
 R. J. Doerksen,  A. D. Dutoi,  L. Fusti-Molnar,  W. A. Goddard III,  
 A. Golubeva-Zadorozhnaya,  S. R. Gwaltney,  G. Hawkins,  A. Heyden,  
 S. Hirata,  G. Kedziora,  F. J. Keil,  C. Kelley,  Jihan Kim,  R. A. King,  
 R. Z. Khaliullin,  P. P. Korambath,  W. Kurlancheek,  A. M. Lee,  M. S. Lee,  
 S. V. Levchenko,  Ching Yeh Lin,  D. Liotard,  R. C. Lochan,  I. Lotan,  
 P. E. Maslen,  N. Nair,  D. P. O'Neill,  D. Neuhauser,  E. Neuscamman,  
 C. M. Oana,  R. Olson,  B. Peters,  R. Peverati,  P. A. Pieniazek,  
 Y. M. Rhee,  J. Ritchie,  M. A. Rohrdanz,  E. Rosta,  N. J. Russ,  
 H. F. Schaefer III,  N. E. Schultz,  N. Shenvi,  A. C. Simmonett,  A. Sodt,  
 D. Stuck,  K. S. Thanthiriwatte,  V. Vanovschi,  Tao Wang,  A. Warshel,  
 C. F. Williams,  Q. Wu,  X. Xu,  W. Zhang

 Please cite Q-Chem as follows:
 Y. Shao et al., Mol. Phys. 113, 184-215 (2015)
 DOI: 10.1080/00268976.2014.952696

 Q-Chem 5.1.1 for Intel X86 EM64T Linux

 Parts of Q-Chem use Armadillo 8.300.2 (Tropical Shenanigans).
 http://arma.sourceforge.net/

 Q-Chem begins on Tue Aug 28 01:27:47 2018  

Host: 
0

     Scratch files written to /scratch/taweetham/qchem10003//
Input Ideriv = 2
Curr. Ideriv = -1
Max.  Ideriv = 2

Checking the input file for inconsistencies... 	...done.

--------------------------------------------------------------
User input:
--------------------------------------------------------------
inp/FFFI.inp
$molecule
0	1
F	-2.0	1.0	0.0
F	2.0	1.0	0.0
F	-2.0	-1.0	0.0
I	2.0	-1.0	0.0
C	-1.0	0.0	0.0
C	1.0	0.0	0.0
$end
$rem
   JOB_TYPE		OPTIMIZATION
   BASIS		6-311++G**
   EXCHANGE		B3LYP
$end

--------------------------------------------------------------
 ----------------------------------------------------------------
             Standard Nuclear Orientation (Angstroms)
    I     Atom           X                Y                Z
 ----------------------------------------------------------------
    1      F       3.2127979539     0.7773064389     0.0000000000
    2      F      -0.6852433161     1.6746771859     0.0000000000
    3      F       2.7641125804    -1.1717141960    -0.0000000000
    4      I      -1.1339286896    -0.2743434490    -0.0000000000
    5      C       2.0139449496     0.0271388082    -0.0000000000
    6      C       0.0649243146     0.4758241817     0.0000000000
 ----------------------------------------------------------------
 Molecular Point Group                 Cs    NOp =  2
 Largest Abelian Subgroup              Cs    NOp =  2
 Nuclear Repulsion Energy =   556.9448196128 hartrees
 There are       46 alpha and       46 beta electrons
 Requested basis set is 6-311++G(d,p)
 There are 54 shells and 172 basis functions

 Total QAlloc Memory Limit   2000 MB
 Mega-Array Size       188 MB
 MEM_STATIC part       192 MB
 A cutoff of  1.0D-11 yielded   1222 shell pairs
 There are     12899 function pairs (     14409 Cartesian)

 -------------------------------------------------------
 OpenMP Integral Computing Module                       
 Release: version 1.0, May 2013, Q-Chem Inc. Pittsburgh 
 -------------------------------------------------------
 Integral Job Info:
 Integral job number is                      11
 Integral operator is                         1
 short-range coefficients                     0
 long-range coefficients              100000000
 Omega coefficients                           0
 if combine SR and LR in K                    0
 Integral screening is                        0
 Integral computing path is                   2
 max size of driver memory is            800000
 size of driver memory is                593474
 size of scratch memory is             11861008
 max col of scratch BK array               1296
 max len of scratch array in speh3          155
 max len of scratch index in speh4           18
 max int batch size is                      520
 min int batch size is                       52
 fixed nKL is                                52
 max L of basis functions is                  2
 order of int derivative is                   0
 number of shells is                         54
 number of basis is                         182
 number of cartesian basis is               182
 number of contracted shell pairs          1222
 number of primitive shell pairs           2980
 maxK2 (contraction) of shell pair           36
 max number of K2 of shell pair               1
 max number of CS2 of shell pair            127
 max number of PS2 of shell pair            408
 mem total for path MDJ                  531148
 -------------------------------------------------------
 Smallest overlap matrix eigenvalue = 4.55E-04

 Scale SEOQF with 1.000000e-01/1.000000e-01/1.000000e-01

 Standard Electronic Orientation quadrupole field applied
 Nucleus-field energy     =     0.0000000127 hartrees
 Guess from superposition of atomic densities
 Warning:  Energy on first SCF cycle will be non-variational
 SAD guess density has 92.000000 electrons

 -----------------------------------------------------------------------
  General SCF calculation program by
  Eric Jon Sundstrom, Paul Horn, Yuezhi Mao, Dmitri Zuev, Alec White,
  David Stuck, Shaama M.S., Shane Yost, Joonho Lee, David Small,
  Daniel Levine, Susi Lehtola, Hugh Burton, Evgeny Epifanovsky
 -----------------------------------------------------------------------
 Exchange:     0.2000 Hartree-Fock + 0.0800 Slater + 0.7200 B88
 Correlation:  0.1900 VWN1RPA + 0.8100 LYP
 Using SG-1 standard quadrature grid
 using 4 threads for integral computing
 -------------------------------------------------------
 OpenMP Integral computing Module                
 Release: version 2.0, May 2017, Q-Chem Inc. Pleasanton 
 -------------------------------------------------------
 -------------------------------------------------------
 OpenMP BLAS3 based DFT computing Module                
 Release: version 1.0, May 2013, Q-Chem Inc. Pittsburgh 
 -------------------------------------------------------
 A restricted SCF calculation will be
 performed using DIIS
 SCF converges when DIIS error is below 1.0e-08
 ---------------------------------------
  Cycle       Energy         DIIS error
 ---------------------------------------
    1   -7296.7982075666      7.17e-02  
    2   -7294.3138327513      7.94e-03  
    3   -7293.4325062304      1.72e-02  
    4   -7294.2226500234      7.45e-03  
    5   -7294.4146466342      5.51e-03  
    6   -7294.5388978899      2.10e-03  
    7   -7294.5453281242      1.62e-03  
    8   -7294.5536844723      6.38e-04  
    9   -7294.5555447166      1.06e-04  
   10   -7294.5555609835      5.59e-05  
   11   -7294.5555730280      2.45e-05  
   12   -7294.5555741205      6.00e-06  
   13   -7294.5555742126      3.82e-06  
   14   -7294.5555742622      1.36e-06  
   15   -7294.5555742694      5.29e-07  
   16   -7294.5555742708      6.14e-08  
   17   -7294.5555742708      1.17e-08  
   18   -7294.5555742707      1.20e-09  Convergence criterion met
 ---------------------------------------
 SCF time:   CPU 38.22s  wall 10.00s 
 SCF   energy in the final basis set =    -7294.5555742707
 Total energy in the final basis set =    -7294.5555742707

 --------------------------------------------------------------
             Orbital Energies (a.u.) and Symmetries
 --------------------------------------------------------------

 Alpha MOs, Restricted
 -- Occupied --                  
******* -176.35 -165.76 -165.75 -165.75  -35.86  -31.35  -31.35
  1 A'    2 A'    1 A"    3 A'    4 A'    5 A'    6 A'    2 A"                 
-31.345 -24.747 -24.729 -24.720 -22.997 -22.997 -22.996 -22.996
  7 A'    8 A'    9 A'   10 A'   11 A'    3 A"   12 A'    4 A"                 
-22.996 -10.404 -10.364  -6.423  -4.842  -4.820  -4.820  -2.131
 13 A'   14 A'   15 A'   16 A'   17 A'    5 A"   18 A'   19 A'                 
 -2.104  -2.103  -2.085  -2.084  -1.318  -1.279  -1.201  -0.904
 20 A'    6 A"   21 A'    7 A"   22 A'   23 A'   24 A'   25 A'                 
 -0.689  -0.634  -0.593  -0.561  -0.548  -0.521  -0.511  -0.486
 26 A'   27 A'   28 A'    8 A"   29 A'   30 A'    9 A"   31 A'                 
 -0.441  -0.427  -0.405  -0.398  -0.277  -0.211
 10 A"   32 A'   33 A'   11 A"   34 A'   12 A"                                 
 -- Virtual --                   
 -0.153  -0.121  -0.026  -0.000   0.042   0.046   0.049   0.055
 35 A'   13 A"   36 A'   37 A'   38 A'   39 A'   14 A"   40 A'                 
  0.074   0.091   0.101   0.108   0.137   0.179   0.186   0.205
 41 A'   15 A"   42 A'   43 A'   44 A'   45 A'   16 A"   46 A'                 
  0.232   0.248   0.261   0.261   0.287   0.299   0.306   0.328
 47 A'   17 A"   18 A"   48 A'   49 A'   50 A'   51 A'   19 A"                 
  0.331   0.351   0.369   0.388   0.388   0.406   0.416   0.447
 52 A'   53 A'   54 A'   20 A"   55 A'   56 A'   57 A'   21 A"                 
  0.479   0.481   0.515   0.592   0.603   0.654   0.699   0.734
 22 A"   58 A'   59 A'   23 A"   60 A'   61 A'   62 A'   63 A'                 
  0.818   0.860   0.948   1.093   1.189   1.199   1.221   1.240
 64 A'   65 A'   66 A'   24 A"   25 A"   67 A'   26 A"   68 A'                 
  1.281   1.285   1.330   1.352   1.360   1.381   1.397   1.427
 27 A"   69 A'   70 A'   28 A"   71 A'   72 A'   29 A"   73 A'                 
  1.435   1.442   1.477   1.517   1.517   1.533   1.663   1.821
 30 A"   74 A'   75 A'   31 A"   76 A'   77 A'   78 A'   79 A'                 
  1.833   1.876   1.904   1.958   2.516   2.597   2.599   2.782
 80 A'   81 A'   82 A'   83 A'   32 A"   84 A'   33 A"   85 A'                 
  2.850   3.092   3.675   3.701   3.744   3.752   3.754   3.769
 86 A'   87 A'   34 A"   88 A'   35 A"   36 A"   89 A'   90 A'                 
  3.786   3.808   3.824   3.844   3.940   3.949   3.997   4.017
 91 A'   92 A'   37 A"   38 A"   39 A"   40 A"   93 A'   94 A'                 
  4.038   4.213   4.392   4.447   4.620   4.701   4.740   5.966
 41 A"   95 A'   96 A'   97 A'   98 A'   99 A'  100 A'   42 A"                 
  6.029   6.159   6.217   6.246   6.282   6.293   6.325   6.346
101 A'  102 A'   43 A"   44 A"   45 A"  103 A'  104 A'  105 A'                 
  6.418   6.446   6.560  23.306  23.473  27.924  28.310  28.338
106 A'  107 A'  108 A'  109 A'  110 A'  111 A'   46 A"  112 A'                 
 28.394  28.490  28.527  28.534  28.637  28.901  66.700  66.710
113 A'   47 A"  114 A'   48 A"  115 A'  116 A'  117 A'  118 A'                 
 66.738 127.859 127.894 127.979 151.7231901.901
119 A'   49 A"  120 A'  121 A'  122 A'  123 A'                                 

 Beta MOs, Restricted
 -- Occupied --                  
******* -176.35 -165.76 -165.75 -165.75  -35.86  -31.35  -31.35
  1 A'    2 A'    1 A"    3 A'    4 A'    5 A'    6 A'    2 A"                 
-31.345 -24.747 -24.729 -24.720 -22.997 -22.997 -22.996 -22.996
  7 A'    8 A'    9 A'   10 A'   11 A'    3 A"   12 A'    4 A"                 
-22.996 -10.404 -10.364  -6.423  -4.842  -4.820  -4.820  -2.131
 13 A'   14 A'   15 A'   16 A'   17 A'    5 A"   18 A'   19 A'                 
 -2.104  -2.103  -2.085  -2.084  -1.318  -1.279  -1.201  -0.904
 20 A'    6 A"   21 A'    7 A"   22 A'   23 A'   24 A'   25 A'                 
 -0.689  -0.634  -0.593  -0.561  -0.548  -0.521  -0.511  -0.486
 26 A'   27 A'   28 A'    8 A"   29 A'   30 A'    9 A"   31 A'                 
 -0.441  -0.427  -0.405  -0.398  -0.277  -0.211
 10 A"   32 A'   33 A'   11 A"   34 A'   12 A"                                 
 -- Virtual --                   
 -0.153  -0.121  -0.026  -0.000   0.042   0.046   0.049   0.055
 35 A'   13 A"   36 A'   37 A'   38 A'   39 A'   14 A"   40 A'                 
  0.074   0.091   0.101   0.108   0.137   0.179   0.186   0.205
 41 A'   15 A"   42 A'   43 A'   44 A'   45 A'   16 A"   46 A'                 
  0.232   0.248   0.261   0.261   0.287   0.299   0.306   0.328
 47 A'   17 A"   18 A"   48 A'   49 A'   50 A'   51 A'   19 A"                 
  0.331   0.351   0.369   0.388   0.388   0.406   0.416   0.447
 52 A'   53 A'   54 A'   20 A"   55 A'   56 A'   57 A'   21 A"                 
  0.479   0.481   0.515   0.592   0.603   0.654   0.699   0.734
 22 A"   58 A'   59 A'   23 A"   60 A'   61 A'   62 A'   63 A'                 
  0.818   0.860   0.948   1.093   1.189   1.199   1.221   1.240
 64 A'   65 A'   66 A'   24 A"   25 A"   67 A'   26 A"   68 A'                 
  1.281   1.285   1.330   1.352   1.360   1.381   1.397   1.427
 27 A"   69 A'   70 A'   28 A"   71 A'   72 A'   29 A"   73 A'                 
  1.435   1.442   1.477   1.517   1.517   1.533   1.663   1.821
 30 A"   74 A'   75 A'   31 A"   76 A'   77 A'   78 A'   79 A'                 
  1.833   1.876   1.904   1.958   2.516   2.597   2.599   2.782
 80 A'   81 A'   82 A'   83 A'   32 A"   84 A'   33 A"   85 A'                 
  2.850   3.092   3.675   3.701   3.744   3.752   3.754   3.769
 86 A'   87 A'   34 A"   88 A'   35 A"   36 A"   89 A'   90 A'                 
  3.786   3.808   3.824   3.844   3.940   3.949   3.997   4.017
 91 A'   92 A'   37 A"   38 A"   39 A"   40 A"   93 A'   94 A'                 
  4.038   4.213   4.392   4.447   4.620   4.701   4.740   5.966
 41 A"   95 A'   96 A'   97 A'   98 A'   99 A'  100 A'   42 A"                 
  6.029   6.159   6.217   6.246   6.282   6.293   6.325   6.346
101 A'  102 A'   43 A"   44 A"   45 A"  103 A'  104 A'  105 A'                 
  6.418   6.446   6.560  23.306  23.473  27.924  28.310  28.338
106 A'  107 A'  108 A'  109 A'  110 A'  111 A'   46 A"  112 A'                 
 28.394  28.490  28.527  28.534  28.637  28.901  66.700  66.710
113 A'   47 A"  114 A'   48 A"  115 A'  116 A'  117 A'  118 A'                 
 66.738 127.859 127.894 127.979 151.7231901.901
119 A'   49 A"  120 A'  121 A'  122 A'  123 A'                                 
 --------------------------------------------------------------

          Ground-State Mulliken Net Atomic Charges

     Atom                 Charge (a.u.)
  ----------------------------------------
      1 F                    -0.098129
      2 F                     0.021315
      3 F                    -0.096616
      4 I                     0.617529
      5 C                     0.027220
      6 C                    -0.471319
  ----------------------------------------
  Sum of atomic charges =     0.000000

 -----------------------------------------------------------------
                    Cartesian Multipole Moments
 -----------------------------------------------------------------
    Charge (ESU x 10^10)
                 0.0000
    Dipole Moment (Debye)
         X      -2.7496      Y      -0.1564      Z       0.0000
       Tot       2.7540
    Quadrupole Moments (Debye-Ang)
        XX     -59.8336     XY       0.6306     YY     -57.3342
        XZ      -0.0000     YZ      -0.0000     ZZ     -53.5415
    Octopole Moments (Debye-Ang^2)
       XXX     -52.3780    XXY      -3.7323    XYY     -10.7113
       YYY      -5.4785    XXZ      -0.0000    XYZ       0.0000
       YYZ       0.0000    XZZ      -7.7110    YZZ      -1.2773
       ZZZ      -0.0000
    Hexadecapole Moments (Debye-Ang^3)
      XXXX   -1029.7488   XXXY      -1.9640   XXYY    -207.9209
      XYYY       3.1358   YYYY    -235.5542   XXXZ      -0.0000
      XXYZ      -0.0000   XYYZ      -0.0000   YYYZ      -0.0000
      XXZZ    -170.5715   XYZZ      -1.0175   YYZZ     -47.4981
      XZZZ      -0.0000   YZZZ      -0.0000   ZZZZ     -59.9933
 -----------------------------------------------------------------
 Calculating analytic gradient of the SCF energy
 Gradient of SCF Energy
            1           2           3           4           5           6
    1   0.0615716  -0.0888151   0.0769582   0.9907025  -0.0085046  -1.0319125
    2  -0.0366223  -0.2120173   0.0070402   0.8136998  -0.0215264  -0.5505740
    3  -0.0000000  -0.0000000  -0.0000000   0.0000000   0.0000000   0.0000000
 Max gradient component =       1.032E+00
 RMS gradient           =       4.134E-01
 Gradient time:  CPU 7.77 s  wall 2.04 s
 Geometry Optimization Parameters
   NAtoms,    NIC,     NZ,  NCons,   NDum,   NFix, NCnnct, MaxDiis
        6      32       0       0       0       0       0       0


** GEOMETRY OPTIMIZATION IN DELOCALIZED INTERNAL COORDINATES **
   Searching for a Minimum

   Optimization Cycle:   1

                       Coordinates (Angstroms)
     ATOM                X               Y               Z
      1  F         3.2127979539    0.7773064389    0.0000000000
      2  F        -0.6852433161    1.6746771859    0.0000000000
      3  F         2.7641125804   -1.1717141960    0.0000000000
      4  I        -1.1339286896   -0.2743434490    0.0000000000
      5  C         2.0139449496    0.0271388082    0.0000000000
      6  C         0.0649243146    0.4758241817    0.0000000000
   Point Group: cs    Number of degrees of freedom:     9


   Energy is  -7294.555574271


 Attempting to Generate Delocalized Internal Coordinates

 ** Taking Steepest Descent Step **
 Calculated Step too Large.  Step scaled by  0.278079
 Step Taken.  Stepsize is  0.300000

                             Maximum     Tolerance    Cnvgd?
         Gradient           0.549038      0.000300      NO
         Displacement       0.152676      0.001200      NO
         Energy change     *********      0.000001      NO


 New Cartesian Coordinates Obtained by Inverse Iteration

 Displacement from previous Coordinates is:  0.228489
 ----------------------------------------------------------------
             Standard Nuclear Orientation (Angstroms)
    I     Atom           X                Y                Z
 ----------------------------------------------------------------
    1      F       3.2190307873     0.7990553273     0.0000000000
    2      F      -0.6479119036     1.6678314692     0.0000000000
    3      F       2.7576986926    -1.1731512669     0.0000000000
    4      I      -1.2318394133    -0.3036037754     0.0000000000
    5      C       2.0341031187     0.0359546479     0.0000000000
    6      C       0.1055265112     0.4828025675     0.0000000000
 ----------------------------------------------------------------
 Molecular Point Group                 Cs    NOp =  2
 Largest Abelian Subgroup              Cs    NOp =  2
 Nuclear Repulsion Energy =   538.8875402951 hartrees
 There are       46 alpha and       46 beta electrons
 Applying Cartesian multipole field
    Component          Value
    ---------          -----
     (2,0,0)        1.00000E-11
     (0,2,0)        2.00000E-11
     (0,0,2)       -3.00000E-11
 Nucleus-field energy     =     0.0000000132 hartrees
 Requested basis set is 6-311++G(d,p)
 There are 54 shells and 172 basis functions
 A cutoff of  1.0D-11 yielded   1219 shell pairs
 There are     12874 function pairs (     14384 Cartesian)
 Smallest overlap matrix eigenvalue = 4.31E-04
 Guess MOs from SCF MO coefficient file

 -----------------------------------------------------------------------
  General SCF calculation program by
  Eric Jon Sundstrom, Paul Horn, Yuezhi Mao, Dmitri Zuev, Alec White,
  David Stuck, Shaama M.S., Shane Yost, Joonho Lee, David Small,
  Daniel Levine, Susi Lehtola, Hugh Burton, Evgeny Epifanovsky
 -----------------------------------------------------------------------
 Exchange:     0.2000 Hartree-Fock + 0.0800 Slater + 0.7200 B88
 Correlation:  0.1900 VWN1RPA + 0.8100 LYP
 Using SG-1 standard quadrature grid
 using 4 threads for integral computing
 -------------------------------------------------------
 OpenMP Integral computing Module                
 Release: version 2.0, May 2017, Q-Chem Inc. Pleasanton 
 -------------------------------------------------------
 -------------------------------------------------------
 OpenMP BLAS3 based DFT computing Module                
 Release: version 1.0, May 2013, Q-Chem Inc. Pittsburgh 
 -------------------------------------------------------
 A restricted SCF calculation will be
 performed using DIIS
 SCF converges when DIIS error is below 1.0e-08
 ---------------------------------------
  Cycle       Energy         DIIS error
 ---------------------------------------
    1   -7294.7837798815      2.52e-03  
    2   -7294.7600882651      3.28e-03  
    3   -7294.7429508887      3.48e-03  
    4   -7294.7874047906      1.69e-03  
    5   -7294.8007166136      2.07e-04  
    6   -7294.8008044056      1.16e-04  
    7   -7294.8008420860      1.45e-05  
    8   -7294.8008427391      3.44e-06  
    9   -7294.8008427669      1.52e-06  
   10   -7294.8008427732      5.55e-07  
   11   -7294.8008427756      8.83e-08  
   12   -7294.8008427755      8.49e-08  
   13   -7294.8008427756      2.92e-08  
   14   -7294.8008427755      3.99e-09  Convergence criterion met
 ---------------------------------------
 SCF time:   CPU 28.64s  wall 7.00s 
 SCF   energy in the final basis set =    -7294.8008427755
 Total energy in the final basis set =    -7294.8008427755

 --------------------------------------------------------------
             Orbital Energies (a.u.) and Symmetries
 --------------------------------------------------------------

 Alpha MOs, Restricted
 -- Occupied --                  
******* -176.35 -165.75 -165.75 -165.75  -35.85  -31.34  -31.34
  1 A'    2 A'    3 A'    1 A"    4 A'    5 A'    6 A'    2 A"                 
-31.336 -24.750 -24.737 -24.730 -22.989 -22.989 -22.988 -22.987
  7 A'    8 A'    9 A'   10 A'   11 A'    3 A"   12 A'    4 A"                 
-22.987 -10.414 -10.361  -6.407  -4.822  -4.806  -4.805  -2.101
 13 A'   14 A'   15 A'   16 A'   17 A'    5 A"   18 A'   19 A'                 
 -2.085  -2.084  -2.070  -2.069  -1.312  -1.286  -1.212  -0.876
 20 A'    6 A"   21 A'    7 A"   22 A'   23 A'   24 A'   25 A'                 
 -0.696  -0.636  -0.584  -0.558  -0.549  -0.523  -0.518  -0.490
 26 A'   27 A'   28 A'   29 A'    8 A"   30 A'    9 A"   31 A'                 
 -0.450  -0.430  -0.416  -0.376  -0.275  -0.219
 10 A"   32 A'   33 A'   11 A"   34 A'   12 A"                                 
 -- Virtual --                   
 -0.150  -0.121  -0.027   0.000   0.036   0.042   0.051   0.067
 35 A'   13 A"   36 A'   37 A'   38 A'   39 A'   14 A"   40 A'                 
  0.075   0.092   0.100   0.110   0.139   0.178   0.188   0.202
 41 A'   15 A"   42 A'   43 A'   44 A'   45 A'   16 A"   46 A'                 
  0.225   0.246   0.254   0.256   0.281   0.299   0.303   0.325
 47 A'   17 A"   18 A"   48 A'   49 A'   50 A'   51 A'   52 A'                 
  0.325   0.348   0.357   0.391   0.400   0.407   0.414   0.450
 19 A"   53 A'   54 A'   55 A'   20 A"   56 A'   57 A'   21 A"                 
  0.462   0.470   0.522   0.584   0.596   0.647   0.698   0.733
 22 A"   58 A'   59 A'   60 A'   23 A"   61 A'   62 A'   63 A'                 
  0.822   0.861   0.899   1.099   1.180   1.181   1.224   1.237
 64 A'   65 A'   66 A'   24 A"   67 A'   25 A"   26 A"   68 A'                 
  1.271   1.294   1.323   1.355   1.356   1.378   1.384   1.425
 69 A'   27 A"   70 A'   28 A"   71 A'   29 A"   72 A'   73 A'                 
  1.428   1.439   1.470   1.520   1.527   1.537   1.651   1.827
 30 A"   74 A'   75 A'   31 A"   76 A'   77 A'   78 A'   79 A'                 
  1.839   1.883   1.906   1.948   2.518   2.591   2.601   2.765
 80 A'   81 A'   82 A'   83 A'   32 A"   84 A'   33 A"   85 A'                 
  2.835   3.079   3.680   3.704   3.737   3.743   3.747   3.765
 86 A'   87 A'   34 A"   88 A'   35 A"   36 A"   89 A'   90 A'                 
  3.790   3.797   3.840   3.846   3.943   3.946   3.993   4.017
 91 A'   92 A'   37 A"   38 A"   39 A"   40 A"   93 A'   41 A"                 
  4.024   4.190   4.384   4.441   4.522   4.627   4.742   5.967
 94 A'   95 A'   96 A'   97 A'   98 A'   99 A'  100 A'   42 A"                 
  6.021   6.157   6.215   6.238   6.276   6.293   6.321   6.347
101 A'  102 A'   43 A"   44 A"   45 A"  103 A'  104 A'  105 A'                 
  6.401   6.432   6.570  23.300  23.355  27.908  28.313  28.342
106 A'  107 A'  108 A'  109 A'  110 A'  111 A'   46 A"  112 A'                 
 28.392  28.499  28.530  28.531  28.614  28.806  66.694  66.704
113 A'   47 A"  114 A'   48 A"  115 A'  116 A'  117 A'  118 A'                 
 66.727 127.859 127.891 127.981 151.7051901.878
119 A'   49 A"  120 A'  121 A'  122 A'  123 A'                                 

 Beta MOs, Restricted
 -- Occupied --                  
******* -176.35 -165.75 -165.75 -165.75  -35.85  -31.34  -31.34
  1 A'    2 A'    3 A'    1 A"    4 A'    5 A'    6 A'    2 A"                 
-31.336 -24.750 -24.737 -24.730 -22.989 -22.989 -22.988 -22.987
  7 A'    8 A'    9 A'   10 A'   11 A'    3 A"   12 A'    4 A"                 
-22.987 -10.414 -10.361  -6.407  -4.822  -4.806  -4.805  -2.101
 13 A'   14 A'   15 A'   16 A'   17 A'    5 A"   18 A'   19 A'                 
 -2.085  -2.084  -2.070  -2.069  -1.312  -1.286  -1.212  -0.876
 20 A'    6 A"   21 A'    7 A"   22 A'   23 A'   24 A'   25 A'                 
 -0.696  -0.636  -0.584  -0.558  -0.549  -0.523  -0.518  -0.490
 26 A'   27 A'   28 A'   29 A'    8 A"   30 A'    9 A"   31 A'                 
 -0.450  -0.430  -0.416  -0.376  -0.275  -0.219
 10 A"   32 A'   33 A'   11 A"   34 A'   12 A"                                 
 -- Virtual --                   
 -0.150  -0.121  -0.027   0.000   0.036   0.042   0.051   0.067
 35 A'   13 A"   36 A'   37 A'   38 A'   39 A'   14 A"   40 A'                 
  0.075   0.092   0.100   0.110   0.139   0.178   0.188   0.202
 41 A'   15 A"   42 A'   43 A'   44 A'   45 A'   16 A"   46 A'                 
  0.225   0.246   0.254   0.256   0.281   0.299   0.303   0.325
 47 A'   17 A"   18 A"   48 A'   49 A'   50 A'   51 A'   52 A'                 
  0.325   0.348   0.357   0.391   0.400   0.407   0.414   0.450
 19 A"   53 A'   54 A'   55 A'   20 A"   56 A'   57 A'   21 A"                 
  0.462   0.470   0.522   0.584   0.596   0.647   0.698   0.733
 22 A"   58 A'   59 A'   60 A'   23 A"   61 A'   62 A'   63 A'                 
  0.822   0.861   0.899   1.099   1.180   1.181   1.224   1.237
 64 A'   65 A'   66 A'   24 A"   67 A'   25 A"   26 A"   68 A'                 
  1.271   1.294   1.323   1.355   1.356   1.378   1.384   1.425
 69 A'   27 A"   70 A'   28 A"   71 A'   29 A"   72 A'   73 A'                 
  1.428   1.439   1.470   1.520   1.527   1.537   1.651   1.827
 30 A"   74 A'   75 A'   31 A"   76 A'   77 A'   78 A'   79 A'                 
  1.839   1.883   1.906   1.948   2.518   2.591   2.601   2.765
 80 A'   81 A'   82 A'   83 A'   32 A"   84 A'   33 A"   85 A'                 
  2.835   3.079   3.680   3.704   3.737   3.743   3.747   3.765
 86 A'   87 A'   34 A"   88 A'   35 A"   36 A"   89 A'   90 A'                 
  3.790   3.797   3.840   3.846   3.943   3.946   3.993   4.017
 91 A'   92 A'   37 A"   38 A"   39 A"   40 A"   93 A'   41 A"                 
  4.024   4.190   4.384   4.441   4.522   4.627   4.742   5.967
 94 A'   95 A'   96 A'   97 A'   98 A'   99 A'  100 A'   42 A"                 
  6.021   6.157   6.215   6.238   6.276   6.293   6.321   6.347
101 A'  102 A'   43 A"   44 A"   45 A"  103 A'  104 A'  105 A'                 
  6.401   6.432   6.570  23.300  23.355  27.908  28.313  28.342
106 A'  107 A'  108 A'  109 A'  110 A'  111 A'   46 A"  112 A'                 
 28.392  28.499  28.530  28.531  28.614  28.806  66.694  66.704
113 A'   47 A"  114 A'   48 A"  115 A'  116 A'  117 A'  118 A'                 
 66.727 127.859 127.891 127.981 151.7051901.878
119 A'   49 A"  120 A'  121 A'  122 A'  123 A'                                 
 --------------------------------------------------------------

          Ground-State Mulliken Net Atomic Charges

     Atom                 Charge (a.u.)
  ----------------------------------------
      1 F                    -0.090148
      2 F                     0.031841
      3 F                    -0.088261
      4 I                     0.425550
      5 C                     0.032400
      6 C                    -0.311382
  ----------------------------------------
  Sum of atomic charges =     0.000000

 -----------------------------------------------------------------
                    Cartesian Multipole Moments
 -----------------------------------------------------------------
    Charge (ESU x 10^10)
                 0.0000
    Dipole Moment (Debye)
         X      -2.3117      Y      -0.0914      Z       0.0000
       Tot       2.3135
    Quadrupole Moments (Debye-Ang)
        XX     -58.5200     XY       0.8444     YY     -57.3763
        XZ      -0.0000     YZ      -0.0000     ZZ     -54.0969
    Octopole Moments (Debye-Ang^2)
       XXX     -43.3474    XXY      -3.7522    XYY      -8.0148
       YYY      -2.9795    XXZ       0.0000    XYZ       0.0000
       YYZ       0.0000    XZZ      -5.0420    YZZ      -0.6135
       ZZZ       0.0000
    Hexadecapole Moments (Debye-Ang^3)
      XXXX   -1054.3593   XXXY      -7.0353   XXYY    -213.6297
      XYYY      -5.6503   YYYY    -238.3954   XXXZ      -0.0000
      XXYZ      -0.0000   XYYZ      -0.0000   YYYZ      -0.0000
      XXZZ    -176.8138   XYZZ      -3.5871   YYZZ     -48.3049
      XZZZ      -0.0000   YZZZ      -0.0000   ZZZZ     -61.4083
 -----------------------------------------------------------------
 Calculating analytic gradient of the SCF energy
 Gradient of SCF Energy
            1           2           3           4           5           6
    1   0.0631363  -0.0931121   0.0728189   0.5437942   0.0036553  -0.5902926
    2  -0.0275249  -0.1735995  -0.0025565   0.4819465  -0.0185861  -0.2596795
    3  -0.0000000  -0.0000000  -0.0000000   0.0000000   0.0000000   0.0000000
 Max gradient component =       5.903E-01
 RMS gradient           =       2.349E-01
 Gradient time:  CPU 7.54 s  wall 1.99 s
 Geometry Optimization Parameters
   NAtoms,    NIC,     NZ,  NCons,   NDum,   NFix, NCnnct, MaxDiis
        6      32       0       0       0       0       0       0


** GEOMETRY OPTIMIZATION IN DELOCALIZED INTERNAL COORDINATES **
   Searching for a Minimum

   Optimization Cycle:   2

                       Coordinates (Angstroms)
     ATOM                X               Y               Z
      1  F         3.2190307873    0.7990553273    0.0000000000
      2  F        -0.6479119036    1.6678314692    0.0000000000
      3  F         2.7576986926   -1.1731512669    0.0000000000
      4  I        -1.2318394133   -0.3036037754    0.0000000000
      5  C         2.0341031187    0.0359546479    0.0000000000
      6  C         0.1055265112    0.4828025675    0.0000000000
   Point Group: cs    Number of degrees of freedom:     9


   Energy is  -7294.800842776

 Hessian Updated using BFGS Update

 ** Taking Steepest Descent Step **
 Calculated Step too Large.  Step scaled by  0.491739
 Step Taken.  Stepsize is  0.300000

                             Maximum     Tolerance    Cnvgd?
         Gradient           0.345388      0.000300      NO
         Displacement       0.169841      0.001200      NO
         Energy change     -0.245269      0.000001      NO


 New Cartesian Coordinates Obtained by Inverse Iteration

 Displacement from previous Coordinates is:  0.232259
 ----------------------------------------------------------------
             Standard Nuclear Orientation (Angstroms)
    I     Atom           X                Y                Z
 ----------------------------------------------------------------
    1      F       3.2050403167     0.8306758791     0.0000000000
    2      F      -0.5910429399     1.6611850641     0.0000000000
    3      F       2.7305679764    -1.1745023337     0.0000000000
    4      I      -1.3095838342    -0.3374328665     0.0000000000
    5      C       2.0465313203     0.0456373731     0.0000000000
    6      C       0.1550949534     0.4833258537     0.0000000000
 ----------------------------------------------------------------
 Molecular Point Group                 Cs    NOp =  2
 Largest Abelian Subgroup              Cs    NOp =  2
 Nuclear Repulsion Energy =   524.8790055269 hartrees
 There are       46 alpha and       46 beta electrons
 Applying Cartesian multipole field
    Component          Value
    ---------          -----
     (2,0,0)        1.00000E-11
     (0,2,0)        2.00000E-11
     (0,0,2)       -3.00000E-11
 Nucleus-field energy     =     0.0000000136 hartrees
 Requested basis set is 6-311++G(d,p)
 There are 54 shells and 172 basis functions
 A cutoff of  1.0D-11 yielded   1224 shell pairs
 There are     12942 function pairs (     14464 Cartesian)
 Smallest overlap matrix eigenvalue = 3.99E-04
 Guess MOs from SCF MO coefficient file

 -----------------------------------------------------------------------
  General SCF calculation program by
  Eric Jon Sundstrom, Paul Horn, Yuezhi Mao, Dmitri Zuev, Alec White,
  David Stuck, Shaama M.S., Shane Yost, Joonho Lee, David Small,
  Daniel Levine, Susi Lehtola, Hugh Burton, Evgeny Epifanovsky
 -----------------------------------------------------------------------
 Exchange:     0.2000 Hartree-Fock + 0.0800 Slater + 0.7200 B88
 Correlation:  0.1900 VWN1RPA + 0.8100 LYP
 Using SG-1 standard quadrature grid
 using 4 threads for integral computing
 -------------------------------------------------------
 OpenMP Integral computing Module                
 Release: version 2.0, May 2017, Q-Chem Inc. Pleasanton 
 -------------------------------------------------------
 -------------------------------------------------------
 OpenMP BLAS3 based DFT computing Module                
 Release: version 1.0, May 2013, Q-Chem Inc. Pittsburgh 
 -------------------------------------------------------
 A restricted SCF calculation will be
 performed using DIIS
 SCF converges when DIIS error is below 1.0e-08
 ---------------------------------------
  Cycle       Energy         DIIS error
 ---------------------------------------
    1   -7294.9337047938      1.81e-03  
    2   -7294.9228098284      2.40e-03  
    3   -7294.9169205705      2.45e-03  
    4   -7294.9397112182      1.06e-03  
    5   -7294.9447979194      1.44e-04  
    6   -7294.9448484835      6.88e-05  
    7   -7294.9448608345      3.99e-06  
    8   -7294.9448608589      2.43e-06  
    9   -7294.9448608761      5.34e-07  
   10   -7294.9448608767      3.79e-07  
   11   -7294.9448608770      7.25e-08  
   12   -7294.9448608770      3.44e-08  
   13   -7294.9448608770      1.48e-08  
   14   -7294.9448608770      2.34e-09  Convergence criterion met
 ---------------------------------------
 SCF time:   CPU 28.31s  wall 8.00s 
 SCF   energy in the final basis set =    -7294.9448608770
 Total energy in the final basis set =    -7294.9448608770

 --------------------------------------------------------------
             Orbital Energies (a.u.) and Symmetries
 --------------------------------------------------------------

 Alpha MOs, Restricted
 -- Occupied --                  
******* -176.34 -165.75 -165.74 -165.74  -35.84  -31.33  -31.33
  1 A'    2 A'    3 A'    1 A"    4 A'    5 A'    6 A'    2 A"                 
-31.329 -24.749 -24.745 -24.739 -22.984 -22.983 -22.983 -22.980
  7 A'    8 A'    9 A'   10 A'   11 A'    3 A"   12 A'   13 A'                 
-22.980 -10.420 -10.363  -6.397  -4.811  -4.795  -4.794  -2.084
  4 A"   14 A'   15 A'   16 A'   17 A'    5 A"   18 A'   19 A'                 
 -2.073  -2.073  -2.059  -2.059  -1.305  -1.295  -1.224  -0.843
  6 A"   20 A'   21 A'    7 A"   22 A'   23 A'   24 A'   25 A'                 
 -0.704  -0.639  -0.580  -0.570  -0.540  -0.526  -0.523  -0.491
 26 A'   27 A'   28 A'   29 A'    8 A"    9 A"   30 A'   31 A'                 
 -0.459  -0.430  -0.426  -0.356  -0.275  -0.226
 10 A"   32 A'   33 A'   11 A"   34 A'   12 A"                                 
 -- Virtual --                   
 -0.139  -0.118  -0.029   0.003   0.026   0.042   0.053   0.076
 35 A'   13 A"   36 A'   37 A'   38 A'   39 A'   14 A"   40 A'                 
  0.078   0.093   0.099   0.117   0.141   0.178   0.190   0.201
 41 A'   15 A"   42 A'   43 A'   44 A'   45 A'   16 A"   46 A'                 
  0.218   0.247   0.249   0.252   0.273   0.299   0.303   0.318
 47 A'   17 A"   18 A"   48 A'   49 A'   50 A'   51 A'   52 A'                 
  0.323   0.344   0.345   0.390   0.403   0.409   0.416   0.432
 19 A"   53 A'   54 A'   55 A'   56 A'   20 A"   57 A'   21 A"                 
  0.463   0.466   0.534   0.568   0.604   0.643   0.702   0.736
 58 A'   22 A"   59 A'   60 A'   23 A"   61 A'   62 A'   63 A'                 
  0.812   0.850   0.872   1.100   1.172   1.173   1.225   1.237
 64 A'   65 A'   66 A'   24 A"   67 A'   25 A"   26 A"   68 A'                 
  1.270   1.304   1.314   1.352   1.359   1.364   1.396   1.428
 69 A'   27 A"   70 A'   28 A"   71 A'   29 A"   72 A'   73 A'                 
  1.429   1.440   1.463   1.531   1.538   1.548   1.636   1.824
 30 A"   74 A'   75 A'   31 A"   76 A'   77 A'   78 A'   79 A'                 
  1.854   1.897   1.912   1.940   2.516   2.587   2.609   2.753
 80 A'   81 A'   82 A'   83 A'   32 A"   84 A'   33 A"   85 A'                 
  2.838   3.112   3.689   3.711   3.729   3.734   3.741   3.755
 86 A'   87 A'   34 A"   88 A'   35 A"   36 A"   89 A'   90 A'                 
  3.773   3.825   3.847   3.863   3.941   3.949   3.990   4.008
 91 A'   92 A'   37 A"   38 A"   39 A"   40 A"   93 A'   41 A"                 
  4.044   4.167   4.366   4.399   4.452   4.607   4.766   5.969
 94 A'   95 A'   96 A'   97 A'   98 A'   99 A'  100 A'   42 A"                 
  6.012   6.142   6.215   6.230   6.271   6.294   6.318   6.354
101 A'  102 A'   43 A"   44 A"   45 A"  103 A'  104 A'  105 A'                 
  6.376   6.432   6.595  23.302  23.313  27.900  28.314  28.343
106 A'  107 A'  108 A'  109 A'  110 A'  111 A'   46 A"  112 A'                 
 28.400  28.505  28.531  28.533  28.600  28.731  66.690  66.698
113 A'   47 A"  114 A'   48 A"  115 A'  116 A'  117 A'  118 A'                 
 66.717 127.859 127.888 127.972 151.6951901.866
119 A'   49 A"  120 A'  121 A'  122 A'  123 A'                                 

 Beta MOs, Restricted
 -- Occupied --                  
******* -176.34 -165.75 -165.74 -165.74  -35.84  -31.33  -31.33
  1 A'    2 A'    3 A'    1 A"    4 A'    5 A'    6 A'    2 A"                 
-31.329 -24.749 -24.745 -24.739 -22.984 -22.983 -22.983 -22.980
  7 A'    8 A'    9 A'   10 A'   11 A'    3 A"   12 A'   13 A'                 
-22.980 -10.420 -10.363  -6.397  -4.811  -4.795  -4.794  -2.084
  4 A"   14 A'   15 A'   16 A'   17 A'    5 A"   18 A'   19 A'                 
 -2.073  -2.073  -2.059  -2.059  -1.305  -1.295  -1.224  -0.843
  6 A"   20 A'   21 A'    7 A"   22 A'   23 A'   24 A'   25 A'                 
 -0.704  -0.639  -0.580  -0.570  -0.540  -0.526  -0.523  -0.491
 26 A'   27 A'   28 A'   29 A'    8 A"    9 A"   30 A'   31 A'                 
 -0.459  -0.430  -0.426  -0.356  -0.275  -0.226
 10 A"   32 A'   33 A'   11 A"   34 A'   12 A"                                 
 -- Virtual --                   
 -0.139  -0.118  -0.029   0.003   0.026   0.042   0.053   0.076
 35 A'   13 A"   36 A'   37 A'   38 A'   39 A'   14 A"   40 A'                 
  0.078   0.093   0.099   0.117   0.141   0.178   0.190   0.201
 41 A'   15 A"   42 A'   43 A'   44 A'   45 A'   16 A"   46 A'                 
  0.218   0.247   0.249   0.252   0.273   0.299   0.303   0.318
 47 A'   17 A"   18 A"   48 A'   49 A'   50 A'   51 A'   52 A'                 
  0.323   0.344   0.345   0.390   0.403   0.409   0.416   0.432
 19 A"   53 A'   54 A'   55 A'   56 A'   20 A"   57 A'   21 A"                 
  0.463   0.466   0.534   0.568   0.604   0.643   0.702   0.736
 58 A'   22 A"   59 A'   60 A'   23 A"   61 A'   62 A'   63 A'                 
  0.812   0.850   0.872   1.100   1.172   1.173   1.225   1.237
 64 A'   65 A'   66 A'   24 A"   67 A'   25 A"   26 A"   68 A'                 
  1.270   1.304   1.314   1.352   1.359   1.364   1.396   1.428
 69 A'   27 A"   70 A'   28 A"   71 A'   29 A"   72 A'   73 A'                 
  1.429   1.440   1.463   1.531   1.538   1.548   1.636   1.824
 30 A"   74 A'   75 A'   31 A"   76 A'   77 A'   78 A'   79 A'                 
  1.854   1.897   1.912   1.940   2.516   2.587   2.609   2.753
 80 A'   81 A'   82 A'   83 A'   32 A"   84 A'   33 A"   85 A'                 
  2.838   3.112   3.689   3.711   3.729   3.734   3.741   3.755
 86 A'   87 A'   34 A"   88 A'   35 A"   36 A"   89 A'   90 A'                 
  3.773   3.825   3.847   3.863   3.941   3.949   3.990   4.008
 91 A'   92 A'   37 A"   38 A"   39 A"   40 A"   93 A'   41 A"                 
  4.044   4.167   4.366   4.399   4.452   4.607   4.766   5.969
 94 A'   95 A'   96 A'   97 A'   98 A'   99 A'  100 A'   42 A"                 
  6.012   6.142   6.215   6.230   6.271   6.294   6.318   6.354
101 A'  102 A'   43 A"   44 A"   45 A"  103 A'  104 A'  105 A'                 
  6.376   6.432   6.595  23.302  23.313  27.900  28.314  28.343
106 A'  107 A'  108 A'  109 A'  110 A'  111 A'   46 A"  112 A'                 
 28.400  28.505  28.531  28.533  28.600  28.731  66.690  66.698
113 A'   47 A"  114 A'   48 A"  115 A'  116 A'  117 A'  118 A'                 
 66.717 127.859 127.888 127.972 151.6951901.866
119 A'   49 A"  120 A'  121 A'  122 A'  123 A'                                 
 --------------------------------------------------------------

          Ground-State Mulliken Net Atomic Charges

     Atom                 Charge (a.u.)
  ----------------------------------------
      1 F                    -0.080707
      2 F                     0.036412
      3 F                    -0.079267
      4 I                     0.296681
      5 C                     0.032487
      6 C                    -0.205607
  ----------------------------------------
  Sum of atomic charges =     0.000000

 -----------------------------------------------------------------
                    Cartesian Multipole Moments
 -----------------------------------------------------------------
    Charge (ESU x 10^10)
                 0.0000
    Dipole Moment (Debye)
         X      -1.8621      Y      -0.1095      Z       0.0000
       Tot       1.8653
    Quadrupole Moments (Debye-Ang)
        XX     -57.1469     XY       0.9666     YY     -57.3615
        XZ      -0.0000     YZ       0.0000     ZZ     -54.5524
    Octopole Moments (Debye-Ang^2)
       XXX     -35.2572    XXY      -3.5614    XYY      -5.7172
       YYY      -0.4816    XXZ       0.0000    XYZ      -0.0000
       YYZ      -0.0000    XZZ      -2.6740    YZZ       0.1949
       ZZZ       0.0000
    Hexadecapole Moments (Debye-Ang^3)
      XXXX   -1062.8486   XXXY     -14.2734   XXYY    -217.0975
      XYYY     -16.0039   YYYY    -242.1561   XXXZ      -0.0000
      XXYZ       0.0000   XYYZ       0.0000   YYYZ       0.0000
      XXZZ    -180.7859   XYZZ      -6.7737   YYZZ     -49.2251
      XZZZ      -0.0000   YZZZ       0.0000   ZZZZ     -62.7273
 -----------------------------------------------------------------
 Calculating analytic gradient of the SCF energy
 Gradient of SCF Energy
            1           2           3           4           5           6
    1   0.0612842  -0.0916328   0.0654376   0.3035317   0.0202033  -0.3588241
    2  -0.0163105  -0.1364385  -0.0123608   0.3010386  -0.0192561  -0.1166726
    3  -0.0000000   0.0000000   0.0000000   0.0000000  -0.0000000  -0.0000000
 Max gradient component =       3.588E-01
 RMS gradient           =       1.417E-01
 Gradient time:  CPU 7.40 s  wall 1.95 s
 Geometry Optimization Parameters
   NAtoms,    NIC,     NZ,  NCons,   NDum,   NFix, NCnnct, MaxDiis
        6      32       0       0       0       0       0       0

 Cartesian Hessian Update
 Hessian Updated using BFGS Update


** GEOMETRY OPTIMIZATION IN DELOCALIZED INTERNAL COORDINATES **
   Searching for a Minimum

   Optimization Cycle:   3

                       Coordinates (Angstroms)
     ATOM                X               Y               Z
      1  F         3.2050403167    0.8306758791    0.0000000000
      2  F        -0.5910429399    1.6611850641    0.0000000000
      3  F         2.7305679764   -1.1745023337    0.0000000000
      4  I        -1.3095838342   -0.3374328665    0.0000000000
      5  C         2.0465313203    0.0456373731    0.0000000000
      6  C         0.1550949534    0.4833258537    0.0000000000
   Point Group: cs    Number of degrees of freedom:     9


   Energy is  -7294.944860877

 Hessian Updated using BFGS Update

  9 Hessian modes will be used to form the next step
  Hessian Eigenvalues:
     0.086794    0.189273    0.249980    0.250034    0.253412    0.391767
     0.427515    0.433439    0.978751

 Minimum Search - Taking Simple RFO Step
 Searching for Lamda that Minimizes Along All modes
 Value Taken    Lamda =  -0.23384148
 Calculated Step too Large.  Step scaled by  0.422076
 Step Taken.  Stepsize is  0.300000

                             Maximum     Tolerance    Cnvgd?
         Gradient           0.223923      0.000300      NO
         Displacement       0.205987      0.001200      NO
         Energy change     -0.144018      0.000001      NO


 New Cartesian Coordinates Obtained by Inverse Iteration

 Displacement from previous Coordinates is:  0.382378
 ----------------------------------------------------------------
             Standard Nuclear Orientation (Angstroms)
    I     Atom           X                Y                Z
 ----------------------------------------------------------------
    1      F       3.1236486311     0.8740057424     0.0000000000
    2      F      -0.4793593215     1.6603913323     0.0000000000
    3      F       2.6351253624    -1.1680441501     0.0000000000
    4      I      -1.2762119356    -0.3872092207     0.0000000000
    5      C       2.0064708338     0.0611862414     0.0000000000
    6      C       0.2269342228     0.4685590244     0.0000000000
 ----------------------------------------------------------------
 Molecular Point Group                 Cs    NOp =  2
 Largest Abelian Subgroup              Cs    NOp =  2
 Nuclear Repulsion Energy =   525.3148950763 hartrees
 There are       46 alpha and       46 beta electrons
 Applying Cartesian multipole field
    Component          Value
    ---------          -----
     (2,0,0)        1.00000E-11
     (0,2,0)        2.00000E-11
     (0,0,2)       -3.00000E-11
 Nucleus-field energy     =     0.0000000132 hartrees
 Requested basis set is 6-311++G(d,p)
 There are 54 shells and 172 basis functions
 A cutoff of  1.0D-11 yielded   1221 shell pairs
 There are     12894 function pairs (     14412 Cartesian)
 Smallest overlap matrix eigenvalue = 3.06E-04
 Guess MOs from SCF MO coefficient file

 -----------------------------------------------------------------------
  General SCF calculation program by
  Eric Jon Sundstrom, Paul Horn, Yuezhi Mao, Dmitri Zuev, Alec White,
  David Stuck, Shaama M.S., Shane Yost, Joonho Lee, David Small,
  Daniel Levine, Susi Lehtola, Hugh Burton, Evgeny Epifanovsky
 -----------------------------------------------------------------------
 Exchange:     0.2000 Hartree-Fock + 0.0800 Slater + 0.7200 B88
 Correlation:  0.1900 VWN1RPA + 0.8100 LYP
 Using SG-1 standard quadrature grid
 using 4 threads for integral computing
 -------------------------------------------------------
 OpenMP Integral computing Module                
 Release: version 2.0, May 2017, Q-Chem Inc. Pleasanton 
 -------------------------------------------------------
 -------------------------------------------------------
 OpenMP BLAS3 based DFT computing Module                
 Release: version 1.0, May 2013, Q-Chem Inc. Pittsburgh 
 -------------------------------------------------------
 A restricted SCF calculation will be
 performed using DIIS
 SCF converges when DIIS error is below 1.0e-08
 ---------------------------------------
  Cycle       Energy         DIIS error
 ---------------------------------------
    1   -7295.0321973178      1.06e-03  
    2   -7295.0350831946      8.30e-04  
    3   -7295.0284591145      1.45e-03  
    4   -7295.0373190697      2.90e-04  
    5   -7295.0376706117      5.23e-05  
    6   -7295.0376792697      1.07e-05  
    7   -7295.0376795254      4.99e-06  
    8   -7295.0376795809      2.07e-06  
    9   -7295.0376795904      4.95e-07  
   10   -7295.0376795914      1.88e-07  
   11   -7295.0376795915      9.55e-08  
   12   -7295.0376795915      1.74e-08  
   13   -7295.0376795916      6.84e-09  Convergence criterion met
 ---------------------------------------
 SCF time:   CPU 26.47s  wall 7.00s 
 SCF   energy in the final basis set =    -7295.0376795916
 Total energy in the final basis set =    -7295.0376795916

 --------------------------------------------------------------
             Orbital Energies (a.u.) and Symmetries
 --------------------------------------------------------------

 Alpha MOs, Restricted
 -- Occupied --                  
******* -176.34 -165.74 -165.74 -165.74  -35.84  -31.33  -31.32
  1 A'    2 A'    3 A'    1 A"    4 A'    5 A'    6 A'    2 A"                 
-31.324 -24.750 -24.744 -24.743 -22.979 -22.978 -22.978 -22.975
  7 A'    8 A'    9 A'   10 A'   11 A'    3 A"   12 A'   13 A'                 
-22.975 -10.418 -10.359  -6.391  -4.804  -4.789  -4.788  -2.076
  4 A"   14 A'   15 A'   16 A'   17 A'    5 A"   18 A'   19 A'                 
 -2.066  -2.066  -2.052  -2.052  -1.303  -1.294  -1.236  -0.829
  6 A"   20 A'   21 A'    7 A"   22 A'   23 A'   24 A'   25 A'                 
 -0.712  -0.638  -0.587  -0.581  -0.538  -0.526  -0.517  -0.491
 26 A'   27 A'   28 A'   29 A'    8 A"    9 A"   30 A'   31 A'                 
 -0.467  -0.441  -0.424  -0.348  -0.279  -0.231
 10 A"   32 A'   33 A'   11 A"   34 A'   12 A"                                 
 -- Virtual --                   
 -0.105  -0.097  -0.028   0.007   0.022   0.047   0.054   0.081
 13 A"   35 A'   36 A'   37 A'   38 A'   39 A'   14 A"   40 A'                 
  0.082   0.093   0.098   0.125   0.156   0.182   0.191   0.205
 41 A'   15 A"   42 A'   43 A'   44 A'   45 A'   16 A"   46 A'                 
  0.218   0.248   0.251   0.255   0.269   0.302   0.305   0.322
 47 A'   17 A"   18 A"   48 A'   49 A'   50 A'   51 A'   52 A'                 
  0.324   0.338   0.341   0.387   0.402   0.411   0.418   0.428
 19 A"   53 A'   54 A'   55 A'   56 A'   20 A"   57 A'   21 A"                 
  0.468   0.475   0.539   0.574   0.615   0.643   0.710   0.747
 58 A'   22 A"   59 A'   60 A'   23 A"   61 A'   62 A'   63 A'                 
  0.805   0.866   0.883   1.084   1.168   1.215   1.231   1.245
 64 A'   65 A'   66 A'   24 A"   25 A"   67 A'   26 A"   68 A'                 
  1.293   1.310   1.312   1.345   1.361   1.367   1.411   1.436
 69 A'   70 A'   27 A"   28 A"   29 A"   71 A'   72 A'   73 A'                 
  1.443   1.446   1.456   1.548   1.570   1.575   1.606   1.818
 30 A"   74 A'   75 A'   76 A'   31 A"   77 A'   78 A'   79 A'                 
  1.873   1.928   1.954   1.970   2.507   2.601   2.636   2.766
 80 A'   81 A'   82 A'   83 A'   32 A"   84 A'   33 A"   85 A'                 
  2.871   3.233   3.704   3.722   3.723   3.729   3.738   3.749
 86 A'   87 A'   34 A"   88 A'   35 A"   36 A"   89 A'   90 A'                 
  3.763   3.856   3.863   3.884   3.946   3.949   3.993   4.008
 91 A'   92 A'   37 A"   38 A"   39 A"   40 A"   93 A'   41 A"                 
  4.088   4.161   4.334   4.390   4.460   4.631   4.808   5.973
 94 A'   95 A'   96 A'   97 A'   98 A'   99 A'  100 A'   42 A"                 
  6.013   6.144   6.217   6.226   6.272   6.297   6.320   6.352
101 A'  102 A'   43 A"   44 A"   45 A"  103 A'  104 A'  105 A'                 
  6.369   6.455   6.656  23.314  23.331  27.900  28.318  28.348
106 A'  107 A'  108 A'  109 A'  110 A'  111 A'   46 A"  112 A'                 
 28.407  28.509  28.534  28.538  28.598  28.715  66.690  66.694
113 A'   47 A"  114 A'   48 A"  115 A'  116 A'  117 A'  118 A'                 
 66.721 127.863 127.890 127.972 151.6941901.864
119 A'   49 A"  120 A'  121 A'  122 A'  123 A'                                 

 Beta MOs, Restricted
 -- Occupied --                  
******* -176.34 -165.74 -165.74 -165.74  -35.84  -31.33  -31.32
  1 A'    2 A'    3 A'    1 A"    4 A'    5 A'    6 A'    2 A"                 
-31.324 -24.750 -24.744 -24.743 -22.979 -22.978 -22.978 -22.975
  7 A'    8 A'    9 A'   10 A'   11 A'    3 A"   12 A'   13 A'                 
-22.975 -10.418 -10.359  -6.391  -4.804  -4.789  -4.788  -2.076
  4 A"   14 A'   15 A'   16 A'   17 A'    5 A"   18 A'   19 A'                 
 -2.066  -2.066  -2.052  -2.052  -1.303  -1.294  -1.236  -0.829
  6 A"   20 A'   21 A'    7 A"   22 A'   23 A'   24 A'   25 A'                 
 -0.712  -0.638  -0.587  -0.581  -0.538  -0.526  -0.517  -0.491
 26 A'   27 A'   28 A'   29 A'    8 A"    9 A"   30 A'   31 A'                 
 -0.467  -0.441  -0.424  -0.348  -0.279  -0.231
 10 A"   32 A'   33 A'   11 A"   34 A'   12 A"                                 
 -- Virtual --                   
 -0.105  -0.097  -0.028   0.007   0.022   0.047   0.054   0.081
 13 A"   35 A'   36 A'   37 A'   38 A'   39 A'   14 A"   40 A'                 
  0.082   0.093   0.098   0.125   0.156   0.182   0.191   0.205
 41 A'   15 A"   42 A'   43 A'   44 A'   45 A'   16 A"   46 A'                 
  0.218   0.248   0.251   0.255   0.269   0.302   0.305   0.322
 47 A'   17 A"   18 A"   48 A'   49 A'   50 A'   51 A'   52 A'                 
  0.324   0.338   0.341   0.387   0.402   0.411   0.418   0.428
 19 A"   53 A'   54 A'   55 A'   56 A'   20 A"   57 A'   21 A"                 
  0.468   0.475   0.539   0.574   0.615   0.643   0.710   0.747
 58 A'   22 A"   59 A'   60 A'   23 A"   61 A'   62 A'   63 A'                 
  0.805   0.866   0.883   1.084   1.168   1.215   1.231   1.245
 64 A'   65 A'   66 A'   24 A"   25 A"   67 A'   26 A"   68 A'                 
  1.293   1.310   1.312   1.345   1.361   1.367   1.411   1.436
 69 A'   70 A'   27 A"   28 A"   29 A"   71 A'   72 A'   73 A'                 
  1.443   1.446   1.456   1.548   1.570   1.575   1.606   1.818
 30 A"   74 A'   75 A'   76 A'   31 A"   77 A'   78 A'   79 A'                 
  1.873   1.928   1.954   1.970   2.507   2.601   2.636   2.766
 80 A'   81 A'   82 A'   83 A'   32 A"   84 A'   33 A"   85 A'                 
  2.871   3.233   3.704   3.722   3.723   3.729   3.738   3.749
 86 A'   87 A'   34 A"   88 A'   35 A"   36 A"   89 A'   90 A'                 
  3.763   3.856   3.863   3.884   3.946   3.949   3.993   4.008
 91 A'   92 A'   37 A"   38 A"   39 A"   40 A"   93 A'   41 A"                 
  4.088   4.161   4.334   4.390   4.460   4.631   4.808   5.973
 94 A'   95 A'   96 A'   97 A'   98 A'   99 A'  100 A'   42 A"                 
  6.013   6.144   6.217   6.226   6.272   6.297   6.320   6.352
101 A'  102 A'   43 A"   44 A"   45 A"  103 A'  104 A'  105 A'                 
  6.369   6.455   6.656  23.314  23.331  27.900  28.318  28.348
106 A'  107 A'  108 A'  109 A'  110 A'  111 A'   46 A"  112 A'                 
 28.407  28.509  28.534  28.538  28.598  28.715  66.690  66.694
113 A'   47 A"  114 A'   48 A"  115 A'  116 A'  117 A'  118 A'                 
 66.721 127.863 127.890 127.972 151.6941901.864
119 A'   49 A"  120 A'  121 A'  122 A'  123 A'                                 
 --------------------------------------------------------------

          Ground-State Mulliken Net Atomic Charges

     Atom                 Charge (a.u.)
  ----------------------------------------
      1 F                    -0.077178
      2 F                     0.016736
      3 F                    -0.075160
      4 I                     0.258501
      5 C                     0.042773
      6 C                    -0.165672
  ----------------------------------------
  Sum of atomic charges =     0.000000

 -----------------------------------------------------------------
                    Cartesian Multipole Moments
 -----------------------------------------------------------------
    Charge (ESU x 10^10)
                 0.0000
    Dipole Moment (Debye)
         X      -1.5066      Y      -0.2556      Z       0.0000
       Tot       1.5282
    Quadrupole Moments (Debye-Ang)
        XX     -56.0980     XY       1.0230     YY     -57.3166
        XZ       0.0000     YZ       0.0000     ZZ     -54.5113
    Octopole Moments (Debye-Ang^2)
       XXX     -33.5965    XXY      -2.6969    XYY      -6.2798
       YYY       2.5388    XXZ      -0.0000    XYZ       0.0000
       YYZ      -0.0000    XZZ      -2.8443    YZZ       1.4306
       ZZZ       0.0000
    Hexadecapole Moments (Debye-Ang^3)
      XXXX    -996.3185   XXXY     -24.6001   XXYY    -207.4398
      XYYY     -27.2284   YYYY    -248.6330   XXXZ      -0.0000
      XXYZ       0.0000   XYYZ       0.0000   YYYZ       0.0000
      XXZZ    -171.2922   XYZZ     -10.3678   YYZZ     -50.3158
      XZZZ       0.0000   YZZZ       0.0000   ZZZZ     -62.6668
 -----------------------------------------------------------------
 Calculating analytic gradient of the SCF energy
 Gradient of SCF Energy
            1           2           3           4           5           6
    1   0.0532316  -0.0841216   0.0539032   0.2264665   0.0509791  -0.3004587
    2  -0.0066468  -0.1066852  -0.0179912   0.2340611  -0.0261357  -0.0766021
    3  -0.0000000   0.0000000  -0.0000000   0.0000000   0.0000000  -0.0000000
 Max gradient component =       3.005E-01
 RMS gradient           =       1.131E-01
 Gradient time:  CPU 7.53 s  wall 1.98 s
 Geometry Optimization Parameters
   NAtoms,    NIC,     NZ,  NCons,   NDum,   NFix, NCnnct, MaxDiis
        6      32       0       0       0       0       0       0

 Cartesian Hessian Update
 Hessian Updated using BFGS Update


** GEOMETRY OPTIMIZATION IN DELOCALIZED INTERNAL COORDINATES **
   Searching for a Minimum

   Optimization Cycle:   4

                       Coordinates (Angstroms)
     ATOM                X               Y               Z
      1  F         3.1236486311    0.8740057424    0.0000000000
      2  F        -0.4793593215    1.6603913323    0.0000000000
      3  F         2.6351253624   -1.1680441501    0.0000000000
      4  I        -1.2762119356   -0.3872092207    0.0000000000
      5  C         2.0064708338    0.0611862414    0.0000000000
      6  C         0.2269342228    0.4685590244    0.0000000000
   Point Group: cs    Number of degrees of freedom:     9


   Energy is  -7295.037679592

 Hessian Updated using BFGS Update

  9 Hessian modes will be used to form the next step
  Hessian Eigenvalues:
     0.039392    0.195069    0.248024    0.250010    0.279445    0.382970
     0.419498    0.433446    1.110611

 Minimum Search - Taking Simple RFO Step
 Searching for Lamda that Minimizes Along All modes
 Value Taken    Lamda =  -0.24256107
 Calculated Step too Large.  Step scaled by  0.343448
 Step Taken.  Stepsize is  0.300000

                             Maximum     Tolerance    Cnvgd?
         Gradient           0.167576      0.000300      NO
         Displacement       0.206447      0.001200      NO
         Energy change     -0.092819      0.000001      NO


 New Cartesian Coordinates Obtained by Inverse Iteration

 Displacement from previous Coordinates is:  0.391171
 ----------------------------------------------------------------
             Standard Nuclear Orientation (Angstroms)
    I     Atom           X                Y                Z
 ----------------------------------------------------------------
    1      F       3.0379610657     0.9057014397     0.0000000000
    2      F      -0.3627938357     1.6504229265     0.0000000000
    3      F       2.5437209346    -1.1477805926     0.0000000000
    4      I      -1.2382165428    -0.4288975117     0.0000000000
    5      C       1.9546752205     0.0792073515     0.0000000000
    6      C       0.3012609505     0.4502353564     0.0000000000
 ----------------------------------------------------------------
 Molecular Point Group                 Cs    NOp =  2
 Largest Abelian Subgroup              Cs    NOp =  2
 Nuclear Repulsion Energy =   528.9265888359 hartrees
 There are       46 alpha and       46 beta electrons
 Applying Cartesian multipole field
    Component          Value
    ---------          -----
     (2,0,0)        1.00000E-11
     (0,2,0)        2.00000E-11
     (0,0,2)       -3.00000E-11
 Nucleus-field energy     =     0.0000000127 hartrees
 Requested basis set is 6-311++G(d,p)
 There are 54 shells and 172 basis functions
 A cutoff of  1.0D-11 yielded   1224 shell pairs
 There are     12932 function pairs (     14449 Cartesian)
 Smallest overlap matrix eigenvalue = 2.15E-04
 Guess MOs from SCF MO coefficient file

 -----------------------------------------------------------------------
  General SCF calculation program by
  Eric Jon Sundstrom, Paul Horn, Yuezhi Mao, Dmitri Zuev, Alec White,
  David Stuck, Shaama M.S., Shane Yost, Joonho Lee, David Small,
  Daniel Levine, Susi Lehtola, Hugh Burton, Evgeny Epifanovsky
 -----------------------------------------------------------------------
 Exchange:     0.2000 Hartree-Fock + 0.0800 Slater + 0.7200 B88
 Correlation:  0.1900 VWN1RPA + 0.8100 LYP
 Using SG-1 standard quadrature grid
 using 4 threads for integral computing
 -------------------------------------------------------
 OpenMP Integral computing Module                
 Release: version 2.0, May 2017, Q-Chem Inc. Pleasanton 
 -------------------------------------------------------
 -------------------------------------------------------
 OpenMP BLAS3 based DFT computing Module                
 Release: version 1.0, May 2013, Q-Chem Inc. Pittsburgh 
 -------------------------------------------------------
 A restricted SCF calculation will be
 performed using DIIS
 SCF converges when DIIS error is below 1.0e-08
 ---------------------------------------
  Cycle       Energy         DIIS error
 ---------------------------------------
    1   -7295.1125543688      1.08e-03  
    2   -7295.1163684082      6.20e-04  
    3   -7295.1130641797      1.07e-03  
    4   -7295.1175506782      2.27e-04  
    5   -7295.1177299012      5.07e-05  
    6   -7295.1177352485      1.50e-05  
    7   -7295.1177357256      4.41e-06  
    8   -7295.1177357890      1.44e-06  
    9   -7295.1177357955      3.74e-07  
   10   -7295.1177357956      2.07e-07  
   11   -7295.1177357959      4.65e-08  
   12   -7295.1177357958      1.36e-08  
   13   -7295.1177357958      6.51e-09  Convergence criterion met
 ---------------------------------------
 SCF time:   CPU 26.87s  wall 8.00s 
 SCF   energy in the final basis set =    -7295.1177357958
 Total energy in the final basis set =    -7295.1177357958

 --------------------------------------------------------------
             Orbital Energies (a.u.) and Symmetries
 --------------------------------------------------------------

 Alpha MOs, Restricted
 -- Occupied --                  
******* -176.33 -165.74 -165.74 -165.74  -35.83  -31.32  -31.32
  1 A'    2 A'    3 A'    1 A"    4 A'    5 A'    6 A'    2 A"                 
-31.319 -24.752 -24.748 -24.739 -22.975 -22.974 -22.973 -22.970
  7 A'    8 A'    9 A'   10 A'   11 A'    3 A"   12 A'   13 A'                 
-22.970 -10.414 -10.352  -6.385  -4.798  -4.783  -4.782  -2.069
  4 A"   14 A'   15 A'   16 A'   17 A'    5 A"   18 A'   19 A'                 
 -2.060  -2.060  -2.047  -2.046  -1.312  -1.290  -1.246  -0.819
  6 A"   20 A'   21 A'    7 A"   22 A'   23 A'   24 A'   25 A'                 
 -0.721  -0.642  -0.598  -0.589  -0.545  -0.522  -0.514  -0.493
 26 A'   27 A'   28 A'   29 A'    8 A"    9 A"   30 A'   31 A'                 
 -0.472  -0.448  -0.422  -0.343  -0.281  -0.238
 10 A"   32 A'   33 A'   11 A"   34 A'   12 A"                                 
 -- Virtual --                   
 -0.088  -0.050  -0.028   0.010   0.022   0.054   0.056   0.083
 13 A"   35 A'   36 A'   37 A'   38 A'   14 A"   39 A'   40 A'                 
  0.085   0.093   0.096   0.130   0.176   0.190   0.192   0.210
 41 A'   15 A"   42 A'   43 A'   44 A'   45 A'   16 A"   46 A'                 
  0.221   0.246   0.257   0.262   0.268   0.302   0.311   0.324
 47 A'   17 A"   18 A"   48 A'   49 A'   50 A'   51 A'   19 A"                 
  0.329   0.335   0.339   0.383   0.406   0.411   0.423   0.425
 52 A'   53 A'   54 A'   55 A'   56 A'   20 A"   57 A'   21 A"                 
  0.471   0.485   0.535   0.595   0.627   0.642   0.715   0.754
 58 A'   22 A"   59 A'   60 A'   23 A"   61 A'   62 A'   63 A'                 
  0.801   0.887   0.898   1.067   1.162   1.233   1.234   1.290
 64 A'   65 A'   66 A'   24 A"   25 A"   26 A"   67 A'   68 A'                 
  1.311   1.314   1.323   1.339   1.362   1.371   1.417   1.433
 69 A'   27 A"   70 A'   28 A"   29 A"   71 A'   72 A'   73 A'                 
  1.443   1.462   1.472   1.557   1.580   1.612   1.626   1.809
 74 A'   30 A"   75 A'   76 A'   77 A'   78 A'   31 A"   79 A'                 
  1.881   1.955   1.981   2.063   2.501   2.660   2.672   2.786
 80 A'   81 A'   82 A'   83 A'   32 A"   84 A'   33 A"   85 A'                 
  2.909   3.352   3.714   3.718   3.725   3.729   3.736   3.748
 86 A'   87 A'   34 A"   35 A"   36 A"   88 A'   89 A'   90 A'                 
  3.766   3.879   3.888   3.906   3.949   3.958   3.996   4.012
 91 A'   37 A"   92 A'   38 A"   39 A"   40 A"   93 A'   41 A"                 
  4.131   4.160   4.306   4.401   4.481   4.676   4.844   5.978
 94 A'   95 A'   96 A'   97 A'   98 A'   99 A'  100 A'   42 A"                 
  6.017   6.149   6.215   6.227   6.273   6.304   6.322   6.354
101 A'  102 A'   43 A"   44 A"   45 A"  103 A'  104 A'  105 A'                 
  6.375   6.496   6.713  23.346  23.367  27.903  28.322  28.352
106 A'  107 A'  108 A'  109 A'  110 A'  111 A'   46 A"  112 A'                 
 28.413  28.513  28.536  28.544  28.598  28.709  66.688  66.692
113 A'   47 A"  114 A'   48 A"  115 A'  116 A'  117 A'  118 A'                 
 66.730 127.867 127.893 127.973 151.6961901.864
119 A'   49 A"  120 A'  121 A'  122 A'  123 A'                                 

 Beta MOs, Restricted
 -- Occupied --                  
******* -176.33 -165.74 -165.74 -165.74  -35.83  -31.32  -31.32
  1 A'    2 A'    3 A'    1 A"    4 A'    5 A'    6 A'    2 A"                 
-31.319 -24.752 -24.748 -24.739 -22.975 -22.974 -22.973 -22.970
  7 A'    8 A'    9 A'   10 A'   11 A'    3 A"   12 A'   13 A'                 
-22.970 -10.414 -10.352  -6.385  -4.798  -4.783  -4.782  -2.069
  4 A"   14 A'   15 A'   16 A'   17 A'    5 A"   18 A'   19 A'                 
 -2.060  -2.060  -2.047  -2.046  -1.312  -1.290  -1.246  -0.819
  6 A"   20 A'   21 A'    7 A"   22 A'   23 A'   24 A'   25 A'                 
 -0.721  -0.642  -0.598  -0.589  -0.545  -0.522  -0.514  -0.493
 26 A'   27 A'   28 A'   29 A'    8 A"    9 A"   30 A'   31 A'                 
 -0.472  -0.448  -0.422  -0.343  -0.281  -0.238
 10 A"   32 A'   33 A'   11 A"   34 A'   12 A"                                 
 -- Virtual --                   
 -0.088  -0.050  -0.028   0.010   0.022   0.054   0.056   0.083
 13 A"   35 A'   36 A'   37 A'   38 A'   14 A"   39 A'   40 A'                 
  0.085   0.093   0.096   0.130   0.176   0.190   0.192   0.210
 41 A'   15 A"   42 A'   43 A'   44 A'   45 A'   16 A"   46 A'                 
  0.221   0.246   0.257   0.262   0.268   0.302   0.311   0.324
 47 A'   17 A"   18 A"   48 A'   49 A'   50 A'   51 A'   19 A"                 
  0.329   0.335   0.339   0.383   0.406   0.411   0.423   0.425
 52 A'   53 A'   54 A'   55 A'   56 A'   20 A"   57 A'   21 A"                 
  0.471   0.485   0.535   0.595   0.627   0.642   0.715   0.754
 58 A'   22 A"   59 A'   60 A'   23 A"   61 A'   62 A'   63 A'                 
  0.801   0.887   0.898   1.067   1.162   1.233   1.234   1.290
 64 A'   65 A'   66 A'   24 A"   25 A"   26 A"   67 A'   68 A'                 
  1.311   1.314   1.323   1.339   1.362   1.371   1.417   1.433
 69 A'   27 A"   70 A'   28 A"   29 A"   71 A'   72 A'   73 A'                 
  1.443   1.462   1.472   1.557   1.580   1.612   1.626   1.809
 74 A'   30 A"   75 A'   76 A'   77 A'   78 A'   31 A"   79 A'                 
  1.881   1.955   1.981   2.063   2.501   2.660   2.672   2.786
 80 A'   81 A'   82 A'   83 A'   32 A"   84 A'   33 A"   85 A'                 
  2.909   3.352   3.714   3.718   3.725   3.729   3.736   3.748
 86 A'   87 A'   34 A"   35 A"   36 A"   88 A'   89 A'   90 A'                 
  3.766   3.879   3.888   3.906   3.949   3.958   3.996   4.012
 91 A'   37 A"   92 A'   38 A"   39 A"   40 A"   93 A'   41 A"                 
  4.131   4.160   4.306   4.401   4.481   4.676   4.844   5.978
 94 A'   95 A'   96 A'   97 A'   98 A'   99 A'  100 A'   42 A"                 
  6.017   6.149   6.215   6.227   6.273   6.304   6.322   6.354
101 A'  102 A'   43 A"   44 A"   45 A"  103 A'  104 A'  105 A'                 
  6.375   6.496   6.713  23.346  23.367  27.903  28.322  28.352
106 A'  107 A'  108 A'  109 A'  110 A'  111 A'   46 A"  112 A'                 
 28.413  28.513  28.536  28.544  28.598  28.709  66.688  66.692
113 A'   47 A"  114 A'   48 A"  115 A'  116 A'  117 A'  118 A'                 
 66.730 127.867 127.893 127.973 151.6961901.864
119 A'   49 A"  120 A'  121 A'  122 A'  123 A'                                 
 --------------------------------------------------------------

          Ground-State Mulliken Net Atomic Charges

     Atom                 Charge (a.u.)
  ----------------------------------------
      1 F                    -0.080155
      2 F                     0.004914
      3 F                    -0.075558
      4 I                     0.219762
      5 C                     0.065812
      6 C                    -0.134775
  ----------------------------------------
  Sum of atomic charges =    -0.000000

 -----------------------------------------------------------------
                    Cartesian Multipole Moments
 -----------------------------------------------------------------
    Charge (ESU x 10^10)
                -0.0000
    Dipole Moment (Debye)
         X      -1.1808      Y      -0.3203      Z      -0.0000
       Tot       1.2235
    Quadrupole Moments (Debye-Ang)
        XX     -55.3399     XY       1.0501     YY     -57.2348
        XZ       0.0000     YZ       0.0000     ZZ     -54.3798
    Octopole Moments (Debye-Ang^2)
       XXX     -32.7872    XXY      -1.8110    XYY      -6.9614
       YYY       5.3154    XXZ       0.0000    XYZ       0.0000
       YYZ       0.0000    XZZ      -2.9956    YZZ       2.5543
       ZZZ       0.0000
    Hexadecapole Moments (Debye-Ang^3)
      XXXX    -932.2299   XXXY     -33.6067   XXYY    -197.6403
      XYYY     -37.1230   YYYY    -252.3473   XXXZ       0.0000
      XXYZ       0.0000   XYYZ       0.0000   YYYZ       0.0000
      XXZZ    -161.5796   XYZZ     -13.4737   YYZZ     -50.9478
      XZZZ       0.0000   YZZZ       0.0000   ZZZZ     -62.3931
 -----------------------------------------------------------------
 Calculating analytic gradient of the SCF energy
 Gradient of SCF Energy
            1           2           3           4           5           6
    1   0.0429066  -0.0761354   0.0436620   0.1784871   0.0758250  -0.2647453
    2  -0.0058684  -0.0917366  -0.0141959   0.1904643  -0.0304511  -0.0482122
    3  -0.0000000  -0.0000000  -0.0000000   0.0000000   0.0000000   0.0000000
 Max gradient component =       2.647E-01
 RMS gradient           =       9.586E-02
 Gradient time:  CPU 7.66 s  wall 2.02 s
 Geometry Optimization Parameters
   NAtoms,    NIC,     NZ,  NCons,   NDum,   NFix, NCnnct, MaxDiis
        6      32       0       0       0       0       0       0

 Cartesian Hessian Update
 Hessian Updated using BFGS Update


** GEOMETRY OPTIMIZATION IN DELOCALIZED INTERNAL COORDINATES **
   Searching for a Minimum

   Optimization Cycle:   5

                       Coordinates (Angstroms)
     ATOM                X               Y               Z
      1  F         3.0379610657    0.9057014397    0.0000000000
      2  F        -0.3627938357    1.6504229265    0.0000000000
      3  F         2.5437209346   -1.1477805926    0.0000000000
      4  I        -1.2382165428   -0.4288975117    0.0000000000
      5  C         1.9546752205    0.0792073515    0.0000000000
      6  C         0.3012609505    0.4502353564    0.0000000000
   Point Group: cs    Number of degrees of freedom:     9


   Energy is  -7295.117735796

 Hessian Updated using BFGS Update

  9 Hessian modes will be used to form the next step
  Hessian Eigenvalues:
     0.037991    0.195107    0.248226    0.250073    0.281255    0.389903
     0.433443    0.438486    1.086022

 Minimum Search - Taking Simple RFO Step
 Searching for Lamda that Minimizes Along All modes
 Value Taken    Lamda =  -0.22151916
 Calculated Step too Large.  Step scaled by  0.337141
 Step Taken.  Stepsize is  0.300000

                             Maximum     Tolerance    Cnvgd?
         Gradient           0.143132      0.000300      NO
         Displacement       0.207387      0.001200      NO
         Energy change     -0.080056      0.000001      NO


 New Cartesian Coordinates Obtained by Inverse Iteration

 Displacement from previous Coordinates is:  0.391134
 ----------------------------------------------------------------
             Standard Nuclear Orientation (Angstroms)
    I     Atom           X                Y                Z
 ----------------------------------------------------------------
    1      F       2.9521419146     0.9376888995     0.0000000000
    2      F      -0.2480817989     1.6402529696     0.0000000000
    3      F       2.4544797286    -1.1294840256     0.0000000000
    4      I      -1.1955032463    -0.4681038744     0.0000000000
    5      C       1.8974705802     0.0968642504     0.0000000000
    6      C       0.3761006146     0.4316707502     0.0000000000
 ----------------------------------------------------------------
 Molecular Point Group                 Cs    NOp =  2
 Largest Abelian Subgroup              Cs    NOp =  2
 Nuclear Repulsion Energy =   533.9780389654 hartrees
 There are       46 alpha and       46 beta electrons
 Applying Cartesian multipole field
    Component          Value
    ---------          -----
     (2,0,0)        1.00000E-11
     (0,2,0)        2.00000E-11
     (0,0,2)       -3.00000E-11
 Nucleus-field energy     =     0.0000000123 hartrees
 Requested basis set is 6-311++G(d,p)
 There are 54 shells and 172 basis functions
 A cutoff of  1.0D-11 yielded   1226 shell pairs
 There are     12985 function pairs (     14503 Cartesian)
 Smallest overlap matrix eigenvalue = 1.42E-04
 Guess MOs from SCF MO coefficient file

 -----------------------------------------------------------------------
  General SCF calculation program by
  Eric Jon Sundstrom, Paul Horn, Yuezhi Mao, Dmitri Zuev, Alec White,
  David Stuck, Shaama M.S., Shane Yost, Joonho Lee, David Small,
  Daniel Levine, Susi Lehtola, Hugh Burton, Evgeny Epifanovsky
 -----------------------------------------------------------------------
 Exchange:     0.2000 Hartree-Fock + 0.0800 Slater + 0.7200 B88
 Correlation:  0.1900 VWN1RPA + 0.8100 LYP
 Using SG-1 standard quadrature grid
 using 4 threads for integral computing
 -------------------------------------------------------
 OpenMP Integral computing Module                
 Release: version 2.0, May 2017, Q-Chem Inc. Pleasanton 
 -------------------------------------------------------
 -------------------------------------------------------
 OpenMP BLAS3 based DFT computing Module                
 Release: version 1.0, May 2013, Q-Chem Inc. Pittsburgh 
 -------------------------------------------------------
 A restricted SCF calculation will be
 performed using DIIS
 SCF converges when DIIS error is below 1.0e-08
 ---------------------------------------
  Cycle       Energy         DIIS error
 ---------------------------------------
    1   -7295.1824336664      1.18e-03  
    2   -7295.1870592238      5.56e-04  
    3   -7295.1858347128      7.90e-04  
    4   -7295.1879542381      1.83e-04  
    5   -7295.1880656930      6.09e-05  
    6   -7295.1880747886      9.92e-06  
    7   -7295.1880749721      3.10e-06  
    8   -7295.1880749887      1.49e-06  
    9   -7295.1880749937      2.46e-07  
   10   -7295.1880749938      1.00e-07  
   11   -7295.1880749937      3.11e-08  
   12   -7295.1880749937      9.58e-09  Convergence criterion met
 ---------------------------------------
 SCF time:   CPU 25.11s  wall 7.00s 
 SCF   energy in the final basis set =    -7295.1880749937
 Total energy in the final basis set =    -7295.1880749937

 --------------------------------------------------------------
             Orbital Energies (a.u.) and Symmetries
 --------------------------------------------------------------

 Alpha MOs, Restricted
 -- Occupied --                  
******* -176.33 -165.73 -165.73 -165.73  -35.83  -31.32  -31.32
  1 A'    2 A'    3 A'    1 A"    4 A'    5 A'    6 A'    2 A"                 
-31.316 -24.753 -24.749 -24.735 -22.972 -22.971 -22.970 -22.967
  7 A'    8 A'    9 A'   10 A'   11 A'    3 A"   12 A'   13 A'                 
-22.967 -10.405 -10.343  -6.381  -4.794  -4.779  -4.779  -2.064
  4 A"   14 A'   15 A'   16 A'   17 A'    5 A"   18 A'   19 A'                 
 -2.056  -2.056  -2.043  -2.042  -1.318  -1.287  -1.253  -0.818
  6 A"   20 A'   21 A'    7 A"   22 A'   23 A'   24 A'   25 A'                 
 -0.732  -0.650  -0.607  -0.593  -0.551  -0.517  -0.511  -0.494
 26 A'   27 A'   28 A'   29 A'    8 A"    9 A"   30 A'   31 A'                 
 -0.476  -0.454  -0.420  -0.340  -0.283  -0.246
 10 A"   32 A'   33 A'   11 A"   34 A'   12 A"                                 
 -- Virtual --                   
 -0.067  -0.036  -0.010   0.010   0.026   0.054   0.072   0.085
 13 A"   35 A'   36 A'   37 A'   38 A'   14 A"   39 A'   40 A'                 
  0.091   0.094   0.097   0.135   0.185   0.192   0.207   0.213
 41 A'   15 A"   42 A'   43 A'   44 A'   16 A"   45 A'   46 A'                 
  0.228   0.245   0.263   0.263   0.275   0.301   0.323   0.325
 47 A'   17 A"   48 A'   18 A"   49 A'   50 A'   51 A'   19 A"                 
  0.334   0.335   0.347   0.380   0.411   0.414   0.423   0.429
 52 A'   53 A'   54 A'   55 A'   20 A"   56 A'   21 A"   57 A'                 
  0.473   0.495   0.530   0.618   0.638   0.645   0.718   0.759
 58 A'   22 A"   59 A'   60 A'   23 A"   61 A'   62 A'   63 A'                 
  0.805   0.905   0.909   1.062   1.149   1.234   1.235   1.308
 64 A'   65 A'   66 A'   24 A"   25 A"   67 A'   26 A"   68 A'                 
  1.311   1.342   1.348   1.349   1.366   1.376   1.419   1.423
 27 A"   28 A"   69 A'   70 A'   29 A"   71 A'   72 A'   73 A'                 
  1.445   1.486   1.487   1.571   1.581   1.660   1.695   1.809
 74 A'   30 A"   75 A'   76 A'   77 A'   78 A'   31 A"   79 A'                 
  1.887   1.976   2.015   2.160   2.503   2.713   2.768   2.817
 80 A'   81 A'   82 A'   83 A'   32 A"   33 A"   84 A'   85 A'                 
  2.941   3.420   3.715   3.720   3.727   3.731   3.738   3.756
 86 A'   87 A'   34 A"   35 A"   36 A"   88 A'   89 A'   90 A'                 
  3.780   3.891   3.922   3.929   3.949   3.966   3.999   4.016
 91 A'   37 A"   92 A'   38 A"   39 A"   40 A"   93 A'   41 A"                 
  4.149   4.173   4.287   4.416   4.504   4.733   4.871   5.981
 94 A'   95 A'   96 A'   97 A'   98 A'   99 A'  100 A'   42 A"                 
  6.021   6.154   6.213   6.231   6.275   6.309   6.324   6.358
101 A'  102 A'   43 A"   44 A"   45 A"  103 A'  104 A'  105 A'                 
  6.379   6.557   6.765  23.368  23.479  27.905  28.326  28.354
106 A'  107 A'  108 A'  109 A'  110 A'  111 A'   46 A"  112 A'                 
 28.417  28.515  28.537  28.548  28.598  28.709  66.690  66.693
113 A'   47 A"  114 A'   48 A"  115 A'  116 A'  117 A'  118 A'                 
 66.742 127.870 127.894 127.973 151.6971901.865
119 A'   49 A"  120 A'  121 A'  122 A'  123 A'                                 

 Beta MOs, Restricted
 -- Occupied --                  
******* -176.33 -165.73 -165.73 -165.73  -35.83  -31.32  -31.32
  1 A'    2 A'    3 A'    1 A"    4 A'    5 A'    6 A'    2 A"                 
-31.316 -24.753 -24.749 -24.735 -22.972 -22.971 -22.970 -22.967
  7 A'    8 A'    9 A'   10 A'   11 A'    3 A"   12 A'   13 A'                 
-22.967 -10.405 -10.343  -6.381  -4.794  -4.779  -4.779  -2.064
  4 A"   14 A'   15 A'   16 A'   17 A'    5 A"   18 A'   19 A'                 
 -2.056  -2.056  -2.043  -2.042  -1.318  -1.287  -1.253  -0.818
  6 A"   20 A'   21 A'    7 A"   22 A'   23 A'   24 A'   25 A'                 
 -0.732  -0.650  -0.607  -0.593  -0.551  -0.517  -0.511  -0.494
 26 A'   27 A'   28 A'   29 A'    8 A"    9 A"   30 A'   31 A'                 
 -0.476  -0.454  -0.420  -0.340  -0.283  -0.246
 10 A"   32 A'   33 A'   11 A"   34 A'   12 A"                                 
 -- Virtual --                   
 -0.067  -0.036  -0.010   0.010   0.026   0.054   0.072   0.085
 13 A"   35 A'   36 A'   37 A'   38 A'   14 A"   39 A'   40 A'                 
  0.091   0.094   0.097   0.135   0.185   0.192   0.207   0.213
 41 A'   15 A"   42 A'   43 A'   44 A'   16 A"   45 A'   46 A'                 
  0.228   0.245   0.263   0.263   0.275   0.301   0.323   0.325
 47 A'   17 A"   48 A'   18 A"   49 A'   50 A'   51 A'   19 A"                 
  0.334   0.335   0.347   0.380   0.411   0.414   0.423   0.429
 52 A'   53 A'   54 A'   55 A'   20 A"   56 A'   21 A"   57 A'                 
  0.473   0.495   0.530   0.618   0.638   0.645   0.718   0.759
 58 A'   22 A"   59 A'   60 A'   23 A"   61 A'   62 A'   63 A'                 
  0.805   0.905   0.909   1.062   1.149   1.234   1.235   1.308
 64 A'   65 A'   66 A'   24 A"   25 A"   67 A'   26 A"   68 A'                 
  1.311   1.342   1.348   1.349   1.366   1.376   1.419   1.423
 27 A"   28 A"   69 A'   70 A'   29 A"   71 A'   72 A'   73 A'                 
  1.445   1.486   1.487   1.571   1.581   1.660   1.695   1.809
 74 A'   30 A"   75 A'   76 A'   77 A'   78 A'   31 A"   79 A'                 
  1.887   1.976   2.015   2.160   2.503   2.713   2.768   2.817
 80 A'   81 A'   82 A'   83 A'   32 A"   33 A"   84 A'   85 A'                 
  2.941   3.420   3.715   3.720   3.727   3.731   3.738   3.756
 86 A'   87 A'   34 A"   35 A"   36 A"   88 A'   89 A'   90 A'                 
  3.780   3.891   3.922   3.929   3.949   3.966   3.999   4.016
 91 A'   37 A"   92 A'   38 A"   39 A"   40 A"   93 A'   41 A"                 
  4.149   4.173   4.287   4.416   4.504   4.733   4.871   5.981
 94 A'   95 A'   96 A'   97 A'   98 A'   99 A'  100 A'   42 A"                 
  6.021   6.154   6.213   6.231   6.275   6.309   6.324   6.358
101 A'  102 A'   43 A"   44 A"   45 A"  103 A'  104 A'  105 A'                 
  6.379   6.557   6.765  23.368  23.479  27.905  28.326  28.354
106 A'  107 A'  108 A'  109 A'  110 A'  111 A'   46 A"  112 A'                 
 28.417  28.515  28.537  28.548  28.598  28.709  66.690  66.693
113 A'   47 A"  114 A'   48 A"  115 A'  116 A'  117 A'  118 A'                 
 66.742 127.870 127.894 127.973 151.6971901.865
119 A'   49 A"  120 A'  121 A'  122 A'  123 A'                                 
 --------------------------------------------------------------

          Ground-State Mulliken Net Atomic Charges

     Atom                 Charge (a.u.)
  ----------------------------------------
      1 F                    -0.090316
      2 F                    -0.007439
      3 F                    -0.082747
      4 I                     0.186816
      5 C                     0.100017
      6 C                    -0.106330
  ----------------------------------------
  Sum of atomic charges =    -0.000000

 -----------------------------------------------------------------
                    Cartesian Multipole Moments
 -----------------------------------------------------------------
    Charge (ESU x 10^10)
                -0.0000
    Dipole Moment (Debye)
         X      -0.9554      Y      -0.3690      Z       0.0000
       Tot       1.0242
    Quadrupole Moments (Debye-Ang)
        XX     -54.8315     XY       1.0872     YY     -57.1807
        XZ      -0.0000     YZ      -0.0000     ZZ     -54.1615
    Octopole Moments (Debye-Ang^2)
       XXX     -33.2305    XXY      -0.9260    XYY      -7.9217
       YYY       7.9554    XXZ       0.0000    XYZ       0.0000
       YYZ       0.0000    XZZ      -3.2774    YZZ       3.6462
       ZZZ       0.0000
    Hexadecapole Moments (Debye-Ang^3)
      XXXX    -872.2954   XXXY     -41.5286   XXYY    -188.5036
      XYYY     -45.7445   YYYY    -256.6866   XXXZ      -0.0000
      XXYZ      -0.0000   XYYZ      -0.0000   YYYZ      -0.0000
      XXZZ    -152.0012   XYZZ     -16.1538   YYZZ     -51.6632
      XZZZ      -0.0000   YZZZ      -0.0000   ZZZZ     -61.8748
 -----------------------------------------------------------------
 Calculating analytic gradient of the SCF energy
 Gradient of SCF Energy
            1           2           3           4           5           6
    1   0.0328852  -0.0664936   0.0330870   0.1460562   0.0804542  -0.2259889
    2  -0.0049987  -0.0804349  -0.0102596   0.1583295  -0.0293069  -0.0333293
    3  -0.0000000  -0.0000000   0.0000000  -0.0000000   0.0000000   0.0000000
 Max gradient component =       2.260E-01
 RMS gradient           =       8.135E-02
 Gradient time:  CPU 7.80 s  wall 2.05 s
 Geometry Optimization Parameters
   NAtoms,    NIC,     NZ,  NCons,   NDum,   NFix, NCnnct, MaxDiis
        6      32       0       0       0       0       0       0

 Cartesian Hessian Update
 Hessian Updated using BFGS Update


** GEOMETRY OPTIMIZATION IN DELOCALIZED INTERNAL COORDINATES **
   Searching for a Minimum

   Optimization Cycle:   6

                       Coordinates (Angstroms)
     ATOM                X               Y               Z
      1  F         2.9521419146    0.9376888995    0.0000000000
      2  F        -0.2480817989    1.6402529696    0.0000000000
      3  F         2.4544797286   -1.1294840256    0.0000000000
      4  I        -1.1955032463   -0.4681038744    0.0000000000
      5  C         1.8974705802    0.0968642504    0.0000000000
      6  C         0.3761006146    0.4316707502    0.0000000000
   Point Group: cs    Number of degrees of freedom:     9


   Energy is  -7295.188074994

 Hessian Updated using BFGS Update

  9 Hessian modes will be used to form the next step
  Hessian Eigenvalues:
     0.090032    0.185159    0.248311    0.250326    0.279862    0.390200
     0.433410    0.437285    0.920166

 Minimum Search - Taking Simple RFO Step
 Searching for Lamda that Minimizes Along All modes
 Value Taken    Lamda =  -0.16831587
 Calculated Step too Large.  Step scaled by  0.386018
 Step Taken.  Stepsize is  0.300000

                             Maximum     Tolerance    Cnvgd?
         Gradient           0.125067      0.000300      NO
         Displacement       0.199134      0.001200      NO
         Energy change     -0.070339      0.000001      NO


 New Cartesian Coordinates Obtained by Inverse Iteration

 Displacement from previous Coordinates is:  0.379876
 ----------------------------------------------------------------
             Standard Nuclear Orientation (Angstroms)
    I     Atom           X                Y                Z
 ----------------------------------------------------------------
    1      F       2.8685661482     0.9676401149     0.0000000000
    2      F      -0.1350607752     1.6337286420     0.0000000000
    3      F       2.3714503222    -1.1119493959     0.0000000000
    4      I      -1.1551696346    -0.5089752808     0.0000000000
    5      C       1.8386615208     0.1135789751     0.0000000000
    6      C       0.4481602115     0.4148659143     0.0000000000
 ----------------------------------------------------------------
 Molecular Point Group                 Cs    NOp =  2
 Largest Abelian Subgroup              Cs    NOp =  2
 Nuclear Repulsion Energy =   539.1816567141 hartrees
 There are       46 alpha and       46 beta electrons
 Applying Cartesian multipole field
    Component          Value
    ---------          -----
     (2,0,0)        1.00000E-11
     (0,2,0)        2.00000E-11
     (0,0,2)       -3.00000E-11
 Nucleus-field energy     =     0.0000000119 hartrees
 Requested basis set is 6-311++G(d,p)
 There are 54 shells and 172 basis functions
 A cutoff of  1.0D-11 yielded   1229 shell pairs
 There are     12992 function pairs (     14503 Cartesian)
 Smallest overlap matrix eigenvalue = 9.00E-05
 Guess MOs from SCF MO coefficient file

 -----------------------------------------------------------------------
  General SCF calculation program by
  Eric Jon Sundstrom, Paul Horn, Yuezhi Mao, Dmitri Zuev, Alec White,
  David Stuck, Shaama M.S., Shane Yost, Joonho Lee, David Small,
  Daniel Levine, Susi Lehtola, Hugh Burton, Evgeny Epifanovsky
 -----------------------------------------------------------------------
 Exchange:     0.2000 Hartree-Fock + 0.0800 Slater + 0.7200 B88
 Correlation:  0.1900 VWN1RPA + 0.8100 LYP
 Using SG-1 standard quadrature grid
 using 4 threads for integral computing
 -------------------------------------------------------
 OpenMP Integral computing Module                
 Release: version 2.0, May 2017, Q-Chem Inc. Pleasanton 
 -------------------------------------------------------
 -------------------------------------------------------
 OpenMP BLAS3 based DFT computing Module                
 Release: version 1.0, May 2013, Q-Chem Inc. Pittsburgh 
 -------------------------------------------------------
 A restricted SCF calculation will be
 performed using DIIS
 SCF converges when DIIS error is below 1.0e-08
 ---------------------------------------
  Cycle       Energy         DIIS error
 ---------------------------------------
    1   -7295.2374186197      1.37e-03  
    2   -7295.2429697416      5.95e-04  
    3   -7295.2425611757      7.00e-04  
    4   -7295.2440341167      1.15e-04  
    5   -7295.2440632274      6.64e-05  
    6   -7295.2440764405      1.04e-05  
    7   -7295.2440767180      3.00e-06  
    8   -7295.2440767384      1.35e-06  
    9   -7295.2440767422      1.90e-07  
   10   -7295.2440767423      1.08e-07  
   11   -7295.2440767423      2.12e-08  
   12   -7295.2440767424      7.86e-09  Convergence criterion met
 ---------------------------------------
 SCF time:   CPU 25.45s  wall 7.00s 
 SCF   energy in the final basis set =    -7295.2440767424
 Total energy in the final basis set =    -7295.2440767424

 --------------------------------------------------------------
             Orbital Energies (a.u.) and Symmetries
 --------------------------------------------------------------

 Alpha MOs, Restricted
 -- Occupied --                  
******* -176.33 -165.73 -165.73 -165.73  -35.83  -31.32  -31.31
  1 A'    2 A'    3 A'    1 A"    4 A'    5 A'    6 A'    2 A"                 
-31.314 -24.751 -24.749 -24.731 -22.970 -22.969 -22.969 -22.965
  7 A'    8 A'    9 A'   10 A'   11 A'    3 A"   12 A'   13 A'                 
-22.965 -10.393 -10.330  -6.379  -4.792  -4.776  -4.776  -2.060
  4 A"   14 A'   15 A'   16 A'   17 A'    5 A"   18 A'   19 A'                 
 -2.054  -2.053  -2.040  -2.040  -1.322  -1.284  -1.258  -0.828
  6 A"   20 A'   21 A'    7 A"   22 A'   23 A'   24 A'   25 A'                 
 -0.739  -0.657  -0.614  -0.594  -0.557  -0.513  -0.507  -0.495
 26 A'   27 A'   28 A'   29 A'    8 A"    9 A"   30 A'   31 A'                 
 -0.478  -0.457  -0.417  -0.339  -0.285  -0.257
 10 A"   32 A'   33 A'   11 A"   34 A'   12 A"                                 
 -- Virtual --                   
 -0.041  -0.041   0.003   0.011   0.030   0.054   0.078   0.087
 13 A"   35 A'   36 A'   37 A'   38 A'   14 A"   39 A'   40 A'                 
  0.091   0.094   0.114   0.148   0.187   0.192   0.214   0.222
 41 A'   15 A"   42 A'   43 A'   44 A'   16 A"   45 A'   46 A'                 
  0.238   0.244   0.269   0.270   0.279   0.303   0.324   0.325
 47 A'   17 A"   18 A"   48 A'   49 A'   50 A'   51 A'   19 A"                 
  0.334   0.353   0.366   0.389   0.409   0.422   0.431   0.436
 52 A'   53 A'   54 A'   55 A'   20 A"   21 A"   56 A'   57 A'                 
  0.473   0.502   0.531   0.637   0.649   0.654   0.720   0.762
 58 A'   22 A"   59 A'   60 A'   23 A"   61 A'   62 A'   63 A'                 
  0.811   0.914   0.922   1.074   1.131   1.229   1.238   1.308
 64 A'   65 A'   66 A'   24 A"   25 A"   67 A'   26 A"   27 A"                 
  1.317   1.350   1.352   1.365   1.371   1.382   1.416   1.427
 68 A'   28 A"   69 A'   70 A'   29 A"   71 A'   72 A'   73 A'                 
  1.451   1.494   1.514   1.587   1.622   1.721   1.771   1.824
 74 A'   75 A'   30 A"   76 A'   77 A'   78 A'   31 A"   79 A'                 
  1.896   1.983   2.067   2.246   2.517   2.754   2.816   2.959
 80 A'   81 A'   82 A'   83 A'   32 A"   33 A"   84 A'   85 A'                 
  2.967   3.414   3.714   3.722   3.733   3.735   3.740   3.769
 86 A'   87 A'   34 A"   35 A"   88 A'   36 A"   89 A'   90 A'                 
  3.806   3.898   3.947   3.956   3.963   3.975   4.009   4.020
 91 A'   37 A"   38 A"   39 A"   92 A'   40 A"   93 A'   41 A"                 
  4.141   4.199   4.275   4.433   4.527   4.784   4.894   5.984
 94 A'   95 A'   96 A'   97 A'   98 A'   99 A'  100 A'   42 A"                 
  6.024   6.155   6.213   6.236   6.278   6.311   6.326   6.361
101 A'  102 A'   43 A"   44 A"   45 A"  103 A'  104 A'  105 A'                 
  6.385   6.631   6.811  23.363  23.752  27.905  28.328  28.354
106 A'  107 A'  108 A'  109 A'  110 A'  111 A'   46 A"  112 A'                 
 28.417  28.517  28.537  28.551  28.598  28.712  66.693  66.697
113 A'   47 A"  114 A'   48 A"  115 A'  116 A'  117 A'  118 A'                 
 66.752 127.872 127.894 127.972 151.6971901.864
119 A'   49 A"  120 A'  121 A'  122 A'  123 A'                                 

 Beta MOs, Restricted
 -- Occupied --                  
******* -176.33 -165.73 -165.73 -165.73  -35.83  -31.32  -31.31
  1 A'    2 A'    3 A'    1 A"    4 A'    5 A'    6 A'    2 A"                 
-31.314 -24.751 -24.749 -24.731 -22.970 -22.969 -22.969 -22.965
  7 A'    8 A'    9 A'   10 A'   11 A'    3 A"   12 A'   13 A'                 
-22.965 -10.393 -10.330  -6.379  -4.792  -4.776  -4.776  -2.060
  4 A"   14 A'   15 A'   16 A'   17 A'    5 A"   18 A'   19 A'                 
 -2.054  -2.053  -2.040  -2.040  -1.322  -1.284  -1.258  -0.828
  6 A"   20 A'   21 A'    7 A"   22 A'   23 A'   24 A'   25 A'                 
 -0.739  -0.657  -0.614  -0.594  -0.557  -0.513  -0.507  -0.495
 26 A'   27 A'   28 A'   29 A'    8 A"    9 A"   30 A'   31 A'                 
 -0.478  -0.457  -0.417  -0.339  -0.285  -0.257
 10 A"   32 A'   33 A'   11 A"   34 A'   12 A"                                 
 -- Virtual --                   
 -0.041  -0.041   0.003   0.011   0.030   0.054   0.078   0.087
 13 A"   35 A'   36 A'   37 A'   38 A'   14 A"   39 A'   40 A'                 
  0.091   0.094   0.114   0.148   0.187   0.192   0.214   0.222
 41 A'   15 A"   42 A'   43 A'   44 A'   16 A"   45 A'   46 A'                 
  0.238   0.244   0.269   0.270   0.279   0.303   0.324   0.325
 47 A'   17 A"   18 A"   48 A'   49 A'   50 A'   51 A'   19 A"                 
  0.334   0.353   0.366   0.389   0.409   0.422   0.431   0.436
 52 A'   53 A'   54 A'   55 A'   20 A"   21 A"   56 A'   57 A'                 
  0.473   0.502   0.531   0.637   0.649   0.654   0.720   0.762
 58 A'   22 A"   59 A'   60 A'   23 A"   61 A'   62 A'   63 A'                 
  0.811   0.914   0.922   1.074   1.131   1.229   1.238   1.308
 64 A'   65 A'   66 A'   24 A"   25 A"   67 A'   26 A"   27 A"                 
  1.317   1.350   1.352   1.365   1.371   1.382   1.416   1.427
 68 A'   28 A"   69 A'   70 A'   29 A"   71 A'   72 A'   73 A'                 
  1.451   1.494   1.514   1.587   1.622   1.721   1.771   1.824
 74 A'   75 A'   30 A"   76 A'   77 A'   78 A'   31 A"   79 A'                 
  1.896   1.983   2.067   2.246   2.517   2.754   2.816   2.959
 80 A'   81 A'   82 A'   83 A'   32 A"   33 A"   84 A'   85 A'                 
  2.967   3.414   3.714   3.722   3.733   3.735   3.740   3.769
 86 A'   87 A'   34 A"   35 A"   88 A'   36 A"   89 A'   90 A'                 
  3.806   3.898   3.947   3.956   3.963   3.975   4.009   4.020
 91 A'   37 A"   38 A"   39 A"   92 A'   40 A"   93 A'   41 A"                 
  4.141   4.199   4.275   4.433   4.527   4.784   4.894   5.984
 94 A'   95 A'   96 A'   97 A'   98 A'   99 A'  100 A'   42 A"                 
  6.024   6.155   6.213   6.236   6.278   6.311   6.326   6.361
101 A'  102 A'   43 A"   44 A"   45 A"  103 A'  104 A'  105 A'                 
  6.385   6.631   6.811  23.363  23.752  27.905  28.328  28.354
106 A'  107 A'  108 A'  109 A'  110 A'  111 A'   46 A"  112 A'                 
 28.417  28.517  28.537  28.551  28.598  28.712  66.693  66.697
113 A'   47 A"  114 A'   48 A"  115 A'  116 A'  117 A'  118 A'                 
 66.752 127.872 127.894 127.972 151.6971901.864
119 A'   49 A"  120 A'  121 A'  122 A'  123 A'                                 
 --------------------------------------------------------------

          Ground-State Mulliken Net Atomic Charges

     Atom                 Charge (a.u.)
  ----------------------------------------
      1 F                    -0.103813
      2 F                    -0.020756
      3 F                    -0.094368
      4 I                     0.159681
      5 C                     0.137203
      6 C                    -0.077946
  ----------------------------------------
  Sum of atomic charges =     0.000000

 -----------------------------------------------------------------
                    Cartesian Multipole Moments
 -----------------------------------------------------------------
    Charge (ESU x 10^10)
                 0.0000
    Dipole Moment (Debye)
         X      -0.8250      Y      -0.4261      Z       0.0000
       Tot       0.9286
    Quadrupole Moments (Debye-Ang)
        XX     -54.4566     XY       1.1453     YY     -57.1292
        XZ       0.0000     YZ      -0.0000     ZZ     -53.8875
    Octopole Moments (Debye-Ang^2)
       XXX     -34.1594    XXY      -0.0238    XYY      -8.9851
       YYY      10.6618    XXZ      -0.0000    XYZ      -0.0000
       YYZ      -0.0000    XZZ      -3.5359    YZZ       4.7778
       ZZZ       0.0000
    Hexadecapole Moments (Debye-Ang^3)
      XXXX    -819.0461   XXXY     -48.7692   XXYY    -180.6010
      XYYY     -53.6516   YYYY    -262.3340   XXXZ       0.0000
      XXYZ       0.0000   XYYZ       0.0000   YYYZ       0.0000
      XXZZ    -143.2324   XYZZ     -18.6158   YYZZ     -52.6044
      XZZZ       0.0000   YZZZ      -0.0000   ZZZZ     -61.2445
 -----------------------------------------------------------------
 Calculating analytic gradient of the SCF energy
 Gradient of SCF Energy
            1           2           3           4           5           6
    1   0.0224744  -0.0544918   0.0222117   0.1174322   0.0453465  -0.1529731
    2  -0.0051579  -0.0692077  -0.0050823   0.1287158  -0.0181289  -0.0311391
    3   0.0000000   0.0000000   0.0000000  -0.0000000   0.0000000  -0.0000000
 Max gradient component =       1.530E-01
 RMS gradient           =       6.052E-02
 Gradient time:  CPU 7.94 s  wall 2.09 s
 Geometry Optimization Parameters
   NAtoms,    NIC,     NZ,  NCons,   NDum,   NFix, NCnnct, MaxDiis
        6      32       0       0       0       0       0       0

 Cartesian Hessian Update
 Hessian Updated using BFGS Update


** GEOMETRY OPTIMIZATION IN DELOCALIZED INTERNAL COORDINATES **
   Searching for a Minimum

   Optimization Cycle:   7

                       Coordinates (Angstroms)
     ATOM                X               Y               Z
      1  F         2.8685661482    0.9676401149    0.0000000000
      2  F        -0.1350607752    1.6337286420    0.0000000000
      3  F         2.3714503222   -1.1119493959    0.0000000000
      4  I        -1.1551696346   -0.5089752808    0.0000000000
      5  C         1.8386615208    0.1135789751    0.0000000000
      6  C         0.4481602115    0.4148659143    0.0000000000
   Point Group: cs    Number of degrees of freedom:     9


   Energy is  -7295.244076742

 Hessian Updated using BFGS Update

  9 Hessian modes will be used to form the next step
  Hessian Eigenvalues:
     0.161733    0.232381    0.248934    0.256613    0.274909    0.389325
     0.431881    0.433999    0.838110

 Minimum Search - Taking Simple RFO Step
 Searching for Lamda that Minimizes Along All modes
 Value Taken    Lamda =  -0.08317504
 Calculated Step too Large.  Step scaled by  0.564954
 Step Taken.  Stepsize is  0.300000

                             Maximum     Tolerance    Cnvgd?
         Gradient           0.090106      0.000300      NO
         Displacement       0.170954      0.001200      NO
         Energy change     -0.056002      0.000001      NO


 New Cartesian Coordinates Obtained by Inverse Iteration

 Displacement from previous Coordinates is:  0.343638
 ----------------------------------------------------------------
             Standard Nuclear Orientation (Angstroms)
    I     Atom           X                Y                Z
 ----------------------------------------------------------------
    1      F       2.7944065527     0.9981301997     0.0000000000
    2      F      -0.0189512445     1.6417421803     0.0000000000
    3      F       2.3030525744    -1.0982919386     0.0000000000
    4      I      -1.1359640616    -0.5633282901     0.0000000000
    5      C       1.7943681762     0.1266053943     0.0000000000
    6      C       0.4996957956     0.4040314241     0.0000000000
 ----------------------------------------------------------------
 Molecular Point Group                 Cs    NOp =  2
 Largest Abelian Subgroup              Cs    NOp =  2
 Nuclear Repulsion Energy =   540.5624961096 hartrees
 There are       46 alpha and       46 beta electrons
 Applying Cartesian multipole field
    Component          Value
    ---------          -----
     (2,0,0)        1.00000E-11
     (0,2,0)        2.00000E-11
     (0,0,2)       -3.00000E-11
 Nucleus-field energy     =     0.0000000118 hartrees
 Requested basis set is 6-311++G(d,p)
 There are 54 shells and 172 basis functions
 A cutoff of  1.0D-11 yielded   1235 shell pairs
 There are     13026 function pairs (     14534 Cartesian)
 Smallest overlap matrix eigenvalue = 6.35E-05
 Guess MOs from SCF MO coefficient file

 -----------------------------------------------------------------------
  General SCF calculation program by
  Eric Jon Sundstrom, Paul Horn, Yuezhi Mao, Dmitri Zuev, Alec White,
  David Stuck, Shaama M.S., Shane Yost, Joonho Lee, David Small,
  Daniel Levine, Susi Lehtola, Hugh Burton, Evgeny Epifanovsky
 -----------------------------------------------------------------------
 Exchange:     0.2000 Hartree-Fock + 0.0800 Slater + 0.7200 B88
 Correlation:  0.1900 VWN1RPA + 0.8100 LYP
 Using SG-1 standard quadrature grid
 using 4 threads for integral computing
 -------------------------------------------------------
 OpenMP Integral computing Module                
 Release: version 2.0, May 2017, Q-Chem Inc. Pleasanton 
 -------------------------------------------------------
 -------------------------------------------------------
 OpenMP BLAS3 based DFT computing Module                
 Release: version 1.0, May 2013, Q-Chem Inc. Pittsburgh 
 -------------------------------------------------------
 A restricted SCF calculation will be
 performed using DIIS
 SCF converges when DIIS error is below 1.0e-08
 ---------------------------------------
  Cycle       Energy         DIIS error
 ---------------------------------------
    1   -7295.2723269155      1.38e-03  
    2   -7295.2778669877      5.14e-04  
    3   -7295.2776412829      5.83e-04  
    4   -7295.2786724212      9.38e-05  
    5   -7295.2786913379      4.00e-05  
    6   -7295.2786954466      1.07e-05  
    7   -7295.2786957276      2.42e-06  
    8   -7295.2786957398      1.24e-06  
    9   -7295.2786957434      1.66e-07  
   10   -7295.2786957434      8.90e-08  
   11   -7295.2786957435      1.62e-08  
   12   -7295.2786957435      5.71e-09  Convergence criterion met
 ---------------------------------------
 SCF time:   CPU 25.53s  wall 7.00s 
 SCF   energy in the final basis set =    -7295.2786957435
 Total energy in the final basis set =    -7295.2786957435

 --------------------------------------------------------------
             Orbital Energies (a.u.) and Symmetries
 --------------------------------------------------------------

 Alpha MOs, Restricted
 -- Occupied --                  
******* -176.33 -165.73 -165.73 -165.73  -35.83  -31.32  -31.31
  1 A'    2 A'    3 A'    1 A"    4 A'    5 A'    6 A'    2 A"                 
-31.314 -24.749 -24.749 -24.727 -22.970 -22.969 -22.968 -22.964
  7 A'    8 A'    9 A'   10 A'   11 A'    3 A"   12 A'   13 A'                 
-22.964 -10.379 -10.318  -6.378  -4.791  -4.775  -4.775  -2.059
  4 A"   14 A'   15 A'   16 A'   17 A'    5 A"   18 A'   19 A'                 
 -2.052  -2.052  -2.039  -2.038  -1.325  -1.280  -1.263  -0.841
  6 A"   20 A'   21 A'    7 A"   22 A'   23 A'   24 A'   25 A'                 
 -0.737  -0.660  -0.620  -0.593  -0.563  -0.508  -0.505  -0.495
 26 A'   27 A'   28 A'   29 A'    8 A"    9 A"   30 A'   31 A'                 
 -0.480  -0.459  -0.413  -0.338  -0.290  -0.264
 10 A"   32 A'   33 A'   11 A"   34 A'   12 A"                                 
 -- Virtual --                   
 -0.046  -0.017   0.003   0.016   0.033   0.054   0.080   0.087
 35 A'   13 A"   36 A'   37 A'   38 A'   14 A"   39 A'   40 A'                 
  0.090   0.094   0.122   0.166   0.190   0.193   0.215   0.229
 41 A'   15 A"   42 A'   43 A'   44 A'   16 A"   45 A'   46 A'                 
  0.242   0.243   0.276   0.277   0.281   0.306   0.323   0.325
 47 A'   17 A"   18 A"   48 A'   49 A'   50 A'   51 A'   19 A"                 
  0.335   0.366   0.374   0.405   0.410   0.419   0.440   0.457
 52 A'   53 A'   54 A'   20 A"   55 A'   21 A"   56 A'   57 A'                 
  0.468   0.506   0.542   0.653   0.659   0.668   0.723   0.766
 58 A'   22 A"   59 A'   60 A'   23 A"   61 A'   62 A'   63 A'                 
  0.815   0.918   0.927   1.090   1.122   1.221   1.241   1.308
 64 A'   65 A'   66 A'   24 A"   25 A"   67 A'   26 A"   27 A"                 
  1.326   1.347   1.360   1.370   1.374   1.379   1.415   1.430
 68 A'   69 A'   28 A"   70 A'   29 A"   71 A'   72 A'   73 A'                 
  1.456   1.506   1.539   1.620   1.645   1.782   1.832   1.848
 74 A'   75 A'   30 A"   76 A'   77 A'   78 A'   31 A"   79 A'                 
  1.905   1.978   2.131   2.290   2.537   2.780   2.832   2.990
 80 A'   81 A'   82 A'   83 A'   32 A"   33 A"   84 A'   85 A'                 
  3.103   3.369   3.713   3.725   3.735   3.746   3.747   3.782
 86 A'   87 A'   34 A"   35 A"   88 A'   89 A'   36 A"   90 A'                 
  3.834   3.906   3.945   3.975   3.980   3.988   4.022   4.060
 91 A'   37 A"   38 A"   39 A"   92 A'   40 A"   41 A"   93 A'                 
  4.121   4.223   4.268   4.447   4.545   4.813   4.913   5.984
 94 A'   95 A'   96 A'   97 A'   98 A'   99 A'  100 A'   42 A"                 
  6.024   6.145   6.212   6.241   6.281   6.311   6.323   6.365
101 A'  102 A'   43 A"   44 A"   45 A"  103 A'  104 A'  105 A'                 
  6.395   6.699   6.847  23.349  24.098  27.896  28.328  28.351
106 A'  107 A'  108 A'  109 A'  110 A'  111 A'   46 A"  112 A'                 
 28.412  28.516  28.533  28.551  28.596  28.712  66.696  66.705
113 A'   47 A"  114 A'   48 A"  115 A'  116 A'  117 A'  118 A'                 
 66.756 127.871 127.892 127.965 151.6881901.854
119 A'   49 A"  120 A'  121 A'  122 A'  123 A'                                 

 Beta MOs, Restricted
 -- Occupied --                  
******* -176.33 -165.73 -165.73 -165.73  -35.83  -31.32  -31.31
  1 A'    2 A'    3 A'    1 A"    4 A'    5 A'    6 A'    2 A"                 
-31.314 -24.749 -24.749 -24.727 -22.970 -22.969 -22.968 -22.964
  7 A'    8 A'    9 A'   10 A'   11 A'    3 A"   12 A'   13 A'                 
-22.964 -10.379 -10.318  -6.378  -4.791  -4.775  -4.775  -2.059
  4 A"   14 A'   15 A'   16 A'   17 A'    5 A"   18 A'   19 A'                 
 -2.052  -2.052  -2.039  -2.038  -1.325  -1.280  -1.263  -0.841
  6 A"   20 A'   21 A'    7 A"   22 A'   23 A'   24 A'   25 A'                 
 -0.737  -0.660  -0.620  -0.593  -0.563  -0.508  -0.505  -0.495
 26 A'   27 A'   28 A'   29 A'    8 A"    9 A"   30 A'   31 A'                 
 -0.480  -0.459  -0.413  -0.338  -0.290  -0.264
 10 A"   32 A'   33 A'   11 A"   34 A'   12 A"                                 
 -- Virtual --                   
 -0.046  -0.017   0.003   0.016   0.033   0.054   0.080   0.087
 35 A'   13 A"   36 A'   37 A'   38 A'   14 A"   39 A'   40 A'                 
  0.090   0.094   0.122   0.166   0.190   0.193   0.215   0.229
 41 A'   15 A"   42 A'   43 A'   44 A'   16 A"   45 A'   46 A'                 
  0.242   0.243   0.276   0.277   0.281   0.306   0.323   0.325
 47 A'   17 A"   18 A"   48 A'   49 A'   50 A'   51 A'   19 A"                 
  0.335   0.366   0.374   0.405   0.410   0.419   0.440   0.457
 52 A'   53 A'   54 A'   20 A"   55 A'   21 A"   56 A'   57 A'                 
  0.468   0.506   0.542   0.653   0.659   0.668   0.723   0.766
 58 A'   22 A"   59 A'   60 A'   23 A"   61 A'   62 A'   63 A'                 
  0.815   0.918   0.927   1.090   1.122   1.221   1.241   1.308
 64 A'   65 A'   66 A'   24 A"   25 A"   67 A'   26 A"   27 A"                 
  1.326   1.347   1.360   1.370   1.374   1.379   1.415   1.430
 68 A'   69 A'   28 A"   70 A'   29 A"   71 A'   72 A'   73 A'                 
  1.456   1.506   1.539   1.620   1.645   1.782   1.832   1.848
 74 A'   75 A'   30 A"   76 A'   77 A'   78 A'   31 A"   79 A'                 
  1.905   1.978   2.131   2.290   2.537   2.780   2.832   2.990
 80 A'   81 A'   82 A'   83 A'   32 A"   33 A"   84 A'   85 A'                 
  3.103   3.369   3.713   3.725   3.735   3.746   3.747   3.782
 86 A'   87 A'   34 A"   35 A"   88 A'   89 A'   36 A"   90 A'                 
  3.834   3.906   3.945   3.975   3.980   3.988   4.022   4.060
 91 A'   37 A"   38 A"   39 A"   92 A'   40 A"   41 A"   93 A'                 
  4.121   4.223   4.268   4.447   4.545   4.813   4.913   5.984
 94 A'   95 A'   96 A'   97 A'   98 A'   99 A'  100 A'   42 A"                 
  6.024   6.145   6.212   6.241   6.281   6.311   6.323   6.365
101 A'  102 A'   43 A"   44 A"   45 A"  103 A'  104 A'  105 A'                 
  6.395   6.699   6.847  23.349  24.098  27.896  28.328  28.351
106 A'  107 A'  108 A'  109 A'  110 A'  111 A'   46 A"  112 A'                 
 28.412  28.516  28.533  28.551  28.596  28.712  66.696  66.705
113 A'   47 A"  114 A'   48 A"  115 A'  116 A'  117 A'  118 A'                 
 66.756 127.871 127.892 127.965 151.6881901.854
119 A'   49 A"  120 A'  121 A'  122 A'  123 A'                                 
 --------------------------------------------------------------

          Ground-State Mulliken Net Atomic Charges

     Atom                 Charge (a.u.)
  ----------------------------------------
      1 F                    -0.111752
      2 F                    -0.033394
      3 F                    -0.102656
      4 I                     0.143489
      5 C                     0.158341
      6 C                    -0.054027
  ----------------------------------------
  Sum of atomic charges =     0.000000

 -----------------------------------------------------------------
                    Cartesian Multipole Moments
 -----------------------------------------------------------------
    Charge (ESU x 10^10)
                 0.0000
    Dipole Moment (Debye)
         X      -0.7711      Y      -0.5453      Z       0.0000
       Tot       0.9445
    Quadrupole Moments (Debye-Ang)
        XX     -54.0282     XY       1.2648     YY     -57.0254
        XZ       0.0000     YZ      -0.0000     ZZ     -53.6764
    Octopole Moments (Debye-Ang^2)
       XXX     -33.7033    XXY       1.0120    XYY      -9.8073
       YYY      14.0119    XXZ       0.0000    XYZ       0.0000
       YYZ       0.0000    XZZ      -3.4590    YZZ       6.1668
       ZZZ       0.0000
    Hexadecapole Moments (Debye-Ang^3)
      XXXX    -780.6166   XXXY     -56.8106   XXYY    -175.8084
      XYYY     -62.5514   YYYY    -272.5227   XXXZ       0.0000
      XXYZ       0.0000   XYYZ       0.0000   YYYZ      -0.0000
      XXZZ    -137.0993   XYZZ     -21.5693   YYZZ     -54.3842
      XZZZ       0.0000   YZZZ      -0.0000   ZZZZ     -60.8199
 -----------------------------------------------------------------
 Calculating analytic gradient of the SCF energy
 Gradient of SCF Energy
            1           2           3           4           5           6
    1   0.0103087  -0.0376380   0.0098474   0.0821451  -0.0184154  -0.0462477
    2  -0.0057375  -0.0540325   0.0011571   0.0923425   0.0019858  -0.0357154
    3   0.0000000  -0.0000000  -0.0000000   0.0000000  -0.0000000   0.0000000
 Max gradient component =       9.234E-02
 RMS gradient           =       3.621E-02
 Gradient time:  CPU 8.05 s  wall 2.11 s
 Geometry Optimization Parameters
   NAtoms,    NIC,     NZ,  NCons,   NDum,   NFix, NCnnct, MaxDiis
        6      32       0       0       0       0       0       0

 Cartesian Hessian Update
 Hessian Updated using BFGS Update


** GEOMETRY OPTIMIZATION IN DELOCALIZED INTERNAL COORDINATES **
   Searching for a Minimum

   Optimization Cycle:   8

                       Coordinates (Angstroms)
     ATOM                X               Y               Z
      1  F         2.7944065527    0.9981301997    0.0000000000
      2  F        -0.0189512445    1.6417421803    0.0000000000
      3  F         2.3030525744   -1.0982919386    0.0000000000
      4  I        -1.1359640616   -0.5633282901    0.0000000000
      5  C         1.7943681762    0.1266053943    0.0000000000
      6  C         0.4996957956    0.4040314241    0.0000000000
   Point Group: cs    Number of degrees of freedom:     9


   Energy is  -7295.278695743

 Hessian Updated using BFGS Update

  9 Hessian modes will be used to form the next step
  Hessian Eigenvalues:
     0.126194    0.245809    0.249697    0.268705    0.381647    0.421044
     0.433088    0.481761    0.797598

 Minimum Search - Taking Simple RFO Step
 Searching for Lamda that Minimizes Along All modes
 Value Taken    Lamda =  -0.03642535
 Calculated Step too Large.  Step scaled by  0.674453
 Step Taken.  Stepsize is  0.300000

                             Maximum     Tolerance    Cnvgd?
         Gradient           0.074088      0.000300      NO
         Displacement       0.249877      0.001200      NO
         Energy change     -0.034619      0.000001      NO


 New Cartesian Coordinates Obtained by Inverse Iteration

 Displacement from previous Coordinates is:  0.234407
 ----------------------------------------------------------------
             Standard Nuclear Orientation (Angstroms)
    I     Atom           X                Y                Z
 ----------------------------------------------------------------
    1      F       2.7583136433     1.0204061717     0.0000000000
    2      F       0.0690800726     1.6701355935     0.0000000000
    3      F       2.2753686264    -1.0943438757     0.0000000000
    4      I      -1.1554436397    -0.6251720866     0.0000000000
    5      C       1.7899389024     0.1302028669     0.0000000000
    6      C       0.4993501877     0.4076603000     0.0000000000
 ----------------------------------------------------------------
 Molecular Point Group                 Cs    NOp =  2
 Largest Abelian Subgroup              Cs    NOp =  2
 Nuclear Repulsion Energy =   534.4982771030 hartrees
 There are       46 alpha and       46 beta electrons
 Applying Cartesian multipole field
    Component          Value
    ---------          -----
     (2,0,0)        1.00000E-11
     (0,2,0)        2.00000E-11
     (0,0,2)       -3.00000E-11
 Nucleus-field energy     =     0.0000000122 hartrees
 Requested basis set is 6-311++G(d,p)
 There are 54 shells and 172 basis functions
 A cutoff of  1.0D-11 yielded   1235 shell pairs
 There are     13041 function pairs (     14549 Cartesian)
 Smallest overlap matrix eigenvalue = 6.61E-05
 Guess MOs from SCF MO coefficient file

 -----------------------------------------------------------------------
  General SCF calculation program by
  Eric Jon Sundstrom, Paul Horn, Yuezhi Mao, Dmitri Zuev, Alec White,
  David Stuck, Shaama M.S., Shane Yost, Joonho Lee, David Small,
  Daniel Levine, Susi Lehtola, Hugh Burton, Evgeny Epifanovsky
 -----------------------------------------------------------------------
 Exchange:     0.2000 Hartree-Fock + 0.0800 Slater + 0.7200 B88
 Correlation:  0.1900 VWN1RPA + 0.8100 LYP
 Using SG-1 standard quadrature grid
 using 4 threads for integral computing
 -------------------------------------------------------
 OpenMP Integral computing Module                
 Release: version 2.0, May 2017, Q-Chem Inc. Pleasanton 
 -------------------------------------------------------
 -------------------------------------------------------
 OpenMP BLAS3 based DFT computing Module                
 Release: version 1.0, May 2013, Q-Chem Inc. Pittsburgh 
 -------------------------------------------------------
 A restricted SCF calculation will be
 performed using DIIS
 SCF converges when DIIS error is below 1.0e-08
 ---------------------------------------
  Cycle       Energy         DIIS error
 ---------------------------------------
    1   -7295.2938921552      9.19e-04  
    2   -7295.2974677178      3.60e-04  
    3   -7295.2971377812      4.67e-04  
    4   -7295.2978691277      6.66e-05  
    5   -7295.2978806264      2.68e-05  
    6   -7295.2978820296      5.66e-06  
    7   -7295.2978821025      1.92e-06  
    8   -7295.2978821087      6.22e-07  
    9   -7295.2978821095      1.11e-07  
   10   -7295.2978821096      4.31e-08  
   11   -7295.2978821095      9.16e-09  Convergence criterion met
 ---------------------------------------
 SCF time:   CPU 23.38s  wall 6.00s 
 SCF   energy in the final basis set =    -7295.2978821095
 Total energy in the final basis set =    -7295.2978821095

 --------------------------------------------------------------
             Orbital Energies (a.u.) and Symmetries
 --------------------------------------------------------------

 Alpha MOs, Restricted
 -- Occupied --                  
******* -176.33 -165.73 -165.73 -165.73  -35.83  -31.32  -31.31
  1 A'    2 A'    3 A'    1 A"    4 A'    5 A'    6 A'    2 A"                 
-31.314 -24.751 -24.749 -24.725 -22.971 -22.970 -22.969 -22.965
  7 A'    8 A'    9 A'   10 A'   11 A'    3 A"   12 A'   13 A'                 
-22.965 -10.375 -10.315  -6.378  -4.791  -4.775  -4.775  -2.058
  4 A"   14 A'   15 A'   16 A'   17 A'    5 A"   18 A'   19 A'                 
 -2.052  -2.052  -2.039  -2.038  -1.329  -1.278  -1.267  -0.836
  6 A"   20 A'   21 A'    7 A"   22 A'   23 A'   24 A'   25 A'                 
 -0.729  -0.661  -0.621  -0.594  -0.566  -0.504  -0.504  -0.493
 26 A'   27 A'   28 A'   29 A'    8 A"    9 A"   30 A'   31 A'                 
 -0.482  -0.462  -0.409  -0.334  -0.296  -0.263
 10 A"   32 A'   33 A'   11 A"   34 A'   12 A"                                 
 -- Virtual --                   
 -0.049  -0.013   0.002   0.021   0.034   0.054   0.084   0.087
 35 A'   13 A"   36 A'   37 A'   38 A'   14 A"   39 A'   40 A'                 
  0.090   0.094   0.124   0.172   0.193   0.195   0.214   0.228
 41 A'   15 A"   42 A'   43 A'   44 A'   16 A"   45 A'   46 A'                 
  0.241   0.243   0.274   0.281   0.284   0.307   0.322   0.325
 17 A"   47 A'   48 A'   18 A"   49 A'   50 A'   51 A'   19 A"                 
  0.334   0.367   0.380   0.398   0.415   0.415   0.440   0.457
 52 A'   53 A'   54 A'   20 A"   21 A"   55 A'   56 A'   57 A'                 
  0.465   0.510   0.539   0.653   0.663   0.672   0.722   0.771
 58 A'   22 A"   59 A'   60 A'   23 A"   61 A'   62 A'   63 A'                 
  0.817   0.908   0.927   1.095   1.120   1.218   1.239   1.308
 64 A'   65 A'   66 A'   24 A"   25 A"   67 A'   26 A"   27 A"                 
  1.332   1.347   1.363   1.365   1.375   1.381   1.413   1.434
 68 A'   69 A'   28 A"   70 A'   29 A"   71 A'   72 A'   73 A'                 
  1.461   1.515   1.541   1.621   1.641   1.808   1.838   1.860
 74 A'   75 A'   30 A"   76 A'   77 A'   78 A'   31 A"   79 A'                 
  1.907   1.964   2.133   2.264   2.543   2.779   2.842   3.014
 80 A'   81 A'   82 A'   83 A'   32 A"   33 A"   84 A'   85 A'                 
  3.116   3.382   3.711   3.725   3.733   3.751   3.754   3.795
 86 A'   87 A'   34 A"   35 A"   88 A'   89 A'   36 A"   90 A'                 
  3.844   3.916   3.944   3.974   3.978   4.003   4.021   4.098
 91 A'   37 A"   38 A"   92 A'   39 A"   40 A"   41 A"   93 A'                 
  4.105   4.226   4.268   4.444   4.539   4.826   4.918   5.983
 94 A'   95 A'   96 A'   97 A'   98 A'   99 A'  100 A'   42 A"                 
  6.018   6.120   6.209   6.243   6.282   6.301   6.323   6.367
101 A'  102 A'   43 A"   44 A"   45 A"  103 A'  104 A'  105 A'                 
  6.401   6.731   6.862  23.366  24.117  27.876  28.326  28.347
106 A'  107 A'  108 A'  109 A'  110 A'  111 A'   46 A"  112 A'                 
 28.402  28.514  28.528  28.549  28.593  28.708  66.695  66.710
113 A'   47 A"  114 A'   48 A"  115 A'  116 A'  117 A'  118 A'                 
 66.753 127.869 127.888 127.954 151.6691901.834
119 A'   49 A"  120 A'  121 A'  122 A'  123 A'                                 

 Beta MOs, Restricted
 -- Occupied --                  
******* -176.33 -165.73 -165.73 -165.73  -35.83  -31.32  -31.31
  1 A'    2 A'    3 A'    1 A"    4 A'    5 A'    6 A'    2 A"                 
-31.314 -24.751 -24.749 -24.725 -22.971 -22.970 -22.969 -22.965
  7 A'    8 A'    9 A'   10 A'   11 A'    3 A"   12 A'   13 A'                 
-22.965 -10.375 -10.315  -6.378  -4.791  -4.775  -4.775  -2.058
  4 A"   14 A'   15 A'   16 A'   17 A'    5 A"   18 A'   19 A'                 
 -2.052  -2.052  -2.039  -2.038  -1.329  -1.278  -1.267  -0.836
  6 A"   20 A'   21 A'    7 A"   22 A'   23 A'   24 A'   25 A'                 
 -0.729  -0.661  -0.621  -0.594  -0.566  -0.504  -0.504  -0.493
 26 A'   27 A'   28 A'   29 A'    8 A"    9 A"   30 A'   31 A'                 
 -0.482  -0.462  -0.409  -0.334  -0.296  -0.263
 10 A"   32 A'   33 A'   11 A"   34 A'   12 A"                                 
 -- Virtual --                   
 -0.049  -0.013   0.002   0.021   0.034   0.054   0.084   0.087
 35 A'   13 A"   36 A'   37 A'   38 A'   14 A"   39 A'   40 A'                 
  0.090   0.094   0.124   0.172   0.193   0.195   0.214   0.228
 41 A'   15 A"   42 A'   43 A'   44 A'   16 A"   45 A'   46 A'                 
  0.241   0.243   0.274   0.281   0.284   0.307   0.322   0.325
 17 A"   47 A'   48 A'   18 A"   49 A'   50 A'   51 A'   19 A"                 
  0.334   0.367   0.380   0.398   0.415   0.415   0.440   0.457
 52 A'   53 A'   54 A'   20 A"   21 A"   55 A'   56 A'   57 A'                 
  0.465   0.510   0.539   0.653   0.663   0.672   0.722   0.771
 58 A'   22 A"   59 A'   60 A'   23 A"   61 A'   62 A'   63 A'                 
  0.817   0.908   0.927   1.095   1.120   1.218   1.239   1.308
 64 A'   65 A'   66 A'   24 A"   25 A"   67 A'   26 A"   27 A"                 
  1.332   1.347   1.363   1.365   1.375   1.381   1.413   1.434
 68 A'   69 A'   28 A"   70 A'   29 A"   71 A'   72 A'   73 A'                 
  1.461   1.515   1.541   1.621   1.641   1.808   1.838   1.860
 74 A'   75 A'   30 A"   76 A'   77 A'   78 A'   31 A"   79 A'                 
  1.907   1.964   2.133   2.264   2.543   2.779   2.842   3.014
 80 A'   81 A'   82 A'   83 A'   32 A"   33 A"   84 A'   85 A'                 
  3.116   3.382   3.711   3.725   3.733   3.751   3.754   3.795
 86 A'   87 A'   34 A"   35 A"   88 A'   89 A'   36 A"   90 A'                 
  3.844   3.916   3.944   3.974   3.978   4.003   4.021   4.098
 91 A'   37 A"   38 A"   92 A'   39 A"   40 A"   41 A"   93 A'                 
  4.105   4.226   4.268   4.444   4.539   4.826   4.918   5.983
 94 A'   95 A'   96 A'   97 A'   98 A'   99 A'  100 A'   42 A"                 
  6.018   6.120   6.209   6.243   6.282   6.301   6.323   6.367
101 A'  102 A'   43 A"   44 A"   45 A"  103 A'  104 A'  105 A'                 
  6.401   6.731   6.862  23.366  24.117  27.876  28.326  28.347
106 A'  107 A'  108 A'  109 A'  110 A'  111 A'   46 A"  112 A'                 
 28.402  28.514  28.528  28.549  28.593  28.708  66.695  66.710
113 A'   47 A"  114 A'   48 A"  115 A'  116 A'  117 A'  118 A'                 
 66.753 127.869 127.888 127.954 151.6691901.834
119 A'   49 A"  120 A'  121 A'  122 A'  123 A'                                 
 --------------------------------------------------------------

          Ground-State Mulliken Net Atomic Charges

     Atom                 Charge (a.u.)
  ----------------------------------------
      1 F                    -0.104687
      2 F                    -0.038455
      3 F                    -0.099003
      4 I                     0.142664
      5 C                     0.145113
      6 C                    -0.045632
  ----------------------------------------
  Sum of atomic charges =     0.000000

 -----------------------------------------------------------------
                    Cartesian Multipole Moments
 -----------------------------------------------------------------
    Charge (ESU x 10^10)
                 0.0000
    Dipole Moment (Debye)
         X      -0.7378      Y      -0.6982      Z       0.0000
       Tot       1.0157
    Quadrupole Moments (Debye-Ang)
        XX     -53.5802     XY       1.4359     YY     -56.8632
        XZ       0.0000     YZ       0.0000     ZZ     -53.7340
    Octopole Moments (Debye-Ang^2)
       XXX     -30.5816    XXY       2.0149    XYY      -9.9243
       YYY      17.5397    XXZ       0.0000    XYZ       0.0000
       YYZ       0.0000    XZZ      -2.8584    YZZ       7.6135
       ZZZ       0.0000
    Hexadecapole Moments (Debye-Ang^3)
      XXXX    -773.0547   XXXY     -64.9996   XXYY    -176.5836
      XYYY     -71.4862   YYYY    -287.2527   XXXZ       0.0000
      XXYZ       0.0000   XYYZ       0.0000   YYYZ       0.0000
      XXZZ    -136.5149   XYZZ     -24.8689   YYZZ     -57.0423
      XZZZ       0.0000   YZZZ       0.0000   ZZZZ     -61.0397
 -----------------------------------------------------------------
 Calculating analytic gradient of the SCF energy
 Gradient of SCF Energy
            1           2           3           4           5           6
    1   0.0003484  -0.0197650   0.0005728   0.0477860  -0.0066275  -0.0223147
    2  -0.0061182  -0.0390146   0.0055438   0.0572999   0.0065368  -0.0242477
    3   0.0000000   0.0000000  -0.0000000  -0.0000000  -0.0000000   0.0000000
 Max gradient component =       5.730E-02
 RMS gradient           =       2.201E-02
 Gradient time:  CPU 8.03 s  wall 2.11 s
 Geometry Optimization Parameters
   NAtoms,    NIC,     NZ,  NCons,   NDum,   NFix, NCnnct, MaxDiis
        6      32       0       0       0       0       0       0

 Cartesian Hessian Update
 Hessian Updated using BFGS Update


** GEOMETRY OPTIMIZATION IN DELOCALIZED INTERNAL COORDINATES **
   Searching for a Minimum

   Optimization Cycle:   9

                       Coordinates (Angstroms)
     ATOM                X               Y               Z
      1  F         2.7583136433    1.0204061717    0.0000000000
      2  F         0.0690800726    1.6701355935    0.0000000000
      3  F         2.2753686264   -1.0943438757    0.0000000000
      4  I        -1.1554436397   -0.6251720866    0.0000000000
      5  C         1.7899389024    0.1302028669    0.0000000000
      6  C         0.4993501877    0.4076603000    0.0000000000
   Point Group: cs    Number of degrees of freedom:     9


   Energy is  -7295.297882110

 Hessian Updated using BFGS Update

  9 Hessian modes will be used to form the next step
  Hessian Eigenvalues:
     0.095511    0.249488    0.253509    0.270829    0.384875    0.421447
     0.433284    0.512977    0.745577

 Minimum Search - Taking Simple RFO Step
 Searching for Lamda that Minimizes Along All modes
 Value Taken    Lamda =  -0.01921082
 Calculated Step too Large.  Step scaled by  0.760576
 Step Taken.  Stepsize is  0.300000

                             Maximum     Tolerance    Cnvgd?
         Gradient           0.044454      0.000300      NO
         Displacement       0.249850      0.001200      NO
         Energy change     -0.019186      0.000001      NO


 New Cartesian Coordinates Obtained by Inverse Iteration

 Displacement from previous Coordinates is:  0.208799
 ----------------------------------------------------------------
             Standard Nuclear Orientation (Angstroms)
    I     Atom           X                Y                Z
 ----------------------------------------------------------------
    1      F       2.7422649388     1.0291089973     0.0000000000
    2      F       0.1267287800     1.7179714562     0.0000000000
    3      F       2.2526201071    -1.1022830245     0.0000000000
    4      I      -1.1588035990    -0.6962412028     0.0000000000
    5      C       1.7821965507     0.1302928065     0.0000000000
    6      C       0.4916010153     0.4300399370     0.0000000000
 ----------------------------------------------------------------
 Molecular Point Group                 Cs    NOp =  2
 Largest Abelian Subgroup              Cs    NOp =  2
 Nuclear Repulsion Energy =   527.9050832961 hartrees
 There are       46 alpha and       46 beta electrons
 Applying Cartesian multipole field
    Component          Value
    ---------          -----
     (2,0,0)        1.00000E-11
     (0,2,0)        2.00000E-11
     (0,0,2)       -3.00000E-11
 Nucleus-field energy     =     0.0000000126 hartrees
 Requested basis set is 6-311++G(d,p)
 There are 54 shells and 172 basis functions
 A cutoff of  1.0D-11 yielded   1228 shell pairs
 There are     12992 function pairs (     14485 Cartesian)
 Smallest overlap matrix eigenvalue = 7.25E-05
 Guess MOs from SCF MO coefficient file

 -----------------------------------------------------------------------
  General SCF calculation program by
  Eric Jon Sundstrom, Paul Horn, Yuezhi Mao, Dmitri Zuev, Alec White,
  David Stuck, Shaama M.S., Shane Yost, Joonho Lee, David Small,
  Daniel Levine, Susi Lehtola, Hugh Burton, Evgeny Epifanovsky
 -----------------------------------------------------------------------
 Exchange:     0.2000 Hartree-Fock + 0.0800 Slater + 0.7200 B88
 Correlation:  0.1900 VWN1RPA + 0.8100 LYP
 Using SG-1 standard quadrature grid
 using 4 threads for integral computing
 -------------------------------------------------------
 OpenMP Integral computing Module                
 Release: version 2.0, May 2017, Q-Chem Inc. Pleasanton 
 -------------------------------------------------------
 -------------------------------------------------------
 OpenMP BLAS3 based DFT computing Module                
 Release: version 1.0, May 2013, Q-Chem Inc. Pittsburgh 
 -------------------------------------------------------
 A restricted SCF calculation will be
 performed using DIIS
 SCF converges when DIIS error is below 1.0e-08
 ---------------------------------------
  Cycle       Energy         DIIS error
 ---------------------------------------
    1   -7295.3058989734      7.80e-04  
    2   -7295.3083407890      3.49e-04  
    3   -7295.3081687708      4.14e-04  
    4   -7295.3087152716      6.27e-05  
    5   -7295.3087254352      2.82e-05  
    6   -7295.3087273591      5.66e-06  
    7   -7295.3087274511      1.70e-06  
    8   -7295.3087274569      6.38e-07  
    9   -7295.3087274581      1.02e-07  
   10   -7295.3087274580      4.65e-08  
   11   -7295.3087274581      6.78e-09  Convergence criterion met
 ---------------------------------------
 SCF time:   CPU 23.18s  wall 6.00s 
 SCF   energy in the final basis set =    -7295.3087274581
 Total energy in the final basis set =    -7295.3087274581

 --------------------------------------------------------------
             Orbital Energies (a.u.) and Symmetries
 --------------------------------------------------------------

 Alpha MOs, Restricted
 -- Occupied --                  
******* -176.33 -165.74 -165.73 -165.73  -35.83  -31.32  -31.32
  1 A'    2 A'    3 A'    1 A"    4 A'    5 A'    6 A'    2 A"                 
-31.316 -24.751 -24.750 -24.726 -22.973 -22.971 -22.971 -22.967
  7 A'    8 A'    9 A'   10 A'   11 A'    3 A"   12 A'   13 A'                 
-22.967 -10.375 -10.317  -6.379  -4.792  -4.776  -4.776  -2.059
  4 A"   14 A'   15 A'   16 A'   17 A'   18 A'    5 A"   19 A'                 
 -2.053  -2.053  -2.039  -2.039  -1.328  -1.275  -1.267  -0.832
 20 A'    6 A"   21 A'    7 A"   22 A'   23 A'   24 A'   25 A'                 
 -0.721  -0.660  -0.620  -0.594  -0.565  -0.503  -0.501  -0.492
 26 A'   27 A'   28 A'   29 A'    8 A"   30 A'    9 A"   31 A'                 
 -0.483  -0.463  -0.406  -0.332  -0.300  -0.263
 10 A"   32 A'   33 A'   11 A"   34 A'   12 A"                                 
 -- Virtual --                   
 -0.055  -0.013   0.000   0.020   0.035   0.055   0.084   0.086
 35 A'   13 A"   36 A'   37 A'   38 A'   14 A"   39 A'   40 A'                 
  0.089   0.094   0.124   0.171   0.195   0.196   0.213   0.220
 41 A'   15 A"   42 A'   43 A'   44 A'   16 A"   45 A'   46 A'                 
  0.239   0.244   0.272   0.284   0.285   0.305   0.321   0.325
 17 A"   47 A'   48 A'   18 A"   49 A'   50 A'   51 A'   19 A"                 
  0.333   0.367   0.378   0.392   0.411   0.413   0.441   0.447
 52 A'   53 A'   54 A'   20 A"   21 A"   55 A'   56 A'   57 A'                 
  0.468   0.512   0.532   0.649   0.662   0.669   0.717   0.776
 58 A'   22 A"   59 A'   60 A'   23 A"   61 A'   62 A'   63 A'                 
  0.815   0.897   0.929   1.095   1.115   1.225   1.235   1.309
 64 A'   65 A'   66 A'   24 A"   25 A"   67 A'   26 A"   27 A"                 
  1.335   1.347   1.362   1.364   1.376   1.381   1.407   1.441
 68 A'   69 A'   70 A'   28 A"   29 A"   71 A'   72 A'   73 A'                 
  1.458   1.517   1.542   1.614   1.638   1.816   1.839   1.865
 74 A'   75 A'   30 A"   76 A'   77 A'   78 A'   31 A"   79 A'                 
  1.911   1.957   2.128   2.233   2.543   2.774   2.842   3.016
 80 A'   81 A'   82 A'   83 A'   32 A"   33 A"   84 A'   85 A'                 
  3.104   3.381   3.710   3.726   3.732   3.753   3.755   3.799
 86 A'   87 A'   34 A"   35 A"   88 A'   89 A'   36 A"   90 A'                 
  3.843   3.915   3.942   3.968   3.972   4.002   4.017   4.086
 91 A'   37 A"   38 A"   92 A'   39 A"   40 A"   41 A"   93 A'                 
  4.117   4.217   4.267   4.428   4.525   4.825   4.916   5.979
 94 A'   95 A'   96 A'   97 A'   98 A'   99 A'  100 A'   42 A"                 
  6.011   6.094   6.209   6.244   6.284   6.290   6.323   6.367
101 A'  102 A'   43 A"   44 A"   45 A"  103 A'  104 A'  105 A'                 
  6.406   6.730   6.857  23.364  24.094  27.854  28.323  28.343
106 A'  107 A'  108 A'  109 A'  110 A'  111 A'   46 A"  112 A'                 
 28.391  28.512  28.524  28.545  28.590  28.701  66.695  66.709
113 A'   47 A"  114 A'   48 A"  115 A'  116 A'  117 A'  118 A'                 
 66.750 127.866 127.884 127.941 151.6491901.813
119 A'   49 A"  120 A'  121 A'  122 A'  123 A'                                 

 Beta MOs, Restricted
 -- Occupied --                  
******* -176.33 -165.74 -165.73 -165.73  -35.83  -31.32  -31.32
  1 A'    2 A'    3 A'    1 A"    4 A'    5 A'    6 A'    2 A"                 
-31.316 -24.751 -24.750 -24.726 -22.973 -22.971 -22.971 -22.967
  7 A'    8 A'    9 A'   10 A'   11 A'    3 A"   12 A'   13 A'                 
-22.967 -10.375 -10.317  -6.379  -4.792  -4.776  -4.776  -2.059
  4 A"   14 A'   15 A'   16 A'   17 A'   18 A'    5 A"   19 A'                 
 -2.053  -2.053  -2.039  -2.039  -1.328  -1.275  -1.267  -0.832
 20 A'    6 A"   21 A'    7 A"   22 A'   23 A'   24 A'   25 A'                 
 -0.721  -0.660  -0.620  -0.594  -0.565  -0.503  -0.501  -0.492
 26 A'   27 A'   28 A'   29 A'    8 A"   30 A'    9 A"   31 A'                 
 -0.483  -0.463  -0.406  -0.332  -0.300  -0.263
 10 A"   32 A'   33 A'   11 A"   34 A'   12 A"                                 
 -- Virtual --                   
 -0.055  -0.013   0.000   0.020   0.035   0.055   0.084   0.086
 35 A'   13 A"   36 A'   37 A'   38 A'   14 A"   39 A'   40 A'                 
  0.089   0.094   0.124   0.171   0.195   0.196   0.213   0.220
 41 A'   15 A"   42 A'   43 A'   44 A'   16 A"   45 A'   46 A'                 
  0.239   0.244   0.272   0.284   0.285   0.305   0.321   0.325
 17 A"   47 A'   48 A'   18 A"   49 A'   50 A'   51 A'   19 A"                 
  0.333   0.367   0.378   0.392   0.411   0.413   0.441   0.447
 52 A'   53 A'   54 A'   20 A"   21 A"   55 A'   56 A'   57 A'                 
  0.468   0.512   0.532   0.649   0.662   0.669   0.717   0.776
 58 A'   22 A"   59 A'   60 A'   23 A"   61 A'   62 A'   63 A'                 
  0.815   0.897   0.929   1.095   1.115   1.225   1.235   1.309
 64 A'   65 A'   66 A'   24 A"   25 A"   67 A'   26 A"   27 A"                 
  1.335   1.347   1.362   1.364   1.376   1.381   1.407   1.441
 68 A'   69 A'   70 A'   28 A"   29 A"   71 A'   72 A'   73 A'                 
  1.458   1.517   1.542   1.614   1.638   1.816   1.839   1.865
 74 A'   75 A'   30 A"   76 A'   77 A'   78 A'   31 A"   79 A'                 
  1.911   1.957   2.128   2.233   2.543   2.774   2.842   3.016
 80 A'   81 A'   82 A'   83 A'   32 A"   33 A"   84 A'   85 A'                 
  3.104   3.381   3.710   3.726   3.732   3.753   3.755   3.799
 86 A'   87 A'   34 A"   35 A"   88 A'   89 A'   36 A"   90 A'                 
  3.843   3.915   3.942   3.968   3.972   4.002   4.017   4.086
 91 A'   37 A"   38 A"   92 A'   39 A"   40 A"   41 A"   93 A'                 
  4.117   4.217   4.267   4.428   4.525   4.825   4.916   5.979
 94 A'   95 A'   96 A'   97 A'   98 A'   99 A'  100 A'   42 A"                 
  6.011   6.094   6.209   6.244   6.284   6.290   6.323   6.367
101 A'  102 A'   43 A"   44 A"   45 A"  103 A'  104 A'  105 A'                 
  6.406   6.730   6.857  23.364  24.094  27.854  28.323  28.343
106 A'  107 A'  108 A'  109 A'  110 A'  111 A'   46 A"  112 A'                 
 28.391  28.512  28.524  28.545  28.590  28.701  66.695  66.709
113 A'   47 A"  114 A'   48 A"  115 A'  116 A'  117 A'  118 A'                 
 66.750 127.866 127.884 127.941 151.6491901.813
119 A'   49 A"  120 A'  121 A'  122 A'  123 A'                                 
 --------------------------------------------------------------

          Ground-State Mulliken Net Atomic Charges

     Atom                 Charge (a.u.)
  ----------------------------------------
      1 F                    -0.100067
      2 F                    -0.049945
      3 F                    -0.098615
      4 I                     0.146240
      5 C                     0.124503
      6 C                    -0.022117
  ----------------------------------------
  Sum of atomic charges =    -0.000000

 -----------------------------------------------------------------
                    Cartesian Multipole Moments
 -----------------------------------------------------------------
    Charge (ESU x 10^10)
                -0.0000
    Dipole Moment (Debye)
         X      -0.7606      Y      -0.8375      Z      -0.0000
       Tot       1.1313
    Quadrupole Moments (Debye-Ang)
        XX     -53.5627     XY       1.6137     YY     -56.6952
        XZ      -0.0000     YZ      -0.0000     ZZ     -53.8392
    Octopole Moments (Debye-Ang^2)
       XXX     -29.3336    XXY       3.0653    XYY     -10.6838
       YYY      21.4071    XXZ      -0.0000    XYZ      -0.0000
       YYZ      -0.0000    XZZ      -2.7636    YZZ       9.2432
       ZZZ      -0.0000
    Hexadecapole Moments (Debye-Ang^3)
      XXXX    -768.3658   XXXY     -72.8539   XXYY    -177.8535
      XYYY     -78.6646   YYYY    -307.8832   XXXZ       0.0000
      XXYZ       0.0000   XYYZ       0.0000   YYYZ       0.0000
      XXZZ    -135.7827   XYZZ     -27.8119   YYZZ     -60.7433
      XZZZ      -0.0000   YZZZ      -0.0000   ZZZZ     -61.3124
 -----------------------------------------------------------------
 Calculating analytic gradient of the SCF energy
 Gradient of SCF Energy
            1           2           3           4           5           6
    1  -0.0024268  -0.0089470  -0.0007238   0.0235289   0.0012916  -0.0127229
    2  -0.0023942  -0.0199293   0.0011443   0.0303120   0.0062174  -0.0153503
    3   0.0000000   0.0000000   0.0000000  -0.0000000   0.0000000  -0.0000000
 Max gradient component =       3.031E-02
 RMS gradient           =       1.155E-02
 Gradient time:  CPU 7.93 s  wall 2.08 s
 Geometry Optimization Parameters
   NAtoms,    NIC,     NZ,  NCons,   NDum,   NFix, NCnnct, MaxDiis
        6      32       0       0       0       0       0       0

 Cartesian Hessian Update
 Hessian Updated using BFGS Update


** GEOMETRY OPTIMIZATION IN DELOCALIZED INTERNAL COORDINATES **
   Searching for a Minimum

   Optimization Cycle:  10

                       Coordinates (Angstroms)
     ATOM                X               Y               Z
      1  F         2.7422649388    1.0291089973    0.0000000000
      2  F         0.1267287800    1.7179714562    0.0000000000
      3  F         2.2526201071   -1.1022830245    0.0000000000
      4  I        -1.1588035990   -0.6962412028    0.0000000000
      5  C         1.7821965507    0.1302928065    0.0000000000
      6  C         0.4916010153    0.4300399370    0.0000000000
   Point Group: cs    Number of degrees of freedom:     9


   Energy is  -7295.308727458

 Hessian Updated using BFGS Update

  9 Hessian modes will be used to form the next step
  Hessian Eigenvalues:
     0.074562    0.249766    0.254303    0.276268    0.384638    0.421457
     0.434088    0.510811    0.721127

 Minimum Search - Taking Simple RFO Step
 Searching for Lamda that Minimizes Along All modes
 Value Taken    Lamda =  -0.00739964
 Step Taken.  Stepsize is  0.292770

                             Maximum     Tolerance    Cnvgd?
         Gradient           0.021885      0.000300      NO
         Displacement       0.237349      0.001200      NO
         Energy change     -0.010845      0.000001      NO


 New Cartesian Coordinates Obtained by Inverse Iteration

 Displacement from previous Coordinates is:  0.222767
 ----------------------------------------------------------------
             Standard Nuclear Orientation (Angstroms)
    I     Atom           X                Y                Z
 ----------------------------------------------------------------
    1      F       2.7443695780     1.0189993901     0.0000000000
    2      F       0.1652563941     1.7718807379     0.0000000000
    3      F       2.2183857486    -1.1051005160     0.0000000000
    4      I      -1.1425041512    -0.7762428023     0.0000000000
    5      C       1.7677302873     0.1337547396     0.0000000000
    6      C       0.4833699360     0.4655974204     0.0000000000
 ----------------------------------------------------------------
 Molecular Point Group                 Cs    NOp =  2
 Largest Abelian Subgroup              Cs    NOp =  2
 Nuclear Repulsion Energy =   522.8697745289 hartrees
 There are       46 alpha and       46 beta electrons
 Applying Cartesian multipole field
    Component          Value
    ---------          -----
     (2,0,0)        1.00000E-11
     (0,2,0)        2.00000E-11
     (0,0,2)       -3.00000E-11
 Nucleus-field energy     =     0.0000000131 hartrees
 Requested basis set is 6-311++G(d,p)
 There are 54 shells and 172 basis functions
 A cutoff of  1.0D-11 yielded   1219 shell pairs
 There are     12883 function pairs (     14367 Cartesian)
 Smallest overlap matrix eigenvalue = 7.91E-05
 Guess MOs from SCF MO coefficient file

 -----------------------------------------------------------------------
  General SCF calculation program by
  Eric Jon Sundstrom, Paul Horn, Yuezhi Mao, Dmitri Zuev, Alec White,
  David Stuck, Shaama M.S., Shane Yost, Joonho Lee, David Small,
  Daniel Levine, Susi Lehtola, Hugh Burton, Evgeny Epifanovsky
 -----------------------------------------------------------------------
 Exchange:     0.2000 Hartree-Fock + 0.0800 Slater + 0.7200 B88
 Correlation:  0.1900 VWN1RPA + 0.8100 LYP
 Using SG-1 standard quadrature grid
 using 4 threads for integral computing
 -------------------------------------------------------
 OpenMP Integral computing Module                
 Release: version 2.0, May 2017, Q-Chem Inc. Pleasanton 
 -------------------------------------------------------
 -------------------------------------------------------
 OpenMP BLAS3 based DFT computing Module                
 Release: version 1.0, May 2013, Q-Chem Inc. Pittsburgh 
 -------------------------------------------------------
 A restricted SCF calculation will be
 performed using DIIS
 SCF converges when DIIS error is below 1.0e-08
 ---------------------------------------
  Cycle       Energy         DIIS error
 ---------------------------------------
    1   -7295.3108666648      7.63e-04  
    2   -7295.3131664979      3.33e-04  
    3   -7295.3130052740      4.00e-04  
    4   -7295.3135041005      6.27e-05  
    5   -7295.3135147367      2.81e-05  
    6   -7295.3135166190      5.65e-06  
    7   -7295.3135167233      1.56e-06  
    8   -7295.3135167280      7.40e-07  
    9   -7295.3135167294      9.90e-08  
   10   -7295.3135167295      4.63e-08  
   11   -7295.3135167294      8.72e-09  Convergence criterion met
 ---------------------------------------
 SCF time:   CPU 22.99s  wall 6.00s 
 SCF   energy in the final basis set =    -7295.3135167294
 Total energy in the final basis set =    -7295.3135167294

 --------------------------------------------------------------
             Orbital Energies (a.u.) and Symmetries
 --------------------------------------------------------------

 Alpha MOs, Restricted
 -- Occupied --                  
******* -176.33 -165.74 -165.74 -165.74  -35.83  -31.32  -31.32
  1 A'    2 A'    3 A'    4 A'    1 A"    5 A'    6 A'    7 A'                 
-31.317 -24.751 -24.750 -24.728 -22.974 -22.972 -22.972 -22.968
  2 A"    8 A'    9 A'   10 A'   11 A'   12 A'    3 A"   13 A'                 
-22.968 -10.375 -10.320  -6.380  -4.793  -4.777  -4.777  -2.059
  4 A"   14 A'   15 A'   16 A'   17 A'   18 A'    5 A"   19 A'                 
 -2.054  -2.053  -2.040  -2.040  -1.327  -1.273  -1.265  -0.831
 20 A'    6 A"    7 A"   21 A'   22 A'   23 A'   24 A'   25 A'                 
 -0.714  -0.659  -0.619  -0.594  -0.564  -0.503  -0.499  -0.492
 26 A'   27 A'   28 A'   29 A'    8 A"   30 A'    9 A"   31 A'                 
 -0.483  -0.462  -0.404  -0.331  -0.301  -0.265
 10 A"   32 A'   33 A'   11 A"   34 A'   12 A"                                 
 -- Virtual --                   
 -0.063  -0.014  -0.002   0.018   0.036   0.055   0.083   0.085
 35 A'   13 A"   36 A'   37 A'   38 A'   14 A"   39 A'   40 A'                 
  0.089   0.094   0.123   0.172   0.195   0.197   0.206   0.218
 41 A'   15 A"   42 A'   43 A'   44 A'   16 A"   45 A'   46 A'                 
  0.237   0.246   0.271   0.284   0.287   0.303   0.321   0.324
 17 A"   47 A'   48 A'   49 A'   18 A"   50 A'   51 A'   19 A"                 
  0.332   0.367   0.374   0.387   0.409   0.409   0.438   0.448
 52 A'   53 A'   54 A'   20 A"   21 A"   55 A'   56 A'   57 A'                 
  0.469   0.514   0.527   0.645   0.659   0.659   0.714   0.778
 58 A'   22 A"   59 A'   60 A'   61 A'   23 A"   62 A'   63 A'                 
  0.810   0.888   0.931   1.093   1.111   1.231   1.233   1.309
 64 A'   65 A'   66 A'   24 A"   25 A"   26 A"   67 A'   27 A"                 
  1.328   1.348   1.364   1.370   1.375   1.377   1.406   1.443
 68 A'   69 A'   28 A"   70 A'   29 A"   71 A'   72 A'   73 A'                 
  1.450   1.517   1.542   1.611   1.632   1.820   1.841   1.863
 74 A'   75 A'   30 A"   76 A'   77 A'   78 A'   31 A"   79 A'                 
  1.913   1.955   2.127   2.216   2.543   2.771   2.841   3.013
 80 A'   81 A'   82 A'   83 A'   32 A"   33 A"   84 A'   85 A'                 
  3.096   3.376   3.710   3.726   3.732   3.754   3.754   3.798
 86 A'   87 A'   34 A"   35 A"   88 A'   89 A'   36 A"   90 A'                 
  3.839   3.912   3.942   3.966   3.971   3.996   4.014   4.081
 91 A'   37 A"   38 A"   92 A'   39 A"   40 A"   41 A"   93 A'                 
  4.118   4.213   4.264   4.406   4.514   4.822   4.915   5.975
 94 A'   95 A'   96 A'   97 A'   98 A'   99 A'  100 A'   42 A"                 
  6.007   6.073   6.209   6.244   6.283   6.285   6.323   6.365
101 A'  102 A'   43 A"   44 A"   45 A"  103 A'  104 A'  105 A'                 
  6.406   6.723   6.853  23.359  24.085  27.836  28.320  28.340
106 A'  107 A'  108 A'  109 A'  110 A'  111 A'   46 A"  112 A'                 
 28.378  28.511  28.523  28.542  28.587  28.693  66.695  66.707
113 A'   47 A"  114 A'   48 A"  115 A'  116 A'  117 A'  118 A'                 
 66.748 127.863 127.881 127.929 151.6331901.796
119 A'   49 A"  120 A'  121 A'  122 A'  123 A'                                 

 Beta MOs, Restricted
 -- Occupied --                  
******* -176.33 -165.74 -165.74 -165.74  -35.83  -31.32  -31.32
  1 A'    2 A'    3 A'    4 A'    1 A"    5 A'    6 A'    7 A'                 
-31.317 -24.751 -24.750 -24.728 -22.974 -22.972 -22.972 -22.968
  2 A"    8 A'    9 A'   10 A'   11 A'   12 A'    3 A"   13 A'                 
-22.968 -10.375 -10.320  -6.380  -4.793  -4.777  -4.777  -2.059
  4 A"   14 A'   15 A'   16 A'   17 A'   18 A'    5 A"   19 A'                 
 -2.054  -2.053  -2.040  -2.040  -1.327  -1.273  -1.265  -0.831
 20 A'    6 A"    7 A"   21 A'   22 A'   23 A'   24 A'   25 A'                 
 -0.714  -0.659  -0.619  -0.594  -0.564  -0.503  -0.499  -0.492
 26 A'   27 A'   28 A'   29 A'    8 A"   30 A'    9 A"   31 A'                 
 -0.483  -0.462  -0.404  -0.331  -0.301  -0.265
 10 A"   32 A'   33 A'   11 A"   34 A'   12 A"                                 
 -- Virtual --                   
 -0.063  -0.014  -0.002   0.018   0.036   0.055   0.083   0.085
 35 A'   13 A"   36 A'   37 A'   38 A'   14 A"   39 A'   40 A'                 
  0.089   0.094   0.123   0.172   0.195   0.197   0.206   0.218
 41 A'   15 A"   42 A'   43 A'   44 A'   16 A"   45 A'   46 A'                 
  0.237   0.246   0.271   0.284   0.287   0.303   0.321   0.324
 17 A"   47 A'   48 A'   49 A'   18 A"   50 A'   51 A'   19 A"                 
  0.332   0.367   0.374   0.387   0.409   0.409   0.438   0.448
 52 A'   53 A'   54 A'   20 A"   21 A"   55 A'   56 A'   57 A'                 
  0.469   0.514   0.527   0.645   0.659   0.659   0.714   0.778
 58 A'   22 A"   59 A'   60 A'   61 A'   23 A"   62 A'   63 A'                 
  0.810   0.888   0.931   1.093   1.111   1.231   1.233   1.309
 64 A'   65 A'   66 A'   24 A"   25 A"   26 A"   67 A'   27 A"                 
  1.328   1.348   1.364   1.370   1.375   1.377   1.406   1.443
 68 A'   69 A'   28 A"   70 A'   29 A"   71 A'   72 A'   73 A'                 
  1.450   1.517   1.542   1.611   1.632   1.820   1.841   1.863
 74 A'   75 A'   30 A"   76 A'   77 A'   78 A'   31 A"   79 A'                 
  1.913   1.955   2.127   2.216   2.543   2.771   2.841   3.013
 80 A'   81 A'   82 A'   83 A'   32 A"   33 A"   84 A'   85 A'                 
  3.096   3.376   3.710   3.726   3.732   3.754   3.754   3.798
 86 A'   87 A'   34 A"   35 A"   88 A'   89 A'   36 A"   90 A'                 
  3.839   3.912   3.942   3.966   3.971   3.996   4.014   4.081
 91 A'   37 A"   38 A"   92 A'   39 A"   40 A"   41 A"   93 A'                 
  4.118   4.213   4.264   4.406   4.514   4.822   4.915   5.975
 94 A'   95 A'   96 A'   97 A'   98 A'   99 A'  100 A'   42 A"                 
  6.007   6.073   6.209   6.244   6.283   6.285   6.323   6.365
101 A'  102 A'   43 A"   44 A"   45 A"  103 A'  104 A'  105 A'                 
  6.406   6.723   6.853  23.359  24.085  27.836  28.320  28.340
106 A'  107 A'  108 A'  109 A'  110 A'  111 A'   46 A"  112 A'                 
 28.378  28.511  28.523  28.542  28.587  28.693  66.695  66.707
113 A'   47 A"  114 A'   48 A"  115 A'  116 A'  117 A'  118 A'                 
 66.748 127.863 127.881 127.929 151.6331901.796
119 A'   49 A"  120 A'  121 A'  122 A'  123 A'                                 
 --------------------------------------------------------------

          Ground-State Mulliken Net Atomic Charges

     Atom                 Charge (a.u.)
  ----------------------------------------
      1 F                    -0.099849
      2 F                    -0.063872
      3 F                    -0.094351
      4 I                     0.145653
      5 C                     0.099048
      6 C                     0.013371
  ----------------------------------------
  Sum of atomic charges =     0.000000

 -----------------------------------------------------------------
                    Cartesian Multipole Moments
 -----------------------------------------------------------------
    Charge (ESU x 10^10)
                 0.0000
    Dipole Moment (Debye)
         X      -0.7681      Y      -0.9368      Z      -0.0000
       Tot       1.2115
    Quadrupole Moments (Debye-Ang)
        XX     -53.8161     XY       1.7306     YY     -56.4229
        XZ       0.0000     YZ       0.0000     ZZ     -53.9392
    Octopole Moments (Debye-Ang^2)
       XXX     -29.5160    XXY       4.3141    XYY     -11.8835
       YYY      25.7214    XXZ      -0.0000    XYZ      -0.0000
       YYZ      -0.0000    XZZ      -3.1025    YZZ      11.0926
       ZZZ      -0.0000
    Hexadecapole Moments (Debye-Ang^3)
      XXXX    -760.0638   XXXY     -81.3443   XXYY    -178.4469
      XYYY     -84.8307   YYYY    -331.7634   XXXZ      -0.0000
      XXYZ       0.0000   XYYZ       0.0000   YYYZ       0.0000
      XXZZ    -133.9526   XYZZ     -30.5900   YYZZ     -65.0922
      XZZZ       0.0000   YZZZ       0.0000   ZZZZ     -61.5873
 -----------------------------------------------------------------
 Calculating analytic gradient of the SCF energy
 Gradient of SCF Energy
            1           2           3           4           5           6
    1  -0.0015771  -0.0018314  -0.0004586   0.0085557   0.0007994  -0.0054880
    2  -0.0004374  -0.0045583   0.0007552   0.0108481   0.0021227  -0.0087303
    3  -0.0000000   0.0000000  -0.0000000   0.0000000   0.0000000  -0.0000000
 Max gradient component =       1.085E-02
 RMS gradient           =       4.281E-03
 Gradient time:  CPU 7.89 s  wall 2.07 s
 Geometry Optimization Parameters
   NAtoms,    NIC,     NZ,  NCons,   NDum,   NFix, NCnnct, MaxDiis
        6      32       0       0       0       0       0       0

 Cartesian Hessian Update
 Hessian Updated using BFGS Update


** GEOMETRY OPTIMIZATION IN DELOCALIZED INTERNAL COORDINATES **
   Searching for a Minimum

   Optimization Cycle:  11

                       Coordinates (Angstroms)
     ATOM                X               Y               Z
      1  F         2.7443695780    1.0189993901    0.0000000000
      2  F         0.1652563941    1.7718807379    0.0000000000
      3  F         2.2183857486   -1.1051005160    0.0000000000
      4  I        -1.1425041512   -0.7762428023    0.0000000000
      5  C         1.7677302873    0.1337547396    0.0000000000
      6  C         0.4833699360    0.4655974204    0.0000000000
   Point Group: cs    Number of degrees of freedom:     9


   Energy is  -7295.313516729

 Hessian Updated using BFGS Update

  9 Hessian modes will be used to form the next step
  Hessian Eigenvalues:
     0.056899    0.249867    0.252664    0.276182    0.385574    0.421492
     0.433988    0.508861    0.702068

 Minimum Search - Taking Simple RFO Step
 Searching for Lamda that Minimizes Along All modes
 Value Taken    Lamda =  -0.00123112
 Step Taken.  Stepsize is  0.139095

                             Maximum     Tolerance    Cnvgd?
         Gradient           0.006590      0.000300      NO
         Displacement       0.108799      0.001200      NO
         Energy change     -0.004789      0.000001      NO


 New Cartesian Coordinates Obtained by Inverse Iteration

 Displacement from previous Coordinates is:  0.123841
 ----------------------------------------------------------------
             Standard Nuclear Orientation (Angstroms)
    I     Atom           X                Y                Z
 ----------------------------------------------------------------
    1      F       2.7530998545     1.0079691849     0.0000000000
    2      F       0.1756628973     1.7988193937     0.0000000000
    3      F       2.1943129644    -1.1064611499     0.0000000000
    4      I      -1.1264916639    -0.8185932951     0.0000000000
    5      C       1.7603447282     0.1382522223     0.0000000000
    6      C       0.4796790123     0.4889026139     0.0000000000
 ----------------------------------------------------------------
 Molecular Point Group                 Cs    NOp =  2
 Largest Abelian Subgroup              Cs    NOp =  2
 Nuclear Repulsion Energy =   520.9622255267 hartrees
 There are       46 alpha and       46 beta electrons
 Applying Cartesian multipole field
    Component          Value
    ---------          -----
     (2,0,0)        1.00000E-11
     (0,2,0)        2.00000E-11
     (0,0,2)       -3.00000E-11
 Nucleus-field energy     =     0.0000000133 hartrees
 Requested basis set is 6-311++G(d,p)
 There are 54 shells and 172 basis functions
 A cutoff of  1.0D-11 yielded   1217 shell pairs
 There are     12902 function pairs (     14397 Cartesian)
 Smallest overlap matrix eigenvalue = 8.27E-05
 Guess MOs from SCF MO coefficient file

 -----------------------------------------------------------------------
  General SCF calculation program by
  Eric Jon Sundstrom, Paul Horn, Yuezhi Mao, Dmitri Zuev, Alec White,
  David Stuck, Shaama M.S., Shane Yost, Joonho Lee, David Small,
  Daniel Levine, Susi Lehtola, Hugh Burton, Evgeny Epifanovsky
 -----------------------------------------------------------------------
 Exchange:     0.2000 Hartree-Fock + 0.0800 Slater + 0.7200 B88
 Correlation:  0.1900 VWN1RPA + 0.8100 LYP
 Using SG-1 standard quadrature grid
 using 4 threads for integral computing
 -------------------------------------------------------
 OpenMP Integral computing Module                
 Release: version 2.0, May 2017, Q-Chem Inc. Pleasanton 
 -------------------------------------------------------
 -------------------------------------------------------
 OpenMP BLAS3 based DFT computing Module                
 Release: version 1.0, May 2013, Q-Chem Inc. Pittsburgh 
 -------------------------------------------------------
 A restricted SCF calculation will be
 performed using DIIS
 SCF converges when DIIS error is below 1.0e-08
 ---------------------------------------
  Cycle       Energy         DIIS error
 ---------------------------------------
    1   -7295.3134469988      4.10e-04  
    2   -7295.3141477877      1.69e-04  
    3   -7295.3140955529      2.12e-04  
    4   -7295.3142345337      3.33e-05  
    5   -7295.3142375431      1.50e-05  
    6   -7295.3142380907      3.07e-06  
    7   -7295.3142381235      7.71e-07  
    8   -7295.3142381246      4.07e-07  
    9   -7295.3142381251      5.07e-08  
   10   -7295.3142381250      2.54e-08  
   11   -7295.3142381250      4.99e-09  Convergence criterion met
 ---------------------------------------
 SCF time:   CPU 23.00s  wall 7.00s 
 SCF   energy in the final basis set =    -7295.3142381250
 Total energy in the final basis set =    -7295.3142381250

 --------------------------------------------------------------
             Orbital Energies (a.u.) and Symmetries
 --------------------------------------------------------------

 Alpha MOs, Restricted
 -- Occupied --                  
******* -176.33 -165.74 -165.74 -165.74  -35.83  -31.32  -31.32
  1 A'    2 A'    3 A'    4 A'    1 A"    5 A'    6 A'    7 A'                 
-31.317 -24.751 -24.749 -24.731 -22.974 -22.973 -22.972 -22.968
  2 A"    8 A'    9 A'   10 A'   11 A'   12 A'    3 A"   13 A'                 
-22.968 -10.376 -10.322  -6.380  -4.793  -4.777  -4.777  -2.059
  4 A"   14 A'   15 A'   16 A'   17 A'   18 A'    5 A"   19 A'                 
 -2.054  -2.053  -2.040  -2.040  -1.327  -1.274  -1.265  -0.831
 20 A'    6 A"    7 A"   21 A'   22 A'   23 A'   24 A'   25 A'                 
 -0.710  -0.659  -0.619  -0.595  -0.564  -0.504  -0.500  -0.492
 26 A'   27 A'   28 A'   29 A'    8 A"   30 A'    9 A"   31 A'                 
 -0.482  -0.462  -0.403  -0.330  -0.301  -0.265
 10 A"   32 A'   33 A'   11 A"   34 A'   12 A"                                 
 -- Virtual --                   
 -0.067  -0.014  -0.003   0.018   0.037   0.055   0.083   0.084
 35 A'   13 A"   36 A'   37 A'   38 A'   14 A"   39 A'   40 A'                 
  0.089   0.093   0.123   0.172   0.194   0.197   0.202   0.219
 41 A'   15 A"   42 A'   43 A'   44 A'   16 A"   45 A'   46 A'                 
  0.236   0.247   0.271   0.282   0.288   0.301   0.320   0.323
 17 A"   47 A'   48 A'   49 A'   18 A"   50 A'   51 A'   19 A"                 
  0.332   0.366   0.373   0.386   0.405   0.408   0.435   0.453
 52 A'   53 A'   54 A'   20 A"   55 A'   21 A"   56 A'   57 A'                 
  0.469   0.515   0.525   0.642   0.651   0.657   0.715   0.779
 58 A'   22 A"   59 A'   60 A'   61 A'   23 A"   62 A'   63 A'                 
  0.808   0.884   0.930   1.092   1.109   1.229   1.237   1.310
 64 A'   65 A'   66 A'   24 A"   25 A"   26 A"   67 A'   27 A"                 
  1.322   1.349   1.364   1.371   1.374   1.377   1.406   1.440
 68 A'   69 A'   28 A"   70 A'   29 A"   71 A'   72 A'   73 A'                 
  1.446   1.516   1.542   1.609   1.629   1.820   1.842   1.860
 74 A'   75 A'   30 A"   76 A'   77 A'   78 A'   31 A"   79 A'                 
  1.913   1.954   2.126   2.212   2.543   2.770   2.840   3.011
 80 A'   81 A'   82 A'   83 A'   32 A"   33 A"   84 A'   85 A'                 
  3.093   3.375   3.711   3.726   3.732   3.753   3.754   3.796
 86 A'   87 A'   34 A"   35 A"   88 A'   36 A"   89 A'   90 A'                 
  3.837   3.910   3.942   3.967   3.971   3.993   4.012   4.079
 91 A'   37 A"   38 A"   92 A'   39 A"   40 A"   41 A"   93 A'                 
  4.116   4.212   4.260   4.395   4.511   4.821   4.914   5.974
 94 A'   95 A'   96 A'   97 A'   98 A'   99 A'  100 A'   42 A"                 
  6.005   6.064   6.210   6.244   6.282   6.286   6.324   6.360
101 A'  102 A'   43 A"   44 A"   45 A"  103 A'  104 A'  105 A'                 
  6.402   6.721   6.851  23.358  24.079  27.829  28.318  28.338
106 A'  107 A'  108 A'  109 A'  110 A'  111 A'   46 A"  112 A'                 
 28.372  28.511  28.523  28.540  28.585  28.689  66.695  66.705
113 A'   47 A"  114 A'   48 A"  115 A'  116 A'  117 A'  118 A'                 
 66.747 127.862 127.880 127.923 151.6261901.789
119 A'   49 A"  120 A'  121 A'  122 A'  123 A'                                 

 Beta MOs, Restricted
 -- Occupied --                  
******* -176.33 -165.74 -165.74 -165.74  -35.83  -31.32  -31.32
  1 A'    2 A'    3 A'    4 A'    1 A"    5 A'    6 A'    7 A'                 
-31.317 -24.751 -24.749 -24.731 -22.974 -22.973 -22.972 -22.968
  2 A"    8 A'    9 A'   10 A'   11 A'   12 A'    3 A"   13 A'                 
-22.968 -10.376 -10.322  -6.380  -4.793  -4.777  -4.777  -2.059
  4 A"   14 A'   15 A'   16 A'   17 A'   18 A'    5 A"   19 A'                 
 -2.054  -2.053  -2.040  -2.040  -1.327  -1.274  -1.265  -0.831
 20 A'    6 A"    7 A"   21 A'   22 A'   23 A'   24 A'   25 A'                 
 -0.710  -0.659  -0.619  -0.595  -0.564  -0.504  -0.500  -0.492
 26 A'   27 A'   28 A'   29 A'    8 A"   30 A'    9 A"   31 A'                 
 -0.482  -0.462  -0.403  -0.330  -0.301  -0.265
 10 A"   32 A'   33 A'   11 A"   34 A'   12 A"                                 
 -- Virtual --                   
 -0.067  -0.014  -0.003   0.018   0.037   0.055   0.083   0.084
 35 A'   13 A"   36 A'   37 A'   38 A'   14 A"   39 A'   40 A'                 
  0.089   0.093   0.123   0.172   0.194   0.197   0.202   0.219
 41 A'   15 A"   42 A'   43 A'   44 A'   16 A"   45 A'   46 A'                 
  0.236   0.247   0.271   0.282   0.288   0.301   0.320   0.323
 17 A"   47 A'   48 A'   49 A'   18 A"   50 A'   51 A'   19 A"                 
  0.332   0.366   0.373   0.386   0.405   0.408   0.435   0.453
 52 A'   53 A'   54 A'   20 A"   55 A'   21 A"   56 A'   57 A'                 
  0.469   0.515   0.525   0.642   0.651   0.657   0.715   0.779
 58 A'   22 A"   59 A'   60 A'   61 A'   23 A"   62 A'   63 A'                 
  0.808   0.884   0.930   1.092   1.109   1.229   1.237   1.310
 64 A'   65 A'   66 A'   24 A"   25 A"   26 A"   67 A'   27 A"                 
  1.322   1.349   1.364   1.371   1.374   1.377   1.406   1.440
 68 A'   69 A'   28 A"   70 A'   29 A"   71 A'   72 A'   73 A'                 
  1.446   1.516   1.542   1.609   1.629   1.820   1.842   1.860
 74 A'   75 A'   30 A"   76 A'   77 A'   78 A'   31 A"   79 A'                 
  1.913   1.954   2.126   2.212   2.543   2.770   2.840   3.011
 80 A'   81 A'   82 A'   83 A'   32 A"   33 A"   84 A'   85 A'                 
  3.093   3.375   3.711   3.726   3.732   3.753   3.754   3.796
 86 A'   87 A'   34 A"   35 A"   88 A'   36 A"   89 A'   90 A'                 
  3.837   3.910   3.942   3.967   3.971   3.993   4.012   4.079
 91 A'   37 A"   38 A"   92 A'   39 A"   40 A"   41 A"   93 A'                 
  4.116   4.212   4.260   4.395   4.511   4.821   4.914   5.974
 94 A'   95 A'   96 A'   97 A'   98 A'   99 A'  100 A'   42 A"                 
  6.005   6.064   6.210   6.244   6.282   6.286   6.324   6.360
101 A'  102 A'   43 A"   44 A"   45 A"  103 A'  104 A'  105 A'                 
  6.402   6.721   6.851  23.358  24.079  27.829  28.318  28.338
106 A'  107 A'  108 A'  109 A'  110 A'  111 A'   46 A"  112 A'                 
 28.372  28.511  28.523  28.540  28.585  28.689  66.695  66.705
113 A'   47 A"  114 A'   48 A"  115 A'  116 A'  117 A'  118 A'                 
 66.747 127.862 127.880 127.923 151.6261901.789
119 A'   49 A"  120 A'  121 A'  122 A'  123 A'                                 
 --------------------------------------------------------------

          Ground-State Mulliken Net Atomic Charges

     Atom                 Charge (a.u.)
  ----------------------------------------
      1 F                    -0.100533
      2 F                    -0.069749
      3 F                    -0.091311
      4 I                     0.143034
      5 C                     0.085902
      6 C                     0.032655
  ----------------------------------------
  Sum of atomic charges =     0.000000

 -----------------------------------------------------------------
                    Cartesian Multipole Moments
 -----------------------------------------------------------------
    Charge (ESU x 10^10)
                 0.0000
    Dipole Moment (Debye)
         X      -0.7556      Y      -0.9445      Z      -0.0000
       Tot       1.2095
    Quadrupole Moments (Debye-Ang)
        XX     -54.0214     XY       1.7897     YY     -56.2295
        XZ      -0.0000     YZ      -0.0000     ZZ     -53.9934
    Octopole Moments (Debye-Ang^2)
       XXX     -30.0947    XXY       5.1144    XYY     -12.6175
       YYY      28.0652    XXZ      -0.0000    XYZ      -0.0000
       YYZ       0.0000    XZZ      -3.4559    YZZ      12.0913
       ZZZ       0.0000
    Hexadecapole Moments (Debye-Ang^3)
      XXXX    -754.1741   XXXY     -85.4900   XXYY    -178.5813
      XYYY     -87.2655   YYYY    -344.6996   XXXZ      -0.0000
      XXYZ      -0.0000   XYYZ      -0.0000   YYYZ      -0.0000
      XXZZ    -132.6305   XYZZ     -31.8241   YYZZ     -67.4949
      XZZZ      -0.0000   YZZZ      -0.0000   ZZZZ     -61.7482
 -----------------------------------------------------------------
 Calculating analytic gradient of the SCF energy
 Gradient of SCF Energy
            1           2           3           4           5           6
    1  -0.0003702   0.0006129  -0.0002516   0.0031731   0.0003562  -0.0035204
    2   0.0000194   0.0002391   0.0005809   0.0026263   0.0000006  -0.0034663
    3  -0.0000000  -0.0000000   0.0000000  -0.0000000   0.0000000  -0.0000000
 Max gradient component =       3.520E-03
 RMS gradient           =       1.536E-03
 Gradient time:  CPU 7.87 s  wall 2.07 s
 Geometry Optimization Parameters
   NAtoms,    NIC,     NZ,  NCons,   NDum,   NFix, NCnnct, MaxDiis
        6      32       0       0       0       0       0       0

 Cartesian Hessian Update
 Hessian Updated using BFGS Update


** GEOMETRY OPTIMIZATION IN DELOCALIZED INTERNAL COORDINATES **
   Searching for a Minimum

   Optimization Cycle:  12

                       Coordinates (Angstroms)
     ATOM                X               Y               Z
      1  F         2.7530998545    1.0079691849    0.0000000000
      2  F         0.1756628973    1.7988193937    0.0000000000
      3  F         2.1943129644   -1.1064611499    0.0000000000
      4  I        -1.1264916639   -0.8185932951    0.0000000000
      5  C         1.7603447282    0.1382522223    0.0000000000
      6  C         0.4796790123    0.4889026139    0.0000000000
   Point Group: cs    Number of degrees of freedom:     9


   Energy is  -7295.314238125

 Hessian Updated using BFGS Update

  9 Hessian modes will be used to form the next step
  Hessian Eigenvalues:
     0.051266    0.247559    0.250028    0.275449    0.385092    0.421342
     0.434292    0.505219    0.677970

 Minimum Search - Taking Simple RFO Step
 Searching for Lamda that Minimizes Along All modes
 Value Taken    Lamda =  -0.00006471
 Step Taken.  Stepsize is  0.027310

                             Maximum     Tolerance    Cnvgd?
         Gradient           0.002265      0.000300      NO
         Displacement       0.019677      0.001200      NO
         Energy change     -0.000721      0.000001      NO


 New Cartesian Coordinates Obtained by Inverse Iteration

 Displacement from previous Coordinates is:  0.026921
 ----------------------------------------------------------------
             Standard Nuclear Orientation (Angstroms)
    I     Atom           X                Y                Z
 ----------------------------------------------------------------
    1      F       2.7565075386     1.0046934499     0.0000000000
    2      F       0.1753375942     1.8037647506     0.0000000000
    3      F       2.1888210592    -1.1069338943     0.0000000000
    4      I      -1.1233000326    -0.8273293957     0.0000000000
    5      C       1.7592837389     0.1398392788     0.0000000000
    6      C       0.4799578946     0.4948547804     0.0000000000
 ----------------------------------------------------------------
 Molecular Point Group                 Cs    NOp =  2
 Largest Abelian Subgroup              Cs    NOp =  2
 Nuclear Repulsion Energy =   520.5145381686 hartrees
 There are       46 alpha and       46 beta electrons
 Applying Cartesian multipole field
    Component          Value
    ---------          -----
     (2,0,0)        1.00000E-11
     (0,2,0)        2.00000E-11
     (0,0,2)       -3.00000E-11
 Nucleus-field energy     =     0.0000000133 hartrees
 Requested basis set is 6-311++G(d,p)
 There are 54 shells and 172 basis functions
 A cutoff of  1.0D-11 yielded   1216 shell pairs
 There are     12901 function pairs (     14396 Cartesian)
 Smallest overlap matrix eigenvalue = 8.33E-05
 Guess MOs from SCF MO coefficient file

 -----------------------------------------------------------------------
  General SCF calculation program by
  Eric Jon Sundstrom, Paul Horn, Yuezhi Mao, Dmitri Zuev, Alec White,
  David Stuck, Shaama M.S., Shane Yost, Joonho Lee, David Small,
  Daniel Levine, Susi Lehtola, Hugh Burton, Evgeny Epifanovsky
 -----------------------------------------------------------------------
 Exchange:     0.2000 Hartree-Fock + 0.0800 Slater + 0.7200 B88
 Correlation:  0.1900 VWN1RPA + 0.8100 LYP
 Using SG-1 standard quadrature grid
 using 4 threads for integral computing
 -------------------------------------------------------
 OpenMP Integral computing Module                
 Release: version 2.0, May 2017, Q-Chem Inc. Pleasanton 
 -------------------------------------------------------
 -------------------------------------------------------
 OpenMP BLAS3 based DFT computing Module                
 Release: version 1.0, May 2013, Q-Chem Inc. Pittsburgh 
 -------------------------------------------------------
 A restricted SCF calculation will be
 performed using DIIS
 SCF converges when DIIS error is below 1.0e-08
 ---------------------------------------
  Cycle       Energy         DIIS error
 ---------------------------------------
    1   -7295.3142327899      9.79e-05  
    2   -7295.3142725484      3.95e-05  
    3   -7295.3142686546      5.22e-05  
    4   -7295.3142773909      7.52e-06  
    5   -7295.3142775310      3.43e-06  
    6   -7295.3142775593      6.56e-07  
    7   -7295.3142775607      1.84e-07  
    8   -7295.3142775608      8.57e-08  
    9   -7295.3142775607      1.18e-08  
   10   -7295.3142775607      5.87e-09  Convergence criterion met
 ---------------------------------------
 SCF time:   CPU 20.88s  wall 5.00s 
 SCF   energy in the final basis set =    -7295.3142775607
 Total energy in the final basis set =    -7295.3142775607

 --------------------------------------------------------------
             Orbital Energies (a.u.) and Symmetries
 --------------------------------------------------------------

 Alpha MOs, Restricted
 -- Occupied --                  
******* -176.33 -165.74 -165.74 -165.74  -35.83  -31.32  -31.32
  1 A'    2 A'    3 A'    4 A'    1 A"    5 A'    6 A'    7 A'                 
-31.317 -24.751 -24.749 -24.732 -22.974 -22.972 -22.972 -22.968
  2 A"    8 A'    9 A'   10 A'   11 A'   12 A'    3 A"   13 A'                 
-22.968 -10.376 -10.322  -6.379  -4.793  -4.777  -4.776  -2.059
  4 A"   14 A'   15 A'   16 A'   17 A'   18 A'    5 A"   19 A'                 
 -2.053  -2.053  -2.039  -2.039  -1.327  -1.274  -1.265  -0.831
 20 A'    6 A"    7 A"   21 A'   22 A'   23 A'   24 A'   25 A'                 
 -0.709  -0.659  -0.619  -0.596  -0.564  -0.504  -0.500  -0.492
 26 A'   27 A'   28 A'   29 A'    8 A"   30 A'    9 A"   31 A'                 
 -0.482  -0.462  -0.403  -0.330  -0.301  -0.266
 10 A"   32 A'   33 A'   11 A"   34 A'   12 A"                                 
 -- Virtual --                   
 -0.069  -0.014  -0.003   0.018   0.037   0.055   0.082   0.084
 35 A'   13 A"   36 A'   37 A'   38 A'   14 A"   39 A'   40 A'                 
  0.089   0.093   0.123   0.172   0.193   0.197   0.202   0.219
 41 A'   15 A"   42 A'   43 A'   44 A'   16 A"   45 A'   46 A'                 
  0.236   0.248   0.270   0.282   0.288   0.301   0.320   0.322
 17 A"   47 A'   48 A'   49 A'   18 A"   50 A'   51 A'   19 A"                 
  0.332   0.366   0.373   0.386   0.404   0.407   0.434   0.455
 52 A'   53 A'   54 A'   20 A"   55 A'   21 A"   56 A'   57 A'                 
  0.469   0.515   0.525   0.641   0.649   0.657   0.715   0.779
 58 A'   22 A"   59 A'   60 A'   61 A'   23 A"   62 A'   63 A'                 
  0.808   0.884   0.930   1.092   1.108   1.229   1.237   1.310
 64 A'   65 A'   66 A'   24 A"   25 A"   26 A"   67 A'   27 A"                 
  1.321   1.348   1.364   1.370   1.373   1.379   1.406   1.439
 68 A'   69 A'   28 A"   70 A'   29 A"   71 A'   72 A'   73 A'                 
  1.444   1.516   1.542   1.610   1.629   1.820   1.842   1.859
 74 A'   75 A'   30 A"   76 A'   77 A'   78 A'   31 A"   79 A'                 
  1.912   1.955   2.126   2.213   2.543   2.769   2.840   3.010
 80 A'   81 A'   82 A'   83 A'   32 A"   33 A"   84 A'   85 A'                 
  3.093   3.375   3.711   3.726   3.732   3.752   3.753   3.795
 86 A'   87 A'   34 A"   35 A"   88 A'   36 A"   89 A'   90 A'                 
  3.837   3.910   3.942   3.968   3.971   3.993   4.012   4.079
 91 A'   37 A"   38 A"   92 A'   39 A"   40 A"   41 A"   93 A'                 
  4.115   4.212   4.259   4.392   4.511   4.820   4.914   5.974
 94 A'   95 A'   96 A'   97 A'   98 A'   99 A'  100 A'   42 A"                 
  6.005   6.062   6.210   6.243   6.282   6.287   6.324   6.359
101 A'  102 A'   43 A"   44 A"   45 A"  103 A'  104 A'  105 A'                 
  6.402   6.720   6.850  23.358  24.079  27.827  28.318  28.338
106 A'  107 A'  108 A'  109 A'  110 A'  111 A'   46 A"  112 A'                 
 28.371  28.511  28.523  28.540  28.584  28.688  66.695  66.705
113 A'   47 A"  114 A'   48 A"  115 A'  116 A'  117 A'  118 A'                 
 66.747 127.862 127.879 127.921 151.6251901.787
119 A'   49 A"  120 A'  121 A'  122 A'  123 A'                                 

 Beta MOs, Restricted
 -- Occupied --                  
******* -176.33 -165.74 -165.74 -165.74  -35.83  -31.32  -31.32
  1 A'    2 A'    3 A'    4 A'    1 A"    5 A'    6 A'    7 A'                 
-31.317 -24.751 -24.749 -24.732 -22.974 -22.972 -22.972 -22.968
  2 A"    8 A'    9 A'   10 A'   11 A'   12 A'    3 A"   13 A'                 
-22.968 -10.376 -10.322  -6.379  -4.793  -4.777  -4.776  -2.059
  4 A"   14 A'   15 A'   16 A'   17 A'   18 A'    5 A"   19 A'                 
 -2.053  -2.053  -2.039  -2.039  -1.327  -1.274  -1.265  -0.831
 20 A'    6 A"    7 A"   21 A'   22 A'   23 A'   24 A'   25 A'                 
 -0.709  -0.659  -0.619  -0.596  -0.564  -0.504  -0.500  -0.492
 26 A'   27 A'   28 A'   29 A'    8 A"   30 A'    9 A"   31 A'                 
 -0.482  -0.462  -0.403  -0.330  -0.301  -0.266
 10 A"   32 A'   33 A'   11 A"   34 A'   12 A"                                 
 -- Virtual --                   
 -0.069  -0.014  -0.003   0.018   0.037   0.055   0.082   0.084
 35 A'   13 A"   36 A'   37 A'   38 A'   14 A"   39 A'   40 A'                 
  0.089   0.093   0.123   0.172   0.193   0.197   0.202   0.219
 41 A'   15 A"   42 A'   43 A'   44 A'   16 A"   45 A'   46 A'                 
  0.236   0.248   0.270   0.282   0.288   0.301   0.320   0.322
 17 A"   47 A'   48 A'   49 A'   18 A"   50 A'   51 A'   19 A"                 
  0.332   0.366   0.373   0.386   0.404   0.407   0.434   0.455
 52 A'   53 A'   54 A'   20 A"   55 A'   21 A"   56 A'   57 A'                 
  0.469   0.515   0.525   0.641   0.649   0.657   0.715   0.779
 58 A'   22 A"   59 A'   60 A'   61 A'   23 A"   62 A'   63 A'                 
  0.808   0.884   0.930   1.092   1.108   1.229   1.237   1.310
 64 A'   65 A'   66 A'   24 A"   25 A"   26 A"   67 A'   27 A"                 
  1.321   1.348   1.364   1.370   1.373   1.379   1.406   1.439
 68 A'   69 A'   28 A"   70 A'   29 A"   71 A'   72 A'   73 A'                 
  1.444   1.516   1.542   1.610   1.629   1.820   1.842   1.859
 74 A'   75 A'   30 A"   76 A'   77 A'   78 A'   31 A"   79 A'                 
  1.912   1.955   2.126   2.213   2.543   2.769   2.840   3.010
 80 A'   81 A'   82 A'   83 A'   32 A"   33 A"   84 A'   85 A'                 
  3.093   3.375   3.711   3.726   3.732   3.752   3.753   3.795
 86 A'   87 A'   34 A"   35 A"   88 A'   36 A"   89 A'   90 A'                 
  3.837   3.910   3.942   3.968   3.971   3.993   4.012   4.079
 91 A'   37 A"   38 A"   92 A'   39 A"   40 A"   41 A"   93 A'                 
  4.115   4.212   4.259   4.392   4.511   4.820   4.914   5.974
 94 A'   95 A'   96 A'   97 A'   98 A'   99 A'  100 A'   42 A"                 
  6.005   6.062   6.210   6.243   6.282   6.287   6.324   6.359
101 A'  102 A'   43 A"   44 A"   45 A"  103 A'  104 A'  105 A'                 
  6.402   6.720   6.850  23.358  24.079  27.827  28.318  28.338
106 A'  107 A'  108 A'  109 A'  110 A'  111 A'   46 A"  112 A'                 
 28.371  28.511  28.523  28.540  28.584  28.688  66.695  66.705
113 A'   47 A"  114 A'   48 A"  115 A'  116 A'  117 A'  118 A'                 
 66.747 127.862 127.879 127.921 151.6251901.787
119 A'   49 A"  120 A'  121 A'  122 A'  123 A'                                 
 --------------------------------------------------------------

          Ground-State Mulliken Net Atomic Charges

     Atom                 Charge (a.u.)
  ----------------------------------------
      1 F                    -0.100617
      2 F                    -0.070347
      3 F                    -0.091064
      4 I                     0.141794
      5 C                     0.083424
      6 C                     0.036811
  ----------------------------------------
  Sum of atomic charges =    -0.000000

 -----------------------------------------------------------------
                    Cartesian Multipole Moments
 -----------------------------------------------------------------
    Charge (ESU x 10^10)
                -0.0000
    Dipole Moment (Debye)
         X      -0.7485      Y      -0.9315      Z       0.0000
       Tot       1.1950
    Quadrupole Moments (Debye-Ang)
        XX     -54.0717     XY       1.8115     YY     -56.1806
        XZ      -0.0000     YZ      -0.0000     ZZ     -54.0074
    Octopole Moments (Debye-Ang^2)
       XXX     -30.2217    XXY       5.3057    XYY     -12.7473
       YYY      28.6008    XXZ       0.0000    XYZ       0.0000
       YYZ       0.0000    XZZ      -3.5240    YZZ      12.3054
       ZZZ       0.0000
    Hexadecapole Moments (Debye-Ang^3)
      XXXX    -753.3390   XXXY     -86.2806   XXYY    -178.6724
      XYYY     -87.7045   YYYY    -347.3472   XXXZ       0.0000
      XXYZ      -0.0000   XYYZ       0.0000   YYYZ      -0.0000
      XXZZ    -132.4179   XYZZ     -32.0598   YYZZ     -67.9937
      XZZZ      -0.0000   YZZZ      -0.0000   ZZZZ     -61.7939
 -----------------------------------------------------------------
 Calculating analytic gradient of the SCF energy
 Gradient of SCF Energy
            1           2           3           4           5           6
    1  -0.0001488   0.0007984  -0.0000525   0.0018545  -0.0001933  -0.0022583
    2  -0.0000858   0.0006240   0.0002230   0.0007683   0.0000255  -0.0015549
    3   0.0000000  -0.0000000  -0.0000000   0.0000000  -0.0000000   0.0000000
 Max gradient component =       2.258E-03
 RMS gradient           =       8.398E-04
 Gradient time:  CPU 7.82 s  wall 2.06 s
 Geometry Optimization Parameters
   NAtoms,    NIC,     NZ,  NCons,   NDum,   NFix, NCnnct, MaxDiis
        6      32       0       0       0       0       0       0

 Cartesian Hessian Update
 Hessian Updated using BFGS Update


** GEOMETRY OPTIMIZATION IN DELOCALIZED INTERNAL COORDINATES **
   Searching for a Minimum

   Optimization Cycle:  13

                       Coordinates (Angstroms)
     ATOM                X               Y               Z
      1  F         2.7565075386    1.0046934499    0.0000000000
      2  F         0.1753375942    1.8037647506    0.0000000000
      3  F         2.1888210592   -1.1069338943    0.0000000000
      4  I        -1.1233000326   -0.8273293957    0.0000000000
      5  C         1.7592837389    0.1398392788    0.0000000000
      6  C         0.4799578946    0.4948547804    0.0000000000
   Point Group: cs    Number of degrees of freedom:     9


   Energy is  -7295.314277561

 Hessian Updated using BFGS Update

  9 Hessian modes will be used to form the next step
  Hessian Eigenvalues:
     0.059251    0.226002    0.250114    0.273613    0.377454    0.415915
     0.431845    0.444926    0.595546

 Minimum Search - Taking Simple RFO Step
 Searching for Lamda that Minimizes Along All modes
 Value Taken    Lamda =  -0.00001728
 Step Taken.  Stepsize is  0.007705

                             Maximum     Tolerance    Cnvgd?
         Gradient           0.001153      0.000300      NO
         Displacement       0.004578      0.001200      NO
         Energy change     -0.000039      0.000001      NO


 New Cartesian Coordinates Obtained by Inverse Iteration

 Displacement from previous Coordinates is:  0.006896
 ----------------------------------------------------------------
             Standard Nuclear Orientation (Angstroms)
    I     Atom           X                Y                Z
 ----------------------------------------------------------------
    1      F       2.7583234059     1.0040119158     0.0000000000
    2      F       0.1736790037     1.8038246167     0.0000000000
    3      F       2.1884501842    -1.1070030650     0.0000000000
    4      I      -1.1246475124    -0.8285287819     0.0000000000
    5      C       1.7599794823     0.1403462577     0.0000000000
    6      C       0.4808232292     0.4962380265     0.0000000000
 ----------------------------------------------------------------
 Molecular Point Group                 Cs    NOp =  2
 Largest Abelian Subgroup              Cs    NOp =  2
 Nuclear Repulsion Energy =   520.2204631263 hartrees
 There are       46 alpha and       46 beta electrons
 Applying Cartesian multipole field
    Component          Value
    ---------          -----
     (2,0,0)        1.00000E-11
     (0,2,0)        2.00000E-11
     (0,0,2)       -3.00000E-11
 Nucleus-field energy     =     0.0000000133 hartrees
 Requested basis set is 6-311++G(d,p)
 There are 54 shells and 172 basis functions
 A cutoff of  1.0D-11 yielded   1216 shell pairs
 There are     12901 function pairs (     14396 Cartesian)
 Smallest overlap matrix eigenvalue = 8.34E-05
 Guess MOs from SCF MO coefficient file

 -----------------------------------------------------------------------
  General SCF calculation program by
  Eric Jon Sundstrom, Paul Horn, Yuezhi Mao, Dmitri Zuev, Alec White,
  David Stuck, Shaama M.S., Shane Yost, Joonho Lee, David Small,
  Daniel Levine, Susi Lehtola, Hugh Burton, Evgeny Epifanovsky
 -----------------------------------------------------------------------
 Exchange:     0.2000 Hartree-Fock + 0.0800 Slater + 0.7200 B88
 Correlation:  0.1900 VWN1RPA + 0.8100 LYP
 Using SG-1 standard quadrature grid
 using 4 threads for integral computing
 -------------------------------------------------------
 OpenMP Integral computing Module                
 Release: version 2.0, May 2017, Q-Chem Inc. Pleasanton 
 -------------------------------------------------------
 -------------------------------------------------------
 OpenMP BLAS3 based DFT computing Module                
 Release: version 1.0, May 2013, Q-Chem Inc. Pittsburgh 
 -------------------------------------------------------
 A restricted SCF calculation will be
 performed using DIIS
 SCF converges when DIIS error is below 1.0e-08
 ---------------------------------------
  Cycle       Energy         DIIS error
 ---------------------------------------
    1   -7295.3142856133      3.41e-05  
    2   -7295.3142902589      1.53e-05  
    3   -7295.3142895475      2.09e-05  
    4   -7295.3142910698      2.35e-06  
    5   -7295.3142910811      1.12e-06  
    6   -7295.3142910842      2.24e-07  
    7   -7295.3142910842      6.54e-08  
    8   -7295.3142910844      1.90e-08  
    9   -7295.3142910845      3.96e-09  Convergence criterion met
 ---------------------------------------
 SCF time:   CPU 18.80s  wall 5.00s 
 SCF   energy in the final basis set =    -7295.3142910845
 Total energy in the final basis set =    -7295.3142910845

 --------------------------------------------------------------
             Orbital Energies (a.u.) and Symmetries
 --------------------------------------------------------------

 Alpha MOs, Restricted
 -- Occupied --                  
******* -176.33 -165.74 -165.74 -165.74  -35.83  -31.32  -31.32
  1 A'    2 A'    3 A'    4 A'    1 A"    5 A'    6 A'    7 A'                 
-31.317 -24.751 -24.749 -24.732 -22.974 -22.972 -22.972 -22.968
  2 A"    8 A'    9 A'   10 A'   11 A'   12 A'    3 A"   13 A'                 
-22.968 -10.376 -10.322  -6.379  -4.793  -4.777  -4.776  -2.059
  4 A"   14 A'   15 A'   16 A'   17 A'   18 A'    5 A"   19 A'                 
 -2.053  -2.053  -2.039  -2.039  -1.327  -1.274  -1.266  -0.830
 20 A'    6 A"    7 A"   21 A'   22 A'   23 A'   24 A'   25 A'                 
 -0.709  -0.659  -0.619  -0.596  -0.564  -0.504  -0.501  -0.492
 26 A'   27 A'   28 A'   29 A'    8 A"   30 A'    9 A"   31 A'                 
 -0.482  -0.462  -0.402  -0.329  -0.301  -0.266
 10 A"   32 A'   33 A'   11 A"   34 A'   12 A"                                 
 -- Virtual --                   
 -0.069  -0.014  -0.003   0.018   0.037   0.055   0.083   0.084
 35 A'   13 A"   36 A'   37 A'   38 A'   14 A"   39 A'   40 A'                 
  0.089   0.093   0.123   0.172   0.193   0.197   0.202   0.219
 41 A'   15 A"   42 A'   43 A'   44 A'   16 A"   45 A'   46 A'                 
  0.236   0.247   0.270   0.282   0.288   0.301   0.320   0.322
 17 A"   47 A'   48 A'   49 A'   18 A"   50 A'   51 A'   19 A"                 
  0.331   0.366   0.373   0.387   0.404   0.407   0.434   0.455
 52 A'   53 A'   54 A'   20 A"   55 A'   21 A"   56 A'   57 A'                 
  0.468   0.515   0.525   0.641   0.649   0.657   0.715   0.779
 58 A'   22 A"   59 A'   60 A'   61 A'   23 A"   62 A'   63 A'                 
  0.808   0.884   0.930   1.092   1.108   1.228   1.237   1.309
 64 A'   65 A'   66 A'   24 A"   25 A"   26 A"   67 A'   27 A"                 
  1.321   1.348   1.364   1.369   1.373   1.379   1.406   1.439
 68 A'   69 A'   28 A"   70 A'   29 A"   71 A'   72 A'   73 A'                 
  1.444   1.516   1.542   1.610   1.629   1.819   1.842   1.858
 74 A'   75 A'   30 A"   76 A'   77 A'   78 A'   31 A"   79 A'                 
  1.912   1.955   2.126   2.213   2.543   2.769   2.839   3.010
 80 A'   81 A'   82 A'   83 A'   32 A"   33 A"   84 A'   85 A'                 
  3.093   3.376   3.711   3.726   3.732   3.752   3.753   3.795
 86 A'   87 A'   34 A"   35 A"   88 A'   36 A"   89 A'   90 A'                 
  3.837   3.911   3.942   3.968   3.970   3.993   4.011   4.079
 91 A'   37 A"   38 A"   92 A'   39 A"   40 A"   41 A"   93 A'                 
  4.114   4.212   4.259   4.391   4.511   4.820   4.914   5.974
 94 A'   95 A'   96 A'   97 A'   98 A'   99 A'  100 A'   42 A"                 
  6.005   6.061   6.210   6.243   6.281   6.287   6.324   6.358
101 A'  102 A'   43 A"   44 A"   45 A"  103 A'  104 A'  105 A'                 
  6.401   6.720   6.850  23.358  24.078  27.826  28.318  28.338
106 A'  107 A'  108 A'  109 A'  110 A'  111 A'   46 A"  112 A'                 
 28.370  28.511  28.523  28.540  28.584  28.688  66.695  66.704
113 A'   47 A"  114 A'   48 A"  115 A'  116 A'  117 A'  118 A'                 
 66.747 127.862 127.879 127.921 151.6241901.786
119 A'   49 A"  120 A'  121 A'  122 A'  123 A'                                 

 Beta MOs, Restricted
 -- Occupied --                  
******* -176.33 -165.74 -165.74 -165.74  -35.83  -31.32  -31.32
  1 A'    2 A'    3 A'    4 A'    1 A"    5 A'    6 A'    7 A'                 
-31.317 -24.751 -24.749 -24.732 -22.974 -22.972 -22.972 -22.968
  2 A"    8 A'    9 A'   10 A'   11 A'   12 A'    3 A"   13 A'                 
-22.968 -10.376 -10.322  -6.379  -4.793  -4.777  -4.776  -2.059
  4 A"   14 A'   15 A'   16 A'   17 A'   18 A'    5 A"   19 A'                 
 -2.053  -2.053  -2.039  -2.039  -1.327  -1.274  -1.266  -0.830
 20 A'    6 A"    7 A"   21 A'   22 A'   23 A'   24 A'   25 A'                 
 -0.709  -0.659  -0.619  -0.596  -0.564  -0.504  -0.501  -0.492
 26 A'   27 A'   28 A'   29 A'    8 A"   30 A'    9 A"   31 A'                 
 -0.482  -0.462  -0.402  -0.329  -0.301  -0.266
 10 A"   32 A'   33 A'   11 A"   34 A'   12 A"                                 
 -- Virtual --                   
 -0.069  -0.014  -0.003   0.018   0.037   0.055   0.083   0.084
 35 A'   13 A"   36 A'   37 A'   38 A'   14 A"   39 A'   40 A'                 
  0.089   0.093   0.123   0.172   0.193   0.197   0.202   0.219
 41 A'   15 A"   42 A'   43 A'   44 A'   16 A"   45 A'   46 A'                 
  0.236   0.247   0.270   0.282   0.288   0.301   0.320   0.322
 17 A"   47 A'   48 A'   49 A'   18 A"   50 A'   51 A'   19 A"                 
  0.331   0.366   0.373   0.387   0.404   0.407   0.434   0.455
 52 A'   53 A'   54 A'   20 A"   55 A'   21 A"   56 A'   57 A'                 
  0.468   0.515   0.525   0.641   0.649   0.657   0.715   0.779
 58 A'   22 A"   59 A'   60 A'   61 A'   23 A"   62 A'   63 A'                 
  0.808   0.884   0.930   1.092   1.108   1.228   1.237   1.309
 64 A'   65 A'   66 A'   24 A"   25 A"   26 A"   67 A'   27 A"                 
  1.321   1.348   1.364   1.369   1.373   1.379   1.406   1.439
 68 A'   69 A'   28 A"   70 A'   29 A"   71 A'   72 A'   73 A'                 
  1.444   1.516   1.542   1.610   1.629   1.819   1.842   1.858
 74 A'   75 A'   30 A"   76 A'   77 A'   78 A'   31 A"   79 A'                 
  1.912   1.955   2.126   2.213   2.543   2.769   2.839   3.010
 80 A'   81 A'   82 A'   83 A'   32 A"   33 A"   84 A'   85 A'                 
  3.093   3.376   3.711   3.726   3.732   3.752   3.753   3.795
 86 A'   87 A'   34 A"   35 A"   88 A'   36 A"   89 A'   90 A'                 
  3.837   3.911   3.942   3.968   3.970   3.993   4.011   4.079
 91 A'   37 A"   38 A"   92 A'   39 A"   40 A"   41 A"   93 A'                 
  4.114   4.212   4.259   4.391   4.511   4.820   4.914   5.974
 94 A'   95 A'   96 A'   97 A'   98 A'   99 A'  100 A'   42 A"                 
  6.005   6.061   6.210   6.243   6.281   6.287   6.324   6.358
101 A'  102 A'   43 A"   44 A"   45 A"  103 A'  104 A'  105 A'                 
  6.401   6.720   6.850  23.358  24.078  27.826  28.318  28.338
106 A'  107 A'  108 A'  109 A'  110 A'  111 A'   46 A"  112 A'                 
 28.370  28.511  28.523  28.540  28.584  28.688  66.695  66.704
113 A'   47 A"  114 A'   48 A"  115 A'  116 A'  117 A'  118 A'                 
 66.747 127.862 127.879 127.921 151.6241901.786
119 A'   49 A"  120 A'  121 A'  122 A'  123 A'                                 
 --------------------------------------------------------------

          Ground-State Mulliken Net Atomic Charges

     Atom                 Charge (a.u.)
  ----------------------------------------
      1 F                    -0.100639
      2 F                    -0.069837
      3 F                    -0.091207
      4 I                     0.141095
      5 C                     0.083196
      6 C                     0.037392
  ----------------------------------------
  Sum of atomic charges =     0.000000

 -----------------------------------------------------------------
                    Cartesian Multipole Moments
 -----------------------------------------------------------------
    Charge (ESU x 10^10)
                -0.0000
    Dipole Moment (Debye)
         X      -0.7445      Y      -0.9213      Z      -0.0000
       Tot       1.1845
    Quadrupole Moments (Debye-Ang)
        XX     -54.0765     XY       1.8200     YY     -56.1710
        XZ      -0.0000     YZ      -0.0000     ZZ     -54.0146
    Octopole Moments (Debye-Ang^2)
       XXX     -30.1443    XXY       5.3271    XYY     -12.7121
       YYY      28.7202    XXZ       0.0000    XYZ      -0.0000
       YYZ       0.0000    XZZ      -3.4904    YZZ      12.3395
       ZZZ       0.0000
    Hexadecapole Moments (Debye-Ang^3)
      XXXX    -754.2417   XXXY     -86.4583   XXYY    -178.8418
      XYYY     -87.8778   YYYY    -347.6618   XXXZ      -0.0000
      XXYZ      -0.0000   XYYZ       0.0000   YYYZ      -0.0000
      XXZZ    -132.5717   XYZZ     -32.1285   YYZZ     -68.0556
      XZZZ      -0.0000   YZZZ      -0.0000   ZZZZ     -61.8183
 -----------------------------------------------------------------
 Calculating analytic gradient of the SCF energy
 Gradient of SCF Energy
            1           2           3           4           5           6
    1  -0.0000516   0.0006089   0.0000383   0.0011898  -0.0001499  -0.0016356
    2  -0.0001234   0.0003594   0.0000693   0.0002179   0.0000705  -0.0005936
    3   0.0000000  -0.0000000  -0.0000000  -0.0000000   0.0000000   0.0000000
 Max gradient component =       1.636E-03
 RMS gradient           =       5.293E-04
 Gradient time:  CPU 7.85 s  wall 2.06 s
 Geometry Optimization Parameters
   NAtoms,    NIC,     NZ,  NCons,   NDum,   NFix, NCnnct, MaxDiis
        6      32       0       0       0       0       0       0

 Cartesian Hessian Update
 Hessian Updated using BFGS Update


** GEOMETRY OPTIMIZATION IN DELOCALIZED INTERNAL COORDINATES **
   Searching for a Minimum

   Optimization Cycle:  14

                       Coordinates (Angstroms)
     ATOM                X               Y               Z
      1  F         2.7583234059    1.0040119158    0.0000000000
      2  F         0.1736790037    1.8038246167    0.0000000000
      3  F         2.1884501842   -1.1070030650    0.0000000000
      4  I        -1.1246475124   -0.8285287819    0.0000000000
      5  C         1.7599794823    0.1403462577    0.0000000000
      6  C         0.4808232292    0.4962380265    0.0000000000
   Point Group: cs    Number of degrees of freedom:     9


   Energy is  -7295.314291084

 Hessian Updated using BFGS Update

  9 Hessian modes will be used to form the next step
  Hessian Eigenvalues:
     0.069876    0.124932    0.252513    0.267956    0.289191    0.394506
     0.423113    0.435866    0.573492

 Minimum Search - Taking Simple RFO Step
 Searching for Lamda that Minimizes Along All modes
 Value Taken    Lamda =  -0.00002214
 Step Taken.  Stepsize is  0.013434

                             Maximum     Tolerance    Cnvgd?
         Gradient           0.000969      0.000300      NO
         Displacement       0.008416      0.001200      NO
         Energy change     -0.000014      0.000001      NO


 New Cartesian Coordinates Obtained by Inverse Iteration

 Displacement from previous Coordinates is:  0.014011
 ----------------------------------------------------------------
             Standard Nuclear Orientation (Angstroms)
    I     Atom           X                Y                Z
 ----------------------------------------------------------------
    1      F       2.7600794662     1.0045731445     0.0000000000
    2      F       0.1708480468     1.8017528156     0.0000000000
    3      F       2.1905452985    -1.1069737671     0.0000000000
    4      I      -1.1296304526    -0.8270582529     0.0000000000
    5      C       1.7619051211     0.1404582126     0.0000000000
    6      C       0.4828603127     0.4961368170     0.0000000000
 ----------------------------------------------------------------
 Molecular Point Group                 Cs    NOp =  2
 Largest Abelian Subgroup              Cs    NOp =  2
 Nuclear Repulsion Energy =   519.7343551000 hartrees
 There are       46 alpha and       46 beta electrons
 Applying Cartesian multipole field
    Component          Value
    ---------          -----
     (2,0,0)        1.00000E-11
     (0,2,0)        2.00000E-11
     (0,0,2)       -3.00000E-11
 Nucleus-field energy     =     0.0000000134 hartrees
 Requested basis set is 6-311++G(d,p)
 There are 54 shells and 172 basis functions
 A cutoff of  1.0D-11 yielded   1216 shell pairs
 There are     12901 function pairs (     14396 Cartesian)
 Smallest overlap matrix eigenvalue = 8.31E-05
 Guess MOs from SCF MO coefficient file

 -----------------------------------------------------------------------
  General SCF calculation program by
  Eric Jon Sundstrom, Paul Horn, Yuezhi Mao, Dmitri Zuev, Alec White,
  David Stuck, Shaama M.S., Shane Yost, Joonho Lee, David Small,
  Daniel Levine, Susi Lehtola, Hugh Burton, Evgeny Epifanovsky
 -----------------------------------------------------------------------
 Exchange:     0.2000 Hartree-Fock + 0.0800 Slater + 0.7200 B88
 Correlation:  0.1900 VWN1RPA + 0.8100 LYP
 Using SG-1 standard quadrature grid
 using 4 threads for integral computing
 -------------------------------------------------------
 OpenMP Integral computing Module                
 Release: version 2.0, May 2017, Q-Chem Inc. Pleasanton 
 -------------------------------------------------------
 -------------------------------------------------------
 OpenMP BLAS3 based DFT computing Module                
 Release: version 1.0, May 2013, Q-Chem Inc. Pittsburgh 
 -------------------------------------------------------
 A restricted SCF calculation will be
 performed using DIIS
 SCF converges when DIIS error is below 1.0e-08
 ---------------------------------------
  Cycle       Energy         DIIS error
 ---------------------------------------
    1   -7295.3142911193      5.04e-05  
    2   -7295.3143029981      1.92e-05  
    3   -7295.3143015195      2.79e-05  
    4   -7295.3143043518      3.69e-06  
    5   -7295.3143043894      1.55e-06  
    6   -7295.3143043961      4.09e-07  
    7   -7295.3143043967      1.20e-07  
    8   -7295.3143043966      4.62e-08  
    9   -7295.3143043965      6.14e-09  Convergence criterion met
 ---------------------------------------
 SCF time:   CPU 18.78s  wall 5.00s 
 SCF   energy in the final basis set =    -7295.3143043965
 Total energy in the final basis set =    -7295.3143043965

 --------------------------------------------------------------
             Orbital Energies (a.u.) and Symmetries
 --------------------------------------------------------------

 Alpha MOs, Restricted
 -- Occupied --                  
******* -176.33 -165.74 -165.74 -165.73  -35.83  -31.32  -31.32
  1 A'    2 A'    3 A'    4 A'    1 A"    5 A'    6 A'    7 A'                 
-31.317 -24.751 -24.749 -24.732 -22.974 -22.972 -22.972 -22.968
  2 A"    8 A'    9 A'   10 A'   11 A'   12 A'    3 A"   13 A'                 
-22.968 -10.376 -10.323  -6.379  -4.793  -4.776  -4.776  -2.058
  4 A"   14 A'   15 A'   16 A'   17 A'   18 A'    5 A"   19 A'                 
 -2.053  -2.053  -2.039  -2.039  -1.327  -1.275  -1.266  -0.830
 20 A'    6 A"    7 A"   21 A'   22 A'   23 A'   24 A'   25 A'                 
 -0.708  -0.659  -0.619  -0.596  -0.564  -0.505  -0.501  -0.492
 26 A'   27 A'   28 A'   29 A'    8 A"   30 A'    9 A"   31 A'                 
 -0.483  -0.462  -0.402  -0.329  -0.301  -0.266
 10 A"   32 A'   33 A'   11 A"   34 A'   12 A"                                 
 -- Virtual --                   
 -0.070  -0.014  -0.003   0.018   0.037   0.055   0.083   0.084
 35 A'   13 A"   36 A'   37 A'   38 A'   14 A"   39 A'   40 A'                 
  0.089   0.093   0.123   0.172   0.193   0.197   0.202   0.219
 41 A'   15 A"   42 A'   43 A'   44 A'   16 A"   45 A'   46 A'                 
  0.236   0.247   0.271   0.282   0.288   0.301   0.320   0.322
 17 A"   47 A'   48 A'   49 A'   18 A"   50 A'   51 A'   19 A"                 
  0.331   0.366   0.372   0.387   0.403   0.407   0.434   0.454
 52 A'   53 A'   54 A'   20 A"   55 A'   21 A"   56 A'   57 A'                 
  0.468   0.515   0.525   0.640   0.648   0.657   0.714   0.778
 58 A'   22 A"   59 A'   60 A'   61 A'   23 A"   62 A'   63 A'                 
  0.808   0.884   0.931   1.092   1.108   1.228   1.236   1.309
 64 A'   65 A'   66 A'   24 A"   25 A"   26 A"   67 A'   27 A"                 
  1.321   1.347   1.363   1.369   1.373   1.378   1.406   1.439
 68 A'   69 A'   28 A"   70 A'   29 A"   71 A'   72 A'   73 A'                 
  1.443   1.516   1.542   1.611   1.629   1.818   1.842   1.858
 74 A'   75 A'   30 A"   76 A'   77 A'   78 A'   31 A"   79 A'                 
  1.911   1.956   2.127   2.214   2.543   2.770   2.839   3.009
 80 A'   81 A'   82 A'   83 A'   32 A"   33 A"   84 A'   85 A'                 
  3.094   3.376   3.711   3.726   3.732   3.752   3.753   3.795
 86 A'   87 A'   34 A"   35 A"   88 A'   36 A"   89 A'   90 A'                 
  3.837   3.911   3.942   3.968   3.970   3.993   4.011   4.078
 91 A'   37 A"   38 A"   92 A'   39 A"   40 A"   41 A"   93 A'                 
  4.114   4.212   4.259   4.389   4.511   4.820   4.913   5.974
 94 A'   95 A'   96 A'   97 A'   98 A'   99 A'  100 A'   42 A"                 
  6.005   6.061   6.210   6.243   6.281   6.287   6.324   6.358
101 A'  102 A'   43 A"   44 A"   45 A"  103 A'  104 A'  105 A'                 
  6.401   6.721   6.850  23.358  24.079  27.825  28.318  28.338
106 A'  107 A'  108 A'  109 A'  110 A'  111 A'   46 A"  112 A'                 
 28.370  28.511  28.523  28.540  28.584  28.687  66.695  66.704
113 A'   47 A"  114 A'   48 A"  115 A'  116 A'  117 A'  118 A'                 
 66.747 127.862 127.879 127.921 151.6231901.785
119 A'   49 A"  120 A'  121 A'  122 A'  123 A'                                 

 Beta MOs, Restricted
 -- Occupied --                  
******* -176.33 -165.74 -165.74 -165.73  -35.83  -31.32  -31.32
  1 A'    2 A'    3 A'    4 A'    1 A"    5 A'    6 A'    7 A'                 
-31.317 -24.751 -24.749 -24.732 -22.974 -22.972 -22.972 -22.968
  2 A"    8 A'    9 A'   10 A'   11 A'   12 A'    3 A"   13 A'                 
-22.968 -10.376 -10.323  -6.379  -4.793  -4.776  -4.776  -2.058
  4 A"   14 A'   15 A'   16 A'   17 A'   18 A'    5 A"   19 A'                 
 -2.053  -2.053  -2.039  -2.039  -1.327  -1.275  -1.266  -0.830
 20 A'    6 A"    7 A"   21 A'   22 A'   23 A'   24 A'   25 A'                 
 -0.708  -0.659  -0.619  -0.596  -0.564  -0.505  -0.501  -0.492
 26 A'   27 A'   28 A'   29 A'    8 A"   30 A'    9 A"   31 A'                 
 -0.483  -0.462  -0.402  -0.329  -0.301  -0.266
 10 A"   32 A'   33 A'   11 A"   34 A'   12 A"                                 
 -- Virtual --                   
 -0.070  -0.014  -0.003   0.018   0.037   0.055   0.083   0.084
 35 A'   13 A"   36 A'   37 A'   38 A'   14 A"   39 A'   40 A'                 
  0.089   0.093   0.123   0.172   0.193   0.197   0.202   0.219
 41 A'   15 A"   42 A'   43 A'   44 A'   16 A"   45 A'   46 A'                 
  0.236   0.247   0.271   0.282   0.288   0.301   0.320   0.322
 17 A"   47 A'   48 A'   49 A'   18 A"   50 A'   51 A'   19 A"                 
  0.331   0.366   0.372   0.387   0.403   0.407   0.434   0.454
 52 A'   53 A'   54 A'   20 A"   55 A'   21 A"   56 A'   57 A'                 
  0.468   0.515   0.525   0.640   0.648   0.657   0.714   0.778
 58 A'   22 A"   59 A'   60 A'   61 A'   23 A"   62 A'   63 A'                 
  0.808   0.884   0.931   1.092   1.108   1.228   1.236   1.309
 64 A'   65 A'   66 A'   24 A"   25 A"   26 A"   67 A'   27 A"                 
  1.321   1.347   1.363   1.369   1.373   1.378   1.406   1.439
 68 A'   69 A'   28 A"   70 A'   29 A"   71 A'   72 A'   73 A'                 
  1.443   1.516   1.542   1.611   1.629   1.818   1.842   1.858
 74 A'   75 A'   30 A"   76 A'   77 A'   78 A'   31 A"   79 A'                 
  1.911   1.956   2.127   2.214   2.543   2.770   2.839   3.009
 80 A'   81 A'   82 A'   83 A'   32 A"   33 A"   84 A'   85 A'                 
  3.094   3.376   3.711   3.726   3.732   3.752   3.753   3.795
 86 A'   87 A'   34 A"   35 A"   88 A'   36 A"   89 A'   90 A'                 
  3.837   3.911   3.942   3.968   3.970   3.993   4.011   4.078
 91 A'   37 A"   38 A"   92 A'   39 A"   40 A"   41 A"   93 A'                 
  4.114   4.212   4.259   4.389   4.511   4.820   4.913   5.974
 94 A'   95 A'   96 A'   97 A'   98 A'   99 A'  100 A'   42 A"                 
  6.005   6.061   6.210   6.243   6.281   6.287   6.324   6.358
101 A'  102 A'   43 A"   44 A"   45 A"  103 A'  104 A'  105 A'                 
  6.401   6.721   6.850  23.358  24.079  27.825  28.318  28.338
106 A'  107 A'  108 A'  109 A'  110 A'  111 A'   46 A"  112 A'                 
 28.370  28.511  28.523  28.540  28.584  28.687  66.695  66.704
113 A'   47 A"  114 A'   48 A"  115 A'  116 A'  117 A'  118 A'                 
 66.747 127.862 127.879 127.921 151.6231901.785
119 A'   49 A"  120 A'  121 A'  122 A'  123 A'                                 
 --------------------------------------------------------------

          Ground-State Mulliken Net Atomic Charges

     Atom                 Charge (a.u.)
  ----------------------------------------
      1 F                    -0.100681
      2 F                    -0.068681
      3 F                    -0.091673
      4 I                     0.140146
      5 C                     0.083826
      6 C                     0.037063
  ----------------------------------------
  Sum of atomic charges =    -0.000000

 -----------------------------------------------------------------
                    Cartesian Multipole Moments
 -----------------------------------------------------------------
    Charge (ESU x 10^10)
                -0.0000
    Dipole Moment (Debye)
         X      -0.7394      Y      -0.9084      Z      -0.0000
       Tot       1.1713
    Quadrupole Moments (Debye-Ang)
        XX     -54.0590     XY       1.8252     YY     -56.1776
        XZ      -0.0000     YZ      -0.0000     ZZ     -54.0236
    Octopole Moments (Debye-Ang^2)
       XXX     -29.8827    XXY       5.2735    XYY     -12.5652
       YYY      28.7235    XXZ      -0.0000    XYZ      -0.0000
       YYZ      -0.0000    XZZ      -3.3709    YZZ      12.3126
       ZZZ       0.0000
    Hexadecapole Moments (Debye-Ang^3)
      XXXX    -756.7128   XXXY     -86.5249   XXYY    -179.2003
      XYYY     -88.1165   YYYY    -347.1569   XXXZ      -0.0000
      XXYZ      -0.0000   XYYZ       0.0000   YYYZ      -0.0000
      XXZZ    -133.0318   XYZZ     -32.1868   YYZZ     -67.9636
      XZZZ      -0.0000   YZZZ      -0.0000   ZZZZ     -61.8488
 -----------------------------------------------------------------
 Calculating analytic gradient of the SCF energy
 Gradient of SCF Energy
            1           2           3           4           5           6
    1   0.0000279   0.0000894   0.0001189   0.0002820  -0.0001764  -0.0003418
    2  -0.0000483  -0.0001336  -0.0000994  -0.0001767   0.0001342   0.0003237
    3   0.0000000   0.0000000  -0.0000000  -0.0000000  -0.0000000   0.0000000
 Max gradient component =       3.418E-04
 RMS gradient           =       1.554E-04
 Gradient time:  CPU 7.82 s  wall 2.05 s
 Geometry Optimization Parameters
   NAtoms,    NIC,     NZ,  NCons,   NDum,   NFix, NCnnct, MaxDiis
        6      32       0       0       0       0       0       0

 Cartesian Hessian Update
 Hessian Updated using BFGS Update


** GEOMETRY OPTIMIZATION IN DELOCALIZED INTERNAL COORDINATES **
   Searching for a Minimum

   Optimization Cycle:  15

                       Coordinates (Angstroms)
     ATOM                X               Y               Z
      1  F         2.7600794662    1.0045731445    0.0000000000
      2  F         0.1708480468    1.8017528156    0.0000000000
      3  F         2.1905452985   -1.1069737671    0.0000000000
      4  I        -1.1296304526   -0.8270582529    0.0000000000
      5  C         1.7619051211    0.1404582126    0.0000000000
      6  C         0.4828603127    0.4961368170    0.0000000000
   Point Group: cs    Number of degrees of freedom:     9


   Energy is  -7295.314304397

 Hessian Updated using BFGS Update

  9 Hessian modes will be used to form the next step
  Hessian Eigenvalues:
     0.060862    0.119565    0.253297    0.262355    0.280362    0.392911
     0.423310    0.435912    0.575035

 Minimum Search - Taking Simple RFO Step
 Searching for Lamda that Minimizes Along All modes
 Value Taken    Lamda =  -0.00000291
 Step Taken.  Stepsize is  0.005502

                             Maximum     Tolerance    Cnvgd?
         Gradient           0.000406      0.000300      NO
         Displacement       0.003979      0.001200      NO
         Energy change     -0.000013      0.000001      NO


 New Cartesian Coordinates Obtained by Inverse Iteration

 Displacement from previous Coordinates is:  0.008228
 ----------------------------------------------------------------
             Standard Nuclear Orientation (Angstroms)
    I     Atom           X                Y                Z
 ----------------------------------------------------------------
    1      F       2.7597926487     1.0055506631     0.0000000000
    2      F       0.1705659557     1.8004532521     0.0000000000
    3      F       2.1924091731    -1.1067863872     0.0000000000
    4      I      -1.1323376873    -0.8253877923     0.0000000000
    5      C       1.7627194839     0.1400927368     0.0000000000
    6      C       0.4834582188     0.4949664972     0.0000000000
 ----------------------------------------------------------------
 Molecular Point Group                 Cs    NOp =  2
 Largest Abelian Subgroup              Cs    NOp =  2
 Nuclear Repulsion Energy =   519.5755018327 hartrees
 There are       46 alpha and       46 beta electrons
 Applying Cartesian multipole field
    Component          Value
    ---------          -----
     (2,0,0)        1.00000E-11
     (0,2,0)        2.00000E-11
     (0,0,2)       -3.00000E-11
 Nucleus-field energy     =     0.0000000134 hartrees
 Requested basis set is 6-311++G(d,p)
 There are 54 shells and 172 basis functions
 A cutoff of  1.0D-11 yielded   1216 shell pairs
 There are     12901 function pairs (     14396 Cartesian)
 Smallest overlap matrix eigenvalue = 8.29E-05
 Guess MOs from SCF MO coefficient file

 -----------------------------------------------------------------------
  General SCF calculation program by
  Eric Jon Sundstrom, Paul Horn, Yuezhi Mao, Dmitri Zuev, Alec White,
  David Stuck, Shaama M.S., Shane Yost, Joonho Lee, David Small,
  Daniel Levine, Susi Lehtola, Hugh Burton, Evgeny Epifanovsky
 -----------------------------------------------------------------------
 Exchange:     0.2000 Hartree-Fock + 0.0800 Slater + 0.7200 B88
 Correlation:  0.1900 VWN1RPA + 0.8100 LYP
 Using SG-1 standard quadrature grid
 using 4 threads for integral computing
 -------------------------------------------------------
 OpenMP Integral computing Module                
 Release: version 2.0, May 2017, Q-Chem Inc. Pleasanton 
 -------------------------------------------------------
 -------------------------------------------------------
 OpenMP BLAS3 based DFT computing Module                
 Release: version 1.0, May 2013, Q-Chem Inc. Pittsburgh 
 -------------------------------------------------------
 A restricted SCF calculation will be
 performed using DIIS
 SCF converges when DIIS error is below 1.0e-08
 ---------------------------------------
  Cycle       Energy         DIIS error
 ---------------------------------------
    1   -7295.3143032008      2.40e-05  
    2   -7295.3143060585      6.37e-06  
    3   -7295.3143060214      7.17e-06  
    4   -7295.3143061740      2.43e-06  
    5   -7295.3143061944      5.51e-07  
    6   -7295.3143061953      1.74e-07  
    7   -7295.3143061954      3.85e-08  
    8   -7295.3143061954      1.91e-08  
    9   -7295.3143061954      2.68e-09  Convergence criterion met
 ---------------------------------------
 SCF time:   CPU 18.79s  wall 5.00s 
 SCF   energy in the final basis set =    -7295.3143061954
 Total energy in the final basis set =    -7295.3143061954

 --------------------------------------------------------------
             Orbital Energies (a.u.) and Symmetries
 --------------------------------------------------------------

 Alpha MOs, Restricted
 -- Occupied --                  
******* -176.33 -165.74 -165.74 -165.73  -35.83  -31.32  -31.32
  1 A'    2 A'    3 A'    4 A'    1 A"    5 A'    6 A'    7 A'                 
-31.317 -24.751 -24.749 -24.732 -22.974 -22.972 -22.972 -22.968
  2 A"    8 A'    9 A'   10 A'   11 A'   12 A'    3 A"   13 A'                 
-22.968 -10.376 -10.323  -6.379  -4.793  -4.776  -4.776  -2.058
  4 A"   14 A'   15 A'   16 A'   17 A'   18 A'    5 A"   19 A'                 
 -2.053  -2.053  -2.039  -2.039  -1.327  -1.275  -1.266  -0.830
 20 A'    6 A"    7 A"   21 A'   22 A'   23 A'   24 A'   25 A'                 
 -0.708  -0.659  -0.619  -0.596  -0.564  -0.505  -0.501  -0.492
 26 A'   27 A'   28 A'   29 A'    8 A"   30 A'    9 A"   31 A'                 
 -0.483  -0.462  -0.402  -0.329  -0.301  -0.266
 10 A"   32 A'   33 A'   11 A"   34 A'   12 A"                                 
 -- Virtual --                   
 -0.070  -0.014  -0.003   0.018   0.037   0.055   0.083   0.084
 35 A'   13 A"   36 A'   37 A'   38 A'   14 A"   39 A'   40 A'                 
  0.089   0.093   0.123   0.172   0.193   0.197   0.202   0.218
 41 A'   15 A"   42 A'   43 A'   44 A'   16 A"   45 A'   46 A'                 
  0.236   0.247   0.271   0.282   0.288   0.301   0.320   0.322
 17 A"   47 A'   48 A'   49 A'   18 A"   50 A'   51 A'   19 A"                 
  0.331   0.366   0.372   0.387   0.404   0.406   0.434   0.454
 52 A'   53 A'   54 A'   20 A"   55 A'   21 A"   56 A'   57 A'                 
  0.468   0.515   0.525   0.640   0.648   0.657   0.714   0.778
 58 A'   22 A"   59 A'   60 A'   61 A'   23 A"   62 A'   63 A'                 
  0.808   0.884   0.931   1.092   1.108   1.228   1.236   1.309
 64 A'   65 A'   66 A'   24 A"   25 A"   26 A"   67 A'   27 A"                 
  1.322   1.347   1.364   1.369   1.373   1.378   1.406   1.439
 68 A'   69 A'   28 A"   70 A'   29 A"   71 A'   72 A'   73 A'                 
  1.443   1.516   1.542   1.612   1.629   1.818   1.842   1.858
 74 A'   75 A'   30 A"   76 A'   77 A'   78 A'   31 A"   79 A'                 
  1.911   1.956   2.127   2.214   2.543   2.770   2.838   3.010
 80 A'   81 A'   82 A'   83 A'   32 A"   33 A"   84 A'   85 A'                 
  3.094   3.376   3.711   3.726   3.732   3.752   3.753   3.795
 86 A'   87 A'   34 A"   35 A"   88 A'   36 A"   89 A'   90 A'                 
  3.837   3.911   3.942   3.967   3.970   3.993   4.011   4.078
 91 A'   37 A"   38 A"   92 A'   39 A"   40 A"   41 A"   93 A'                 
  4.114   4.212   4.259   4.389   4.511   4.820   4.913   5.974
 94 A'   95 A'   96 A'   97 A'   98 A'   99 A'  100 A'   42 A"                 
  6.005   6.061   6.210   6.243   6.281   6.287   6.324   6.358
101 A'  102 A'   43 A"   44 A"   45 A"  103 A'  104 A'  105 A'                 
  6.400   6.721   6.850  23.358  24.079  27.825  28.318  28.338
106 A'  107 A'  108 A'  109 A'  110 A'  111 A'   46 A"  112 A'                 
 28.370  28.511  28.523  28.540  28.584  28.688  66.695  66.704
113 A'   47 A"  114 A'   48 A"  115 A'  116 A'  117 A'  118 A'                 
 66.747 127.862 127.879 127.921 151.6231901.785
119 A'   49 A"  120 A'  121 A'  122 A'  123 A'                                 

 Beta MOs, Restricted
 -- Occupied --                  
******* -176.33 -165.74 -165.74 -165.73  -35.83  -31.32  -31.32
  1 A'    2 A'    3 A'    4 A'    1 A"    5 A'    6 A'    7 A'                 
-31.317 -24.751 -24.749 -24.732 -22.974 -22.972 -22.972 -22.968
  2 A"    8 A'    9 A'   10 A'   11 A'   12 A'    3 A"   13 A'                 
-22.968 -10.376 -10.323  -6.379  -4.793  -4.776  -4.776  -2.058
  4 A"   14 A'   15 A'   16 A'   17 A'   18 A'    5 A"   19 A'                 
 -2.053  -2.053  -2.039  -2.039  -1.327  -1.275  -1.266  -0.830
 20 A'    6 A"    7 A"   21 A'   22 A'   23 A'   24 A'   25 A'                 
 -0.708  -0.659  -0.619  -0.596  -0.564  -0.505  -0.501  -0.492
 26 A'   27 A'   28 A'   29 A'    8 A"   30 A'    9 A"   31 A'                 
 -0.483  -0.462  -0.402  -0.329  -0.301  -0.266
 10 A"   32 A'   33 A'   11 A"   34 A'   12 A"                                 
 -- Virtual --                   
 -0.070  -0.014  -0.003   0.018   0.037   0.055   0.083   0.084
 35 A'   13 A"   36 A'   37 A'   38 A'   14 A"   39 A'   40 A'                 
  0.089   0.093   0.123   0.172   0.193   0.197   0.202   0.218
 41 A'   15 A"   42 A'   43 A'   44 A'   16 A"   45 A'   46 A'                 
  0.236   0.247   0.271   0.282   0.288   0.301   0.320   0.322
 17 A"   47 A'   48 A'   49 A'   18 A"   50 A'   51 A'   19 A"                 
  0.331   0.366   0.372   0.387   0.404   0.406   0.434   0.454
 52 A'   53 A'   54 A'   20 A"   55 A'   21 A"   56 A'   57 A'                 
  0.468   0.515   0.525   0.640   0.648   0.657   0.714   0.778
 58 A'   22 A"   59 A'   60 A'   61 A'   23 A"   62 A'   63 A'                 
  0.808   0.884   0.931   1.092   1.108   1.228   1.236   1.309
 64 A'   65 A'   66 A'   24 A"   25 A"   26 A"   67 A'   27 A"                 
  1.322   1.347   1.364   1.369   1.373   1.378   1.406   1.439
 68 A'   69 A'   28 A"   70 A'   29 A"   71 A'   72 A'   73 A'                 
  1.443   1.516   1.542   1.612   1.629   1.818   1.842   1.858
 74 A'   75 A'   30 A"   76 A'   77 A'   78 A'   31 A"   79 A'                 
  1.911   1.956   2.127   2.214   2.543   2.770   2.838   3.010
 80 A'   81 A'   82 A'   83 A'   32 A"   33 A"   84 A'   85 A'                 
  3.094   3.376   3.711   3.726   3.732   3.752   3.753   3.795
 86 A'   87 A'   34 A"   35 A"   88 A'   36 A"   89 A'   90 A'                 
  3.837   3.911   3.942   3.967   3.970   3.993   4.011   4.078
 91 A'   37 A"   38 A"   92 A'   39 A"   40 A"   41 A"   93 A'                 
  4.114   4.212   4.259   4.389   4.511   4.820   4.913   5.974
 94 A'   95 A'   96 A'   97 A'   98 A'   99 A'  100 A'   42 A"                 
  6.005   6.061   6.210   6.243   6.281   6.287   6.324   6.358
101 A'  102 A'   43 A"   44 A"   45 A"  103 A'  104 A'  105 A'                 
  6.400   6.721   6.850  23.358  24.079  27.825  28.318  28.338
106 A'  107 A'  108 A'  109 A'  110 A'  111 A'   46 A"  112 A'                 
 28.370  28.511  28.523  28.540  28.584  28.688  66.695  66.704
113 A'   47 A"  114 A'   48 A"  115 A'  116 A'  117 A'  118 A'                 
 66.747 127.862 127.879 127.921 151.6231901.785
119 A'   49 A"  120 A'  121 A'  122 A'  123 A'                                 
 --------------------------------------------------------------

          Ground-State Mulliken Net Atomic Charges

     Atom                 Charge (a.u.)
  ----------------------------------------
      1 F                    -0.100664
      2 F                    -0.068336
      3 F                    -0.091802
      4 I                     0.140044
      5 C                     0.084276
      6 C                     0.036482
  ----------------------------------------
  Sum of atomic charges =     0.000000

 -----------------------------------------------------------------
                    Cartesian Multipole Moments
 -----------------------------------------------------------------
    Charge (ESU x 10^10)
                -0.0000
    Dipole Moment (Debye)
         X      -0.7390      Y      -0.9089      Z      -0.0000
       Tot       1.1714
    Quadrupole Moments (Debye-Ang)
        XX     -54.0412     XY       1.8215     YY     -56.1895
        XZ      -0.0000     YZ       0.0000     ZZ     -54.0251
    Octopole Moments (Debye-Ang^2)
       XXX     -29.7361    XXY       5.2216    XYY     -12.4867
       YYY      28.6448    XXZ      -0.0000    XYZ       0.0000
       YYZ       0.0000    XZZ      -3.3068    YZZ      12.2735
       ZZZ      -0.0000
    Hexadecapole Moments (Debye-Ang^3)
      XXXX    -757.8213   XXXY     -86.4870   XXYY    -179.3437
      XYYY     -88.2003   YYYY    -346.6509   XXXZ      -0.0000
      XXYZ       0.0000   XYYZ      -0.0000   YYYZ       0.0000
      XXZZ    -133.2508   XYZZ     -32.1939   YYZZ     -67.8678
      XZZZ       0.0000   YZZZ       0.0000   ZZZZ     -61.8535
 -----------------------------------------------------------------
 Calculating analytic gradient of the SCF energy
 Gradient of SCF Energy
            1           2           3           4           5           6
    1  -0.0000011  -0.0000719   0.0000834   0.0000867  -0.0000202  -0.0000770
    2   0.0000225  -0.0001904  -0.0000103  -0.0001212   0.0000512   0.0002482
    3  -0.0000000   0.0000000   0.0000000  -0.0000000  -0.0000000   0.0000000
 Max gradient component =       2.482E-04
 RMS gradient           =       8.875E-05
 Gradient time:  CPU 7.81 s  wall 2.05 s
 Geometry Optimization Parameters
   NAtoms,    NIC,     NZ,  NCons,   NDum,   NFix, NCnnct, MaxDiis
        6      32       0       0       0       0       0       0

 Cartesian Hessian Update
 Hessian Updated using BFGS Update


** GEOMETRY OPTIMIZATION IN DELOCALIZED INTERNAL COORDINATES **
   Searching for a Minimum

   Optimization Cycle:  16

                       Coordinates (Angstroms)
     ATOM                X               Y               Z
      1  F         2.7597926487    1.0055506631    0.0000000000
      2  F         0.1705659557    1.8004532521    0.0000000000
      3  F         2.1924091731   -1.1067863872    0.0000000000
      4  I        -1.1323376873   -0.8253877923    0.0000000000
      5  C         1.7627194839    0.1400927368    0.0000000000
      6  C         0.4834582188    0.4949664972    0.0000000000
   Point Group: cs    Number of degrees of freedom:     9


   Energy is  -7295.314306195

 Hessian Updated using BFGS Update

  9 Hessian modes will be used to form the next step
  Hessian Eigenvalues:
     0.057331    0.123979    0.218576    0.253589    0.274601    0.379925
     0.420161    0.433639    0.575557

 Minimum Search - Taking Simple RFO Step
 Searching for Lamda that Minimizes Along All modes
 Value Taken    Lamda =   0.00000000
 Step Taken.  Stepsize is  0.001801

                             Maximum     Tolerance    Cnvgd?
         Gradient           0.000193      0.000300     YES
         Displacement       0.001143      0.001200     YES
         Energy change     -0.000002      0.000001      NO


                       Distance Matrix (Angstroms)
             F (  1)   F (  2)   F (  3)   I (  4)   C (  5)
   F (  2)  2.708499
   F (  3)  2.187211  3.541171
   I (  4)  4.301281  2.931314  3.336634
   C (  5)  1.320293  2.300380  1.318841  3.051804
   C (  6)  2.332894  1.342459  2.342248  2.086656  1.327571

 Final energy is   -7295.3143061953897     


 ******************************
 **  OPTIMIZATION CONVERGED  **
 ******************************

                       Coordinates (Angstroms)
     ATOM                X               Y               Z
      1  F         2.7597926487    1.0055506631    0.0000000000
      2  F         0.1705659557    1.8004532521    0.0000000000
      3  F         2.1924091731   -1.1067863872    0.0000000000
      4  I        -1.1323376873   -0.8253877923    0.0000000000
      5  C         1.7627194839    0.1400927368    0.0000000000
      6  C         0.4834582188    0.4949664972    0.0000000000

Z-matrix Print:
$molecule
0 1
I 
C  1 2.086656
C  2 1.327571 1 125.241590
F  3 1.318841 2 124.518866 1 -0.000000 0
F  3 1.320293 2 123.537779 1 -180.000000 0
F  2 1.342459 1 115.776004 3 -180.000000 0
$end


 --------------------------------------------------------------
             Orbital Energies (a.u.) and Symmetries
 --------------------------------------------------------------

 Alpha MOs, Restricted
 -- Occupied --                  
******* -176.33 -165.74 -165.74 -165.73  -35.83  -31.32  -31.32
  1 A'    2 A'    3 A'    4 A'    1 A"    5 A'    6 A'    7 A'                 
-31.317 -24.751 -24.749 -24.732 -22.974 -22.972 -22.972 -22.968
  2 A"    8 A'    9 A'   10 A'   11 A'   12 A'    3 A"   13 A'                 
-22.968 -10.376 -10.323  -6.379  -4.793  -4.776  -4.776  -2.058
  4 A"   14 A'   15 A'   16 A'   17 A'   18 A'    5 A"   19 A'                 
 -2.053  -2.053  -2.039  -2.039  -1.327  -1.275  -1.266  -0.830
 20 A'    6 A"    7 A"   21 A'   22 A'   23 A'   24 A'   25 A'                 
 -0.708  -0.659  -0.619  -0.596  -0.564  -0.505  -0.501  -0.492
 26 A'   27 A'   28 A'   29 A'    8 A"   30 A'    9 A"   31 A'                 
 -0.483  -0.462  -0.402  -0.329  -0.301  -0.266
 10 A"   32 A'   33 A'   11 A"   34 A'   12 A"                                 
 -- Virtual --                   
 -0.070  -0.014  -0.003   0.018   0.037   0.055   0.083   0.084
 35 A'   13 A"   36 A'   37 A'   38 A'   14 A"   39 A'   40 A'                 
  0.089   0.093   0.123   0.172   0.193   0.197   0.202   0.218
 41 A'   15 A"   42 A'   43 A'   44 A'   16 A"   45 A'   46 A'                 
  0.236   0.247   0.271   0.282   0.288   0.301   0.320   0.322
 17 A"   47 A'   48 A'   49 A'   18 A"   50 A'   51 A'   19 A"                 
  0.331   0.366   0.372   0.387   0.404   0.406   0.434   0.454
 52 A'   53 A'   54 A'   20 A"   55 A'   21 A"   56 A'   57 A'                 
  0.468   0.515   0.525   0.640   0.648   0.657   0.714   0.778
 58 A'   22 A"   59 A'   60 A'   61 A'   23 A"   62 A'   63 A'                 
  0.808   0.884   0.931   1.092   1.108   1.228   1.236   1.309
 64 A'   65 A'   66 A'   24 A"   25 A"   26 A"   67 A'   27 A"                 
  1.322   1.347   1.364   1.369   1.373   1.378   1.406   1.439
 68 A'   69 A'   28 A"   70 A'   29 A"   71 A'   72 A'   73 A'                 
  1.443   1.516   1.542   1.612   1.629   1.818   1.842   1.858
 74 A'   75 A'   30 A"   76 A'   77 A'   78 A'   31 A"   79 A'                 
  1.911   1.956   2.127   2.214   2.543   2.770   2.838   3.010
 80 A'   81 A'   82 A'   83 A'   32 A"   33 A"   84 A'   85 A'                 
  3.094   3.376   3.711   3.726   3.732   3.752   3.753   3.795
 86 A'   87 A'   34 A"   35 A"   88 A'   36 A"   89 A'   90 A'                 
  3.837   3.911   3.942   3.967   3.970   3.993   4.011   4.078
 91 A'   37 A"   38 A"   92 A'   39 A"   40 A"   41 A"   93 A'                 
  4.114   4.212   4.259   4.389   4.511   4.820   4.913   5.974
 94 A'   95 A'   96 A'   97 A'   98 A'   99 A'  100 A'   42 A"                 
  6.005   6.061   6.210   6.243   6.281   6.287   6.324   6.358
101 A'  102 A'   43 A"   44 A"   45 A"  103 A'  104 A'  105 A'                 
  6.400   6.721   6.850  23.358  24.079  27.825  28.318  28.338
106 A'  107 A'  108 A'  109 A'  110 A'  111 A'   46 A"  112 A'                 
 28.370  28.511  28.523  28.540  28.584  28.688  66.695  66.704
113 A'   47 A"  114 A'   48 A"  115 A'  116 A'  117 A'  118 A'                 
 66.747 127.862 127.879 127.921 151.6231901.785
119 A'   49 A"  120 A'  121 A'  122 A'  123 A'                                 

 Beta MOs, Restricted
 -- Occupied --                  
******* -176.33 -165.74 -165.74 -165.73  -35.83  -31.32  -31.32
  1 A'    2 A'    3 A'    4 A'    1 A"    5 A'    6 A'    7 A'                 
-31.317 -24.751 -24.749 -24.732 -22.974 -22.972 -22.972 -22.968
  2 A"    8 A'    9 A'   10 A'   11 A'   12 A'    3 A"   13 A'                 
-22.968 -10.376 -10.323  -6.379  -4.793  -4.776  -4.776  -2.058
  4 A"   14 A'   15 A'   16 A'   17 A'   18 A'    5 A"   19 A'                 
 -2.053  -2.053  -2.039  -2.039  -1.327  -1.275  -1.266  -0.830
 20 A'    6 A"    7 A"   21 A'   22 A'   23 A'   24 A'   25 A'                 
 -0.708  -0.659  -0.619  -0.596  -0.564  -0.505  -0.501  -0.492
 26 A'   27 A'   28 A'   29 A'    8 A"   30 A'    9 A"   31 A'                 
 -0.483  -0.462  -0.402  -0.329  -0.301  -0.266
 10 A"   32 A'   33 A'   11 A"   34 A'   12 A"                                 
 -- Virtual --                   
 -0.070  -0.014  -0.003   0.018   0.037   0.055   0.083   0.084
 35 A'   13 A"   36 A'   37 A'   38 A'   14 A"   39 A'   40 A'                 
  0.089   0.093   0.123   0.172   0.193   0.197   0.202   0.218
 41 A'   15 A"   42 A'   43 A'   44 A'   16 A"   45 A'   46 A'                 
  0.236   0.247   0.271   0.282   0.288   0.301   0.320   0.322
 17 A"   47 A'   48 A'   49 A'   18 A"   50 A'   51 A'   19 A"                 
  0.331   0.366   0.372   0.387   0.404   0.406   0.434   0.454
 52 A'   53 A'   54 A'   20 A"   55 A'   21 A"   56 A'   57 A'                 
  0.468   0.515   0.525   0.640   0.648   0.657   0.714   0.778
 58 A'   22 A"   59 A'   60 A'   61 A'   23 A"   62 A'   63 A'                 
  0.808   0.884   0.931   1.092   1.108   1.228   1.236   1.309
 64 A'   65 A'   66 A'   24 A"   25 A"   26 A"   67 A'   27 A"                 
  1.322   1.347   1.364   1.369   1.373   1.378   1.406   1.439
 68 A'   69 A'   28 A"   70 A'   29 A"   71 A'   72 A'   73 A'                 
  1.443   1.516   1.542   1.612   1.629   1.818   1.842   1.858
 74 A'   75 A'   30 A"   76 A'   77 A'   78 A'   31 A"   79 A'                 
  1.911   1.956   2.127   2.214   2.543   2.770   2.838   3.010
 80 A'   81 A'   82 A'   83 A'   32 A"   33 A"   84 A'   85 A'                 
  3.094   3.376   3.711   3.726   3.732   3.752   3.753   3.795
 86 A'   87 A'   34 A"   35 A"   88 A'   36 A"   89 A'   90 A'                 
  3.837   3.911   3.942   3.967   3.970   3.993   4.011   4.078
 91 A'   37 A"   38 A"   92 A'   39 A"   40 A"   41 A"   93 A'                 
  4.114   4.212   4.259   4.389   4.511   4.820   4.913   5.974
 94 A'   95 A'   96 A'   97 A'   98 A'   99 A'  100 A'   42 A"                 
  6.005   6.061   6.210   6.243   6.281   6.287   6.324   6.358
101 A'  102 A'   43 A"   44 A"   45 A"  103 A'  104 A'  105 A'                 
  6.400   6.721   6.850  23.358  24.079  27.825  28.318  28.338
106 A'  107 A'  108 A'  109 A'  110 A'  111 A'   46 A"  112 A'                 
 28.370  28.511  28.523  28.540  28.584  28.688  66.695  66.704
113 A'   47 A"  114 A'   48 A"  115 A'  116 A'  117 A'  118 A'                 
 66.747 127.862 127.879 127.921 151.6231901.785
119 A'   49 A"  120 A'  121 A'  122 A'  123 A'                                 
 --------------------------------------------------------------

          Ground-State Mulliken Net Atomic Charges

     Atom                 Charge (a.u.)
  ----------------------------------------
      1 F                    -0.100664
      2 F                    -0.068336
      3 F                    -0.091802
      4 I                     0.140044
      5 C                     0.084276
      6 C                     0.036482
  ----------------------------------------
  Sum of atomic charges =     0.000000

 -----------------------------------------------------------------
                    Cartesian Multipole Moments
 -----------------------------------------------------------------
    Charge (ESU x 10^10)
                -0.0000
    Dipole Moment (Debye)
         X      -0.7390      Y      -0.9089      Z      -0.0000
       Tot       1.1714
    Quadrupole Moments (Debye-Ang)
        XX     -54.0412     XY       1.8215     YY     -56.1895
        XZ      -0.0000     YZ       0.0000     ZZ     -54.0251
    Octopole Moments (Debye-Ang^2)
       XXX     -29.7361    XXY       5.2216    XYY     -12.4867
       YYY      28.6448    XXZ      -0.0000    XYZ       0.0000
       YYZ       0.0000    XZZ      -3.3068    YZZ      12.2735
       ZZZ      -0.0000
    Hexadecapole Moments (Debye-Ang^3)
      XXXX    -757.8213   XXXY     -86.4870   XXYY    -179.3437
      XYYY     -88.2003   YYYY    -346.6509   XXXZ      -0.0000
      XXYZ       0.0000   XYYZ      -0.0000   YYYZ       0.0000
      XXZZ    -133.2508   XYZZ     -32.1939   YYZZ     -67.8678
      XZZZ       0.0000   YZZZ       0.0000   ZZZZ     -61.8535
 -----------------------------------------------------------------
Archival summary:
1\1\TWL01\OPT\ProcedureUnspecified\BasisUnspecified\132\taweetha\TueAug2801:30:082018TueAug2801:30:082018\0\\#,OPT,ProcedureUnspecified,BasisUnspecified,\\0,1\I\C,1,2.08666\C,2,1.32757,1,125.242\F,3,1.31884,2,124.519,1,-0,0\F,3,1.32029,2,123.538,1,-180,0\F,2,1.34246,1,115.776,3,-180,0\\\@

 Total job time:  141.81s(wall), 521.03s(cpu) 
 Tue Aug 28 01:30:08 2018

        *************************************************************
        *                                                           *
        *  Thank you very much for using Q-Chem.  Have a nice day.  *
        *                                                           *
        *************************************************************


 
User input: 2 of 2 
 
Q-Chem Developer Version!
                  Welcome to Q-Chem
     A Quantum Leap Into The Future Of Chemistry


 Q-Chem 5.1, Q-Chem, Inc., Pleasanton, CA (2018)

 Yihan Shao,  Zhengting Gan,  E. Epifanovsky,  A. T. B. Gilbert,  M. Wormit,  
 J. Kussmann,  A. W. Lange,  A. Behn,  Jia Deng,  Xintian Feng,  D. Ghosh,  
 M. Goldey,  P. R. Horn,  L. D. Jacobson,  I. Kaliman,  T. Kus,  A. Landau,  
 Jie Liu,  E. I. Proynov,  R. M. Richard,  R. P. Steele,  E. J. Sundstrom,  
 H. L. Woodcock III,  P. M. Zimmerman,  D. Zuev,  B. Albrecht,  E. Alguire,  
 S. A. Baeppler,  D. Barton,  Z. Benda,  Y. A. Bernard,  E. J. Berquist,  
 K. B. Bravaya,  H. Burton,  D. Casanova,  Chun-Min Chang,  Yunqing Chen,  
 A. Chien,  K. D. Closser,  M. P. Coons,  S. Coriani,  S. Dasgupta,  
 A. L. Dempwolff,  M. Diedenhofen,  Hainam Do,  R. G. Edgar,  Po-Tung Fang,  
 S. Faraji,  S. Fatehi,  Qingguo Feng,  K. D. Fenk,  J. Fosso-Tande,  
 Qinghui Ge,  A. Ghysels,  G. Gidofalvi,  J. Gomes,  J. Gonthier,  A. Gunina,  
 D. Hait,  M. W. D. Hanson-Heine,  P. H. P. Harbach,  A. W. Hauser,  
 J. E. Herr,  E. G. Hohenstein,  Z. C. Holden,  Kerwin Hui,  B. C. Huynh,  
 T.-C. Jagau,  Hyunjun Ji,  B. Kaduk,  K. Khistyaev,  Jaehoon Kim,  
 P. Klunzinger,  K. Koh,  D. Kosenkov,  L. Koulias,  T. Kowalczyk,  
 C. M. Krauter,  A. Kunitsa,  Ka Un Lao,  A. Laurent,  K. V. Lawler,  
 Joonho Lee,  D. Lefrancois,  S. Lehtola,  D. S. Levine,  Yi-Pei Li,  
 You-Sheng Lin,  Fenglai Liu,  E. Livshits,  A. Luenser,  P. Manohar,  
 E. Mansoor,  S. F. Manzer,  Shan-Ping Mao,  Yuezhi Mao,  N. Mardirossian,  
 A. V. Marenich,  T. Markovich,  L. A. Martinez-Martinez,  S. A. Maurer,  
 N. J. Mayhall,  S. C. McKenzie,  J.-M. Mewes,  A. F. Morrison,  
 J. W. Mullinax,  K. Nanda,  T. S. Nguyen-Beck,  R. Olivares-Amaya,  
 J. A. Parkhill,  T. M. Perrine,  F. Plasser,  P. Pokhilko,  S. Prager,  
 A. Prociuk,  E. Ramos,  D. R. Rehn,  F. Rob,  M. Schneider,  N. Sergueev,  
 S. M. Sharada,  S. Sharma,  D. W. Small,  T. Stauch,  T. Stein,  
 Yu-Chuan Su,  A. J. W. Thom,  A. Tkatchenko,  T. Tsuchimochi,  N. M. Tubman,  
 L. Vogt,  M. L. Vidal,  O. Vydrov,  M. A. Watson,  J. Wenzel,  
 M. de Wergifosse,  T. A. Wesolowski,  A. White,  J. Witte,  A. Yamada,  
 Jun Yang,  K. Yao,  S. Yeganeh,  S. R. Yost,  Zhi-Qiang You,  A. Zech,  
 Igor Ying Zhang,  Xing Zhang,  Yan Zhao,  Ying Zhu,  B. R. Brooks,  
 G. K. L. Chan,  C. J. Cramer,  M. S. Gordon,  W. J. Hehre,  A. Klamt,  
 M. W. Schmidt,  C. D. Sherrill,  D. G. Truhlar,  A. Aspuru-Guzik,  R. Baer,  
 A. T. Bell,  N. A. Besley,  Jeng-Da Chai,  A. E. DePrince, III,  
 R. A. DiStasio Jr.,  A. Dreuw,  B. D. Dunietz,  T. R. Furlani,  
 Chao-Ping Hsu,  Yousung Jung,  Jing Kong,  D. S. Lambrecht,  WanZhen Liang,  
 C. Ochsenfeld,  V. A. Rassolov,  L. V. Slipchenko,  J. E. Subotnik,  
 T. Van Voorhis,  J. M. Herbert,  A. I. Krylov,  P. M. W. Gill,  M. Head-Gordon

 Contributors to earlier versions of Q-Chem not listed above: 
 R. D. Adamson,  B. Austin,  J. Baker,  G. J. O. Beran,  K. Brandhorst,  
 S. T. Brown,  E. F. C. Byrd,  A. K. Chakraborty,  C.-L. Cheng,  
 Siu Hung Chien,  D. M. Chipman,  D. L. Crittenden,  H. Dachsel,  
 R. J. Doerksen,  A. D. Dutoi,  L. Fusti-Molnar,  W. A. Goddard III,  
 A. Golubeva-Zadorozhnaya,  S. R. Gwaltney,  G. Hawkins,  A. Heyden,  
 S. Hirata,  G. Kedziora,  F. J. Keil,  C. Kelley,  Jihan Kim,  R. A. King,  
 R. Z. Khaliullin,  P. P. Korambath,  W. Kurlancheek,  A. M. Lee,  M. S. Lee,  
 S. V. Levchenko,  Ching Yeh Lin,  D. Liotard,  R. C. Lochan,  I. Lotan,  
 P. E. Maslen,  N. Nair,  D. P. O'Neill,  D. Neuhauser,  E. Neuscamman,  
 C. M. Oana,  R. Olson,  B. Peters,  R. Peverati,  P. A. Pieniazek,  
 Y. M. Rhee,  J. Ritchie,  M. A. Rohrdanz,  E. Rosta,  N. J. Russ,  
 H. F. Schaefer III,  N. E. Schultz,  N. Shenvi,  A. C. Simmonett,  A. Sodt,  
 D. Stuck,  K. S. Thanthiriwatte,  V. Vanovschi,  Tao Wang,  A. Warshel,  
 C. F. Williams,  Q. Wu,  X. Xu,  W. Zhang

 Please cite Q-Chem as follows:
 Y. Shao et al., Mol. Phys. 113, 184-215 (2015)
 DOI: 10.1080/00268976.2014.952696

 Q-Chem 5.1.1 for Intel X86 EM64T Linux

 Parts of Q-Chem use Armadillo 8.300.2 (Tropical Shenanigans).
 http://arma.sourceforge.net/

 Q-Chem begins on Tue Aug 28 01:30:08 2018  

Host: 
0

     Scratch files written to /scratch/taweetham/qchem10003//
The previous job contains 0 fragments, simply inherited here
Input Ideriv = 2
Curr. Ideriv = -1
Max.  Ideriv = 2

Checking the input file for inconsistencies... 	...done.

--------------------------------------------------------------
User input:
--------------------------------------------------------------

$molecule
read
$end

$rem
   SCF_GUESS 	READ
   JOB_TYPE 	FREQUENCY
   BASIS 	6-311++G**
   EXCHANGE 	B3LYP
   MEM_TOTAL	7500	
$end


--------------------------------------------------------------
 ----------------------------------------------------------------
             Standard Nuclear Orientation (Angstroms)
    I     Atom           X                Y                Z
 ----------------------------------------------------------------
    1      F       3.0404899025     0.1391486091    -0.0000000000
    2      F       0.9409115259     1.8502113299    -0.0000000000
    3      F       1.7197210326    -1.6042565116     0.0000000000
    4      I      -1.2545715108    -0.0920691156     0.0000000000
    5      C       1.7909788613    -0.2873422772     0.0000000000
    6      C       0.7393857926     0.5229643241    -0.0000000000
 ----------------------------------------------------------------
 Molecular Point Group                 Cs    NOp =  2
 Largest Abelian Subgroup              Cs    NOp =  2
 Nuclear Repulsion Energy =   519.5755018327 hartrees
 There are       46 alpha and       46 beta electrons
 Requested basis set is 6-311++G(d,p)
 There are 54 shells and 172 basis functions

 Total QAlloc Memory Limit   7500 MB
 Mega-Array Size       188 MB
 MEM_STATIC part       192 MB

                       Distance Matrix (Angstroms)
             F (  1)   F (  2)   F (  3)   I (  4)   C (  5)
   F (  2)  2.708499
   F (  3)  2.187211  3.541171
   I (  4)  4.301281  2.931314  3.336634
   C (  5)  1.320293  2.300380  1.318841  3.051804
   C (  6)  2.332894  1.342459  2.342248  2.086656  1.327571

 A cutoff of  1.0D-11 yielded   1216 shell pairs
 There are     12901 function pairs (     14396 Cartesian)

 -------------------------------------------------------
 OpenMP Integral Computing Module                       
 Release: version 1.0, May 2013, Q-Chem Inc. Pittsburgh 
 -------------------------------------------------------
 Integral Job Info:
 Integral job number is                      11
 Integral operator is                         1
 short-range coefficients                     0
 long-range coefficients              100000000
 Omega coefficients                           0
 if combine SR and LR in K                    0
 Integral screening is                        0
 Integral computing path is                   2
 max size of driver memory is            800000
 size of driver memory is                593474
 size of scratch memory is             11861008
 max col of scratch BK array               1296
 max len of scratch array in speh3          155
 max len of scratch index in speh4           18
 max int batch size is                      520
 min int batch size is                       52
 fixed nKL is                                52
 max L of basis functions is                  2
 order of int derivative is                   0
 number of shells is                         54
 number of basis is                         182
 number of cartesian basis is               182
 number of contracted shell pairs          1216
 number of primitive shell pairs           2955
 maxK2 (contraction) of shell pair           36
 max number of K2 of shell pair               1
 max number of CS2 of shell pair            131
 max number of PS2 of shell pair            426
 mem total for path MDJ                  531980
 -------------------------------------------------------
 Smallest overlap matrix eigenvalue = 8.29E-05
 Guess MOs from SCF MO coefficient file

 -----------------------------------------------------------------------
  General SCF calculation program by
  Eric Jon Sundstrom, Paul Horn, Yuezhi Mao, Dmitri Zuev, Alec White,
  David Stuck, Shaama M.S., Shane Yost, Joonho Lee, David Small,
  Daniel Levine, Susi Lehtola, Hugh Burton, Evgeny Epifanovsky
 -----------------------------------------------------------------------
 Exchange:     0.2000 Hartree-Fock + 0.0800 Slater + 0.7200 B88
 Correlation:  0.1900 VWN1RPA + 0.8100 LYP
 Using SG-1 standard quadrature grid
 using 4 threads for integral computing
 -------------------------------------------------------
 OpenMP Integral computing Module                
 Release: version 2.0, May 2017, Q-Chem Inc. Pleasanton 
 -------------------------------------------------------
 -------------------------------------------------------
 OpenMP BLAS3 based DFT computing Module                
 Release: version 1.0, May 2013, Q-Chem Inc. Pittsburgh 
 -------------------------------------------------------
 A restricted SCF calculation will be
 performed using DIIS
 SCF converges when DIIS error is below 1.0e-08
 ---------------------------------------
  Cycle       Energy         DIIS error
 ---------------------------------------
    1   -7295.0047458693      8.03e-03  
    2   -7295.2999437756      2.32e-03  
    3   -7295.2883264917      3.17e-03  
    4   -7295.3137202222      4.08e-04  
    5   -7295.3140589078      2.54e-04  
    6   -7295.3142742683      3.99e-05  
    7   -7295.3142797718      1.55e-05  
    8   -7295.3142802532      5.25e-06  
    9   -7295.3142803167      4.91e-07  
   10   -7295.3142803175      3.55e-07  
   11   -7295.3142803178      2.96e-08  
   12   -7295.3142803178      7.94e-09  Convergence criterion met
 ---------------------------------------
 SCF time:   CPU 26.17s  wall 7.00s 
 SCF   energy in the final basis set =    -7295.3142803178
 Total energy in the final basis set =    -7295.3142803178

 --------------------------------------------------------------
             Orbital Energies (a.u.) and Symmetries
 --------------------------------------------------------------

 Alpha MOs, Restricted
 -- Occupied --                  
******* -176.33 -165.74 -165.74 -165.74  -35.83  -31.32  -31.32
  1 A'    2 A'    3 A'    4 A'    1 A"    5 A'    6 A'    7 A'                 
-31.317 -24.751 -24.749 -24.732 -22.974 -22.972 -22.972 -22.968
  2 A"    8 A'    9 A'   10 A'   11 A'   12 A'    3 A"   13 A'                 
-22.968 -10.376 -10.323  -6.379  -4.793  -4.776  -4.776  -2.059
  4 A"   14 A'   15 A'   16 A'   17 A'   18 A'    5 A"   19 A'                 
 -2.053  -2.053  -2.039  -2.039  -1.327  -1.275  -1.266  -0.830
 20 A'    6 A"    7 A"   21 A'   22 A'   23 A'   24 A'   25 A'                 
 -0.708  -0.659  -0.619  -0.596  -0.564  -0.505  -0.501  -0.492
 26 A'   27 A'   28 A'   29 A'    8 A"   30 A'    9 A"   31 A'                 
 -0.483  -0.462  -0.402  -0.329  -0.301  -0.266
 10 A"   32 A'   33 A'   11 A"   34 A'   12 A"                                 
 -- Virtual --                   
 -0.070  -0.014  -0.003   0.018   0.037   0.055   0.083   0.084
 35 A'   13 A"   36 A'   37 A'   38 A'   14 A"   39 A'   40 A'                 
  0.089   0.093   0.123   0.172   0.193   0.197   0.202   0.218
 41 A'   15 A"   42 A'   43 A'   44 A'   16 A"   45 A'   46 A'                 
  0.236   0.247   0.271   0.282   0.288   0.301   0.320   0.322
 17 A"   47 A'   48 A'   49 A'   18 A"   50 A'   51 A'   19 A"                 
  0.331   0.366   0.372   0.387   0.404   0.407   0.434   0.454
 52 A'   53 A'   54 A'   20 A"   55 A'   21 A"   56 A'   57 A'                 
  0.468   0.515   0.525   0.640   0.648   0.657   0.714   0.778
 58 A'   22 A"   59 A'   60 A'   61 A'   23 A"   62 A'   63 A'                 
  0.808   0.884   0.931   1.092   1.108   1.228   1.236   1.309
 64 A'   65 A'   66 A'   24 A"   25 A"   26 A"   67 A'   27 A"                 
  1.321   1.347   1.363   1.369   1.373   1.378   1.405   1.439
 68 A'   69 A'   28 A"   70 A'   29 A"   71 A'   72 A'   73 A'                 
  1.443   1.516   1.542   1.612   1.629   1.818   1.842   1.858
 74 A'   75 A'   30 A"   76 A'   77 A'   78 A'   31 A"   79 A'                 
  1.911   1.956   2.127   2.214   2.543   2.769   2.839   3.010
 80 A'   81 A'   82 A'   83 A'   32 A"   33 A"   84 A'   85 A'                 
  3.094   3.376   3.710   3.725   3.732   3.752   3.753   3.795
 86 A'   87 A'   34 A"   35 A"   88 A'   36 A"   89 A'   90 A'                 
  3.837   3.911   3.942   3.968   3.970   3.993   4.011   4.078
 91 A'   37 A"   38 A"   92 A'   39 A"   40 A"   41 A"   93 A'                 
  4.114   4.212   4.259   4.389   4.511   4.820   4.913   5.973
 94 A'   95 A'   96 A'   97 A'   98 A'   99 A'  100 A'   42 A"                 
  6.005   6.060   6.210   6.243   6.281   6.287   6.324   6.358
101 A'  102 A'   43 A"   44 A"   45 A"  103 A'  104 A'  105 A'                 
  6.400   6.721   6.850  23.358  24.079  27.825  28.318  28.338
106 A'  107 A'  108 A'  109 A'  110 A'  111 A'   46 A"  112 A'                 
 28.369  28.511  28.523  28.540  28.584  28.687  66.695  66.704
113 A'   47 A"  114 A'   48 A"  115 A'  116 A'  117 A'  118 A'                 
 66.747 127.862 127.879 127.921 151.6231901.785
119 A'   49 A"  120 A'  121 A'  122 A'  123 A'                                 

 Beta MOs, Restricted
 -- Occupied --                  
******* -176.33 -165.74 -165.74 -165.74  -35.83  -31.32  -31.32
  1 A'    2 A'    3 A'    4 A'    1 A"    5 A'    6 A'    7 A'                 
-31.317 -24.751 -24.749 -24.732 -22.974 -22.972 -22.972 -22.968
  2 A"    8 A'    9 A'   10 A'   11 A'   12 A'    3 A"   13 A'                 
-22.968 -10.376 -10.323  -6.379  -4.793  -4.776  -4.776  -2.059
  4 A"   14 A'   15 A'   16 A'   17 A'   18 A'    5 A"   19 A'                 
 -2.053  -2.053  -2.039  -2.039  -1.327  -1.275  -1.266  -0.830
 20 A'    6 A"    7 A"   21 A'   22 A'   23 A'   24 A'   25 A'                 
 -0.708  -0.659  -0.619  -0.596  -0.564  -0.505  -0.501  -0.492
 26 A'   27 A'   28 A'   29 A'    8 A"   30 A'    9 A"   31 A'                 
 -0.483  -0.462  -0.402  -0.329  -0.301  -0.266
 10 A"   32 A'   33 A'   11 A"   34 A'   12 A"                                 
 -- Virtual --                   
 -0.070  -0.014  -0.003   0.018   0.037   0.055   0.083   0.084
 35 A'   13 A"   36 A'   37 A'   38 A'   14 A"   39 A'   40 A'                 
  0.089   0.093   0.123   0.172   0.193   0.197   0.202   0.218
 41 A'   15 A"   42 A'   43 A'   44 A'   16 A"   45 A'   46 A'                 
  0.236   0.247   0.271   0.282   0.288   0.301   0.320   0.322
 17 A"   47 A'   48 A'   49 A'   18 A"   50 A'   51 A'   19 A"                 
  0.331   0.366   0.372   0.387   0.404   0.407   0.434   0.454
 52 A'   53 A'   54 A'   20 A"   55 A'   21 A"   56 A'   57 A'                 
  0.468   0.515   0.525   0.640   0.648   0.657   0.714   0.778
 58 A'   22 A"   59 A'   60 A'   61 A'   23 A"   62 A'   63 A'                 
  0.808   0.884   0.931   1.092   1.108   1.228   1.236   1.309
 64 A'   65 A'   66 A'   24 A"   25 A"   26 A"   67 A'   27 A"                 
  1.321   1.347   1.363   1.369   1.373   1.378   1.405   1.439
 68 A'   69 A'   28 A"   70 A'   29 A"   71 A'   72 A'   73 A'                 
  1.443   1.516   1.542   1.612   1.629   1.818   1.842   1.858
 74 A'   75 A'   30 A"   76 A'   77 A'   78 A'   31 A"   79 A'                 
  1.911   1.956   2.127   2.214   2.543   2.769   2.839   3.010
 80 A'   81 A'   82 A'   83 A'   32 A"   33 A"   84 A'   85 A'                 
  3.094   3.376   3.710   3.725   3.732   3.752   3.753   3.795
 86 A'   87 A'   34 A"   35 A"   88 A'   36 A"   89 A'   90 A'                 
  3.837   3.911   3.942   3.968   3.970   3.993   4.011   4.078
 91 A'   37 A"   38 A"   92 A'   39 A"   40 A"   41 A"   93 A'                 
  4.114   4.212   4.259   4.389   4.511   4.820   4.913   5.973
 94 A'   95 A'   96 A'   97 A'   98 A'   99 A'  100 A'   42 A"                 
  6.005   6.060   6.210   6.243   6.281   6.287   6.324   6.358
101 A'  102 A'   43 A"   44 A"   45 A"  103 A'  104 A'  105 A'                 
  6.400   6.721   6.850  23.358  24.079  27.825  28.318  28.338
106 A'  107 A'  108 A'  109 A'  110 A'  111 A'   46 A"  112 A'                 
 28.369  28.511  28.523  28.540  28.584  28.687  66.695  66.704
113 A'   47 A"  114 A'   48 A"  115 A'  116 A'  117 A'  118 A'                 
 66.747 127.862 127.879 127.921 151.6231901.785
119 A'   49 A"  120 A'  121 A'  122 A'  123 A'                                 
 --------------------------------------------------------------

          Ground-State Mulliken Net Atomic Charges

     Atom                 Charge (a.u.)
  ----------------------------------------
      1 F                    -0.100665
      2 F                    -0.068484
      3 F                    -0.091930
      4 I                     0.139753
      5 C                     0.084111
      6 C                     0.037215
  ----------------------------------------
  Sum of atomic charges =     0.000000

 -----------------------------------------------------------------
                    Cartesian Multipole Moments
 -----------------------------------------------------------------
    Charge (ESU x 10^10)
                 0.0000
    Dipole Moment (Debye)
         X      -1.0265      Y      -0.5637      Z      -0.0000
       Tot       1.1711
    Quadrupole Moments (Debye-Ang)
        XX     -53.2916     XY       0.2437     YY     -57.4334
        XZ       0.0000     YZ       0.0000     ZZ     -54.0254
    Octopole Moments (Debye-Ang^2)
       XXX     -38.7542    XXY      -4.2738    XYY     -10.2237
       YYY      -3.8277    XXZ      -0.0000    XYZ      -0.0000
       YYZ      -0.0000    XZZ      -4.1245    YZZ      -0.6957
       ZZZ      -0.0000
    Hexadecapole Moments (Debye-Ang^3)
      XXXX    -829.8648   XXXY       5.9045   XXYY    -184.0828
      XYYY       1.9637   YYYY    -261.6453   XXXZ       0.0000
      XXYZ      -0.0000   XYYZ      -0.0000   YYYZ       0.0000
      XXZZ    -146.7122   XYZZ       0.0406   YYZZ     -51.7408
      XZZZ       0.0000   YZZZ       0.0000   ZZZZ     -61.8563
 -----------------------------------------------------------------
 Calculating MO derivatives via CPSCF
 D1JvT checksum  = 274320 21796.2560387676
 D1KAT checksum  = 634896 1193.5064443736
   1         3          18      0.113674    0.029851
   2         3          18      0.013219    0.003127
   3         3          18      0.001570    0.000521
   4         4          17      0.000157    0.000063
   5        18           3      0.000008    0.000006
   6        21           0      0.000000    0.000000    Roots Converged
 Time for AOints: 10.7 s (CPU) 2.7 s (wall)
 ------------------------------------------------------------------------------
                     AOints        : Timing summary (seconds)
 ------------------------------------------------------------------------------
     job step          cpu (% of tot)      sys (% of tot)     wall (% of tot)
 ------------------------------------------------------------------------------
  cpscf_lag         0.5420E+02 (32.9)   0.7000E-05 (36.8)   0.1395E+02 (32.4)
  iterzp            0.9971E+02 (60.5)   0.1200E-04 (63.2)   0.2615E+02 (60.8)
  make_fx           0.0000E+00 ( 0.0)   0.0000E+00 ( 0.0)   0.0000E+00 ( 0.0)
  AOints            0.1069E+02 ( 6.5)   0.0000E+00 ( 0.0)   0.2711E+01 ( 6.3)
 ------------------------------------------------------------------------------
   Grand Totals     0.1648E+03          0.1900E-04          0.4301E+02
 ------------------------------------------------------------------------------
 Calculating analytic Hessian of the SCF energy
 Polarizability Matrix (a.u.)
            1           2           3
    1 -75.1711833   0.5291884  -0.0000000
    2   0.5291884 -48.3775658   0.0000000
    3  -0.0000000   0.0000000 -36.4527992

 Direct stationary perturbation theory relativistic correction:

 rels  =      97.120534336458
 relv  =    -321.817875645639
 rel2e =      41.713314586296
 E_rel =    -182.984026722886

 Hessian of the SCF Energy
            1           2           3           4           5           6
    1   0.4013355   0.1086066   0.0000000   0.0070505   0.0104080   0.0000000
    2   0.1086066   0.1136620  -0.0000000   0.0034606   0.0092214   0.0000000
    3   0.0000000  -0.0000000   0.0191492  -0.0000000   0.0000000  -0.0051269
    4   0.0070505   0.0034606  -0.0000000   0.0642216   0.0364889   0.0000000
    5   0.0104080   0.0092214   0.0000000   0.0364889   0.3934716  -0.0000000
    6   0.0000000   0.0000000  -0.0051269   0.0000000  -0.0000000   0.0176317
    7  -0.0128072  -0.0559393   0.0000000  -0.0030526   0.0037090   0.0000000
    8  -0.0345693  -0.0380678  -0.0000000   0.0036241  -0.0140365   0.0000000
    9  -0.0000000   0.0000000   0.0055618   0.0000000  -0.0000000   0.0107245
   10  -0.0034930   0.0015476   0.0000000  -0.0124286  -0.0207577  -0.0000000
   11   0.0012478  -0.0005753  -0.0000000  -0.0239822  -0.0156151   0.0000000
   12   0.0000000   0.0000000   0.0045277  -0.0000000  -0.0000000   0.0020569
   13  -0.3404946  -0.0685120  -0.0000000   0.0042600  -0.0242686   0.0000000
   14  -0.0534941  -0.0863256   0.0000000   0.0261464  -0.0486730  -0.0000000
   15  -0.0000000   0.0000000  -0.0361631   0.0000000  -0.0000000   0.0015132
   16  -0.0515912   0.0108365   0.0000000  -0.0600509  -0.0055796  -0.0000000
   17  -0.0321990   0.0020853  -0.0000000  -0.0457378  -0.3243684   0.0000000
   18  -0.0000000   0.0000000   0.0120512  -0.0000000   0.0000000  -0.0267995
            7           8           9          10          11          12
    1  -0.0128072  -0.0345693  -0.0000000  -0.0034930   0.0012478   0.0000000
    2  -0.0559393  -0.0380678   0.0000000   0.0015476  -0.0005753   0.0000000
    3   0.0000000  -0.0000000   0.0055618   0.0000000  -0.0000000   0.0045277
    4  -0.0030526   0.0036241   0.0000000  -0.0124286  -0.0239822  -0.0000000
    5   0.0037090  -0.0140365  -0.0000000  -0.0207577  -0.0156151  -0.0000000
    6   0.0000000   0.0000000   0.0107245  -0.0000000   0.0000000   0.0020569
    7   0.0801629   0.0163609  -0.0000000  -0.0012920   0.0020425   0.0000000
    8   0.0163609   0.4414861   0.0000000   0.0027405   0.0010029  -0.0000000
    9  -0.0000000   0.0000000   0.0194583  -0.0000000   0.0000000  -0.0014001
   10  -0.0012920   0.0027405  -0.0000000   0.1431350   0.0478750   0.0000000
   11   0.0020425   0.0010029   0.0000000   0.0478750   0.0373477  -0.0000000
   12   0.0000000  -0.0000000  -0.0014001   0.0000000  -0.0000000   0.0057007
   13  -0.0732849   0.0210234   0.0000000  -0.0208443   0.0027631  -0.0000000
   14   0.0062529  -0.3571045  -0.0000000  -0.0127565   0.0035803  -0.0000000
   15   0.0000000   0.0000000  -0.0349640  -0.0000000  -0.0000000   0.0006584
   16   0.0102738  -0.0091796  -0.0000000  -0.1050771  -0.0299462   0.0000000
   17   0.0275740  -0.0332802  -0.0000000  -0.0186489  -0.0257405   0.0000000
   18  -0.0000000  -0.0000000   0.0006195   0.0000000   0.0000000  -0.0115436
           13          14          15          16          17          18
    1  -0.3404946  -0.0534941  -0.0000000  -0.0515912  -0.0321990  -0.0000000
    2  -0.0685120  -0.0863256   0.0000000   0.0108365   0.0020853   0.0000000
    3  -0.0000000   0.0000000  -0.0361631   0.0000000  -0.0000000   0.0120512
    4   0.0042600   0.0261464   0.0000000  -0.0600509  -0.0457378  -0.0000000
    5  -0.0242686  -0.0486730  -0.0000000  -0.0055796  -0.3243684   0.0000000
    6   0.0000000  -0.0000000   0.0015132  -0.0000000   0.0000000  -0.0267995
    7  -0.0732849   0.0062529   0.0000000   0.0102738   0.0275740  -0.0000000
    8   0.0210234  -0.3571045   0.0000000  -0.0091796  -0.0332802  -0.0000000
    9   0.0000000  -0.0000000  -0.0349640  -0.0000000  -0.0000000   0.0006195
   10  -0.0208443  -0.0127565  -0.0000000  -0.1050771  -0.0186489   0.0000000
   11   0.0027631   0.0035803  -0.0000000  -0.0299462  -0.0257405   0.0000000
   12  -0.0000000  -0.0000000   0.0006584   0.0000000   0.0000000  -0.0115436
   13   0.8002489  -0.1861603  -0.0000000  -0.3698851   0.2551544   0.0000000
   14  -0.1861603   0.7284092  -0.0000000   0.2200116  -0.2398866   0.0000000
   15  -0.0000000  -0.0000000   0.1111788   0.0000000   0.0000000  -0.0422234
   16  -0.3698851   0.2200116   0.0000000   0.5763306  -0.1861426  -0.0000000
   17   0.2551544  -0.2398866   0.0000000  -0.1861426   0.6211903  -0.0000000
   18   0.0000000   0.0000000  -0.0422234  -0.0000000  -0.0000000   0.0678958
 Gradient time:  CPU 253.54 s  wall 66.26 s
 **********************************************************************
 **                                                                  **
 **                       VIBRATIONAL ANALYSIS                       **
 **                       --------------------                       **
 **                                                                  **
 **        VIBRATIONAL FREQUENCIES (CM**-1) AND NORMAL MODES         **
 **     FORCE CONSTANTS (mDYN/ANGSTROM) AND REDUCED MASSES (AMU)     **
 **                  INFRARED INTENSITIES (KM/MOL)                   **
 **                                                                  **
 **********************************************************************


 Mode:                 1                      2                      3
 Frequency:       140.28                 148.76                 291.61
 Force Cnst:      0.2442                 0.2429                 1.0706
 Red. Mass:      21.0671                18.6276                21.3688
 IR Active:          YES                    YES                    YES
 IR Intens:        1.290                  0.134                  2.557
 Raman Active:       YES                    YES                    YES
               X      Y      Z        X      Y      Z        X      Y      Z
 F          0.075  0.283  0.000   -0.000 -0.000  0.680   -0.006  0.136  0.000
 F          0.092 -0.350 -0.000   -0.000  0.000 -0.397    0.905  0.149 -0.000
 F          0.714 -0.187 -0.000   -0.000  0.000 -0.492   -0.076  0.155 -0.000
 I         -0.157  0.088  0.000    0.000 -0.000  0.072   -0.132 -0.100 -0.000
 C          0.213 -0.171 -0.000   -0.000  0.000 -0.070   -0.008  0.122  0.000
 C          0.055 -0.358 -0.000   -0.000  0.000 -0.357    0.100  0.243  0.000
 TransDip  -0.034 -0.013  0.000    0.000  0.000  0.012   -0.040 -0.031 -0.000

 Mode:                 4                      5                      6
 Frequency:       313.30                 351.35                 505.30
 Force Cnst:      1.1152                 0.9668                 2.6253
 Red. Mass:      19.2832                13.2926                17.4515
 IR Active:          YES                    YES                    YES
 IR Intens:        1.893                  0.414                  2.334
 Raman Active:       YES                    YES                    YES
               X      Y      Z        X      Y      Z        X      Y      Z
 F          0.638 -0.429 -0.000    0.000 -0.000 -0.074   -0.306 -0.410  0.000
 F         -0.198  0.201  0.000   -0.000  0.000 -0.328    0.012  0.443 -0.000
 F          0.078  0.197  0.000    0.000 -0.000 -0.259    0.549 -0.130  0.000
 I         -0.138 -0.025  0.000   -0.000  0.000 -0.016    0.005 -0.010  0.000
 C          0.384  0.184 -0.000    0.000 -0.000  0.414   -0.321 -0.057 -0.000
 C          0.259  0.127 -0.000    0.000  0.000  0.805   -0.135  0.314  0.000
 TransDip   0.015  0.041  0.000    0.000  0.000  0.021   -0.048 -0.008 -0.000

 Mode:                 7                      8                      9
 Frequency:       572.61                 648.48                 988.60
 Force Cnst:      2.3895                 4.1719                 8.1591
 Red. Mass:      12.3692                16.8377                14.1695
 IR Active:          YES                    YES                    YES
 IR Intens:        4.259                  5.568                210.318
 Raman Active:       YES                    YES                    YES
               X      Y      Z        X      Y      Z        X      Y      Z
 F         -0.000 -0.000 -0.171   -0.076 -0.327  0.000   -0.442 -0.094 -0.000
 F          0.000  0.000  0.064    0.096 -0.426 -0.000   -0.089 -0.091  0.000
 F          0.000  0.000 -0.138    0.150  0.591  0.000    0.009  0.291 -0.000
 I          0.000 -0.000  0.003    0.029  0.011 -0.000   -0.018 -0.004  0.000
 C         -0.000  0.000  0.843   -0.175  0.315 -0.000    0.231 -0.170  0.000
 C         -0.000  0.000 -0.487   -0.405 -0.173  0.000    0.782  0.041 -0.000
 TransDip  -0.000 -0.000  0.066   -0.075  0.005 -0.000    0.464  0.000  0.000

 Mode:                10                     11                     12
 Frequency:      1162.66                1297.15                1796.96
 Force Cnst:     10.8720                13.1610                23.1244
 Red. Mass:      13.6506                13.2758                12.1547
 IR Active:          YES                    YES                    YES
 IR Intens:      202.042                198.113                158.539
 Raman Active:       YES                    YES                    YES
               X      Y      Z        X      Y      Z        X      Y      Z
 F          0.120  0.029 -0.000   -0.261 -0.105  0.000   -0.092 -0.008 -0.000
 F         -0.066 -0.434  0.000    0.017 -0.061 -0.000   -0.003 -0.070  0.000
 F          0.045 -0.159 -0.000   -0.026 -0.313  0.000   -0.016  0.091 -0.000
 I         -0.003 -0.002  0.000   -0.002  0.001 -0.000    0.002  0.000  0.000
 C         -0.318  0.143  0.000    0.510  0.743 -0.000    0.604 -0.463  0.000
 C          0.198  0.777 -0.000   -0.067  0.009  0.000   -0.453  0.440 -0.000
 TransDip  -0.069  0.450  0.000    0.221  0.393 -0.000    0.392 -0.096  0.000

 STANDARD THERMODYNAMIC QUANTITIES AT   298.15 K  AND     1.00 ATM

   This Molecule has  0 Imaginary Frequencies
   Zero point vibrational energy:       11.747 kcal/mol

   Atom    1 Element F  Has Mass   18.99840
   Atom    2 Element F  Has Mass   18.99840
   Atom    3 Element F  Has Mass   18.99840
   Atom    4 Element I  Has Mass  126.90440
   Atom    5 Element C  Has Mass   12.00000
   Atom    6 Element C  Has Mass   12.00000
   Molecular Mass:   207.899600 amu
   Principal axes and moments of inertia in amu*Bohr^2:
                             1           2           3
    Eigenvalues --      427.20391  1754.85860  2182.06251
          X               0.99999    -0.00449     0.00000
          Y               0.00449     0.99999     0.00000
          Z               0.00000    -0.00000     1.00000
   Rotational Symmetry Number is   1
   The Molecule is an Asymmetric Top
   Translational Enthalpy:        0.889 kcal/mol
   Rotational Enthalpy:           0.889 kcal/mol
   Vibrational Enthalpy:         13.693 kcal/mol
   gas constant (RT):             0.592 kcal/mol
   Translational Entropy:        41.899  cal/mol.K
   Rotational Entropy:           28.882  cal/mol.K
   Vibrational Entropy:          11.152  cal/mol.K

   Total Enthalpy:               16.063 kcal/mol
   Total Entropy:                81.934  cal/mol.K

 ======================================================================

 STANDARD THERMODYNAMIC QUANTITIES FOR ANHARMONIC VIBRATION -- TOSH

   Zero point vibrational energy: ************ kcal/mol

   Vibrational Enthalpy:       Infinity kcal/mol
   Vibrational Entropy:             NaN  cal/mol.K

   Total Enthalpy:             Infinity kcal/mol
   Total Entropy:                   NaN  cal/mol.K

 ======================================================================

 STANDARD THERMODYNAMIC QUANTITIES FOR ANHARMONIC VIBRATION -- VPT2

   Zero point vibrational energy: ************ kcal/mol

   Vibrational Enthalpy:       Infinity kcal/mol
   Vibrational Entropy:             NaN  cal/mol.K

   Total Enthalpy:             Infinity kcal/mol
   Total Entropy:                   NaN  cal/mol.K

 ======================================================================

Archival summary:
1\1\TWL01\FREQ\ProcedureUnspecified\BasisUnspecified\132\taweetha\TueAug2801:31:222018TueAug2801:31:222018\0\\#,FREQ,ProcedureUnspecified,BasisUnspecified,\\0,1\I\C,1,2.08666\C,2,1.32757,1,125.242\F,3,1.31884,2,124.519,1,0,0\F,3,1.32029,2,123.538,1,-180,0\F,2,1.34246,1,115.776,3,-180,0\\\@

 Total job time:  73.42s(wall), 279.85s(cpu) 
 Tue Aug 28 01:31:22 2018

        *************************************************************
        *                                                           *
        *  Thank you very much for using Q-Chem.  Have a nice day.  *
        *                                                           *
        *************************************************************
