# Supplementary material for: Geometric and energetic data from ab initio calculations of haloethene, haloimine, halomethylenephosphine, haloiminophosphine, halodiazene, halodiphosphene and halocyclopropane
Source: Data Brief. 2019 Nov 2;27:104738. doi: 10.1016/j.dib.2019.104738 (PMC6861602; doi:10.1016/j.dib.2019.104738)
Supplement: Multimedia component 2 [file mmc2.zip › CC/B3LYP/FHCCBrBr.out]

Q-Chem Developer Version!
                  Welcome to Q-Chem
     A Quantum Leap Into The Future Of Chemistry


 Q-Chem 5.1, Q-Chem, Inc., Pleasanton, CA (2018)

 Yihan Shao,  Zhengting Gan,  E. Epifanovsky,  A. T. B. Gilbert,  M. Wormit,  
 J. Kussmann,  A. W. Lange,  A. Behn,  Jia Deng,  Xintian Feng,  D. Ghosh,  
 M. Goldey,  P. R. Horn,  L. D. Jacobson,  I. Kaliman,  T. Kus,  A. Landau,  
 Jie Liu,  E. I. Proynov,  R. M. Richard,  R. P. Steele,  E. J. Sundstrom,  
 H. L. Woodcock III,  P. M. Zimmerman,  D. Zuev,  B. Albrecht,  E. Alguire,  
 S. A. Baeppler,  D. Barton,  Z. Benda,  Y. A. Bernard,  E. J. Berquist,  
 K. B. Bravaya,  H. Burton,  D. Casanova,  Chun-Min Chang,  Yunqing Chen,  
 A. Chien,  K. D. Closser,  M. P. Coons,  S. Coriani,  S. Dasgupta,  
 A. L. Dempwolff,  M. Diedenhofen,  Hainam Do,  R. G. Edgar,  Po-Tung Fang,  
 S. Faraji,  S. Fatehi,  Qingguo Feng,  K. D. Fenk,  J. Fosso-Tande,  
 Qinghui Ge,  A. Ghysels,  G. Gidofalvi,  J. Gomes,  J. Gonthier,  A. Gunina,  
 D. Hait,  M. W. D. Hanson-Heine,  P. H. P. Harbach,  A. W. Hauser,  
 J. E. Herr,  E. G. Hohenstein,  Z. C. Holden,  Kerwin Hui,  B. C. Huynh,  
 T.-C. Jagau,  Hyunjun Ji,  B. Kaduk,  K. Khistyaev,  Jaehoon Kim,  
 P. Klunzinger,  K. Koh,  D. Kosenkov,  L. Koulias,  T. Kowalczyk,  
 C. M. Krauter,  A. Kunitsa,  Ka Un Lao,  A. Laurent,  K. V. Lawler,  
 Joonho Lee,  D. Lefrancois,  S. Lehtola,  D. S. Levine,  Yi-Pei Li,  
 You-Sheng Lin,  Fenglai Liu,  E. Livshits,  A. Luenser,  P. Manohar,  
 E. Mansoor,  S. F. Manzer,  Shan-Ping Mao,  Yuezhi Mao,  N. Mardirossian,  
 A. V. Marenich,  T. Markovich,  L. A. Martinez-Martinez,  S. A. Maurer,  
 N. J. Mayhall,  S. C. McKenzie,  J.-M. Mewes,  A. F. Morrison,  
 J. W. Mullinax,  K. Nanda,  T. S. Nguyen-Beck,  R. Olivares-Amaya,  
 J. A. Parkhill,  T. M. Perrine,  F. Plasser,  P. Pokhilko,  S. Prager,  
 A. Prociuk,  E. Ramos,  D. R. Rehn,  F. Rob,  M. Schneider,  N. Sergueev,  
 S. M. Sharada,  S. Sharma,  D. W. Small,  T. Stauch,  T. Stein,  
 Yu-Chuan Su,  A. J. W. Thom,  A. Tkatchenko,  T. Tsuchimochi,  N. M. Tubman,  
 L. Vogt,  M. L. Vidal,  O. Vydrov,  M. A. Watson,  J. Wenzel,  
 M. de Wergifosse,  T. A. Wesolowski,  A. White,  J. Witte,  A. Yamada,  
 Jun Yang,  K. Yao,  S. Yeganeh,  S. R. Yost,  Zhi-Qiang You,  A. Zech,  
 Igor Ying Zhang,  Xing Zhang,  Yan Zhao,  Ying Zhu,  B. R. Brooks,  
 G. K. L. Chan,  C. J. Cramer,  M. S. Gordon,  W. J. Hehre,  A. Klamt,  
 M. W. Schmidt,  C. D. Sherrill,  D. G. Truhlar,  A. Aspuru-Guzik,  R. Baer,  
 A. T. Bell,  N. A. Besley,  Jeng-Da Chai,  A. E. DePrince, III,  
 R. A. DiStasio Jr.,  A. Dreuw,  B. D. Dunietz,  T. R. Furlani,  
 Chao-Ping Hsu,  Yousung Jung,  Jing Kong,  D. S. Lambrecht,  WanZhen Liang,  
 C. Ochsenfeld,  V. A. Rassolov,  L. V. Slipchenko,  J. E. Subotnik,  
 T. Van Voorhis,  J. M. Herbert,  A. I. Krylov,  P. M. W. Gill,  M. Head-Gordon

 Contributors to earlier versions of Q-Chem not listed above: 
 R. D. Adamson,  B. Austin,  J. Baker,  G. J. O. Beran,  K. Brandhorst,  
 S. T. Brown,  E. F. C. Byrd,  A. K. Chakraborty,  C.-L. Cheng,  
 Siu Hung Chien,  D. M. Chipman,  D. L. Crittenden,  H. Dachsel,  
 R. J. Doerksen,  A. D. Dutoi,  L. Fusti-Molnar,  W. A. Goddard III,  
 A. Golubeva-Zadorozhnaya,  S. R. Gwaltney,  G. Hawkins,  A. Heyden,  
 S. Hirata,  G. Kedziora,  F. J. Keil,  C. Kelley,  Jihan Kim,  R. A. King,  
 R. Z. Khaliullin,  P. P. Korambath,  W. Kurlancheek,  A. M. Lee,  M. S. Lee,  
 S. V. Levchenko,  Ching Yeh Lin,  D. Liotard,  R. C. Lochan,  I. Lotan,  
 P. E. Maslen,  N. Nair,  D. P. O'Neill,  D. Neuhauser,  E. Neuscamman,  
 C. M. Oana,  R. Olson,  B. Peters,  R. Peverati,  P. A. Pieniazek,  
 Y. M. Rhee,  J. Ritchie,  M. A. Rohrdanz,  E. Rosta,  N. J. Russ,  
 H. F. Schaefer III,  N. E. Schultz,  N. Shenvi,  A. C. Simmonett,  A. Sodt,  
 D. Stuck,  K. S. Thanthiriwatte,  V. Vanovschi,  Tao Wang,  A. Warshel,  
 C. F. Williams,  Q. Wu,  X. Xu,  W. Zhang

 Please cite Q-Chem as follows:
 Y. Shao et al., Mol. Phys. 113, 184-215 (2015)
 DOI: 10.1080/00268976.2014.952696

 Q-Chem 5.1.1 for Intel X86 EM64T Linux

 Parts of Q-Chem use Armadillo 8.300.2 (Tropical Shenanigans).
 http://arma.sourceforge.net/

 Q-Chem begins on Mon Aug 27 22:28:41 2018  

Host: 
0

     Scratch files written to /scratch/taweetham/qchem7635//
Input Ideriv = 2
Curr. Ideriv = -1
Max.  Ideriv = 2

Checking the input file for inconsistencies... 	...done.

--------------------------------------------------------------
User input:
--------------------------------------------------------------
inp/FBrHBr.inp
$molecule
0	1
F	-2.0	1.0	0.0
Br	2.0	1.0	0.0
H	-2.0	-1.0	0.0
Br	2.0	-1.0	0.0
C	-1.0	0.0	0.0
C	1.0	0.0	0.0
$end
$rem
   JOB_TYPE		OPTIMIZATION
   BASIS		6-311++G**
   EXCHANGE		B3LYP
$end

--------------------------------------------------------------
 ----------------------------------------------------------------
             Standard Nuclear Orientation (Angstroms)
    I     Atom           X                Y                Z
 ----------------------------------------------------------------
    1      F       3.4275997197     0.0626347364     0.0000000000
    2      Br     -0.4467428170     1.0573557564     0.0000000000
    3      H       2.9302392097    -1.8745365320    -0.0000000000
    4      Br     -0.9441033271    -0.8798155119    -0.0000000000
    5      C       2.2103338305    -0.6572706428    -0.0000000000
    6      C       0.2731625621    -0.1599101328    -0.0000000000
 ----------------------------------------------------------------
 Molecular Point Group                 Cs    NOp =  2
 Largest Abelian Subgroup              Cs    NOp =  2
 Nuclear Repulsion Energy =   683.6773566193 hartrees
 There are       46 alpha and       46 beta electrons
 Requested basis set is 6-311++G(d,p)
 There are 61 shells and 169 basis functions

 Total QAlloc Memory Limit   2000 MB
 Mega-Array Size       188 MB
 MEM_STATIC part       192 MB
 A cutoff of  1.0D-11 yielded   1601 shell pairs
 There are     12834 function pairs (     14252 Cartesian)

 -------------------------------------------------------
 OpenMP Integral Computing Module                       
 Release: version 1.0, May 2013, Q-Chem Inc. Pittsburgh 
 -------------------------------------------------------
 Integral Job Info:
 Integral job number is                      11
 Integral operator is                         1
 short-range coefficients                     0
 long-range coefficients              100000000
 Omega coefficients                           0
 if combine SR and LR in K                    0
 Integral screening is                        0
 Integral computing path is                   2
 max size of driver memory is            800000
 size of driver memory is                593474
 size of scratch memory is             29623520
 max col of scratch BK array               1296
 max len of scratch array in speh3          155
 max len of scratch index in speh4           18
 max int batch size is                      520
 min int batch size is                       52
 fixed nKL is                                45
 max L of basis functions is                  2
 order of int derivative is                   0
 number of shells is                         61
 number of basis is                         178
 number of cartesian basis is               178
 number of contracted shell pairs          1601
 number of primitive shell pairs           4308
 maxK2 (contraction) of shell pair           36
 max number of K2 of shell pair               1
 max number of CS2 of shell pair            161
 max number of PS2 of shell pair            330
 mem total for path MDJ                  530742
 -------------------------------------------------------
 Smallest overlap matrix eigenvalue = 1.11E-04

 Scale SEOQF with 1.000000e-01/1.000000e-01/1.000000e-01

 Standard Electronic Orientation quadrupole field applied
 Nucleus-field energy     =     0.0000000117 hartrees
 Guess from superposition of atomic densities
 Warning:  Energy on first SCF cycle will be non-variational
 SAD guess density has 92.000000 electrons

 -----------------------------------------------------------------------
  General SCF calculation program by
  Eric Jon Sundstrom, Paul Horn, Yuezhi Mao, Dmitri Zuev, Alec White,
  David Stuck, Shaama M.S., Shane Yost, Joonho Lee, David Small,
  Daniel Levine, Susi Lehtola, Hugh Burton, Evgeny Epifanovsky
 -----------------------------------------------------------------------
 Exchange:     0.2000 Hartree-Fock + 0.0800 Slater + 0.7200 B88
 Correlation:  0.1900 VWN1RPA + 0.8100 LYP
 Using SG-1 standard quadrature grid
 using 4 threads for integral computing
 -------------------------------------------------------
 OpenMP Integral computing Module                
 Release: version 2.0, May 2017, Q-Chem Inc. Pleasanton 
 -------------------------------------------------------
 -------------------------------------------------------
 OpenMP BLAS3 based DFT computing Module                
 Release: version 1.0, May 2013, Q-Chem Inc. Pittsburgh 
 -------------------------------------------------------
 A restricted SCF calculation will be
 performed using DIIS
 SCF converges when DIIS error is below 1.0e-08
 ---------------------------------------
  Cycle       Energy         DIIS error
 ---------------------------------------
    1   -5327.0188675548      8.98e-02  
    2   -5323.9658865773      6.68e-03  
    3   -5323.0191746003      1.54e-02  
    4   -5324.0094464224      4.82e-03  
    5   -5324.0728294859      2.79e-03  
    6   -5324.1080321115      5.44e-04  
    7   -5324.1085657604      2.88e-04  
    8   -5324.1086503789      2.10e-04  
    9   -5324.1088365027      7.54e-05  
   10   -5324.1088599306      1.79e-05  
   11   -5324.1088611639      4.52e-06  
   12   -5324.1088612635      1.40e-06  
   13   -5324.1088612761      9.40e-07  
   14   -5324.1088612811      2.71e-07  
   15   -5324.1088612815      4.79e-08  
   16   -5324.1088612814      1.35e-08  
   17   -5324.1088612815      6.42e-09  Convergence criterion met
 ---------------------------------------
 SCF time:   CPU 53.95s  wall 14.00s 
 SCF   energy in the final basis set =    -5324.1088612815
 Total energy in the final basis set =    -5324.1088612815

 --------------------------------------------------------------
             Orbital Energies (a.u.) and Symmetries
 --------------------------------------------------------------

 Alpha MOs, Restricted
 -- Occupied --                  
-482.88 -482.88  -62.54  -62.54  -56.36  -56.36  -56.36  -56.35
  1 A'    2 A'    3 A'    4 A'    5 A'    1 A"    6 A'    7 A'                 
-56.352 -56.352 -24.715 -10.340 -10.294  -8.762  -8.758  -6.594
  2 A"    8 A'    9 A'   10 A'   11 A'   12 A'   13 A'   14 A'                 
 -6.591  -6.581  -6.579  -6.577  -6.576  -2.711  -2.705  -2.704
 15 A'   16 A'    3 A"   17 A'    4 A"   18 A'   19 A'   20 A'                 
 -2.701  -2.697  -2.697  -2.690  -2.690  -2.687  -2.686  -1.227
  5 A"    6 A"   21 A'   22 A'    7 A"   23 A'    8 A"   24 A'                 
 -1.182  -0.843  -0.665  -0.620  -0.556  -0.544  -0.495  -0.485
 25 A'   26 A'   27 A'   28 A'    9 A"   29 A'   30 A'   31 A'                 
 -0.467  -0.441  -0.344  -0.311  -0.206  -0.194
 10 A"   32 A'   33 A'   11 A"   12 A"   34 A'                                 
 -- Virtual --                   
 -0.113  -0.112  -0.017   0.001   0.009   0.021   0.037   0.040
 13 A"   35 A'   36 A'   37 A'   38 A'   39 A'   14 A"   40 A'                 
  0.056   0.071   0.073   0.081   0.089   0.111   0.115   0.117
 41 A'   42 A'   15 A"   16 A"   43 A'   44 A'   45 A'   46 A'                 
  0.120   0.129   0.146   0.175   0.182   0.192   0.212   0.283
 17 A"   47 A'   48 A'   49 A'   50 A'   51 A'   52 A'   18 A"                 
  0.288   0.323   0.335   0.355   0.362   0.372   0.384   0.397
 53 A'   54 A'   55 A'   19 A"   56 A'   57 A'   20 A"   21 A"                 
  0.407   0.438   0.486   0.501   0.517   0.533   0.545   0.555
 58 A'   59 A'   60 A'   22 A"   23 A"   61 A'   62 A'   24 A"                 
  0.608   0.625   0.664   0.689   0.696   0.708   0.765   0.769
 63 A'   64 A'   65 A'   25 A"   66 A'   67 A'   26 A"   68 A'                 
  0.802   0.821   0.889   1.074   1.142   1.145   1.216   1.234
 69 A'   70 A'   71 A'   72 A'   27 A"   73 A'   74 A'   28 A"                 
  1.295   1.357   1.414   1.431   1.462   1.524   1.539   1.556
 75 A'   76 A'   77 A'   29 A"   78 A'   30 A"   79 A'   31 A"                 
  1.660   1.662   1.681   1.820   1.876   1.915   1.971   1.972
 80 A'   32 A"   81 A'   82 A'   83 A'   33 A"   84 A'   34 A"                 
  2.000   2.040   2.089   2.142   2.232   2.593   2.621   2.669
 85 A'   86 A'   87 A'   88 A'   89 A'   90 A'   35 A"   36 A"                 
  2.787   2.947   3.096   3.255   3.760   3.764   3.898   3.907
 91 A'   92 A'   93 A'   94 A'   37 A"   95 A'   38 A"   39 A"                 
  3.961   3.978   4.053   4.060   4.064   4.117   4.158   4.245
 96 A'   40 A"   97 A'   98 A'   41 A"   42 A"   99 A'  100 A'                 
  4.381   4.498   4.586   6.268   6.348   6.446   6.741   6.960
101 A'  102 A'  103 A'   43 A"  104 A'  105 A'  106 A'  107 A'                 
  7.491   7.500   7.575   7.614   7.735   7.750  23.318  23.711
 44 A"   45 A"  108 A'  109 A'  110 A'  111 A'  112 A'  113 A'                 
 48.020  48.190  66.727 289.711 289.729 289.800 289.839 289.984
114 A'  115 A'  116 A'   46 A"   47 A"  117 A'  118 A'  119 A'                 
290.0241020.8781021.086
120 A'  121 A'  122 A'                                                         

 Beta MOs, Restricted
 -- Occupied --                  
-482.88 -482.88  -62.54  -62.54  -56.36  -56.36  -56.36  -56.35
  1 A'    2 A'    3 A'    4 A'    5 A'    1 A"    6 A'    7 A'                 
-56.352 -56.352 -24.715 -10.340 -10.294  -8.762  -8.758  -6.594
  2 A"    8 A'    9 A'   10 A'   11 A'   12 A'   13 A'   14 A'                 
 -6.591  -6.581  -6.579  -6.577  -6.576  -2.711  -2.705  -2.704
 15 A'   16 A'    3 A"   17 A'    4 A"   18 A'   19 A'   20 A'                 
 -2.701  -2.697  -2.697  -2.690  -2.690  -2.687  -2.686  -1.227
  5 A"    6 A"   21 A'   22 A'    7 A"   23 A'    8 A"   24 A'                 
 -1.182  -0.843  -0.665  -0.620  -0.556  -0.544  -0.495  -0.485
 25 A'   26 A'   27 A'   28 A'    9 A"   29 A'   30 A'   31 A'                 
 -0.467  -0.441  -0.344  -0.311  -0.206  -0.194
 10 A"   32 A'   33 A'   11 A"   12 A"   34 A'                                 
 -- Virtual --                   
 -0.113  -0.112  -0.017   0.001   0.009   0.021   0.037   0.040
 13 A"   35 A'   36 A'   37 A'   38 A'   39 A'   14 A"   40 A'                 
  0.056   0.071   0.073   0.081   0.089   0.111   0.115   0.117
 41 A'   42 A'   15 A"   16 A"   43 A'   44 A'   45 A'   46 A'                 
  0.120   0.129   0.146   0.175   0.182   0.192   0.212   0.283
 17 A"   47 A'   48 A'   49 A'   50 A'   51 A'   52 A'   18 A"                 
  0.288   0.323   0.335   0.355   0.362   0.372   0.384   0.397
 53 A'   54 A'   55 A'   19 A"   56 A'   57 A'   20 A"   21 A"                 
  0.407   0.438   0.486   0.501   0.517   0.533   0.545   0.555
 58 A'   59 A'   60 A'   22 A"   23 A"   61 A'   62 A'   24 A"                 
  0.608   0.625   0.664   0.689   0.696   0.708   0.765   0.769
 63 A'   64 A'   65 A'   25 A"   66 A'   67 A'   26 A"   68 A'                 
  0.802   0.821   0.889   1.074   1.142   1.145   1.216   1.234
 69 A'   70 A'   71 A'   72 A'   27 A"   73 A'   74 A'   28 A"                 
  1.295   1.357   1.414   1.431   1.462   1.524   1.539   1.556
 75 A'   76 A'   77 A'   29 A"   78 A'   30 A"   79 A'   31 A"                 
  1.660   1.662   1.681   1.820   1.876   1.915   1.971   1.972
 80 A'   32 A"   81 A'   82 A'   83 A'   33 A"   84 A'   34 A"                 
  2.000   2.040   2.089   2.142   2.232   2.593   2.621   2.669
 85 A'   86 A'   87 A'   88 A'   89 A'   90 A'   35 A"   36 A"                 
  2.787   2.947   3.096   3.255   3.760   3.764   3.898   3.907
 91 A'   92 A'   93 A'   94 A'   37 A"   95 A'   38 A"   39 A"                 
  3.961   3.978   4.053   4.060   4.064   4.117   4.158   4.245
 96 A'   40 A"   97 A'   98 A'   41 A"   42 A"   99 A'  100 A'                 
  4.381   4.498   4.586   6.268   6.348   6.446   6.741   6.960
101 A'  102 A'  103 A'   43 A"  104 A'  105 A'  106 A'  107 A'                 
  7.491   7.500   7.575   7.614   7.735   7.750  23.318  23.711
 44 A"   45 A"  108 A'  109 A'  110 A'  111 A'  112 A'  113 A'                 
 48.020  48.190  66.727 289.711 289.729 289.800 289.839 289.984
114 A'  115 A'  116 A'   46 A"   47 A"  117 A'  118 A'  119 A'                 
290.0241020.8781021.086
120 A'  121 A'  122 A'                                                         
 --------------------------------------------------------------

          Ground-State Mulliken Net Atomic Charges

     Atom                 Charge (a.u.)
  ----------------------------------------
      1 F                    -0.077715
      2 Br                    0.129969
      3 H                     0.186678
      4 Br                    0.054902
      5 C                    -0.238308
      6 C                    -0.055525
  ----------------------------------------
  Sum of atomic charges =     0.000000

 -----------------------------------------------------------------
                    Cartesian Multipole Moments
 -----------------------------------------------------------------
    Charge (ESU x 10^10)
                 0.0000
    Dipole Moment (Debye)
         X      -1.9288      Y      -0.5870      Z      -0.0000
       Tot       2.0162
    Quadrupole Moments (Debye-Ang)
        XX     -53.7998     XY      -4.9453     YY     -55.2368
        XZ       0.0000     YZ      -0.0000     ZZ     -53.9210
    Octopole Moments (Debye-Ang^2)
       XXX     -43.7818    XXY     -10.1394    XYY      -4.6804
       YYY       7.9261    XXZ      -0.0000    XYZ       0.0000
       YYZ      -0.0000    XZZ     -12.3426    YZZ       4.3062
       ZZZ      -0.0000
    Hexadecapole Moments (Debye-Ang^3)
      XXXX    -773.3746   XXXY     -25.6020   XXYY    -149.0057
      XYYY      -8.2390   YYYY    -326.4720   XXXZ       0.0000
      XXYZ      -0.0000   XYYZ       0.0000   YYYZ      -0.0000
      XXZZ    -140.4915   XYZZ       7.4438   YYZZ     -66.8958
      XZZZ      -0.0000   YZZZ      -0.0000   ZZZZ     -63.9741
 -----------------------------------------------------------------
 Calculating analytic gradient of the SCF energy
 Gradient of SCF Energy
            1           2           3           4           5           6
    1   0.0544240   0.1256811   0.0714253   0.5440235   0.0028680  -0.7984219
    2  -0.0152904  -0.9158967  -0.0597324   0.7418850   0.0514007   0.1976338
    3   0.0000000  -0.0000000   0.0000000  -0.0000000  -0.0000000   0.0000000
 Max gradient component =       9.159E-01
 RMS gradient           =       3.645E-01
 Gradient time:  CPU 10.27 s  wall 2.67 s
 Geometry Optimization Parameters
   NAtoms,    NIC,     NZ,  NCons,   NDum,   NFix, NCnnct, MaxDiis
        6      32       0       0       0       0       0       0


** GEOMETRY OPTIMIZATION IN DELOCALIZED INTERNAL COORDINATES **
   Searching for a Minimum

   Optimization Cycle:   1

                       Coordinates (Angstroms)
     ATOM                X               Y               Z
      1  F         3.4275997197    0.0626347364    0.0000000000
      2  Br       -0.4467428170    1.0573557564    0.0000000000
      3  H         2.9302392097   -1.8745365320    0.0000000000
      4  Br       -0.9441033271   -0.8798155119    0.0000000000
      5  C         2.2103338305   -0.6572706428    0.0000000000
      6  C         0.2731625621   -0.1599101328    0.0000000000
   Point Group: cs    Number of degrees of freedom:     9


   Energy is  -5324.108861282


 Attempting to Generate Delocalized Internal Coordinates

 ** Taking Steepest Descent Step **
 Calculated Step too Large.  Step scaled by  0.343732
 Step Taken.  Stepsize is  0.300000

                             Maximum     Tolerance    Cnvgd?
         Gradient           0.720211      0.000300      NO
         Displacement       0.247560      0.001200      NO
         Energy change     *********      0.000001      NO


 New Cartesian Coordinates Obtained by Inverse Iteration

 Displacement from previous Coordinates is:  0.173754
 ----------------------------------------------------------------
             Standard Nuclear Orientation (Angstroms)
    I     Atom           X                Y                Z
 ----------------------------------------------------------------
    1      F       3.4268846505     0.0673293388     0.0000000000
    2      Br     -0.4594761991     1.1132950108     0.0000000000
    3      H       2.9271127212    -1.8748217554     0.0000000000
    4      Br     -0.9819122145    -0.9218262777     0.0000000000
    5      C       2.2255567448    -0.6653063457     0.0000000000
    6      C       0.3123234750    -0.1702122974     0.0000000000
 ----------------------------------------------------------------
 Molecular Point Group                 Cs    NOp =  2
 Largest Abelian Subgroup              Cs    NOp =  2
 Nuclear Repulsion Energy =   657.7857424229 hartrees
 There are       46 alpha and       46 beta electrons
 Applying Cartesian multipole field
    Component          Value
    ---------          -----
     (2,0,0)        1.00000E-11
     (0,2,0)        2.00000E-11
     (0,0,2)       -3.00000E-11
 Nucleus-field energy     =     0.0000000123 hartrees
 Requested basis set is 6-311++G(d,p)
 There are 61 shells and 169 basis functions
 A cutoff of  1.0D-11 yielded   1595 shell pairs
 There are     12762 function pairs (     14166 Cartesian)
 Smallest overlap matrix eigenvalue = 1.46E-04
 Guess MOs from SCF MO coefficient file

 -----------------------------------------------------------------------
  General SCF calculation program by
  Eric Jon Sundstrom, Paul Horn, Yuezhi Mao, Dmitri Zuev, Alec White,
  David Stuck, Shaama M.S., Shane Yost, Joonho Lee, David Small,
  Daniel Levine, Susi Lehtola, Hugh Burton, Evgeny Epifanovsky
 -----------------------------------------------------------------------
 Exchange:     0.2000 Hartree-Fock + 0.0800 Slater + 0.7200 B88
 Correlation:  0.1900 VWN1RPA + 0.8100 LYP
 Using SG-1 standard quadrature grid
 using 4 threads for integral computing
 -------------------------------------------------------
 OpenMP Integral computing Module                
 Release: version 2.0, May 2017, Q-Chem Inc. Pleasanton 
 -------------------------------------------------------
 -------------------------------------------------------
 OpenMP BLAS3 based DFT computing Module                
 Release: version 1.0, May 2013, Q-Chem Inc. Pittsburgh 
 -------------------------------------------------------
 A restricted SCF calculation will be
 performed using DIIS
 SCF converges when DIIS error is below 1.0e-08
 ---------------------------------------
  Cycle       Energy         DIIS error
 ---------------------------------------
    1   -5324.3162209274      2.07e-03  
    2   -5324.2938909346      3.02e-03  
    3   -5324.2811146956      3.15e-03  
    4   -5324.3230116591      1.03e-03  
    5   -5324.3275128925      1.70e-04  
    6   -5324.3275882037      8.78e-05  
    7   -5324.3276112769      1.70e-05  
    8   -5324.3276119452      3.61e-06  
    9   -5324.3276119836      1.20e-06  
   10   -5324.3276119883      4.84e-07  
   11   -5324.3276119892      6.27e-08  
   12   -5324.3276119893      2.78e-08  
   13   -5324.3276119892      7.35e-09  Convergence criterion met
 ---------------------------------------
 SCF time:   CPU 39.91s  wall 10.00s 
 SCF   energy in the final basis set =    -5324.3276119892
 Total energy in the final basis set =    -5324.3276119892

 --------------------------------------------------------------
             Orbital Energies (a.u.) and Symmetries
 --------------------------------------------------------------

 Alpha MOs, Restricted
 -- Occupied --                  
-482.87 -482.87  -62.53  -62.53  -56.35  -56.35  -56.35  -56.35
  1 A'    2 A'    3 A'    4 A'    5 A'    1 A"    6 A'    7 A'                 
-56.346 -56.345 -24.718 -10.342 -10.297  -8.750  -8.747  -6.582
  2 A"    8 A'    9 A'   10 A'   11 A'   12 A'   13 A'   14 A'                 
 -6.579  -6.569  -6.568  -6.566  -6.566  -2.696  -2.693  -2.691
 15 A'   16 A'    3 A"   17 A'    4 A"   18 A'   19 A'   20 A'                 
 -2.689  -2.687  -2.686  -2.679  -2.679  -2.676  -2.676  -1.232
  5 A"    6 A"   21 A'   22 A'    7 A"   23 A'    8 A"   24 A'                 
 -1.118  -0.827  -0.666  -0.614  -0.528  -0.516  -0.496  -0.477
 25 A'   26 A'   27 A'   28 A'   29 A'    9 A"   30 A'   31 A'                 
 -0.470  -0.439  -0.348  -0.310  -0.209  -0.206
 10 A"   32 A'   33 A'   11 A"   12 A"   34 A'                                 
 -- Virtual --                   
 -0.111  -0.105  -0.016   0.003   0.008   0.020   0.039   0.040
 13 A"   35 A'   36 A'   37 A'   38 A'   39 A'   14 A"   40 A'                 
  0.056   0.071   0.074   0.081   0.086   0.109   0.113   0.118
 41 A'   42 A'   15 A"   16 A"   43 A'   44 A'   45 A'   46 A'                 
  0.123   0.129   0.146   0.163   0.182   0.194   0.211   0.281
 17 A"   47 A'   48 A'   49 A'   50 A'   51 A'   52 A'   18 A"                 
  0.289   0.330   0.342   0.361   0.370   0.376   0.385   0.398
 53 A'   54 A'   55 A'   56 A'   57 A'   19 A"   20 A"   58 A'                 
  0.401   0.436   0.482   0.500   0.521   0.533   0.539   0.552
 21 A"   59 A'   60 A'   22 A"   23 A"   61 A'   62 A'   24 A"                 
  0.594   0.608   0.651   0.673   0.684   0.695   0.739   0.769
 63 A'   64 A'   65 A'   25 A"   66 A'   67 A'   26 A"   68 A'                 
  0.801   0.818   0.888   1.020   1.116   1.137   1.154   1.230
 69 A'   70 A'   71 A'   72 A'   73 A'   27 A"   74 A'   28 A"                 
  1.295   1.352   1.411   1.421   1.457   1.502   1.546   1.548
 75 A'   76 A'   77 A'   29 A"   78 A'   30 A"   31 A"   79 A'                 
  1.668   1.672   1.687   1.835   1.894   1.925   1.986   1.989
 80 A'   32 A"   81 A'   82 A'   83 A'   33 A"   84 A'   34 A"                 
  2.003   2.037   2.099   2.122   2.212   2.600   2.617   2.672
 85 A'   86 A'   87 A'   88 A'   89 A'   90 A'   35 A"   36 A"                 
  2.783   2.951   3.033   3.274   3.757   3.761   3.893   3.910
 91 A'   92 A'   93 A'   94 A'   37 A"   95 A'   38 A"   39 A"                 
  3.967   3.992   4.045   4.058   4.067   4.132   4.143   4.298
 96 A'   40 A"   97 A'   98 A'   41 A"   42 A"   99 A'  100 A'                 
  4.335   4.403   4.595   6.265   6.346   6.447   6.747   6.875
101 A'  102 A'  103 A'   43 A"  104 A'  105 A'  106 A'  107 A'                 
  7.498   7.514   7.567   7.573   7.692   7.770  23.322  23.557
 44 A"   45 A"  108 A'  109 A'  110 A'  111 A'  112 A'  113 A'                 
 48.017  48.114  66.724 289.711 289.736 289.795 289.810 289.930
114 A'  115 A'  116 A'   46 A"   47 A"  117 A'  118 A'  119 A'                 
290.0041020.8631020.979
120 A'  121 A'  122 A'                                                         

 Beta MOs, Restricted
 -- Occupied --                  
-482.87 -482.87  -62.53  -62.53  -56.35  -56.35  -56.35  -56.35
  1 A'    2 A'    3 A'    4 A'    5 A'    1 A"    6 A'    7 A'                 
-56.346 -56.345 -24.718 -10.342 -10.297  -8.750  -8.747  -6.582
  2 A"    8 A'    9 A'   10 A'   11 A'   12 A'   13 A'   14 A'                 
 -6.579  -6.569  -6.568  -6.566  -6.566  -2.696  -2.693  -2.691
 15 A'   16 A'    3 A"   17 A'    4 A"   18 A'   19 A'   20 A'                 
 -2.689  -2.687  -2.686  -2.679  -2.679  -2.676  -2.676  -1.232
  5 A"    6 A"   21 A'   22 A'    7 A"   23 A'    8 A"   24 A'                 
 -1.118  -0.827  -0.666  -0.614  -0.528  -0.516  -0.496  -0.477
 25 A'   26 A'   27 A'   28 A'   29 A'    9 A"   30 A'   31 A'                 
 -0.470  -0.439  -0.348  -0.310  -0.209  -0.206
 10 A"   32 A'   33 A'   11 A"   12 A"   34 A'                                 
 -- Virtual --                   
 -0.111  -0.105  -0.016   0.003   0.008   0.020   0.039   0.040
 13 A"   35 A'   36 A'   37 A'   38 A'   39 A'   14 A"   40 A'                 
  0.056   0.071   0.074   0.081   0.086   0.109   0.113   0.118
 41 A'   42 A'   15 A"   16 A"   43 A'   44 A'   45 A'   46 A'                 
  0.123   0.129   0.146   0.163   0.182   0.194   0.211   0.281
 17 A"   47 A'   48 A'   49 A'   50 A'   51 A'   52 A'   18 A"                 
  0.289   0.330   0.342   0.361   0.370   0.376   0.385   0.398
 53 A'   54 A'   55 A'   56 A'   57 A'   19 A"   20 A"   58 A'                 
  0.401   0.436   0.482   0.500   0.521   0.533   0.539   0.552
 21 A"   59 A'   60 A'   22 A"   23 A"   61 A'   62 A'   24 A"                 
  0.594   0.608   0.651   0.673   0.684   0.695   0.739   0.769
 63 A'   64 A'   65 A'   25 A"   66 A'   67 A'   26 A"   68 A'                 
  0.801   0.818   0.888   1.020   1.116   1.137   1.154   1.230
 69 A'   70 A'   71 A'   72 A'   73 A'   27 A"   74 A'   28 A"                 
  1.295   1.352   1.411   1.421   1.457   1.502   1.546   1.548
 75 A'   76 A'   77 A'   29 A"   78 A'   30 A"   31 A"   79 A'                 
  1.668   1.672   1.687   1.835   1.894   1.925   1.986   1.989
 80 A'   32 A"   81 A'   82 A'   83 A'   33 A"   84 A'   34 A"                 
  2.003   2.037   2.099   2.122   2.212   2.600   2.617   2.672
 85 A'   86 A'   87 A'   88 A'   89 A'   90 A'   35 A"   36 A"                 
  2.783   2.951   3.033   3.274   3.757   3.761   3.893   3.910
 91 A'   92 A'   93 A'   94 A'   37 A"   95 A'   38 A"   39 A"                 
  3.967   3.992   4.045   4.058   4.067   4.132   4.143   4.298
 96 A'   40 A"   97 A'   98 A'   41 A"   42 A"   99 A'  100 A'                 
  4.335   4.403   4.595   6.265   6.346   6.447   6.747   6.875
101 A'  102 A'  103 A'   43 A"  104 A'  105 A'  106 A'  107 A'                 
  7.498   7.514   7.567   7.573   7.692   7.770  23.322  23.557
 44 A"   45 A"  108 A'  109 A'  110 A'  111 A'  112 A'  113 A'                 
 48.017  48.114  66.724 289.711 289.736 289.795 289.810 289.930
114 A'  115 A'  116 A'   46 A"   47 A"  117 A'  118 A'  119 A'                 
290.0041020.8631020.979
120 A'  121 A'  122 A'                                                         
 --------------------------------------------------------------

          Ground-State Mulliken Net Atomic Charges

     Atom                 Charge (a.u.)
  ----------------------------------------
      1 F                    -0.073361
      2 Br                    0.096394
      3 H                     0.189579
      4 Br                    0.019712
      5 C                    -0.228088
      6 C                    -0.004236
  ----------------------------------------
  Sum of atomic charges =     0.000000

 -----------------------------------------------------------------
                    Cartesian Multipole Moments
 -----------------------------------------------------------------
    Charge (ESU x 10^10)
                 0.0000
    Dipole Moment (Debye)
         X      -1.7286      Y      -0.6139      Z       0.0000
       Tot       1.8344
    Quadrupole Moments (Debye-Ang)
        XX     -53.3275     XY      -4.9391     YY     -54.6292
        XZ       0.0000     YZ      -0.0000     ZZ     -54.2715
    Octopole Moments (Debye-Ang^2)
       XXX     -40.7282    XXY     -10.5383    XYY      -4.0020
       YYY       7.3337    XXZ       0.0000    XYZ       0.0000
       YYZ      -0.0000    XZZ     -11.4603    YZZ       4.0995
       ZZZ       0.0000
    Hexadecapole Moments (Debye-Ang^3)
      XXXX    -778.3314   XXXY     -26.8468   XXYY    -152.4407
      XYYY     -10.1674   YYYY    -342.2448   XXXZ       0.0000
      XXYZ      -0.0000   XYYZ       0.0000   YYYZ      -0.0000
      XXZZ    -141.9297   XYZZ       6.9165   YYZZ     -69.9394
      XZZZ       0.0000   YZZZ      -0.0000   ZZZZ     -64.4164
 -----------------------------------------------------------------
 Calculating analytic gradient of the SCF energy
 Gradient of SCF Energy
            1           2           3           4           5           6
    1   0.0531956   0.0566274   0.0705417   0.3545507   0.0116167  -0.5465320
    2  -0.0144362  -0.6391489  -0.0606809   0.5349799   0.0493122   0.1299740
    3  -0.0000000   0.0000000  -0.0000000   0.0000000   0.0000000  -0.0000000
 Max gradient component =       6.391E-01
 RMS gradient           =       2.531E-01
 Gradient time:  CPU 10.06 s  wall 2.62 s
 Geometry Optimization Parameters
   NAtoms,    NIC,     NZ,  NCons,   NDum,   NFix, NCnnct, MaxDiis
        6      32       0       0       0       0       0       0


** GEOMETRY OPTIMIZATION IN DELOCALIZED INTERNAL COORDINATES **
   Searching for a Minimum

   Optimization Cycle:   2

                       Coordinates (Angstroms)
     ATOM                X               Y               Z
      1  F         3.4268846505    0.0673293388    0.0000000000
      2  Br       -0.4594761991    1.1132950108    0.0000000000
      3  H         2.9271127212   -1.8748217554    0.0000000000
      4  Br       -0.9819122145   -0.9218262777    0.0000000000
      5  C         2.2255567448   -0.6653063457    0.0000000000
      6  C         0.3123234750   -0.1702122974    0.0000000000
   Point Group: cs    Number of degrees of freedom:     9


   Energy is  -5324.327611989

 Hessian Updated using BFGS Update

 ** Taking Steepest Descent Step **
 Calculated Step too Large.  Step scaled by  0.493989
 Step Taken.  Stepsize is  0.300000

                             Maximum     Tolerance    Cnvgd?
         Gradient           0.508695      0.000300      NO
         Displacement       0.251290      0.001200      NO
         Energy change     -0.218751      0.000001      NO


 New Cartesian Coordinates Obtained by Inverse Iteration

 Displacement from previous Coordinates is:  0.175005
 ----------------------------------------------------------------
             Standard Nuclear Orientation (Angstroms)
    I     Atom           X                Y                Z
 ----------------------------------------------------------------
    1      F       3.4125547314     0.0767343588     0.0000000000
    2      Br     -0.4561010059     1.1670912660     0.0000000000
    3      H       2.9093247035    -1.8709141493     0.0000000000
    4      Br     -1.0054145497    -0.9695802829     0.0000000000
    5      C       2.2336058704    -0.6730731803     0.0000000000
    6      C       0.3565194283    -0.1818003389     0.0000000000
 ----------------------------------------------------------------
 Molecular Point Group                 Cs    NOp =  2
 Largest Abelian Subgroup              Cs    NOp =  2
 Nuclear Repulsion Energy =   635.4804145782 hartrees
 There are       46 alpha and       46 beta electrons
 Applying Cartesian multipole field
    Component          Value
    ---------          -----
     (2,0,0)        1.00000E-11
     (0,2,0)        2.00000E-11
     (0,0,2)       -3.00000E-11
 Nucleus-field energy     =     0.0000000129 hartrees
 Requested basis set is 6-311++G(d,p)
 There are 61 shells and 169 basis functions
 A cutoff of  1.0D-11 yielded   1587 shell pairs
 There are     12761 function pairs (     14169 Cartesian)
 Smallest overlap matrix eigenvalue = 1.85E-04
 Guess MOs from SCF MO coefficient file

 -----------------------------------------------------------------------
  General SCF calculation program by
  Eric Jon Sundstrom, Paul Horn, Yuezhi Mao, Dmitri Zuev, Alec White,
  David Stuck, Shaama M.S., Shane Yost, Joonho Lee, David Small,
  Daniel Levine, Susi Lehtola, Hugh Burton, Evgeny Epifanovsky
 -----------------------------------------------------------------------
 Exchange:     0.2000 Hartree-Fock + 0.0800 Slater + 0.7200 B88
 Correlation:  0.1900 VWN1RPA + 0.8100 LYP
 Using SG-1 standard quadrature grid
 using 4 threads for integral computing
 -------------------------------------------------------
 OpenMP Integral computing Module                
 Release: version 2.0, May 2017, Q-Chem Inc. Pleasanton 
 -------------------------------------------------------
 -------------------------------------------------------
 OpenMP BLAS3 based DFT computing Module                
 Release: version 1.0, May 2013, Q-Chem Inc. Pittsburgh 
 -------------------------------------------------------
 A restricted SCF calculation will be
 performed using DIIS
 SCF converges when DIIS error is below 1.0e-08
 ---------------------------------------
  Cycle       Energy         DIIS error
 ---------------------------------------
    1   -5324.4736772683      1.64e-03  
    2   -5324.4613990833      2.36e-03  
    3   -5324.4563017428      2.37e-03  
    4   -5324.4792843068      7.90e-04  
    5   -5324.4819341883      1.17e-04  
    6   -5324.4819720189      5.78e-05  
    7   -5324.4819813508      1.16e-05  
    8   -5324.4819816421      2.91e-06  
    9   -5324.4819816770      5.59e-07  
   10   -5324.4819816779      2.25e-07  
   11   -5324.4819816780      7.39e-08  
   12   -5324.4819816780      1.93e-08  
   13   -5324.4819816780      6.59e-09  Convergence criterion met
 ---------------------------------------
 SCF time:   CPU 39.37s  wall 10.00s 
 SCF   energy in the final basis set =    -5324.4819816780
 Total energy in the final basis set =    -5324.4819816780

 --------------------------------------------------------------
             Orbital Energies (a.u.) and Symmetries
 --------------------------------------------------------------

 Alpha MOs, Restricted
 -- Occupied --                  
-482.87 -482.87  -62.53  -62.52  -56.35  -56.34  -56.34  -56.34
  1 A'    2 A'    3 A'    4 A'    5 A'    6 A'    1 A"    7 A'                 
-56.340 -56.340 -24.721 -10.344 -10.303  -8.741  -8.739  -6.573
  2 A"    8 A'    9 A'   10 A'   11 A'   12 A'   13 A'   14 A'                 
 -6.571  -6.560  -6.560  -6.558  -6.557  -2.686  -2.683  -2.681
 15 A'    3 A"   16 A'    4 A"   17 A'   18 A'   19 A'   20 A'                 
 -2.681  -2.678  -2.678  -2.670  -2.670  -2.668  -2.667  -1.238
  5 A"    6 A"   21 A'   22 A'    7 A"   23 A'    8 A"   24 A'                 
 -1.061  -0.815  -0.670  -0.609  -0.519  -0.500  -0.484  -0.472
 25 A'   26 A'   27 A'   28 A'   29 A'   30 A'    9 A"   10 A"                 
 -0.468  -0.433  -0.353  -0.310  -0.219  -0.213
 31 A'   32 A'   33 A'   11 A"   34 A'   12 A"                                 
 -- Virtual --                   
 -0.108  -0.096  -0.016   0.005   0.007   0.019   0.040   0.041
 13 A"   35 A'   36 A'   37 A'   38 A'   39 A'   40 A'   14 A"                 
  0.055   0.070   0.074   0.081   0.082   0.107   0.111   0.119
 41 A'   42 A'   15 A"   16 A"   43 A'   44 A'   45 A'   46 A'                 
  0.126   0.126   0.145   0.153   0.184   0.197   0.211   0.279
 47 A'   17 A"   48 A'   49 A'   50 A'   51 A'   52 A'   18 A"                 
  0.290   0.338   0.348   0.359   0.371   0.387   0.390   0.399
 53 A'   54 A'   55 A'   56 A'   57 A'   19 A"   58 A'   20 A"                 
  0.405   0.435   0.478   0.500   0.522   0.525   0.540   0.547
 21 A"   59 A'   60 A'   22 A"   61 A'   23 A"   62 A'   24 A"                 
  0.576   0.597   0.640   0.666   0.671   0.684   0.714   0.776
 63 A'   64 A'   65 A'   25 A"   66 A'   67 A'   26 A"   68 A'                 
  0.799   0.818   0.887   0.977   1.088   1.098   1.131   1.225
 69 A'   70 A'   71 A'   72 A'   73 A'   74 A'   27 A"   28 A"                 
  1.298   1.346   1.408   1.413   1.455   1.477   1.540   1.563
 75 A'   76 A'   29 A"   77 A'   78 A'   30 A"   31 A"   79 A'                 
  1.671   1.684   1.686   1.844   1.910   1.939   1.983   2.000
 80 A'   32 A"   81 A'   82 A'   83 A'   33 A"   84 A'   34 A"                 
  2.024   2.053   2.063   2.160   2.209   2.610   2.612   2.676
 85 A'   86 A'   87 A'   88 A'   89 A'   90 A'   35 A"   36 A"                 
  2.774   2.958   2.985   3.309   3.754   3.758   3.895   3.915
 91 A'   92 A'   93 A'   94 A'   37 A"   95 A'   38 A"   39 A"                 
  3.975   4.001   4.026   4.053   4.071   4.125   4.133   4.263
 96 A'   40 A"   97 A'   98 A'   41 A"   99 A'   42 A"  100 A'                 
  4.320   4.426   4.609   6.261   6.343   6.452   6.740   6.802
101 A'  102 A'  103 A'   43 A"  104 A'  105 A'  106 A'  107 A'                 
  7.503   7.528   7.562   7.570   7.670   7.751  23.331  23.460
 44 A"   45 A"  108 A'  109 A'  110 A'  111 A'  112 A'  113 A'                 
 48.004  48.050  66.721 289.711 289.744 289.790 289.810 289.906
114 A'  115 A'  116 A'   46 A"   47 A"  117 A'  118 A'  119 A'                 
289.9561020.8401020.892
120 A'  121 A'  122 A'                                                         

 Beta MOs, Restricted
 -- Occupied --                  
-482.87 -482.87  -62.53  -62.52  -56.35  -56.34  -56.34  -56.34
  1 A'    2 A'    3 A'    4 A'    5 A'    6 A'    1 A"    7 A'                 
-56.340 -56.340 -24.721 -10.344 -10.303  -8.741  -8.739  -6.573
  2 A"    8 A'    9 A'   10 A'   11 A'   12 A'   13 A'   14 A'                 
 -6.571  -6.560  -6.560  -6.558  -6.557  -2.686  -2.683  -2.681
 15 A'    3 A"   16 A'    4 A"   17 A'   18 A'   19 A'   20 A'                 
 -2.681  -2.678  -2.678  -2.670  -2.670  -2.668  -2.667  -1.238
  5 A"    6 A"   21 A'   22 A'    7 A"   23 A'    8 A"   24 A'                 
 -1.061  -0.815  -0.670  -0.609  -0.519  -0.500  -0.484  -0.472
 25 A'   26 A'   27 A'   28 A'   29 A'   30 A'    9 A"   10 A"                 
 -0.468  -0.433  -0.353  -0.310  -0.219  -0.213
 31 A'   32 A'   33 A'   11 A"   34 A'   12 A"                                 
 -- Virtual --                   
 -0.108  -0.096  -0.016   0.005   0.007   0.019   0.040   0.041
 13 A"   35 A'   36 A'   37 A'   38 A'   39 A'   40 A'   14 A"                 
  0.055   0.070   0.074   0.081   0.082   0.107   0.111   0.119
 41 A'   42 A'   15 A"   16 A"   43 A'   44 A'   45 A'   46 A'                 
  0.126   0.126   0.145   0.153   0.184   0.197   0.211   0.279
 47 A'   17 A"   48 A'   49 A'   50 A'   51 A'   52 A'   18 A"                 
  0.290   0.338   0.348   0.359   0.371   0.387   0.390   0.399
 53 A'   54 A'   55 A'   56 A'   57 A'   19 A"   58 A'   20 A"                 
  0.405   0.435   0.478   0.500   0.522   0.525   0.540   0.547
 21 A"   59 A'   60 A'   22 A"   61 A'   23 A"   62 A'   24 A"                 
  0.576   0.597   0.640   0.666   0.671   0.684   0.714   0.776
 63 A'   64 A'   65 A'   25 A"   66 A'   67 A'   26 A"   68 A'                 
  0.799   0.818   0.887   0.977   1.088   1.098   1.131   1.225
 69 A'   70 A'   71 A'   72 A'   73 A'   74 A'   27 A"   28 A"                 
  1.298   1.346   1.408   1.413   1.455   1.477   1.540   1.563
 75 A'   76 A'   29 A"   77 A'   78 A'   30 A"   31 A"   79 A'                 
  1.671   1.684   1.686   1.844   1.910   1.939   1.983   2.000
 80 A'   32 A"   81 A'   82 A'   83 A'   33 A"   84 A'   34 A"                 
  2.024   2.053   2.063   2.160   2.209   2.610   2.612   2.676
 85 A'   86 A'   87 A'   88 A'   89 A'   90 A'   35 A"   36 A"                 
  2.774   2.958   2.985   3.309   3.754   3.758   3.895   3.915
 91 A'   92 A'   93 A'   94 A'   37 A"   95 A'   38 A"   39 A"                 
  3.975   4.001   4.026   4.053   4.071   4.125   4.133   4.263
 96 A'   40 A"   97 A'   98 A'   41 A"   99 A'   42 A"  100 A'                 
  4.320   4.426   4.609   6.261   6.343   6.452   6.740   6.802
101 A'  102 A'  103 A'   43 A"  104 A'  105 A'  106 A'  107 A'                 
  7.503   7.528   7.562   7.570   7.670   7.751  23.331  23.460
 44 A"   45 A"  108 A'  109 A'  110 A'  111 A'  112 A'  113 A'                 
 48.004  48.050  66.721 289.711 289.744 289.790 289.810 289.906
114 A'  115 A'  116 A'   46 A"   47 A"  117 A'  118 A'  119 A'                 
289.9561020.8401020.892
120 A'  121 A'  122 A'                                                         
 --------------------------------------------------------------

          Ground-State Mulliken Net Atomic Charges

     Atom                 Charge (a.u.)
  ----------------------------------------
      1 F                    -0.067284
      2 Br                    0.070954
      3 H                     0.193161
      4 Br                   -0.008234
      5 C                    -0.221924
      6 C                     0.033327
  ----------------------------------------
  Sum of atomic charges =     0.000000

 -----------------------------------------------------------------
                    Cartesian Multipole Moments
 -----------------------------------------------------------------
    Charge (ESU x 10^10)
                 0.0000
    Dipole Moment (Debye)
         X      -1.4689      Y      -0.6717      Z       0.0000
       Tot       1.6152
    Quadrupole Moments (Debye-Ang)
        XX     -52.8482     XY      -4.9100     YY     -54.0257
        XZ       0.0000     YZ      -0.0000     ZZ     -54.5759
    Octopole Moments (Debye-Ang^2)
       XXX     -38.4024    XXY     -10.9031    XYY      -3.9111
       YYY       7.1133    XXZ       0.0000    XYZ      -0.0000
       YYZ       0.0000    XZZ     -10.8786    YZZ       3.9682
       ZZZ       0.0000
    Hexadecapole Moments (Debye-Ang^3)
      XXXX    -774.2087   XXXY     -28.5900   XXYY    -155.0761
      XYYY     -13.0331   YYYY    -359.8125   XXXZ       0.0000
      XXYZ       0.0000   XYYZ      -0.0000   YYYZ       0.0000
      XXZZ    -141.8174   XYZZ       5.9192   YYZZ     -73.3818
      XZZZ       0.0000   YZZZ      -0.0000   ZZZZ     -64.8554
 -----------------------------------------------------------------
 Calculating analytic gradient of the SCF energy
 Gradient of SCF Energy
            1           2           3           4           5           6
    1   0.0507349   0.0155933   0.0688180   0.2278487   0.0224577  -0.3854526
    2  -0.0133169  -0.4471278  -0.0614796   0.3866220   0.0463663   0.0889360
    3   0.0000000   0.0000000  -0.0000000   0.0000000   0.0000000  -0.0000000
 Max gradient component =       4.471E-01
 RMS gradient           =       1.783E-01
 Gradient time:  CPU 9.87 s  wall 2.57 s
 Geometry Optimization Parameters
   NAtoms,    NIC,     NZ,  NCons,   NDum,   NFix, NCnnct, MaxDiis
        6      32       0       0       0       0       0       0


** GEOMETRY OPTIMIZATION IN DELOCALIZED INTERNAL COORDINATES **
   Searching for a Minimum

   Optimization Cycle:   3

                       Coordinates (Angstroms)
     ATOM                X               Y               Z
      1  F         3.4125547314    0.0767343588    0.0000000000
      2  Br       -0.4561010059    1.1670912660    0.0000000000
      3  H         2.9093247035   -1.8709141493    0.0000000000
      4  Br       -1.0054145497   -0.9695802829    0.0000000000
      5  C         2.2336058704   -0.6730731803    0.0000000000
      6  C         0.3565194283   -0.1818003389    0.0000000000
   Point Group: cs    Number of degrees of freedom:     9


   Energy is  -5324.481981678

 Hessian Updated using BFGS Update

 ** Taking Steepest Descent Step **
 Calculated Step too Large.  Step scaled by  0.687111
 Step Taken.  Stepsize is  0.300000

                             Maximum     Tolerance    Cnvgd?
         Gradient           0.359707      0.000300      NO
         Displacement       0.247159      0.001200      NO
         Energy change     -0.154370      0.000001      NO


 New Cartesian Coordinates Obtained by Inverse Iteration

 Displacement from previous Coordinates is:  0.201357
 ----------------------------------------------------------------
             Standard Nuclear Orientation (Angstroms)
    I     Atom           X                Y                Z
 ----------------------------------------------------------------
    1      F       3.3806763550     0.0915342517     0.0000000000
    2      Br     -0.4319146005     1.2163317999     0.0000000000
    3      H       2.8728037414    -1.8607973021     0.0000000000
    4      Br     -1.0097263831    -1.0230111393     0.0000000000
    5      C       2.2315466116    -0.6801680102     0.0000000000
    6      C       0.4071034536    -0.1954319267     0.0000000000
 ----------------------------------------------------------------
 Molecular Point Group                 Cs    NOp =  2
 Largest Abelian Subgroup              Cs    NOp =  2
 Nuclear Repulsion Energy =   617.3651224961 hartrees
 There are       46 alpha and       46 beta electrons
 Applying Cartesian multipole field
    Component          Value
    ---------          -----
     (2,0,0)        1.00000E-11
     (0,2,0)        2.00000E-11
     (0,0,2)       -3.00000E-11
 Nucleus-field energy     =     0.0000000134 hartrees
 Requested basis set is 6-311++G(d,p)
 There are 61 shells and 169 basis functions
 A cutoff of  1.0D-11 yielded   1583 shell pairs
 There are     12748 function pairs (     14156 Cartesian)
 Smallest overlap matrix eigenvalue = 2.23E-04
 Guess MOs from SCF MO coefficient file

 -----------------------------------------------------------------------
  General SCF calculation program by
  Eric Jon Sundstrom, Paul Horn, Yuezhi Mao, Dmitri Zuev, Alec White,
  David Stuck, Shaama M.S., Shane Yost, Joonho Lee, David Small,
  Daniel Levine, Susi Lehtola, Hugh Burton, Evgeny Epifanovsky
 -----------------------------------------------------------------------
 Exchange:     0.2000 Hartree-Fock + 0.0800 Slater + 0.7200 B88
 Correlation:  0.1900 VWN1RPA + 0.8100 LYP
 Using SG-1 standard quadrature grid
 using 4 threads for integral computing
 -------------------------------------------------------
 OpenMP Integral computing Module                
 Release: version 2.0, May 2017, Q-Chem Inc. Pleasanton 
 -------------------------------------------------------
 -------------------------------------------------------
 OpenMP BLAS3 based DFT computing Module                
 Release: version 1.0, May 2013, Q-Chem Inc. Pittsburgh 
 -------------------------------------------------------
 A restricted SCF calculation will be
 performed using DIIS
 SCF converges when DIIS error is below 1.0e-08
 ---------------------------------------
  Cycle       Energy         DIIS error
 ---------------------------------------
    1   -5324.5891170556      1.31e-03  
    2   -5324.5840077283      1.75e-03  
    3   -5324.5810948083      1.79e-03  
    4   -5324.5938927491      5.77e-04  
    5   -5324.5952804496      7.88e-05  
    6   -5324.5952993910      3.75e-05  
    7   -5324.5953032179      9.07e-06  
    8   -5324.5953033864      2.45e-06  
    9   -5324.5953034127      3.31e-07  
   10   -5324.5953034131      1.69e-07  
   11   -5324.5953034132      6.98e-08  
   12   -5324.5953034132      1.25e-08  
   13   -5324.5953034132      3.94e-09  Convergence criterion met
 ---------------------------------------
 SCF time:   CPU 38.99s  wall 10.00s 
 SCF   energy in the final basis set =    -5324.5953034132
 Total energy in the final basis set =    -5324.5953034132

 --------------------------------------------------------------
             Orbital Energies (a.u.) and Symmetries
 --------------------------------------------------------------

 Alpha MOs, Restricted
 -- Occupied --                  
-482.87 -482.86  -62.52  -62.52  -56.34  -56.34  -56.34  -56.34
  1 A'    2 A'    3 A'    4 A'    5 A'    6 A'    1 A"    7 A'                 
-56.336 -56.335 -24.725 -10.344 -10.309  -8.735  -8.733  -6.567
  2 A"    8 A'    9 A'   10 A'   11 A'   12 A'   13 A'   14 A'                 
 -6.564  -6.553  -6.553  -6.552  -6.551  -2.679  -2.676  -2.674
 15 A'    3 A"   16 A'    4 A"   17 A'   18 A'   19 A'    5 A"                 
 -2.674  -2.672  -2.671  -2.663  -2.663  -2.661  -2.661  -1.245
 20 A'    6 A"   21 A'   22 A'    7 A"   23 A'    8 A"   24 A'                 
 -1.014  -0.806  -0.677  -0.606  -0.515  -0.507  -0.482  -0.458
 25 A'   26 A'   27 A'   28 A'   29 A'   30 A'    9 A"   31 A'                 
 -0.454  -0.426  -0.357  -0.309  -0.231  -0.218
 10 A"   32 A'   33 A'   11 A"   34 A'   12 A"                                 
 -- Virtual --                   
 -0.104  -0.083  -0.016   0.004   0.008   0.020   0.040   0.042
 13 A"   35 A'   36 A'   37 A'   38 A'   39 A'   40 A'   14 A"                 
  0.055   0.068   0.075   0.080   0.081   0.107   0.110   0.120
 41 A'   42 A'   15 A"   16 A"   43 A'   44 A'   45 A'   46 A'                 
  0.124   0.129   0.145   0.149   0.186   0.200   0.214   0.276
 47 A'   17 A"   48 A'   49 A'   50 A'   51 A'   52 A'   18 A"                 
  0.292   0.345   0.350   0.357   0.378   0.386   0.390   0.409
 53 A'   54 A'   55 A'   56 A'   57 A'   58 A'   19 A"   20 A"                 
  0.420   0.434   0.475   0.502   0.506   0.528   0.542   0.543
 21 A"   59 A'   60 A'   22 A"   61 A'   23 A"   62 A'   24 A"                 
  0.556   0.593   0.631   0.665   0.667   0.675   0.690   0.787
 63 A'   64 A'   65 A'   25 A"   66 A'   67 A'   26 A"   68 A'                 
  0.795   0.818   0.886   0.950   1.051   1.065   1.124   1.218
 69 A'   70 A'   71 A'   72 A'   73 A'   74 A'   27 A"   28 A"                 
  1.301   1.345   1.392   1.421   1.455   1.457   1.541   1.584
 75 A'   76 A'   29 A"   77 A'   78 A'   30 A"   31 A"   79 A'                 
  1.665   1.696   1.703   1.850   1.912   1.953   1.967   2.005
 80 A'   81 A'   32 A"   82 A'   83 A'   33 A"   84 A'   34 A"                 
  2.033   2.054   2.081   2.198   2.227   2.606   2.623   2.682
 85 A'   86 A'   87 A'   88 A'   89 A'   35 A"   90 A'   36 A"                 
  2.765   2.947   2.979   3.366   3.751   3.755   3.902   3.922
 91 A'   92 A'   93 A'   94 A'   37 A"   95 A'   38 A"   39 A"                 
  3.986   4.000   4.004   4.047   4.075   4.115   4.123   4.265
 96 A'   97 A'   40 A"   98 A'   41 A"   99 A'   42 A"  100 A'                 
  4.296   4.450   4.630   6.257   6.339   6.463   6.727   6.752
101 A'  102 A'  103 A'   43 A"  104 A'  105 A'  106 A'  107 A'                 
  7.507   7.540   7.572   7.588   7.663   7.700  23.344  23.404
 44 A"   45 A"  108 A'  109 A'  110 A'  111 A'  112 A'  113 A'                 
 47.988  48.005  66.717 289.713 289.749 289.786 289.822 289.895
114 A'  115 A'  116 A'   46 A"   47 A"  117 A'  118 A'  119 A'                 
289.9071020.8131020.832
120 A'  121 A'  122 A'                                                         

 Beta MOs, Restricted
 -- Occupied --                  
-482.87 -482.86  -62.52  -62.52  -56.34  -56.34  -56.34  -56.34
  1 A'    2 A'    3 A'    4 A'    5 A'    6 A'    1 A"    7 A'                 
-56.336 -56.335 -24.725 -10.344 -10.309  -8.735  -8.733  -6.567
  2 A"    8 A'    9 A'   10 A'   11 A'   12 A'   13 A'   14 A'                 
 -6.564  -6.553  -6.553  -6.552  -6.551  -2.679  -2.676  -2.674
 15 A'    3 A"   16 A'    4 A"   17 A'   18 A'   19 A'    5 A"                 
 -2.674  -2.672  -2.671  -2.663  -2.663  -2.661  -2.661  -1.245
 20 A'    6 A"   21 A'   22 A'    7 A"   23 A'    8 A"   24 A'                 
 -1.014  -0.806  -0.677  -0.606  -0.515  -0.507  -0.482  -0.458
 25 A'   26 A'   27 A'   28 A'   29 A'   30 A'    9 A"   31 A'                 
 -0.454  -0.426  -0.357  -0.309  -0.231  -0.218
 10 A"   32 A'   33 A'   11 A"   34 A'   12 A"                                 
 -- Virtual --                   
 -0.104  -0.083  -0.016   0.004   0.008   0.020   0.040   0.042
 13 A"   35 A'   36 A'   37 A'   38 A'   39 A'   40 A'   14 A"                 
  0.055   0.068   0.075   0.080   0.081   0.107   0.110   0.120
 41 A'   42 A'   15 A"   16 A"   43 A'   44 A'   45 A'   46 A'                 
  0.124   0.129   0.145   0.149   0.186   0.200   0.214   0.276
 47 A'   17 A"   48 A'   49 A'   50 A'   51 A'   52 A'   18 A"                 
  0.292   0.345   0.350   0.357   0.378   0.386   0.390   0.409
 53 A'   54 A'   55 A'   56 A'   57 A'   58 A'   19 A"   20 A"                 
  0.420   0.434   0.475   0.502   0.506   0.528   0.542   0.543
 21 A"   59 A'   60 A'   22 A"   61 A'   23 A"   62 A'   24 A"                 
  0.556   0.593   0.631   0.665   0.667   0.675   0.690   0.787
 63 A'   64 A'   65 A'   25 A"   66 A'   67 A'   26 A"   68 A'                 
  0.795   0.818   0.886   0.950   1.051   1.065   1.124   1.218
 69 A'   70 A'   71 A'   72 A'   73 A'   74 A'   27 A"   28 A"                 
  1.301   1.345   1.392   1.421   1.455   1.457   1.541   1.584
 75 A'   76 A'   29 A"   77 A'   78 A'   30 A"   31 A"   79 A'                 
  1.665   1.696   1.703   1.850   1.912   1.953   1.967   2.005
 80 A'   81 A'   32 A"   82 A'   83 A'   33 A"   84 A'   34 A"                 
  2.033   2.054   2.081   2.198   2.227   2.606   2.623   2.682
 85 A'   86 A'   87 A'   88 A'   89 A'   35 A"   90 A'   36 A"                 
  2.765   2.947   2.979   3.366   3.751   3.755   3.902   3.922
 91 A'   92 A'   93 A'   94 A'   37 A"   95 A'   38 A"   39 A"                 
  3.986   4.000   4.004   4.047   4.075   4.115   4.123   4.265
 96 A'   97 A'   40 A"   98 A'   41 A"   99 A'   42 A"  100 A'                 
  4.296   4.450   4.630   6.257   6.339   6.463   6.727   6.752
101 A'  102 A'  103 A'   43 A"  104 A'  105 A'  106 A'  107 A'                 
  7.507   7.540   7.572   7.588   7.663   7.700  23.344  23.404
 44 A"   45 A"  108 A'  109 A'  110 A'  111 A'  112 A'  113 A'                 
 47.988  48.005  66.717 289.713 289.749 289.786 289.822 289.895
114 A'  115 A'  116 A'   46 A"   47 A"  117 A'  118 A'  119 A'                 
289.9071020.8131020.832
120 A'  121 A'  122 A'                                                         
 --------------------------------------------------------------

          Ground-State Mulliken Net Atomic Charges

     Atom                 Charge (a.u.)
  ----------------------------------------
      1 F                    -0.060479
      2 Br                    0.052939
      3 H                     0.197375
      4 Br                   -0.031119
      5 C                    -0.218333
      6 C                     0.059617
  ----------------------------------------
  Sum of atomic charges =     0.000000

 -----------------------------------------------------------------
                    Cartesian Multipole Moments
 -----------------------------------------------------------------
    Charge (ESU x 10^10)
                 0.0000
    Dipole Moment (Debye)
         X      -1.1688      Y      -0.7457      Z       0.0000
       Tot       1.3864
    Quadrupole Moments (Debye-Ang)
        XX     -52.4288     XY      -4.8488     YY     -53.4518
        XZ       0.0000     YZ      -0.0000     ZZ     -54.7976
    Octopole Moments (Debye-Ang^2)
       XXX     -37.3853    XXY     -11.0991    XYY      -4.5530
       YYY       7.4406    XXZ       0.0000    XYZ       0.0000
       YYZ      -0.0000    XZZ     -10.7553    YZZ       3.9541
       ZZZ       0.0000
    Hexadecapole Moments (Debye-Ang^3)
      XXXX    -758.9727   XXXY     -30.8606   XXYY    -156.6052
      XYYY     -16.9470   YYYY    -378.7869   XXXZ       0.0000
      XXYZ      -0.0000   XYYZ      -0.0000   YYYZ      -0.0000
      XXZZ    -139.6220   XYZZ       4.3622   YYZZ     -77.0999
      XZZZ      -0.0000   YZZZ      -0.0000   ZZZZ     -65.1764
 -----------------------------------------------------------------
 Calculating analytic gradient of the SCF energy
 Gradient of SCF Energy
            1           2           3           4           5           6
    1   0.0463904  -0.0075954   0.0658331   0.1436425   0.0367883  -0.2850590
    2  -0.0122559  -0.3124166  -0.0616275   0.2792453   0.0422579   0.0647967
    3   0.0000000   0.0000000  -0.0000000   0.0000000  -0.0000000  -0.0000000
 Max gradient component =       3.124E-01
 RMS gradient           =       1.281E-01
 Gradient time:  CPU 9.77 s  wall 2.55 s
 Geometry Optimization Parameters
   NAtoms,    NIC,     NZ,  NCons,   NDum,   NFix, NCnnct, MaxDiis
        6      32       0       0       0       0       0       0

 Cartesian Hessian Update
 Hessian Updated using BFGS Update


** GEOMETRY OPTIMIZATION IN DELOCALIZED INTERNAL COORDINATES **
   Searching for a Minimum

   Optimization Cycle:   4

                       Coordinates (Angstroms)
     ATOM                X               Y               Z
      1  F         3.3806763550    0.0915342517    0.0000000000
      2  Br       -0.4319146005    1.2163317999    0.0000000000
      3  H         2.8728037414   -1.8607973021    0.0000000000
      4  Br       -1.0097263831   -1.0230111393    0.0000000000
      5  C         2.2315466116   -0.6801680102    0.0000000000
      6  C         0.4071034536   -0.1954319267    0.0000000000
   Point Group: cs    Number of degrees of freedom:     9


   Energy is  -5324.595303413

 Hessian Updated using BFGS Update

  9 Hessian modes will be used to form the next step
  Hessian Eigenvalues:
     0.081705    0.137035    0.159769    0.219151    0.250017    0.327983
     0.429182    0.600473    1.029616

 Minimum Search - Taking Simple RFO Step
 Searching for Lamda that Minimizes Along All modes
 Value Taken    Lamda =  -0.23928271
 Calculated Step too Large.  Step scaled by  0.389505
 Step Taken.  Stepsize is  0.300000

                             Maximum     Tolerance    Cnvgd?
         Gradient           0.253038      0.000300      NO
         Displacement       0.178365      0.001200      NO
         Energy change     -0.113322      0.000001      NO


 New Cartesian Coordinates Obtained by Inverse Iteration

 Displacement from previous Coordinates is:  0.347665
 ----------------------------------------------------------------
             Standard Nuclear Orientation (Angstroms)
    I     Atom           X                Y                Z
 ----------------------------------------------------------------
    1      F       3.3077613101     0.1190212441     0.0000000000
    2      Br     -0.3556560926     1.2364389920     0.0000000000
    3      H       2.7829752549    -1.8312528827     0.0000000000
    4      Br     -0.9580092049    -1.0770620158     0.0000000000
    5      C       2.1944148449    -0.6816494172     0.0000000000
    6      C       0.4790030655    -0.2170382471     0.0000000000
 ----------------------------------------------------------------
 Molecular Point Group                 Cs    NOp =  2
 Largest Abelian Subgroup              Cs    NOp =  2
 Nuclear Repulsion Energy =   611.3744879534 hartrees
 There are       46 alpha and       46 beta electrons
 Applying Cartesian multipole field
    Component          Value
    ---------          -----
     (2,0,0)        1.00000E-11
     (0,2,0)        2.00000E-11
     (0,0,2)       -3.00000E-11
 Nucleus-field energy     =     0.0000000134 hartrees
 Requested basis set is 6-311++G(d,p)
 There are 61 shells and 169 basis functions
 A cutoff of  1.0D-11 yielded   1572 shell pairs
 There are     12733 function pairs (     14142 Cartesian)
 Smallest overlap matrix eigenvalue = 1.84E-04
 Guess MOs from SCF MO coefficient file

 -----------------------------------------------------------------------
  General SCF calculation program by
  Eric Jon Sundstrom, Paul Horn, Yuezhi Mao, Dmitri Zuev, Alec White,
  David Stuck, Shaama M.S., Shane Yost, Joonho Lee, David Small,
  Daniel Levine, Susi Lehtola, Hugh Burton, Evgeny Epifanovsky
 -----------------------------------------------------------------------
 Exchange:     0.2000 Hartree-Fock + 0.0800 Slater + 0.7200 B88
 Correlation:  0.1900 VWN1RPA + 0.8100 LYP
 Using SG-1 standard quadrature grid
 using 4 threads for integral computing
 -------------------------------------------------------
 OpenMP Integral computing Module                
 Release: version 2.0, May 2017, Q-Chem Inc. Pleasanton 
 -------------------------------------------------------
 -------------------------------------------------------
 OpenMP BLAS3 based DFT computing Module                
 Release: version 1.0, May 2013, Q-Chem Inc. Pittsburgh 
 -------------------------------------------------------
 A restricted SCF calculation will be
 performed using DIIS
 SCF converges when DIIS error is below 1.0e-08
 ---------------------------------------
  Cycle       Energy         DIIS error
 ---------------------------------------
    1   -5324.6794897975      9.76e-04  
    2   -5324.6812611569      8.34e-04  
    3   -5324.6769041495      1.28e-03  
    4   -5324.6836704967      2.53e-04  
    5   -5324.6838646137      5.34e-05  
    6   -5324.6838723286      1.29e-05  
    7   -5324.6838725819      5.29e-06  
    8   -5324.6838726615      1.90e-06  
    9   -5324.6838726781      1.95e-07  
   10   -5324.6838726783      7.98e-08  
   11   -5324.6838726783      3.19e-08  
   12   -5324.6838726783      5.87e-09  Convergence criterion met
 ---------------------------------------
 SCF time:   CPU 35.92s  wall 10.00s 
 SCF   energy in the final basis set =    -5324.6838726783
 Total energy in the final basis set =    -5324.6838726783

 --------------------------------------------------------------
             Orbital Energies (a.u.) and Symmetries
 --------------------------------------------------------------

 Alpha MOs, Restricted
 -- Occupied --                  
-482.86 -482.86  -62.52  -62.52  -56.34  -56.34  -56.33  -56.33
  1 A'    2 A'    3 A'    4 A'    5 A'    6 A'    1 A"    7 A'                 
-56.333 -56.332 -24.725 -10.339 -10.308  -8.730  -8.729  -6.562
  2 A"    8 A'    9 A'   10 A'   11 A'   12 A'   13 A'   14 A'                 
 -6.560  -6.549  -6.548  -6.547  -6.546  -2.674  -2.672  -2.670
 15 A'    3 A"   16 A'    4 A"   17 A'   18 A'   19 A'    5 A"                 
 -2.669  -2.668  -2.667  -2.659  -2.658  -2.657  -2.657  -1.250
 20 A'    6 A"   21 A'   22 A'    7 A"   23 A'    8 A"   24 A'                 
 -0.988  -0.804  -0.689  -0.605  -0.520  -0.514  -0.485  -0.453
 25 A'   26 A'   27 A'   28 A'   29 A'   30 A'    9 A"   31 A'                 
 -0.440  -0.419  -0.363  -0.309  -0.240  -0.225
 10 A"   32 A'   33 A'   11 A"   34 A'   12 A"                                 
 -- Virtual --                   
 -0.094  -0.053  -0.014   0.004   0.011   0.025   0.041   0.044
 13 A"   35 A'   36 A'   37 A'   38 A'   39 A'   40 A'   14 A"                 
  0.056   0.067   0.075   0.080   0.084   0.110   0.111   0.122
 41 A'   42 A'   15 A"   16 A"   43 A'   44 A'   45 A'   46 A'                 
  0.126   0.132   0.145   0.150   0.191   0.205   0.222   0.274
 47 A'   17 A"   48 A'   49 A'   50 A'   51 A'   52 A'   18 A"                 
  0.297   0.340   0.357   0.362   0.383   0.392   0.393   0.412
 53 A'   54 A'   55 A'   56 A'   57 A'   58 A'   19 A"   20 A"                 
  0.434   0.436   0.476   0.496   0.503   0.533   0.541   0.542
 21 A"   59 A'   60 A'   61 A'   22 A"   23 A"   62 A'   24 A"                 
  0.551   0.595   0.624   0.668   0.671   0.673   0.675   0.788
 63 A'   64 A'   65 A'   25 A"   66 A'   26 A"   67 A'   68 A'                 
  0.797   0.823   0.898   0.948   1.032   1.049   1.121   1.208
 69 A'   70 A'   71 A'   72 A'   73 A'   74 A'   27 A"   28 A"                 
  1.311   1.370   1.377   1.449   1.452   1.461   1.565   1.614
 75 A'   76 A'   29 A"   30 A"   77 A'   78 A'   31 A"   79 A'                 
  1.659   1.731   1.751   1.866   1.917   1.960   1.964   2.007
 80 A'   81 A'   32 A"   82 A'   83 A'   84 A'   33 A"   34 A"                 
  2.041   2.073   2.101   2.220   2.294   2.601   2.648   2.700
 85 A'   86 A'   87 A'   88 A'   89 A'   35 A"   90 A'   36 A"                 
  2.776   2.939   3.016   3.500   3.750   3.757   3.911   3.932
 91 A'   92 A'   93 A'   94 A'   37 A"   95 A'   38 A"   39 A"                 
  3.982   4.001   4.005   4.041   4.081   4.112   4.122   4.279
 96 A'   97 A'   40 A"   98 A'   41 A"   42 A"   99 A'  100 A'                 
  4.300   4.443   4.665   6.256   6.339   6.487   6.726   6.736
101 A'  102 A'  103 A'   43 A"  104 A'  105 A'  106 A'  107 A'                 
  7.510   7.545   7.578   7.611   7.657   7.682  23.366  23.406
 44 A"   45 A"  108 A'  109 A'  110 A'  111 A'  112 A'  113 A'                 
 47.981  47.991  66.719 289.716 289.751 289.784 289.831 289.859
114 A'  115 A'  116 A'   46 A"   47 A"  117 A'  118 A'  119 A'                 
289.9291020.8011020.813
120 A'  121 A'  122 A'                                                         

 Beta MOs, Restricted
 -- Occupied --                  
-482.86 -482.86  -62.52  -62.52  -56.34  -56.34  -56.33  -56.33
  1 A'    2 A'    3 A'    4 A'    5 A'    6 A'    1 A"    7 A'                 
-56.333 -56.332 -24.725 -10.339 -10.308  -8.730  -8.729  -6.562
  2 A"    8 A'    9 A'   10 A'   11 A'   12 A'   13 A'   14 A'                 
 -6.560  -6.549  -6.548  -6.547  -6.546  -2.674  -2.672  -2.670
 15 A'    3 A"   16 A'    4 A"   17 A'   18 A'   19 A'    5 A"                 
 -2.669  -2.668  -2.667  -2.659  -2.658  -2.657  -2.657  -1.250
 20 A'    6 A"   21 A'   22 A'    7 A"   23 A'    8 A"   24 A'                 
 -0.988  -0.804  -0.689  -0.605  -0.520  -0.514  -0.485  -0.453
 25 A'   26 A'   27 A'   28 A'   29 A'   30 A'    9 A"   31 A'                 
 -0.440  -0.419  -0.363  -0.309  -0.240  -0.225
 10 A"   32 A'   33 A'   11 A"   34 A'   12 A"                                 
 -- Virtual --                   
 -0.094  -0.053  -0.014   0.004   0.011   0.025   0.041   0.044
 13 A"   35 A'   36 A'   37 A'   38 A'   39 A'   40 A'   14 A"                 
  0.056   0.067   0.075   0.080   0.084   0.110   0.111   0.122
 41 A'   42 A'   15 A"   16 A"   43 A'   44 A'   45 A'   46 A'                 
  0.126   0.132   0.145   0.150   0.191   0.205   0.222   0.274
 47 A'   17 A"   48 A'   49 A'   50 A'   51 A'   52 A'   18 A"                 
  0.297   0.340   0.357   0.362   0.383   0.392   0.393   0.412
 53 A'   54 A'   55 A'   56 A'   57 A'   58 A'   19 A"   20 A"                 
  0.434   0.436   0.476   0.496   0.503   0.533   0.541   0.542
 21 A"   59 A'   60 A'   61 A'   22 A"   23 A"   62 A'   24 A"                 
  0.551   0.595   0.624   0.668   0.671   0.673   0.675   0.788
 63 A'   64 A'   65 A'   25 A"   66 A'   26 A"   67 A'   68 A'                 
  0.797   0.823   0.898   0.948   1.032   1.049   1.121   1.208
 69 A'   70 A'   71 A'   72 A'   73 A'   74 A'   27 A"   28 A"                 
  1.311   1.370   1.377   1.449   1.452   1.461   1.565   1.614
 75 A'   76 A'   29 A"   30 A"   77 A'   78 A'   31 A"   79 A'                 
  1.659   1.731   1.751   1.866   1.917   1.960   1.964   2.007
 80 A'   81 A'   32 A"   82 A'   83 A'   84 A'   33 A"   34 A"                 
  2.041   2.073   2.101   2.220   2.294   2.601   2.648   2.700
 85 A'   86 A'   87 A'   88 A'   89 A'   35 A"   90 A'   36 A"                 
  2.776   2.939   3.016   3.500   3.750   3.757   3.911   3.932
 91 A'   92 A'   93 A'   94 A'   37 A"   95 A'   38 A"   39 A"                 
  3.982   4.001   4.005   4.041   4.081   4.112   4.122   4.279
 96 A'   97 A'   40 A"   98 A'   41 A"   42 A"   99 A'  100 A'                 
  4.300   4.443   4.665   6.256   6.339   6.487   6.726   6.736
101 A'  102 A'  103 A'   43 A"  104 A'  105 A'  106 A'  107 A'                 
  7.510   7.545   7.578   7.611   7.657   7.682  23.366  23.406
 44 A"   45 A"  108 A'  109 A'  110 A'  111 A'  112 A'  113 A'                 
 47.981  47.991  66.719 289.716 289.751 289.784 289.831 289.859
114 A'  115 A'  116 A'   46 A"   47 A"  117 A'  118 A'  119 A'                 
289.9291020.8011020.813
120 A'  121 A'  122 A'                                                         
 --------------------------------------------------------------

          Ground-State Mulliken Net Atomic Charges

     Atom                 Charge (a.u.)
  ----------------------------------------
      1 F                    -0.062581
      2 Br                    0.046855
      3 H                     0.201440
      4 Br                   -0.051610
      5 C                    -0.217204
      6 C                     0.083100
  ----------------------------------------
  Sum of atomic charges =     0.000000

 -----------------------------------------------------------------
                    Cartesian Multipole Moments
 -----------------------------------------------------------------
    Charge (ESU x 10^10)
                 0.0000
    Dipole Moment (Debye)
         X      -0.9390      Y      -0.8186      Z       0.0000
       Tot       1.2457
    Quadrupole Moments (Debye-Ang)
        XX     -52.5239     XY      -4.6942     YY     -53.0126
        XZ       0.0000     YZ      -0.0000     ZZ     -54.7087
    Octopole Moments (Debye-Ang^2)
       XXX     -42.1213    XXY     -10.3946    XYY      -7.0906
       YYY       9.3388    XXZ       0.0000    XYZ       0.0000
       YYZ       0.0000    XZZ     -12.0547    YZZ       4.3153
       ZZZ       0.0000
    Hexadecapole Moments (Debye-Ang^3)
      XXXX    -720.0981   XXXY     -33.4869   XXYY    -154.2298
      XYYY     -22.2504   YYYY    -392.1171   XXXZ      -0.0000
      XXYZ      -0.0000   XYYZ      -0.0000   YYYZ       0.0000
      XXZZ    -131.9397   XYZZ       1.7409   YYZZ     -79.5591
      XZZZ      -0.0000   YZZZ      -0.0000   ZZZZ     -64.7016
 -----------------------------------------------------------------
 Calculating analytic gradient of the SCF energy
 Gradient of SCF Energy
            1           2           3           4           5           6
    1   0.0395785  -0.0116817   0.0596773   0.1102387   0.0578451  -0.2556580
    2  -0.0108721  -0.2478764  -0.0593884   0.2239910   0.0348498   0.0592960
    3   0.0000000  -0.0000000  -0.0000000   0.0000000   0.0000000  -0.0000000
 Max gradient component =       2.557E-01
 RMS gradient           =       1.070E-01
 Gradient time:  CPU 9.91 s  wall 2.58 s
 Geometry Optimization Parameters
   NAtoms,    NIC,     NZ,  NCons,   NDum,   NFix, NCnnct, MaxDiis
        6      32       0       0       0       0       0       0

 Cartesian Hessian Update
 Hessian Updated using BFGS Update


** GEOMETRY OPTIMIZATION IN DELOCALIZED INTERNAL COORDINATES **
   Searching for a Minimum

   Optimization Cycle:   5

                       Coordinates (Angstroms)
     ATOM                X               Y               Z
      1  F         3.3077613101    0.1190212441    0.0000000000
      2  Br       -0.3556560926    1.2364389920    0.0000000000
      3  H         2.7829752549   -1.8312528827    0.0000000000
      4  Br       -0.9580092049   -1.0770620158    0.0000000000
      5  C         2.1944148449   -0.6816494172    0.0000000000
      6  C         0.4790030655   -0.2170382471    0.0000000000
   Point Group: cs    Number of degrees of freedom:     9


   Energy is  -5324.683872678

 Hessian Updated using BFGS Update

  9 Hessian modes will be used to form the next step
  Hessian Eigenvalues:
     0.040194    0.138017    0.161415    0.220448    0.250039    0.348369
     0.433462    0.694907    1.029631

 Minimum Search - Taking Simple RFO Step
 Searching for Lamda that Minimizes Along All modes
 Value Taken    Lamda =  -0.23852427
 Calculated Step too Large.  Step scaled by  0.339364
 Step Taken.  Stepsize is  0.300000

                             Maximum     Tolerance    Cnvgd?
         Gradient           0.197464      0.000300      NO
         Displacement       0.190112      0.001200      NO
         Energy change     -0.088569      0.000001      NO


 New Cartesian Coordinates Obtained by Inverse Iteration

 Displacement from previous Coordinates is:  0.367168
 ----------------------------------------------------------------
             Standard Nuclear Orientation (Angstroms)
    I     Atom           X                Y                Z
 ----------------------------------------------------------------
    1      F       3.2299691506     0.1446937951     0.0000000000
    2      Br     -0.2730706331     1.2486773946     0.0000000000
    3      H       2.6906550450    -1.7977722796     0.0000000000
    4      Br     -0.8988901821    -1.1268273451     0.0000000000
    5      C       2.1473670309    -0.6799347556     0.0000000000
    6      C       0.5544587667    -0.2403791361     0.0000000000
 ----------------------------------------------------------------
 Molecular Point Group                 Cs    NOp =  2
 Largest Abelian Subgroup              Cs    NOp =  2
 Nuclear Repulsion Energy =   609.0078110685 hartrees
 There are       46 alpha and       46 beta electrons
 Applying Cartesian multipole field
    Component          Value
    ---------          -----
     (2,0,0)        1.00000E-11
     (0,2,0)        2.00000E-11
     (0,0,2)       -3.00000E-11
 Nucleus-field energy     =     0.0000000133 hartrees
 Requested basis set is 6-311++G(d,p)
 There are 61 shells and 169 basis functions
 A cutoff of  1.0D-11 yielded   1573 shell pairs
 There are     12763 function pairs (     14171 Cartesian)
 Smallest overlap matrix eigenvalue = 1.22E-04
 Guess MOs from SCF MO coefficient file

 -----------------------------------------------------------------------
  General SCF calculation program by
  Eric Jon Sundstrom, Paul Horn, Yuezhi Mao, Dmitri Zuev, Alec White,
  David Stuck, Shaama M.S., Shane Yost, Joonho Lee, David Small,
  Daniel Levine, Susi Lehtola, Hugh Burton, Evgeny Epifanovsky
 -----------------------------------------------------------------------
 Exchange:     0.2000 Hartree-Fock + 0.0800 Slater + 0.7200 B88
 Correlation:  0.1900 VWN1RPA + 0.8100 LYP
 Using SG-1 standard quadrature grid
 using 4 threads for integral computing
 -------------------------------------------------------
 OpenMP Integral computing Module                
 Release: version 2.0, May 2017, Q-Chem Inc. Pleasanton 
 -------------------------------------------------------
 -------------------------------------------------------
 OpenMP BLAS3 based DFT computing Module                
 Release: version 1.0, May 2013, Q-Chem Inc. Pittsburgh 
 -------------------------------------------------------
 A restricted SCF calculation will be
 performed using DIIS
 SCF converges when DIIS error is below 1.0e-08
 ---------------------------------------
  Cycle       Energy         DIIS error
 ---------------------------------------
    1   -5324.7568926507      1.02e-03  
    2   -5324.7599652033      6.37e-04  
    3   -5324.7574899951      9.80e-04  
    4   -5324.7612692894      2.31e-04  
    5   -5324.7614340326      5.10e-05  
    6   -5324.7614404220      1.01e-05  
    7   -5324.7614405527      3.32e-06  
    8   -5324.7614405787      1.34e-06  
    9   -5324.7614405856      2.04e-07  
   10   -5324.7614405858      6.40e-08  
   11   -5324.7614405858      2.16e-08  
   12   -5324.7614405858      4.17e-09  Convergence criterion met
 ---------------------------------------
 SCF time:   CPU 35.83s  wall 10.00s 
 SCF   energy in the final basis set =    -5324.7614405858
 Total energy in the final basis set =    -5324.7614405858

 --------------------------------------------------------------
             Orbital Energies (a.u.) and Symmetries
 --------------------------------------------------------------

 Alpha MOs, Restricted
 -- Occupied --                  
-482.86 -482.86  -62.51  -62.51  -56.34  -56.33  -56.33  -56.33
  1 A'    2 A'    3 A'    4 A'    5 A'    6 A'    1 A"    7 A'                 
-56.330 -56.329 -24.724 -10.331 -10.305  -8.727  -8.725  -6.559
  2 A"    8 A'    9 A'   10 A'   11 A'   12 A'   13 A'   14 A'                 
 -6.557  -6.545  -6.545  -6.544  -6.543  -2.670  -2.669  -2.666
 15 A'    3 A"   16 A'    4 A"   17 A'   18 A'   19 A'    5 A"                 
 -2.666  -2.665  -2.664  -2.655  -2.655  -2.653  -2.653  -1.254
 20 A'    6 A"   21 A'   22 A'    7 A"   23 A'    8 A"   24 A'                 
 -0.970  -0.802  -0.706  -0.607  -0.526  -0.523  -0.488  -0.449
 25 A'   26 A'   27 A'   28 A'   29 A'   30 A'    9 A"   31 A'                 
 -0.431  -0.414  -0.367  -0.309  -0.247  -0.235
 10 A"   32 A'   33 A'   11 A"   34 A'   12 A"                                 
 -- Virtual --                   
 -0.082  -0.030  -0.015   0.003   0.014   0.033   0.045   0.045
 13 A"   35 A'   36 A'   37 A'   38 A'   39 A'   40 A'   14 A"                 
  0.057   0.070   0.075   0.079   0.087   0.111   0.114   0.128
 41 A'   42 A'   15 A"   16 A"   43 A'   44 A'   45 A'   46 A'                 
  0.130   0.134   0.147   0.153   0.197   0.210   0.234   0.272
 47 A'   17 A"   48 A'   49 A'   50 A'   51 A'   52 A'   18 A"                 
  0.300   0.333   0.358   0.376   0.385   0.396   0.405   0.414
 53 A'   54 A'   55 A'   56 A'   57 A'   19 A"   58 A'   20 A"                 
  0.438   0.446   0.478   0.487   0.505   0.535   0.537   0.543
 59 A'   21 A"   60 A'   61 A'   22 A"   23 A"   62 A'   24 A"                 
  0.553   0.600   0.623   0.660   0.674   0.674   0.682   0.780
 63 A'   64 A'   65 A'   25 A"   66 A'   26 A"   67 A'   68 A'                 
  0.798   0.829   0.916   0.952   1.020   1.036   1.119   1.196
 69 A'   70 A'   71 A'   72 A'   73 A'   74 A'   27 A"   28 A"                 
  1.317   1.365   1.386   1.445   1.467   1.500   1.601   1.617
 75 A'   29 A"   76 A'   30 A"   77 A'   78 A'   31 A"   79 A'                 
  1.670   1.782   1.806   1.884   1.943   1.970   1.976   2.009
 80 A'   81 A'   32 A"   82 A'   83 A'   84 A'   33 A"   34 A"                 
  2.055   2.093   2.114   2.236   2.377   2.599   2.664   2.727
 85 A'   86 A'   87 A'   88 A'   89 A'   35 A"   90 A'   36 A"                 
  2.827   2.938   3.062   3.628   3.751   3.763   3.921   3.941
 91 A'   92 A'   93 A'   94 A'   37 A"   95 A'   38 A"   39 A"                 
  3.972   4.006   4.015   4.036   4.086   4.102   4.133   4.293
 96 A'   40 A"   97 A'   98 A'   41 A"   42 A"   99 A'  100 A'                 
  4.308   4.427   4.702   6.256   6.339   6.517   6.724   6.731
101 A'  102 A'  103 A'   43 A"  104 A'  105 A'  106 A'  107 A'                 
  7.515   7.549   7.584   7.625   7.627   7.706  23.394  23.451
 44 A"   45 A"  108 A'  109 A'  110 A'  111 A'  112 A'  113 A'                 
 47.974  47.985  66.723 289.720 289.753 289.780 289.837 289.842
114 A'  115 A'  116 A'   46 A"   47 A"  117 A'  118 A'  119 A'                 
289.9491020.7891020.804
120 A'  121 A'  122 A'                                                         

 Beta MOs, Restricted
 -- Occupied --                  
-482.86 -482.86  -62.51  -62.51  -56.34  -56.33  -56.33  -56.33
  1 A'    2 A'    3 A'    4 A'    5 A'    6 A'    1 A"    7 A'                 
-56.330 -56.329 -24.724 -10.331 -10.305  -8.727  -8.725  -6.559
  2 A"    8 A'    9 A'   10 A'   11 A'   12 A'   13 A'   14 A'                 
 -6.557  -6.545  -6.545  -6.544  -6.543  -2.670  -2.669  -2.666
 15 A'    3 A"   16 A'    4 A"   17 A'   18 A'   19 A'    5 A"                 
 -2.666  -2.665  -2.664  -2.655  -2.655  -2.653  -2.653  -1.254
 20 A'    6 A"   21 A'   22 A'    7 A"   23 A'    8 A"   24 A'                 
 -0.970  -0.802  -0.706  -0.607  -0.526  -0.523  -0.488  -0.449
 25 A'   26 A'   27 A'   28 A'   29 A'   30 A'    9 A"   31 A'                 
 -0.431  -0.414  -0.367  -0.309  -0.247  -0.235
 10 A"   32 A'   33 A'   11 A"   34 A'   12 A"                                 
 -- Virtual --                   
 -0.082  -0.030  -0.015   0.003   0.014   0.033   0.045   0.045
 13 A"   35 A'   36 A'   37 A'   38 A'   39 A'   40 A'   14 A"                 
  0.057   0.070   0.075   0.079   0.087   0.111   0.114   0.128
 41 A'   42 A'   15 A"   16 A"   43 A'   44 A'   45 A'   46 A'                 
  0.130   0.134   0.147   0.153   0.197   0.210   0.234   0.272
 47 A'   17 A"   48 A'   49 A'   50 A'   51 A'   52 A'   18 A"                 
  0.300   0.333   0.358   0.376   0.385   0.396   0.405   0.414
 53 A'   54 A'   55 A'   56 A'   57 A'   19 A"   58 A'   20 A"                 
  0.438   0.446   0.478   0.487   0.505   0.535   0.537   0.543
 59 A'   21 A"   60 A'   61 A'   22 A"   23 A"   62 A'   24 A"                 
  0.553   0.600   0.623   0.660   0.674   0.674   0.682   0.780
 63 A'   64 A'   65 A'   25 A"   66 A'   26 A"   67 A'   68 A'                 
  0.798   0.829   0.916   0.952   1.020   1.036   1.119   1.196
 69 A'   70 A'   71 A'   72 A'   73 A'   74 A'   27 A"   28 A"                 
  1.317   1.365   1.386   1.445   1.467   1.500   1.601   1.617
 75 A'   29 A"   76 A'   30 A"   77 A'   78 A'   31 A"   79 A'                 
  1.670   1.782   1.806   1.884   1.943   1.970   1.976   2.009
 80 A'   81 A'   32 A"   82 A'   83 A'   84 A'   33 A"   34 A"                 
  2.055   2.093   2.114   2.236   2.377   2.599   2.664   2.727
 85 A'   86 A'   87 A'   88 A'   89 A'   35 A"   90 A'   36 A"                 
  2.827   2.938   3.062   3.628   3.751   3.763   3.921   3.941
 91 A'   92 A'   93 A'   94 A'   37 A"   95 A'   38 A"   39 A"                 
  3.972   4.006   4.015   4.036   4.086   4.102   4.133   4.293
 96 A'   40 A"   97 A'   98 A'   41 A"   42 A"   99 A'  100 A'                 
  4.308   4.427   4.702   6.256   6.339   6.517   6.724   6.731
101 A'  102 A'  103 A'   43 A"  104 A'  105 A'  106 A'  107 A'                 
  7.515   7.549   7.584   7.625   7.627   7.706  23.394  23.451
 44 A"   45 A"  108 A'  109 A'  110 A'  111 A'  112 A'  113 A'                 
 47.974  47.985  66.723 289.720 289.753 289.780 289.837 289.842
114 A'  115 A'  116 A'   46 A"   47 A"  117 A'  118 A'  119 A'                 
289.9491020.7891020.804
120 A'  121 A'  122 A'                                                         
 --------------------------------------------------------------

          Ground-State Mulliken Net Atomic Charges

     Atom                 Charge (a.u.)
  ----------------------------------------
      1 F                    -0.069772
      2 Br                    0.039189
      3 H                     0.204027
      4 Br                   -0.071325
      5 C                    -0.213610
      6 C                     0.111490
  ----------------------------------------
  Sum of atomic charges =    -0.000000

 -----------------------------------------------------------------
                    Cartesian Multipole Moments
 -----------------------------------------------------------------
    Charge (ESU x 10^10)
                -0.0000
    Dipole Moment (Debye)
         X      -0.7310      Y      -0.8932      Z      -0.0000
       Tot       1.1542
    Quadrupole Moments (Debye-Ang)
        XX     -52.6632     XY      -4.5917     YY     -52.7035
        XZ       0.0000     YZ      -0.0000     ZZ     -54.5227
    Octopole Moments (Debye-Ang^2)
       XXX     -47.7494    XXY      -9.6277    XYY      -9.7468
       YYY      11.4520    XXZ      -0.0000    XYZ      -0.0000
       YYZ      -0.0000    XZZ     -13.4761    YZZ       4.6990
       ZZZ      -0.0000
    Hexadecapole Moments (Debye-Ang^3)
      XXXX    -680.8440   XXXY     -36.5227   XXYY    -151.5792
      XYYY     -27.2081   YYYY    -404.1451   XXXZ       0.0000
      XXYZ      -0.0000   XYYZ       0.0000   YYYZ      -0.0000
      XXZZ    -123.9028   XYZZ      -0.9201   YYZZ     -81.6522
      XZZZ       0.0000   YZZZ      -0.0000   ZZZZ     -63.9693
 -----------------------------------------------------------------
 Calculating analytic gradient of the SCF energy
 Gradient of SCF Energy
            1           2           3           4           5           6
    1   0.0316093  -0.0131370   0.0520448   0.0886868   0.0723380  -0.2315418
    2  -0.0102780  -0.2035543  -0.0536600   0.1852912   0.0269166   0.0552846
    3  -0.0000000   0.0000000  -0.0000000   0.0000000   0.0000000  -0.0000000
 Max gradient component =       2.315E-01
 RMS gradient           =       9.223E-02
 Gradient time:  CPU 9.95 s  wall 2.59 s
 Geometry Optimization Parameters
   NAtoms,    NIC,     NZ,  NCons,   NDum,   NFix, NCnnct, MaxDiis
        6      32       0       0       0       0       0       0

 Cartesian Hessian Update
 Hessian Updated using BFGS Update


** GEOMETRY OPTIMIZATION IN DELOCALIZED INTERNAL COORDINATES **
   Searching for a Minimum

   Optimization Cycle:   6

                       Coordinates (Angstroms)
     ATOM                X               Y               Z
      1  F         3.2299691506    0.1446937951    0.0000000000
      2  Br       -0.2730706331    1.2486773946    0.0000000000
      3  H         2.6906550450   -1.7977722796    0.0000000000
      4  Br       -0.8988901821   -1.1268273451    0.0000000000
      5  C         2.1473670309   -0.6799347556    0.0000000000
      6  C         0.5544587667   -0.2403791361    0.0000000000
   Point Group: cs    Number of degrees of freedom:     9


   Energy is  -5324.761440586

 Hessian Updated using BFGS Update

  9 Hessian modes will be used to form the next step
  Hessian Eigenvalues:
     0.048973    0.142513    0.163000    0.222629    0.250053    0.337976
     0.438230    0.669022    1.029642

 Minimum Search - Taking Simple RFO Step
 Searching for Lamda that Minimizes Along All modes
 Value Taken    Lamda =  -0.20962831
 Calculated Step too Large.  Step scaled by  0.345996
 Step Taken.  Stepsize is  0.300000

                             Maximum     Tolerance    Cnvgd?
         Gradient           0.158008      0.000300      NO
         Displacement       0.192070      0.001200      NO
         Energy change     -0.077568      0.000001      NO


 New Cartesian Coordinates Obtained by Inverse Iteration

 Displacement from previous Coordinates is:  0.370675
 ----------------------------------------------------------------
             Standard Nuclear Orientation (Angstroms)
    I     Atom           X                Y                Z
 ----------------------------------------------------------------
    1      F       3.1531927475     0.1693713158     0.0000000000
    2      Br     -0.1888406266     1.2580490031     0.0000000000
    3      H       2.5985936715    -1.7642368425     0.0000000000
    4      Br     -0.8376159374    -1.1753703585     0.0000000000
    5      C       2.0949333852    -0.6751777712     0.0000000000
    6      C       0.6302259378    -0.2641776734     0.0000000000
 ----------------------------------------------------------------
 Molecular Point Group                 Cs    NOp =  2
 Largest Abelian Subgroup              Cs    NOp =  2
 Nuclear Repulsion Energy =   608.4153054506 hartrees
 There are       46 alpha and       46 beta electrons
 Applying Cartesian multipole field
    Component          Value
    ---------          -----
     (2,0,0)        1.00000E-11
     (0,2,0)        2.00000E-11
     (0,0,2)       -3.00000E-11
 Nucleus-field energy     =     0.0000000133 hartrees
 Requested basis set is 6-311++G(d,p)
 There are 61 shells and 169 basis functions
 A cutoff of  1.0D-11 yielded   1575 shell pairs
 There are     12778 function pairs (     14187 Cartesian)
 Smallest overlap matrix eigenvalue = 7.44E-05
 Guess MOs from SCF MO coefficient file

 -----------------------------------------------------------------------
  General SCF calculation program by
  Eric Jon Sundstrom, Paul Horn, Yuezhi Mao, Dmitri Zuev, Alec White,
  David Stuck, Shaama M.S., Shane Yost, Joonho Lee, David Small,
  Daniel Levine, Susi Lehtola, Hugh Burton, Evgeny Epifanovsky
 -----------------------------------------------------------------------
 Exchange:     0.2000 Hartree-Fock + 0.0800 Slater + 0.7200 B88
 Correlation:  0.1900 VWN1RPA + 0.8100 LYP
 Using SG-1 standard quadrature grid
 using 4 threads for integral computing
 -------------------------------------------------------
 OpenMP Integral computing Module                
 Release: version 2.0, May 2017, Q-Chem Inc. Pleasanton 
 -------------------------------------------------------
 -------------------------------------------------------
 OpenMP BLAS3 based DFT computing Module                
 Release: version 1.0, May 2013, Q-Chem Inc. Pittsburgh 
 -------------------------------------------------------
 A restricted SCF calculation will be
 performed using DIIS
 SCF converges when DIIS error is below 1.0e-08
 ---------------------------------------
  Cycle       Energy         DIIS error
 ---------------------------------------
    1   -5324.8235167358      1.17e-03  
    2   -5324.8275720958      5.94e-04  
    3   -5324.8265638615      7.63e-04  
    4   -5324.8286646675      1.95e-04  
    5   -5324.8287886556      6.04e-05  
    6   -5324.8287978710      8.52e-06  
    7   -5324.8287979660      2.08e-06  
    8   -5324.8287979761      3.78e-07  
    9   -5324.8287979764      1.44e-07  
   10   -5324.8287979764      3.71e-08  
   11   -5324.8287979765      1.40e-08  
   12   -5324.8287979764      3.73e-09  Convergence criterion met
 ---------------------------------------
 SCF time:   CPU 36.08s  wall 10.00s 
 SCF   energy in the final basis set =    -5324.8287979764
 Total energy in the final basis set =    -5324.8287979764

 --------------------------------------------------------------
             Orbital Energies (a.u.) and Symmetries
 --------------------------------------------------------------

 Alpha MOs, Restricted
 -- Occupied --                  
-482.86 -482.86  -62.51  -62.51  -56.33  -56.33  -56.33  -56.33
  1 A'    2 A'    3 A'    4 A'    5 A'    6 A'    1 A"    7 A'                 
-56.328 -56.327 -24.722 -10.320 -10.299  -8.724  -8.722  -6.556
  2 A"    8 A'    9 A'   10 A'   11 A'   12 A'   13 A'   14 A'                 
 -6.554  -6.542  -6.542  -6.541  -6.540  -2.667  -2.666  -2.663
 15 A'    3 A"   16 A'    4 A"   17 A'   18 A'   19 A'    5 A"                 
 -2.663  -2.662  -2.661  -2.652  -2.651  -2.650  -2.650  -1.255
 20 A'    6 A"   21 A'   22 A'    7 A"   23 A'    8 A"   24 A'                 
 -0.955  -0.800  -0.729  -0.610  -0.532  -0.529  -0.491  -0.444
 25 A'   26 A'   27 A'   28 A'   29 A'   30 A'    9 A"   31 A'                 
 -0.423  -0.411  -0.369  -0.308  -0.253  -0.247
 10 A"   32 A'   33 A'   11 A"   34 A'   12 A"                                 
 -- Virtual --                   
 -0.066  -0.020  -0.018   0.002   0.016   0.037   0.046   0.050
 13 A"   35 A'   36 A'   37 A'   38 A'   39 A'   14 A"   40 A'                 
  0.057   0.075   0.075   0.079   0.093   0.112   0.116   0.129
 41 A'   42 A'   15 A"   16 A"   43 A'   44 A'   45 A'   46 A'                 
  0.136   0.137   0.155   0.162   0.205   0.217   0.251   0.270
 17 A"   47 A'   48 A'   49 A'   50 A'   51 A'   52 A'   18 A"                 
  0.301   0.328   0.360   0.384   0.398   0.398   0.416   0.419
 53 A'   54 A'   55 A'   56 A'   57 A'   19 A"   20 A"   58 A'                 
  0.442   0.456   0.474   0.486   0.506   0.531   0.533   0.547
 59 A'   21 A"   60 A'   61 A'   22 A"   23 A"   62 A'   24 A"                 
  0.557   0.606   0.634   0.648   0.677   0.686   0.690   0.774
 63 A'   64 A'   65 A'   25 A"   66 A'   26 A"   67 A'   68 A'                 
  0.792   0.837   0.936   0.954   1.011   1.025   1.119   1.188
 69 A'   70 A'   71 A'   72 A'   73 A'   74 A'   27 A"   28 A"                 
  1.323   1.355   1.390   1.446   1.471   1.543   1.614   1.647
 75 A'   29 A"   76 A'   30 A"   77 A'   78 A'   79 A'   31 A"                 
  1.703   1.835   1.863   1.901   1.961   1.989   2.012   2.023
 80 A'   81 A'   32 A"   82 A'   83 A'   33 A"   34 A"   84 A'                 
  2.077   2.108   2.132   2.247   2.469   2.604   2.668   2.761
 85 A'   86 A'   87 A'   88 A'   89 A'   35 A"   90 A'   36 A"                 
  2.911   2.958   3.118   3.697   3.754   3.776   3.931   3.949
 91 A'   92 A'   93 A'   94 A'   37 A"   95 A'   38 A"   39 A"                 
  3.967   4.007   4.027   4.035   4.090   4.093   4.146   4.305
 96 A'   40 A"   97 A'   98 A'   41 A"   42 A"   99 A'  100 A'                 
  4.316   4.410   4.737   6.258   6.340   6.544   6.721   6.735
101 A'  102 A'  103 A'   43 A"  104 A'  105 A'  106 A'  107 A'                 
  7.520   7.552   7.586   7.609   7.636   7.731  23.419  23.591
 44 A"   45 A"  108 A'  109 A'  110 A'  111 A'  112 A'  113 A'                 
 47.967  47.982  66.729 289.724 289.753 289.775 289.835 289.842
114 A'  115 A'  116 A'   46 A"   47 A"  117 A'  118 A'  119 A'                 
289.9671020.7791020.798
120 A'  121 A'  122 A'                                                         

 Beta MOs, Restricted
 -- Occupied --                  
-482.86 -482.86  -62.51  -62.51  -56.33  -56.33  -56.33  -56.33
  1 A'    2 A'    3 A'    4 A'    5 A'    6 A'    1 A"    7 A'                 
-56.328 -56.327 -24.722 -10.320 -10.299  -8.724  -8.722  -6.556
  2 A"    8 A'    9 A'   10 A'   11 A'   12 A'   13 A'   14 A'                 
 -6.554  -6.542  -6.542  -6.541  -6.540  -2.667  -2.666  -2.663
 15 A'    3 A"   16 A'    4 A"   17 A'   18 A'   19 A'    5 A"                 
 -2.663  -2.662  -2.661  -2.652  -2.651  -2.650  -2.650  -1.255
 20 A'    6 A"   21 A'   22 A'    7 A"   23 A'    8 A"   24 A'                 
 -0.955  -0.800  -0.729  -0.610  -0.532  -0.529  -0.491  -0.444
 25 A'   26 A'   27 A'   28 A'   29 A'   30 A'    9 A"   31 A'                 
 -0.423  -0.411  -0.369  -0.308  -0.253  -0.247
 10 A"   32 A'   33 A'   11 A"   34 A'   12 A"                                 
 -- Virtual --                   
 -0.066  -0.020  -0.018   0.002   0.016   0.037   0.046   0.050
 13 A"   35 A'   36 A'   37 A'   38 A'   39 A'   14 A"   40 A'                 
  0.057   0.075   0.075   0.079   0.093   0.112   0.116   0.129
 41 A'   42 A'   15 A"   16 A"   43 A'   44 A'   45 A'   46 A'                 
  0.136   0.137   0.155   0.162   0.205   0.217   0.251   0.270
 17 A"   47 A'   48 A'   49 A'   50 A'   51 A'   52 A'   18 A"                 
  0.301   0.328   0.360   0.384   0.398   0.398   0.416   0.419
 53 A'   54 A'   55 A'   56 A'   57 A'   19 A"   20 A"   58 A'                 
  0.442   0.456   0.474   0.486   0.506   0.531   0.533   0.547
 59 A'   21 A"   60 A'   61 A'   22 A"   23 A"   62 A'   24 A"                 
  0.557   0.606   0.634   0.648   0.677   0.686   0.690   0.774
 63 A'   64 A'   65 A'   25 A"   66 A'   26 A"   67 A'   68 A'                 
  0.792   0.837   0.936   0.954   1.011   1.025   1.119   1.188
 69 A'   70 A'   71 A'   72 A'   73 A'   74 A'   27 A"   28 A"                 
  1.323   1.355   1.390   1.446   1.471   1.543   1.614   1.647
 75 A'   29 A"   76 A'   30 A"   77 A'   78 A'   79 A'   31 A"                 
  1.703   1.835   1.863   1.901   1.961   1.989   2.012   2.023
 80 A'   81 A'   32 A"   82 A'   83 A'   33 A"   34 A"   84 A'                 
  2.077   2.108   2.132   2.247   2.469   2.604   2.668   2.761
 85 A'   86 A'   87 A'   88 A'   89 A'   35 A"   90 A'   36 A"                 
  2.911   2.958   3.118   3.697   3.754   3.776   3.931   3.949
 91 A'   92 A'   93 A'   94 A'   37 A"   95 A'   38 A"   39 A"                 
  3.967   4.007   4.027   4.035   4.090   4.093   4.146   4.305
 96 A'   40 A"   97 A'   98 A'   41 A"   42 A"   99 A'  100 A'                 
  4.316   4.410   4.737   6.258   6.340   6.544   6.721   6.735
101 A'  102 A'  103 A'   43 A"  104 A'  105 A'  106 A'  107 A'                 
  7.520   7.552   7.586   7.609   7.636   7.731  23.419  23.591
 44 A"   45 A"  108 A'  109 A'  110 A'  111 A'  112 A'  113 A'                 
 47.967  47.982  66.729 289.724 289.753 289.775 289.835 289.842
114 A'  115 A'  116 A'   46 A"   47 A"  117 A'  118 A'  119 A'                 
289.9671020.7791020.798
120 A'  121 A'  122 A'                                                         
 --------------------------------------------------------------

          Ground-State Mulliken Net Atomic Charges

     Atom                 Charge (a.u.)
  ----------------------------------------
      1 F                    -0.082178
      2 Br                    0.029817
      3 H                     0.204268
      4 Br                   -0.089028
      5 C                    -0.206146
      6 C                     0.143266
  ----------------------------------------
  Sum of atomic charges =     0.000000

 -----------------------------------------------------------------
                    Cartesian Multipole Moments
 -----------------------------------------------------------------
    Charge (ESU x 10^10)
                 0.0000
    Dipole Moment (Debye)
         X      -0.5652      Y      -0.9707      Z      -0.0000
       Tot       1.1233
    Quadrupole Moments (Debye-Ang)
        XX     -52.8572     XY      -4.5247     YY     -52.4340
        XZ      -0.0000     YZ       0.0000     ZZ     -54.2711
    Octopole Moments (Debye-Ang^2)
       XXX     -53.9444    XXY      -8.8911    XYY     -12.3941
       YYY      13.6216    XXZ      -0.0000    XYZ       0.0000
       YYZ       0.0000    XZZ     -14.9176    YZZ       5.0720
       ZZZ       0.0000
    Hexadecapole Moments (Debye-Ang^3)
      XXXX    -644.9516   XXXY     -39.9124   XXYY    -149.2873
      XYYY     -31.7994   YYYY    -416.0708   XXXZ      -0.0000
      XXYZ       0.0000   XYYZ       0.0000   YYYZ       0.0000
      XXZZ    -116.2342   XYZZ      -3.5541   YYZZ     -83.6841
      XZZZ      -0.0000   YZZZ       0.0000   ZZZZ     -63.1002
 -----------------------------------------------------------------
 Calculating analytic gradient of the SCF energy
 Gradient of SCF Energy
            1           2           3           4           5           6
    1   0.0230148  -0.0132274   0.0429023   0.0726375   0.0661980  -0.1915252
    2  -0.0096039  -0.1689773  -0.0452526   0.1547071   0.0222968   0.0468299
    3   0.0000000   0.0000000   0.0000000  -0.0000000  -0.0000000  -0.0000000
 Max gradient component =       1.915E-01
 RMS gradient           =       7.681E-02
 Gradient time:  CPU 9.97 s  wall 2.59 s
 Geometry Optimization Parameters
   NAtoms,    NIC,     NZ,  NCons,   NDum,   NFix, NCnnct, MaxDiis
        6      32       0       0       0       0       0       0

 Cartesian Hessian Update
 Hessian Updated using BFGS Update


** GEOMETRY OPTIMIZATION IN DELOCALIZED INTERNAL COORDINATES **
   Searching for a Minimum

   Optimization Cycle:   7

                       Coordinates (Angstroms)
     ATOM                X               Y               Z
      1  F         3.1531927475    0.1693713158    0.0000000000
      2  Br       -0.1888406266    1.2580490031    0.0000000000
      3  H         2.5985936715   -1.7642368425    0.0000000000
      4  Br       -0.8376159374   -1.1753703585    0.0000000000
      5  C         2.0949333852   -0.6751777712    0.0000000000
      6  C         0.6302259378   -0.2641776734    0.0000000000
   Point Group: cs    Number of degrees of freedom:     9


   Energy is  -5324.828797976

 Hessian Updated using BFGS Update

  9 Hessian modes will be used to form the next step
  Hessian Eigenvalues:
     0.113053    0.142816    0.162271    0.223102    0.250053    0.300901
     0.438610    0.609192    1.029643

 Minimum Search - Taking Simple RFO Step
 Searching for Lamda that Minimizes Along All modes
 Value Taken    Lamda =  -0.14924563
 Calculated Step too Large.  Step scaled by  0.414854
 Step Taken.  Stepsize is  0.300000

                             Maximum     Tolerance    Cnvgd?
         Gradient           0.129568      0.000300      NO
         Displacement       0.185865      0.001200      NO
         Energy change     -0.067357      0.000001      NO


 New Cartesian Coordinates Obtained by Inverse Iteration

 Displacement from previous Coordinates is:  0.362559
 ----------------------------------------------------------------
             Standard Nuclear Orientation (Angstroms)
    I     Atom           X                Y                Z
 ----------------------------------------------------------------
    1      F       3.0833587967     0.1926847729     0.0000000000
    2      Br     -0.1056112812     1.2713540012     0.0000000000
    3      H       2.5059512168    -1.7291881882     0.0000000000
    4      Br     -0.7791875085    -1.2289586236     0.0000000000
    5      C       2.0444696834    -0.6701242847     0.0000000000
    6      C       0.7015082707    -0.2873100043     0.0000000000
 ----------------------------------------------------------------
 Molecular Point Group                 Cs    NOp =  2
 Largest Abelian Subgroup              Cs    NOp =  2
 Nuclear Repulsion Energy =   607.2509404214 hartrees
 There are       46 alpha and       46 beta electrons
 Applying Cartesian multipole field
    Component          Value
    ---------          -----
     (2,0,0)        1.00000E-11
     (0,2,0)        2.00000E-11
     (0,0,2)       -3.00000E-11
 Nucleus-field energy     =     0.0000000133 hartrees
 Requested basis set is 6-311++G(d,p)
 There are 61 shells and 169 basis functions
 A cutoff of  1.0D-11 yielded   1583 shell pairs
 There are     12845 function pairs (     14261 Cartesian)
 Smallest overlap matrix eigenvalue = 4.45E-05
 Guess MOs from SCF MO coefficient file

 -----------------------------------------------------------------------
  General SCF calculation program by
  Eric Jon Sundstrom, Paul Horn, Yuezhi Mao, Dmitri Zuev, Alec White,
  David Stuck, Shaama M.S., Shane Yost, Joonho Lee, David Small,
  Daniel Levine, Susi Lehtola, Hugh Burton, Evgeny Epifanovsky
 -----------------------------------------------------------------------
 Exchange:     0.2000 Hartree-Fock + 0.0800 Slater + 0.7200 B88
 Correlation:  0.1900 VWN1RPA + 0.8100 LYP
 Using SG-1 standard quadrature grid
 using 4 threads for integral computing
 -------------------------------------------------------
 OpenMP Integral computing Module                
 Release: version 2.0, May 2017, Q-Chem Inc. Pleasanton 
 -------------------------------------------------------
 -------------------------------------------------------
 OpenMP BLAS3 based DFT computing Module                
 Release: version 1.0, May 2013, Q-Chem Inc. Pittsburgh 
 -------------------------------------------------------
 A restricted SCF calculation will be
 performed using DIIS
 SCF converges when DIIS error is below 1.0e-08
 ---------------------------------------
  Cycle       Energy         DIIS error
 ---------------------------------------
    1   -5324.8746919109      1.36e-03  
    2   -5324.8795190101      6.36e-04  
    3   -5324.8791653608      6.93e-04  
    4   -5324.8808258536      1.26e-04  
    5   -5324.8808673709      6.33e-05  
    6   -5324.8808790842      9.92e-06  
    7   -5324.8808792691      2.07e-06  
    8   -5324.8808792789      7.71e-07  
    9   -5324.8808792805      2.52e-07  
   10   -5324.8808792806      5.13e-08  
   11   -5324.8808792806      1.37e-08  
   12   -5324.8808792807      2.84e-09  Convergence criterion met
 ---------------------------------------
 SCF time:   CPU 36.57s  wall 9.00s 
 SCF   energy in the final basis set =    -5324.8808792807
 Total energy in the final basis set =    -5324.8808792807

 --------------------------------------------------------------
             Orbital Energies (a.u.) and Symmetries
 --------------------------------------------------------------

 Alpha MOs, Restricted
 -- Occupied --                  
-482.86 -482.85  -62.51  -62.51  -56.33  -56.33  -56.33  -56.33
  1 A'    2 A'    3 A'    4 A'    5 A'    6 A'    1 A"    7 A'                 
-56.326 -56.325 -24.719 -10.305 -10.290  -8.722  -8.720  -6.554
  2 A"    8 A'    9 A'   10 A'   11 A'   12 A'   13 A'   14 A'                 
 -6.552  -6.540  -6.539  -6.539  -6.537  -2.665  -2.663  -2.661
 15 A'    3 A"   16 A'    4 A"   17 A'   18 A'   19 A'    5 A"                 
 -2.661  -2.659  -2.659  -2.649  -2.649  -2.648  -2.648  -1.255
 20 A'    6 A"   21 A'   22 A'    7 A"    8 A"   23 A'   24 A'                 
 -0.942  -0.799  -0.755  -0.612  -0.541  -0.530  -0.493  -0.440
 25 A'   26 A'   27 A'   28 A'   29 A'   30 A'    9 A"   31 A'                 
 -0.418  -0.411  -0.367  -0.309  -0.259  -0.259
 10 A"   32 A'   33 A'   11 A"   34 A'   12 A"                                 
 -- Virtual --                   
 -0.048  -0.023  -0.018   0.001   0.018   0.038   0.048   0.053
 13 A"   35 A'   36 A'   37 A'   38 A'   39 A'   14 A"   40 A'                 
  0.056   0.075   0.076   0.078   0.099   0.114   0.118   0.130
 41 A'   15 A"   42 A'   16 A"   43 A'   44 A'   45 A'   46 A'                 
  0.138   0.139   0.160   0.181   0.209   0.229   0.268   0.271
 17 A"   47 A'   48 A'   49 A'   50 A'   51 A'   18 A"   52 A'                 
  0.303   0.328   0.363   0.387   0.400   0.414   0.418   0.435
 53 A'   54 A'   55 A'   56 A'   19 A"   57 A'   20 A"   58 A'                 
  0.455   0.467   0.470   0.491   0.506   0.522   0.528   0.554
 59 A'   21 A"   60 A'   61 A'   22 A"   23 A"   62 A'   24 A"                 
  0.565   0.613   0.635   0.655   0.682   0.696   0.702   0.768
 63 A'   64 A'   25 A"   65 A'   66 A'   67 A'   26 A"   68 A'                 
  0.788   0.848   0.948   0.961   1.004   1.014   1.117   1.192
 69 A'   70 A'   71 A'   72 A'   73 A'   74 A'   27 A"   28 A"                 
  1.329   1.349   1.388   1.453   1.471   1.567   1.629   1.700
 75 A'   29 A"   76 A'   30 A"   77 A'   78 A'   79 A'   31 A"                 
  1.743   1.870   1.915   1.926   1.980   2.004   2.021   2.069
 80 A'   81 A'   32 A"   82 A'   83 A'   33 A"   34 A"   84 A'                 
  2.094   2.158   2.169   2.252   2.561   2.617   2.658   2.794
 85 A'   86 A'   87 A'   88 A'   89 A'   35 A"   90 A'   36 A"                 
  2.943   3.043   3.206   3.689   3.759   3.783   3.942   3.954
 91 A'   92 A'   93 A'   94 A'   37 A"   95 A'   38 A"   39 A"                 
  3.965   4.007   4.024   4.054   4.082   4.094   4.162   4.305
 96 A'   40 A"   97 A'   98 A'   41 A"   42 A"   99 A'  100 A'                 
  4.324   4.396   4.768   6.261   6.341   6.565   6.716   6.740
101 A'  102 A'  103 A'   43 A"  104 A'  105 A'  106 A'  107 A'                 
  7.524   7.553   7.577   7.608   7.641   7.753  23.424  23.893
 44 A"   45 A"  108 A'  109 A'  110 A'  111 A'  112 A'  113 A'                 
 47.959  47.976  66.735 289.728 289.753 289.773 289.834 289.842
114 A'  115 A'  116 A'   46 A"   47 A"  117 A'  118 A'  119 A'                 
289.9801020.7681020.790
120 A'  121 A'  122 A'                                                         

 Beta MOs, Restricted
 -- Occupied --                  
-482.86 -482.85  -62.51  -62.51  -56.33  -56.33  -56.33  -56.33
  1 A'    2 A'    3 A'    4 A'    5 A'    6 A'    1 A"    7 A'                 
-56.326 -56.325 -24.719 -10.305 -10.290  -8.722  -8.720  -6.554
  2 A"    8 A'    9 A'   10 A'   11 A'   12 A'   13 A'   14 A'                 
 -6.552  -6.540  -6.539  -6.539  -6.537  -2.665  -2.663  -2.661
 15 A'    3 A"   16 A'    4 A"   17 A'   18 A'   19 A'    5 A"                 
 -2.661  -2.659  -2.659  -2.649  -2.649  -2.648  -2.648  -1.255
 20 A'    6 A"   21 A'   22 A'    7 A"    8 A"   23 A'   24 A'                 
 -0.942  -0.799  -0.755  -0.612  -0.541  -0.530  -0.493  -0.440
 25 A'   26 A'   27 A'   28 A'   29 A'   30 A'    9 A"   31 A'                 
 -0.418  -0.411  -0.367  -0.309  -0.259  -0.259
 10 A"   32 A'   33 A'   11 A"   34 A'   12 A"                                 
 -- Virtual --                   
 -0.048  -0.023  -0.018   0.001   0.018   0.038   0.048   0.053
 13 A"   35 A'   36 A'   37 A'   38 A'   39 A'   14 A"   40 A'                 
  0.056   0.075   0.076   0.078   0.099   0.114   0.118   0.130
 41 A'   15 A"   42 A'   16 A"   43 A'   44 A'   45 A'   46 A'                 
  0.138   0.139   0.160   0.181   0.209   0.229   0.268   0.271
 17 A"   47 A'   48 A'   49 A'   50 A'   51 A'   18 A"   52 A'                 
  0.303   0.328   0.363   0.387   0.400   0.414   0.418   0.435
 53 A'   54 A'   55 A'   56 A'   19 A"   57 A'   20 A"   58 A'                 
  0.455   0.467   0.470   0.491   0.506   0.522   0.528   0.554
 59 A'   21 A"   60 A'   61 A'   22 A"   23 A"   62 A'   24 A"                 
  0.565   0.613   0.635   0.655   0.682   0.696   0.702   0.768
 63 A'   64 A'   25 A"   65 A'   66 A'   67 A'   26 A"   68 A'                 
  0.788   0.848   0.948   0.961   1.004   1.014   1.117   1.192
 69 A'   70 A'   71 A'   72 A'   73 A'   74 A'   27 A"   28 A"                 
  1.329   1.349   1.388   1.453   1.471   1.567   1.629   1.700
 75 A'   29 A"   76 A'   30 A"   77 A'   78 A'   79 A'   31 A"                 
  1.743   1.870   1.915   1.926   1.980   2.004   2.021   2.069
 80 A'   81 A'   32 A"   82 A'   83 A'   33 A"   34 A"   84 A'                 
  2.094   2.158   2.169   2.252   2.561   2.617   2.658   2.794
 85 A'   86 A'   87 A'   88 A'   89 A'   35 A"   90 A'   36 A"                 
  2.943   3.043   3.206   3.689   3.759   3.783   3.942   3.954
 91 A'   92 A'   93 A'   94 A'   37 A"   95 A'   38 A"   39 A"                 
  3.965   4.007   4.024   4.054   4.082   4.094   4.162   4.305
 96 A'   40 A"   97 A'   98 A'   41 A"   42 A"   99 A'  100 A'                 
  4.324   4.396   4.768   6.261   6.341   6.565   6.716   6.740
101 A'  102 A'  103 A'   43 A"  104 A'  105 A'  106 A'  107 A'                 
  7.524   7.553   7.577   7.608   7.641   7.753  23.424  23.893
 44 A"   45 A"  108 A'  109 A'  110 A'  111 A'  112 A'  113 A'                 
 47.959  47.976  66.735 289.728 289.753 289.773 289.834 289.842
114 A'  115 A'  116 A'   46 A"   47 A"  117 A'  118 A'  119 A'                 
289.9801020.7681020.790
120 A'  121 A'  122 A'                                                         
 --------------------------------------------------------------

          Ground-State Mulliken Net Atomic Charges

     Atom                 Charge (a.u.)
  ----------------------------------------
      1 F                    -0.097303
      2 Br                    0.020101
      3 H                     0.202494
      4 Br                   -0.103416
      5 C                    -0.191176
      6 C                     0.169300
  ----------------------------------------
  Sum of atomic charges =     0.000000

 -----------------------------------------------------------------
                    Cartesian Multipole Moments
 -----------------------------------------------------------------
    Charge (ESU x 10^10)
                 0.0000
    Dipole Moment (Debye)
         X      -0.4434      Y      -1.0516      Z      -0.0000
       Tot       1.1412
    Quadrupole Moments (Debye-Ang)
        XX     -53.1010     XY      -4.4567     YY     -52.1002
        XZ      -0.0000     YZ       0.0000     ZZ     -54.0014
    Octopole Moments (Debye-Ang^2)
       XXX     -60.2804    XXY      -8.2123    XYY     -14.9638
       YYY      15.8146    XXZ       0.0000    XYZ       0.0000
       YYZ       0.0000    XZZ     -16.3317    YZZ       5.4478
       ZZZ      -0.0000
    Hexadecapole Moments (Debye-Ang^3)
      XXXX    -614.9384   XXXY     -43.7151   XXYY    -148.2026
      XYYY     -36.1184   YYYY    -430.4100   XXXZ       0.0000
      XXYZ      -0.0000   XYYZ      -0.0000   YYYZ       0.0000
      XXZZ    -109.5187   XYZZ      -6.1837   YYZZ     -86.2197
      XZZZ      -0.0000   YZZZ       0.0000   ZZZZ     -62.2830
 -----------------------------------------------------------------
 Calculating analytic gradient of the SCF energy
 Gradient of SCF Energy
            1           2           3           4           5           6
    1   0.0140348  -0.0125105   0.0308013   0.0576242   0.0241624  -0.1141122
    2  -0.0081762  -0.1361990  -0.0321116   0.1255430   0.0231901   0.0277537
    3  -0.0000000   0.0000000   0.0000000  -0.0000000   0.0000000  -0.0000000
 Max gradient component =       1.362E-01
 RMS gradient           =       5.525E-02
 Gradient time:  CPU 10.17 s  wall 2.64 s
 Geometry Optimization Parameters
   NAtoms,    NIC,     NZ,  NCons,   NDum,   NFix, NCnnct, MaxDiis
        6      32       0       0       0       0       0       0

 Cartesian Hessian Update
 Hessian Updated using BFGS Update


** GEOMETRY OPTIMIZATION IN DELOCALIZED INTERNAL COORDINATES **
   Searching for a Minimum

   Optimization Cycle:   8

                       Coordinates (Angstroms)
     ATOM                X               Y               Z
      1  F         3.0833587967    0.1926847729    0.0000000000
      2  Br       -0.1056112812    1.2713540012    0.0000000000
      3  H         2.5059512168   -1.7291881882    0.0000000000
      4  Br       -0.7791875085   -1.2289586236    0.0000000000
      5  C         2.0444696834   -0.6701242847    0.0000000000
      6  C         0.7015082707   -0.2873100043    0.0000000000
   Point Group: cs    Number of degrees of freedom:     9


   Energy is  -5324.880879281

 Hessian Updated using BFGS Update

  9 Hessian modes will be used to form the next step
  Hessian Eigenvalues:
     0.133850    0.159313    0.218853    0.220993    0.250049    0.315697
     0.438628    0.585310    1.029643

 Minimum Search - Taking Simple RFO Step
 Searching for Lamda that Minimizes Along All modes
 Value Taken    Lamda =  -0.07281889
 Calculated Step too Large.  Step scaled by  0.591282
 Step Taken.  Stepsize is  0.300000

                             Maximum     Tolerance    Cnvgd?
         Gradient           0.108649      0.000300      NO
         Displacement       0.221959      0.001200      NO
         Energy change     -0.052081      0.000001      NO


 New Cartesian Coordinates Obtained by Inverse Iteration

 Displacement from previous Coordinates is:  0.307763
 ----------------------------------------------------------------
             Standard Nuclear Orientation (Angstroms)
    I     Atom           X                Y                Z
 ----------------------------------------------------------------
    1      F       3.0375346157     0.2122227093     0.0000000000
    2      Br     -0.0344511213     1.3038963063     0.0000000000
    3      H       2.4205046993    -1.6909599418     0.0000000000
    4      Br     -0.7407800592    -1.2976266987     0.0000000000
    5      C       2.0206075316    -0.6743609426     0.0000000000
    6      C       0.7470735120    -0.3047137592     0.0000000000
 ----------------------------------------------------------------
 Molecular Point Group                 Cs    NOp =  2
 Largest Abelian Subgroup              Cs    NOp =  2
 Nuclear Repulsion Energy =   600.1072391567 hartrees
 There are       46 alpha and       46 beta electrons
 Applying Cartesian multipole field
    Component          Value
    ---------          -----
     (2,0,0)        1.00000E-11
     (0,2,0)        2.00000E-11
     (0,0,2)       -3.00000E-11
 Nucleus-field energy     =     0.0000000138 hartrees
 Requested basis set is 6-311++G(d,p)
 There are 61 shells and 169 basis functions
 A cutoff of  1.0D-11 yielded   1585 shell pairs
 There are     12786 function pairs (     14172 Cartesian)
 Smallest overlap matrix eigenvalue = 3.38E-05
 Guess MOs from SCF MO coefficient file

 -----------------------------------------------------------------------
  General SCF calculation program by
  Eric Jon Sundstrom, Paul Horn, Yuezhi Mao, Dmitri Zuev, Alec White,
  David Stuck, Shaama M.S., Shane Yost, Joonho Lee, David Small,
  Daniel Levine, Susi Lehtola, Hugh Burton, Evgeny Epifanovsky
 -----------------------------------------------------------------------
 Exchange:     0.2000 Hartree-Fock + 0.0800 Slater + 0.7200 B88
 Correlation:  0.1900 VWN1RPA + 0.8100 LYP
 Using SG-1 standard quadrature grid
 using 4 threads for integral computing
 -------------------------------------------------------
 OpenMP Integral computing Module                
 Release: version 2.0, May 2017, Q-Chem Inc. Pleasanton 
 -------------------------------------------------------
 -------------------------------------------------------
 OpenMP BLAS3 based DFT computing Module                
 Release: version 1.0, May 2013, Q-Chem Inc. Pittsburgh 
 -------------------------------------------------------
 A restricted SCF calculation will be
 performed using DIIS
 SCF converges when DIIS error is below 1.0e-08
 ---------------------------------------
  Cycle       Energy         DIIS error
 ---------------------------------------
    1   -5324.9087850946      1.17e-03  
    2   -5324.9123385056      5.75e-04  
    3   -5324.9121304279      6.10e-04  
    4   -5324.9134255661      1.02e-04  
    5   -5324.9134517795      4.32e-05  
    6   -5324.9134567958      9.18e-06  
    7   -5324.9134569283      1.46e-06  
    8   -5324.9134569329      3.92e-07  
    9   -5324.9134569333      1.93e-07  
   10   -5324.9134569333      4.36e-08  
   11   -5324.9134569334      1.02e-08  
   12   -5324.9134569333      2.20e-09  Convergence criterion met
 ---------------------------------------
 SCF time:   CPU 36.52s  wall 10.00s 
 SCF   energy in the final basis set =    -5324.9134569333
 Total energy in the final basis set =    -5324.9134569333

 --------------------------------------------------------------
             Orbital Energies (a.u.) and Symmetries
 --------------------------------------------------------------

 Alpha MOs, Restricted
 -- Occupied --                  
-482.86 -482.85  -62.51  -62.51  -56.33  -56.33  -56.33  -56.33
  1 A'    2 A'    3 A'    4 A'    5 A'    6 A'    1 A"    7 A'                 
-56.325 -56.324 -24.717 -10.292 -10.285  -8.721  -8.719  -6.553
  2 A"    8 A'    9 A'   10 A'   11 A'   12 A'   13 A'   14 A'                 
 -6.551  -6.539  -6.538  -6.537  -6.536  -2.664  -2.662  -2.660
 15 A'    3 A"   16 A'    4 A"   17 A'   18 A'   19 A'    5 A"                 
 -2.659  -2.658  -2.657  -2.648  -2.648  -2.646  -2.646  -1.255
 20 A'    6 A"   21 A'   22 A'    7 A"    8 A"   23 A'   24 A'                 
 -0.928  -0.799  -0.771  -0.614  -0.552  -0.527  -0.494  -0.435
 25 A'   26 A'   27 A'   28 A'   29 A'   30 A'    9 A"   31 A'                 
 -0.415  -0.410  -0.360  -0.310  -0.269  -0.267
 32 A'   10 A"   33 A'   11 A"   34 A'   12 A"                                 
 -- Virtual --                   
 -0.036  -0.027  -0.022   0.000   0.020   0.037   0.049   0.054
 13 A"   35 A'   36 A'   37 A'   38 A'   39 A'   14 A"   40 A'                 
  0.055   0.075   0.075   0.078   0.102   0.114   0.122   0.129
 41 A'   15 A"   42 A'   16 A"   43 A'   44 A'   45 A'   46 A'                 
  0.139   0.141   0.163   0.195   0.211   0.238   0.266   0.281
 17 A"   47 A'   48 A'   49 A'   50 A'   51 A'   18 A"   52 A'                 
  0.307   0.330   0.366   0.387   0.403   0.413   0.420   0.441
 53 A'   54 A'   55 A'   56 A'   19 A"   57 A'   20 A"   58 A'                 
  0.458   0.479   0.485   0.501   0.504   0.519   0.525   0.559
 59 A'   21 A"   60 A'   61 A'   22 A"   23 A"   62 A'   24 A"                 
  0.578   0.617   0.620   0.663   0.687   0.700   0.717   0.756
 63 A'   25 A"   64 A'   65 A'   66 A'   67 A'   26 A"   68 A'                 
  0.792   0.855   0.937   0.974   0.998   1.005   1.110   1.196
 69 A'   70 A'   71 A'   72 A'   73 A'   74 A'   27 A"   28 A"                 
  1.334   1.346   1.387   1.459   1.470   1.581   1.640   1.750
 75 A'   29 A"   76 A'   30 A"   77 A'   78 A'   79 A'   31 A"                 
  1.764   1.886   1.941   1.945   2.009   2.017   2.039   2.076
 80 A'   81 A'   82 A'   32 A"   33 A"   83 A'   34 A"   84 A'                 
  2.098   2.185   2.245   2.259   2.621   2.629   2.637   2.810
 85 A'   86 A'   87 A'   88 A'   89 A'   35 A"   90 A'   36 A"                 
  2.959   3.095   3.270   3.692   3.763   3.789   3.955   3.957
 91 A'   92 A'   93 A'   94 A'   37 A"   95 A'   38 A"   39 A"                 
  3.968   4.004   4.018   4.067   4.077   4.096   4.175   4.271
 96 A'   40 A"   97 A'   41 A"   98 A'   42 A"   99 A'  100 A'                 
  4.335   4.386   4.787   6.263   6.342   6.573   6.706   6.730
101 A'  102 A'  103 A'   43 A"  104 A'  105 A'  106 A'  107 A'                 
  7.529   7.551   7.570   7.609   7.638   7.759  23.441  24.158
 44 A"   45 A"  108 A'  109 A'  110 A'  111 A'  112 A'  113 A'                 
 47.943  47.964  66.740 289.732 289.749 289.781 289.830 289.837
114 A'  115 A'  116 A'   46 A"   47 A"  117 A'  118 A'  119 A'                 
289.9771020.7441020.774
120 A'  121 A'  122 A'                                                         

 Beta MOs, Restricted
 -- Occupied --                  
-482.86 -482.85  -62.51  -62.51  -56.33  -56.33  -56.33  -56.33
  1 A'    2 A'    3 A'    4 A'    5 A'    6 A'    1 A"    7 A'                 
-56.325 -56.324 -24.717 -10.292 -10.285  -8.721  -8.719  -6.553
  2 A"    8 A'    9 A'   10 A'   11 A'   12 A'   13 A'   14 A'                 
 -6.551  -6.539  -6.538  -6.537  -6.536  -2.664  -2.662  -2.660
 15 A'    3 A"   16 A'    4 A"   17 A'   18 A'   19 A'    5 A"                 
 -2.659  -2.658  -2.657  -2.648  -2.648  -2.646  -2.646  -1.255
 20 A'    6 A"   21 A'   22 A'    7 A"    8 A"   23 A'   24 A'                 
 -0.928  -0.799  -0.771  -0.614  -0.552  -0.527  -0.494  -0.435
 25 A'   26 A'   27 A'   28 A'   29 A'   30 A'    9 A"   31 A'                 
 -0.415  -0.410  -0.360  -0.310  -0.269  -0.267
 32 A'   10 A"   33 A'   11 A"   34 A'   12 A"                                 
 -- Virtual --                   
 -0.036  -0.027  -0.022   0.000   0.020   0.037   0.049   0.054
 13 A"   35 A'   36 A'   37 A'   38 A'   39 A'   14 A"   40 A'                 
  0.055   0.075   0.075   0.078   0.102   0.114   0.122   0.129
 41 A'   15 A"   42 A'   16 A"   43 A'   44 A'   45 A'   46 A'                 
  0.139   0.141   0.163   0.195   0.211   0.238   0.266   0.281
 17 A"   47 A'   48 A'   49 A'   50 A'   51 A'   18 A"   52 A'                 
  0.307   0.330   0.366   0.387   0.403   0.413   0.420   0.441
 53 A'   54 A'   55 A'   56 A'   19 A"   57 A'   20 A"   58 A'                 
  0.458   0.479   0.485   0.501   0.504   0.519   0.525   0.559
 59 A'   21 A"   60 A'   61 A'   22 A"   23 A"   62 A'   24 A"                 
  0.578   0.617   0.620   0.663   0.687   0.700   0.717   0.756
 63 A'   25 A"   64 A'   65 A'   66 A'   67 A'   26 A"   68 A'                 
  0.792   0.855   0.937   0.974   0.998   1.005   1.110   1.196
 69 A'   70 A'   71 A'   72 A'   73 A'   74 A'   27 A"   28 A"                 
  1.334   1.346   1.387   1.459   1.470   1.581   1.640   1.750
 75 A'   29 A"   76 A'   30 A"   77 A'   78 A'   79 A'   31 A"                 
  1.764   1.886   1.941   1.945   2.009   2.017   2.039   2.076
 80 A'   81 A'   82 A'   32 A"   33 A"   83 A'   34 A"   84 A'                 
  2.098   2.185   2.245   2.259   2.621   2.629   2.637   2.810
 85 A'   86 A'   87 A'   88 A'   89 A'   35 A"   90 A'   36 A"                 
  2.959   3.095   3.270   3.692   3.763   3.789   3.955   3.957
 91 A'   92 A'   93 A'   94 A'   37 A"   95 A'   38 A"   39 A"                 
  3.968   4.004   4.018   4.067   4.077   4.096   4.175   4.271
 96 A'   40 A"   97 A'   41 A"   98 A'   42 A"   99 A'  100 A'                 
  4.335   4.386   4.787   6.263   6.342   6.573   6.706   6.730
101 A'  102 A'  103 A'   43 A"  104 A'  105 A'  106 A'  107 A'                 
  7.529   7.551   7.570   7.609   7.638   7.759  23.441  24.158
 44 A"   45 A"  108 A'  109 A'  110 A'  111 A'  112 A'  113 A'                 
 47.943  47.964  66.740 289.732 289.749 289.781 289.830 289.837
114 A'  115 A'  116 A'   46 A"   47 A"  117 A'  118 A'  119 A'                 
289.9771020.7441020.774
120 A'  121 A'  122 A'                                                         
 --------------------------------------------------------------

          Ground-State Mulliken Net Atomic Charges

     Atom                 Charge (a.u.)
  ----------------------------------------
      1 F                    -0.108079
      2 Br                    0.013394
      3 H                     0.199609
      4 Br                   -0.110012
      5 C                    -0.159700
      6 C                     0.164788
  ----------------------------------------
  Sum of atomic charges =     0.000000

 -----------------------------------------------------------------
                    Cartesian Multipole Moments
 -----------------------------------------------------------------
    Charge (ESU x 10^10)
                 0.0000
    Dipole Moment (Debye)
         X      -0.3387      Y      -1.1275      Z      -0.0000
       Tot       1.1773
    Quadrupole Moments (Debye-Ang)
        XX     -53.3290     XY      -4.3343     YY     -51.5752
        XZ      -0.0000     YZ       0.0000     ZZ     -53.8812
    Octopole Moments (Debye-Ang^2)
       XXX     -65.1081    XXY      -7.7208    XYY     -17.0673
       YYY      17.8169    XXZ      -0.0000    XYZ      -0.0000
       YYZ      -0.0000    XZZ     -17.5275    YZZ       5.8510
       ZZZ      -0.0000
    Hexadecapole Moments (Debye-Ang^3)
      XXXX    -597.2953   XXXY     -48.3680   XXYY    -150.4313
      XYYY     -40.3233   YYYY    -452.9585   XXXZ      -0.0000
      XXYZ       0.0000   XYYZ       0.0000   YYYZ       0.0000
      XXZZ    -105.4150   XYZZ      -8.7660   YYZZ     -90.5636
      XZZZ      -0.0000   YZZZ       0.0000   ZZZZ     -62.0142
 -----------------------------------------------------------------
 Calculating analytic gradient of the SCF energy
 Gradient of SCF Energy
            1           2           3           4           5           6
    1   0.0063177  -0.0117676   0.0108885   0.0390315  -0.0142168  -0.0302533
    2  -0.0043101  -0.0972790  -0.0037916   0.0912502   0.0078623   0.0062681
    3   0.0000000  -0.0000000  -0.0000000   0.0000000  -0.0000000   0.0000000
 Max gradient component =       9.728E-02
 RMS gradient           =       3.404E-02
 Gradient time:  CPU 10.25 s  wall 2.66 s
 Geometry Optimization Parameters
   NAtoms,    NIC,     NZ,  NCons,   NDum,   NFix, NCnnct, MaxDiis
        6      32       0       0       0       0       0       0

 Cartesian Hessian Update
 Hessian Updated using BFGS Update


** GEOMETRY OPTIMIZATION IN DELOCALIZED INTERNAL COORDINATES **
   Searching for a Minimum

   Optimization Cycle:   9

                       Coordinates (Angstroms)
     ATOM                X               Y               Z
      1  F         3.0375346157    0.2122227093    0.0000000000
      2  Br       -0.0344511213    1.3038963063    0.0000000000
      3  H         2.4205046993   -1.6909599418    0.0000000000
      4  Br       -0.7407800592   -1.2976266987    0.0000000000
      5  C         2.0206075316   -0.6743609426    0.0000000000
      6  C         0.7470735120   -0.3047137592    0.0000000000
   Point Group: cs    Number of degrees of freedom:     9


   Energy is  -5324.913456933

 Hessian Updated using BFGS Update

  9 Hessian modes will be used to form the next step
  Hessian Eigenvalues:
     0.136923    0.146622    0.177469    0.221627    0.250055    0.432513
     0.469209    0.595238    1.029643

 Minimum Search - Taking Simple RFO Step
 Searching for Lamda that Minimizes Along All modes
 Value Taken    Lamda =  -0.03565004
 Calculated Step too Large.  Step scaled by  0.699756
 Step Taken.  Stepsize is  0.300000

                             Maximum     Tolerance    Cnvgd?
         Gradient           0.079533      0.000300      NO
         Displacement       0.272163      0.001200      NO
         Energy change     -0.032578      0.000001      NO


 New Cartesian Coordinates Obtained by Inverse Iteration

 Displacement from previous Coordinates is:  0.227706
 ----------------------------------------------------------------
             Standard Nuclear Orientation (Angstroms)
    I     Atom           X                Y                Z
 ----------------------------------------------------------------
    1      F       3.0122285478     0.2338678563     0.0000000000
    2      Br      0.0135877573     1.3593162652     0.0000000000
    3      H       2.3731508536    -1.6895496694     0.0000000000
    4      Br     -0.7251091544    -1.3715363983     0.0000000000
    5      C       2.0215735891    -0.6780114362     0.0000000000
    6      C       0.7550575847    -0.3056289443     0.0000000000
 ----------------------------------------------------------------
 Molecular Point Group                 Cs    NOp =  2
 Largest Abelian Subgroup              Cs    NOp =  2
 Nuclear Repulsion Energy =   587.6623231823 hartrees
 There are       46 alpha and       46 beta electrons
 Applying Cartesian multipole field
    Component          Value
    ---------          -----
     (2,0,0)        1.00000E-11
     (0,2,0)        2.00000E-11
     (0,0,2)       -3.00000E-11
 Nucleus-field energy     =     0.0000000146 hartrees
 Requested basis set is 6-311++G(d,p)
 There are 61 shells and 169 basis functions
 A cutoff of  1.0D-11 yielded   1582 shell pairs
 There are     12753 function pairs (     14133 Cartesian)
 Smallest overlap matrix eigenvalue = 3.59E-05
 Guess MOs from SCF MO coefficient file

 -----------------------------------------------------------------------
  General SCF calculation program by
  Eric Jon Sundstrom, Paul Horn, Yuezhi Mao, Dmitri Zuev, Alec White,
  David Stuck, Shaama M.S., Shane Yost, Joonho Lee, David Small,
  Daniel Levine, Susi Lehtola, Hugh Burton, Evgeny Epifanovsky
 -----------------------------------------------------------------------
 Exchange:     0.2000 Hartree-Fock + 0.0800 Slater + 0.7200 B88
 Correlation:  0.1900 VWN1RPA + 0.8100 LYP
 Using SG-1 standard quadrature grid
 using 4 threads for integral computing
 -------------------------------------------------------
 OpenMP Integral computing Module                
 Release: version 2.0, May 2017, Q-Chem Inc. Pleasanton 
 -------------------------------------------------------
 -------------------------------------------------------
 OpenMP BLAS3 based DFT computing Module                
 Release: version 1.0, May 2013, Q-Chem Inc. Pittsburgh 
 -------------------------------------------------------
 A restricted SCF calculation will be
 performed using DIIS
 SCF converges when DIIS error is below 1.0e-08
 ---------------------------------------
  Cycle       Energy         DIIS error
 ---------------------------------------
    1   -5324.9304069282      7.51e-04  
    2   -5324.9324533649      4.56e-04  
    3   -5324.9323744872      4.73e-04  
    4   -5324.9331343507      6.68e-05  
    5   -5324.9331455333      2.03e-05  
    6   -5324.9331462440      6.47e-06  
    7   -5324.9331463383      1.03e-06  
    8   -5324.9331463403      3.97e-07  
    9   -5324.9331463409      1.04e-07  
   10   -5324.9331463408      2.08e-08  
   11   -5324.9331463408      6.19e-09  Convergence criterion met
 ---------------------------------------
 SCF time:   CPU 33.31s  wall 9.00s 
 SCF   energy in the final basis set =    -5324.9331463408
 Total energy in the final basis set =    -5324.9331463408

 --------------------------------------------------------------
             Orbital Energies (a.u.) and Symmetries
 --------------------------------------------------------------

 Alpha MOs, Restricted
 -- Occupied --                  
-482.86 -482.86  -62.51  -62.51  -56.33  -56.33  -56.33  -56.33
  1 A'    2 A'    3 A'    4 A'    5 A'    6 A'    1 A"    7 A'                 
-56.325 -56.325 -24.718 -10.290 -10.287  -8.720  -8.718  -6.552
  2 A"    8 A'    9 A'   10 A'   11 A'   12 A'   13 A'   14 A'                 
 -6.551  -6.538  -6.538  -6.537  -6.536  -2.663  -2.662  -2.659
 15 A'    3 A"   16 A'    4 A"   17 A'   18 A'   19 A'    5 A"                 
 -2.659  -2.657  -2.657  -2.648  -2.648  -2.646  -2.646  -1.257
 20 A'    6 A"   21 A'   22 A'    7 A"    8 A"   23 A'   24 A'                 
 -0.912  -0.800  -0.771  -0.614  -0.558  -0.522  -0.495  -0.432
 25 A'   26 A'   27 A'   28 A'   29 A'   30 A'    9 A"   31 A'                 
 -0.418  -0.402  -0.351  -0.312  -0.281  -0.268
 32 A'   10 A"   33 A'   11 A"   34 A'   12 A"                                 
 -- Virtual --                   
 -0.034  -0.031  -0.028   0.000   0.021   0.036   0.049   0.054
 13 A"   35 A'   36 A'   37 A'   38 A'   39 A'   14 A"   40 A'                 
  0.055   0.074   0.075   0.078   0.100   0.114   0.123   0.128
 41 A'   42 A'   15 A"   16 A"   43 A'   44 A'   45 A'   46 A'                 
  0.140   0.142   0.162   0.200   0.208   0.241   0.265   0.282
 17 A"   47 A'   48 A'   49 A'   50 A'   51 A'   18 A"   52 A'                 
  0.310   0.329   0.366   0.385   0.404   0.405   0.423   0.440
 53 A'   54 A'   55 A'   56 A'   57 A'   19 A"   20 A"   58 A'                 
  0.456   0.488   0.490   0.503   0.511   0.520   0.529   0.561
 59 A'   21 A"   60 A'   22 A"   61 A'   23 A"   62 A'   24 A"                 
  0.586   0.596   0.623   0.655   0.681   0.698   0.725   0.745
 63 A'   25 A"   64 A'   65 A'   66 A'   67 A'   26 A"   68 A'                 
  0.791   0.849   0.914   0.964   0.995   1.008   1.104   1.190
 69 A'   70 A'   71 A'   72 A'   73 A'   74 A'   27 A"   28 A"                 
  1.335   1.345   1.390   1.454   1.473   1.573   1.635   1.761
 75 A'   29 A"   76 A'   30 A"   77 A'   78 A'   79 A'   80 A'                 
  1.767   1.883   1.931   1.948   2.008   2.037   2.058   2.071
 31 A"   81 A'   82 A'   32 A"   33 A"   34 A"   83 A'   84 A'                 
  2.099   2.183   2.232   2.291   2.596   2.631   2.643   2.810
 85 A'   86 A'   87 A'   88 A'   89 A'   35 A"   90 A'   36 A"                 
  2.959   3.108   3.267   3.704   3.763   3.791   3.957   3.967
 91 A'   92 A'   93 A'   94 A'   37 A"   95 A'   38 A"   39 A"                 
  3.980   3.999   4.012   4.051   4.083   4.095   4.189   4.217
 96 A'   40 A"   97 A'   41 A"   98 A'   42 A"   99 A'  100 A'                 
  4.345   4.383   4.790   6.261   6.340   6.563   6.692   6.712
101 A'  102 A'  103 A'   43 A"  104 A'  105 A'  106 A'  107 A'                 
  7.533   7.547   7.592   7.607   7.625   7.741  23.452  24.182
 44 A"   45 A"  108 A'  109 A'  110 A'  111 A'  112 A'  113 A'                 
 47.913  47.952  66.740 289.734 289.744 289.806 289.813 289.837
114 A'  115 A'  116 A'   46 A"   47 A"  117 A'  118 A'  119 A'                 
289.9541020.7061020.759
120 A'  121 A'  122 A'                                                         

 Beta MOs, Restricted
 -- Occupied --                  
-482.86 -482.86  -62.51  -62.51  -56.33  -56.33  -56.33  -56.33
  1 A'    2 A'    3 A'    4 A'    5 A'    6 A'    1 A"    7 A'                 
-56.325 -56.325 -24.718 -10.290 -10.287  -8.720  -8.718  -6.552
  2 A"    8 A'    9 A'   10 A'   11 A'   12 A'   13 A'   14 A'                 
 -6.551  -6.538  -6.538  -6.537  -6.536  -2.663  -2.662  -2.659
 15 A'    3 A"   16 A'    4 A"   17 A'   18 A'   19 A'    5 A"                 
 -2.659  -2.657  -2.657  -2.648  -2.648  -2.646  -2.646  -1.257
 20 A'    6 A"   21 A'   22 A'    7 A"    8 A"   23 A'   24 A'                 
 -0.912  -0.800  -0.771  -0.614  -0.558  -0.522  -0.495  -0.432
 25 A'   26 A'   27 A'   28 A'   29 A'   30 A'    9 A"   31 A'                 
 -0.418  -0.402  -0.351  -0.312  -0.281  -0.268
 32 A'   10 A"   33 A'   11 A"   34 A'   12 A"                                 
 -- Virtual --                   
 -0.034  -0.031  -0.028   0.000   0.021   0.036   0.049   0.054
 13 A"   35 A'   36 A'   37 A'   38 A'   39 A'   14 A"   40 A'                 
  0.055   0.074   0.075   0.078   0.100   0.114   0.123   0.128
 41 A'   42 A'   15 A"   16 A"   43 A'   44 A'   45 A'   46 A'                 
  0.140   0.142   0.162   0.200   0.208   0.241   0.265   0.282
 17 A"   47 A'   48 A'   49 A'   50 A'   51 A'   18 A"   52 A'                 
  0.310   0.329   0.366   0.385   0.404   0.405   0.423   0.440
 53 A'   54 A'   55 A'   56 A'   57 A'   19 A"   20 A"   58 A'                 
  0.456   0.488   0.490   0.503   0.511   0.520   0.529   0.561
 59 A'   21 A"   60 A'   22 A"   61 A'   23 A"   62 A'   24 A"                 
  0.586   0.596   0.623   0.655   0.681   0.698   0.725   0.745
 63 A'   25 A"   64 A'   65 A'   66 A'   67 A'   26 A"   68 A'                 
  0.791   0.849   0.914   0.964   0.995   1.008   1.104   1.190
 69 A'   70 A'   71 A'   72 A'   73 A'   74 A'   27 A"   28 A"                 
  1.335   1.345   1.390   1.454   1.473   1.573   1.635   1.761
 75 A'   29 A"   76 A'   30 A"   77 A'   78 A'   79 A'   80 A'                 
  1.767   1.883   1.931   1.948   2.008   2.037   2.058   2.071
 31 A"   81 A'   82 A'   32 A"   33 A"   34 A"   83 A'   84 A'                 
  2.099   2.183   2.232   2.291   2.596   2.631   2.643   2.810
 85 A'   86 A'   87 A'   88 A'   89 A'   35 A"   90 A'   36 A"                 
  2.959   3.108   3.267   3.704   3.763   3.791   3.957   3.967
 91 A'   92 A'   93 A'   94 A'   37 A"   95 A'   38 A"   39 A"                 
  3.980   3.999   4.012   4.051   4.083   4.095   4.189   4.217
 96 A'   40 A"   97 A'   41 A"   98 A'   42 A"   99 A'  100 A'                 
  4.345   4.383   4.790   6.261   6.340   6.563   6.692   6.712
101 A'  102 A'  103 A'   43 A"  104 A'  105 A'  106 A'  107 A'                 
  7.533   7.547   7.592   7.607   7.625   7.741  23.452  24.182
 44 A"   45 A"  108 A'  109 A'  110 A'  111 A'  112 A'  113 A'                 
 47.913  47.952  66.740 289.734 289.744 289.806 289.813 289.837
114 A'  115 A'  116 A'   46 A"   47 A"  117 A'  118 A'  119 A'                 
289.9541020.7061020.759
120 A'  121 A'  122 A'                                                         
 --------------------------------------------------------------

          Ground-State Mulliken Net Atomic Charges

     Atom                 Charge (a.u.)
  ----------------------------------------
      1 F                    -0.108340
      2 Br                    0.010665
      3 H                     0.196556
      4 Br                   -0.110446
      5 C                    -0.130744
      6 C                     0.142309
  ----------------------------------------
  Sum of atomic charges =     0.000000

 -----------------------------------------------------------------
                    Cartesian Multipole Moments
 -----------------------------------------------------------------
    Charge (ESU x 10^10)
                 0.0000
    Dipole Moment (Debye)
         X      -0.2095      Y      -1.1721      Z       0.0000
       Tot       1.1906
    Quadrupole Moments (Debye-Ang)
        XX     -53.4053     XY      -4.1810     YY     -50.9864
        XZ       0.0000     YZ      -0.0000     ZZ     -54.0036
    Octopole Moments (Debye-Ang^2)
       XXX     -67.0681    XXY      -7.7388    XYY     -18.3472
       YYY      18.6050    XXZ       0.0000    XYZ       0.0000
       YYZ       0.0000    XZZ     -18.3982    YZZ       6.0725
       ZZZ      -0.0000
    Hexadecapole Moments (Debye-Ang^3)
      XXXX    -588.8058   XXXY     -53.8896   XXYY    -155.3747
      XYYY     -44.3809   YYYY    -483.5518   XXXZ       0.0000
      XXYZ      -0.0000   XYYZ      -0.0000   YYYZ      -0.0000
      XXZZ    -103.9885   XYZZ     -10.9319   YYZZ     -96.8632
      XZZZ       0.0000   YZZZ      -0.0000   ZZZZ     -62.3974
 -----------------------------------------------------------------
 Calculating analytic gradient of the SCF energy
 Gradient of SCF Energy
            1           2           3           4           5           6
    1   0.0010822  -0.0108287  -0.0007650   0.0212703  -0.0068707  -0.0038881
    2   0.0009113  -0.0606494   0.0073792   0.0587096  -0.0078810   0.0015301
    3  -0.0000000   0.0000000   0.0000000  -0.0000000  -0.0000000   0.0000000
 Max gradient component =       6.065E-02
 RMS gradient           =       2.092E-02
 Gradient time:  CPU 10.07 s  wall 2.62 s
 Geometry Optimization Parameters
   NAtoms,    NIC,     NZ,  NCons,   NDum,   NFix, NCnnct, MaxDiis
        6      32       0       0       0       0       0       0

 Cartesian Hessian Update
 Hessian Updated using BFGS Update


** GEOMETRY OPTIMIZATION IN DELOCALIZED INTERNAL COORDINATES **
   Searching for a Minimum

   Optimization Cycle:  10

                       Coordinates (Angstroms)
     ATOM                X               Y               Z
      1  F         3.0122285478    0.2338678563    0.0000000000
      2  Br        0.0135877573    1.3593162652    0.0000000000
      3  H         2.3731508536   -1.6895496694    0.0000000000
      4  Br       -0.7251091544   -1.3715363983    0.0000000000
      5  C         2.0215735891   -0.6780114362    0.0000000000
      6  C         0.7550575847   -0.3056289443    0.0000000000
   Point Group: cs    Number of degrees of freedom:     9


   Energy is  -5324.933146341

 Hessian Updated using BFGS Update

  9 Hessian modes will be used to form the next step
  Hessian Eigenvalues:
     0.095142    0.151461    0.166340    0.223658    0.250093    0.433463
     0.499741    0.584779    1.029644

 Minimum Search - Taking Simple RFO Step
 Searching for Lamda that Minimizes Along All modes
 Value Taken    Lamda =  -0.02278533
 Calculated Step too Large.  Step scaled by  0.690879
 Step Taken.  Stepsize is  0.300000

                             Maximum     Tolerance    Cnvgd?
         Gradient           0.047015      0.000300      NO
         Displacement       0.247449      0.001200      NO
         Energy change     -0.019689      0.000001      NO


 New Cartesian Coordinates Obtained by Inverse Iteration

 Displacement from previous Coordinates is:  0.216521
 ----------------------------------------------------------------
             Standard Nuclear Orientation (Angstroms)
    I     Atom           X                Y                Z
 ----------------------------------------------------------------
    1      F       2.9948835639     0.2457257993     0.0000000000
    2      Br      0.0548766129     1.4204643288     0.0000000000
    3      H       2.3476478761    -1.7062884794     0.0000000000
    4      Br     -0.7074943206    -1.4468631337     0.0000000000
    5      C       2.0110103453    -0.6669902042     0.0000000000
    6      C       0.7495651004    -0.2975906375     0.0000000000
 ----------------------------------------------------------------
 Molecular Point Group                 Cs    NOp =  2
 Largest Abelian Subgroup              Cs    NOp =  2
 Nuclear Repulsion Energy =   575.7567066317 hartrees
 There are       46 alpha and       46 beta electrons
 Applying Cartesian multipole field
    Component          Value
    ---------          -----
     (2,0,0)        1.00000E-11
     (0,2,0)        2.00000E-11
     (0,0,2)       -3.00000E-11
 Nucleus-field energy     =     0.0000000154 hartrees
 Requested basis set is 6-311++G(d,p)
 There are 61 shells and 169 basis functions
 A cutoff of  1.0D-11 yielded   1581 shell pairs
 There are     12751 function pairs (     14131 Cartesian)
 Smallest overlap matrix eigenvalue = 3.92E-05
 Guess MOs from SCF MO coefficient file

 -----------------------------------------------------------------------
  General SCF calculation program by
  Eric Jon Sundstrom, Paul Horn, Yuezhi Mao, Dmitri Zuev, Alec White,
  David Stuck, Shaama M.S., Shane Yost, Joonho Lee, David Small,
  Daniel Levine, Susi Lehtola, Hugh Burton, Evgeny Epifanovsky
 -----------------------------------------------------------------------
 Exchange:     0.2000 Hartree-Fock + 0.0800 Slater + 0.7200 B88
 Correlation:  0.1900 VWN1RPA + 0.8100 LYP
 Using SG-1 standard quadrature grid
 using 4 threads for integral computing
 -------------------------------------------------------
 OpenMP Integral computing Module                
 Release: version 2.0, May 2017, Q-Chem Inc. Pleasanton 
 -------------------------------------------------------
 -------------------------------------------------------
 OpenMP BLAS3 based DFT computing Module                
 Release: version 1.0, May 2013, Q-Chem Inc. Pittsburgh 
 -------------------------------------------------------
 A restricted SCF calculation will be
 performed using DIIS
 SCF converges when DIIS error is below 1.0e-08
 ---------------------------------------
  Cycle       Energy         DIIS error
 ---------------------------------------
    1   -5324.9428109757      6.59e-04  
    2   -5324.9446992276      3.32e-04  
    3   -5324.9445586937      3.90e-04  
    4   -5324.9450635016      6.25e-05  
    5   -5324.9450754214      1.71e-05  
    6   -5324.9450761191      5.63e-06  
    7   -5324.9450762290      7.75e-07  
    8   -5324.9450762313      2.91e-07  
    9   -5324.9450762315      7.17e-08  
   10   -5324.9450762315      2.87e-08  
   11   -5324.9450762315      5.62e-09  Convergence criterion met
 ---------------------------------------
 SCF time:   CPU 33.14s  wall 9.00s 
 SCF   energy in the final basis set =    -5324.9450762315
 Total energy in the final basis set =    -5324.9450762315

 --------------------------------------------------------------
             Orbital Energies (a.u.) and Symmetries
 --------------------------------------------------------------

 Alpha MOs, Restricted
 -- Occupied --                  
-482.86 -482.86  -62.51  -62.51  -56.33  -56.33  -56.33  -56.33
  1 A'    2 A'    3 A'    4 A'    5 A'    6 A'    1 A"    7 A'                 
-56.326 -56.325 -24.720 -10.291 -10.288  -8.720  -8.718  -6.553
  2 A"    8 A'    9 A'   10 A'   11 A'   12 A'   13 A'   14 A'                 
 -6.551  -6.538  -6.538  -6.537  -6.536  -2.663  -2.662  -2.659
 15 A'    3 A"   16 A'    4 A"   17 A'   18 A'   19 A'   20 A'                 
 -2.659  -2.657  -2.657  -2.648  -2.648  -2.646  -2.646  -1.260
  5 A"    6 A"   21 A'    7 A"   22 A'    8 A"   23 A'   24 A'                 
 -0.900  -0.801  -0.769  -0.613  -0.559  -0.517  -0.497  -0.430
 25 A'   26 A'   27 A'   28 A'   29 A'   30 A'    9 A"   31 A'                 
 -0.416  -0.395  -0.343  -0.314  -0.290  -0.269
 32 A'   10 A"   33 A'   11 A"   34 A'   12 A"                                 
 -- Virtual --                   
 -0.039  -0.033  -0.032   0.000   0.020   0.034   0.048   0.054
 35 A'   13 A"   36 A'   37 A'   38 A'   39 A'   14 A"   40 A'                 
  0.056   0.072   0.074   0.079   0.098   0.113   0.123   0.127
 41 A'   42 A'   15 A"   16 A"   43 A'   44 A'   45 A'   46 A'                 
  0.140   0.141   0.163   0.199   0.204   0.243   0.264   0.283
 17 A"   47 A'   48 A'   49 A'   50 A'   51 A'   18 A"   52 A'                 
  0.311   0.326   0.366   0.386   0.398   0.406   0.427   0.437
 53 A'   54 A'   55 A'   56 A'   57 A'   19 A"   20 A"   58 A'                 
  0.453   0.487   0.494   0.504   0.511   0.520   0.545   0.562
 59 A'   60 A'   21 A"   22 A"   61 A'   23 A"   62 A'   24 A"                 
  0.579   0.590   0.625   0.640   0.665   0.702   0.734   0.740
 25 A"   63 A'   64 A'   65 A'   66 A'   67 A'   26 A"   68 A'                 
  0.790   0.845   0.891   0.948   0.992   1.020   1.099   1.182
 69 A'   70 A'   71 A'   72 A'   73 A'   74 A'   27 A"   28 A"                 
  1.334   1.344   1.390   1.448   1.474   1.565   1.626   1.758
 75 A'   29 A"   76 A'   30 A"   77 A'   78 A'   79 A'   80 A'                 
  1.768   1.871   1.918   1.945   2.007   2.027   2.038   2.085
 31 A"   81 A'   82 A'   32 A"   33 A"   34 A"   83 A'   84 A'                 
  2.119   2.186   2.232   2.289   2.590   2.614   2.631   2.809
 85 A'   86 A'   87 A'   88 A'   89 A'   90 A'   35 A"   36 A"                 
  2.954   3.115   3.257   3.677   3.761   3.788   3.960   3.975
 91 A'   92 A'   93 A'   94 A'   37 A"   95 A'   38 A"   39 A"                 
  3.994   3.995   4.011   4.040   4.082   4.094   4.166   4.211
 40 A"   96 A'   97 A'   41 A"   98 A'   42 A"   99 A'  100 A'                 
  4.355   4.385   4.789   6.260   6.339   6.544   6.680   6.702
101 A'  102 A'  103 A'   43 A"  104 A'  105 A'  106 A'  107 A'                 
  7.536   7.544   7.601   7.606   7.635   7.716  23.430  24.194
 44 A"   45 A"  108 A'  109 A'  110 A'  111 A'  112 A'  113 A'                 
 47.885  47.944  66.738 289.734 289.740 289.791 289.811 289.869
114 A'  115 A'  116 A'   46 A"   47 A"  117 A'  118 A'  119 A'                 
289.9311020.6711020.748
120 A'  121 A'  122 A'                                                         

 Beta MOs, Restricted
 -- Occupied --                  
-482.86 -482.86  -62.51  -62.51  -56.33  -56.33  -56.33  -56.33
  1 A'    2 A'    3 A'    4 A'    5 A'    6 A'    1 A"    7 A'                 
-56.326 -56.325 -24.720 -10.291 -10.288  -8.720  -8.718  -6.553
  2 A"    8 A'    9 A'   10 A'   11 A'   12 A'   13 A'   14 A'                 
 -6.551  -6.538  -6.538  -6.537  -6.536  -2.663  -2.662  -2.659
 15 A'    3 A"   16 A'    4 A"   17 A'   18 A'   19 A'   20 A'                 
 -2.659  -2.657  -2.657  -2.648  -2.648  -2.646  -2.646  -1.260
  5 A"    6 A"   21 A'    7 A"   22 A'    8 A"   23 A'   24 A'                 
 -0.900  -0.801  -0.769  -0.613  -0.559  -0.517  -0.497  -0.430
 25 A'   26 A'   27 A'   28 A'   29 A'   30 A'    9 A"   31 A'                 
 -0.416  -0.395  -0.343  -0.314  -0.290  -0.269
 32 A'   10 A"   33 A'   11 A"   34 A'   12 A"                                 
 -- Virtual --                   
 -0.039  -0.033  -0.032   0.000   0.020   0.034   0.048   0.054
 35 A'   13 A"   36 A'   37 A'   38 A'   39 A'   14 A"   40 A'                 
  0.056   0.072   0.074   0.079   0.098   0.113   0.123   0.127
 41 A'   42 A'   15 A"   16 A"   43 A'   44 A'   45 A'   46 A'                 
  0.140   0.141   0.163   0.199   0.204   0.243   0.264   0.283
 17 A"   47 A'   48 A'   49 A'   50 A'   51 A'   18 A"   52 A'                 
  0.311   0.326   0.366   0.386   0.398   0.406   0.427   0.437
 53 A'   54 A'   55 A'   56 A'   57 A'   19 A"   20 A"   58 A'                 
  0.453   0.487   0.494   0.504   0.511   0.520   0.545   0.562
 59 A'   60 A'   21 A"   22 A"   61 A'   23 A"   62 A'   24 A"                 
  0.579   0.590   0.625   0.640   0.665   0.702   0.734   0.740
 25 A"   63 A'   64 A'   65 A'   66 A'   67 A'   26 A"   68 A'                 
  0.790   0.845   0.891   0.948   0.992   1.020   1.099   1.182
 69 A'   70 A'   71 A'   72 A'   73 A'   74 A'   27 A"   28 A"                 
  1.334   1.344   1.390   1.448   1.474   1.565   1.626   1.758
 75 A'   29 A"   76 A'   30 A"   77 A'   78 A'   79 A'   80 A'                 
  1.768   1.871   1.918   1.945   2.007   2.027   2.038   2.085
 31 A"   81 A'   82 A'   32 A"   33 A"   34 A"   83 A'   84 A'                 
  2.119   2.186   2.232   2.289   2.590   2.614   2.631   2.809
 85 A'   86 A'   87 A'   88 A'   89 A'   90 A'   35 A"   36 A"                 
  2.954   3.115   3.257   3.677   3.761   3.788   3.960   3.975
 91 A'   92 A'   93 A'   94 A'   37 A"   95 A'   38 A"   39 A"                 
  3.994   3.995   4.011   4.040   4.082   4.094   4.166   4.211
 40 A"   96 A'   97 A'   41 A"   98 A'   42 A"   99 A'  100 A'                 
  4.355   4.385   4.789   6.260   6.339   6.544   6.680   6.702
101 A'  102 A'  103 A'   43 A"  104 A'  105 A'  106 A'  107 A'                 
  7.536   7.544   7.601   7.606   7.635   7.716  23.430  24.194
 44 A"   45 A"  108 A'  109 A'  110 A'  111 A'  112 A'  113 A'                 
 47.885  47.944  66.738 289.734 289.740 289.791 289.811 289.869
114 A'  115 A'  116 A'   46 A"   47 A"  117 A'  118 A'  119 A'                 
289.9311020.6711020.748
120 A'  121 A'  122 A'                                                         
 --------------------------------------------------------------

          Ground-State Mulliken Net Atomic Charges

     Atom                 Charge (a.u.)
  ----------------------------------------
      1 F                    -0.104107
      2 Br                    0.006691
      3 H                     0.195639
      4 Br                   -0.109572
      5 C                    -0.123276
      6 C                     0.134625
  ----------------------------------------
  Sum of atomic charges =     0.000000

 -----------------------------------------------------------------
                    Cartesian Multipole Moments
 -----------------------------------------------------------------
    Charge (ESU x 10^10)
                 0.0000
    Dipole Moment (Debye)
         X      -0.0945      Y      -1.1812      Z      -0.0000
       Tot       1.1850
    Quadrupole Moments (Debye-Ang)
        XX     -53.5053     XY      -3.9524     YY     -50.4797
        XZ       0.0000     YZ      -0.0000     ZZ     -54.1460
    Octopole Moments (Debye-Ang^2)
       XXX     -68.6892    XXY      -7.6642    XYY     -19.4930
       YYY      18.9666    XXZ      -0.0000    XYZ       0.0000
       YYZ      -0.0000    XZZ     -19.2195    YZZ       6.2169
       ZZZ      -0.0000
    Hexadecapole Moments (Debye-Ang^3)
      XXXX    -580.9632   XXXY     -59.0147   XXYY    -161.0390
      XYYY     -47.6557   YYYY    -517.4020   XXXZ       0.0000
      XXYZ       0.0000   XYYZ       0.0000   YYYZ      -0.0000
      XXZZ    -102.7730   XYZZ     -12.8408   YYZZ    -103.9480
      XZZZ       0.0000   YZZZ      -0.0000   ZZZZ     -62.7756
 -----------------------------------------------------------------
 Calculating analytic gradient of the SCF energy
 Gradient of SCF Energy
            1           2           3           4           5           6
    1  -0.0019867  -0.0089238   0.0011123   0.0090132  -0.0136392   0.0144241
    2   0.0016241  -0.0330847  -0.0074760   0.0333070   0.0079515  -0.0023220
    3   0.0000000   0.0000000  -0.0000000  -0.0000000   0.0000000  -0.0000000
 Max gradient component =       3.331E-02
 RMS gradient           =       1.267E-02
 Gradient time:  CPU 9.91 s  wall 2.58 s
 Geometry Optimization Parameters
   NAtoms,    NIC,     NZ,  NCons,   NDum,   NFix, NCnnct, MaxDiis
        6      32       0       0       0       0       0       0

 Cartesian Hessian Update
 Hessian Updated using BFGS Update


** GEOMETRY OPTIMIZATION IN DELOCALIZED INTERNAL COORDINATES **
   Searching for a Minimum

   Optimization Cycle:  11

                       Coordinates (Angstroms)
     ATOM                X               Y               Z
      1  F         2.9948835639    0.2457257993    0.0000000000
      2  Br        0.0548766129    1.4204643288    0.0000000000
      3  H         2.3476478761   -1.7062884794    0.0000000000
      4  Br       -0.7074943206   -1.4468631337    0.0000000000
      5  C         2.0110103453   -0.6669902042    0.0000000000
      6  C         0.7495651004   -0.2975906375    0.0000000000
   Point Group: cs    Number of degrees of freedom:     9


   Energy is  -5324.945076232

 Hessian Updated using BFGS Update

  9 Hessian modes will be used to form the next step
  Hessian Eigenvalues:
     0.061400    0.165107    0.194181    0.223899    0.250325    0.433272
     0.511076    0.577440    1.029644

 Minimum Search - Taking Simple RFO Step
 Searching for Lamda that Minimizes Along All modes
 Value Taken    Lamda =  -0.01434931
 Calculated Step too Large.  Step scaled by  0.696135
 Step Taken.  Stepsize is  0.300000

                             Maximum     Tolerance    Cnvgd?
         Gradient           0.029933      0.000300      NO
         Displacement       0.269846      0.001200      NO
         Energy change     -0.011930      0.000001      NO


 New Cartesian Coordinates Obtained by Inverse Iteration

 Displacement from previous Coordinates is:  0.209646
 ----------------------------------------------------------------
             Standard Nuclear Orientation (Angstroms)
    I     Atom           X                Y                Z
 ----------------------------------------------------------------
    1      F       3.0028634179     0.2318525110     0.0000000000
    2      Br      0.0899594241     1.4751067667     0.0000000000
    3      H       2.3261979183    -1.6747122508     0.0000000000
    4      Br     -0.7028928780    -1.5220926397     0.0000000000
    5      C       2.0108716453    -0.6680955186     0.0000000000
    6      C       0.7234896504    -0.2936011953     0.0000000000
 ----------------------------------------------------------------
 Molecular Point Group                 Cs    NOp =  2
 Largest Abelian Subgroup              Cs    NOp =  2
 Nuclear Repulsion Energy =   563.7602930015 hartrees
 There are       46 alpha and       46 beta electrons
 Applying Cartesian multipole field
    Component          Value
    ---------          -----
     (2,0,0)        1.00000E-11
     (0,2,0)        2.00000E-11
     (0,0,2)       -3.00000E-11
 Nucleus-field energy     =     0.0000000164 hartrees
 Requested basis set is 6-311++G(d,p)
 There are 61 shells and 169 basis functions
 A cutoff of  1.0D-11 yielded   1572 shell pairs
 There are     12714 function pairs (     14092 Cartesian)
 Smallest overlap matrix eigenvalue = 5.08E-05
 Guess MOs from SCF MO coefficient file

 -----------------------------------------------------------------------
  General SCF calculation program by
  Eric Jon Sundstrom, Paul Horn, Yuezhi Mao, Dmitri Zuev, Alec White,
  David Stuck, Shaama M.S., Shane Yost, Joonho Lee, David Small,
  Daniel Levine, Susi Lehtola, Hugh Burton, Evgeny Epifanovsky
 -----------------------------------------------------------------------
 Exchange:     0.2000 Hartree-Fock + 0.0800 Slater + 0.7200 B88
 Correlation:  0.1900 VWN1RPA + 0.8100 LYP
 Using SG-1 standard quadrature grid
 using 4 threads for integral computing
 -------------------------------------------------------
 OpenMP Integral computing Module                
 Release: version 2.0, May 2017, Q-Chem Inc. Pleasanton 
 -------------------------------------------------------
 -------------------------------------------------------
 OpenMP BLAS3 based DFT computing Module                
 Release: version 1.0, May 2013, Q-Chem Inc. Pittsburgh 
 -------------------------------------------------------
 A restricted SCF calculation will be
 performed using DIIS
 SCF converges when DIIS error is below 1.0e-08
 ---------------------------------------
  Cycle       Energy         DIIS error
 ---------------------------------------
    1   -5324.9486007140      7.14e-04  
    2   -5324.9503638757      4.23e-04  
    3   -5324.9501599396      4.90e-04  
    4   -5324.9509784527      5.53e-05  
    5   -5324.9509862851      1.99e-05  
    6   -5324.9509871821      5.55e-06  
    7   -5324.9509872891      6.63e-07  
    8   -5324.9509872904      1.59e-07  
    9   -5324.9509872906      3.07e-08  
   10   -5324.9509872905      1.43e-08  
   11   -5324.9509872906      4.07e-09  Convergence criterion met
 ---------------------------------------
 SCF time:   CPU 32.89s  wall 9.00s 
 SCF   energy in the final basis set =    -5324.9509872906
 Total energy in the final basis set =    -5324.9509872906

 --------------------------------------------------------------
             Orbital Energies (a.u.) and Symmetries
 --------------------------------------------------------------

 Alpha MOs, Restricted
 -- Occupied --                  
-482.86 -482.86  -62.51  -62.51  -56.33  -56.33  -56.33  -56.33
  1 A'    2 A'    3 A'    4 A'    5 A'    6 A'    1 A"    7 A'                 
-56.327 -56.327 -24.722 -10.294 -10.292  -8.721  -8.719  -6.554
  2 A"    8 A'    9 A'   10 A'   11 A'   12 A'   13 A'   14 A'                 
 -6.552  -6.539  -6.539  -6.537  -6.537  -2.665  -2.663  -2.660
 15 A'   16 A'    3 A"    4 A"   17 A'   18 A'   19 A'   20 A'                 
 -2.660  -2.658  -2.658  -2.649  -2.649  -2.647  -2.647  -1.262
  5 A"    6 A"   21 A'    7 A"   22 A'    8 A"   23 A'   24 A'                 
 -0.889  -0.802  -0.764  -0.617  -0.563  -0.513  -0.498  -0.431
 25 A'   26 A'   27 A'   28 A'   29 A'   30 A'    9 A"   31 A'                 
 -0.417  -0.389  -0.337  -0.316  -0.298  -0.267
 32 A'   10 A"   33 A'   11 A"   34 A'   12 A"                                 
 -- Virtual --                   
 -0.050  -0.037  -0.031  -0.000   0.021   0.034   0.047   0.054
 35 A'   13 A"   36 A'   37 A'   38 A'   39 A'   14 A"   40 A'                 
  0.057   0.071   0.074   0.079   0.096   0.113   0.125   0.126
 41 A'   42 A'   15 A"   16 A"   43 A'   44 A'   45 A'   46 A'                 
  0.139   0.143   0.161   0.192   0.210   0.242   0.264   0.282
 17 A"   47 A'   48 A'   49 A'   50 A'   51 A'   18 A"   52 A'                 
  0.312   0.323   0.367   0.387   0.393   0.406   0.430   0.435
 53 A'   54 A'   55 A'   56 A'   57 A'   19 A"   20 A"   58 A'                 
  0.449   0.488   0.497   0.506   0.510   0.519   0.552   0.563
 59 A'   60 A'   21 A"   22 A"   61 A'   23 A"   62 A'   24 A"                 
  0.567   0.595   0.621   0.629   0.648   0.699   0.737   0.738
 25 A"   63 A'   64 A'   65 A'   66 A'   67 A'   68 A'   26 A"                 
  0.791   0.836   0.873   0.934   0.995   1.023   1.096   1.169
 69 A'   70 A'   71 A'   72 A'   73 A'   74 A'   27 A"   28 A"                 
  1.334   1.343   1.396   1.446   1.480   1.559   1.611   1.759
 75 A'   29 A"   76 A'   30 A"   77 A'   78 A'   79 A'   80 A'                 
  1.773   1.860   1.907   1.946   2.001   2.018   2.024   2.080
 31 A"   81 A'   82 A'   32 A"   33 A"   83 A'   34 A"   84 A'                 
  2.114   2.182   2.235   2.293   2.569   2.629   2.642   2.803
 85 A'   86 A'   87 A'   88 A'   89 A'   35 A"   90 A'   36 A"                 
  2.959   3.097   3.253   3.717   3.759   3.787   3.960   3.979
 91 A'   92 A'   93 A'   94 A'   37 A"   95 A'   38 A"   39 A"                 
  3.988   4.004   4.012   4.032   4.078   4.090   4.131   4.218
 40 A"   96 A'   97 A'   41 A"   98 A'   42 A"   99 A'  100 A'                 
  4.363   4.387   4.790   6.258   6.337   6.531   6.668   6.694
101 A'  102 A'  103 A'   43 A"  104 A'  105 A'  106 A'  107 A'                 
  7.535   7.541   7.581   7.596   7.669   7.697  23.463  24.099
 44 A"   45 A"  108 A'  109 A'  110 A'  111 A'  112 A'  113 A'                 
 47.865  47.934  66.736 289.731 289.737 289.770 289.802 289.894
114 A'  115 A'  116 A'   46 A"   47 A"  117 A'  118 A'  119 A'                 
289.9151020.6471020.735
120 A'  121 A'  122 A'                                                         

 Beta MOs, Restricted
 -- Occupied --                  
-482.86 -482.86  -62.51  -62.51  -56.33  -56.33  -56.33  -56.33
  1 A'    2 A'    3 A'    4 A'    5 A'    6 A'    1 A"    7 A'                 
-56.327 -56.327 -24.722 -10.294 -10.292  -8.721  -8.719  -6.554
  2 A"    8 A'    9 A'   10 A'   11 A'   12 A'   13 A'   14 A'                 
 -6.552  -6.539  -6.539  -6.537  -6.537  -2.665  -2.663  -2.660
 15 A'   16 A'    3 A"    4 A"   17 A'   18 A'   19 A'   20 A'                 
 -2.660  -2.658  -2.658  -2.649  -2.649  -2.647  -2.647  -1.262
  5 A"    6 A"   21 A'    7 A"   22 A'    8 A"   23 A'   24 A'                 
 -0.889  -0.802  -0.764  -0.617  -0.563  -0.513  -0.498  -0.431
 25 A'   26 A'   27 A'   28 A'   29 A'   30 A'    9 A"   31 A'                 
 -0.417  -0.389  -0.337  -0.316  -0.298  -0.267
 32 A'   10 A"   33 A'   11 A"   34 A'   12 A"                                 
 -- Virtual --                   
 -0.050  -0.037  -0.031  -0.000   0.021   0.034   0.047   0.054
 35 A'   13 A"   36 A'   37 A'   38 A'   39 A'   14 A"   40 A'                 
  0.057   0.071   0.074   0.079   0.096   0.113   0.125   0.126
 41 A'   42 A'   15 A"   16 A"   43 A'   44 A'   45 A'   46 A'                 
  0.139   0.143   0.161   0.192   0.210   0.242   0.264   0.282
 17 A"   47 A'   48 A'   49 A'   50 A'   51 A'   18 A"   52 A'                 
  0.312   0.323   0.367   0.387   0.393   0.406   0.430   0.435
 53 A'   54 A'   55 A'   56 A'   57 A'   19 A"   20 A"   58 A'                 
  0.449   0.488   0.497   0.506   0.510   0.519   0.552   0.563
 59 A'   60 A'   21 A"   22 A"   61 A'   23 A"   62 A'   24 A"                 
  0.567   0.595   0.621   0.629   0.648   0.699   0.737   0.738
 25 A"   63 A'   64 A'   65 A'   66 A'   67 A'   68 A'   26 A"                 
  0.791   0.836   0.873   0.934   0.995   1.023   1.096   1.169
 69 A'   70 A'   71 A'   72 A'   73 A'   74 A'   27 A"   28 A"                 
  1.334   1.343   1.396   1.446   1.480   1.559   1.611   1.759
 75 A'   29 A"   76 A'   30 A"   77 A'   78 A'   79 A'   80 A'                 
  1.773   1.860   1.907   1.946   2.001   2.018   2.024   2.080
 31 A"   81 A'   82 A'   32 A"   33 A"   83 A'   34 A"   84 A'                 
  2.114   2.182   2.235   2.293   2.569   2.629   2.642   2.803
 85 A'   86 A'   87 A'   88 A'   89 A'   35 A"   90 A'   36 A"                 
  2.959   3.097   3.253   3.717   3.759   3.787   3.960   3.979
 91 A'   92 A'   93 A'   94 A'   37 A"   95 A'   38 A"   39 A"                 
  3.988   4.004   4.012   4.032   4.078   4.090   4.131   4.218
 40 A"   96 A'   97 A'   41 A"   98 A'   42 A"   99 A'  100 A'                 
  4.363   4.387   4.790   6.258   6.337   6.531   6.668   6.694
101 A'  102 A'  103 A'   43 A"  104 A'  105 A'  106 A'  107 A'                 
  7.535   7.541   7.581   7.596   7.669   7.697  23.463  24.099
 44 A"   45 A"  108 A'  109 A'  110 A'  111 A'  112 A'  113 A'                 
 47.865  47.934  66.736 289.731 289.737 289.770 289.802 289.894
114 A'  115 A'  116 A'   46 A"   47 A"  117 A'  118 A'  119 A'                 
289.9151020.6471020.735
120 A'  121 A'  122 A'                                                         
 --------------------------------------------------------------

          Ground-State Mulliken Net Atomic Charges

     Atom                 Charge (a.u.)
  ----------------------------------------
      1 F                    -0.100989
      2 Br                    0.001863
      3 H                     0.195736
      4 Br                   -0.101002
      5 C                    -0.127215
      6 C                     0.131607
  ----------------------------------------
  Sum of atomic charges =     0.000000

 -----------------------------------------------------------------
                    Cartesian Multipole Moments
 -----------------------------------------------------------------
    Charge (ESU x 10^10)
                 0.0000
    Dipole Moment (Debye)
         X      -0.0403      Y      -1.1638      Z      -0.0000
       Tot       1.1645
    Quadrupole Moments (Debye-Ang)
        XX     -53.6705     XY      -3.6349     YY     -50.0525
        XZ       0.0000     YZ      -0.0000     ZZ     -54.2859
    Octopole Moments (Debye-Ang^2)
       XXX     -69.8270    XXY      -7.1354    XYY     -20.3913
       YYY      20.2548    XXZ      -0.0000    XYZ       0.0000
       YYZ      -0.0000    XZZ     -19.8056    YZZ       6.6082
       ZZZ      -0.0000
    Hexadecapole Moments (Debye-Ang^3)
      XXXX    -580.5416   XXXY     -63.6697   XXYY    -168.0556
      XYYY     -49.6506   YYYY    -550.6251   XXXZ       0.0000
      XXYZ      -0.0000   XYYZ       0.0000   YYYZ      -0.0000
      XXZZ    -102.6620   XYZZ     -14.6815   YYZZ    -110.8209
      XZZZ       0.0000   YZZZ      -0.0000   ZZZZ     -63.2007
 -----------------------------------------------------------------
 Calculating analytic gradient of the SCF energy
 Gradient of SCF Energy
            1           2           3           4           5           6
    1  -0.0005337  -0.0071091  -0.0071837   0.0006806   0.0222757  -0.0081298
    2   0.0001196  -0.0123186   0.0185869   0.0144503  -0.0225614   0.0017231
    3  -0.0000000   0.0000000   0.0000000   0.0000000   0.0000000  -0.0000000
 Max gradient component =       2.256E-02
 RMS gradient           =       1.023E-02
 Gradient time:  CPU 9.79 s  wall 2.55 s
 Geometry Optimization Parameters
   NAtoms,    NIC,     NZ,  NCons,   NDum,   NFix, NCnnct, MaxDiis
        6      32       0       0       0       0       0       0

 Cartesian Hessian Update
 Hessian Updated using BFGS Update


** GEOMETRY OPTIMIZATION IN DELOCALIZED INTERNAL COORDINATES **
   Searching for a Minimum

   Optimization Cycle:  12

                       Coordinates (Angstroms)
     ATOM                X               Y               Z
      1  F         3.0028634179    0.2318525110    0.0000000000
      2  Br        0.0899594241    1.4751067667    0.0000000000
      3  H         2.3261979183   -1.6747122508    0.0000000000
      4  Br       -0.7028928780   -1.5220926397    0.0000000000
      5  C         2.0108716453   -0.6680955186    0.0000000000
      6  C         0.7234896504   -0.2936011953    0.0000000000
   Point Group: cs    Number of degrees of freedom:     9


   Energy is  -5324.950987291

 Hessian Updated using BFGS Update

  9 Hessian modes will be used to form the next step
  Hessian Eigenvalues:
     0.047443    0.164953    0.223739    0.250235    0.325260    0.435783
     0.514949    0.625091    1.029677

 Minimum Search - Taking Simple RFO Step
 Searching for Lamda that Minimizes Along All modes
 Value Taken    Lamda =  -0.00642140
 Calculated Step too Large.  Step scaled by  0.975822
 Step Taken.  Stepsize is  0.300000

                             Maximum     Tolerance    Cnvgd?
         Gradient           0.018387      0.000300      NO
         Displacement       0.209675      0.001200      NO
         Energy change     -0.005911      0.000001      NO


 New Cartesian Coordinates Obtained by Inverse Iteration

 Displacement from previous Coordinates is:  0.234565
 ----------------------------------------------------------------
             Standard Nuclear Orientation (Angstroms)
    I     Atom           X                Y                Z
 ----------------------------------------------------------------
    1      F       2.9765400707     0.2427462869     0.0000000000
    2      Br      0.1481986367     1.5307152572     0.0000000000
    3      H       2.3131986415    -1.6936816495     0.0000000000
    4      Br     -0.6762134515    -1.5951296094     0.0000000000
    5      C       1.9800935953    -0.6506238629     0.0000000000
    6      C       0.7086716853    -0.2855687489     0.0000000000
 ----------------------------------------------------------------
 Molecular Point Group                 Cs    NOp =  2
 Largest Abelian Subgroup              Cs    NOp =  2
 Nuclear Repulsion Energy =   555.8234762199 hartrees
 There are       46 alpha and       46 beta electrons
 Applying Cartesian multipole field
    Component          Value
    ---------          -----
     (2,0,0)        1.00000E-11
     (0,2,0)        2.00000E-11
     (0,0,2)       -3.00000E-11
 Nucleus-field energy     =     0.0000000173 hartrees
 Requested basis set is 6-311++G(d,p)
 There are 61 shells and 169 basis functions
 A cutoff of  1.0D-11 yielded   1565 shell pairs
 There are     12635 function pairs (     13996 Cartesian)
 Smallest overlap matrix eigenvalue = 5.60E-05
 Guess MOs from SCF MO coefficient file

 -----------------------------------------------------------------------
  General SCF calculation program by
  Eric Jon Sundstrom, Paul Horn, Yuezhi Mao, Dmitri Zuev, Alec White,
  David Stuck, Shaama M.S., Shane Yost, Joonho Lee, David Small,
  Daniel Levine, Susi Lehtola, Hugh Burton, Evgeny Epifanovsky
 -----------------------------------------------------------------------
 Exchange:     0.2000 Hartree-Fock + 0.0800 Slater + 0.7200 B88
 Correlation:  0.1900 VWN1RPA + 0.8100 LYP
 Using SG-1 standard quadrature grid
 using 4 threads for integral computing
 -------------------------------------------------------
 OpenMP Integral computing Module                
 Release: version 2.0, May 2017, Q-Chem Inc. Pleasanton 
 -------------------------------------------------------
 -------------------------------------------------------
 OpenMP BLAS3 based DFT computing Module                
 Release: version 1.0, May 2013, Q-Chem Inc. Pittsburgh 
 -------------------------------------------------------
 A restricted SCF calculation will be
 performed using DIIS
 SCF converges when DIIS error is below 1.0e-08
 ---------------------------------------
  Cycle       Energy         DIIS error
 ---------------------------------------
    1   -5324.9515332353      6.66e-04  
    2   -5324.9536993664      1.88e-04  
    3   -5324.9536593776      2.23e-04  
    4   -5324.9538135357      7.60e-05  
    5   -5324.9538326968      1.61e-05  
    6   -5324.9538333686      5.98e-06  
    7   -5324.9538334891      9.65e-07  
    8   -5324.9538334930      3.34e-07  
    9   -5324.9538334932      7.41e-08  
   10   -5324.9538334933      3.27e-08  
   11   -5324.9538334933      7.22e-09  Convergence criterion met
 ---------------------------------------
 SCF time:   CPU 32.55s  wall 8.00s 
 SCF   energy in the final basis set =    -5324.9538334933
 Total energy in the final basis set =    -5324.9538334933

 --------------------------------------------------------------
             Orbital Energies (a.u.) and Symmetries
 --------------------------------------------------------------

 Alpha MOs, Restricted
 -- Occupied --                  
-482.86 -482.86  -62.51  -62.51  -56.33  -56.33  -56.33  -56.33
  1 A'    2 A'    3 A'    4 A'    5 A'    6 A'    7 A'    1 A"                 
-56.327 -56.327 -24.722 -10.293 -10.292  -8.722  -8.720  -6.555
  2 A"    8 A'    9 A'   10 A'   11 A'   12 A'   13 A'   14 A'                 
 -6.552  -6.540  -6.540  -6.538  -6.537  -2.666  -2.663  -2.661
 15 A'   16 A'    3 A"    4 A"   17 A'   18 A'   19 A'   20 A'                 
 -2.661  -2.659  -2.658  -2.650  -2.649  -2.647  -2.647  -1.263
  5 A"    6 A"   21 A'    7 A"   22 A'    8 A"   23 A'   24 A'                 
 -0.885  -0.803  -0.763  -0.615  -0.559  -0.508  -0.499  -0.430
 25 A'   26 A'   27 A'   28 A'   29 A'   30 A'    9 A"   31 A'                 
 -0.413  -0.386  -0.333  -0.317  -0.304  -0.268
 32 A'   10 A"   33 A'   11 A"   34 A'   12 A"                                 
 -- Virtual --                   
 -0.059  -0.034  -0.033   0.000   0.020   0.033   0.047   0.055
 35 A'   36 A'   13 A"   37 A'   38 A'   39 A'   14 A"   40 A'                 
  0.058   0.069   0.074   0.080   0.093   0.112   0.124   0.126
 41 A'   42 A'   15 A"   16 A"   43 A'   44 A'   45 A'   46 A'                 
  0.138   0.141   0.159   0.185   0.210   0.244   0.264   0.286
 17 A"   47 A'   48 A'   49 A'   50 A'   51 A'   18 A"   52 A'                 
  0.311   0.321   0.368   0.392   0.393   0.406   0.431   0.433
 53 A'   54 A'   55 A'   56 A'   57 A'   19 A"   58 A'   20 A"                 
  0.443   0.485   0.495   0.505   0.509   0.518   0.559   0.559
 59 A'   60 A'   21 A"   61 A'   22 A"   23 A"   24 A"   62 A'                 
  0.565   0.599   0.606   0.615   0.644   0.708   0.741   0.745
 25 A"   63 A'   64 A'   65 A'   66 A'   67 A'   68 A'   26 A"                 
  0.788   0.835   0.859   0.926   0.993   1.021   1.090   1.165
 69 A'   70 A'   71 A'   72 A'   73 A'   74 A'   27 A"   28 A"                 
  1.336   1.343   1.396   1.444   1.477   1.558   1.603   1.764
 75 A'   29 A"   76 A'   30 A"   77 A'   78 A'   79 A'   80 A'                 
  1.767   1.843   1.906   1.946   1.996   2.009   2.020   2.071
 31 A"   81 A'   82 A'   32 A"   33 A"   83 A'   34 A"   84 A'                 
  2.120   2.176   2.233   2.281   2.573   2.612   2.630   2.805
 85 A'   86 A'   87 A'   88 A'   89 A'   90 A'   35 A"   36 A"                 
  2.957   3.107   3.241   3.671   3.759   3.784   3.961   3.981
 91 A'   92 A'   93 A'   94 A'   37 A"   95 A'   38 A"   39 A"                 
  3.984   4.011   4.017   4.028   4.065   4.087   4.113   4.218
 40 A"   96 A'   97 A'   41 A"   98 A'   42 A"   99 A'  100 A'                 
  4.366   4.391   4.790   6.259   6.338   6.524   6.660   6.692
101 A'  102 A'  103 A'   43 A"  104 A'  105 A'  106 A'  107 A'                 
  7.534   7.541   7.563   7.588   7.680   7.691  23.426  24.155
 44 A"   45 A"  108 A'  109 A'  110 A'  111 A'  112 A'  113 A'                 
 47.859  47.927  66.736 289.728 289.736 289.756 289.792 289.897
114 A'  115 A'  116 A'   46 A"   47 A"  117 A'  118 A'  119 A'                 
289.9091020.6401020.725
120 A'  121 A'  122 A'                                                         

 Beta MOs, Restricted
 -- Occupied --                  
-482.86 -482.86  -62.51  -62.51  -56.33  -56.33  -56.33  -56.33
  1 A'    2 A'    3 A'    4 A'    5 A'    6 A'    7 A'    1 A"                 
-56.327 -56.327 -24.722 -10.293 -10.292  -8.722  -8.720  -6.555
  2 A"    8 A'    9 A'   10 A'   11 A'   12 A'   13 A'   14 A'                 
 -6.552  -6.540  -6.540  -6.538  -6.537  -2.666  -2.663  -2.661
 15 A'   16 A'    3 A"    4 A"   17 A'   18 A'   19 A'   20 A'                 
 -2.661  -2.659  -2.658  -2.650  -2.649  -2.647  -2.647  -1.263
  5 A"    6 A"   21 A'    7 A"   22 A'    8 A"   23 A'   24 A'                 
 -0.885  -0.803  -0.763  -0.615  -0.559  -0.508  -0.499  -0.430
 25 A'   26 A'   27 A'   28 A'   29 A'   30 A'    9 A"   31 A'                 
 -0.413  -0.386  -0.333  -0.317  -0.304  -0.268
 32 A'   10 A"   33 A'   11 A"   34 A'   12 A"                                 
 -- Virtual --                   
 -0.059  -0.034  -0.033   0.000   0.020   0.033   0.047   0.055
 35 A'   36 A'   13 A"   37 A'   38 A'   39 A'   14 A"   40 A'                 
  0.058   0.069   0.074   0.080   0.093   0.112   0.124   0.126
 41 A'   42 A'   15 A"   16 A"   43 A'   44 A'   45 A'   46 A'                 
  0.138   0.141   0.159   0.185   0.210   0.244   0.264   0.286
 17 A"   47 A'   48 A'   49 A'   50 A'   51 A'   18 A"   52 A'                 
  0.311   0.321   0.368   0.392   0.393   0.406   0.431   0.433
 53 A'   54 A'   55 A'   56 A'   57 A'   19 A"   58 A'   20 A"                 
  0.443   0.485   0.495   0.505   0.509   0.518   0.559   0.559
 59 A'   60 A'   21 A"   61 A'   22 A"   23 A"   24 A"   62 A'                 
  0.565   0.599   0.606   0.615   0.644   0.708   0.741   0.745
 25 A"   63 A'   64 A'   65 A'   66 A'   67 A'   68 A'   26 A"                 
  0.788   0.835   0.859   0.926   0.993   1.021   1.090   1.165
 69 A'   70 A'   71 A'   72 A'   73 A'   74 A'   27 A"   28 A"                 
  1.336   1.343   1.396   1.444   1.477   1.558   1.603   1.764
 75 A'   29 A"   76 A'   30 A"   77 A'   78 A'   79 A'   80 A'                 
  1.767   1.843   1.906   1.946   1.996   2.009   2.020   2.071
 31 A"   81 A'   82 A'   32 A"   33 A"   83 A'   34 A"   84 A'                 
  2.120   2.176   2.233   2.281   2.573   2.612   2.630   2.805
 85 A'   86 A'   87 A'   88 A'   89 A'   90 A'   35 A"   36 A"                 
  2.957   3.107   3.241   3.671   3.759   3.784   3.961   3.981
 91 A'   92 A'   93 A'   94 A'   37 A"   95 A'   38 A"   39 A"                 
  3.984   4.011   4.017   4.028   4.065   4.087   4.113   4.218
 40 A"   96 A'   97 A'   41 A"   98 A'   42 A"   99 A'  100 A'                 
  4.366   4.391   4.790   6.259   6.338   6.524   6.660   6.692
101 A'  102 A'  103 A'   43 A"  104 A'  105 A'  106 A'  107 A'                 
  7.534   7.541   7.563   7.588   7.680   7.691  23.426  24.155
 44 A"   45 A"  108 A'  109 A'  110 A'  111 A'  112 A'  113 A'                 
 47.859  47.927  66.736 289.728 289.736 289.756 289.792 289.897
114 A'  115 A'  116 A'   46 A"   47 A"  117 A'  118 A'  119 A'                 
289.9091020.6401020.725
120 A'  121 A'  122 A'                                                         
 --------------------------------------------------------------

          Ground-State Mulliken Net Atomic Charges

     Atom                 Charge (a.u.)
  ----------------------------------------
      1 F                    -0.097864
      2 Br                   -0.002943
      3 H                     0.196390
      4 Br                   -0.100596
      5 C                    -0.146846
      6 C                     0.151859
  ----------------------------------------
  Sum of atomic charges =     0.000000

 -----------------------------------------------------------------
                    Cartesian Multipole Moments
 -----------------------------------------------------------------
    Charge (ESU x 10^10)
                 0.0000
    Dipole Moment (Debye)
         X       0.0217      Y      -1.1666      Z      -0.0000
       Tot       1.1668
    Quadrupole Moments (Debye-Ang)
        XX     -53.8944     XY      -3.3967     YY     -49.6358
        XZ      -0.0000     YZ      -0.0000     ZZ     -54.3542
    Octopole Moments (Debye-Ang^2)
       XXX     -72.8013    XXY      -6.8309    XYY     -21.5292
       YYY      20.5745    XXZ      -0.0000    XYZ       0.0000
       YYZ       0.0000    XZZ     -20.9512    YZZ       6.7816
       ZZZ      -0.0000
    Hexadecapole Moments (Debye-Ang^3)
      XXXX    -569.6278   XXXY     -70.3385   XXYY    -173.7745
      XYYY     -53.2159   YYYY    -584.9668   XXXZ       0.0000
      XXYZ       0.0000   XYYZ       0.0000   YYYZ      -0.0000
      XXZZ    -100.7608   XYZZ     -16.9613   YYZZ    -118.1944
      XZZZ      -0.0000   YZZZ      -0.0000   ZZZZ     -63.3204
 -----------------------------------------------------------------
 Calculating analytic gradient of the SCF energy
 Gradient of SCF Energy
            1           2           3           4           5           6
    1  -0.0011934  -0.0028581   0.0017364  -0.0028496  -0.0061968   0.0113615
    2  -0.0005689   0.0025155  -0.0085090   0.0000295   0.0111732  -0.0046403
    3   0.0000000   0.0000000   0.0000000   0.0000000  -0.0000000   0.0000000
 Max gradient component =       1.136E-02
 RMS gradient           =       4.794E-03
 Gradient time:  CPU 9.76 s  wall 2.54 s
 Geometry Optimization Parameters
   NAtoms,    NIC,     NZ,  NCons,   NDum,   NFix, NCnnct, MaxDiis
        6      32       0       0       0       0       0       0

 Cartesian Hessian Update
 Hessian Updated using BFGS Update


** GEOMETRY OPTIMIZATION IN DELOCALIZED INTERNAL COORDINATES **
   Searching for a Minimum

   Optimization Cycle:  13

                       Coordinates (Angstroms)
     ATOM                X               Y               Z
      1  F         2.9765400707    0.2427462869    0.0000000000
      2  Br        0.1481986367    1.5307152572    0.0000000000
      3  H         2.3131986415   -1.6936816495    0.0000000000
      4  Br       -0.6762134515   -1.5951296094    0.0000000000
      5  C         1.9800935953   -0.6506238629    0.0000000000
      6  C         0.7086716853   -0.2855687489    0.0000000000
   Point Group: cs    Number of degrees of freedom:     9


   Energy is  -5324.953833493

 Hessian Updated using BFGS Update

  9 Hessian modes will be used to form the next step
  Hessian Eigenvalues:
     0.046844    0.164541    0.223953    0.250257    0.381962    0.435154
     0.532642    0.631395    1.029660

 Minimum Search - Taking Simple RFO Step
 Searching for Lamda that Minimizes Along All modes
 Value Taken    Lamda =  -0.00037451
 Step Taken.  Stepsize is  0.041411

                             Maximum     Tolerance    Cnvgd?
         Gradient           0.009114      0.000300      NO
         Displacement       0.027333      0.001200      NO
         Energy change     -0.002846      0.000001      NO


 New Cartesian Coordinates Obtained by Inverse Iteration

 Displacement from previous Coordinates is:  0.034121
 ----------------------------------------------------------------
             Standard Nuclear Orientation (Angstroms)
    I     Atom           X                Y                Z
 ----------------------------------------------------------------
    1      F       2.9752510043     0.2406447543     0.0000000000
    2      Br      0.1575160053     1.5344015974     0.0000000000
    3      H       2.3124875978    -1.6841886991     0.0000000000
    4      Br     -0.6745042007    -1.6032661935     0.0000000000
    5      C       1.9778127468    -0.6536367578     0.0000000000
    6      C       0.7019260245    -0.2854970280     0.0000000000
 ----------------------------------------------------------------
 Molecular Point Group                 Cs    NOp =  2
 Largest Abelian Subgroup              Cs    NOp =  2
 Nuclear Repulsion Energy =   555.1944177808 hartrees
 There are       46 alpha and       46 beta electrons
 Applying Cartesian multipole field
    Component          Value
    ---------          -----
     (2,0,0)        1.00000E-11
     (0,2,0)        2.00000E-11
     (0,0,2)       -3.00000E-11
 Nucleus-field energy     =     0.0000000173 hartrees
 Requested basis set is 6-311++G(d,p)
 There are 61 shells and 169 basis functions
 A cutoff of  1.0D-11 yielded   1565 shell pairs
 There are     12635 function pairs (     13996 Cartesian)
 Smallest overlap matrix eigenvalue = 5.88E-05
 Guess MOs from SCF MO coefficient file

 -----------------------------------------------------------------------
  General SCF calculation program by
  Eric Jon Sundstrom, Paul Horn, Yuezhi Mao, Dmitri Zuev, Alec White,
  David Stuck, Shaama M.S., Shane Yost, Joonho Lee, David Small,
  Daniel Levine, Susi Lehtola, Hugh Burton, Evgeny Epifanovsky
 -----------------------------------------------------------------------
 Exchange:     0.2000 Hartree-Fock + 0.0800 Slater + 0.7200 B88
 Correlation:  0.1900 VWN1RPA + 0.8100 LYP
 Using SG-1 standard quadrature grid
 using 4 threads for integral computing
 -------------------------------------------------------
 OpenMP Integral computing Module                
 Release: version 2.0, May 2017, Q-Chem Inc. Pleasanton 
 -------------------------------------------------------
 -------------------------------------------------------
 OpenMP BLAS3 based DFT computing Module                
 Release: version 1.0, May 2013, Q-Chem Inc. Pittsburgh 
 -------------------------------------------------------
 A restricted SCF calculation will be
 performed using DIIS
 SCF converges when DIIS error is below 1.0e-08
 ---------------------------------------
  Cycle       Energy         DIIS error
 ---------------------------------------
    1   -5324.9539918640      1.31e-04  
    2   -5324.9540634838      3.82e-05  
    3   -5324.9540572935      5.76e-05  
    4   -5324.9540686098      9.39e-06  
    5   -5324.9540688548      4.49e-06  
    6   -5324.9540688995      9.70e-07  
    7   -5324.9540689017      1.75e-07  
    8   -5324.9540689018      5.42e-08  
    9   -5324.9540689018      1.59e-08  
   10   -5324.9540689018      4.92e-09  Convergence criterion met
 ---------------------------------------
 SCF time:   CPU 29.58s  wall 8.00s 
 SCF   energy in the final basis set =    -5324.9540689018
 Total energy in the final basis set =    -5324.9540689018

 --------------------------------------------------------------
             Orbital Energies (a.u.) and Symmetries
 --------------------------------------------------------------

 Alpha MOs, Restricted
 -- Occupied --                  
-482.86 -482.86  -62.51  -62.51  -56.33  -56.33  -56.33  -56.33
  1 A'    2 A'    3 A'    4 A'    5 A'    6 A'    7 A'    1 A"                 
-56.328 -56.328 -24.721 -10.293 -10.292  -8.722  -8.720  -6.555
  2 A"    8 A'    9 A'   10 A'   11 A'   12 A'   13 A'   14 A'                 
 -6.552  -6.540  -6.540  -6.538  -6.538  -2.666  -2.663  -2.661
 15 A'   16 A'    3 A"    4 A"   17 A'   18 A'   19 A'   20 A'                 
 -2.661  -2.659  -2.659  -2.650  -2.650  -2.647  -2.647  -1.262
  5 A"    6 A"   21 A'    7 A"   22 A'    8 A"   23 A'   24 A'                 
 -0.884  -0.804  -0.762  -0.615  -0.560  -0.508  -0.498  -0.431
 25 A'   26 A'   27 A'   28 A'   29 A'   30 A'    9 A"   31 A'                 
 -0.414  -0.386  -0.332  -0.318  -0.305  -0.268
 32 A'   10 A"   33 A'   11 A"   34 A'   12 A"                                 
 -- Virtual --                   
 -0.059  -0.035  -0.033   0.000   0.020   0.033   0.047   0.055
 35 A'   13 A"   36 A'   37 A'   38 A'   39 A'   14 A"   40 A'                 
  0.058   0.069   0.074   0.080   0.093   0.112   0.124   0.126
 41 A'   42 A'   15 A"   16 A"   43 A'   44 A'   45 A'   46 A'                 
  0.137   0.142   0.158   0.184   0.212   0.244   0.264   0.286
 17 A"   47 A'   48 A'   49 A'   50 A'   51 A'   18 A"   52 A'                 
  0.311   0.321   0.368   0.392   0.393   0.406   0.431   0.433
 53 A'   54 A'   55 A'   56 A'   57 A'   19 A"   58 A'   20 A"                 
  0.442   0.485   0.495   0.506   0.509   0.517   0.558   0.559
 59 A'   60 A'   21 A"   61 A'   22 A"   23 A"   24 A"   62 A'                 
  0.566   0.599   0.605   0.615   0.645   0.708   0.742   0.745
 25 A"   63 A'   64 A'   65 A'   66 A'   67 A'   68 A'   26 A"                 
  0.788   0.835   0.858   0.926   0.993   1.020   1.090   1.164
 69 A'   70 A'   71 A'   72 A'   73 A'   74 A'   27 A"   28 A"                 
  1.336   1.343   1.397   1.445   1.479   1.559   1.600   1.766
 75 A'   29 A"   76 A'   30 A"   77 A'   78 A'   79 A'   80 A'                 
  1.767   1.845   1.906   1.948   1.994   2.008   2.022   2.070
 31 A"   81 A'   82 A'   32 A"   33 A"   83 A'   34 A"   84 A'                 
  2.118   2.174   2.231   2.281   2.579   2.615   2.630   2.804
 85 A'   86 A'   87 A'   88 A'   89 A'   90 A'   35 A"   36 A"                 
  2.961   3.102   3.240   3.684   3.759   3.785   3.960   3.981
 91 A'   92 A'   93 A'   94 A'   37 A"   95 A'   38 A"   39 A"                 
  3.984   4.012   4.018   4.028   4.064   4.086   4.111   4.217
 40 A"   96 A'   97 A'   41 A"   98 A'   42 A"   99 A'  100 A'                 
  4.366   4.392   4.790   6.259   6.338   6.524   6.660   6.691
101 A'  102 A'  103 A'   43 A"  104 A'  105 A'  106 A'  107 A'                 
  7.533   7.541   7.561   7.587   7.679   7.691  23.436  24.138
 44 A"   45 A"  108 A'  109 A'  110 A'  111 A'  112 A'  113 A'                 
 47.859  47.926  66.736 289.727 289.736 289.755 289.790 289.896
114 A'  115 A'  116 A'   46 A"   47 A"  117 A'  118 A'  119 A'                 
289.9081020.6401020.725
120 A'  121 A'  122 A'                                                         

 Beta MOs, Restricted
 -- Occupied --                  
-482.86 -482.86  -62.51  -62.51  -56.33  -56.33  -56.33  -56.33
  1 A'    2 A'    3 A'    4 A'    5 A'    6 A'    7 A'    1 A"                 
-56.328 -56.328 -24.721 -10.293 -10.292  -8.722  -8.720  -6.555
  2 A"    8 A'    9 A'   10 A'   11 A'   12 A'   13 A'   14 A'                 
 -6.552  -6.540  -6.540  -6.538  -6.538  -2.666  -2.663  -2.661
 15 A'   16 A'    3 A"    4 A"   17 A'   18 A'   19 A'   20 A'                 
 -2.661  -2.659  -2.659  -2.650  -2.650  -2.647  -2.647  -1.262
  5 A"    6 A"   21 A'    7 A"   22 A'    8 A"   23 A'   24 A'                 
 -0.884  -0.804  -0.762  -0.615  -0.560  -0.508  -0.498  -0.431
 25 A'   26 A'   27 A'   28 A'   29 A'   30 A'    9 A"   31 A'                 
 -0.414  -0.386  -0.332  -0.318  -0.305  -0.268
 32 A'   10 A"   33 A'   11 A"   34 A'   12 A"                                 
 -- Virtual --                   
 -0.059  -0.035  -0.033   0.000   0.020   0.033   0.047   0.055
 35 A'   13 A"   36 A'   37 A'   38 A'   39 A'   14 A"   40 A'                 
  0.058   0.069   0.074   0.080   0.093   0.112   0.124   0.126
 41 A'   42 A'   15 A"   16 A"   43 A'   44 A'   45 A'   46 A'                 
  0.137   0.142   0.158   0.184   0.212   0.244   0.264   0.286
 17 A"   47 A'   48 A'   49 A'   50 A'   51 A'   18 A"   52 A'                 
  0.311   0.321   0.368   0.392   0.393   0.406   0.431   0.433
 53 A'   54 A'   55 A'   56 A'   57 A'   19 A"   58 A'   20 A"                 
  0.442   0.485   0.495   0.506   0.509   0.517   0.558   0.559
 59 A'   60 A'   21 A"   61 A'   22 A"   23 A"   24 A"   62 A'                 
  0.566   0.599   0.605   0.615   0.645   0.708   0.742   0.745
 25 A"   63 A'   64 A'   65 A'   66 A'   67 A'   68 A'   26 A"                 
  0.788   0.835   0.858   0.926   0.993   1.020   1.090   1.164
 69 A'   70 A'   71 A'   72 A'   73 A'   74 A'   27 A"   28 A"                 
  1.336   1.343   1.397   1.445   1.479   1.559   1.600   1.766
 75 A'   29 A"   76 A'   30 A"   77 A'   78 A'   79 A'   80 A'                 
  1.767   1.845   1.906   1.948   1.994   2.008   2.022   2.070
 31 A"   81 A'   82 A'   32 A"   33 A"   83 A'   34 A"   84 A'                 
  2.118   2.174   2.231   2.281   2.579   2.615   2.630   2.804
 85 A'   86 A'   87 A'   88 A'   89 A'   90 A'   35 A"   36 A"                 
  2.961   3.102   3.240   3.684   3.759   3.785   3.960   3.981
 91 A'   92 A'   93 A'   94 A'   37 A"   95 A'   38 A"   39 A"                 
  3.984   4.012   4.018   4.028   4.064   4.086   4.111   4.217
 40 A"   96 A'   97 A'   41 A"   98 A'   42 A"   99 A'  100 A'                 
  4.366   4.392   4.790   6.259   6.338   6.524   6.660   6.691
101 A'  102 A'  103 A'   43 A"  104 A'  105 A'  106 A'  107 A'                 
  7.533   7.541   7.561   7.587   7.679   7.691  23.436  24.138
 44 A"   45 A"  108 A'  109 A'  110 A'  111 A'  112 A'  113 A'                 
 47.859  47.926  66.736 289.727 289.736 289.755 289.790 289.896
114 A'  115 A'  116 A'   46 A"   47 A"  117 A'  118 A'  119 A'                 
289.9081020.6401020.725
120 A'  121 A'  122 A'                                                         
 --------------------------------------------------------------

          Ground-State Mulliken Net Atomic Charges

     Atom                 Charge (a.u.)
  ----------------------------------------
      1 F                    -0.098488
      2 Br                   -0.002052
      3 H                     0.196991
      4 Br                   -0.099099
      5 C                    -0.148354
      6 C                     0.151003
  ----------------------------------------
  Sum of atomic charges =     0.000000

 -----------------------------------------------------------------
                    Cartesian Multipole Moments
 -----------------------------------------------------------------
    Charge (ESU x 10^10)
                 0.0000
    Dipole Moment (Debye)
         X       0.0123      Y      -1.1628      Z       0.0000
       Tot       1.1628
    Quadrupole Moments (Debye-Ang)
        XX     -53.9599     XY      -3.3614     YY     -49.5695
        XZ       0.0000     YZ      -0.0000     ZZ     -54.3539
    Octopole Moments (Debye-Ang^2)
       XXX     -73.2684    XXY      -6.7338    XYY     -21.6355
       YYY      20.8761    XXZ       0.0000    XYZ       0.0000
       YYZ       0.0000    XZZ     -21.0999    YZZ       6.8748
       ZZZ       0.0000
    Hexadecapole Moments (Debye-Ang^3)
      XXXX    -569.1815   XXXY     -71.3718   XXYY    -174.3888
      XYYY     -53.5120   YYYY    -587.8118   XXXZ       0.0000
      XXYZ      -0.0000   XYYZ      -0.0000   YYYZ      -0.0000
      XXZZ    -100.6328   XYZZ     -17.2844   YYZZ    -118.8214
      XZZZ      -0.0000   YZZZ       0.0000   ZZZZ     -63.3275
 -----------------------------------------------------------------
 Calculating analytic gradient of the SCF energy
 Gradient of SCF Energy
            1           2           3           4           5           6
    1  -0.0004382  -0.0018656   0.0000452  -0.0022200   0.0001488   0.0043299
    2  -0.0003926   0.0029480  -0.0012113  -0.0007725   0.0020951  -0.0026667
    3   0.0000000   0.0000000  -0.0000000   0.0000000   0.0000000  -0.0000000
 Max gradient component =       4.330E-03
 RMS gradient           =       1.663E-03
 Gradient time:  CPU 9.82 s  wall 2.56 s
 Geometry Optimization Parameters
   NAtoms,    NIC,     NZ,  NCons,   NDum,   NFix, NCnnct, MaxDiis
        6      32       0       0       0       0       0       0

 Cartesian Hessian Update
 Hessian Updated using BFGS Update


** GEOMETRY OPTIMIZATION IN DELOCALIZED INTERNAL COORDINATES **
   Searching for a Minimum

   Optimization Cycle:  14

                       Coordinates (Angstroms)
     ATOM                X               Y               Z
      1  F         2.9752510043    0.2406447543    0.0000000000
      2  Br        0.1575160053    1.5344015974    0.0000000000
      3  H         2.3124875978   -1.6841886991    0.0000000000
      4  Br       -0.6745042007   -1.6032661935    0.0000000000
      5  C         1.9778127468   -0.6536367578    0.0000000000
      6  C         0.7019260245   -0.2854970280    0.0000000000
   Point Group: cs    Number of degrees of freedom:     9


   Energy is  -5324.954068902

 Hessian Updated using BFGS Update

  9 Hessian modes will be used to form the next step
  Hessian Eigenvalues:
     0.045087    0.160045    0.222544    0.249956    0.322160    0.439872
     0.458107    0.691835    1.028876

 Minimum Search - Taking Simple RFO Step
 Searching for Lamda that Minimizes Along All modes
 Value Taken    Lamda =  -0.00007347
 Step Taken.  Stepsize is  0.019267

                             Maximum     Tolerance    Cnvgd?
         Gradient           0.002992      0.000300      NO
         Displacement       0.012641      0.001200      NO
         Energy change     -0.000235      0.000001      NO


 New Cartesian Coordinates Obtained by Inverse Iteration

 Displacement from previous Coordinates is:  0.019377
 ----------------------------------------------------------------
             Standard Nuclear Orientation (Angstroms)
    I     Atom           X                Y                Z
 ----------------------------------------------------------------
    1      F       2.9727507080     0.2408720008     0.0000000000
    2      Br      0.1640701396     1.5348562674     0.0000000000
    3      H       2.3118072990    -1.6811900472     0.0000000000
    4      Br     -0.6712054970    -1.6066014430     0.0000000000
    5      C       1.9748362133    -0.6547156767     0.0000000000
    6      C       0.6982303150    -0.2847634279     0.0000000000
 ----------------------------------------------------------------
 Molecular Point Group                 Cs    NOp =  2
 Largest Abelian Subgroup              Cs    NOp =  2
 Nuclear Repulsion Energy =   555.3907340012 hartrees
 There are       46 alpha and       46 beta electrons
 Applying Cartesian multipole field
    Component          Value
    ---------          -----
     (2,0,0)        1.00000E-11
     (0,2,0)        2.00000E-11
     (0,0,2)       -3.00000E-11
 Nucleus-field energy     =     0.0000000174 hartrees
 Requested basis set is 6-311++G(d,p)
 There are 61 shells and 169 basis functions
 A cutoff of  1.0D-11 yielded   1566 shell pairs
 There are     12660 function pairs (     14032 Cartesian)
 Smallest overlap matrix eigenvalue = 6.01E-05
 Guess MOs from SCF MO coefficient file

 -----------------------------------------------------------------------
  General SCF calculation program by
  Eric Jon Sundstrom, Paul Horn, Yuezhi Mao, Dmitri Zuev, Alec White,
  David Stuck, Shaama M.S., Shane Yost, Joonho Lee, David Small,
  Daniel Levine, Susi Lehtola, Hugh Burton, Evgeny Epifanovsky
 -----------------------------------------------------------------------
 Exchange:     0.2000 Hartree-Fock + 0.0800 Slater + 0.7200 B88
 Correlation:  0.1900 VWN1RPA + 0.8100 LYP
 Using SG-1 standard quadrature grid
 using 4 threads for integral computing
 -------------------------------------------------------
 OpenMP Integral computing Module                
 Release: version 2.0, May 2017, Q-Chem Inc. Pleasanton 
 -------------------------------------------------------
 -------------------------------------------------------
 OpenMP BLAS3 based DFT computing Module                
 Release: version 1.0, May 2013, Q-Chem Inc. Pittsburgh 
 -------------------------------------------------------
 A restricted SCF calculation will be
 performed using DIIS
 SCF converges when DIIS error is below 1.0e-08
 ---------------------------------------
  Cycle       Energy         DIIS error
 ---------------------------------------
    1   -5324.9540948053      6.43e-05  
    2   -5324.9541162404      1.90e-05  
    3   -5324.9541150851      2.74e-05  
    4   -5324.9541174336      5.23e-06  
    5   -5324.9541175201      1.92e-06  
    6   -5324.9541175323      6.43e-07  
    7   -5324.9541175335      9.94e-08  
    8   -5324.9541175336      3.54e-08  
    9   -5324.9541175336      1.11e-08  
   10   -5324.9541175335      2.53e-09  Convergence criterion met
 ---------------------------------------
 SCF time:   CPU 29.68s  wall 8.00s 
 SCF   energy in the final basis set =    -5324.9541175335
 Total energy in the final basis set =    -5324.9541175335

 --------------------------------------------------------------
             Orbital Energies (a.u.) and Symmetries
 --------------------------------------------------------------

 Alpha MOs, Restricted
 -- Occupied --                  
-482.86 -482.86  -62.51  -62.51  -56.33  -56.33  -56.33  -56.33
  1 A'    2 A'    3 A'    4 A'    5 A'    6 A'    7 A'    1 A"                 
-56.328 -56.328 -24.721 -10.293 -10.292  -8.723  -8.720  -6.555
  2 A"    8 A'    9 A'   10 A'   11 A'   12 A'   13 A'   14 A'                 
 -6.553  -6.540  -6.540  -6.538  -6.538  -2.666  -2.663  -2.661
 15 A'   16 A'    3 A"    4 A"   17 A'   18 A'   19 A'   20 A'                 
 -2.661  -2.659  -2.659  -2.650  -2.650  -2.647  -2.647  -1.261
  5 A"    6 A"   21 A'    7 A"   22 A'    8 A"   23 A'   24 A'                 
 -0.885  -0.804  -0.762  -0.615  -0.560  -0.508  -0.497  -0.431
 25 A'   26 A'   27 A'   28 A'   29 A'   30 A'    9 A"   31 A'                 
 -0.414  -0.386  -0.332  -0.318  -0.306  -0.267
 32 A'   10 A"   33 A'   11 A"   34 A'   12 A"                                 
 -- Virtual --                   
 -0.059  -0.035  -0.032   0.000   0.020   0.034   0.047   0.055
 35 A'   13 A"   36 A'   37 A'   38 A'   39 A'   14 A"   40 A'                 
  0.058   0.069   0.074   0.080   0.093   0.112   0.124   0.126
 41 A'   42 A'   15 A"   16 A"   43 A'   44 A'   45 A'   46 A'                 
  0.137   0.142   0.158   0.184   0.213   0.244   0.264   0.286
 17 A"   47 A'   48 A'   49 A'   50 A'   51 A'   18 A"   52 A'                 
  0.311   0.321   0.369   0.392   0.394   0.406   0.431   0.433
 53 A'   54 A'   55 A'   56 A'   57 A'   19 A"   58 A'   20 A"                 
  0.442   0.485   0.495   0.507   0.509   0.517   0.558   0.559
 59 A'   60 A'   21 A"   61 A'   22 A"   23 A"   24 A"   62 A'                 
  0.566   0.599   0.604   0.615   0.645   0.709   0.743   0.745
 25 A"   63 A'   64 A'   65 A'   66 A'   67 A'   68 A'   26 A"                 
  0.789   0.836   0.857   0.926   0.994   1.020   1.091   1.164
 69 A'   70 A'   71 A'   72 A'   73 A'   74 A'   27 A"   28 A"                 
  1.337   1.344   1.398   1.446   1.480   1.560   1.599   1.767
 75 A'   29 A"   76 A'   30 A"   77 A'   78 A'   79 A'   31 A"                 
  1.768   1.847   1.906   1.950   1.994   2.007   2.022   2.069
 80 A'   81 A'   82 A'   32 A"   33 A"   83 A'   34 A"   84 A'                 
  2.118   2.173   2.230   2.280   2.581   2.618   2.631   2.803
 85 A'   86 A'   87 A'   88 A'   89 A'   90 A'   35 A"   36 A"                 
  2.963   3.100   3.239   3.687   3.760   3.785   3.960   3.981
 91 A'   92 A'   93 A'   94 A'   37 A"   95 A'   38 A"   39 A"                 
  3.983   4.012   4.018   4.028   4.063   4.087   4.111   4.218
 40 A"   96 A'   97 A'   41 A"   98 A'   42 A"   99 A'  100 A'                 
  4.366   4.392   4.790   6.260   6.338   6.525   6.661   6.691
101 A'  102 A'  103 A'   43 A"  104 A'  105 A'  106 A'  107 A'                 
  7.533   7.540   7.561   7.586   7.679   7.691  23.438  24.135
 44 A"   45 A"  108 A'  109 A'  110 A'  111 A'  112 A'  113 A'                 
 47.860  47.927  66.737 289.727 289.736 289.755 289.789 289.896
114 A'  115 A'  116 A'   46 A"   47 A"  117 A'  118 A'  119 A'                 
289.9081020.6421020.726
120 A'  121 A'  122 A'                                                         

 Beta MOs, Restricted
 -- Occupied --                  
-482.86 -482.86  -62.51  -62.51  -56.33  -56.33  -56.33  -56.33
  1 A'    2 A'    3 A'    4 A'    5 A'    6 A'    7 A'    1 A"                 
-56.328 -56.328 -24.721 -10.293 -10.292  -8.723  -8.720  -6.555
  2 A"    8 A'    9 A'   10 A'   11 A'   12 A'   13 A'   14 A'                 
 -6.553  -6.540  -6.540  -6.538  -6.538  -2.666  -2.663  -2.661
 15 A'   16 A'    3 A"    4 A"   17 A'   18 A'   19 A'   20 A'                 
 -2.661  -2.659  -2.659  -2.650  -2.650  -2.647  -2.647  -1.261
  5 A"    6 A"   21 A'    7 A"   22 A'    8 A"   23 A'   24 A'                 
 -0.885  -0.804  -0.762  -0.615  -0.560  -0.508  -0.497  -0.431
 25 A'   26 A'   27 A'   28 A'   29 A'   30 A'    9 A"   31 A'                 
 -0.414  -0.386  -0.332  -0.318  -0.306  -0.267
 32 A'   10 A"   33 A'   11 A"   34 A'   12 A"                                 
 -- Virtual --                   
 -0.059  -0.035  -0.032   0.000   0.020   0.034   0.047   0.055
 35 A'   13 A"   36 A'   37 A'   38 A'   39 A'   14 A"   40 A'                 
  0.058   0.069   0.074   0.080   0.093   0.112   0.124   0.126
 41 A'   42 A'   15 A"   16 A"   43 A'   44 A'   45 A'   46 A'                 
  0.137   0.142   0.158   0.184   0.213   0.244   0.264   0.286
 17 A"   47 A'   48 A'   49 A'   50 A'   51 A'   18 A"   52 A'                 
  0.311   0.321   0.369   0.392   0.394   0.406   0.431   0.433
 53 A'   54 A'   55 A'   56 A'   57 A'   19 A"   58 A'   20 A"                 
  0.442   0.485   0.495   0.507   0.509   0.517   0.558   0.559
 59 A'   60 A'   21 A"   61 A'   22 A"   23 A"   24 A"   62 A'                 
  0.566   0.599   0.604   0.615   0.645   0.709   0.743   0.745
 25 A"   63 A'   64 A'   65 A'   66 A'   67 A'   68 A'   26 A"                 
  0.789   0.836   0.857   0.926   0.994   1.020   1.091   1.164
 69 A'   70 A'   71 A'   72 A'   73 A'   74 A'   27 A"   28 A"                 
  1.337   1.344   1.398   1.446   1.480   1.560   1.599   1.767
 75 A'   29 A"   76 A'   30 A"   77 A'   78 A'   79 A'   31 A"                 
  1.768   1.847   1.906   1.950   1.994   2.007   2.022   2.069
 80 A'   81 A'   82 A'   32 A"   33 A"   83 A'   34 A"   84 A'                 
  2.118   2.173   2.230   2.280   2.581   2.618   2.631   2.803
 85 A'   86 A'   87 A'   88 A'   89 A'   90 A'   35 A"   36 A"                 
  2.963   3.100   3.239   3.687   3.760   3.785   3.960   3.981
 91 A'   92 A'   93 A'   94 A'   37 A"   95 A'   38 A"   39 A"                 
  3.983   4.012   4.018   4.028   4.063   4.087   4.111   4.218
 40 A"   96 A'   97 A'   41 A"   98 A'   42 A"   99 A'  100 A'                 
  4.366   4.392   4.790   6.260   6.338   6.525   6.661   6.691
101 A'  102 A'  103 A'   43 A"  104 A'  105 A'  106 A'  107 A'                 
  7.533   7.540   7.561   7.586   7.679   7.691  23.438  24.135
 44 A"   45 A"  108 A'  109 A'  110 A'  111 A'  112 A'  113 A'                 
 47.860  47.927  66.737 289.727 289.736 289.755 289.789 289.896
114 A'  115 A'  116 A'   46 A"   47 A"  117 A'  118 A'  119 A'                 
289.9081020.6421020.726
120 A'  121 A'  122 A'                                                         
 --------------------------------------------------------------

          Ground-State Mulliken Net Atomic Charges

     Atom                 Charge (a.u.)
  ----------------------------------------
      1 F                    -0.099178
      2 Br                   -0.000831
      3 H                     0.197371
      4 Br                   -0.098662
      5 C                    -0.149394
      6 C                     0.150695
  ----------------------------------------
  Sum of atomic charges =     0.000000

 -----------------------------------------------------------------
                    Cartesian Multipole Moments
 -----------------------------------------------------------------
    Charge (ESU x 10^10)
                 0.0000
    Dipole Moment (Debye)
         X       0.0021      Y      -1.1588      Z       0.0000
       Tot       1.1588
    Quadrupole Moments (Debye-Ang)
        XX     -54.0194     XY      -3.3449     YY     -49.5272
        XZ       0.0000     YZ      -0.0000     ZZ     -54.3442
    Octopole Moments (Debye-Ang^2)
       XXX     -73.7395    XXY      -6.6698    XYY     -21.7222
       YYY      21.0199    XXZ       0.0000    XYZ      -0.0000
       YYZ       0.0000    XZZ     -21.2358    YZZ       6.9270
       ZZZ       0.0000
    Hexadecapole Moments (Debye-Ang^3)
      XXXX    -568.3921   XXXY     -71.9056   XXYY    -174.4806
      XYYY     -53.6226   YYYY    -588.4641   XXXZ       0.0000
      XXYZ      -0.0000   XYYZ       0.0000   YYYZ      -0.0000
      XXZZ    -100.4422   XYZZ     -17.4342   YYZZ    -119.0047
      XZZZ       0.0000   YZZZ      -0.0000   ZZZZ     -63.3015
 -----------------------------------------------------------------
 Calculating analytic gradient of the SCF energy
 Gradient of SCF Energy
            1           2           3           4           5           6
    1   0.0000143  -0.0009815  -0.0003189  -0.0011002   0.0009621   0.0014242
    2  -0.0000196   0.0021586   0.0008871  -0.0005991  -0.0009003  -0.0015269
    3  -0.0000000  -0.0000000   0.0000000  -0.0000000   0.0000000   0.0000000
 Max gradient component =       2.159E-03
 RMS gradient           =       8.875E-04
 Gradient time:  CPU 9.84 s  wall 2.57 s
 Geometry Optimization Parameters
   NAtoms,    NIC,     NZ,  NCons,   NDum,   NFix, NCnnct, MaxDiis
        6      32       0       0       0       0       0       0

 Cartesian Hessian Update
 Hessian Updated using BFGS Update


** GEOMETRY OPTIMIZATION IN DELOCALIZED INTERNAL COORDINATES **
   Searching for a Minimum

   Optimization Cycle:  15

                       Coordinates (Angstroms)
     ATOM                X               Y               Z
      1  F         2.9727507080    0.2408720008    0.0000000000
      2  Br        0.1640701396    1.5348562674    0.0000000000
      3  H         2.3118072990   -1.6811900472    0.0000000000
      4  Br       -0.6712054970   -1.6066014430    0.0000000000
      5  C         1.9748362133   -0.6547156767    0.0000000000
      6  C         0.6982303150   -0.2847634279    0.0000000000
   Point Group: cs    Number of degrees of freedom:     9


   Energy is  -5324.954117534

 Hessian Updated using BFGS Update

  9 Hessian modes will be used to form the next step
  Hessian Eigenvalues:
     0.046615    0.151074    0.210471    0.237852    0.254900    0.439238
     0.446360    0.695537    1.024396

 Minimum Search - Taking Simple RFO Step
 Searching for Lamda that Minimizes Along All modes
 Value Taken    Lamda =  -0.00002765
 Step Taken.  Stepsize is  0.011127

                             Maximum     Tolerance    Cnvgd?
         Gradient           0.001653      0.000300      NO
         Displacement       0.007641      0.001200      NO
         Energy change     -0.000049      0.000001      NO


 New Cartesian Coordinates Obtained by Inverse Iteration

 Displacement from previous Coordinates is:  0.011713
 ----------------------------------------------------------------
             Standard Nuclear Orientation (Angstroms)
    I     Atom           X                Y                Z
 ----------------------------------------------------------------
    1      F       2.9708068066     0.2415210426     0.0000000000
    2      Br      0.1678424430     1.5337901988     0.0000000000
    3      H       2.3112338954    -1.6808995822     0.0000000000
    4      Br     -0.6683070919    -1.6073805003     0.0000000000
    5      C       1.9727208119    -0.6547053341     0.0000000000
    6      C       0.6961923130    -0.2838681514     0.0000000000
 ----------------------------------------------------------------
 Molecular Point Group                 Cs    NOp =  2
 Largest Abelian Subgroup              Cs    NOp =  2
 Nuclear Repulsion Energy =   555.8408549068 hartrees
 There are       46 alpha and       46 beta electrons
 Applying Cartesian multipole field
    Component          Value
    ---------          -----
     (2,0,0)        1.00000E-11
     (0,2,0)        2.00000E-11
     (0,0,2)       -3.00000E-11
 Nucleus-field energy     =     0.0000000174 hartrees
 Requested basis set is 6-311++G(d,p)
 There are 61 shells and 169 basis functions
 A cutoff of  1.0D-11 yielded   1566 shell pairs
 There are     12660 function pairs (     14032 Cartesian)
 Smallest overlap matrix eigenvalue = 6.06E-05
 Guess MOs from SCF MO coefficient file

 -----------------------------------------------------------------------
  General SCF calculation program by
  Eric Jon Sundstrom, Paul Horn, Yuezhi Mao, Dmitri Zuev, Alec White,
  David Stuck, Shaama M.S., Shane Yost, Joonho Lee, David Small,
  Daniel Levine, Susi Lehtola, Hugh Burton, Evgeny Epifanovsky
 -----------------------------------------------------------------------
 Exchange:     0.2000 Hartree-Fock + 0.0800 Slater + 0.7200 B88
 Correlation:  0.1900 VWN1RPA + 0.8100 LYP
 Using SG-1 standard quadrature grid
 using 4 threads for integral computing
 -------------------------------------------------------
 OpenMP Integral computing Module                
 Release: version 2.0, May 2017, Q-Chem Inc. Pleasanton 
 -------------------------------------------------------
 -------------------------------------------------------
 OpenMP BLAS3 based DFT computing Module                
 Release: version 1.0, May 2013, Q-Chem Inc. Pittsburgh 
 -------------------------------------------------------
 A restricted SCF calculation will be
 performed using DIIS
 SCF converges when DIIS error is below 1.0e-08
 ---------------------------------------
  Cycle       Energy         DIIS error
 ---------------------------------------
    1   -5324.9541263280      3.96e-05  
    2   -5324.9541327830      2.42e-05  
    3   -5324.9541321881      2.76e-05  
    4   -5324.9541347996      2.56e-06  
    5   -5324.9541348218      1.11e-06  
    6   -5324.9541348254      3.43e-07  
    7   -5324.9541348256      5.18e-08  
    8   -5324.9541348256      1.88e-08  
    9   -5324.9541348257      3.99e-09  Convergence criterion met
 ---------------------------------------
 SCF time:   CPU 26.72s  wall 7.00s 
 SCF   energy in the final basis set =    -5324.9541348257
 Total energy in the final basis set =    -5324.9541348257

 --------------------------------------------------------------
             Orbital Energies (a.u.) and Symmetries
 --------------------------------------------------------------

 Alpha MOs, Restricted
 -- Occupied --                  
-482.86 -482.86  -62.51  -62.51  -56.33  -56.33  -56.33  -56.33
  1 A'    2 A'    3 A'    4 A'    5 A'    6 A'    7 A'    1 A"                 
-56.328 -56.328 -24.720 -10.293 -10.291  -8.723  -8.720  -6.555
  2 A"    8 A'    9 A'   10 A'   11 A'   12 A'   13 A'   14 A'                 
 -6.553  -6.540  -6.540  -6.538  -6.538  -2.666  -2.663  -2.661
 15 A'   16 A'    3 A"    4 A"   17 A'   18 A'   19 A'   20 A'                 
 -2.661  -2.659  -2.659  -2.650  -2.650  -2.648  -2.647  -1.260
  5 A"    6 A"   21 A'    7 A"   22 A'    8 A"   23 A'   24 A'                 
 -0.886  -0.805  -0.761  -0.615  -0.559  -0.508  -0.497  -0.431
 25 A'   26 A'   27 A'   28 A'   29 A'   30 A'    9 A"   31 A'                 
 -0.414  -0.387  -0.332  -0.318  -0.306  -0.267
 32 A'   10 A"   33 A'   11 A"   34 A'   12 A"                                 
 -- Virtual --                   
 -0.058  -0.035  -0.031   0.000   0.020   0.034   0.047   0.055
 35 A'   13 A"   36 A'   37 A'   38 A'   39 A'   14 A"   40 A'                 
  0.058   0.069   0.074   0.080   0.093   0.112   0.124   0.126
 41 A'   42 A'   15 A"   16 A"   43 A'   44 A'   45 A'   46 A'                 
  0.137   0.141   0.158   0.183   0.213   0.244   0.264   0.286
 17 A"   47 A'   48 A'   49 A'   50 A'   51 A'   18 A"   52 A'                 
  0.310   0.320   0.369   0.393   0.394   0.406   0.431   0.433
 53 A'   54 A'   55 A'   56 A'   57 A'   19 A"   58 A'   20 A"                 
  0.442   0.485   0.495   0.507   0.510   0.517   0.558   0.558
 59 A'   60 A'   21 A"   61 A'   22 A"   23 A"   24 A"   62 A'                 
  0.566   0.600   0.604   0.615   0.646   0.709   0.744   0.745
 25 A"   63 A'   64 A'   65 A'   66 A'   67 A'   68 A'   26 A"                 
  0.789   0.837   0.857   0.926   0.994   1.021   1.091   1.164
 69 A'   70 A'   71 A'   72 A'   73 A'   74 A'   27 A"   28 A"                 
  1.337   1.345   1.398   1.447   1.480   1.560   1.599   1.766
 75 A'   29 A"   76 A'   30 A"   77 A'   78 A'   79 A'   31 A"                 
  1.769   1.848   1.906   1.950   1.994   2.007   2.023   2.069
 80 A'   81 A'   82 A'   32 A"   33 A"   83 A'   34 A"   84 A'                 
  2.118   2.173   2.230   2.278   2.582   2.618   2.631   2.803
 85 A'   86 A'   87 A'   88 A'   89 A'   90 A'   35 A"   36 A"                 
  2.965   3.100   3.239   3.688   3.760   3.785   3.960   3.981
 91 A'   92 A'   93 A'   94 A'   37 A"   95 A'   38 A"   39 A"                 
  3.983   4.013   4.019   4.028   4.063   4.087   4.111   4.218
 40 A"   96 A'   97 A'   41 A"   98 A'   42 A"   99 A'  100 A'                 
  4.366   4.392   4.790   6.260   6.338   6.525   6.662   6.691
101 A'  102 A'  103 A'   43 A"  104 A'  105 A'  106 A'  107 A'                 
  7.533   7.540   7.561   7.586   7.680   7.691  23.438  24.135
 44 A"   45 A"  108 A'  109 A'  110 A'  111 A'  112 A'  113 A'                 
 47.861  47.928  66.737 289.727 289.736 289.755 289.789 289.896
114 A'  115 A'  116 A'   46 A"   47 A"  117 A'  118 A'  119 A'                 
289.9091020.6431020.727
120 A'  121 A'  122 A'                                                         

 Beta MOs, Restricted
 -- Occupied --                  
-482.86 -482.86  -62.51  -62.51  -56.33  -56.33  -56.33  -56.33
  1 A'    2 A'    3 A'    4 A'    5 A'    6 A'    7 A'    1 A"                 
-56.328 -56.328 -24.720 -10.293 -10.291  -8.723  -8.720  -6.555
  2 A"    8 A'    9 A'   10 A'   11 A'   12 A'   13 A'   14 A'                 
 -6.553  -6.540  -6.540  -6.538  -6.538  -2.666  -2.663  -2.661
 15 A'   16 A'    3 A"    4 A"   17 A'   18 A'   19 A'   20 A'                 
 -2.661  -2.659  -2.659  -2.650  -2.650  -2.648  -2.647  -1.260
  5 A"    6 A"   21 A'    7 A"   22 A'    8 A"   23 A'   24 A'                 
 -0.886  -0.805  -0.761  -0.615  -0.559  -0.508  -0.497  -0.431
 25 A'   26 A'   27 A'   28 A'   29 A'   30 A'    9 A"   31 A'                 
 -0.414  -0.387  -0.332  -0.318  -0.306  -0.267
 32 A'   10 A"   33 A'   11 A"   34 A'   12 A"                                 
 -- Virtual --                   
 -0.058  -0.035  -0.031   0.000   0.020   0.034   0.047   0.055
 35 A'   13 A"   36 A'   37 A'   38 A'   39 A'   14 A"   40 A'                 
  0.058   0.069   0.074   0.080   0.093   0.112   0.124   0.126
 41 A'   42 A'   15 A"   16 A"   43 A'   44 A'   45 A'   46 A'                 
  0.137   0.141   0.158   0.183   0.213   0.244   0.264   0.286
 17 A"   47 A'   48 A'   49 A'   50 A'   51 A'   18 A"   52 A'                 
  0.310   0.320   0.369   0.393   0.394   0.406   0.431   0.433
 53 A'   54 A'   55 A'   56 A'   57 A'   19 A"   58 A'   20 A"                 
  0.442   0.485   0.495   0.507   0.510   0.517   0.558   0.558
 59 A'   60 A'   21 A"   61 A'   22 A"   23 A"   24 A"   62 A'                 
  0.566   0.600   0.604   0.615   0.646   0.709   0.744   0.745
 25 A"   63 A'   64 A'   65 A'   66 A'   67 A'   68 A'   26 A"                 
  0.789   0.837   0.857   0.926   0.994   1.021   1.091   1.164
 69 A'   70 A'   71 A'   72 A'   73 A'   74 A'   27 A"   28 A"                 
  1.337   1.345   1.398   1.447   1.480   1.560   1.599   1.766
 75 A'   29 A"   76 A'   30 A"   77 A'   78 A'   79 A'   31 A"                 
  1.769   1.848   1.906   1.950   1.994   2.007   2.023   2.069
 80 A'   81 A'   82 A'   32 A"   33 A"   83 A'   34 A"   84 A'                 
  2.118   2.173   2.230   2.278   2.582   2.618   2.631   2.803
 85 A'   86 A'   87 A'   88 A'   89 A'   90 A'   35 A"   36 A"                 
  2.965   3.100   3.239   3.688   3.760   3.785   3.960   3.981
 91 A'   92 A'   93 A'   94 A'   37 A"   95 A'   38 A"   39 A"                 
  3.983   4.013   4.019   4.028   4.063   4.087   4.111   4.218
 40 A"   96 A'   97 A'   41 A"   98 A'   42 A"   99 A'  100 A'                 
  4.366   4.392   4.790   6.260   6.338   6.525   6.662   6.691
101 A'  102 A'  103 A'   43 A"  104 A'  105 A'  106 A'  107 A'                 
  7.533   7.540   7.561   7.586   7.680   7.691  23.438  24.135
 44 A"   45 A"  108 A'  109 A'  110 A'  111 A'  112 A'  113 A'                 
 47.861  47.928  66.737 289.727 289.736 289.755 289.789 289.896
114 A'  115 A'  116 A'   46 A"   47 A"  117 A'  118 A'  119 A'                 
289.9091020.6431020.727
120 A'  121 A'  122 A'                                                         
 --------------------------------------------------------------

          Ground-State Mulliken Net Atomic Charges

     Atom                 Charge (a.u.)
  ----------------------------------------
      1 F                    -0.099460
      2 Br                    0.000228
      3 H                     0.197543
      4 Br                   -0.098639
      5 C                    -0.150050
      6 C                     0.150378
  ----------------------------------------
  Sum of atomic charges =     0.000000

 -----------------------------------------------------------------
                    Cartesian Multipole Moments
 -----------------------------------------------------------------
    Charge (ESU x 10^10)
                 0.0000
    Dipole Moment (Debye)
         X      -0.0046      Y      -1.1540      Z       0.0000
       Tot       1.1540
    Quadrupole Moments (Debye-Ang)
        XX     -54.0566     XY      -3.3350     YY     -49.5068
        XZ       0.0000     YZ      -0.0000     ZZ     -54.3344
    Octopole Moments (Debye-Ang^2)
       XXX     -74.0615    XXY      -6.6192    XYY     -21.7798
       YYY      21.0874    XXZ      -0.0000    XYZ       0.0000
       YYZ      -0.0000    XZZ     -21.3295    YZZ       6.9576
       ZZZ       0.0000
    Hexadecapole Moments (Debye-Ang^3)
      XXXX    -567.7094   XXXY     -72.0913   XXYY    -174.3708
      XYYY     -53.6118   YYYY    -588.0829   XXXZ       0.0000
      XXYZ      -0.0000   XYYZ       0.0000   YYYZ      -0.0000
      XXZZ    -100.2921   XYZZ     -17.4783   YYZZ    -118.9656
      XZZZ      -0.0000   YZZZ      -0.0000   ZZZZ     -63.2739
 -----------------------------------------------------------------
 Calculating analytic gradient of the SCF energy
 Gradient of SCF Energy
            1           2           3           4           5           6
    1   0.0001575  -0.0003055  -0.0001487  -0.0000719   0.0004986  -0.0001300
    2   0.0001664   0.0009666   0.0007440  -0.0000921  -0.0010762  -0.0007086
    3  -0.0000000   0.0000000   0.0000000   0.0000000  -0.0000000  -0.0000000
 Max gradient component =       1.076E-03
 RMS gradient           =       4.469E-04
 Gradient time:  CPU 9.81 s  wall 2.55 s
 Geometry Optimization Parameters
   NAtoms,    NIC,     NZ,  NCons,   NDum,   NFix, NCnnct, MaxDiis
        6      32       0       0       0       0       0       0

 Cartesian Hessian Update
 Hessian Updated using BFGS Update


** GEOMETRY OPTIMIZATION IN DELOCALIZED INTERNAL COORDINATES **
   Searching for a Minimum

   Optimization Cycle:  16

                       Coordinates (Angstroms)
     ATOM                X               Y               Z
      1  F         2.9708068066    0.2415210426    0.0000000000
      2  Br        0.1678424430    1.5337901988    0.0000000000
      3  H         2.3112338954   -1.6808995822    0.0000000000
      4  Br       -0.6683070919   -1.6073805003    0.0000000000
      5  C         1.9727208119   -0.6547053341    0.0000000000
      6  C         0.6961923130   -0.2838681514    0.0000000000
   Point Group: cs    Number of degrees of freedom:     9


   Energy is  -5324.954134826

 Hessian Updated using BFGS Update

  9 Hessian modes will be used to form the next step
  Hessian Eigenvalues:
     0.047627    0.151156    0.190425    0.226089    0.251834    0.416454
     0.441099    0.648372    1.013081

 Minimum Search - Taking Simple RFO Step
 Searching for Lamda that Minimizes Along All modes
 Value Taken    Lamda =  -0.00000488
 Step Taken.  Stepsize is  0.004771

                             Maximum     Tolerance    Cnvgd?
         Gradient           0.000937      0.000300      NO
         Displacement       0.003730      0.001200      NO
         Energy change     -0.000017      0.000001      NO


 New Cartesian Coordinates Obtained by Inverse Iteration

 Displacement from previous Coordinates is:  0.003724
 ----------------------------------------------------------------
             Standard Nuclear Orientation (Angstroms)
    I     Atom           X                Y                Z
 ----------------------------------------------------------------
    1      F       2.9704038133     0.2416829569     0.0000000000
    2      Br      0.1684648433     1.5327805153     0.0000000000
    3      H       2.3107480629    -1.6812951255     0.0000000000
    4      Br     -0.6672860716    -1.6070519949     0.0000000000
    5      C       1.9722014926    -0.6542158335     0.0000000000
    6      C       0.6959570375    -0.2834428449     0.0000000000
 ----------------------------------------------------------------
 Molecular Point Group                 Cs    NOp =  2
 Largest Abelian Subgroup              Cs    NOp =  2
 Nuclear Repulsion Energy =   556.0941317528 hartrees
 There are       46 alpha and       46 beta electrons
 Applying Cartesian multipole field
    Component          Value
    ---------          -----
     (2,0,0)        1.00000E-11
     (0,2,0)        2.00000E-11
     (0,0,2)       -3.00000E-11
 Nucleus-field energy     =     0.0000000173 hartrees
 Requested basis set is 6-311++G(d,p)
 There are 61 shells and 169 basis functions
 A cutoff of  1.0D-11 yielded   1566 shell pairs
 There are     12660 function pairs (     14032 Cartesian)
 Smallest overlap matrix eigenvalue = 6.06E-05
 Guess MOs from SCF MO coefficient file

 -----------------------------------------------------------------------
  General SCF calculation program by
  Eric Jon Sundstrom, Paul Horn, Yuezhi Mao, Dmitri Zuev, Alec White,
  David Stuck, Shaama M.S., Shane Yost, Joonho Lee, David Small,
  Daniel Levine, Susi Lehtola, Hugh Burton, Evgeny Epifanovsky
 -----------------------------------------------------------------------
 Exchange:     0.2000 Hartree-Fock + 0.0800 Slater + 0.7200 B88
 Correlation:  0.1900 VWN1RPA + 0.8100 LYP
 Using SG-1 standard quadrature grid
 using 4 threads for integral computing
 -------------------------------------------------------
 OpenMP Integral computing Module                
 Release: version 2.0, May 2017, Q-Chem Inc. Pleasanton 
 -------------------------------------------------------
 -------------------------------------------------------
 OpenMP BLAS3 based DFT computing Module                
 Release: version 1.0, May 2013, Q-Chem Inc. Pittsburgh 
 -------------------------------------------------------
 A restricted SCF calculation will be
 performed using DIIS
 SCF converges when DIIS error is below 1.0e-08
 ---------------------------------------
  Cycle       Energy         DIIS error
 ---------------------------------------
    1   -5324.9541367606      1.49e-05  
    2   -5324.9541371620      1.22e-05  
    3   -5324.9541373400      9.87e-06  
    4   -5324.9541376756      1.29e-06  
    5   -5324.9541376797      3.30e-07  
    6   -5324.9541376800      8.11e-08  
    7   -5324.9541376799      1.76e-08  
    8   -5324.9541376799      8.81e-09  Convergence criterion met
 ---------------------------------------
 SCF time:   CPU 23.78s  wall 6.00s 
 SCF   energy in the final basis set =    -5324.9541376799
 Total energy in the final basis set =    -5324.9541376799

 --------------------------------------------------------------
             Orbital Energies (a.u.) and Symmetries
 --------------------------------------------------------------

 Alpha MOs, Restricted
 -- Occupied --                  
-482.86 -482.86  -62.51  -62.51  -56.33  -56.33  -56.33  -56.33
  1 A'    2 A'    3 A'    4 A'    5 A'    6 A'    7 A'    1 A"                 
-56.328 -56.328 -24.720 -10.293 -10.291  -8.722  -8.720  -6.555
  2 A"    8 A'    9 A'   10 A'   11 A'   12 A'   13 A'   14 A'                 
 -6.553  -6.540  -6.540  -6.538  -6.538  -2.666  -2.663  -2.661
 15 A'   16 A'    3 A"    4 A"   17 A'   18 A'   19 A'   20 A'                 
 -2.661  -2.659  -2.659  -2.650  -2.650  -2.648  -2.648  -1.260
  5 A"    6 A"   21 A'    7 A"   22 A'    8 A"   23 A'   24 A'                 
 -0.886  -0.805  -0.761  -0.615  -0.559  -0.508  -0.497  -0.431
 25 A'   26 A'   27 A'   28 A'   29 A'   30 A'    9 A"   31 A'                 
 -0.414  -0.387  -0.332  -0.318  -0.306  -0.267
 32 A'   10 A"   33 A'   11 A"   34 A'   12 A"                                 
 -- Virtual --                   
 -0.058  -0.035  -0.031   0.000   0.020   0.034   0.047   0.055
 35 A'   13 A"   36 A'   37 A'   38 A'   39 A'   14 A"   40 A'                 
  0.058   0.069   0.074   0.080   0.093   0.112   0.124   0.126
 41 A'   42 A'   15 A"   16 A"   43 A'   44 A'   45 A'   46 A'                 
  0.137   0.141   0.158   0.183   0.213   0.244   0.264   0.286
 17 A"   47 A'   48 A'   49 A'   50 A'   51 A'   18 A"   52 A'                 
  0.310   0.320   0.369   0.393   0.394   0.406   0.431   0.433
 53 A'   54 A'   55 A'   56 A'   57 A'   19 A"   58 A'   20 A"                 
  0.442   0.485   0.495   0.507   0.510   0.517   0.558   0.558
 59 A'   60 A'   21 A"   61 A'   22 A"   23 A"   24 A"   62 A'                 
  0.567   0.600   0.604   0.615   0.646   0.709   0.744   0.745
 25 A"   63 A'   64 A'   65 A'   66 A'   67 A'   68 A'   26 A"                 
  0.789   0.837   0.857   0.927   0.994   1.021   1.091   1.164
 69 A'   70 A'   71 A'   72 A'   73 A'   74 A'   27 A"   28 A"                 
  1.337   1.345   1.398   1.447   1.480   1.561   1.600   1.766
 75 A'   29 A"   76 A'   30 A"   77 A'   78 A'   79 A'   31 A"                 
  1.769   1.848   1.907   1.950   1.994   2.008   2.023   2.069
 80 A'   81 A'   82 A'   32 A"   33 A"   83 A'   34 A"   84 A'                 
  2.119   2.173   2.230   2.278   2.582   2.618   2.631   2.804
 85 A'   86 A'   87 A'   88 A'   89 A'   90 A'   35 A"   36 A"                 
  2.965   3.101   3.240   3.687   3.760   3.785   3.960   3.981
 91 A'   92 A'   93 A'   94 A'   37 A"   95 A'   38 A"   39 A"                 
  3.983   4.013   4.019   4.029   4.063   4.088   4.111   4.219
 40 A"   96 A'   97 A'   41 A"   98 A'   42 A"   99 A'  100 A'                 
  4.366   4.392   4.790   6.260   6.339   6.526   6.662   6.692
101 A'  102 A'  103 A'   43 A"  104 A'  105 A'  106 A'  107 A'                 
  7.533   7.540   7.561   7.586   7.680   7.692  23.438  24.136
 44 A"   45 A"  108 A'  109 A'  110 A'  111 A'  112 A'  113 A'                 
 47.862  47.928  66.737 289.727 289.736 289.755 289.789 289.897
114 A'  115 A'  116 A'   46 A"   47 A"  117 A'  118 A'  119 A'                 
289.9091020.6441020.727
120 A'  121 A'  122 A'                                                         

 Beta MOs, Restricted
 -- Occupied --                  
-482.86 -482.86  -62.51  -62.51  -56.33  -56.33  -56.33  -56.33
  1 A'    2 A'    3 A'    4 A'    5 A'    6 A'    7 A'    1 A"                 
-56.328 -56.328 -24.720 -10.293 -10.291  -8.722  -8.720  -6.555
  2 A"    8 A'    9 A'   10 A'   11 A'   12 A'   13 A'   14 A'                 
 -6.553  -6.540  -6.540  -6.538  -6.538  -2.666  -2.663  -2.661
 15 A'   16 A'    3 A"    4 A"   17 A'   18 A'   19 A'   20 A'                 
 -2.661  -2.659  -2.659  -2.650  -2.650  -2.648  -2.648  -1.260
  5 A"    6 A"   21 A'    7 A"   22 A'    8 A"   23 A'   24 A'                 
 -0.886  -0.805  -0.761  -0.615  -0.559  -0.508  -0.497  -0.431
 25 A'   26 A'   27 A'   28 A'   29 A'   30 A'    9 A"   31 A'                 
 -0.414  -0.387  -0.332  -0.318  -0.306  -0.267
 32 A'   10 A"   33 A'   11 A"   34 A'   12 A"                                 
 -- Virtual --                   
 -0.058  -0.035  -0.031   0.000   0.020   0.034   0.047   0.055
 35 A'   13 A"   36 A'   37 A'   38 A'   39 A'   14 A"   40 A'                 
  0.058   0.069   0.074   0.080   0.093   0.112   0.124   0.126
 41 A'   42 A'   15 A"   16 A"   43 A'   44 A'   45 A'   46 A'                 
  0.137   0.141   0.158   0.183   0.213   0.244   0.264   0.286
 17 A"   47 A'   48 A'   49 A'   50 A'   51 A'   18 A"   52 A'                 
  0.310   0.320   0.369   0.393   0.394   0.406   0.431   0.433
 53 A'   54 A'   55 A'   56 A'   57 A'   19 A"   58 A'   20 A"                 
  0.442   0.485   0.495   0.507   0.510   0.517   0.558   0.558
 59 A'   60 A'   21 A"   61 A'   22 A"   23 A"   24 A"   62 A'                 
  0.567   0.600   0.604   0.615   0.646   0.709   0.744   0.745
 25 A"   63 A'   64 A'   65 A'   66 A'   67 A'   68 A'   26 A"                 
  0.789   0.837   0.857   0.927   0.994   1.021   1.091   1.164
 69 A'   70 A'   71 A'   72 A'   73 A'   74 A'   27 A"   28 A"                 
  1.337   1.345   1.398   1.447   1.480   1.561   1.600   1.766
 75 A'   29 A"   76 A'   30 A"   77 A'   78 A'   79 A'   31 A"                 
  1.769   1.848   1.907   1.950   1.994   2.008   2.023   2.069
 80 A'   81 A'   82 A'   32 A"   33 A"   83 A'   34 A"   84 A'                 
  2.119   2.173   2.230   2.278   2.582   2.618   2.631   2.804
 85 A'   86 A'   87 A'   88 A'   89 A'   90 A'   35 A"   36 A"                 
  2.965   3.101   3.240   3.687   3.760   3.785   3.960   3.981
 91 A'   92 A'   93 A'   94 A'   37 A"   95 A'   38 A"   39 A"                 
  3.983   4.013   4.019   4.029   4.063   4.088   4.111   4.219
 40 A"   96 A'   97 A'   41 A"   98 A'   42 A"   99 A'  100 A'                 
  4.366   4.392   4.790   6.260   6.339   6.526   6.662   6.692
101 A'  102 A'  103 A'   43 A"  104 A'  105 A'  106 A'  107 A'                 
  7.533   7.540   7.561   7.586   7.680   7.692  23.438  24.136
 44 A"   45 A"  108 A'  109 A'  110 A'  111 A'  112 A'  113 A'                 
 47.862  47.928  66.737 289.727 289.736 289.755 289.789 289.897
114 A'  115 A'  116 A'   46 A"   47 A"  117 A'  118 A'  119 A'                 
289.9091020.6441020.727
120 A'  121 A'  122 A'                                                         
 --------------------------------------------------------------

          Ground-State Mulliken Net Atomic Charges

     Atom                 Charge (a.u.)
  ----------------------------------------
      1 F                    -0.099381
      2 Br                    0.000561
      3 H                     0.197500
      4 Br                   -0.098751
      5 C                    -0.150222
      6 C                     0.150292
  ----------------------------------------
  Sum of atomic charges =     0.000000

 -----------------------------------------------------------------
                    Cartesian Multipole Moments
 -----------------------------------------------------------------
    Charge (ESU x 10^10)
                 0.0000
    Dipole Moment (Debye)
         X      -0.0056      Y      -1.1509      Z       0.0000
       Tot       1.1509
    Quadrupole Moments (Debye-Ang)
        XX     -54.0629     XY      -3.3308     YY     -49.5073
        XZ       0.0000     YZ      -0.0000     ZZ     -54.3300
    Octopole Moments (Debye-Ang^2)
       XXX     -74.1405    XXY      -6.5916    XYY     -21.7984
       YYY      21.1077    XXZ       0.0000    XYZ      -0.0000
       YYZ       0.0000    XZZ     -21.3526    YZZ       6.9683
       ZZZ       0.0000
    Hexadecapole Moments (Debye-Ang^3)
      XXXX    -567.4870   XXXY     -72.0406   XXYY    -174.2783
      XYYY     -53.5615   YYYY    -587.6263   XXXZ       0.0000
      XXYZ      -0.0000   XYYZ      -0.0000   YYYZ      -0.0000
      XXZZ    -100.2461   XYZZ     -17.4647   YYZZ    -118.8816
      XZZZ       0.0000   YZZZ      -0.0000   ZZZZ     -63.2620
 -----------------------------------------------------------------
 Calculating analytic gradient of the SCF energy
 Gradient of SCF Energy
            1           2           3           4           5           6
    1   0.0000787  -0.0000830   0.0000153   0.0002573   0.0000008  -0.0002690
    2   0.0000930   0.0003215   0.0001806   0.0001709  -0.0002951  -0.0004710
    3   0.0000000  -0.0000000  -0.0000000   0.0000000   0.0000000  -0.0000000
 Max gradient component =       4.710E-04
 RMS gradient           =       1.878E-04
 Gradient time:  CPU 9.75 s  wall 2.54 s
 Geometry Optimization Parameters
   NAtoms,    NIC,     NZ,  NCons,   NDum,   NFix, NCnnct, MaxDiis
        6      32       0       0       0       0       0       0

 Cartesian Hessian Update
 Hessian Updated using BFGS Update


** GEOMETRY OPTIMIZATION IN DELOCALIZED INTERNAL COORDINATES **
   Searching for a Minimum

   Optimization Cycle:  17

                       Coordinates (Angstroms)
     ATOM                X               Y               Z
      1  F         2.9704038133    0.2416829569    0.0000000000
      2  Br        0.1684648433    1.5327805153    0.0000000000
      3  H         2.3107480629   -1.6812951255    0.0000000000
      4  Br       -0.6672860716   -1.6070519949    0.0000000000
      5  C         1.9722014926   -0.6542158335    0.0000000000
      6  C         0.6959570375   -0.2834428449    0.0000000000
   Point Group: cs    Number of degrees of freedom:     9


   Energy is  -5324.954137680

 Hessian Updated using BFGS Update

  9 Hessian modes will be used to form the next step
  Hessian Eigenvalues:
     0.046181    0.158946    0.186858    0.223076    0.252283    0.381303
     0.442778    0.614302    0.978544

 Minimum Search - Taking Simple RFO Step
 Searching for Lamda that Minimizes Along All modes
 Value Taken    Lamda =   0.00000000
 Step Taken.  Stepsize is  0.001477

                             Maximum     Tolerance    Cnvgd?
         Gradient           0.000440      0.000300      NO
         Displacement       0.000935      0.001200     YES
         Energy change     -0.000003      0.000001      NO


 New Cartesian Coordinates Obtained by Inverse Iteration

 Displacement from previous Coordinates is:  0.001128
 ----------------------------------------------------------------
             Standard Nuclear Orientation (Angstroms)
    I     Atom           X                Y                Z
 ----------------------------------------------------------------
    1      F       2.9705003862     0.2416773486     0.0000000000
    2      Br      0.1683259826     1.5324552450     0.0000000000
    3      H       2.3104890710    -1.6814638047     0.0000000000
    4      Br     -0.6672214980    -1.6069398895     0.0000000000
    5      C       1.9722882498    -0.6539734875     0.0000000000
    6      C       0.6961069864    -0.2832977385     0.0000000000
 ----------------------------------------------------------------
 Molecular Point Group                 Cs    NOp =  2
 Largest Abelian Subgroup              Cs    NOp =  2
 Nuclear Repulsion Energy =   556.1380514360 hartrees
 There are       46 alpha and       46 beta electrons
 Applying Cartesian multipole field
    Component          Value
    ---------          -----
     (2,0,0)        1.00000E-11
     (0,2,0)        2.00000E-11
     (0,0,2)       -3.00000E-11
 Nucleus-field energy     =     0.0000000173 hartrees
 Requested basis set is 6-311++G(d,p)
 There are 61 shells and 169 basis functions
 A cutoff of  1.0D-11 yielded   1566 shell pairs
 There are     12660 function pairs (     14032 Cartesian)
 Smallest overlap matrix eigenvalue = 6.05E-05
 Guess MOs from SCF MO coefficient file

 -----------------------------------------------------------------------
  General SCF calculation program by
  Eric Jon Sundstrom, Paul Horn, Yuezhi Mao, Dmitri Zuev, Alec White,
  David Stuck, Shaama M.S., Shane Yost, Joonho Lee, David Small,
  Daniel Levine, Susi Lehtola, Hugh Burton, Evgeny Epifanovsky
 -----------------------------------------------------------------------
 Exchange:     0.2000 Hartree-Fock + 0.0800 Slater + 0.7200 B88
 Correlation:  0.1900 VWN1RPA + 0.8100 LYP
 Using SG-1 standard quadrature grid
 using 4 threads for integral computing
 -------------------------------------------------------
 OpenMP Integral computing Module                
 Release: version 2.0, May 2017, Q-Chem Inc. Pleasanton 
 -------------------------------------------------------
 -------------------------------------------------------
 OpenMP BLAS3 based DFT computing Module                
 Release: version 1.0, May 2013, Q-Chem Inc. Pittsburgh 
 -------------------------------------------------------
 A restricted SCF calculation will be
 performed using DIIS
 SCF converges when DIIS error is below 1.0e-08
 ---------------------------------------
  Cycle       Energy         DIIS error
 ---------------------------------------
    1   -5324.9541379234      4.86e-06  
    2   -5324.9541380092      2.04e-06  
    3   -5324.9541379946      2.88e-06  
    4   -5324.9541380228      4.15e-07  
    5   -5324.9541380232      1.55e-07  
    6   -5324.9541380233      2.80e-08  
    7   -5324.9541380232      8.22e-09  Convergence criterion met
 ---------------------------------------
 SCF time:   CPU 20.80s  wall 5.00s 
 SCF   energy in the final basis set =    -5324.9541380232
 Total energy in the final basis set =    -5324.9541380232

 --------------------------------------------------------------
             Orbital Energies (a.u.) and Symmetries
 --------------------------------------------------------------

 Alpha MOs, Restricted
 -- Occupied --                  
-482.86 -482.86  -62.51  -62.51  -56.33  -56.33  -56.33  -56.33
  1 A'    2 A'    3 A'    4 A'    5 A'    6 A'    7 A'    1 A"                 
-56.328 -56.328 -24.720 -10.293 -10.291  -8.722  -8.720  -6.555
  2 A"    8 A'    9 A'   10 A'   11 A'   12 A'   13 A'   14 A'                 
 -6.553  -6.540  -6.540  -6.538  -6.538  -2.666  -2.663  -2.661
 15 A'   16 A'    3 A"    4 A"   17 A'   18 A'   19 A'   20 A'                 
 -2.661  -2.659  -2.659  -2.650  -2.650  -2.648  -2.648  -1.260
  5 A"    6 A"   21 A'    7 A"   22 A'    8 A"   23 A'   24 A'                 
 -0.886  -0.805  -0.761  -0.615  -0.559  -0.508  -0.497  -0.431
 25 A'   26 A'   27 A'   28 A'   29 A'   30 A'    9 A"   31 A'                 
 -0.414  -0.387  -0.332  -0.318  -0.306  -0.267
 32 A'   10 A"   33 A'   11 A"   34 A'   12 A"                                 
 -- Virtual --                   
 -0.058  -0.035  -0.031   0.000   0.020   0.034   0.047   0.055
 35 A'   13 A"   36 A'   37 A'   38 A'   39 A'   14 A"   40 A'                 
  0.058   0.069   0.074   0.080   0.093   0.112   0.124   0.126
 41 A'   42 A'   15 A"   16 A"   43 A'   44 A'   45 A'   46 A'                 
  0.137   0.141   0.158   0.183   0.213   0.244   0.264   0.286
 17 A"   47 A'   48 A'   49 A'   50 A'   51 A'   18 A"   52 A'                 
  0.310   0.320   0.369   0.393   0.394   0.406   0.431   0.433
 53 A'   54 A'   55 A'   56 A'   57 A'   19 A"   58 A'   20 A"                 
  0.442   0.485   0.495   0.507   0.510   0.517   0.558   0.558
 59 A'   60 A'   21 A"   61 A'   22 A"   23 A"   24 A"   62 A'                 
  0.567   0.600   0.604   0.615   0.646   0.709   0.744   0.745
 25 A"   63 A'   64 A'   65 A'   66 A'   67 A'   68 A'   26 A"                 
  0.789   0.838   0.857   0.927   0.994   1.021   1.091   1.164
 69 A'   70 A'   71 A'   72 A'   73 A'   74 A'   27 A"   28 A"                 
  1.337   1.345   1.398   1.447   1.480   1.561   1.600   1.766
 75 A'   29 A"   76 A'   30 A"   77 A'   78 A'   79 A'   31 A"                 
  1.769   1.848   1.907   1.950   1.994   2.008   2.023   2.069
 80 A'   81 A'   82 A'   32 A"   33 A"   83 A'   34 A"   84 A'                 
  2.119   2.173   2.230   2.278   2.582   2.617   2.631   2.804
 85 A'   86 A'   87 A'   88 A'   89 A'   90 A'   35 A"   36 A"                 
  2.965   3.101   3.240   3.687   3.760   3.785   3.960   3.981
 91 A'   92 A'   93 A'   94 A'   37 A"   95 A'   38 A"   39 A"                 
  3.983   4.013   4.019   4.029   4.063   4.088   4.111   4.219
 40 A"   96 A'   97 A'   41 A"   98 A'   42 A"   99 A'  100 A'                 
  4.366   4.392   4.790   6.260   6.339   6.526   6.662   6.692
101 A'  102 A'  103 A'   43 A"  104 A'  105 A'  106 A'  107 A'                 
  7.533   7.540   7.561   7.586   7.680   7.692  23.438  24.136
 44 A"   45 A"  108 A'  109 A'  110 A'  111 A'  112 A'  113 A'                 
 47.862  47.928  66.737 289.727 289.736 289.755 289.789 289.897
114 A'  115 A'  116 A'   46 A"   47 A"  117 A'  118 A'  119 A'                 
289.9091020.6441020.727
120 A'  121 A'  122 A'                                                         

 Beta MOs, Restricted
 -- Occupied --                  
-482.86 -482.86  -62.51  -62.51  -56.33  -56.33  -56.33  -56.33
  1 A'    2 A'    3 A'    4 A'    5 A'    6 A'    7 A'    1 A"                 
-56.328 -56.328 -24.720 -10.293 -10.291  -8.722  -8.720  -6.555
  2 A"    8 A'    9 A'   10 A'   11 A'   12 A'   13 A'   14 A'                 
 -6.553  -6.540  -6.540  -6.538  -6.538  -2.666  -2.663  -2.661
 15 A'   16 A'    3 A"    4 A"   17 A'   18 A'   19 A'   20 A'                 
 -2.661  -2.659  -2.659  -2.650  -2.650  -2.648  -2.648  -1.260
  5 A"    6 A"   21 A'    7 A"   22 A'    8 A"   23 A'   24 A'                 
 -0.886  -0.805  -0.761  -0.615  -0.559  -0.508  -0.497  -0.431
 25 A'   26 A'   27 A'   28 A'   29 A'   30 A'    9 A"   31 A'                 
 -0.414  -0.387  -0.332  -0.318  -0.306  -0.267
 32 A'   10 A"   33 A'   11 A"   34 A'   12 A"                                 
 -- Virtual --                   
 -0.058  -0.035  -0.031   0.000   0.020   0.034   0.047   0.055
 35 A'   13 A"   36 A'   37 A'   38 A'   39 A'   14 A"   40 A'                 
  0.058   0.069   0.074   0.080   0.093   0.112   0.124   0.126
 41 A'   42 A'   15 A"   16 A"   43 A'   44 A'   45 A'   46 A'                 
  0.137   0.141   0.158   0.183   0.213   0.244   0.264   0.286
 17 A"   47 A'   48 A'   49 A'   50 A'   51 A'   18 A"   52 A'                 
  0.310   0.320   0.369   0.393   0.394   0.406   0.431   0.433
 53 A'   54 A'   55 A'   56 A'   57 A'   19 A"   58 A'   20 A"                 
  0.442   0.485   0.495   0.507   0.510   0.517   0.558   0.558
 59 A'   60 A'   21 A"   61 A'   22 A"   23 A"   24 A"   62 A'                 
  0.567   0.600   0.604   0.615   0.646   0.709   0.744   0.745
 25 A"   63 A'   64 A'   65 A'   66 A'   67 A'   68 A'   26 A"                 
  0.789   0.838   0.857   0.927   0.994   1.021   1.091   1.164
 69 A'   70 A'   71 A'   72 A'   73 A'   74 A'   27 A"   28 A"                 
  1.337   1.345   1.398   1.447   1.480   1.561   1.600   1.766
 75 A'   29 A"   76 A'   30 A"   77 A'   78 A'   79 A'   31 A"                 
  1.769   1.848   1.907   1.950   1.994   2.008   2.023   2.069
 80 A'   81 A'   82 A'   32 A"   33 A"   83 A'   34 A"   84 A'                 
  2.119   2.173   2.230   2.278   2.582   2.617   2.631   2.804
 85 A'   86 A'   87 A'   88 A'   89 A'   90 A'   35 A"   36 A"                 
  2.965   3.101   3.240   3.687   3.760   3.785   3.960   3.981
 91 A'   92 A'   93 A'   94 A'   37 A"   95 A'   38 A"   39 A"                 
  3.983   4.013   4.019   4.029   4.063   4.088   4.111   4.219
 40 A"   96 A'   97 A'   41 A"   98 A'   42 A"   99 A'  100 A'                 
  4.366   4.392   4.790   6.260   6.339   6.526   6.662   6.692
101 A'  102 A'  103 A'   43 A"  104 A'  105 A'  106 A'  107 A'                 
  7.533   7.540   7.561   7.586   7.680   7.692  23.438  24.136
 44 A"   45 A"  108 A'  109 A'  110 A'  111 A'  112 A'  113 A'                 
 47.862  47.928  66.737 289.727 289.736 289.755 289.789 289.897
114 A'  115 A'  116 A'   46 A"   47 A"  117 A'  118 A'  119 A'                 
289.9091020.6441020.727
120 A'  121 A'  122 A'                                                         
 --------------------------------------------------------------

          Ground-State Mulliken Net Atomic Charges

     Atom                 Charge (a.u.)
  ----------------------------------------
      1 F                    -0.099290
      2 Br                    0.000603
      3 H                     0.197452
      4 Br                   -0.098827
      5 C                    -0.150229
      6 C                     0.150291
  ----------------------------------------
  Sum of atomic charges =     0.000000

 -----------------------------------------------------------------
                    Cartesian Multipole Moments
 -----------------------------------------------------------------
    Charge (ESU x 10^10)
                 0.0000
    Dipole Moment (Debye)
         X      -0.0048      Y      -1.1494      Z      -0.0000
       Tot       1.1494
    Quadrupole Moments (Debye-Ang)
        XX     -54.0607     XY      -3.3297     YY     -49.5100
        XZ       0.0000     YZ       0.0000     ZZ     -54.3295
    Octopole Moments (Debye-Ang^2)
       XXX     -74.1352    XXY      -6.5818    XYY     -21.8004
       YYY      21.1165    XXZ       0.0000    XYZ       0.0000
       YYZ      -0.0000    XZZ     -21.3518    YZZ       6.9722
       ZZZ       0.0000
    Hexadecapole Moments (Debye-Ang^3)
      XXXX    -567.4843   XXXY     -72.0059   XXYY    -174.2615
      XYYY     -53.5492   YYYY    -587.5067   XXXZ       0.0000
      XXYZ      -0.0000   XYYZ       0.0000   YYYZ       0.0000
      XXZZ    -100.2466   XYZZ     -17.4579   YYZZ    -118.8563
      XZZZ       0.0000   YZZZ       0.0000   ZZZZ     -63.2609
 -----------------------------------------------------------------
 Calculating analytic gradient of the SCF energy
 Gradient of SCF Energy
            1           2           3           4           5           6
    1   0.0000111  -0.0000549   0.0000381   0.0002337  -0.0000532  -0.0001749
    2   0.0000331   0.0001629  -0.0000102   0.0001790   0.0000280  -0.0003928
    3  -0.0000000   0.0000000   0.0000000  -0.0000000   0.0000000  -0.0000000
 Max gradient component =       3.928E-04
 RMS gradient           =       1.307E-04
 Gradient time:  CPU 9.85 s  wall 2.56 s
 Geometry Optimization Parameters
   NAtoms,    NIC,     NZ,  NCons,   NDum,   NFix, NCnnct, MaxDiis
        6      32       0       0       0       0       0       0

 Cartesian Hessian Update
 Hessian Updated using BFGS Update


** GEOMETRY OPTIMIZATION IN DELOCALIZED INTERNAL COORDINATES **
   Searching for a Minimum

   Optimization Cycle:  18

                       Coordinates (Angstroms)
     ATOM                X               Y               Z
      1  F         2.9705003862    0.2416773486    0.0000000000
      2  Br        0.1683259826    1.5324552450    0.0000000000
      3  H         2.3104890710   -1.6814638047    0.0000000000
      4  Br       -0.6672214980   -1.6069398895    0.0000000000
      5  C         1.9722882498   -0.6539734875    0.0000000000
      6  C         0.6961069864   -0.2832977385    0.0000000000
   Point Group: cs    Number of degrees of freedom:     9


   Energy is  -5324.954138023

 Hessian Updated using BFGS Update

  9 Hessian modes will be used to form the next step
  Hessian Eigenvalues:
     0.046867    0.147079    0.187727    0.220124    0.254811    0.345211
     0.443468    0.544343    0.813227

 Minimum Search - Taking Simple RFO Step
 Searching for Lamda that Minimizes Along All modes
 Value Taken    Lamda =   0.00000000
 Step Taken.  Stepsize is  0.001011

                             Maximum     Tolerance    Cnvgd?
         Gradient           0.000237      0.000300     YES
         Displacement       0.000747      0.001200     YES
         Energy change     -0.000000      0.000001     YES


                       Distance Matrix (Angstroms)
             F (  1)   Br(  2)   H (  3)   Br(  4)   C (  5)
   Br(  2)  3.085172
   H (  3)  2.033245  3.862401
   Br(  4)  4.080491  3.248683  2.978643
   C (  5)  1.341126  2.834564  1.081719  2.806271
   C (  6)  2.334195  1.890902  2.135673  1.900182  1.328924

 Final energy is   -5324.9541380231958     


 ******************************
 **  OPTIMIZATION CONVERGED  **
 ******************************

                       Coordinates (Angstroms)
     ATOM                X               Y               Z
      1  F         2.9705003862    0.2416773486    0.0000000000
      2  Br        0.1683259826    1.5324552450    0.0000000000
      3  H         2.3104890710   -1.6814638047    0.0000000000
      4  Br       -0.6672214980   -1.6069398895    0.0000000000
      5  C         1.9722882498   -0.6539734875    0.0000000000
      6  C         0.6961069864   -0.2832977385    0.0000000000

Z-matrix Print:
$molecule
0 1
Br
C  1 1.890902
C  2 1.328924 1 122.403757
H  3 1.081719 2 124.415388 1 -180.000000 0
F  3 1.341126 2 121.903492 1 -0.000000 0
Br 2 1.900182 1 117.946359 3 -180.000000 0
$end


 --------------------------------------------------------------
             Orbital Energies (a.u.) and Symmetries
 --------------------------------------------------------------

 Alpha MOs, Restricted
 -- Occupied --                  
-482.86 -482.86  -62.51  -62.51  -56.33  -56.33  -56.33  -56.33
  1 A'    2 A'    3 A'    4 A'    5 A'    6 A'    7 A'    1 A"                 
-56.328 -56.328 -24.720 -10.293 -10.291  -8.722  -8.720  -6.555
  2 A"    8 A'    9 A'   10 A'   11 A'   12 A'   13 A'   14 A'                 
 -6.553  -6.540  -6.540  -6.538  -6.538  -2.666  -2.663  -2.661
 15 A'   16 A'    3 A"    4 A"   17 A'   18 A'   19 A'   20 A'                 
 -2.661  -2.659  -2.659  -2.650  -2.650  -2.648  -2.648  -1.260
  5 A"    6 A"   21 A'    7 A"   22 A'    8 A"   23 A'   24 A'                 
 -0.886  -0.805  -0.761  -0.615  -0.559  -0.508  -0.497  -0.431
 25 A'   26 A'   27 A'   28 A'   29 A'   30 A'    9 A"   31 A'                 
 -0.414  -0.387  -0.332  -0.318  -0.306  -0.267
 32 A'   10 A"   33 A'   11 A"   34 A'   12 A"                                 
 -- Virtual --                   
 -0.058  -0.035  -0.031   0.000   0.020   0.034   0.047   0.055
 35 A'   13 A"   36 A'   37 A'   38 A'   39 A'   14 A"   40 A'                 
  0.058   0.069   0.074   0.080   0.093   0.112   0.124   0.126
 41 A'   42 A'   15 A"   16 A"   43 A'   44 A'   45 A'   46 A'                 
  0.137   0.141   0.158   0.183   0.213   0.244   0.264   0.286
 17 A"   47 A'   48 A'   49 A'   50 A'   51 A'   18 A"   52 A'                 
  0.310   0.320   0.369   0.393   0.394   0.406   0.431   0.433
 53 A'   54 A'   55 A'   56 A'   57 A'   19 A"   58 A'   20 A"                 
  0.442   0.485   0.495   0.507   0.510   0.517   0.558   0.558
 59 A'   60 A'   21 A"   61 A'   22 A"   23 A"   24 A"   62 A'                 
  0.567   0.600   0.604   0.615   0.646   0.709   0.744   0.745
 25 A"   63 A'   64 A'   65 A'   66 A'   67 A'   68 A'   26 A"                 
  0.789   0.838   0.857   0.927   0.994   1.021   1.091   1.164
 69 A'   70 A'   71 A'   72 A'   73 A'   74 A'   27 A"   28 A"                 
  1.337   1.345   1.398   1.447   1.480   1.561   1.600   1.766
 75 A'   29 A"   76 A'   30 A"   77 A'   78 A'   79 A'   31 A"                 
  1.769   1.848   1.907   1.950   1.994   2.008   2.023   2.069
 80 A'   81 A'   82 A'   32 A"   33 A"   83 A'   34 A"   84 A'                 
  2.119   2.173   2.230   2.278   2.582   2.617   2.631   2.804
 85 A'   86 A'   87 A'   88 A'   89 A'   90 A'   35 A"   36 A"                 
  2.965   3.101   3.240   3.687   3.760   3.785   3.960   3.981
 91 A'   92 A'   93 A'   94 A'   37 A"   95 A'   38 A"   39 A"                 
  3.983   4.013   4.019   4.029   4.063   4.088   4.111   4.219
 40 A"   96 A'   97 A'   41 A"   98 A'   42 A"   99 A'  100 A'                 
  4.366   4.392   4.790   6.260   6.339   6.526   6.662   6.692
101 A'  102 A'  103 A'   43 A"  104 A'  105 A'  106 A'  107 A'                 
  7.533   7.540   7.561   7.586   7.680   7.692  23.438  24.136
 44 A"   45 A"  108 A'  109 A'  110 A'  111 A'  112 A'  113 A'                 
 47.862  47.928  66.737 289.727 289.736 289.755 289.789 289.897
114 A'  115 A'  116 A'   46 A"   47 A"  117 A'  118 A'  119 A'                 
289.9091020.6441020.727
120 A'  121 A'  122 A'                                                         

 Beta MOs, Restricted
 -- Occupied --                  
-482.86 -482.86  -62.51  -62.51  -56.33  -56.33  -56.33  -56.33
  1 A'    2 A'    3 A'    4 A'    5 A'    6 A'    7 A'    1 A"                 
-56.328 -56.328 -24.720 -10.293 -10.291  -8.722  -8.720  -6.555
  2 A"    8 A'    9 A'   10 A'   11 A'   12 A'   13 A'   14 A'                 
 -6.553  -6.540  -6.540  -6.538  -6.538  -2.666  -2.663  -2.661
 15 A'   16 A'    3 A"    4 A"   17 A'   18 A'   19 A'   20 A'                 
 -2.661  -2.659  -2.659  -2.650  -2.650  -2.648  -2.648  -1.260
  5 A"    6 A"   21 A'    7 A"   22 A'    8 A"   23 A'   24 A'                 
 -0.886  -0.805  -0.761  -0.615  -0.559  -0.508  -0.497  -0.431
 25 A'   26 A'   27 A'   28 A'   29 A'   30 A'    9 A"   31 A'                 
 -0.414  -0.387  -0.332  -0.318  -0.306  -0.267
 32 A'   10 A"   33 A'   11 A"   34 A'   12 A"                                 
 -- Virtual --                   
 -0.058  -0.035  -0.031   0.000   0.020   0.034   0.047   0.055
 35 A'   13 A"   36 A'   37 A'   38 A'   39 A'   14 A"   40 A'                 
  0.058   0.069   0.074   0.080   0.093   0.112   0.124   0.126
 41 A'   42 A'   15 A"   16 A"   43 A'   44 A'   45 A'   46 A'                 
  0.137   0.141   0.158   0.183   0.213   0.244   0.264   0.286
 17 A"   47 A'   48 A'   49 A'   50 A'   51 A'   18 A"   52 A'                 
  0.310   0.320   0.369   0.393   0.394   0.406   0.431   0.433
 53 A'   54 A'   55 A'   56 A'   57 A'   19 A"   58 A'   20 A"                 
  0.442   0.485   0.495   0.507   0.510   0.517   0.558   0.558
 59 A'   60 A'   21 A"   61 A'   22 A"   23 A"   24 A"   62 A'                 
  0.567   0.600   0.604   0.615   0.646   0.709   0.744   0.745
 25 A"   63 A'   64 A'   65 A'   66 A'   67 A'   68 A'   26 A"                 
  0.789   0.838   0.857   0.927   0.994   1.021   1.091   1.164
 69 A'   70 A'   71 A'   72 A'   73 A'   74 A'   27 A"   28 A"                 
  1.337   1.345   1.398   1.447   1.480   1.561   1.600   1.766
 75 A'   29 A"   76 A'   30 A"   77 A'   78 A'   79 A'   31 A"                 
  1.769   1.848   1.907   1.950   1.994   2.008   2.023   2.069
 80 A'   81 A'   82 A'   32 A"   33 A"   83 A'   34 A"   84 A'                 
  2.119   2.173   2.230   2.278   2.582   2.617   2.631   2.804
 85 A'   86 A'   87 A'   88 A'   89 A'   90 A'   35 A"   36 A"                 
  2.965   3.101   3.240   3.687   3.760   3.785   3.960   3.981
 91 A'   92 A'   93 A'   94 A'   37 A"   95 A'   38 A"   39 A"                 
  3.983   4.013   4.019   4.029   4.063   4.088   4.111   4.219
 40 A"   96 A'   97 A'   41 A"   98 A'   42 A"   99 A'  100 A'                 
  4.366   4.392   4.790   6.260   6.339   6.526   6.662   6.692
101 A'  102 A'  103 A'   43 A"  104 A'  105 A'  106 A'  107 A'                 
  7.533   7.540   7.561   7.586   7.680   7.692  23.438  24.136
 44 A"   45 A"  108 A'  109 A'  110 A'  111 A'  112 A'  113 A'                 
 47.862  47.928  66.737 289.727 289.736 289.755 289.789 289.897
114 A'  115 A'  116 A'   46 A"   47 A"  117 A'  118 A'  119 A'                 
289.9091020.6441020.727
120 A'  121 A'  122 A'                                                         
 --------------------------------------------------------------

          Ground-State Mulliken Net Atomic Charges

     Atom                 Charge (a.u.)
  ----------------------------------------
      1 F                    -0.099290
      2 Br                    0.000603
      3 H                     0.197452
      4 Br                   -0.098827
      5 C                    -0.150229
      6 C                     0.150291
  ----------------------------------------
  Sum of atomic charges =     0.000000

 -----------------------------------------------------------------
                    Cartesian Multipole Moments
 -----------------------------------------------------------------
    Charge (ESU x 10^10)
                 0.0000
    Dipole Moment (Debye)
         X      -0.0048      Y      -1.1494      Z      -0.0000
       Tot       1.1494
    Quadrupole Moments (Debye-Ang)
        XX     -54.0607     XY      -3.3297     YY     -49.5100
        XZ       0.0000     YZ       0.0000     ZZ     -54.3295
    Octopole Moments (Debye-Ang^2)
       XXX     -74.1352    XXY      -6.5818    XYY     -21.8004
       YYY      21.1165    XXZ       0.0000    XYZ       0.0000
       YYZ      -0.0000    XZZ     -21.3518    YZZ       6.9722
       ZZZ       0.0000
    Hexadecapole Moments (Debye-Ang^3)
      XXXX    -567.4843   XXXY     -72.0059   XXYY    -174.2615
      XYYY     -53.5492   YYYY    -587.5067   XXXZ       0.0000
      XXYZ      -0.0000   XYYZ       0.0000   YYYZ       0.0000
      XXZZ    -100.2466   XYZZ     -17.4579   YYZZ    -118.8563
      XZZZ       0.0000   YZZZ       0.0000   ZZZZ     -63.2609
 -----------------------------------------------------------------
Archival summary:
1\1\TWL01\OPT\ProcedureUnspecified\BasisUnspecified\r2121\taweetha\MonAug2722:32:122018MonAug2722:32:122018\0\\#,OPT,ProcedureUnspecified,BasisUnspecified,\\0,1\Br\C,1,1.8909\C,2,1.32892,1,122.404\H,3,1.08172,2,124.415,1,-180,0\F,3,1.34113,2,121.903,1,-0,0\Br,2,1.90018,1,117.946,3,-180,0\\\@

 Total job time:  210.93s(wall), 796.60s(cpu) 
 Mon Aug 27 22:32:12 2018

        *************************************************************
        *                                                           *
        *  Thank you very much for using Q-Chem.  Have a nice day.  *
        *                                                           *
        *************************************************************


 
User input: 2 of 2 
 
Q-Chem Developer Version!
                  Welcome to Q-Chem
     A Quantum Leap Into The Future Of Chemistry


 Q-Chem 5.1, Q-Chem, Inc., Pleasanton, CA (2018)

 Yihan Shao,  Zhengting Gan,  E. Epifanovsky,  A. T. B. Gilbert,  M. Wormit,  
 J. Kussmann,  A. W. Lange,  A. Behn,  Jia Deng,  Xintian Feng,  D. Ghosh,  
 M. Goldey,  P. R. Horn,  L. D. Jacobson,  I. Kaliman,  T. Kus,  A. Landau,  
 Jie Liu,  E. I. Proynov,  R. M. Richard,  R. P. Steele,  E. J. Sundstrom,  
 H. L. Woodcock III,  P. M. Zimmerman,  D. Zuev,  B. Albrecht,  E. Alguire,  
 S. A. Baeppler,  D. Barton,  Z. Benda,  Y. A. Bernard,  E. J. Berquist,  
 K. B. Bravaya,  H. Burton,  D. Casanova,  Chun-Min Chang,  Yunqing Chen,  
 A. Chien,  K. D. Closser,  M. P. Coons,  S. Coriani,  S. Dasgupta,  
 A. L. Dempwolff,  M. Diedenhofen,  Hainam Do,  R. G. Edgar,  Po-Tung Fang,  
 S. Faraji,  S. Fatehi,  Qingguo Feng,  K. D. Fenk,  J. Fosso-Tande,  
 Qinghui Ge,  A. Ghysels,  G. Gidofalvi,  J. Gomes,  J. Gonthier,  A. Gunina,  
 D. Hait,  M. W. D. Hanson-Heine,  P. H. P. Harbach,  A. W. Hauser,  
 J. E. Herr,  E. G. Hohenstein,  Z. C. Holden,  Kerwin Hui,  B. C. Huynh,  
 T.-C. Jagau,  Hyunjun Ji,  B. Kaduk,  K. Khistyaev,  Jaehoon Kim,  
 P. Klunzinger,  K. Koh,  D. Kosenkov,  L. Koulias,  T. Kowalczyk,  
 C. M. Krauter,  A. Kunitsa,  Ka Un Lao,  A. Laurent,  K. V. Lawler,  
 Joonho Lee,  D. Lefrancois,  S. Lehtola,  D. S. Levine,  Yi-Pei Li,  
 You-Sheng Lin,  Fenglai Liu,  E. Livshits,  A. Luenser,  P. Manohar,  
 E. Mansoor,  S. F. Manzer,  Shan-Ping Mao,  Yuezhi Mao,  N. Mardirossian,  
 A. V. Marenich,  T. Markovich,  L. A. Martinez-Martinez,  S. A. Maurer,  
 N. J. Mayhall,  S. C. McKenzie,  J.-M. Mewes,  A. F. Morrison,  
 J. W. Mullinax,  K. Nanda,  T. S. Nguyen-Beck,  R. Olivares-Amaya,  
 J. A. Parkhill,  T. M. Perrine,  F. Plasser,  P. Pokhilko,  S. Prager,  
 A. Prociuk,  E. Ramos,  D. R. Rehn,  F. Rob,  M. Schneider,  N. Sergueev,  
 S. M. Sharada,  S. Sharma,  D. W. Small,  T. Stauch,  T. Stein,  
 Yu-Chuan Su,  A. J. W. Thom,  A. Tkatchenko,  T. Tsuchimochi,  N. M. Tubman,  
 L. Vogt,  M. L. Vidal,  O. Vydrov,  M. A. Watson,  J. Wenzel,  
 M. de Wergifosse,  T. A. Wesolowski,  A. White,  J. Witte,  A. Yamada,  
 Jun Yang,  K. Yao,  S. Yeganeh,  S. R. Yost,  Zhi-Qiang You,  A. Zech,  
 Igor Ying Zhang,  Xing Zhang,  Yan Zhao,  Ying Zhu,  B. R. Brooks,  
 G. K. L. Chan,  C. J. Cramer,  M. S. Gordon,  W. J. Hehre,  A. Klamt,  
 M. W. Schmidt,  C. D. Sherrill,  D. G. Truhlar,  A. Aspuru-Guzik,  R. Baer,  
 A. T. Bell,  N. A. Besley,  Jeng-Da Chai,  A. E. DePrince, III,  
 R. A. DiStasio Jr.,  A. Dreuw,  B. D. Dunietz,  T. R. Furlani,  
 Chao-Ping Hsu,  Yousung Jung,  Jing Kong,  D. S. Lambrecht,  WanZhen Liang,  
 C. Ochsenfeld,  V. A. Rassolov,  L. V. Slipchenko,  J. E. Subotnik,  
 T. Van Voorhis,  J. M. Herbert,  A. I. Krylov,  P. M. W. Gill,  M. Head-Gordon

 Contributors to earlier versions of Q-Chem not listed above: 
 R. D. Adamson,  B. Austin,  J. Baker,  G. J. O. Beran,  K. Brandhorst,  
 S. T. Brown,  E. F. C. Byrd,  A. K. Chakraborty,  C.-L. Cheng,  
 Siu Hung Chien,  D. M. Chipman,  D. L. Crittenden,  H. Dachsel,  
 R. J. Doerksen,  A. D. Dutoi,  L. Fusti-Molnar,  W. A. Goddard III,  
 A. Golubeva-Zadorozhnaya,  S. R. Gwaltney,  G. Hawkins,  A. Heyden,  
 S. Hirata,  G. Kedziora,  F. J. Keil,  C. Kelley,  Jihan Kim,  R. A. King,  
 R. Z. Khaliullin,  P. P. Korambath,  W. Kurlancheek,  A. M. Lee,  M. S. Lee,  
 S. V. Levchenko,  Ching Yeh Lin,  D. Liotard,  R. C. Lochan,  I. Lotan,  
 P. E. Maslen,  N. Nair,  D. P. O'Neill,  D. Neuhauser,  E. Neuscamman,  
 C. M. Oana,  R. Olson,  B. Peters,  R. Peverati,  P. A. Pieniazek,  
 Y. M. Rhee,  J. Ritchie,  M. A. Rohrdanz,  E. Rosta,  N. J. Russ,  
 H. F. Schaefer III,  N. E. Schultz,  N. Shenvi,  A. C. Simmonett,  A. Sodt,  
 D. Stuck,  K. S. Thanthiriwatte,  V. Vanovschi,  Tao Wang,  A. Warshel,  
 C. F. Williams,  Q. Wu,  X. Xu,  W. Zhang

 Please cite Q-Chem as follows:
 Y. Shao et al., Mol. Phys. 113, 184-215 (2015)
 DOI: 10.1080/00268976.2014.952696

 Q-Chem 5.1.1 for Intel X86 EM64T Linux

 Parts of Q-Chem use Armadillo 8.300.2 (Tropical Shenanigans).
 http://arma.sourceforge.net/

 Q-Chem begins on Mon Aug 27 22:32:12 2018  

Host: 
0

     Scratch files written to /scratch/taweetham/qchem7635//
The previous job contains 0 fragments, simply inherited here
Input Ideriv = 2
Curr. Ideriv = -1
Max.  Ideriv = 2

Checking the input file for inconsistencies... 	...done.

--------------------------------------------------------------
User input:
--------------------------------------------------------------

$molecule
read
$end

$rem
   SCF_GUESS 	READ
   JOB_TYPE 	FREQUENCY
   BASIS 	6-311++G**
   EXCHANGE 	B3LYP
   MEM_TOTAL	7500	
$end


--------------------------------------------------------------
 ----------------------------------------------------------------
             Standard Nuclear Orientation (Angstroms)
    I     Atom           X                Y                Z
 ----------------------------------------------------------------
    1      F      -1.5267606310    -2.2151863506    -0.0000000000
    2      Br     -1.3713098553     0.8660672940    -0.0000000000
    3      H       0.4832045263    -2.5219874227     0.0000000000
    4      Br      1.7976825839     0.1509251241     0.0000000000
    5      C      -0.2703953545    -1.7459697895    -0.0000000000
    6      C      -0.0071720367    -0.4433752198    -0.0000000000
 ----------------------------------------------------------------
 Molecular Point Group                 Cs    NOp =  2
 Largest Abelian Subgroup              Cs    NOp =  2
 Nuclear Repulsion Energy =   556.1380514360 hartrees
 There are       46 alpha and       46 beta electrons
 Requested basis set is 6-311++G(d,p)
 There are 61 shells and 169 basis functions

 Total QAlloc Memory Limit   7500 MB
 Mega-Array Size       188 MB
 MEM_STATIC part       192 MB

                       Distance Matrix (Angstroms)
             F (  1)   Br(  2)   H (  3)   Br(  4)   C (  5)
   Br(  2)  3.085172
   H (  3)  2.033245  3.862401
   Br(  4)  4.080491  3.248683  2.978643
   C (  5)  1.341126  2.834564  1.081719  2.806271
   C (  6)  2.334195  1.890902  2.135673  1.900182  1.328924

 A cutoff of  1.0D-11 yielded   1566 shell pairs
 There are     12660 function pairs (     14032 Cartesian)

 -------------------------------------------------------
 OpenMP Integral Computing Module                       
 Release: version 1.0, May 2013, Q-Chem Inc. Pittsburgh 
 -------------------------------------------------------
 Integral Job Info:
 Integral job number is                      11
 Integral operator is                         1
 short-range coefficients                     0
 long-range coefficients              100000000
 Omega coefficients                           0
 if combine SR and LR in K                    0
 Integral screening is                        0
 Integral computing path is                   2
 max size of driver memory is            800000
 size of driver memory is                593474
 size of scratch memory is             29623520
 max col of scratch BK array               1296
 max len of scratch array in speh3          155
 max len of scratch index in speh4           18
 max int batch size is                      520
 min int batch size is                       52
 fixed nKL is                                45
 max L of basis functions is                  2
 order of int derivative is                   0
 number of shells is                         61
 number of basis is                         178
 number of cartesian basis is               178
 number of contracted shell pairs          1566
 number of primitive shell pairs           4203
 maxK2 (contraction) of shell pair           36
 max number of K2 of shell pair               1
 max number of CS2 of shell pair            167
 max number of PS2 of shell pair            330
 mem total for path MDJ                  526822
 -------------------------------------------------------
 Smallest overlap matrix eigenvalue = 6.05E-05
 Guess MOs from SCF MO coefficient file

 -----------------------------------------------------------------------
  General SCF calculation program by
  Eric Jon Sundstrom, Paul Horn, Yuezhi Mao, Dmitri Zuev, Alec White,
  David Stuck, Shaama M.S., Shane Yost, Joonho Lee, David Small,
  Daniel Levine, Susi Lehtola, Hugh Burton, Evgeny Epifanovsky
 -----------------------------------------------------------------------
 Exchange:     0.2000 Hartree-Fock + 0.0800 Slater + 0.7200 B88
 Correlation:  0.1900 VWN1RPA + 0.8100 LYP
 Using SG-1 standard quadrature grid
 using 4 threads for integral computing
 -------------------------------------------------------
 OpenMP Integral computing Module                
 Release: version 2.0, May 2017, Q-Chem Inc. Pleasanton 
 -------------------------------------------------------
 -------------------------------------------------------
 OpenMP BLAS3 based DFT computing Module                
 Release: version 1.0, May 2013, Q-Chem Inc. Pittsburgh 
 -------------------------------------------------------
 A restricted SCF calculation will be
 performed using DIIS
 SCF converges when DIIS error is below 1.0e-08
 ---------------------------------------
  Cycle       Energy         DIIS error
 ---------------------------------------
    1   -5323.4274709032      1.89e-02  
    2   -5324.6655061084      9.81e-03  
    3   -5324.6427825262      1.01e-02  
    4   -5324.9451787652      1.62e-03  
    5   -5324.9494796079      1.14e-03  
    6   -5324.9538783758      1.99e-04  
    7   -5324.9539849943      5.60e-05  
    8   -5324.9539900809      1.22e-05  
    9   -5324.9539903093      1.90e-06  
   10   -5324.9539903163      1.31e-06  
   11   -5324.9539903215      2.20e-07  
   12   -5324.9539903216      5.05e-08  
   13   -5324.9539903217      6.74e-09  Convergence criterion met
 ---------------------------------------
 SCF time:   CPU 40.40s  wall 11.00s 
 SCF   energy in the final basis set =    -5324.9539903217
 Total energy in the final basis set =    -5324.9539903217

 --------------------------------------------------------------
             Orbital Energies (a.u.) and Symmetries
 --------------------------------------------------------------

 Alpha MOs, Restricted
 -- Occupied --                  
-482.86 -482.86  -62.51  -62.51  -56.33  -56.33  -56.33  -56.33
  1 A'    2 A'    3 A'    4 A'    5 A'    6 A'    7 A'    1 A"                 
-56.328 -56.328 -24.720 -10.293 -10.291  -8.722  -8.720  -6.555
  2 A"    8 A'    9 A'   10 A'   11 A'   12 A'   13 A'   14 A'                 
 -6.553  -6.540  -6.540  -6.538  -6.538  -2.666  -2.664  -2.661
 15 A'   16 A'    3 A"    4 A"   17 A'   18 A'   19 A'   20 A'                 
 -2.661  -2.659  -2.659  -2.650  -2.650  -2.648  -2.648  -1.260
  5 A"    6 A"   21 A'    7 A"   22 A'    8 A"   23 A'   24 A'                 
 -0.886  -0.805  -0.761  -0.615  -0.559  -0.508  -0.497  -0.432
 25 A'   26 A'   27 A'   28 A'   29 A'   30 A'    9 A"   31 A'                 
 -0.414  -0.387  -0.332  -0.318  -0.306  -0.267
 32 A'   10 A"   33 A'   11 A"   34 A'   12 A"                                 
 -- Virtual --                   
 -0.058  -0.035  -0.031   0.000   0.020   0.034   0.047   0.055
 35 A'   13 A"   36 A'   37 A'   38 A'   39 A'   14 A"   40 A'                 
  0.058   0.069   0.074   0.080   0.093   0.112   0.124   0.126
 41 A'   42 A'   15 A"   16 A"   43 A'   44 A'   45 A'   46 A'                 
  0.137   0.141   0.158   0.183   0.213   0.245   0.264   0.286
 17 A"   47 A'   48 A'   49 A'   50 A'   51 A'   18 A"   52 A'                 
  0.311   0.320   0.369   0.393   0.394   0.406   0.431   0.433
 53 A'   54 A'   55 A'   56 A'   57 A'   19 A"   58 A'   20 A"                 
  0.442   0.485   0.495   0.507   0.510   0.517   0.558   0.559
 59 A'   60 A'   21 A"   61 A'   22 A"   23 A"   24 A"   62 A'                 
  0.567   0.600   0.604   0.615   0.646   0.709   0.744   0.745
 25 A"   63 A'   64 A'   65 A'   66 A'   67 A'   68 A'   26 A"                 
  0.789   0.837   0.857   0.927   0.994   1.021   1.091   1.164
 69 A'   70 A'   71 A'   72 A'   73 A'   74 A'   27 A"   28 A"                 
  1.337   1.345   1.398   1.447   1.480   1.561   1.600   1.766
 75 A'   29 A"   76 A'   30 A"   77 A'   78 A'   79 A'   31 A"                 
  1.769   1.848   1.906   1.950   1.994   2.008   2.023   2.069
 80 A'   81 A'   82 A'   32 A"   33 A"   83 A'   34 A"   84 A'                 
  2.119   2.173   2.230   2.278   2.582   2.617   2.631   2.804
 85 A'   86 A'   87 A'   88 A'   89 A'   90 A'   35 A"   36 A"                 
  2.965   3.101   3.240   3.687   3.760   3.785   3.960   3.981
 91 A'   92 A'   93 A'   94 A'   37 A"   95 A'   38 A"   39 A"                 
  3.983   4.013   4.018   4.029   4.063   4.088   4.111   4.218
 40 A"   96 A'   97 A'   41 A"   98 A'   42 A"   99 A'  100 A'                 
  4.366   4.392   4.790   6.260   6.338   6.526   6.662   6.692
101 A'  102 A'  103 A'   43 A"  104 A'  105 A'  106 A'  107 A'                 
  7.533   7.541   7.561   7.585   7.680   7.692  23.438  24.136
 44 A"   45 A"  108 A'  109 A'  110 A'  111 A'  112 A'  113 A'                 
 47.862  47.928  66.737 289.727 289.736 289.755 289.789 289.897
114 A'  115 A'  116 A'   46 A"   47 A"  117 A'  118 A'  119 A'                 
289.9091020.6441020.727
120 A'  121 A'  122 A'                                                         

 Beta MOs, Restricted
 -- Occupied --                  
-482.86 -482.86  -62.51  -62.51  -56.33  -56.33  -56.33  -56.33
  1 A'    2 A'    3 A'    4 A'    5 A'    6 A'    7 A'    1 A"                 
-56.328 -56.328 -24.720 -10.293 -10.291  -8.722  -8.720  -6.555
  2 A"    8 A'    9 A'   10 A'   11 A'   12 A'   13 A'   14 A'                 
 -6.553  -6.540  -6.540  -6.538  -6.538  -2.666  -2.664  -2.661
 15 A'   16 A'    3 A"    4 A"   17 A'   18 A'   19 A'   20 A'                 
 -2.661  -2.659  -2.659  -2.650  -2.650  -2.648  -2.648  -1.260
  5 A"    6 A"   21 A'    7 A"   22 A'    8 A"   23 A'   24 A'                 
 -0.886  -0.805  -0.761  -0.615  -0.559  -0.508  -0.497  -0.432
 25 A'   26 A'   27 A'   28 A'   29 A'   30 A'    9 A"   31 A'                 
 -0.414  -0.387  -0.332  -0.318  -0.306  -0.267
 32 A'   10 A"   33 A'   11 A"   34 A'   12 A"                                 
 -- Virtual --                   
 -0.058  -0.035  -0.031   0.000   0.020   0.034   0.047   0.055
 35 A'   13 A"   36 A'   37 A'   38 A'   39 A'   14 A"   40 A'                 
  0.058   0.069   0.074   0.080   0.093   0.112   0.124   0.126
 41 A'   42 A'   15 A"   16 A"   43 A'   44 A'   45 A'   46 A'                 
  0.137   0.141   0.158   0.183   0.213   0.245   0.264   0.286
 17 A"   47 A'   48 A'   49 A'   50 A'   51 A'   18 A"   52 A'                 
  0.311   0.320   0.369   0.393   0.394   0.406   0.431   0.433
 53 A'   54 A'   55 A'   56 A'   57 A'   19 A"   58 A'   20 A"                 
  0.442   0.485   0.495   0.507   0.510   0.517   0.558   0.559
 59 A'   60 A'   21 A"   61 A'   22 A"   23 A"   24 A"   62 A'                 
  0.567   0.600   0.604   0.615   0.646   0.709   0.744   0.745
 25 A"   63 A'   64 A'   65 A'   66 A'   67 A'   68 A'   26 A"                 
  0.789   0.837   0.857   0.927   0.994   1.021   1.091   1.164
 69 A'   70 A'   71 A'   72 A'   73 A'   74 A'   27 A"   28 A"                 
  1.337   1.345   1.398   1.447   1.480   1.561   1.600   1.766
 75 A'   29 A"   76 A'   30 A"   77 A'   78 A'   79 A'   31 A"                 
  1.769   1.848   1.906   1.950   1.994   2.008   2.023   2.069
 80 A'   81 A'   82 A'   32 A"   33 A"   83 A'   34 A"   84 A'                 
  2.119   2.173   2.230   2.278   2.582   2.617   2.631   2.804
 85 A'   86 A'   87 A'   88 A'   89 A'   90 A'   35 A"   36 A"                 
  2.965   3.101   3.240   3.687   3.760   3.785   3.960   3.981
 91 A'   92 A'   93 A'   94 A'   37 A"   95 A'   38 A"   39 A"                 
  3.983   4.013   4.018   4.029   4.063   4.088   4.111   4.218
 40 A"   96 A'   97 A'   41 A"   98 A'   42 A"   99 A'  100 A'                 
  4.366   4.392   4.790   6.260   6.338   6.526   6.662   6.692
101 A'  102 A'  103 A'   43 A"  104 A'  105 A'  106 A'  107 A'                 
  7.533   7.541   7.561   7.585   7.680   7.692  23.438  24.136
 44 A"   45 A"  108 A'  109 A'  110 A'  111 A'  112 A'  113 A'                 
 47.862  47.928  66.737 289.727 289.736 289.755 289.789 289.897
114 A'  115 A'  116 A'   46 A"   47 A"  117 A'  118 A'  119 A'                 
289.9091020.6441020.727
120 A'  121 A'  122 A'                                                         
 --------------------------------------------------------------

          Ground-State Mulliken Net Atomic Charges

     Atom                 Charge (a.u.)
  ----------------------------------------
      1 F                    -0.099185
      2 Br                    0.000006
      3 H                     0.197463
      4 Br                   -0.098655
      5 C                    -0.152784
      6 C                     0.153154
  ----------------------------------------
  Sum of atomic charges =     0.000000

 -----------------------------------------------------------------
                    Cartesian Multipole Moments
 -----------------------------------------------------------------
    Charge (ESU x 10^10)
                 0.0000
    Dipole Moment (Debye)
         X       1.0222      Y      -0.5299      Z       0.0000
       Tot       1.1514
    Quadrupole Moments (Debye-Ang)
        XX     -53.0935     XY      -3.4909     YY     -50.6708
        XZ       0.0000     YZ      -0.0000     ZZ     -54.3306
    Octopole Moments (Debye-Ang^2)
       XXX       9.9828    XXY      16.1275    XYY       5.8631
       YYY      12.7623    XXZ       0.0000    XYZ       0.0000
       YYZ      -0.0000    XZZ       0.2145    YZZ       5.5942
       ZZZ       0.0000
    Hexadecapole Moments (Debye-Ang^3)
      XXXX    -655.3815   XXXY     -12.7463   XXYY    -185.3605
      XYYY     -31.0934   YYYY    -397.7959   XXXZ      -0.0000
      XXYZ      -0.0000   XYYZ      -0.0000   YYYZ       0.0000
      XXZZ    -128.9501   XYZZ      -0.8138   YYZZ     -81.4487
      XZZZ      -0.0000   YZZZ      -0.0000   ZZZZ     -63.2629
 -----------------------------------------------------------------
 Calculating MO derivatives via CPSCF
 D1JvT checksum  = 283248 21353.1148489456
 D1KAT checksum  = 648072 1073.0781860170
   1         3          18      0.116654    0.032825
   2         3          18      0.014307    0.004267
   3         3          18      0.001941    0.000592
   4         3          18      0.000192    0.000071
   5        19           2      0.000009    0.000005
   6        21           0      0.000000    0.000000    Roots Converged
 Time for AOints: 10.9 s (CPU) 2.8 s (wall)
 ------------------------------------------------------------------------------
                     AOints        : Timing summary (seconds)
 ------------------------------------------------------------------------------
     job step          cpu (% of tot)      sys (% of tot)     wall (% of tot)
 ------------------------------------------------------------------------------
  cpscf_lag         0.5951E+02 (33.1)   0.7000E-05 (23.3)   0.1524E+02 (32.6)
  iterzp            0.1094E+03 (60.8)   0.2300E-04 (76.7)   0.2852E+02 (61.1)
  make_fx           0.0000E+00 ( 0.0)   0.0000E+00 ( 0.0)   0.0000E+00 ( 0.0)
  AOints            0.1085E+02 ( 6.0)   0.0000E+00 ( 0.0)   0.2752E+01 ( 5.9)
 ------------------------------------------------------------------------------
   Grand Totals     0.1800E+03          0.3000E-04          0.4670E+02
 ------------------------------------------------------------------------------
 Calculating analytic Hessian of the SCF energy
 Polarizability Matrix (a.u.)
            1           2           3
    1 -77.2356033   1.0495399  -0.0000000
    2   1.0495399 -69.8952143   0.0000000
    3  -0.0000000   0.0000000 -40.0260574

 Direct stationary perturbation theory relativistic correction:

 rels  =      33.654591978009
 relv  =    -114.187257595087
 rel2e =      18.252630142462
 E_rel =     -62.280035474616

 Hessian of the SCF Energy
            1           2           3           4           5           6
    1   0.3597749   0.1161711  -0.0000000   0.0052539  -0.0007716   0.0000000
    2   0.1161711   0.1094847  -0.0000000  -0.0019045  -0.0005798   0.0000000
    3  -0.0000000  -0.0000000   0.0201119   0.0000000  -0.0000000  -0.0039689
    4   0.0052539  -0.0019045   0.0000000   0.1265104  -0.0969498   0.0000000
    5  -0.0007716  -0.0005798  -0.0000000  -0.0969498   0.1222551   0.0000000
    6   0.0000000   0.0000000  -0.0039689   0.0000000   0.0000000   0.0067259
    7  -0.0364222   0.0126071  -0.0000000   0.0010902  -0.0026505   0.0000000
    8  -0.0178487   0.0122302  -0.0000000  -0.0005154  -0.0021783  -0.0000000
    9   0.0000000   0.0000000   0.0049580  -0.0000000   0.0000000   0.0051701
   10  -0.0020714  -0.0032631   0.0000000  -0.0281684   0.0055215  -0.0000000
   11  -0.0031873  -0.0038891  -0.0000000   0.0102912   0.0037225  -0.0000000
   12   0.0000000   0.0000000   0.0065419   0.0000000  -0.0000000   0.0021554
   13  -0.2967105  -0.0753472   0.0000000  -0.0116378   0.0324414  -0.0000000
   14  -0.0780417  -0.1012758   0.0000000   0.0092306  -0.0223904   0.0000000
   15   0.0000000   0.0000000  -0.0359017   0.0000000  -0.0000000   0.0061741
   16  -0.0298246  -0.0482634  -0.0000000  -0.0930484   0.0624089   0.0000000
   17  -0.0163218  -0.0159702   0.0000000   0.0798478  -0.1008291  -0.0000000
   18  -0.0000000  -0.0000000   0.0082588  -0.0000000   0.0000000  -0.0162565
            7           8           9          10          11          12
    1  -0.0364222  -0.0178487   0.0000000  -0.0020714  -0.0031873   0.0000000
    2   0.0126071   0.0122302   0.0000000  -0.0032631  -0.0038891   0.0000000
    3  -0.0000000  -0.0000000   0.0049580   0.0000000  -0.0000000   0.0065419
    4   0.0010902  -0.0005154  -0.0000000  -0.0281684   0.0102912   0.0000000
    5  -0.0026505  -0.0021783   0.0000000   0.0055215   0.0037225  -0.0000000
    6   0.0000000  -0.0000000   0.0051701  -0.0000000  -0.0000000   0.0021554
    7   0.2073468  -0.1515604   0.0000000   0.0000332  -0.0016449  -0.0000000
    8  -0.1515604   0.2192628  -0.0000000  -0.0002344  -0.0001915   0.0000000
    9   0.0000000  -0.0000000   0.0199542  -0.0000000  -0.0000000  -0.0022361
   10   0.0000332  -0.0002344  -0.0000000   0.1936076   0.0574633  -0.0000000
   11  -0.0016449  -0.0001915  -0.0000000   0.0574633   0.0469599   0.0000000
   12  -0.0000000   0.0000000  -0.0022361  -0.0000000   0.0000000   0.0070268
   13  -0.1792278   0.1518022  -0.0000000  -0.0197638  -0.0252748   0.0000000
   14   0.1487660  -0.2160885   0.0000000  -0.0057795  -0.0036526  -0.0000000
   15   0.0000000  -0.0000000  -0.0343505   0.0000000  -0.0000000   0.0004141
   16   0.0071798   0.0183567   0.0000000  -0.1436373  -0.0376475  -0.0000000
   17  -0.0055173  -0.0130346   0.0000000  -0.0537078  -0.0429491  -0.0000000
   18  -0.0000000   0.0000000   0.0065043  -0.0000000   0.0000000  -0.0139022
           13          14          15          16          17          18
    1  -0.2967105  -0.0780417   0.0000000  -0.0298246  -0.0163218  -0.0000000
    2  -0.0753472  -0.1012758   0.0000000  -0.0482634  -0.0159702  -0.0000000
    3   0.0000000   0.0000000  -0.0359017  -0.0000000   0.0000000   0.0082588
    4  -0.0116378   0.0092306   0.0000000  -0.0930484   0.0798478  -0.0000000
    5   0.0324414  -0.0223904  -0.0000000   0.0624089  -0.1008291   0.0000000
    6  -0.0000000   0.0000000   0.0061741   0.0000000  -0.0000000  -0.0162565
    7  -0.1792278   0.1487660   0.0000000   0.0071798  -0.0055173  -0.0000000
    8   0.1518022  -0.2160885  -0.0000000   0.0183567  -0.0130346   0.0000000
    9  -0.0000000   0.0000000  -0.0343505   0.0000000   0.0000000   0.0065043
   10  -0.0197638  -0.0057795   0.0000000  -0.1436373  -0.0537078  -0.0000000
   11  -0.0252748  -0.0036526  -0.0000000  -0.0376475  -0.0429491   0.0000000
   12   0.0000000  -0.0000000   0.0004141  -0.0000000  -0.0000000  -0.0139022
   13   0.5923954  -0.0025635  -0.0000000  -0.0850555  -0.0810580   0.0000000
   14  -0.0025635   0.8709123  -0.0000000  -0.0716118  -0.5275049   0.0000000
   15  -0.0000000  -0.0000000   0.1094598   0.0000000   0.0000000  -0.0457957
   16  -0.0850555  -0.0716118   0.0000000   0.3443860   0.0767571  -0.0000000
   17  -0.0810580  -0.5275049   0.0000000   0.0767571   0.7002879  -0.0000000
   18   0.0000000   0.0000000  -0.0457957  -0.0000000  -0.0000000   0.0611913
 Gradient time:  CPU 271.70 s  wall 70.64 s
 **********************************************************************
 **                                                                  **
 **                       VIBRATIONAL ANALYSIS                       **
 **                       --------------------                       **
 **                                                                  **
 **        VIBRATIONAL FREQUENCIES (CM**-1) AND NORMAL MODES         **
 **     FORCE CONSTANTS (mDYN/ANGSTROM) AND REDUCED MASSES (AMU)     **
 **                  INFRARED INTENSITIES (KM/MOL)                   **
 **                                                                  **
 **********************************************************************


 Mode:                 1                      2                      3
 Frequency:       161.56                 183.88                 243.72
 Force Cnst:      0.3746                 0.4247                 0.2614
 Red. Mass:      24.3575                21.3173                 7.4704
 IR Active:          YES                    YES                    YES
 IR Intens:        1.299                  0.895                  0.865
 Raman Active:       YES                    YES                    YES
               X      Y      Z        X      Y      Z        X      Y      Z
 F         -0.304  0.711  0.000   -0.402  0.196 -0.000   -0.000  0.000 -0.327
 Br        -0.182 -0.231 -0.000    0.302 -0.162 -0.000   -0.000 -0.000 -0.002
 H         -0.389 -0.084 -0.000   -0.456 -0.465 -0.000   -0.000  0.000  0.709
 Br         0.248  0.012  0.000   -0.174  0.201 -0.000    0.000 -0.000 -0.061
 C         -0.098  0.193 -0.000   -0.216 -0.234 -0.000   -0.000  0.000  0.410
 C          0.177  0.129  0.000    0.052 -0.289  0.000    0.000  0.000  0.466
 TransDip   0.019 -0.031 -0.000    0.026 -0.015 -0.000    0.000 -0.000  0.030

 Mode:                 4                      5                      6
 Frequency:       362.13                 415.07                 573.82
 Force Cnst:      1.3847                 0.3836                 1.5224
 Red. Mass:      17.9222                 3.7787                 7.8474
 IR Active:          YES                    YES                    YES
 IR Intens:        0.093                 14.075                 19.995
 Raman Active:       YES                    YES                    YES
               X      Y      Z        X      Y      Z        X      Y      Z
 F         -0.400 -0.486  0.000    0.000  0.000  0.080   -0.045 -0.185 -0.000
 Br        -0.069  0.067 -0.000    0.000  0.000 -0.027    0.073 -0.091  0.000
 H         -0.413 -0.261 -0.000    0.000  0.000 -0.870   -0.027  0.695  0.000
 Br         0.248  0.124 -0.000   -0.000 -0.000 -0.006    0.001 -0.006  0.000
 C         -0.399 -0.242 -0.000    0.000  0.000 -0.252   -0.255  0.460  0.000
 C         -0.114 -0.219  0.000    0.000  0.000  0.416   -0.156  0.407 -0.000
 TransDip  -0.000  0.010 -0.000    0.000 -0.000 -0.120   -0.072  0.124  0.000

 Mode:                 7                      8                      9
 Frequency:       836.87                 893.79                1127.73
 Force Cnst:      0.5799                 5.1840                 6.9742
 Red. Mass:       1.4053                11.0138                 9.3076
 IR Active:          YES                    YES                    YES
 IR Intens:       16.673                131.927                149.387
 Raman Active:       YES                    YES                    YES
               X      Y      Z        X      Y      Z        X      Y      Z
 F          0.000 -0.000  0.024   -0.109 -0.159 -0.000   -0.398 -0.108  0.000
 Br        -0.000  0.000  0.001   -0.034  0.022  0.000    0.005 -0.003 -0.000
 H          0.000  0.000  0.982   -0.364 -0.113 -0.000    0.589 -0.084  0.000
 Br        -0.000 -0.000 -0.001   -0.058 -0.016  0.000   -0.005 -0.007 -0.000
 C         -0.000 -0.000 -0.179   -0.071  0.179  0.000    0.633 -0.028 -0.000
 C          0.000 -0.000  0.057    0.879  0.043 -0.000   -0.047  0.268  0.000
 TransDip   0.000 -0.000  0.131    0.368  0.005 -0.000    0.221  0.323 -0.000

 Mode:                10                     11                     12
 Frequency:      1311.96                1683.18                3221.76
 Force Cnst:      1.1630                13.6237                 6.6916
 Red. Mass:       1.1468                 8.1618                 1.0942
 IR Active:          YES                    YES                    YES
 IR Intens:       13.865                 46.875                  5.441
 Raman Active:       YES                    YES                    YES
               X      Y      Z        X      Y      Z        X      Y      Z
 F         -0.030  0.014  0.000   -0.048 -0.038  0.000    0.000  0.000  0.000
 Br        -0.002  0.001 -0.000   -0.004  0.005 -0.000   -0.000  0.000 -0.000
 H          0.701  0.705 -0.000   -0.586 -0.094  0.000   -0.687  0.721 -0.000
 Br         0.000  0.000  0.000    0.004  0.002 -0.000   -0.000 -0.000  0.000
 C         -0.031 -0.001  0.000    0.228  0.547 -0.000    0.056 -0.068 -0.000
 C          0.032 -0.094  0.000   -0.108 -0.530  0.000    0.002  0.006  0.000
 TransDip   0.113 -0.038 -0.000    0.155  0.155  0.000    0.025  0.070 -0.000

 STANDARD THERMODYNAMIC QUANTITIES AT   298.15 K  AND     1.00 ATM

   This Molecule has  0 Imaginary Frequencies
   Zero point vibrational energy:       15.747 kcal/mol

   Atom    1 Element F  Has Mass   18.99840
   Atom    2 Element Br Has Mass   78.91830
   Atom    3 Element H  Has Mass    1.00783
   Atom    4 Element Br Has Mass   78.91830
   Atom    5 Element C  Has Mass   12.00000
   Atom    6 Element C  Has Mass   12.00000
   Molecular Mass:   201.842830 amu
   Principal axes and moments of inertia in amu*Bohr^2:
                             1           2           3
    Eigenvalues --      710.92868  1602.97557  2313.90425
          X               0.99989     0.01469     0.00000
          Y              -0.01469     0.99989     0.00000
          Z               0.00000    -0.00000     1.00000
   Rotational Symmetry Number is   1
   The Molecule is an Asymmetric Top
   Translational Enthalpy:        0.889 kcal/mol
   Rotational Enthalpy:           0.889 kcal/mol
   Vibrational Enthalpy:         17.430 kcal/mol
   gas constant (RT):             0.592 kcal/mol
   Translational Entropy:        41.811  cal/mol.K
   Rotational Entropy:           29.357  cal/mol.K
   Vibrational Entropy:           9.524  cal/mol.K

   Total Enthalpy:               19.800 kcal/mol
   Total Entropy:                80.692  cal/mol.K

 ======================================================================

 STANDARD THERMODYNAMIC QUANTITIES FOR ANHARMONIC VIBRATION -- TOSH

   Zero point vibrational energy: ************ kcal/mol

   Vibrational Enthalpy:       Infinity kcal/mol
   Vibrational Entropy:             NaN  cal/mol.K

   Total Enthalpy:             Infinity kcal/mol
   Total Entropy:                   NaN  cal/mol.K

 ======================================================================

 STANDARD THERMODYNAMIC QUANTITIES FOR ANHARMONIC VIBRATION -- VPT2

   Zero point vibrational energy: ************ kcal/mol

   Vibrational Enthalpy:       Infinity kcal/mol
   Vibrational Entropy:             NaN  cal/mol.K

   Total Enthalpy:             Infinity kcal/mol
   Total Entropy:                   NaN  cal/mol.K

 ======================================================================

Archival summary:
1\1\TWL01\FREQ\ProcedureUnspecified\BasisUnspecified\r2121\taweetha\MonAug2722:33:332018MonAug2722:33:332018\0\\#,FREQ,ProcedureUnspecified,BasisUnspecified,\\0,1\Br\C,1,1.8909\C,2,1.32892,1,122.404\H,3,1.08172,2,124.415,1,-180,0\F,3,1.34113,2,121.903,1,-0,0\Br,2,1.90018,1,117.946,3,-180,0\\\@

 Total job time:  81.40s(wall), 312.25s(cpu) 
 Mon Aug 27 22:33:33 2018

        *************************************************************
        *                                                           *
        *  Thank you very much for using Q-Chem.  Have a nice day.  *
        *                                                           *
        *************************************************************
