# Supplementary material for: Geometric and energetic data from ab initio calculations of haloethene, haloimine, halomethylenephosphine, haloiminophosphine, halodiazene, halodiphosphene and halocyclopropane
Source: Data Brief. 2019 Nov 2;27:104738. doi: 10.1016/j.dib.2019.104738 (PMC6861602; doi:10.1016/j.dib.2019.104738)
Supplement: Multimedia component 2 [file mmc2.zip › CC/B3LYP/FHCCBrCl.out]

Q-Chem Developer Version!
                  Welcome to Q-Chem
     A Quantum Leap Into The Future Of Chemistry


 Q-Chem 5.1, Q-Chem, Inc., Pleasanton, CA (2018)

 Yihan Shao,  Zhengting Gan,  E. Epifanovsky,  A. T. B. Gilbert,  M. Wormit,  
 J. Kussmann,  A. W. Lange,  A. Behn,  Jia Deng,  Xintian Feng,  D. Ghosh,  
 M. Goldey,  P. R. Horn,  L. D. Jacobson,  I. Kaliman,  T. Kus,  A. Landau,  
 Jie Liu,  E. I. Proynov,  R. M. Richard,  R. P. Steele,  E. J. Sundstrom,  
 H. L. Woodcock III,  P. M. Zimmerman,  D. Zuev,  B. Albrecht,  E. Alguire,  
 S. A. Baeppler,  D. Barton,  Z. Benda,  Y. A. Bernard,  E. J. Berquist,  
 K. B. Bravaya,  H. Burton,  D. Casanova,  Chun-Min Chang,  Yunqing Chen,  
 A. Chien,  K. D. Closser,  M. P. Coons,  S. Coriani,  S. Dasgupta,  
 A. L. Dempwolff,  M. Diedenhofen,  Hainam Do,  R. G. Edgar,  Po-Tung Fang,  
 S. Faraji,  S. Fatehi,  Qingguo Feng,  K. D. Fenk,  J. Fosso-Tande,  
 Qinghui Ge,  A. Ghysels,  G. Gidofalvi,  J. Gomes,  J. Gonthier,  A. Gunina,  
 D. Hait,  M. W. D. Hanson-Heine,  P. H. P. Harbach,  A. W. Hauser,  
 J. E. Herr,  E. G. Hohenstein,  Z. C. Holden,  Kerwin Hui,  B. C. Huynh,  
 T.-C. Jagau,  Hyunjun Ji,  B. Kaduk,  K. Khistyaev,  Jaehoon Kim,  
 P. Klunzinger,  K. Koh,  D. Kosenkov,  L. Koulias,  T. Kowalczyk,  
 C. M. Krauter,  A. Kunitsa,  Ka Un Lao,  A. Laurent,  K. V. Lawler,  
 Joonho Lee,  D. Lefrancois,  S. Lehtola,  D. S. Levine,  Yi-Pei Li,  
 You-Sheng Lin,  Fenglai Liu,  E. Livshits,  A. Luenser,  P. Manohar,  
 E. Mansoor,  S. F. Manzer,  Shan-Ping Mao,  Yuezhi Mao,  N. Mardirossian,  
 A. V. Marenich,  T. Markovich,  L. A. Martinez-Martinez,  S. A. Maurer,  
 N. J. Mayhall,  S. C. McKenzie,  J.-M. Mewes,  A. F. Morrison,  
 J. W. Mullinax,  K. Nanda,  T. S. Nguyen-Beck,  R. Olivares-Amaya,  
 J. A. Parkhill,  T. M. Perrine,  F. Plasser,  P. Pokhilko,  S. Prager,  
 A. Prociuk,  E. Ramos,  D. R. Rehn,  F. Rob,  M. Schneider,  N. Sergueev,  
 S. M. Sharada,  S. Sharma,  D. W. Small,  T. Stauch,  T. Stein,  
 Yu-Chuan Su,  A. J. W. Thom,  A. Tkatchenko,  T. Tsuchimochi,  N. M. Tubman,  
 L. Vogt,  M. L. Vidal,  O. Vydrov,  M. A. Watson,  J. Wenzel,  
 M. de Wergifosse,  T. A. Wesolowski,  A. White,  J. Witte,  A. Yamada,  
 Jun Yang,  K. Yao,  S. Yeganeh,  S. R. Yost,  Zhi-Qiang You,  A. Zech,  
 Igor Ying Zhang,  Xing Zhang,  Yan Zhao,  Ying Zhu,  B. R. Brooks,  
 G. K. L. Chan,  C. J. Cramer,  M. S. Gordon,  W. J. Hehre,  A. Klamt,  
 M. W. Schmidt,  C. D. Sherrill,  D. G. Truhlar,  A. Aspuru-Guzik,  R. Baer,  
 A. T. Bell,  N. A. Besley,  Jeng-Da Chai,  A. E. DePrince, III,  
 R. A. DiStasio Jr.,  A. Dreuw,  B. D. Dunietz,  T. R. Furlani,  
 Chao-Ping Hsu,  Yousung Jung,  Jing Kong,  D. S. Lambrecht,  WanZhen Liang,  
 C. Ochsenfeld,  V. A. Rassolov,  L. V. Slipchenko,  J. E. Subotnik,  
 T. Van Voorhis,  J. M. Herbert,  A. I. Krylov,  P. M. W. Gill,  M. Head-Gordon

 Contributors to earlier versions of Q-Chem not listed above: 
 R. D. Adamson,  B. Austin,  J. Baker,  G. J. O. Beran,  K. Brandhorst,  
 S. T. Brown,  E. F. C. Byrd,  A. K. Chakraborty,  C.-L. Cheng,  
 Siu Hung Chien,  D. M. Chipman,  D. L. Crittenden,  H. Dachsel,  
 R. J. Doerksen,  A. D. Dutoi,  L. Fusti-Molnar,  W. A. Goddard III,  
 A. Golubeva-Zadorozhnaya,  S. R. Gwaltney,  G. Hawkins,  A. Heyden,  
 S. Hirata,  G. Kedziora,  F. J. Keil,  C. Kelley,  Jihan Kim,  R. A. King,  
 R. Z. Khaliullin,  P. P. Korambath,  W. Kurlancheek,  A. M. Lee,  M. S. Lee,  
 S. V. Levchenko,  Ching Yeh Lin,  D. Liotard,  R. C. Lochan,  I. Lotan,  
 P. E. Maslen,  N. Nair,  D. P. O'Neill,  D. Neuhauser,  E. Neuscamman,  
 C. M. Oana,  R. Olson,  B. Peters,  R. Peverati,  P. A. Pieniazek,  
 Y. M. Rhee,  J. Ritchie,  M. A. Rohrdanz,  E. Rosta,  N. J. Russ,  
 H. F. Schaefer III,  N. E. Schultz,  N. Shenvi,  A. C. Simmonett,  A. Sodt,  
 D. Stuck,  K. S. Thanthiriwatte,  V. Vanovschi,  Tao Wang,  A. Warshel,  
 C. F. Williams,  Q. Wu,  X. Xu,  W. Zhang

 Please cite Q-Chem as follows:
 Y. Shao et al., Mol. Phys. 113, 184-215 (2015)
 DOI: 10.1080/00268976.2014.952696

 Q-Chem 5.1.1 for Intel X86 EM64T Linux

 Parts of Q-Chem use Armadillo 8.300.2 (Tropical Shenanigans).
 http://arma.sourceforge.net/

 Q-Chem begins on Tue Aug 28 21:25:21 2018  

Host: 
0

     Scratch files written to /scratch/taweetham/qchem25288//
Input Ideriv = 2
Curr. Ideriv = -1
Max.  Ideriv = 2

Checking the input file for inconsistencies... 	...done.

--------------------------------------------------------------
User input:
--------------------------------------------------------------
FBrHCl.inp
$molecule
0 1
Br
C  1 1.889202
C  2 1.329039 1 122.747703
H  3 1.081621 2 123.978413 1 -180.000000 0
F  3 1.339713 2 122.057944 1 -0.000000 0
Cl 2 1.737810 1 117.254176 3 -180.000000 0
$end

$rem
   JOB_TYPE		OPTIMIZATION
   BASIS		6-311++G**
   EXCHANGE		B3LYP
$end

--------------------------------------------------------------
 ----------------------------------------------------------------
             Standard Nuclear Orientation (Angstroms)
    I     Atom           X                Y                Z
 ----------------------------------------------------------------
    1      Br      1.1521128703     0.5568895446     0.0000000000
    2      C      -0.5703754342    -0.2190732366     0.0000000000
    3      C      -0.7667428640    -1.5335254023    -0.0000000000
    4      H      -1.7431461601    -1.9988646238    -0.0000000000
    5      F       0.2511535101    -2.4045695423    -0.0000000000
    6      Cl     -1.9304985943     0.8626146045     0.0000000000
 ----------------------------------------------------------------
 Molecular Point Group                 Cs    NOp =  2
 Largest Abelian Subgroup              Cs    NOp =  2
 Nuclear Repulsion Energy =   388.0092045015 hartrees
 There are       37 alpha and       37 beta electrons
 Requested basis set is 6-311++G(d,p)
 There are 55 shells and 151 basis functions

 Total QAlloc Memory Limit   2000 MB
 Mega-Array Size       188 MB
 MEM_STATIC part       192 MB
 A cutoff of  1.0D-11 yielded   1321 shell pairs
 There are     10506 function pairs (     11518 Cartesian)
 Smallest overlap matrix eigenvalue = 5.22E-05

 Scale SEOQF with 1.000000e-01/1.000000e-01/1.000000e-01

 Standard Electronic Orientation quadrupole field applied
 Nucleus-field energy     =     0.0000000110 hartrees
 Guess from superposition of atomic densities
 Warning:  Energy on first SCF cycle will be non-variational
 SAD guess density has 74.000000 electrons

 -----------------------------------------------------------------------
  General SCF calculation program by
  Eric Jon Sundstrom, Paul Horn, Yuezhi Mao, Dmitri Zuev, Alec White,
  David Stuck, Shaama M.S., Shane Yost, Joonho Lee, David Small,
  Daniel Levine, Susi Lehtola, Hugh Burton, Evgeny Epifanovsky
 -----------------------------------------------------------------------
 Exchange:     0.2000 Hartree-Fock + 0.0800 Slater + 0.7200 B88
 Correlation:  0.1900 VWN1RPA + 0.8100 LYP
 Using SG-1 standard quadrature grid
 A restricted SCF calculation will be
 performed using DIIS
 SCF converges when DIIS error is below 1.0e-08
 ---------------------------------------
  Cycle       Energy         DIIS error
 ---------------------------------------
    1   -3211.7786678764      4.47e-02  
    2   -3211.0166809530      3.40e-03  
    3   -3211.0129166261      3.64e-03  
    4   -3211.0321263082      1.06e-03  
    5   -3211.0344851036      3.43e-04  
    6   -3211.0347508376      9.30e-05  
    7   -3211.0347726796      2.55e-05  
    8   -3211.0347739571      5.07e-06  
    9   -3211.0347740120      1.45e-06  
   10   -3211.0347740172      5.95e-07  
   11   -3211.0347740181      5.99e-08  
   12   -3211.0347740181      1.52e-08  
   13   -3211.0347740181      2.93e-09  Convergence criterion met
 ---------------------------------------
 SCF time:   CPU 24.43s  wall 25.00s 
 SCF   energy in the final basis set =    -3211.0347740181
 Total energy in the final basis set =    -3211.0347740181

 --------------------------------------------------------------
             Orbital Energies (a.u.) and Symmetries
 --------------------------------------------------------------

 Alpha MOs, Restricted
 -- Occupied --                  
-482.86 -101.59  -62.51  -56.33  -56.33  -56.33  -24.72  -10.30
  1 A'    2 A'    3 A'    4 A'    1 A"    5 A'    6 A'    7 A'                 
-10.291  -9.502  -8.721  -7.267  -7.256  -7.256  -6.553  -6.539
  8 A'    9 A'   10 A'   11 A'    2 A"   12 A'   13 A'    3 A"                 
 -6.539  -2.664  -2.660  -2.660  -2.648  -2.648  -1.261  -0.922
 14 A'   15 A'    4 A"   16 A'    5 A"   17 A'   18 A'   19 A'                 
 -0.825  -0.767  -0.617  -0.561  -0.522  -0.499  -0.449  -0.416
 20 A'   21 A'   22 A'   23 A'   24 A'    6 A"   25 A'   26 A'                 
 -0.406  -0.353  -0.331  -0.314  -0.269
  7 A"   27 A'    8 A"   28 A'    9 A"                                         
 -- Virtual --                   
 -0.046  -0.034  -0.016   0.001   0.019   0.040   0.051   0.058
 29 A'   10 A"   30 A'   31 A'   32 A'   33 A'   11 A"   34 A'                 
  0.063   0.077   0.081   0.089   0.105   0.118   0.127   0.133
 35 A'   12 A"   36 A'   13 A"   37 A'   38 A'   39 A'   40 A'                 
  0.138   0.141   0.164   0.202   0.222   0.241   0.266   0.282
 41 A'   14 A"   42 A'   43 A'   44 A'   45 A'   15 A"   46 A'                 
  0.317   0.336   0.373   0.400   0.409   0.413   0.429   0.454
 47 A'   48 A'   49 A'   50 A'   51 A'   16 A"   52 A'   17 A"                 
  0.465   0.491   0.506   0.513   0.523   0.554   0.598   0.605
 53 A'   54 A'   18 A"   55 A'   19 A"   20 A"   56 A'   57 A'                 
  0.611   0.640   0.698   0.738   0.764   0.822   0.830   0.842
 21 A"   58 A'   59 A'   60 A'   61 A'   62 A'   22 A"   23 A"                 
  0.865   0.889   0.919   0.977   1.113   1.117   1.148   1.168
 63 A'   64 A'   65 A'   66 A'   24 A"   67 A'   68 A'   25 A"                 
  1.334   1.351   1.414   1.468   1.498   1.572   1.605   1.767
 69 A'   26 A"   70 A'   27 A"   71 A'   72 A'   73 A'   28 A"                 
  1.780   1.902   1.910   1.970   1.998   2.026   2.098   2.185
 74 A'   75 A'   76 A'   29 A"   30 A"   77 A'   78 A'   79 A'                 
  2.243   2.277   2.328   2.458   2.593   2.630   2.631   2.805
 31 A"   80 A'   81 A'   82 A'   83 A'   32 A"   84 A'   33 A"                 
  3.006   3.144   3.274   3.726   3.760   3.786   3.962   3.983
 85 A'   86 A'   87 A'   88 A'   34 A"   89 A'   35 A"   36 A"                 
  4.016   4.060   4.076   4.180   4.365   4.790   6.259   6.344
 90 A'   37 A"   91 A'   92 A'   93 A'   94 A'   38 A"   95 A'                 
  6.571   6.692   7.536   7.580   7.659   9.724  23.422  24.122
 96 A'   97 A'   39 A"   98 A'   99 A'  100 A'  101 A'  102 A'                 
 25.788  25.964  26.353  47.898  66.735 215.706 289.731 289.774
 40 A"  103 A'  104 A'  105 A'  106 A'  107 A'   41 A"  108 A'                 
289.8831020.689
109 A'  110 A'                                                                 

 Beta MOs, Restricted
 -- Occupied --                  
-482.86 -101.59  -62.51  -56.33  -56.33  -56.33  -24.72  -10.30
  1 A'    2 A'    3 A'    4 A'    1 A"    5 A'    6 A'    7 A'                 
-10.291  -9.502  -8.721  -7.267  -7.256  -7.256  -6.553  -6.539
  8 A'    9 A'   10 A'   11 A'    2 A"   12 A'   13 A'    3 A"                 
 -6.539  -2.664  -2.660  -2.660  -2.648  -2.648  -1.261  -0.922
 14 A'   15 A'    4 A"   16 A'    5 A"   17 A'   18 A'   19 A'                 
 -0.825  -0.767  -0.617  -0.561  -0.522  -0.499  -0.449  -0.416
 20 A'   21 A'   22 A'   23 A'   24 A'    6 A"   25 A'   26 A'                 
 -0.406  -0.353  -0.331  -0.314  -0.269
  7 A"   27 A'    8 A"   28 A'    9 A"                                         
 -- Virtual --                   
 -0.046  -0.034  -0.016   0.001   0.019   0.040   0.051   0.058
 29 A'   10 A"   30 A'   31 A'   32 A'   33 A'   11 A"   34 A'                 
  0.063   0.077   0.081   0.089   0.105   0.118   0.127   0.133
 35 A'   12 A"   36 A'   13 A"   37 A'   38 A'   39 A'   40 A'                 
  0.138   0.141   0.164   0.202   0.222   0.241   0.266   0.282
 41 A'   14 A"   42 A'   43 A'   44 A'   45 A'   15 A"   46 A'                 
  0.317   0.336   0.373   0.400   0.409   0.413   0.429   0.454
 47 A'   48 A'   49 A'   50 A'   51 A'   16 A"   52 A'   17 A"                 
  0.465   0.491   0.506   0.513   0.523   0.554   0.598   0.605
 53 A'   54 A'   18 A"   55 A'   19 A"   20 A"   56 A'   57 A'                 
  0.611   0.640   0.698   0.738   0.764   0.822   0.830   0.842
 21 A"   58 A'   59 A'   60 A'   61 A'   62 A'   22 A"   23 A"                 
  0.865   0.889   0.919   0.977   1.113   1.117   1.148   1.168
 63 A'   64 A'   65 A'   66 A'   24 A"   67 A'   68 A'   25 A"                 
  1.334   1.351   1.414   1.468   1.498   1.572   1.605   1.767
 69 A'   26 A"   70 A'   27 A"   71 A'   72 A'   73 A'   28 A"                 
  1.780   1.902   1.910   1.970   1.998   2.026   2.098   2.185
 74 A'   75 A'   76 A'   29 A"   30 A"   77 A'   78 A'   79 A'                 
  2.243   2.277   2.328   2.458   2.593   2.630   2.631   2.805
 31 A"   80 A'   81 A'   82 A'   83 A'   32 A"   84 A'   33 A"                 
  3.006   3.144   3.274   3.726   3.760   3.786   3.962   3.983
 85 A'   86 A'   87 A'   88 A'   34 A"   89 A'   35 A"   36 A"                 
  4.016   4.060   4.076   4.180   4.365   4.790   6.259   6.344
 90 A'   37 A"   91 A'   92 A'   93 A'   94 A'   38 A"   95 A'                 
  6.571   6.692   7.536   7.580   7.659   9.724  23.422  24.122
 96 A'   97 A'   39 A"   98 A'   99 A'  100 A'  101 A'  102 A'                 
 25.788  25.964  26.353  47.898  66.735 215.706 289.731 289.774
 40 A"  103 A'  104 A'  105 A'  106 A'  107 A'   41 A"  108 A'                 
289.8831020.689
109 A'  110 A'                                                                 
 --------------------------------------------------------------

          Ground-State Mulliken Net Atomic Charges

     Atom                 Charge (a.u.)
  ----------------------------------------
      1 Br                   -0.062106
      2 C                     0.083080
      3 C                    -0.354802
      4 H                     0.167658
      5 F                    -0.107281
      6 Cl                    0.273451
  ----------------------------------------
  Sum of atomic charges =     0.000000

 -----------------------------------------------------------------
                    Cartesian Multipole Moments
 -----------------------------------------------------------------
    Charge (ESU x 10^10)
                 0.0000
    Dipole Moment (Debye)
         X      -1.0235      Y      -0.2688      Z      -0.0000
       Tot       1.0583
    Quadrupole Moments (Debye-Ang)
        XX     -44.4988     XY       3.9269     YY     -47.8625
        XZ      -0.0000     YZ       0.0000     ZZ     -48.4216
    Octopole Moments (Debye-Ang^2)
       XXX      31.5747    XXY       1.8788    XYY       2.3595
       YYY       8.3440    XXZ       0.0000    XYZ      -0.0000
       YYZ       0.0000    XZZ      11.0230    YZZ       1.1293
       ZZZ       0.0000
    Hexadecapole Moments (Debye-Ang^3)
      XXXX    -491.7435   XXXY      15.4348   XXYY    -135.1461
      XYYY      23.2680   YYYY    -418.1116   XXXZ      -0.0000
      XXYZ       0.0000   XYYZ      -0.0000   YYYZ       0.0000
      XXZZ     -99.2067   XYZZ       2.8894   YYZZ     -77.6712
      XZZZ      -0.0000   YZZZ       0.0000   ZZZZ     -55.0712
 -----------------------------------------------------------------
 Calculating analytic gradient of the SCF energy
 Gradient of SCF Energy
            1           2           3           4           5           6
    1  -0.0008163   0.0005746   0.0000606   0.0000774   0.0000073   0.0000964
    2  -0.0003948   0.0003909  -0.0000174   0.0000186   0.0000200  -0.0000173
    3  -0.0000000  -0.0000000   0.0000000   0.0000000  -0.0000000   0.0000000
 Max gradient component =       8.163E-04
 RMS gradient           =       2.714E-04
 Gradient time:  CPU 6.36 s  wall 6.37 s
 Geometry Optimization Parameters
   NAtoms,    NIC,     NZ,  NCons,   NDum,   NFix, NCnnct, MaxDiis
        6      27       6       0       0       0       0       0


** GEOMETRY OPTIMIZATION IN DELOCALIZED INTERNAL COORDINATES **
   Searching for a Minimum

   Optimization Cycle:   1

                       Coordinates (Angstroms)
     ATOM                X               Y               Z
      1  Br        1.1521128703    0.5568895446    0.0000000000
      2  C        -0.5703754342   -0.2190732366    0.0000000000
      3  C        -0.7667428640   -1.5335254023    0.0000000000
      4  H        -1.7431461601   -1.9988646238    0.0000000000
      5  F         0.2511535101   -2.4045695423    0.0000000000
      6  Cl       -1.9304985943    0.8626146045    0.0000000000
   Point Group: cs    Number of degrees of freedom:     9


   Energy is  -3211.034774018


 Attempting to Generate Delocalized Internal Coordinates

  9 Hessian modes will be used to form the next step
  Hessian Eigenvalues:
     0.160000    0.201842    0.220000    0.250000    0.250000    0.316988
     0.357992    0.572693    0.597332

 Minimum Search - Taking Simple RFO Step
 Searching for Lamda that Minimizes Along All modes
 Value Taken    Lamda =  -0.00000431
 Step Taken.  Stepsize is  0.004589

                             Maximum     Tolerance    Cnvgd?
         Gradient           0.000566      0.000300      NO
         Displacement       0.002635      0.001200      NO
         Energy change     *********      0.000001      NO


 New Cartesian Coordinates Obtained by Inverse Iteration

 Displacement from previous Coordinates is:  0.005206
 ----------------------------------------------------------------
             Standard Nuclear Orientation (Angstroms)
    I     Atom           X                Y                Z
 ----------------------------------------------------------------
    1      Br      1.1539810889     0.5583940694     0.0000000000
    2      C      -0.5703471970    -0.2192490755     0.0000000000
    3      C      -0.7670031134    -1.5336956548     0.0000000000
    4      H      -1.7436464372    -1.9987855631     0.0000000000
    5      F       0.2506346968    -2.4050585773     0.0000000000
    6      Cl     -1.9311157102     0.8618661453     0.0000000000
 ----------------------------------------------------------------
 Molecular Point Group                 Cs    NOp =  2
 Largest Abelian Subgroup              Cs    NOp =  2
 Nuclear Repulsion Energy =   387.7765536454 hartrees
 There are       37 alpha and       37 beta electrons
 Applying Cartesian multipole field
    Component          Value
    ---------          -----
     (2,0,0)        1.00000E-11
     (0,2,0)        2.00000E-11
     (0,0,2)       -3.00000E-11
 Nucleus-field energy     =     0.0000000110 hartrees
 Requested basis set is 6-311++G(d,p)
 There are 55 shells and 151 basis functions
 A cutoff of  1.0D-11 yielded   1321 shell pairs
 There are     10506 function pairs (     11518 Cartesian)
 Smallest overlap matrix eigenvalue = 5.22E-05
 Guess MOs from SCF MO coefficient file

 -----------------------------------------------------------------------
  General SCF calculation program by
  Eric Jon Sundstrom, Paul Horn, Yuezhi Mao, Dmitri Zuev, Alec White,
  David Stuck, Shaama M.S., Shane Yost, Joonho Lee, David Small,
  Daniel Levine, Susi Lehtola, Hugh Burton, Evgeny Epifanovsky
 -----------------------------------------------------------------------
 Exchange:     0.2000 Hartree-Fock + 0.0800 Slater + 0.7200 B88
 Correlation:  0.1900 VWN1RPA + 0.8100 LYP
 Using SG-1 standard quadrature grid
 A restricted SCF calculation will be
 performed using DIIS
 SCF converges when DIIS error is below 1.0e-08
 ---------------------------------------
  Cycle       Energy         DIIS error
 ---------------------------------------
    1   -3211.0347743857      1.94e-05  
    2   -3211.0347753990      1.22e-05  
    3   -3211.0347753959      1.23e-05  
    4   -3211.0347758055      1.85e-06  
    5   -3211.0347758136      5.58e-07  
    6   -3211.0347758143      9.95e-08  
    7   -3211.0347758143      1.55e-08  
    8   -3211.0347758144      5.83e-09  Convergence criterion met
 ---------------------------------------
 SCF time:   CPU 14.74s  wall 15.00s 
 SCF   energy in the final basis set =    -3211.0347758144
 Total energy in the final basis set =    -3211.0347758144

 --------------------------------------------------------------
             Orbital Energies (a.u.) and Symmetries
 --------------------------------------------------------------

 Alpha MOs, Restricted
 -- Occupied --                  
-482.86 -101.59  -62.51  -56.33  -56.33  -56.33  -24.72  -10.30
  1 A'    2 A'    3 A'    4 A'    1 A"    5 A'    6 A'    7 A'                 
-10.291  -9.502  -8.721  -7.267  -7.257  -7.256  -6.553  -6.539
  8 A'    9 A'   10 A'   11 A'    2 A"   12 A'   13 A'    3 A"                 
 -6.538  -2.664  -2.660  -2.660  -2.648  -2.648  -1.262  -0.921
 14 A'   15 A'    4 A"   16 A'    5 A"   17 A'   18 A'   19 A'                 
 -0.825  -0.767  -0.617  -0.561  -0.522  -0.499  -0.449  -0.416
 20 A'   21 A'   22 A'   23 A'   24 A'    6 A"   25 A'   26 A'                 
 -0.406  -0.353  -0.331  -0.314  -0.269
  7 A"   27 A'    8 A"   28 A'    9 A"                                         
 -- Virtual --                   
 -0.047  -0.034  -0.016   0.001   0.019   0.040   0.051   0.058
 29 A'   10 A"   30 A'   31 A'   32 A'   33 A'   11 A"   34 A'                 
  0.063   0.077   0.081   0.089   0.105   0.118   0.127   0.133
 35 A'   12 A"   36 A'   13 A"   37 A'   38 A'   39 A'   40 A'                 
  0.138   0.141   0.164   0.202   0.222   0.241   0.266   0.282
 41 A'   14 A"   42 A'   43 A'   44 A'   45 A'   15 A"   46 A'                 
  0.317   0.336   0.373   0.400   0.409   0.413   0.429   0.454
 47 A'   48 A'   49 A'   50 A'   51 A'   16 A"   52 A'   17 A"                 
  0.465   0.491   0.506   0.513   0.523   0.554   0.597   0.604
 53 A'   54 A'   18 A"   55 A'   19 A"   20 A"   56 A'   57 A'                 
  0.611   0.640   0.698   0.738   0.764   0.822   0.830   0.842
 21 A"   58 A'   59 A'   60 A'   61 A'   62 A'   22 A"   23 A"                 
  0.865   0.889   0.919   0.977   1.113   1.116   1.148   1.167
 63 A'   64 A'   65 A'   66 A'   24 A"   67 A'   68 A'   25 A"                 
  1.334   1.351   1.414   1.468   1.498   1.572   1.604   1.767
 69 A'   26 A"   70 A'   27 A"   71 A'   72 A'   73 A'   28 A"                 
  1.780   1.902   1.910   1.970   1.998   2.025   2.097   2.186
 74 A'   75 A'   76 A'   29 A"   30 A"   77 A'   78 A'   79 A'                 
  2.243   2.277   2.327   2.458   2.593   2.630   2.630   2.805
 31 A"   80 A'   81 A'   82 A'   83 A'   32 A"   84 A'   33 A"                 
  3.005   3.144   3.274   3.726   3.760   3.786   3.962   3.983
 85 A'   86 A'   87 A'   88 A'   34 A"   89 A'   35 A"   36 A"                 
  4.016   4.060   4.076   4.179   4.365   4.790   6.259   6.344
 90 A'   37 A"   91 A'   92 A'   93 A'   94 A'   38 A"   95 A'                 
  6.570   6.692   7.536   7.579   7.659   9.724  23.421  24.122
 96 A'   97 A'   39 A"   98 A'   99 A'  100 A'  101 A'  102 A'                 
 25.788  25.964  26.352  47.898  66.735 215.706 289.731 289.774
 40 A"  103 A'  104 A'  105 A'  106 A'  107 A'   41 A"  108 A'                 
289.8831020.689
109 A'  110 A'                                                                 

 Beta MOs, Restricted
 -- Occupied --                  
-482.86 -101.59  -62.51  -56.33  -56.33  -56.33  -24.72  -10.30
  1 A'    2 A'    3 A'    4 A'    1 A"    5 A'    6 A'    7 A'                 
-10.291  -9.502  -8.721  -7.267  -7.257  -7.256  -6.553  -6.539
  8 A'    9 A'   10 A'   11 A'    2 A"   12 A'   13 A'    3 A"                 
 -6.538  -2.664  -2.660  -2.660  -2.648  -2.648  -1.262  -0.921
 14 A'   15 A'    4 A"   16 A'    5 A"   17 A'   18 A'   19 A'                 
 -0.825  -0.767  -0.617  -0.561  -0.522  -0.499  -0.449  -0.416
 20 A'   21 A'   22 A'   23 A'   24 A'    6 A"   25 A'   26 A'                 
 -0.406  -0.353  -0.331  -0.314  -0.269
  7 A"   27 A'    8 A"   28 A'    9 A"                                         
 -- Virtual --                   
 -0.047  -0.034  -0.016   0.001   0.019   0.040   0.051   0.058
 29 A'   10 A"   30 A'   31 A'   32 A'   33 A'   11 A"   34 A'                 
  0.063   0.077   0.081   0.089   0.105   0.118   0.127   0.133
 35 A'   12 A"   36 A'   13 A"   37 A'   38 A'   39 A'   40 A'                 
  0.138   0.141   0.164   0.202   0.222   0.241   0.266   0.282
 41 A'   14 A"   42 A'   43 A'   44 A'   45 A'   15 A"   46 A'                 
  0.317   0.336   0.373   0.400   0.409   0.413   0.429   0.454
 47 A'   48 A'   49 A'   50 A'   51 A'   16 A"   52 A'   17 A"                 
  0.465   0.491   0.506   0.513   0.523   0.554   0.597   0.604
 53 A'   54 A'   18 A"   55 A'   19 A"   20 A"   56 A'   57 A'                 
  0.611   0.640   0.698   0.738   0.764   0.822   0.830   0.842
 21 A"   58 A'   59 A'   60 A'   61 A'   62 A'   22 A"   23 A"                 
  0.865   0.889   0.919   0.977   1.113   1.116   1.148   1.167
 63 A'   64 A'   65 A'   66 A'   24 A"   67 A'   68 A'   25 A"                 
  1.334   1.351   1.414   1.468   1.498   1.572   1.604   1.767
 69 A'   26 A"   70 A'   27 A"   71 A'   72 A'   73 A'   28 A"                 
  1.780   1.902   1.910   1.970   1.998   2.025   2.097   2.186
 74 A'   75 A'   76 A'   29 A"   30 A"   77 A'   78 A'   79 A'                 
  2.243   2.277   2.327   2.458   2.593   2.630   2.630   2.805
 31 A"   80 A'   81 A'   82 A'   83 A'   32 A"   84 A'   33 A"                 
  3.005   3.144   3.274   3.726   3.760   3.786   3.962   3.983
 85 A'   86 A'   87 A'   88 A'   34 A"   89 A'   35 A"   36 A"                 
  4.016   4.060   4.076   4.179   4.365   4.790   6.259   6.344
 90 A'   37 A"   91 A'   92 A'   93 A'   94 A'   38 A"   95 A'                 
  6.570   6.692   7.536   7.579   7.659   9.724  23.421  24.122
 96 A'   97 A'   39 A"   98 A'   99 A'  100 A'  101 A'  102 A'                 
 25.788  25.964  26.352  47.898  66.735 215.706 289.731 289.774
 40 A"  103 A'  104 A'  105 A'  106 A'  107 A'   41 A"  108 A'                 
289.8831020.689
109 A'  110 A'                                                                 
 --------------------------------------------------------------

          Ground-State Mulliken Net Atomic Charges

     Atom                 Charge (a.u.)
  ----------------------------------------
      1 Br                   -0.062614
      2 C                     0.083392
      3 C                    -0.354545
      4 H                     0.167653
      5 F                    -0.107351
      6 Cl                    0.273465
  ----------------------------------------
  Sum of atomic charges =     0.000000

 -----------------------------------------------------------------
                    Cartesian Multipole Moments
 -----------------------------------------------------------------
    Charge (ESU x 10^10)
                 0.0000
    Dipole Moment (Debye)
         X      -1.0272      Y      -0.2704      Z      -0.0000
       Tot       1.0622
    Quadrupole Moments (Debye-Ang)
        XX     -44.4927     XY       3.9307     YY     -47.8619
        XZ      -0.0000     YZ      -0.0000     ZZ     -48.4263
    Octopole Moments (Debye-Ang^2)
       XXX      31.4897    XXY       1.8695    XYY       2.3372
       YYY       8.2962    XXZ      -0.0000    XYZ       0.0000
       YYZ      -0.0000    XZZ      10.9965    YZZ       1.1133
       ZZZ      -0.0000
    Hexadecapole Moments (Debye-Ang^3)
      XXXX    -492.3024   XXXY      15.2516   XXYY    -135.2571
      XYYY      23.0772   YYYY    -418.2962   XXXZ      -0.0000
      XXYZ      -0.0000   XYYZ       0.0000   YYYZ      -0.0000
      XXZZ     -99.3215   XYZZ       2.8172   YYZZ     -77.7008
      XZZZ       0.0000   YZZZ      -0.0000   ZZZZ     -55.0829
 -----------------------------------------------------------------
 Calculating analytic gradient of the SCF energy
 Gradient of SCF Energy
            1           2           3           4           5           6
    1   0.0000979   0.0000519  -0.0001147   0.0000154   0.0000259  -0.0000764
    2   0.0000779   0.0000174  -0.0000527  -0.0000231   0.0000010  -0.0000204
    3   0.0000000  -0.0000000   0.0000000  -0.0000000  -0.0000000  -0.0000000
 Max gradient component =       1.147E-04
 RMS gradient           =       4.847E-05
 Gradient time:  CPU 6.38 s  wall 6.40 s
 Geometry Optimization Parameters
   NAtoms,    NIC,     NZ,  NCons,   NDum,   NFix, NCnnct, MaxDiis
        6      27       6       0       0       0       0       0

 Cartesian Hessian Update
 Hessian Updated using BFGS Update


** GEOMETRY OPTIMIZATION IN DELOCALIZED INTERNAL COORDINATES **
   Searching for a Minimum

   Optimization Cycle:   2

                       Coordinates (Angstroms)
     ATOM                X               Y               Z
      1  Br        1.1539810889    0.5583940694    0.0000000000
      2  C        -0.5703471970   -0.2192490755    0.0000000000
      3  C        -0.7670031134   -1.5336956548    0.0000000000
      4  H        -1.7436464372   -1.9987855631    0.0000000000
      5  F         0.2506346968   -2.4050585773    0.0000000000
      6  Cl       -1.9311157102    0.8618661453    0.0000000000
   Point Group: cs    Number of degrees of freedom:     9


   Energy is  -3211.034775814

 Hessian Updated using BFGS Update

  9 Hessian modes will be used to form the next step
  Hessian Eigenvalues:
     0.159709    0.207808    0.220553    0.249914    0.277913    0.320478
     0.357878    0.572797    0.601228

 Minimum Search - Taking Simple RFO Step
 Searching for Lamda that Minimizes Along All modes
 Value Taken    Lamda =   0.00000000
 Step Taken.  Stepsize is  0.000717

                             Maximum     Tolerance    Cnvgd?
         Gradient           0.000160      0.000300     YES
         Displacement       0.000522      0.001200     YES
         Energy change     -0.000002      0.000001      NO


                       Distance Matrix (Angstroms)
             Br(  1)   C (  2)   C (  3)   H (  4)   F (  5)
   C (  2)  1.891570
   C (  3)  2.840250  1.329076
   H (  4)  3.864636  2.131521  1.081730
   F (  5)  3.098078  2.334904  1.339724  2.035243
   Cl(  6)  3.099987  1.737959  2.663433  2.866788  3.928464

 Final energy is   -3211.0347758143580     


 ******************************
 **  OPTIMIZATION CONVERGED  **
 ******************************

                       Coordinates (Angstroms)
     ATOM                X               Y               Z
      1  Br        1.1539810889    0.5583940694    0.0000000000
      2  C        -0.5703471970   -0.2192490755    0.0000000000
      3  C        -0.7670031134   -1.5336956548    0.0000000000
      4  H        -1.7436464372   -1.9987855631    0.0000000000
      5  F         0.2506346968   -2.4050585773    0.0000000000
      6  Cl       -1.9311157102    0.8618661453    0.0000000000

Z-matrix Print:
$molecule
0 1
Br
C  1 1.891570
C  2 1.329076 1 122.783554
H  3 1.081730 2 123.973358 1 -180.000000 0
F  3 1.339724 2 122.063156 1 -0.000000 0
Cl 2 1.737959 1 117.258679 3 -180.000000 0
$end


 --------------------------------------------------------------
             Orbital Energies (a.u.) and Symmetries
 --------------------------------------------------------------

 Alpha MOs, Restricted
 -- Occupied --                  
-482.86 -101.59  -62.51  -56.33  -56.33  -56.33  -24.72  -10.30
  1 A'    2 A'    3 A'    4 A'    1 A"    5 A'    6 A'    7 A'                 
-10.291  -9.502  -8.721  -7.267  -7.257  -7.256  -6.553  -6.539
  8 A'    9 A'   10 A'   11 A'    2 A"   12 A'   13 A'    3 A"                 
 -6.538  -2.664  -2.660  -2.660  -2.648  -2.648  -1.262  -0.921
 14 A'   15 A'    4 A"   16 A'    5 A"   17 A'   18 A'   19 A'                 
 -0.825  -0.767  -0.617  -0.561  -0.522  -0.499  -0.449  -0.416
 20 A'   21 A'   22 A'   23 A'   24 A'    6 A"   25 A'   26 A'                 
 -0.406  -0.353  -0.331  -0.314  -0.269
  7 A"   27 A'    8 A"   28 A'    9 A"                                         
 -- Virtual --                   
 -0.047  -0.034  -0.016   0.001   0.019   0.040   0.051   0.058
 29 A'   10 A"   30 A'   31 A'   32 A'   33 A'   11 A"   34 A'                 
  0.063   0.077   0.081   0.089   0.105   0.118   0.127   0.133
 35 A'   12 A"   36 A'   13 A"   37 A'   38 A'   39 A'   40 A'                 
  0.138   0.141   0.164   0.202   0.222   0.241   0.266   0.282
 41 A'   14 A"   42 A'   43 A'   44 A'   45 A'   15 A"   46 A'                 
  0.317   0.336   0.373   0.400   0.409   0.413   0.429   0.454
 47 A'   48 A'   49 A'   50 A'   51 A'   16 A"   52 A'   17 A"                 
  0.465   0.491   0.506   0.513   0.523   0.554   0.597   0.604
 53 A'   54 A'   18 A"   55 A'   19 A"   20 A"   56 A'   57 A'                 
  0.611   0.640   0.698   0.738   0.764   0.822   0.830   0.842
 21 A"   58 A'   59 A'   60 A'   61 A'   62 A'   22 A"   23 A"                 
  0.865   0.889   0.919   0.977   1.113   1.116   1.148   1.167
 63 A'   64 A'   65 A'   66 A'   24 A"   67 A'   68 A'   25 A"                 
  1.334   1.351   1.414   1.468   1.498   1.572   1.604   1.767
 69 A'   26 A"   70 A'   27 A"   71 A'   72 A'   73 A'   28 A"                 
  1.780   1.902   1.910   1.970   1.998   2.025   2.097   2.186
 74 A'   75 A'   76 A'   29 A"   30 A"   77 A'   78 A'   79 A'                 
  2.243   2.277   2.327   2.458   2.593   2.630   2.630   2.805
 31 A"   80 A'   81 A'   82 A'   83 A'   32 A"   84 A'   33 A"                 
  3.005   3.144   3.274   3.726   3.760   3.786   3.962   3.983
 85 A'   86 A'   87 A'   88 A'   34 A"   89 A'   35 A"   36 A"                 
  4.016   4.060   4.076   4.179   4.365   4.790   6.259   6.344
 90 A'   37 A"   91 A'   92 A'   93 A'   94 A'   38 A"   95 A'                 
  6.570   6.692   7.536   7.579   7.659   9.724  23.421  24.122
 96 A'   97 A'   39 A"   98 A'   99 A'  100 A'  101 A'  102 A'                 
 25.788  25.964  26.352  47.898  66.735 215.706 289.731 289.774
 40 A"  103 A'  104 A'  105 A'  106 A'  107 A'   41 A"  108 A'                 
289.8831020.689
109 A'  110 A'                                                                 

 Beta MOs, Restricted
 -- Occupied --                  
-482.86 -101.59  -62.51  -56.33  -56.33  -56.33  -24.72  -10.30
  1 A'    2 A'    3 A'    4 A'    1 A"    5 A'    6 A'    7 A'                 
-10.291  -9.502  -8.721  -7.267  -7.257  -7.256  -6.553  -6.539
  8 A'    9 A'   10 A'   11 A'    2 A"   12 A'   13 A'    3 A"                 
 -6.538  -2.664  -2.660  -2.660  -2.648  -2.648  -1.262  -0.921
 14 A'   15 A'    4 A"   16 A'    5 A"   17 A'   18 A'   19 A'                 
 -0.825  -0.767  -0.617  -0.561  -0.522  -0.499  -0.449  -0.416
 20 A'   21 A'   22 A'   23 A'   24 A'    6 A"   25 A'   26 A'                 
 -0.406  -0.353  -0.331  -0.314  -0.269
  7 A"   27 A'    8 A"   28 A'    9 A"                                         
 -- Virtual --                   
 -0.047  -0.034  -0.016   0.001   0.019   0.040   0.051   0.058
 29 A'   10 A"   30 A'   31 A'   32 A'   33 A'   11 A"   34 A'                 
  0.063   0.077   0.081   0.089   0.105   0.118   0.127   0.133
 35 A'   12 A"   36 A'   13 A"   37 A'   38 A'   39 A'   40 A'                 
  0.138   0.141   0.164   0.202   0.222   0.241   0.266   0.282
 41 A'   14 A"   42 A'   43 A'   44 A'   45 A'   15 A"   46 A'                 
  0.317   0.336   0.373   0.400   0.409   0.413   0.429   0.454
 47 A'   48 A'   49 A'   50 A'   51 A'   16 A"   52 A'   17 A"                 
  0.465   0.491   0.506   0.513   0.523   0.554   0.597   0.604
 53 A'   54 A'   18 A"   55 A'   19 A"   20 A"   56 A'   57 A'                 
  0.611   0.640   0.698   0.738   0.764   0.822   0.830   0.842
 21 A"   58 A'   59 A'   60 A'   61 A'   62 A'   22 A"   23 A"                 
  0.865   0.889   0.919   0.977   1.113   1.116   1.148   1.167
 63 A'   64 A'   65 A'   66 A'   24 A"   67 A'   68 A'   25 A"                 
  1.334   1.351   1.414   1.468   1.498   1.572   1.604   1.767
 69 A'   26 A"   70 A'   27 A"   71 A'   72 A'   73 A'   28 A"                 
  1.780   1.902   1.910   1.970   1.998   2.025   2.097   2.186
 74 A'   75 A'   76 A'   29 A"   30 A"   77 A'   78 A'   79 A'                 
  2.243   2.277   2.327   2.458   2.593   2.630   2.630   2.805
 31 A"   80 A'   81 A'   82 A'   83 A'   32 A"   84 A'   33 A"                 
  3.005   3.144   3.274   3.726   3.760   3.786   3.962   3.983
 85 A'   86 A'   87 A'   88 A'   34 A"   89 A'   35 A"   36 A"                 
  4.016   4.060   4.076   4.179   4.365   4.790   6.259   6.344
 90 A'   37 A"   91 A'   92 A'   93 A'   94 A'   38 A"   95 A'                 
  6.570   6.692   7.536   7.579   7.659   9.724  23.421  24.122
 96 A'   97 A'   39 A"   98 A'   99 A'  100 A'  101 A'  102 A'                 
 25.788  25.964  26.352  47.898  66.735 215.706 289.731 289.774
 40 A"  103 A'  104 A'  105 A'  106 A'  107 A'   41 A"  108 A'                 
289.8831020.689
109 A'  110 A'                                                                 
 --------------------------------------------------------------

          Ground-State Mulliken Net Atomic Charges

     Atom                 Charge (a.u.)
  ----------------------------------------
      1 Br                   -0.062614
      2 C                     0.083392
      3 C                    -0.354545
      4 H                     0.167653
      5 F                    -0.107351
      6 Cl                    0.273465
  ----------------------------------------
  Sum of atomic charges =     0.000000

 -----------------------------------------------------------------
                    Cartesian Multipole Moments
 -----------------------------------------------------------------
    Charge (ESU x 10^10)
                 0.0000
    Dipole Moment (Debye)
         X      -1.0272      Y      -0.2704      Z      -0.0000
       Tot       1.0622
    Quadrupole Moments (Debye-Ang)
        XX     -44.4927     XY       3.9307     YY     -47.8619
        XZ      -0.0000     YZ      -0.0000     ZZ     -48.4263
    Octopole Moments (Debye-Ang^2)
       XXX      31.4897    XXY       1.8695    XYY       2.3372
       YYY       8.2962    XXZ      -0.0000    XYZ       0.0000
       YYZ      -0.0000    XZZ      10.9965    YZZ       1.1133
       ZZZ      -0.0000
    Hexadecapole Moments (Debye-Ang^3)
      XXXX    -492.3024   XXXY      15.2516   XXYY    -135.2571
      XYYY      23.0772   YYYY    -418.2962   XXXZ      -0.0000
      XXYZ      -0.0000   XYYZ       0.0000   YYYZ      -0.0000
      XXZZ     -99.3215   XYZZ       2.8172   YYZZ     -77.7008
      XZZZ       0.0000   YZZZ      -0.0000   ZZZZ     -55.0829
 -----------------------------------------------------------------
Archival summary:
1\1\TWL01\OPT\ProcedureUnspecified\BasisUnspecified\r1l1121\taweetha\TueAug2821:26:132018TueAug2821:26:132018\0\\#,OPT,ProcedureUnspecified,BasisUnspecified,\\0,1\Br\C,1,1.89157\C,2,1.32908,1,122.784\H,3,1.08173,2,123.973,1,-180,0\F,3,1.33972,2,122.063,1,-0,0\Cl,2,1.73796,1,117.259,3,-180,0\\\@

 Total job time:  52.17s(wall), 52.09s(cpu) 
 Tue Aug 28 21:26:13 2018

        *************************************************************
        *                                                           *
        *  Thank you very much for using Q-Chem.  Have a nice day.  *
        *                                                           *
        *************************************************************


 
User input: 2 of 2 
 
Q-Chem Developer Version!
                  Welcome to Q-Chem
     A Quantum Leap Into The Future Of Chemistry


 Q-Chem 5.1, Q-Chem, Inc., Pleasanton, CA (2018)

 Yihan Shao,  Zhengting Gan,  E. Epifanovsky,  A. T. B. Gilbert,  M. Wormit,  
 J. Kussmann,  A. W. Lange,  A. Behn,  Jia Deng,  Xintian Feng,  D. Ghosh,  
 M. Goldey,  P. R. Horn,  L. D. Jacobson,  I. Kaliman,  T. Kus,  A. Landau,  
 Jie Liu,  E. I. Proynov,  R. M. Richard,  R. P. Steele,  E. J. Sundstrom,  
 H. L. Woodcock III,  P. M. Zimmerman,  D. Zuev,  B. Albrecht,  E. Alguire,  
 S. A. Baeppler,  D. Barton,  Z. Benda,  Y. A. Bernard,  E. J. Berquist,  
 K. B. Bravaya,  H. Burton,  D. Casanova,  Chun-Min Chang,  Yunqing Chen,  
 A. Chien,  K. D. Closser,  M. P. Coons,  S. Coriani,  S. Dasgupta,  
 A. L. Dempwolff,  M. Diedenhofen,  Hainam Do,  R. G. Edgar,  Po-Tung Fang,  
 S. Faraji,  S. Fatehi,  Qingguo Feng,  K. D. Fenk,  J. Fosso-Tande,  
 Qinghui Ge,  A. Ghysels,  G. Gidofalvi,  J. Gomes,  J. Gonthier,  A. Gunina,  
 D. Hait,  M. W. D. Hanson-Heine,  P. H. P. Harbach,  A. W. Hauser,  
 J. E. Herr,  E. G. Hohenstein,  Z. C. Holden,  Kerwin Hui,  B. C. Huynh,  
 T.-C. Jagau,  Hyunjun Ji,  B. Kaduk,  K. Khistyaev,  Jaehoon Kim,  
 P. Klunzinger,  K. Koh,  D. Kosenkov,  L. Koulias,  T. Kowalczyk,  
 C. M. Krauter,  A. Kunitsa,  Ka Un Lao,  A. Laurent,  K. V. Lawler,  
 Joonho Lee,  D. Lefrancois,  S. Lehtola,  D. S. Levine,  Yi-Pei Li,  
 You-Sheng Lin,  Fenglai Liu,  E. Livshits,  A. Luenser,  P. Manohar,  
 E. Mansoor,  S. F. Manzer,  Shan-Ping Mao,  Yuezhi Mao,  N. Mardirossian,  
 A. V. Marenich,  T. Markovich,  L. A. Martinez-Martinez,  S. A. Maurer,  
 N. J. Mayhall,  S. C. McKenzie,  J.-M. Mewes,  A. F. Morrison,  
 J. W. Mullinax,  K. Nanda,  T. S. Nguyen-Beck,  R. Olivares-Amaya,  
 J. A. Parkhill,  T. M. Perrine,  F. Plasser,  P. Pokhilko,  S. Prager,  
 A. Prociuk,  E. Ramos,  D. R. Rehn,  F. Rob,  M. Schneider,  N. Sergueev,  
 S. M. Sharada,  S. Sharma,  D. W. Small,  T. Stauch,  T. Stein,  
 Yu-Chuan Su,  A. J. W. Thom,  A. Tkatchenko,  T. Tsuchimochi,  N. M. Tubman,  
 L. Vogt,  M. L. Vidal,  O. Vydrov,  M. A. Watson,  J. Wenzel,  
 M. de Wergifosse,  T. A. Wesolowski,  A. White,  J. Witte,  A. Yamada,  
 Jun Yang,  K. Yao,  S. Yeganeh,  S. R. Yost,  Zhi-Qiang You,  A. Zech,  
 Igor Ying Zhang,  Xing Zhang,  Yan Zhao,  Ying Zhu,  B. R. Brooks,  
 G. K. L. Chan,  C. J. Cramer,  M. S. Gordon,  W. J. Hehre,  A. Klamt,  
 M. W. Schmidt,  C. D. Sherrill,  D. G. Truhlar,  A. Aspuru-Guzik,  R. Baer,  
 A. T. Bell,  N. A. Besley,  Jeng-Da Chai,  A. E. DePrince, III,  
 R. A. DiStasio Jr.,  A. Dreuw,  B. D. Dunietz,  T. R. Furlani,  
 Chao-Ping Hsu,  Yousung Jung,  Jing Kong,  D. S. Lambrecht,  WanZhen Liang,  
 C. Ochsenfeld,  V. A. Rassolov,  L. V. Slipchenko,  J. E. Subotnik,  
 T. Van Voorhis,  J. M. Herbert,  A. I. Krylov,  P. M. W. Gill,  M. Head-Gordon

 Contributors to earlier versions of Q-Chem not listed above: 
 R. D. Adamson,  B. Austin,  J. Baker,  G. J. O. Beran,  K. Brandhorst,  
 S. T. Brown,  E. F. C. Byrd,  A. K. Chakraborty,  C.-L. Cheng,  
 Siu Hung Chien,  D. M. Chipman,  D. L. Crittenden,  H. Dachsel,  
 R. J. Doerksen,  A. D. Dutoi,  L. Fusti-Molnar,  W. A. Goddard III,  
 A. Golubeva-Zadorozhnaya,  S. R. Gwaltney,  G. Hawkins,  A. Heyden,  
 S. Hirata,  G. Kedziora,  F. J. Keil,  C. Kelley,  Jihan Kim,  R. A. King,  
 R. Z. Khaliullin,  P. P. Korambath,  W. Kurlancheek,  A. M. Lee,  M. S. Lee,  
 S. V. Levchenko,  Ching Yeh Lin,  D. Liotard,  R. C. Lochan,  I. Lotan,  
 P. E. Maslen,  N. Nair,  D. P. O'Neill,  D. Neuhauser,  E. Neuscamman,  
 C. M. Oana,  R. Olson,  B. Peters,  R. Peverati,  P. A. Pieniazek,  
 Y. M. Rhee,  J. Ritchie,  M. A. Rohrdanz,  E. Rosta,  N. J. Russ,  
 H. F. Schaefer III,  N. E. Schultz,  N. Shenvi,  A. C. Simmonett,  A. Sodt,  
 D. Stuck,  K. S. Thanthiriwatte,  V. Vanovschi,  Tao Wang,  A. Warshel,  
 C. F. Williams,  Q. Wu,  X. Xu,  W. Zhang

 Please cite Q-Chem as follows:
 Y. Shao et al., Mol. Phys. 113, 184-215 (2015)
 DOI: 10.1080/00268976.2014.952696

 Q-Chem 5.1.1 for Intel X86 EM64T Linux

 Parts of Q-Chem use Armadillo 8.300.2 (Tropical Shenanigans).
 http://arma.sourceforge.net/

 Q-Chem begins on Tue Aug 28 21:26:13 2018  

Host: 
0

     Scratch files written to /scratch/taweetham/qchem25288//
The previous job contains 0 fragments, simply inherited here
Input Ideriv = 2
Curr. Ideriv = -1
Max.  Ideriv = 2

Checking the input file for inconsistencies... 	...done.

--------------------------------------------------------------
User input:
--------------------------------------------------------------

$molecule
read
$end

$rem
   SCF_GUESS 	READ
   JOB_TYPE 	FREQUENCY
   BASIS 	6-311++G**
   EXCHANGE 	B3LYP	
   SET_ITER 100

   SET_CONV 5
$end


--------------------------------------------------------------
 ----------------------------------------------------------------
             Standard Nuclear Orientation (Angstroms)
    I     Atom           X                Y                Z
 ----------------------------------------------------------------
    1      Br      1.1561455837     0.5520785216    -0.0000000000
    2      C      -0.5721083907    -0.2168005969     0.0000000000
    3      C      -0.7754349057    -1.5302318618     0.0000000000
    4      H      -1.7544267947    -1.9903575904     0.0000000000
    5      F       0.2377660877    -2.4067498606     0.0000000000
    6      Cl     -1.9273708026     0.8712089902    -0.0000000000
 ----------------------------------------------------------------
 Molecular Point Group                 Cs    NOp =  2
 Largest Abelian Subgroup              Cs    NOp =  2
 Nuclear Repulsion Energy =   387.7765536454 hartrees
 There are       37 alpha and       37 beta electrons
 Requested basis set is 6-311++G(d,p)
 There are 55 shells and 151 basis functions

 Total QAlloc Memory Limit   2000 MB
 Mega-Array Size       188 MB
 MEM_STATIC part       192 MB

                       Distance Matrix (Angstroms)
             Br(  1)   C (  2)   C (  3)   H (  4)   F (  5)
   C (  2)  1.891570
   C (  3)  2.840250  1.329076
   H (  4)  3.864636  2.131521  1.081730
   F (  5)  3.098078  2.334904  1.339724  2.035243
   Cl(  6)  3.099987  1.737959  2.663433  2.866788  3.928464

 A cutoff of  1.0D-11 yielded   1321 shell pairs
 There are     10506 function pairs (     11518 Cartesian)
 Smallest overlap matrix eigenvalue = 5.22E-05
 Guess MOs from SCF MO coefficient file

 -----------------------------------------------------------------------
  General SCF calculation program by
  Eric Jon Sundstrom, Paul Horn, Yuezhi Mao, Dmitri Zuev, Alec White,
  David Stuck, Shaama M.S., Shane Yost, Joonho Lee, David Small,
  Daniel Levine, Susi Lehtola, Hugh Burton, Evgeny Epifanovsky
 -----------------------------------------------------------------------
 Exchange:     0.2000 Hartree-Fock + 0.0800 Slater + 0.7200 B88
 Correlation:  0.1900 VWN1RPA + 0.8100 LYP
 Using SG-1 standard quadrature grid
 A restricted SCF calculation will be
 performed using DIIS
 SCF converges when DIIS error is below 1.0e-08
 ---------------------------------------
  Cycle       Energy         DIIS error
 ---------------------------------------
    1   -3211.0347328037      1.07e-04  
    2   -3211.0347762825      1.63e-05  
    3   -3211.0347760914      2.19e-05  
    4   -3211.0347769774      3.51e-06  
    5   -3211.0347769929      2.30e-06  
    6   -3211.0347770066      3.92e-07  
    7   -3211.0347770070      9.86e-08  
    8   -3211.0347770070      4.17e-08  
    9   -3211.0347770071      9.32e-09  Convergence criterion met
 ---------------------------------------
 SCF time:   CPU 16.90s  wall 17.00s 
 SCF   energy in the final basis set =    -3211.0347770071
 Total energy in the final basis set =    -3211.0347770071

 --------------------------------------------------------------
             Orbital Energies (a.u.) and Symmetries
 --------------------------------------------------------------

 Alpha MOs, Restricted
 -- Occupied --                  
-482.86 -101.59  -62.51  -56.33  -56.33  -56.33  -24.72  -10.30
  1 A'    2 A'    3 A'    4 A'    1 A"    5 A'    6 A'    7 A'                 
-10.291  -9.502  -8.721  -7.267  -7.257  -7.256  -6.553  -6.539
  8 A'    9 A'   10 A'   11 A'    2 A"   12 A'   13 A'    3 A"                 
 -6.538  -2.664  -2.660  -2.660  -2.648  -2.648  -1.262  -0.921
 14 A'   15 A'    4 A"   16 A'    5 A"   17 A'   18 A'   19 A'                 
 -0.825  -0.767  -0.617  -0.561  -0.522  -0.499  -0.449  -0.416
 20 A'   21 A'   22 A'   23 A'   24 A'    6 A"   25 A'   26 A'                 
 -0.406  -0.353  -0.331  -0.314  -0.269
  7 A"   27 A'    8 A"   28 A'    9 A"                                         
 -- Virtual --                   
 -0.047  -0.034  -0.016   0.001   0.019   0.040   0.051   0.058
 29 A'   10 A"   30 A'   31 A'   32 A'   33 A'   11 A"   34 A'                 
  0.063   0.077   0.081   0.089   0.105   0.118   0.127   0.133
 35 A'   12 A"   36 A'   13 A"   37 A'   38 A'   39 A'   40 A'                 
  0.138   0.141   0.164   0.202   0.222   0.241   0.266   0.282
 41 A'   14 A"   42 A'   43 A'   44 A'   45 A'   15 A"   46 A'                 
  0.317   0.336   0.373   0.400   0.409   0.413   0.429   0.454
 47 A'   48 A'   49 A'   50 A'   51 A'   16 A"   52 A'   17 A"                 
  0.465   0.491   0.506   0.513   0.523   0.554   0.597   0.604
 53 A'   54 A'   18 A"   55 A'   19 A"   20 A"   56 A'   57 A'                 
  0.611   0.640   0.698   0.738   0.764   0.822   0.830   0.842
 21 A"   58 A'   59 A'   60 A'   61 A'   62 A'   22 A"   23 A"                 
  0.865   0.889   0.919   0.977   1.113   1.116   1.148   1.167
 63 A'   64 A'   65 A'   66 A'   24 A"   67 A'   68 A'   25 A"                 
  1.334   1.351   1.414   1.468   1.498   1.572   1.604   1.767
 69 A'   26 A"   70 A'   27 A"   71 A'   72 A'   73 A'   28 A"                 
  1.780   1.902   1.910   1.970   1.998   2.025   2.097   2.186
 74 A'   75 A'   76 A'   29 A"   30 A"   77 A'   78 A'   79 A'                 
  2.243   2.277   2.327   2.458   2.593   2.630   2.630   2.805
 31 A"   80 A'   81 A'   82 A'   83 A'   32 A"   84 A'   33 A"                 
  3.005   3.144   3.274   3.726   3.760   3.786   3.962   3.983
 85 A'   86 A'   87 A'   88 A'   34 A"   89 A'   35 A"   36 A"                 
  4.016   4.060   4.076   4.179   4.365   4.790   6.259   6.344
 90 A'   37 A"   91 A'   92 A'   93 A'   94 A'   38 A"   95 A'                 
  6.570   6.692   7.536   7.579   7.659   9.724  23.421  24.122
 96 A'   97 A'   39 A"   98 A'   99 A'  100 A'  101 A'  102 A'                 
 25.788  25.964  26.352  47.898  66.735 215.706 289.731 289.774
 40 A"  103 A'  104 A'  105 A'  106 A'  107 A'   41 A"  108 A'                 
289.8831020.689
109 A'  110 A'                                                                 

 Beta MOs, Restricted
 -- Occupied --                  
-482.86 -101.59  -62.51  -56.33  -56.33  -56.33  -24.72  -10.30
  1 A'    2 A'    3 A'    4 A'    1 A"    5 A'    6 A'    7 A'                 
-10.291  -9.502  -8.721  -7.267  -7.257  -7.256  -6.553  -6.539
  8 A'    9 A'   10 A'   11 A'    2 A"   12 A'   13 A'    3 A"                 
 -6.538  -2.664  -2.660  -2.660  -2.648  -2.648  -1.262  -0.921
 14 A'   15 A'    4 A"   16 A'    5 A"   17 A'   18 A'   19 A'                 
 -0.825  -0.767  -0.617  -0.561  -0.522  -0.499  -0.449  -0.416
 20 A'   21 A'   22 A'   23 A'   24 A'    6 A"   25 A'   26 A'                 
 -0.406  -0.353  -0.331  -0.314  -0.269
  7 A"   27 A'    8 A"   28 A'    9 A"                                         
 -- Virtual --                   
 -0.047  -0.034  -0.016   0.001   0.019   0.040   0.051   0.058
 29 A'   10 A"   30 A'   31 A'   32 A'   33 A'   11 A"   34 A'                 
  0.063   0.077   0.081   0.089   0.105   0.118   0.127   0.133
 35 A'   12 A"   36 A'   13 A"   37 A'   38 A'   39 A'   40 A'                 
  0.138   0.141   0.164   0.202   0.222   0.241   0.266   0.282
 41 A'   14 A"   42 A'   43 A'   44 A'   45 A'   15 A"   46 A'                 
  0.317   0.336   0.373   0.400   0.409   0.413   0.429   0.454
 47 A'   48 A'   49 A'   50 A'   51 A'   16 A"   52 A'   17 A"                 
  0.465   0.491   0.506   0.513   0.523   0.554   0.597   0.604
 53 A'   54 A'   18 A"   55 A'   19 A"   20 A"   56 A'   57 A'                 
  0.611   0.640   0.698   0.738   0.764   0.822   0.830   0.842
 21 A"   58 A'   59 A'   60 A'   61 A'   62 A'   22 A"   23 A"                 
  0.865   0.889   0.919   0.977   1.113   1.116   1.148   1.167
 63 A'   64 A'   65 A'   66 A'   24 A"   67 A'   68 A'   25 A"                 
  1.334   1.351   1.414   1.468   1.498   1.572   1.604   1.767
 69 A'   26 A"   70 A'   27 A"   71 A'   72 A'   73 A'   28 A"                 
  1.780   1.902   1.910   1.970   1.998   2.025   2.097   2.186
 74 A'   75 A'   76 A'   29 A"   30 A"   77 A'   78 A'   79 A'                 
  2.243   2.277   2.327   2.458   2.593   2.630   2.630   2.805
 31 A"   80 A'   81 A'   82 A'   83 A'   32 A"   84 A'   33 A"                 
  3.005   3.144   3.274   3.726   3.760   3.786   3.962   3.983
 85 A'   86 A'   87 A'   88 A'   34 A"   89 A'   35 A"   36 A"                 
  4.016   4.060   4.076   4.179   4.365   4.790   6.259   6.344
 90 A'   37 A"   91 A'   92 A'   93 A'   94 A'   38 A"   95 A'                 
  6.570   6.692   7.536   7.579   7.659   9.724  23.421  24.122
 96 A'   97 A'   39 A"   98 A'   99 A'  100 A'  101 A'  102 A'                 
 25.788  25.964  26.352  47.898  66.735 215.706 289.731 289.774
 40 A"  103 A'  104 A'  105 A'  106 A'  107 A'   41 A"  108 A'                 
289.8831020.689
109 A'  110 A'                                                                 
 --------------------------------------------------------------

          Ground-State Mulliken Net Atomic Charges

     Atom                 Charge (a.u.)
  ----------------------------------------
      1 Br                   -0.062628
      2 C                     0.083335
      3 C                    -0.354479
      4 H                     0.167655
      5 F                    -0.107352
      6 Cl                    0.273469
  ----------------------------------------
  Sum of atomic charges =     0.000000

 -----------------------------------------------------------------
                    Cartesian Multipole Moments
 -----------------------------------------------------------------
    Charge (ESU x 10^10)
                 0.0000
    Dipole Moment (Debye)
         X      -1.0286      Y      -0.2652      Z       0.0000
       Tot       1.0622
    Quadrupole Moments (Debye-Ang)
        XX     -44.4515     XY       3.9141     YY     -47.9015
        XZ       0.0000     YZ      -0.0000     ZZ     -48.4263
    Octopole Moments (Debye-Ang^2)
       XXX      31.6039    XXY       1.7484    XYY       2.3888
       YYY       8.3250    XXZ       0.0000    XYZ      -0.0000
       YYZ       0.0000    XZZ      11.0338    YZZ       1.0791
       ZZZ       0.0000
    Hexadecapole Moments (Debye-Ang^3)
      XXXX    -492.0689   XXXY      15.6730   XXYY    -135.1846
      XYYY      23.0030   YYYY    -418.7796   XXXZ       0.0000
      XXYZ       0.0000   XYYZ      -0.0000   YYYZ       0.0000
      XXZZ     -99.3067   XYZZ       2.9211   YYZZ     -77.7311
      XZZZ       0.0000   YZZZ      -0.0000   ZZZZ     -55.0830
 -----------------------------------------------------------------
 Calculating MO derivatives via CPSCF
   1         3          18      0.134319    0.037949
   2         3          18      0.016991    0.004668
   3         3          18      0.001750    0.000517
   4        19           2      0.000077    0.000039
   5        21           0      0.000000    0.000000    Roots Converged
 Time for AOints: 7.3 s (CPU) 7.3 s (wall)
 ------------------------------------------------------------------------------
                     AOints        : Timing summary (seconds)
 ------------------------------------------------------------------------------
     job step          cpu (% of tot)      sys (% of tot)     wall (% of tot)
 ------------------------------------------------------------------------------
  cpscf_lag         0.7009E+02 (54.0)   0.1190E-03 (21.5)   0.7015E+02 (54.0)
  iterzp            0.5233E+02 (40.3)   0.4350E-03 (78.5)   0.5236E+02 (40.3)
  make_fx           0.0000E+00 ( 0.0)   0.0000E+00 ( 0.0)   0.0000E+00 ( 0.0)
  AOints            0.7251E+01 ( 5.6)   0.0000E+00 ( 0.0)   0.7254E+01 ( 5.6)
 ------------------------------------------------------------------------------
   Grand Totals     0.1298E+03          0.5540E-03          0.1299E+03
 ------------------------------------------------------------------------------
 Calculating analytic Hessian of the SCF energy
 Polarizability Matrix (a.u.)
            1           2           3
    1 -66.9723789  -2.0323853   0.0000000
    2  -2.0323853 -63.8277452  -0.0000000
    3   0.0000000  -0.0000000 -34.8814461

 Direct stationary perturbation theory relativistic correction:

 rels  =      17.636967612408
 relv  =     -59.893129221221
 rel2e =       9.663686238392
 E_rel =     -32.592475370421

 Hessian of the SCF Energy
            1           2           3           4           5           6
    1   0.1812093   0.0739869   0.0000000  -0.1278505  -0.0664928   0.0000000
    2   0.0739869   0.0658801   0.0000000  -0.0507007  -0.0610748  -0.0000000
    3   0.0000000   0.0000000   0.0075933   0.0000000  -0.0000000  -0.0178001
    4  -0.1278505  -0.0507007   0.0000000   0.3319954   0.0586029   0.0000000
    5  -0.0664928  -0.0610748  -0.0000000   0.0586029   0.7276431  -0.0000000
    6   0.0000000  -0.0000000  -0.0178001   0.0000000  -0.0000000   0.0690808
    7  -0.0259904  -0.0306111  -0.0000000  -0.0913198  -0.0822460  -0.0000000
    8  -0.0078724  -0.0072834   0.0000000  -0.0880139  -0.5247565   0.0000000
    9  -0.0000000   0.0000000   0.0063143  -0.0000000   0.0000000  -0.0459553
   10   0.0016271   0.0011718  -0.0000000   0.0001938   0.0003077  -0.0000000
   11  -0.0008622  -0.0028261  -0.0000000  -0.0236454  -0.0059685  -0.0000000
   12  -0.0000000  -0.0000000   0.0050807  -0.0000000   0.0000000   0.0067846
   13   0.0055734  -0.0013486   0.0000000  -0.0064219   0.0111198  -0.0000000
   14  -0.0006297  -0.0009696   0.0000000   0.0446700  -0.0355662   0.0000000
   15   0.0000000  -0.0000000  -0.0038752  -0.0000000   0.0000000   0.0063657
   16  -0.0345690   0.0075017   0.0000000  -0.1065970   0.0787084  -0.0000000
   17   0.0018702   0.0062737   0.0000000   0.0590871  -0.1002771   0.0000000
   18   0.0000000   0.0000000   0.0026869  -0.0000000   0.0000000  -0.0184757
            7           8           9          10          11          12
    1  -0.0259904  -0.0078724  -0.0000000   0.0016271  -0.0008622  -0.0000000
    2  -0.0306111  -0.0072834   0.0000000   0.0011718  -0.0028261  -0.0000000
    3  -0.0000000   0.0000000   0.0063143  -0.0000000  -0.0000000   0.0050807
    4  -0.0913198  -0.0880139  -0.0000000   0.0001938  -0.0236454  -0.0000000
    5  -0.0822460  -0.5247565   0.0000000   0.0003077  -0.0059685   0.0000000
    6  -0.0000000   0.0000000  -0.0459553  -0.0000000  -0.0000000   0.0067846
    7   0.6330527   0.0843280   0.0000000  -0.2825620  -0.1265735   0.0000000
    8   0.0843280   0.8427725  -0.0000000  -0.1233701  -0.1135368   0.0000000
    9   0.0000000  -0.0000000   0.1071985   0.0000000   0.0000000  -0.0333778
   10  -0.2825620  -0.1233701   0.0000000   0.3086205   0.1181293  -0.0000000
   11  -0.1265735  -0.1135368   0.0000000   0.1181293   0.1179073  -0.0000000
   12   0.0000000   0.0000000  -0.0333778  -0.0000000  -0.0000000   0.0195074
   13  -0.2258105   0.1273473   0.0000000  -0.0285970   0.0330070  -0.0000000
   14   0.1230668  -0.1784310   0.0000000   0.0025949   0.0048583  -0.0000000
   15   0.0000000   0.0000000  -0.0351249  -0.0000000   0.0000000   0.0046802
   16  -0.0073699   0.0075811  -0.0000000   0.0007177  -0.0000553  -0.0000000
   17   0.0320358  -0.0187648  -0.0000000   0.0011663  -0.0004342   0.0000000
   18  -0.0000000  -0.0000000   0.0009452  -0.0000000   0.0000000  -0.0026751
           13          14          15          16          17          18
    1   0.0055734  -0.0006297   0.0000000  -0.0345690   0.0018702   0.0000000
    2  -0.0013486  -0.0009696  -0.0000000   0.0075017   0.0062737   0.0000000
    3   0.0000000   0.0000000  -0.0038752   0.0000000   0.0000000   0.0026869
    4  -0.0064219   0.0446700  -0.0000000  -0.1065970   0.0590871  -0.0000000
    5   0.0111198  -0.0355662   0.0000000   0.0787084  -0.1002771   0.0000000
    6  -0.0000000   0.0000000   0.0063657  -0.0000000   0.0000000  -0.0184757
    7  -0.2258105   0.1230668   0.0000000  -0.0073699   0.0320358  -0.0000000
    8   0.1273473  -0.1784310   0.0000000   0.0075811  -0.0187648  -0.0000000
    9   0.0000000   0.0000000  -0.0351249  -0.0000000  -0.0000000   0.0009452
   10  -0.0285970   0.0025949  -0.0000000   0.0007177   0.0011663  -0.0000000
   11   0.0330070   0.0048583   0.0000000  -0.0000553  -0.0004342   0.0000000
   12  -0.0000000  -0.0000000   0.0046802  -0.0000000   0.0000000  -0.0026751
   13   0.2563485  -0.1727227  -0.0000000  -0.0010925   0.0025972   0.0000000
   14  -0.1727227   0.2176884  -0.0000000   0.0030207  -0.0075800  -0.0000000
   15  -0.0000000  -0.0000000   0.0202739   0.0000000  -0.0000000   0.0076803
   16  -0.0010925   0.0030207   0.0000000   0.1489108  -0.0967567   0.0000000
   17   0.0025972  -0.0075800  -0.0000000  -0.0967567   0.1207823  -0.0000000
   18   0.0000000  -0.0000000   0.0076803   0.0000000  -0.0000000   0.0098384
 Gradient time:  CPU 173.68 s  wall 173.80 s
 **********************************************************************
 **                                                                  **
 **                       VIBRATIONAL ANALYSIS                       **
 **                       --------------------                       **
 **                                                                  **
 **        VIBRATIONAL FREQUENCIES (CM**-1) AND NORMAL MODES         **
 **     FORCE CONSTANTS (mDYN/ANGSTROM) AND REDUCED MASSES (AMU)     **
 **                  INFRARED INTENSITIES (KM/MOL)                   **
 **                                                                  **
 **********************************************************************


 Mode:                 1                      2                      3
 Frequency:       172.17                 234.50                 267.30
 Force Cnst:      0.3488                 0.8159                 0.2899
 Red. Mass:      19.9691                25.1821                 6.8879
 IR Active:          YES                    YES                    YES
 IR Intens:        2.027                  0.755                  1.882
 Raman Active:       YES                    YES                    YES
               X      Y      Z        X      Y      Z        X      Y      Z
 Br        -0.043 -0.250 -0.000   -0.320  0.011 -0.000   -0.000 -0.000  0.003
 C         -0.204  0.143 -0.000   -0.012 -0.286 -0.000   -0.000  0.000  0.379
 C          0.099  0.109 -0.000    0.100 -0.312 -0.000   -0.000  0.000  0.422
 H          0.295 -0.298 -0.000    0.172 -0.464 -0.000    0.000 -0.000  0.751
 F          0.529  0.585  0.000    0.280 -0.152  0.000    0.000  0.000 -0.311
 Cl        -0.163  0.168  0.000    0.534  0.276  0.000    0.000  0.000 -0.134
 TransDip  -0.037 -0.026 -0.000   -0.027  0.005 -0.000   -0.000  0.000  0.044

 Mode:                 4                      5                      6
 Frequency:       425.44                 450.82                 574.93
 Force Cnst:      0.4217                 2.1984                 1.4751
 Red. Mass:       3.9545                18.3591                 7.5742
 IR Active:          YES                    YES                    YES
 IR Intens:       13.109                  0.141                 24.095
 Raman Active:       YES                    YES                    YES
               X      Y      Z        X      Y      Z        X      Y      Z
 Br         0.000  0.000 -0.027   -0.070 -0.019 -0.000   -0.096 -0.062  0.000
 C         -0.000  0.000  0.451    0.099  0.093  0.000    0.300  0.319 -0.000
 C          0.000 -0.000 -0.227   -0.285  0.259 -0.000    0.385  0.349  0.000
 H          0.000 -0.000 -0.860   -0.322  0.348 -0.000    0.247  0.662 -0.000
 F          0.000 -0.000  0.061   -0.212  0.541  0.000   -0.032 -0.155 -0.000
 Cl        -0.000  0.000 -0.025    0.347 -0.382 -0.000   -0.009 -0.024  0.000
 TransDip  -0.000 -0.000 -0.116   -0.011  0.006 -0.000    0.131  0.087 -0.000

 Mode:                 7                      8                      9
 Frequency:       827.92                 908.89                1139.08
 Force Cnst:      0.5703                 5.5595                 6.8567
 Red. Mass:       1.4121                11.4224                 8.9692
 IR Active:          YES                    YES                    YES
 IR Intens:       17.946                148.665                158.795
 Raman Active:       YES                    YES                    YES
               X      Y      Z        X      Y      Z        X      Y      Z
 Br         0.000 -0.000  0.001   -0.031 -0.007 -0.000    0.005  0.002  0.000
 C         -0.000  0.000  0.062    0.803 -0.345  0.000   -0.124 -0.240 -0.000
 C          0.000  0.000 -0.179   -0.147 -0.166 -0.000    0.587 -0.196  0.000
 H          0.000  0.000  0.982   -0.308  0.188  0.000    0.590 -0.181 -0.000
 F         -0.000 -0.000  0.024   -0.032  0.171  0.000   -0.329  0.234 -0.000
 Cl         0.000 -0.000 -0.004   -0.128  0.093 -0.000   -0.008  0.024 -0.000
 TransDip  -0.000  0.000  0.136    0.363 -0.144  0.000    0.097 -0.392  0.000

 Mode:                10                     11                     12
 Frequency:      1311.30                1694.07                3221.93
 Force Cnst:      1.1697                13.8798                 6.6910
 Red. Mass:       1.1546                 8.2086                 1.0940
 IR Active:          YES                    YES                    YES
 IR Intens:       13.976                 29.922                  6.082
 Raman Active:       YES                    YES                    YES
               X      Y      Z        X      Y      Z        X      Y      Z
 Br         0.002  0.001 -0.000    0.005  0.004 -0.000    0.000  0.000 -0.000
 C         -0.062 -0.080 -0.000   -0.078 -0.540  0.000    0.000  0.007 -0.000
 C          0.032 -0.015  0.000   -0.028  0.591 -0.000   -0.077 -0.044  0.000
 H         -0.407  0.906 -0.000    0.509 -0.298  0.000    0.897  0.434 -0.000
 F          0.032  0.004 -0.000    0.034 -0.054  0.000    0.000  0.000  0.000
 Cl        -0.000  0.002  0.000   -0.008  0.011 -0.000    0.000 -0.000  0.000
 TransDip  -0.118 -0.017 -0.000   -0.072  0.160  0.000   -0.005  0.079 -0.000

 STANDARD THERMODYNAMIC QUANTITIES AT   298.15 K  AND     1.00 ATM

   This Molecule has  0 Imaginary Frequencies
   Zero point vibrational energy:       16.052 kcal/mol

   Atom    1 Element Br Has Mass   78.91830
   Atom    2 Element C  Has Mass   12.00000
   Atom    3 Element C  Has Mass   12.00000
   Atom    4 Element H  Has Mass    1.00783
   Atom    5 Element F  Has Mass   18.99840
   Atom    6 Element Cl Has Mass   34.96885
   Molecular Mass:   157.893380 amu
   Principal axes and moments of inertia in amu*Bohr^2:
                             1           2           3
    Eigenvalues --      689.62893   892.84530  1582.47424
          X               0.99998     0.00567    -0.00000
          Y              -0.00567     0.99998     0.00000
          Z               0.00000    -0.00000     1.00000
   Rotational Symmetry Number is   1
   The Molecule is an Asymmetric Top
   Translational Enthalpy:        0.889 kcal/mol
   Rotational Enthalpy:           0.889 kcal/mol
   Vibrational Enthalpy:         17.593 kcal/mol
   gas constant (RT):             0.592 kcal/mol
   Translational Entropy:        41.079  cal/mol.K
   Rotational Entropy:           28.368  cal/mol.K
   Vibrational Entropy:           8.436  cal/mol.K

   Total Enthalpy:               19.963 kcal/mol
   Total Entropy:                77.883  cal/mol.K

 ======================================================================

 STANDARD THERMODYNAMIC QUANTITIES FOR ANHARMONIC VIBRATION -- TOSH

   Zero point vibrational energy: ************ kcal/mol

   Vibrational Enthalpy:       Infinity kcal/mol
   Vibrational Entropy:             NaN  cal/mol.K

   Total Enthalpy:             Infinity kcal/mol
   Total Entropy:                   NaN  cal/mol.K

 ======================================================================

 STANDARD THERMODYNAMIC QUANTITIES FOR ANHARMONIC VIBRATION -- VPT2

   Zero point vibrational energy: ************ kcal/mol

   Vibrational Enthalpy:       Infinity kcal/mol
   Vibrational Entropy:             NaN  cal/mol.K

   Total Enthalpy:             Infinity kcal/mol
   Total Entropy:                   NaN  cal/mol.K

 ======================================================================

Archival summary:
1\1\TWL01\FREQ\ProcedureUnspecified\BasisUnspecified\r1l1121\taweetha\TueAug2821:29:242018TueAug2821:29:242018\0\\#,FREQ,ProcedureUnspecified,BasisUnspecified,\\0,1\Br\C,1,1.89157\C,2,1.32908,1,122.784\H,3,1.08173,2,123.973,1,180,0\F,3,1.33972,2,122.063,1,0,0\Cl,2,1.73796,1,117.259,3,180,0\\\@

 Total job time:  190.80s(wall), 190.66s(cpu) 
 Tue Aug 28 21:29:24 2018

        *************************************************************
        *                                                           *
        *  Thank you very much for using Q-Chem.  Have a nice day.  *
        *                                                           *
        *************************************************************
