# Supplementary material for: Geometric and energetic data from ab initio calculations of haloethene, haloimine, halomethylenephosphine, haloiminophosphine, halodiazene, halodiphosphene and halocyclopropane
Source: Data Brief. 2019 Nov 2;27:104738. doi: 10.1016/j.dib.2019.104738 (PMC6861602; doi:10.1016/j.dib.2019.104738)
Supplement: Multimedia component 2 [file mmc2.zip › CC/B3LYP/FHCCBrF.out]

Q-Chem Developer Version!
                  Welcome to Q-Chem
     A Quantum Leap Into The Future Of Chemistry


 Q-Chem 5.1, Q-Chem, Inc., Pleasanton, CA (2018)

 Yihan Shao,  Zhengting Gan,  E. Epifanovsky,  A. T. B. Gilbert,  M. Wormit,  
 J. Kussmann,  A. W. Lange,  A. Behn,  Jia Deng,  Xintian Feng,  D. Ghosh,  
 M. Goldey,  P. R. Horn,  L. D. Jacobson,  I. Kaliman,  T. Kus,  A. Landau,  
 Jie Liu,  E. I. Proynov,  R. M. Richard,  R. P. Steele,  E. J. Sundstrom,  
 H. L. Woodcock III,  P. M. Zimmerman,  D. Zuev,  B. Albrecht,  E. Alguire,  
 S. A. Baeppler,  D. Barton,  Z. Benda,  Y. A. Bernard,  E. J. Berquist,  
 K. B. Bravaya,  H. Burton,  D. Casanova,  Chun-Min Chang,  Yunqing Chen,  
 A. Chien,  K. D. Closser,  M. P. Coons,  S. Coriani,  S. Dasgupta,  
 A. L. Dempwolff,  M. Diedenhofen,  Hainam Do,  R. G. Edgar,  Po-Tung Fang,  
 S. Faraji,  S. Fatehi,  Qingguo Feng,  K. D. Fenk,  J. Fosso-Tande,  
 Qinghui Ge,  A. Ghysels,  G. Gidofalvi,  J. Gomes,  J. Gonthier,  A. Gunina,  
 D. Hait,  M. W. D. Hanson-Heine,  P. H. P. Harbach,  A. W. Hauser,  
 J. E. Herr,  E. G. Hohenstein,  Z. C. Holden,  Kerwin Hui,  B. C. Huynh,  
 T.-C. Jagau,  Hyunjun Ji,  B. Kaduk,  K. Khistyaev,  Jaehoon Kim,  
 P. Klunzinger,  K. Koh,  D. Kosenkov,  L. Koulias,  T. Kowalczyk,  
 C. M. Krauter,  A. Kunitsa,  Ka Un Lao,  A. Laurent,  K. V. Lawler,  
 Joonho Lee,  D. Lefrancois,  S. Lehtola,  D. S. Levine,  Yi-Pei Li,  
 You-Sheng Lin,  Fenglai Liu,  E. Livshits,  A. Luenser,  P. Manohar,  
 E. Mansoor,  S. F. Manzer,  Shan-Ping Mao,  Yuezhi Mao,  N. Mardirossian,  
 A. V. Marenich,  T. Markovich,  L. A. Martinez-Martinez,  S. A. Maurer,  
 N. J. Mayhall,  S. C. McKenzie,  J.-M. Mewes,  A. F. Morrison,  
 J. W. Mullinax,  K. Nanda,  T. S. Nguyen-Beck,  R. Olivares-Amaya,  
 J. A. Parkhill,  T. M. Perrine,  F. Plasser,  P. Pokhilko,  S. Prager,  
 A. Prociuk,  E. Ramos,  D. R. Rehn,  F. Rob,  M. Schneider,  N. Sergueev,  
 S. M. Sharada,  S. Sharma,  D. W. Small,  T. Stauch,  T. Stein,  
 Yu-Chuan Su,  A. J. W. Thom,  A. Tkatchenko,  T. Tsuchimochi,  N. M. Tubman,  
 L. Vogt,  M. L. Vidal,  O. Vydrov,  M. A. Watson,  J. Wenzel,  
 M. de Wergifosse,  T. A. Wesolowski,  A. White,  J. Witte,  A. Yamada,  
 Jun Yang,  K. Yao,  S. Yeganeh,  S. R. Yost,  Zhi-Qiang You,  A. Zech,  
 Igor Ying Zhang,  Xing Zhang,  Yan Zhao,  Ying Zhu,  B. R. Brooks,  
 G. K. L. Chan,  C. J. Cramer,  M. S. Gordon,  W. J. Hehre,  A. Klamt,  
 M. W. Schmidt,  C. D. Sherrill,  D. G. Truhlar,  A. Aspuru-Guzik,  R. Baer,  
 A. T. Bell,  N. A. Besley,  Jeng-Da Chai,  A. E. DePrince, III,  
 R. A. DiStasio Jr.,  A. Dreuw,  B. D. Dunietz,  T. R. Furlani,  
 Chao-Ping Hsu,  Yousung Jung,  Jing Kong,  D. S. Lambrecht,  WanZhen Liang,  
 C. Ochsenfeld,  V. A. Rassolov,  L. V. Slipchenko,  J. E. Subotnik,  
 T. Van Voorhis,  J. M. Herbert,  A. I. Krylov,  P. M. W. Gill,  M. Head-Gordon

 Contributors to earlier versions of Q-Chem not listed above: 
 R. D. Adamson,  B. Austin,  J. Baker,  G. J. O. Beran,  K. Brandhorst,  
 S. T. Brown,  E. F. C. Byrd,  A. K. Chakraborty,  C.-L. Cheng,  
 Siu Hung Chien,  D. M. Chipman,  D. L. Crittenden,  H. Dachsel,  
 R. J. Doerksen,  A. D. Dutoi,  L. Fusti-Molnar,  W. A. Goddard III,  
 A. Golubeva-Zadorozhnaya,  S. R. Gwaltney,  G. Hawkins,  A. Heyden,  
 S. Hirata,  G. Kedziora,  F. J. Keil,  C. Kelley,  Jihan Kim,  R. A. King,  
 R. Z. Khaliullin,  P. P. Korambath,  W. Kurlancheek,  A. M. Lee,  M. S. Lee,  
 S. V. Levchenko,  Ching Yeh Lin,  D. Liotard,  R. C. Lochan,  I. Lotan,  
 P. E. Maslen,  N. Nair,  D. P. O'Neill,  D. Neuhauser,  E. Neuscamman,  
 C. M. Oana,  R. Olson,  B. Peters,  R. Peverati,  P. A. Pieniazek,  
 Y. M. Rhee,  J. Ritchie,  M. A. Rohrdanz,  E. Rosta,  N. J. Russ,  
 H. F. Schaefer III,  N. E. Schultz,  N. Shenvi,  A. C. Simmonett,  A. Sodt,  
 D. Stuck,  K. S. Thanthiriwatte,  V. Vanovschi,  Tao Wang,  A. Warshel,  
 C. F. Williams,  Q. Wu,  X. Xu,  W. Zhang

 Please cite Q-Chem as follows:
 Y. Shao et al., Mol. Phys. 113, 184-215 (2015)
 DOI: 10.1080/00268976.2014.952696

 Q-Chem 5.1.1 for Intel X86 EM64T Linux

 Parts of Q-Chem use Armadillo 8.300.2 (Tropical Shenanigans).
 http://arma.sourceforge.net/

 Q-Chem begins on Mon Aug 27 22:37:01 2018  

Host: 
0

     Scratch files written to /scratch/taweetham/qchem7766//
Input Ideriv = 2
Curr. Ideriv = -1
Max.  Ideriv = 2

Checking the input file for inconsistencies... 	...done.

--------------------------------------------------------------
User input:
--------------------------------------------------------------
inp/FBrHF.inp
$molecule
0	1
F	-2.0	1.0	0.0
Br	2.0	1.0	0.0
H	-2.0	-1.0	0.0
F	2.0	-1.0	0.0
C	-1.0	0.0	0.0
C	1.0	0.0	0.0
$end
$rem
   JOB_TYPE		OPTIMIZATION
   BASIS		6-311++G**
   EXCHANGE		B3LYP
$end

--------------------------------------------------------------
 ----------------------------------------------------------------
             Standard Nuclear Orientation (Angstroms)
    I     Atom           X                Y                Z
 ----------------------------------------------------------------
    1      F       3.0263357885     0.5090247575    -0.0000000000
    2      Br     -0.9735367443     0.4770916829    -0.0000000000
    3      H       3.0423023258    -1.4909115089     0.0000000000
    4      F      -0.9575702070    -1.5228445835     0.0000000000
    5      C       2.0343509240    -0.4989266444     0.0000000000
    6      C       0.0344146576    -0.5148931817     0.0000000000
 ----------------------------------------------------------------
 Molecular Point Group                 Cs    NOp =  2
 Largest Abelian Subgroup              Cs    NOp =  2
 Nuclear Repulsion Energy =   327.2954602535 hartrees
 There are       33 alpha and       33 beta electrons
 Requested basis set is 6-311++G(d,p)
 There are 48 shells and 143 basis functions

 Total QAlloc Memory Limit   2000 MB
 Mega-Array Size       188 MB
 MEM_STATIC part       192 MB
 A cutoff of  1.0D-11 yielded   1020 shell pairs
 There are      9390 function pairs (     10335 Cartesian)

 -------------------------------------------------------
 OpenMP Integral Computing Module                       
 Release: version 1.0, May 2013, Q-Chem Inc. Pittsburgh 
 -------------------------------------------------------
 Integral Job Info:
 Integral job number is                      11
 Integral operator is                         1
 short-range coefficients                     0
 long-range coefficients              100000000
 Omega coefficients                           0
 if combine SR and LR in K                    0
 Integral screening is                        0
 Integral computing path is                   2
 max size of driver memory is            800000
 size of driver memory is                593474
 size of scratch memory is             29623520
 max col of scratch BK array               1296
 max len of scratch array in speh3          155
 max len of scratch index in speh4           18
 max int batch size is                      520
 min int batch size is                       52
 fixed nKL is                                45
 max L of basis functions is                  2
 order of int derivative is                   0
 number of shells is                         48
 number of basis is                         150
 number of cartesian basis is               150
 number of contracted shell pairs          1020
 number of primitive shell pairs           2916
 maxK2 (contraction) of shell pair           36
 max number of K2 of shell pair               1
 max number of CS2 of shell pair            115
 max number of PS2 of shell pair            372
 mem total for path MDJ                  520748
 -------------------------------------------------------
 Smallest overlap matrix eigenvalue = 2.68E-04

 Scale SEOQF with 1.000000e-01/1.000000e-01/1.000000e-01

 Standard Electronic Orientation quadrupole field applied
 Nucleus-field energy     =     0.0000000082 hartrees
 Guess from superposition of atomic densities
 Warning:  Energy on first SCF cycle will be non-variational
 SAD guess density has 66.000000 electrons

 -----------------------------------------------------------------------
  General SCF calculation program by
  Eric Jon Sundstrom, Paul Horn, Yuezhi Mao, Dmitri Zuev, Alec White,
  David Stuck, Shaama M.S., Shane Yost, Joonho Lee, David Small,
  Daniel Levine, Susi Lehtola, Hugh Burton, Evgeny Epifanovsky
 -----------------------------------------------------------------------
 Exchange:     0.2000 Hartree-Fock + 0.0800 Slater + 0.7200 B88
 Correlation:  0.1900 VWN1RPA + 0.8100 LYP
 Using SG-1 standard quadrature grid
 using 4 threads for integral computing
 -------------------------------------------------------
 OpenMP Integral computing Module                
 Release: version 2.0, May 2017, Q-Chem Inc. Pleasanton 
 -------------------------------------------------------
 -------------------------------------------------------
 OpenMP BLAS3 based DFT computing Module                
 Release: version 1.0, May 2013, Q-Chem Inc. Pittsburgh 
 -------------------------------------------------------
 A restricted SCF calculation will be
 performed using DIIS
 SCF converges when DIIS error is below 1.0e-08
 ---------------------------------------
  Cycle       Energy         DIIS error
 ---------------------------------------
    1   -2851.4863052289      6.31e-02  
    2   -2850.1511539624      4.65e-03  
    3   -2850.0895688970      7.87e-03  
    4   -2850.1804226707      1.18e-03  
    5   -2850.1823173511      4.65e-04  
    6   -2850.1825709212      2.64e-04  
    7   -2850.1825642905      2.43e-04  
    8   -2850.1827576792      4.22e-05  
    9   -2850.1827623585      1.12e-05  
   10   -2850.1827626423      2.20e-06  
   11   -2850.1827626537      8.62e-07  
   12   -2850.1827626562      1.81e-07  
   13   -2850.1827626564      6.96e-08  
   14   -2850.1827626564      1.26e-08  
   15   -2850.1827626564      6.67e-09  Convergence criterion met
 ---------------------------------------
 SCF time:   CPU 23.72s  wall 6.00s 
 SCF   energy in the final basis set =    -2850.1827626564
 Total energy in the final basis set =    -2850.1827626564

 --------------------------------------------------------------
             Orbital Energies (a.u.) and Symmetries
 --------------------------------------------------------------

 Alpha MOs, Restricted
 -- Occupied --                  
-482.89  -62.55  -56.36  -56.36  -56.36  -24.72  -24.72  -10.35
  1 A'    2 A'    3 A'    1 A"    4 A'    5 A'    6 A'    7 A'                 
-10.341  -8.765  -6.596  -6.585  -6.583  -2.712  -2.704  -2.703
  8 A'    9 A'   10 A'    2 A"   11 A'   12 A'    3 A"   13 A'                 
 -2.694  -2.694  -1.282  -1.230  -0.982  -0.665  -0.637  -0.560
  4 A"   14 A'   15 A'   16 A'   17 A'   18 A'   19 A'   20 A'                 
 -0.532  -0.521  -0.491  -0.469  -0.460  -0.398  -0.358  -0.304
  5 A"   21 A'   22 A'    6 A"   23 A'    7 A"   24 A'   25 A'                 
 -0.207
  8 A"                                                                         
 -- Virtual --                   
 -0.125  -0.104  -0.026   0.004   0.014   0.036   0.044   0.045
 26 A'    9 A"   27 A'   28 A'   29 A'   30 A'   10 A"   31 A'                 
  0.070   0.081   0.093   0.103   0.111   0.115   0.139   0.144
 32 A'   11 A"   33 A'   34 A'   12 A"   35 A'   36 A'   37 A'                 
  0.152   0.180   0.202   0.245   0.245   0.284   0.313   0.318
 38 A'   39 A'   40 A'   41 A'   13 A"   14 A"   42 A'   43 A'                 
  0.327   0.363   0.370   0.378   0.405   0.443   0.472   0.505
 44 A'   45 A'   46 A'   15 A"   47 A'   48 A'   49 A'   16 A"                 
  0.523   0.532   0.546   0.557   0.620   0.634   0.678   0.713
 50 A'   17 A"   51 A'   18 A"   19 A"   52 A'   53 A'   54 A'                 
  0.715   0.788   0.817   0.879   1.097   1.171   1.181   1.265
 55 A'   56 A'   57 A'   58 A'   20 A"   59 A'   21 A"   22 A"                 
  1.266   1.285   1.368   1.399   1.416   1.430   1.443   1.443
 60 A'   61 A'   62 A'   63 A'   23 A"   64 A'   65 A'   24 A"                 
  1.553   1.573   1.585   1.655   1.666   1.759   1.858   1.893
 66 A'   25 A"   67 A'   26 A"   68 A'   69 A'   70 A'   71 A'                 
  1.928   1.973   2.018   2.092   2.157   2.582   2.599   2.643
 27 A"   72 A'   73 A'   74 A'   75 A'   76 A'   28 A"   29 A"                 
  2.729   2.864   2.950   3.222   3.718   3.749   3.757   3.760
 77 A'   78 A'   79 A'   80 A'   30 A"   81 A'   31 A"   82 A'                 
  3.843   3.877   3.905   3.957   3.969   4.041   4.055   4.212
 83 A'   32 A"   33 A"   84 A'   34 A"   35 A"   85 A'   86 A'                 
  4.445   4.580   4.645   6.250   6.272   6.326   6.353   6.417
 87 A'   88 A'   89 A'   36 A"   37 A"   90 A'   91 A'   92 A'                 
  6.473   6.793   7.477   7.567   7.718  23.311  23.524  48.044
 93 A'   94 A'   38 A"   95 A'   96 A'   97 A'   98 A'   99 A'                 
 66.720  66.748 289.695 289.763 289.9521020.903
100 A'  101 A'   39 A"  102 A'  103 A'  104 A'                                 

 Beta MOs, Restricted
 -- Occupied --                  
-482.89  -62.55  -56.36  -56.36  -56.36  -24.72  -24.72  -10.35
  1 A'    2 A'    3 A'    1 A"    4 A'    5 A'    6 A'    7 A'                 
-10.341  -8.765  -6.596  -6.585  -6.583  -2.712  -2.704  -2.703
  8 A'    9 A'   10 A'    2 A"   11 A'   12 A'    3 A"   13 A'                 
 -2.694  -2.694  -1.282  -1.230  -0.982  -0.665  -0.637  -0.560
  4 A"   14 A'   15 A'   16 A'   17 A'   18 A'   19 A'   20 A'                 
 -0.532  -0.521  -0.491  -0.469  -0.460  -0.398  -0.358  -0.304
  5 A"   21 A'   22 A'    6 A"   23 A'    7 A"   24 A'   25 A'                 
 -0.207
  8 A"                                                                         
 -- Virtual --                   
 -0.125  -0.104  -0.026   0.004   0.014   0.036   0.044   0.045
 26 A'    9 A"   27 A'   28 A'   29 A'   30 A'   10 A"   31 A'                 
  0.070   0.081   0.093   0.103   0.111   0.115   0.139   0.144
 32 A'   11 A"   33 A'   34 A'   12 A"   35 A'   36 A'   37 A'                 
  0.152   0.180   0.202   0.245   0.245   0.284   0.313   0.318
 38 A'   39 A'   40 A'   41 A'   13 A"   14 A"   42 A'   43 A'                 
  0.327   0.363   0.370   0.378   0.405   0.443   0.472   0.505
 44 A'   45 A'   46 A'   15 A"   47 A'   48 A'   49 A'   16 A"                 
  0.523   0.532   0.546   0.557   0.620   0.634   0.678   0.713
 50 A'   17 A"   51 A'   18 A"   19 A"   52 A'   53 A'   54 A'                 
  0.715   0.788   0.817   0.879   1.097   1.171   1.181   1.265
 55 A'   56 A'   57 A'   58 A'   20 A"   59 A'   21 A"   22 A"                 
  1.266   1.285   1.368   1.399   1.416   1.430   1.443   1.443
 60 A'   61 A'   62 A'   63 A'   23 A"   64 A'   65 A'   24 A"                 
  1.553   1.573   1.585   1.655   1.666   1.759   1.858   1.893
 66 A'   25 A"   67 A'   26 A"   68 A'   69 A'   70 A'   71 A'                 
  1.928   1.973   2.018   2.092   2.157   2.582   2.599   2.643
 27 A"   72 A'   73 A'   74 A'   75 A'   76 A'   28 A"   29 A"                 
  2.729   2.864   2.950   3.222   3.718   3.749   3.757   3.760
 77 A'   78 A'   79 A'   80 A'   30 A"   81 A'   31 A"   82 A'                 
  3.843   3.877   3.905   3.957   3.969   4.041   4.055   4.212
 83 A'   32 A"   33 A"   84 A'   34 A"   35 A"   85 A'   86 A'                 
  4.445   4.580   4.645   6.250   6.272   6.326   6.353   6.417
 87 A'   88 A'   89 A'   36 A"   37 A"   90 A'   91 A'   92 A'                 
  6.473   6.793   7.477   7.567   7.718  23.311  23.524  48.044
 93 A'   94 A'   38 A"   95 A'   96 A'   97 A'   98 A'   99 A'                 
 66.720  66.748 289.695 289.763 289.9521020.903
100 A'  101 A'   39 A"  102 A'  103 A'  104 A'                                 
 --------------------------------------------------------------

          Ground-State Mulliken Net Atomic Charges

     Atom                 Charge (a.u.)
  ----------------------------------------
      1 F                    -0.078873
      2 Br                    0.356710
      3 H                     0.176247
      4 F                    -0.046689
      5 C                    -0.169679
      6 C                    -0.237715
  ----------------------------------------
  Sum of atomic charges =     0.000000

 -----------------------------------------------------------------
                    Cartesian Multipole Moments
 -----------------------------------------------------------------
    Charge (ESU x 10^10)
                 0.0000
    Dipole Moment (Debye)
         X      -1.0362      Y       0.2159      Z       0.0000
       Tot       1.0584
    Quadrupole Moments (Debye-Ang)
        XX     -39.3161     XY      -5.3118     YY     -41.4888
        XZ      -0.0000     YZ      -0.0000     ZZ     -41.2298
    Octopole Moments (Debye-Ang^2)
       XXX     -25.1158    XXY      -6.9879    XYY      -4.1340
       YYY      13.3134    XXZ      -0.0000    XYZ       0.0000
       YYZ       0.0000    XZZ     -11.6525    YZZ       5.1470
       ZZZ       0.0000
    Hexadecapole Moments (Debye-Ang^3)
      XXXX    -609.7872   XXXY     -40.9463   XXYY    -120.6370
      XYYY      -1.7611   YYYY    -179.9305   XXXZ      -0.0000
      XXYZ       0.0000   XYYZ      -0.0000   YYYZ      -0.0000
      XXZZ    -118.9907   XYZZ       6.5735   YYZZ     -38.2978
      XZZZ       0.0000   YZZZ      -0.0000   ZZZZ     -46.5057
 -----------------------------------------------------------------
 Calculating analytic gradient of the SCF energy
 Gradient of SCF Energy
            1           2           3           4           5           6
    1   0.0591610   0.3726609   0.0858312  -0.0521405  -0.0081729  -0.4573398
    2  -0.0055092  -0.5587378  -0.0399439   0.1646462   0.0687141   0.3708307
    3   0.0000000   0.0000000   0.0000000   0.0000000   0.0000000  -0.0000000
 Max gradient component =       5.587E-01
 RMS gradient           =       2.166E-01
 Gradient time:  CPU 5.21 s  wall 1.40 s
 Geometry Optimization Parameters
   NAtoms,    NIC,     NZ,  NCons,   NDum,   NFix, NCnnct, MaxDiis
        6      32       0       0       0       0       0       0


** GEOMETRY OPTIMIZATION IN DELOCALIZED INTERNAL COORDINATES **
   Searching for a Minimum

   Optimization Cycle:   1

                       Coordinates (Angstroms)
     ATOM                X               Y               Z
      1  F         3.0263357885    0.5090247575    0.0000000000
      2  Br       -0.9735367443    0.4770916829    0.0000000000
      3  H         3.0423023258   -1.4909115089    0.0000000000
      4  F        -0.9575702070   -1.5228445835    0.0000000000
      5  C         2.0343509240   -0.4989266444    0.0000000000
      6  C         0.0344146576   -0.5148931817    0.0000000000
   Point Group: cs    Number of degrees of freedom:     9


   Energy is  -2850.182762656


 Attempting to Generate Delocalized Internal Coordinates

 ** Taking Steepest Descent Step **
 Calculated Step too Large.  Step scaled by  0.528565
 Step Taken.  Stepsize is  0.300000

                             Maximum     Tolerance    Cnvgd?
         Gradient           0.321061      0.000300      NO
         Displacement       0.169702      0.001200      NO
         Energy change     *********      0.000001      NO


 New Cartesian Coordinates Obtained by Inverse Iteration

 Displacement from previous Coordinates is:  0.227128
 ----------------------------------------------------------------
             Standard Nuclear Orientation (Angstroms)
    I     Atom           X                Y                Z
 ----------------------------------------------------------------
    1      F       2.9995035665     0.5076565673     0.0000000000
    2      Br     -1.0370928216     0.5321253408     0.0000000000
    3      H       3.0221361914    -1.5029945646     0.0000000000
    4      F      -0.9002275785    -1.5293864422     0.0000000000
    5      C       2.0418116814    -0.5186266439     0.0000000000
    6      C       0.0801657055    -0.5302337356     0.0000000000
 ----------------------------------------------------------------
 Molecular Point Group                 Cs    NOp =  2
 Largest Abelian Subgroup              Cs    NOp =  2
 Nuclear Repulsion Energy =   317.8189614386 hartrees
 There are       33 alpha and       33 beta electrons
 Applying Cartesian multipole field
    Component          Value
    ---------          -----
     (2,0,0)        1.00000E-11
     (0,2,0)        2.00000E-11
     (0,0,2)       -3.00000E-11
 Nucleus-field energy     =     0.0000000085 hartrees
 Requested basis set is 6-311++G(d,p)
 There are 48 shells and 143 basis functions
 A cutoff of  1.0D-11 yielded   1021 shell pairs
 There are      9386 function pairs (     10327 Cartesian)
 Smallest overlap matrix eigenvalue = 2.93E-04
 Guess MOs from SCF MO coefficient file

 -----------------------------------------------------------------------
  General SCF calculation program by
  Eric Jon Sundstrom, Paul Horn, Yuezhi Mao, Dmitri Zuev, Alec White,
  David Stuck, Shaama M.S., Shane Yost, Joonho Lee, David Small,
  Daniel Levine, Susi Lehtola, Hugh Burton, Evgeny Epifanovsky
 -----------------------------------------------------------------------
 Exchange:     0.2000 Hartree-Fock + 0.0800 Slater + 0.7200 B88
 Correlation:  0.1900 VWN1RPA + 0.8100 LYP
 Using SG-1 standard quadrature grid
 using 4 threads for integral computing
 -------------------------------------------------------
 OpenMP Integral computing Module                
 Release: version 2.0, May 2017, Q-Chem Inc. Pleasanton 
 -------------------------------------------------------
 -------------------------------------------------------
 OpenMP BLAS3 based DFT computing Module                
 Release: version 1.0, May 2013, Q-Chem Inc. Pittsburgh 
 -------------------------------------------------------
 A restricted SCF calculation will be
 performed using DIIS
 SCF converges when DIIS error is below 1.0e-08
 ---------------------------------------
  Cycle       Energy         DIIS error
 ---------------------------------------
    1   -2850.2999620899      2.29e-03  
    2   -2850.2936201118      2.67e-03  
    3   -2850.2753321039      3.40e-03  
    4   -2850.3072466444      1.28e-03  
    5   -2850.3122348899      1.60e-04  
    6   -2850.3122902315      8.79e-05  
    7   -2850.3123013169      1.92e-05  
    8   -2850.3123026914      5.74e-06  
    9   -2850.3123027422      1.88e-06  
   10   -2850.3123027492      5.74e-07  
   11   -2850.3123027497      2.49e-07  
   12   -2850.3123027499      5.54e-08  
   13   -2850.3123027499      1.85e-08  
   14   -2850.3123027499      2.17e-09  Convergence criterion met
 ---------------------------------------
 SCF time:   CPU 21.71s  wall 6.00s 
 SCF   energy in the final basis set =    -2850.3123027499
 Total energy in the final basis set =    -2850.3123027499

 --------------------------------------------------------------
             Orbital Energies (a.u.) and Symmetries
 --------------------------------------------------------------

 Alpha MOs, Restricted
 -- Occupied --                  
-482.88  -62.54  -56.35  -56.35  -56.35  -24.73  -24.72  -10.36
  1 A'    2 A'    3 A'    1 A"    4 A'    5 A'    6 A'    7 A'                 
-10.350  -8.750  -6.581  -6.570  -6.568  -2.695  -2.689  -2.688
  8 A'    9 A'   10 A'    2 A"   11 A'   12 A'    3 A"   13 A'                 
 -2.679  -2.679  -1.278  -1.240  -0.937  -0.676  -0.641  -0.549
  4 A"   14 A'   15 A'   16 A'   17 A'   18 A'   19 A'   20 A'                 
 -0.521  -0.520  -0.500  -0.477  -0.462  -0.379  -0.365  -0.304
 21 A'    5 A"   22 A'    6 A"   23 A'    7 A"   24 A'   25 A'                 
 -0.217
  8 A"                                                                         
 -- Virtual --                   
 -0.117  -0.105  -0.027   0.006   0.011   0.036   0.046   0.051
 26 A'    9 A"   27 A'   28 A'   29 A'   30 A'   10 A"   31 A'                 
  0.069   0.080   0.097   0.098   0.112   0.113   0.140   0.142
 32 A'   11 A"   33 A'   34 A'   12 A"   35 A'   36 A'   37 A'                 
  0.150   0.180   0.200   0.244   0.249   0.278   0.310   0.323
 38 A'   39 A'   40 A'   41 A'   13 A"   14 A"   42 A'   43 A'                 
  0.325   0.359   0.371   0.388   0.405   0.439   0.457   0.509
 44 A'   45 A'   46 A'   15 A"   47 A'   48 A'   49 A'   16 A"                 
  0.519   0.531   0.549   0.554   0.612   0.614   0.664   0.687
 50 A'   17 A"   18 A"   51 A'   19 A"   52 A'   53 A'   54 A'                 
  0.715   0.780   0.817   0.884   1.072   1.089   1.176   1.250
 55 A'   56 A'   57 A'   58 A'   59 A'   20 A"   21 A"   60 A'                 
  1.264   1.284   1.363   1.399   1.412   1.424   1.427   1.446
 22 A"   61 A'   62 A'   63 A'   23 A"   24 A"   64 A'   65 A'                 
  1.542   1.555   1.603   1.661   1.665   1.791   1.859   1.885
 25 A"   66 A'   67 A'   26 A"   68 A'   69 A'   70 A'   71 A'                 
  1.954   1.997   2.028   2.068   2.150   2.587   2.587   2.642
 27 A"   72 A'   73 A'   74 A'   75 A'   28 A"   76 A'   29 A"                 
  2.721   2.860   2.941   3.242   3.724   3.748   3.750   3.754
 77 A'   78 A'   79 A'   80 A'   30 A"   81 A'   31 A"   82 A'                 
  3.872   3.891   3.906   3.962   3.976   4.054   4.055   4.202
 83 A'   32 A"   33 A"   84 A'   34 A"   35 A"   85 A'   86 A'                 
  4.373   4.588   4.611   6.246   6.265   6.323   6.351   6.420
 87 A'   88 A'   89 A'   36 A"   37 A"   90 A'   91 A'   92 A'                 
  6.469   6.766   7.494   7.558   7.674  23.312  23.401  48.005
 93 A'   94 A'   38 A"   95 A'   96 A'   97 A'   98 A'   99 A'                 
 66.712  66.739 289.706 289.755 289.8921020.841
100 A'  101 A'   39 A"  102 A'  103 A'  104 A'                                 

 Beta MOs, Restricted
 -- Occupied --                  
-482.88  -62.54  -56.35  -56.35  -56.35  -24.73  -24.72  -10.36
  1 A'    2 A'    3 A'    1 A"    4 A'    5 A'    6 A'    7 A'                 
-10.350  -8.750  -6.581  -6.570  -6.568  -2.695  -2.689  -2.688
  8 A'    9 A'   10 A'    2 A"   11 A'   12 A'    3 A"   13 A'                 
 -2.679  -2.679  -1.278  -1.240  -0.937  -0.676  -0.641  -0.549
  4 A"   14 A'   15 A'   16 A'   17 A'   18 A'   19 A'   20 A'                 
 -0.521  -0.520  -0.500  -0.477  -0.462  -0.379  -0.365  -0.304
 21 A'    5 A"   22 A'    6 A"   23 A'    7 A"   24 A'   25 A'                 
 -0.217
  8 A"                                                                         
 -- Virtual --                   
 -0.117  -0.105  -0.027   0.006   0.011   0.036   0.046   0.051
 26 A'    9 A"   27 A'   28 A'   29 A'   30 A'   10 A"   31 A'                 
  0.069   0.080   0.097   0.098   0.112   0.113   0.140   0.142
 32 A'   11 A"   33 A'   34 A'   12 A"   35 A'   36 A'   37 A'                 
  0.150   0.180   0.200   0.244   0.249   0.278   0.310   0.323
 38 A'   39 A'   40 A'   41 A'   13 A"   14 A"   42 A'   43 A'                 
  0.325   0.359   0.371   0.388   0.405   0.439   0.457   0.509
 44 A'   45 A'   46 A'   15 A"   47 A'   48 A'   49 A'   16 A"                 
  0.519   0.531   0.549   0.554   0.612   0.614   0.664   0.687
 50 A'   17 A"   18 A"   51 A'   19 A"   52 A'   53 A'   54 A'                 
  0.715   0.780   0.817   0.884   1.072   1.089   1.176   1.250
 55 A'   56 A'   57 A'   58 A'   59 A'   20 A"   21 A"   60 A'                 
  1.264   1.284   1.363   1.399   1.412   1.424   1.427   1.446
 22 A"   61 A'   62 A'   63 A'   23 A"   24 A"   64 A'   65 A'                 
  1.542   1.555   1.603   1.661   1.665   1.791   1.859   1.885
 25 A"   66 A'   67 A'   26 A"   68 A'   69 A'   70 A'   71 A'                 
  1.954   1.997   2.028   2.068   2.150   2.587   2.587   2.642
 27 A"   72 A'   73 A'   74 A'   75 A'   28 A"   76 A'   29 A"                 
  2.721   2.860   2.941   3.242   3.724   3.748   3.750   3.754
 77 A'   78 A'   79 A'   80 A'   30 A"   81 A'   31 A"   82 A'                 
  3.872   3.891   3.906   3.962   3.976   4.054   4.055   4.202
 83 A'   32 A"   33 A"   84 A'   34 A"   35 A"   85 A'   86 A'                 
  4.373   4.588   4.611   6.246   6.265   6.323   6.351   6.420
 87 A'   88 A'   89 A'   36 A"   37 A"   90 A'   91 A'   92 A'                 
  6.469   6.766   7.494   7.558   7.674  23.312  23.401  48.005
 93 A'   94 A'   38 A"   95 A'   96 A'   97 A'   98 A'   99 A'                 
 66.712  66.739 289.706 289.755 289.8921020.841
100 A'  101 A'   39 A"  102 A'  103 A'  104 A'                                 
 --------------------------------------------------------------

          Ground-State Mulliken Net Atomic Charges

     Atom                 Charge (a.u.)
  ----------------------------------------
      1 F                    -0.070861
      2 Br                    0.211411
      3 H                     0.181668
      4 F                    -0.027615
      5 C                    -0.154952
      6 C                    -0.139652
  ----------------------------------------
  Sum of atomic charges =     0.000000

 -----------------------------------------------------------------
                    Cartesian Multipole Moments
 -----------------------------------------------------------------
    Charge (ESU x 10^10)
                 0.0000
    Dipole Moment (Debye)
         X      -0.5042      Y      -0.1046      Z       0.0000
       Tot       0.5149
    Quadrupole Moments (Debye-Ang)
        XX     -38.3441     XY      -5.4683     YY     -41.2409
        XZ       0.0000     YZ      -0.0000     ZZ     -41.5355
    Octopole Moments (Debye-Ang^2)
       XXX     -19.8924    XXY      -7.9536    XYY      -3.0047
       YYY       9.9357    XXZ       0.0000    XYZ      -0.0000
       YYZ       0.0000    XZZ     -10.0973    YZZ       4.0854
       ZZZ       0.0000
    Hexadecapole Moments (Debye-Ang^3)
      XXXX    -605.2527   XXXY     -34.9234   XXYY    -120.0424
      XYYY       5.1216   YYYY    -186.1985   XXXZ       0.0000
      XXYZ      -0.0000   XYYZ       0.0000   YYYZ      -0.0000
      XXZZ    -119.0175   XYZZ       8.7816   YYZZ     -39.4813
      XZZZ       0.0000   YZZZ      -0.0000   ZZZZ     -46.9727
 -----------------------------------------------------------------
 Calculating analytic gradient of the SCF energy
 Gradient of SCF Energy
            1           2           3           4           5           6
    1   0.0572497   0.1776568   0.0846610  -0.0612748   0.0045760  -0.2628687
    2  -0.0018749  -0.3236214  -0.0413936   0.1335219   0.0632834   0.1700846
    3   0.0000000  -0.0000000  -0.0000000   0.0000000  -0.0000000   0.0000000
 Max gradient component =       3.236E-01
 RMS gradient           =       1.229E-01
 Gradient time:  CPU 5.13 s  wall 1.38 s
 Geometry Optimization Parameters
   NAtoms,    NIC,     NZ,  NCons,   NDum,   NFix, NCnnct, MaxDiis
        6      32       0       0       0       0       0       0

 Cartesian Hessian Update
 Hessian Updated using BFGS Update


** GEOMETRY OPTIMIZATION IN DELOCALIZED INTERNAL COORDINATES **
   Searching for a Minimum

   Optimization Cycle:   2

                       Coordinates (Angstroms)
     ATOM                X               Y               Z
      1  F         2.9995035665    0.5076565673    0.0000000000
      2  Br       -1.0370928216    0.5321253408    0.0000000000
      3  H         3.0221361914   -1.5029945646    0.0000000000
      4  F        -0.9002275785   -1.5293864422    0.0000000000
      5  C         2.0418116814   -0.5186266439    0.0000000000
      6  C         0.0801657055   -0.5302337356    0.0000000000
   Point Group: cs    Number of degrees of freedom:     9


   Energy is  -2850.312302750

 Hessian Updated using BFGS Update

  9 Hessian modes will be used to form the next step
  Hessian Eigenvalues:
     0.085431    0.137613    0.159681    0.189174    0.219605    0.250060
     0.389691    0.431026    1.017743

 Minimum Search - Taking Simple RFO Step
 Searching for Lamda that Minimizes Along All modes
 Value Taken    Lamda =  -0.22391169
 Calculated Step too Large.  Step scaled by  0.403267
 Step Taken.  Stepsize is  0.300000

                             Maximum     Tolerance    Cnvgd?
         Gradient           0.201511      0.000300      NO
         Displacement       0.207217      0.001200      NO
         Energy change     -0.129540      0.000001      NO


 New Cartesian Coordinates Obtained by Inverse Iteration

 Displacement from previous Coordinates is:  0.392362
 ----------------------------------------------------------------
             Standard Nuclear Orientation (Angstroms)
    I     Atom           X                Y                Z
 ----------------------------------------------------------------
    1      F       2.9094254452     0.5158729762     0.0000000000
    2      Br     -0.9837543731     0.5719105566     0.0000000000
    3      H       2.9169001386    -1.5068850523     0.0000000000
    4      F      -0.7907318052    -1.5520290554     0.0000000000
    5      C       2.0030261561    -0.5362563064     0.0000000000
    6      C       0.1514311831    -0.5340725970     0.0000000000
 ----------------------------------------------------------------
 Molecular Point Group                 Cs    NOp =  2
 Largest Abelian Subgroup              Cs    NOp =  2
 Nuclear Repulsion Energy =   318.1404837671 hartrees
 There are       33 alpha and       33 beta electrons
 Applying Cartesian multipole field
    Component          Value
    ---------          -----
     (2,0,0)        1.00000E-11
     (0,2,0)        2.00000E-11
     (0,0,2)       -3.00000E-11
 Nucleus-field energy     =     0.0000000082 hartrees
 Requested basis set is 6-311++G(d,p)
 There are 48 shells and 143 basis functions
 A cutoff of  1.0D-11 yielded   1025 shell pairs
 There are      9434 function pairs (     10386 Cartesian)
 Smallest overlap matrix eigenvalue = 2.42E-04
 Guess MOs from SCF MO coefficient file

 -----------------------------------------------------------------------
  General SCF calculation program by
  Eric Jon Sundstrom, Paul Horn, Yuezhi Mao, Dmitri Zuev, Alec White,
  David Stuck, Shaama M.S., Shane Yost, Joonho Lee, David Small,
  Daniel Levine, Susi Lehtola, Hugh Burton, Evgeny Epifanovsky
 -----------------------------------------------------------------------
 Exchange:     0.2000 Hartree-Fock + 0.0800 Slater + 0.7200 B88
 Correlation:  0.1900 VWN1RPA + 0.8100 LYP
 Using SG-1 standard quadrature grid
 using 4 threads for integral computing
 -------------------------------------------------------
 OpenMP Integral computing Module                
 Release: version 2.0, May 2017, Q-Chem Inc. Pleasanton 
 -------------------------------------------------------
 -------------------------------------------------------
 OpenMP BLAS3 based DFT computing Module                
 Release: version 1.0, May 2013, Q-Chem Inc. Pittsburgh 
 -------------------------------------------------------
 A restricted SCF calculation will be
 performed using DIIS
 SCF converges when DIIS error is below 1.0e-08
 ---------------------------------------
  Cycle       Energy         DIIS error
 ---------------------------------------
    1   -2850.3944830835      1.13e-03  
    2   -2850.3972194265      8.63e-04  
    3   -2850.3910359225      1.64e-03  
    4   -2850.3990150723      3.20e-04  
    5   -2850.3992495671      5.92e-05  
    6   -2850.3992548216      2.43e-05  
    7   -2850.3992556755      8.11e-06  
    8   -2850.3992558247      3.12e-06  
    9   -2850.3992558520      1.00e-06  
   10   -2850.3992558540      4.15e-07  
   11   -2850.3992558543      1.52e-07  
   12   -2850.3992558543      1.11e-08  
   13   -2850.3992558543      5.78e-09  Convergence criterion met
 ---------------------------------------
 SCF time:   CPU 20.42s  wall 5.00s 
 SCF   energy in the final basis set =    -2850.3992558543
 Total energy in the final basis set =    -2850.3992558543

 --------------------------------------------------------------
             Orbital Energies (a.u.) and Symmetries
 --------------------------------------------------------------

 Alpha MOs, Restricted
 -- Occupied --                  
-482.88  -62.53  -56.35  -56.35  -56.35  -24.73  -24.72  -10.36
  1 A'    2 A'    3 A'    1 A"    4 A'    5 A'    6 A'    7 A'                 
-10.345  -8.744  -6.576  -6.564  -6.562  -2.689  -2.684  -2.682
  8 A'    9 A'   10 A'    2 A"   11 A'   12 A'    3 A"   13 A'                 
 -2.673  -2.673  -1.275  -1.245  -0.923  -0.687  -0.641  -0.552
  4 A"   14 A'   15 A'   16 A'   17 A'   18 A'   19 A'   20 A'                 
 -0.523  -0.516  -0.504  -0.481  -0.461  -0.374  -0.374  -0.310
 21 A'    5 A"   22 A'    6 A"   23 A'    7 A"   24 A'   25 A'                 
 -0.224
  8 A"                                                                         
 -- Virtual --                   
 -0.096  -0.079  -0.020   0.007   0.011   0.040   0.047   0.052
  9 A"   26 A'   27 A'   28 A'   29 A'   30 A'   10 A"   31 A'                 
  0.072   0.079   0.094   0.108   0.112   0.112   0.139   0.146
 32 A'   11 A"   33 A'   34 A'   35 A'   12 A"   36 A'   37 A'                 
  0.159   0.183   0.211   0.247   0.255   0.274   0.305   0.321
 38 A'   39 A'   40 A'   41 A'   13 A"   14 A"   42 A'   43 A'                 
  0.335   0.358   0.371   0.393   0.411   0.440   0.461   0.514
 44 A'   45 A'   46 A'   15 A"   47 A'   48 A'   49 A'   16 A"                 
  0.520   0.526   0.549   0.566   0.606   0.613   0.652   0.673
 50 A'   17 A"   18 A"   51 A'   52 A'   19 A"   53 A'   54 A'                 
  0.730   0.779   0.823   0.902   1.042   1.076   1.173   1.277
 55 A'   56 A'   57 A'   58 A'   59 A'   20 A"   21 A"   60 A'                 
  1.278   1.295   1.369   1.393   1.418   1.427   1.428   1.460
 22 A"   61 A'   62 A'   23 A"   63 A'   24 A"   64 A'   65 A'                 
  1.555   1.580   1.648   1.667   1.707   1.813   1.852   1.899
 25 A"   66 A'   67 A'   68 A'   26 A"   69 A'   70 A'   71 A'                 
  1.963   2.029   2.043   2.075   2.218   2.578   2.617   2.658
 27 A"   72 A'   73 A'   74 A'   75 A'   28 A"   76 A'   29 A"                 
  2.726   2.878   2.974   3.368   3.731   3.749   3.750   3.754
 77 A'   78 A'   79 A'   80 A'   30 A"   81 A'   31 A"   82 A'                 
  3.898   3.905   3.917   3.975   3.980   4.057   4.059   4.196
 83 A'   32 A"   33 A"   34 A"   84 A'   85 A'   35 A"   86 A'                 
  4.336   4.613   4.643   6.247   6.265   6.328   6.360   6.448
 87 A'   88 A'   89 A'   36 A"   37 A"   90 A'   91 A'   92 A'                 
  6.481   6.749   7.502   7.559   7.664  23.340  23.391  47.987
 93 A'   94 A'   38 A"   95 A'   96 A'   97 A'   98 A'   99 A'                 
 66.710  66.737 289.711 289.756 289.8831020.815
100 A'  101 A'   39 A"  102 A'  103 A'  104 A'                                 

 Beta MOs, Restricted
 -- Occupied --                  
-482.88  -62.53  -56.35  -56.35  -56.35  -24.73  -24.72  -10.36
  1 A'    2 A'    3 A'    1 A"    4 A'    5 A'    6 A'    7 A'                 
-10.345  -8.744  -6.576  -6.564  -6.562  -2.689  -2.684  -2.682
  8 A'    9 A'   10 A'    2 A"   11 A'   12 A'    3 A"   13 A'                 
 -2.673  -2.673  -1.275  -1.245  -0.923  -0.687  -0.641  -0.552
  4 A"   14 A'   15 A'   16 A'   17 A'   18 A'   19 A'   20 A'                 
 -0.523  -0.516  -0.504  -0.481  -0.461  -0.374  -0.374  -0.310
 21 A'    5 A"   22 A'    6 A"   23 A'    7 A"   24 A'   25 A'                 
 -0.224
  8 A"                                                                         
 -- Virtual --                   
 -0.096  -0.079  -0.020   0.007   0.011   0.040   0.047   0.052
  9 A"   26 A'   27 A'   28 A'   29 A'   30 A'   10 A"   31 A'                 
  0.072   0.079   0.094   0.108   0.112   0.112   0.139   0.146
 32 A'   11 A"   33 A'   34 A'   35 A'   12 A"   36 A'   37 A'                 
  0.159   0.183   0.211   0.247   0.255   0.274   0.305   0.321
 38 A'   39 A'   40 A'   41 A'   13 A"   14 A"   42 A'   43 A'                 
  0.335   0.358   0.371   0.393   0.411   0.440   0.461   0.514
 44 A'   45 A'   46 A'   15 A"   47 A'   48 A'   49 A'   16 A"                 
  0.520   0.526   0.549   0.566   0.606   0.613   0.652   0.673
 50 A'   17 A"   18 A"   51 A'   52 A'   19 A"   53 A'   54 A'                 
  0.730   0.779   0.823   0.902   1.042   1.076   1.173   1.277
 55 A'   56 A'   57 A'   58 A'   59 A'   20 A"   21 A"   60 A'                 
  1.278   1.295   1.369   1.393   1.418   1.427   1.428   1.460
 22 A"   61 A'   62 A'   23 A"   63 A'   24 A"   64 A'   65 A'                 
  1.555   1.580   1.648   1.667   1.707   1.813   1.852   1.899
 25 A"   66 A'   67 A'   68 A'   26 A"   69 A'   70 A'   71 A'                 
  1.963   2.029   2.043   2.075   2.218   2.578   2.617   2.658
 27 A"   72 A'   73 A'   74 A'   75 A'   28 A"   76 A'   29 A"                 
  2.726   2.878   2.974   3.368   3.731   3.749   3.750   3.754
 77 A'   78 A'   79 A'   80 A'   30 A"   81 A'   31 A"   82 A'                 
  3.898   3.905   3.917   3.975   3.980   4.057   4.059   4.196
 83 A'   32 A"   33 A"   34 A"   84 A'   85 A'   35 A"   86 A'                 
  4.336   4.613   4.643   6.247   6.265   6.328   6.360   6.448
 87 A'   88 A'   89 A'   36 A"   37 A"   90 A'   91 A'   92 A'                 
  6.481   6.749   7.502   7.559   7.664  23.340  23.391  47.987
 93 A'   94 A'   38 A"   95 A'   96 A'   97 A'   98 A'   99 A'                 
 66.710  66.737 289.711 289.756 289.8831020.815
100 A'  101 A'   39 A"  102 A'  103 A'  104 A'                                 
 --------------------------------------------------------------

          Ground-State Mulliken Net Atomic Charges

     Atom                 Charge (a.u.)
  ----------------------------------------
      1 F                    -0.074047
      2 Br                    0.179290
      3 H                     0.181330
      4 F                    -0.028470
      5 C                    -0.137969
      6 C                    -0.120133
  ----------------------------------------
  Sum of atomic charges =     0.000000

 -----------------------------------------------------------------
                    Cartesian Multipole Moments
 -----------------------------------------------------------------
    Charge (ESU x 10^10)
                 0.0000
    Dipole Moment (Debye)
         X      -0.3189      Y      -0.1639      Z       0.0000
       Tot       0.3586
    Quadrupole Moments (Debye-Ang)
        XX     -38.4159     XY      -5.4076     YY     -40.9652
        XZ       0.0000     YZ      -0.0000     ZZ     -41.3790
    Octopole Moments (Debye-Ang^2)
       XXX     -23.1014    XXY      -7.8308    XYY      -4.2286
       YYY       8.0991    XXZ      -0.0000    XYZ       0.0000
       YYZ       0.0000    XZZ     -10.3861    YZZ       3.2766
       ZZZ       0.0000
    Hexadecapole Moments (Debye-Ang^3)
      XXXX    -568.3066   XXXY     -26.6111   XXYY    -114.1272
      XYYY       8.3894   YYYY    -192.0096   XXXZ      -0.0000
      XXYZ       0.0000   XYYZ      -0.0000   YYYZ      -0.0000
      XXZZ    -110.8733   XYZZ       9.5799   YYZZ     -40.4103
      XZZZ       0.0000   YZZZ      -0.0000   ZZZZ     -46.3638
 -----------------------------------------------------------------
 Calculating analytic gradient of the SCF energy
 Gradient of SCF Energy
            1           2           3           4           5           6
    1   0.0506960   0.1353004   0.0796217  -0.0597660   0.0297838  -0.2356359
    2   0.0000804  -0.2562112  -0.0435218   0.1048872   0.0618787   0.1328868
    3  -0.0000000  -0.0000000   0.0000000   0.0000000   0.0000000  -0.0000000
 Max gradient component =       2.562E-01
 RMS gradient           =       1.020E-01
 Gradient time:  CPU 5.20 s  wall 1.40 s
 Geometry Optimization Parameters
   NAtoms,    NIC,     NZ,  NCons,   NDum,   NFix, NCnnct, MaxDiis
        6      32       0       0       0       0       0       0

 Cartesian Hessian Update
 Hessian Updated using BFGS Update


** GEOMETRY OPTIMIZATION IN DELOCALIZED INTERNAL COORDINATES **
   Searching for a Minimum

   Optimization Cycle:   3

                       Coordinates (Angstroms)
     ATOM                X               Y               Z
      1  F         2.9094254452    0.5158729762    0.0000000000
      2  Br       -0.9837543731    0.5719105566    0.0000000000
      3  H         2.9169001386   -1.5068850523    0.0000000000
      4  F        -0.7907318052   -1.5520290554    0.0000000000
      5  C         2.0030261561   -0.5362563064    0.0000000000
      6  C         0.1514311831   -0.5340725970    0.0000000000
   Point Group: cs    Number of degrees of freedom:     9


   Energy is  -2850.399255854

 Hessian Updated using BFGS Update

  9 Hessian modes will be used to form the next step
  Hessian Eigenvalues:
     0.025172    0.135696    0.161541    0.212939    0.238636    0.248929
     0.381436    0.432843    1.206755

 Minimum Search - Taking Simple RFO Step
 Searching for Lamda that Minimizes Along All modes
 Value Taken    Lamda =  -0.24947786
 Calculated Step too Large.  Step scaled by  0.326286
 Step Taken.  Stepsize is  0.300000

                             Maximum     Tolerance    Cnvgd?
         Gradient           0.155858      0.000300      NO
         Displacement       0.211363      0.001200      NO
         Energy change     -0.086953      0.000001      NO


 New Cartesian Coordinates Obtained by Inverse Iteration

 Displacement from previous Coordinates is:  0.402220
 ----------------------------------------------------------------
             Standard Nuclear Orientation (Angstroms)
    I     Atom           X                Y                Z
 ----------------------------------------------------------------
    1      F       2.8175169808     0.5164712940     0.0000000000
    2      Br     -0.9285985757     0.6035837272     0.0000000000
    3      H       2.8109024822    -1.5047907058     0.0000000000
    4      F      -0.6767909749    -1.5654128116     0.0000000000
    5      C       1.9554766513    -0.5537136107     0.0000000000
    6      C       0.2277901809    -0.5375973714     0.0000000000
 ----------------------------------------------------------------
 Molecular Point Group                 Cs    NOp =  2
 Largest Abelian Subgroup              Cs    NOp =  2
 Nuclear Repulsion Energy =   320.2351460371 hartrees
 There are       33 alpha and       33 beta electrons
 Applying Cartesian multipole field
    Component          Value
    ---------          -----
     (2,0,0)        1.00000E-11
     (0,2,0)        2.00000E-11
     (0,0,2)       -3.00000E-11
 Nucleus-field energy     =     0.0000000080 hartrees
 Requested basis set is 6-311++G(d,p)
 There are 48 shells and 143 basis functions
 A cutoff of  1.0D-11 yielded   1031 shell pairs
 There are      9484 function pairs (     10438 Cartesian)
 Smallest overlap matrix eigenvalue = 1.76E-04
 Guess MOs from SCF MO coefficient file

 -----------------------------------------------------------------------
  General SCF calculation program by
  Eric Jon Sundstrom, Paul Horn, Yuezhi Mao, Dmitri Zuev, Alec White,
  David Stuck, Shaama M.S., Shane Yost, Joonho Lee, David Small,
  Daniel Levine, Susi Lehtola, Hugh Burton, Evgeny Epifanovsky
 -----------------------------------------------------------------------
 Exchange:     0.2000 Hartree-Fock + 0.0800 Slater + 0.7200 B88
 Correlation:  0.1900 VWN1RPA + 0.8100 LYP
 Using SG-1 standard quadrature grid
 using 4 threads for integral computing
 -------------------------------------------------------
 OpenMP Integral computing Module                
 Release: version 2.0, May 2017, Q-Chem Inc. Pleasanton 
 -------------------------------------------------------
 -------------------------------------------------------
 OpenMP BLAS3 based DFT computing Module                
 Release: version 1.0, May 2013, Q-Chem Inc. Pittsburgh 
 -------------------------------------------------------
 A restricted SCF calculation will be
 performed using DIIS
 SCF converges when DIIS error is below 1.0e-08
 ---------------------------------------
  Cycle       Energy         DIIS error
 ---------------------------------------
    1   -2850.4733989444      1.15e-03  
    2   -2850.4767998740      7.11e-04  
    3   -2850.4736553797      1.24e-03  
    4   -2850.4779539391      2.81e-04  
    5   -2850.4781334047      6.12e-05  
    6   -2850.4781390962      1.52e-05  
    7   -2850.4781393213      4.95e-06  
    8   -2850.4781393660      1.58e-06  
    9   -2850.4781393710      6.87e-07  
   10   -2850.4781393719      1.78e-07  
   11   -2850.4781393719      8.04e-08  
   12   -2850.4781393719      7.54e-09  Convergence criterion met
 ---------------------------------------
 SCF time:   CPU 19.08s  wall 5.00s 
 SCF   energy in the final basis set =    -2850.4781393719
 Total energy in the final basis set =    -2850.4781393719

 --------------------------------------------------------------
             Orbital Energies (a.u.) and Symmetries
 --------------------------------------------------------------

 Alpha MOs, Restricted
 -- Occupied --                  
-482.87  -62.53  -56.35  -56.34  -56.34  -24.73  -24.73  -10.35
  1 A'    2 A'    3 A'    1 A"    4 A'    5 A'    6 A'    7 A'                 
-10.338  -8.739  -6.570  -6.558  -6.556  -2.683  -2.678  -2.677
  8 A'    9 A'   10 A'    2 A"   11 A'   12 A'    3 A"   13 A'                 
 -2.667  -2.667  -1.276  -1.250  -0.909  -0.703  -0.642  -0.560
  4 A"   14 A'   15 A'   16 A'   17 A'   18 A'   19 A'   20 A'                 
 -0.528  -0.515  -0.508  -0.484  -0.459  -0.382  -0.368  -0.313
 21 A'    5 A"   22 A'    6 A"   23 A'   24 A'    7 A"   25 A'                 
 -0.232
  8 A"                                                                         
 -- Virtual --                   
 -0.083  -0.038  -0.015   0.007   0.012   0.048   0.049   0.055
  9 A"   26 A'   27 A'   28 A'   29 A'   30 A'   10 A"   31 A'                 
  0.075   0.079   0.089   0.110   0.112   0.117   0.140   0.149
 32 A'   11 A"   33 A'   34 A'   12 A"   35 A'   36 A'   37 A'                 
  0.168   0.196   0.227   0.250   0.258   0.273   0.298   0.322
 38 A'   39 A'   40 A'   41 A'   13 A"   14 A"   42 A'   43 A'                 
  0.347   0.357   0.372   0.397   0.418   0.437   0.471   0.516
 44 A'   45 A'   46 A'   15 A"   47 A'   48 A'   49 A'   16 A"                 
  0.518   0.523   0.552   0.580   0.599   0.617   0.651   0.664
 50 A'   17 A"   18 A"   51 A'   52 A'   19 A"   53 A'   54 A'                 
  0.746   0.777   0.833   0.917   1.020   1.065   1.170   1.290
 55 A'   56 A'   57 A'   58 A'   59 A'   20 A"   21 A"   22 A"                 
  1.302   1.318   1.366   1.373   1.427   1.430   1.450   1.479
 60 A'   61 A'   62 A'   23 A"   63 A'   24 A"   64 A'   65 A'                 
  1.581   1.602   1.648   1.718   1.762   1.827   1.881   1.911
 25 A"   66 A'   67 A'   68 A'   26 A"   69 A'   70 A'   71 A'                 
  1.971   2.034   2.074   2.098   2.304   2.571   2.643   2.683
 27 A"   72 A'   73 A'   74 A'   75 A'   28 A"   76 A'   29 A"                 
  2.761   2.895   3.019   3.504   3.735   3.750   3.750   3.759
 77 A'   78 A'   79 A'   80 A'   30 A"   81 A'   31 A"   82 A'                 
  3.919   3.925   3.931   3.977   3.997   4.061   4.065   4.195
 32 A"   83 A'   33 A"   34 A"   84 A'   85 A'   35 A"   86 A'                 
  4.322   4.640   4.690   6.248   6.266   6.330   6.370   6.486
 87 A'   88 A'   89 A'   36 A"   37 A"   90 A'   91 A'   92 A'                 
  6.504   6.736   7.509   7.561   7.665  23.381  23.405  47.972
 93 A'   94 A'   38 A"   95 A'   96 A'   97 A'   98 A'   99 A'                 
 66.710  66.738 289.716 289.759 289.8831020.793
100 A'  101 A'   39 A"  102 A'  103 A'  104 A'                                 

 Beta MOs, Restricted
 -- Occupied --                  
-482.87  -62.53  -56.35  -56.34  -56.34  -24.73  -24.73  -10.35
  1 A'    2 A'    3 A'    1 A"    4 A'    5 A'    6 A'    7 A'                 
-10.338  -8.739  -6.570  -6.558  -6.556  -2.683  -2.678  -2.677
  8 A'    9 A'   10 A'    2 A"   11 A'   12 A'    3 A"   13 A'                 
 -2.667  -2.667  -1.276  -1.250  -0.909  -0.703  -0.642  -0.560
  4 A"   14 A'   15 A'   16 A'   17 A'   18 A'   19 A'   20 A'                 
 -0.528  -0.515  -0.508  -0.484  -0.459  -0.382  -0.368  -0.313
 21 A'    5 A"   22 A'    6 A"   23 A'   24 A'    7 A"   25 A'                 
 -0.232
  8 A"                                                                         
 -- Virtual --                   
 -0.083  -0.038  -0.015   0.007   0.012   0.048   0.049   0.055
  9 A"   26 A'   27 A'   28 A'   29 A'   30 A'   10 A"   31 A'                 
  0.075   0.079   0.089   0.110   0.112   0.117   0.140   0.149
 32 A'   11 A"   33 A'   34 A'   12 A"   35 A'   36 A'   37 A'                 
  0.168   0.196   0.227   0.250   0.258   0.273   0.298   0.322
 38 A'   39 A'   40 A'   41 A'   13 A"   14 A"   42 A'   43 A'                 
  0.347   0.357   0.372   0.397   0.418   0.437   0.471   0.516
 44 A'   45 A'   46 A'   15 A"   47 A'   48 A'   49 A'   16 A"                 
  0.518   0.523   0.552   0.580   0.599   0.617   0.651   0.664
 50 A'   17 A"   18 A"   51 A'   52 A'   19 A"   53 A'   54 A'                 
  0.746   0.777   0.833   0.917   1.020   1.065   1.170   1.290
 55 A'   56 A'   57 A'   58 A'   59 A'   20 A"   21 A"   22 A"                 
  1.302   1.318   1.366   1.373   1.427   1.430   1.450   1.479
 60 A'   61 A'   62 A'   23 A"   63 A'   24 A"   64 A'   65 A'                 
  1.581   1.602   1.648   1.718   1.762   1.827   1.881   1.911
 25 A"   66 A'   67 A'   68 A'   26 A"   69 A'   70 A'   71 A'                 
  1.971   2.034   2.074   2.098   2.304   2.571   2.643   2.683
 27 A"   72 A'   73 A'   74 A'   75 A'   28 A"   76 A'   29 A"                 
  2.761   2.895   3.019   3.504   3.735   3.750   3.750   3.759
 77 A'   78 A'   79 A'   80 A'   30 A"   81 A'   31 A"   82 A'                 
  3.919   3.925   3.931   3.977   3.997   4.061   4.065   4.195
 32 A"   83 A'   33 A"   34 A"   84 A'   85 A'   35 A"   86 A'                 
  4.322   4.640   4.690   6.248   6.266   6.330   6.370   6.486
 87 A'   88 A'   89 A'   36 A"   37 A"   90 A'   91 A'   92 A'                 
  6.504   6.736   7.509   7.561   7.665  23.381  23.405  47.972
 93 A'   94 A'   38 A"   95 A'   96 A'   97 A'   98 A'   99 A'                 
 66.710  66.738 289.716 289.759 289.8831020.793
100 A'  101 A'   39 A"  102 A'  103 A'  104 A'                                 
 --------------------------------------------------------------

          Ground-State Mulliken Net Atomic Charges

     Atom                 Charge (a.u.)
  ----------------------------------------
      1 F                    -0.079882
      2 Br                    0.144615
      3 H                     0.181571
      4 F                    -0.025129
      5 C                    -0.119853
      6 C                    -0.101322
  ----------------------------------------
  Sum of atomic charges =    -0.000000

 -----------------------------------------------------------------
                    Cartesian Multipole Moments
 -----------------------------------------------------------------
    Charge (ESU x 10^10)
                -0.0000
    Dipole Moment (Debye)
         X      -0.1416      Y      -0.2858      Z       0.0000
       Tot       0.3189
    Quadrupole Moments (Debye-Ang)
        XX     -38.4683     XY      -5.3229     YY     -40.7060
        XZ       0.0000     YZ      -0.0000     ZZ     -41.1477
    Octopole Moments (Debye-Ang^2)
       XXX     -26.3034    XXY      -7.7703    XYY      -5.4483
       YYY       6.4160    XXZ       0.0000    XYZ      -0.0000
       YYZ       0.0000    XZZ     -10.6863    YZZ       2.5041
       ZZZ       0.0000
    Hexadecapole Moments (Debye-Ang^3)
      XXXX    -531.1124   XXXY     -19.1099   XXYY    -108.2658
      XYYY      11.7181   YYYY    -196.1654   XXXZ       0.0000
      XXYZ      -0.0000   XYYZ       0.0000   YYYZ      -0.0000
      XXZZ    -102.7932   XYZZ      10.2554   YYZZ     -40.9827
      XZZZ       0.0000   YZZZ      -0.0000   ZZZZ     -45.5609
 -----------------------------------------------------------------
 Calculating analytic gradient of the SCF energy
 Gradient of SCF Energy
            1           2           3           4           5           6
    1   0.0421822   0.1025038   0.0720933  -0.0538174   0.0534378  -0.2163996
    2  -0.0008523  -0.2053421  -0.0417410   0.0902124   0.0581351   0.0995879
    3  -0.0000000  -0.0000000  -0.0000000   0.0000000   0.0000000   0.0000000
 Max gradient component =       2.164E-01
 RMS gradient           =       8.673E-02
 Gradient time:  CPU 5.30 s  wall 1.44 s
 Geometry Optimization Parameters
   NAtoms,    NIC,     NZ,  NCons,   NDum,   NFix, NCnnct, MaxDiis
        6      32       0       0       0       0       0       0

 Cartesian Hessian Update
 Hessian Updated using BFGS Update


** GEOMETRY OPTIMIZATION IN DELOCALIZED INTERNAL COORDINATES **
   Searching for a Minimum

   Optimization Cycle:   4

                       Coordinates (Angstroms)
     ATOM                X               Y               Z
      1  F         2.8175169808    0.5164712940    0.0000000000
      2  Br       -0.9285985757    0.6035837272    0.0000000000
      3  H         2.8109024822   -1.5047907058    0.0000000000
      4  F        -0.6767909749   -1.5654128116    0.0000000000
      5  C         1.9554766513   -0.5537136107    0.0000000000
      6  C         0.2277901809   -0.5375973714    0.0000000000
   Point Group: cs    Number of degrees of freedom:     9


   Energy is  -2850.478139372

 Hessian Updated using BFGS Update

  9 Hessian modes will be used to form the next step
  Hessian Eigenvalues:
     0.030040    0.141320    0.162606    0.212266    0.246971    0.249818
     0.388351    0.438987    1.204243

 Minimum Search - Taking Simple RFO Step
 Searching for Lamda that Minimizes Along All modes
 Value Taken    Lamda =  -0.22713961
 Calculated Step too Large.  Step scaled by  0.327038
 Step Taken.  Stepsize is  0.300000

                             Maximum     Tolerance    Cnvgd?
         Gradient           0.148074      0.000300      NO
         Displacement       0.212911      0.001200      NO
         Energy change     -0.078884      0.000001      NO


 New Cartesian Coordinates Obtained by Inverse Iteration

 Displacement from previous Coordinates is:  0.403372
 ----------------------------------------------------------------
             Standard Nuclear Orientation (Angstroms)
    I     Atom           X                Y                Z
 ----------------------------------------------------------------
    1      F       2.7275481097     0.5163711003     0.0000000000
    2      Br     -0.8675521227     0.6316988607     0.0000000000
    3      H       2.7051229207    -1.5009969179     0.0000000000
    4      F      -0.5657585252    -1.5787704471     0.0000000000
    5      C       1.9012278539    -0.5682750033     0.0000000000
    6      C       0.3057085083    -0.5414870710     0.0000000000
 ----------------------------------------------------------------
 Molecular Point Group                 Cs    NOp =  2
 Largest Abelian Subgroup              Cs    NOp =  2
 Nuclear Repulsion Energy =   323.4369231904 hartrees
 There are       33 alpha and       33 beta electrons
 Applying Cartesian multipole field
    Component          Value
    ---------          -----
     (2,0,0)        1.00000E-11
     (0,2,0)        2.00000E-11
     (0,0,2)       -3.00000E-11
 Nucleus-field energy     =     0.0000000077 hartrees
 Requested basis set is 6-311++G(d,p)
 There are 48 shells and 143 basis functions
 A cutoff of  1.0D-11 yielded   1033 shell pairs
 There are      9528 function pairs (     10482 Cartesian)
 Smallest overlap matrix eigenvalue = 1.16E-04
 Guess MOs from SCF MO coefficient file

 -----------------------------------------------------------------------
  General SCF calculation program by
  Eric Jon Sundstrom, Paul Horn, Yuezhi Mao, Dmitri Zuev, Alec White,
  David Stuck, Shaama M.S., Shane Yost, Joonho Lee, David Small,
  Daniel Levine, Susi Lehtola, Hugh Burton, Evgeny Epifanovsky
 -----------------------------------------------------------------------
 Exchange:     0.2000 Hartree-Fock + 0.0800 Slater + 0.7200 B88
 Correlation:  0.1900 VWN1RPA + 0.8100 LYP
 Using SG-1 standard quadrature grid
 using 4 threads for integral computing
 -------------------------------------------------------
 OpenMP Integral computing Module                
 Release: version 2.0, May 2017, Q-Chem Inc. Pleasanton 
 -------------------------------------------------------
 -------------------------------------------------------
 OpenMP BLAS3 based DFT computing Module                
 Release: version 1.0, May 2013, Q-Chem Inc. Pittsburgh 
 -------------------------------------------------------
 A restricted SCF calculation will be
 performed using DIIS
 SCF converges when DIIS error is below 1.0e-08
 ---------------------------------------
  Cycle       Energy         DIIS error
 ---------------------------------------
    1   -2850.5439029658      1.23e-03  
    2   -2850.5479317644      6.41e-04  
    3   -2850.5468490081      8.86e-04  
    4   -2850.5488103672      2.46e-04  
    5   -2850.5489565892      7.15e-05  
    6   -2850.5489651582      1.14e-05  
    7   -2850.5489653006      3.65e-06  
    8   -2850.5489653314      1.32e-06  
    9   -2850.5489653345      4.10e-07  
   10   -2850.5489653348      1.21e-07  
   11   -2850.5489653347      4.70e-08  
   12   -2850.5489653348      5.37e-09  Convergence criterion met
 ---------------------------------------
 SCF time:   CPU 19.25s  wall 5.00s 
 SCF   energy in the final basis set =    -2850.5489653348
 Total energy in the final basis set =    -2850.5489653348

 --------------------------------------------------------------
             Orbital Energies (a.u.) and Symmetries
 --------------------------------------------------------------

 Alpha MOs, Restricted
 -- Occupied --                  
-482.87  -62.52  -56.34  -56.34  -56.34  -24.73  -24.72  -10.35
  1 A'    2 A'    3 A'    1 A"    4 A'    5 A'    6 A'    7 A'                 
-10.326  -8.734  -6.566  -6.553  -6.552  -2.678  -2.673  -2.672
  8 A'    9 A'   10 A'    2 A"   11 A'   12 A'    3 A"   13 A'                 
 -2.662  -2.662  -1.278  -1.252  -0.898  -0.724  -0.641  -0.570
  4 A"   14 A'   15 A'   16 A'   17 A'   18 A'   19 A'   20 A'                 
 -0.534  -0.516  -0.509  -0.485  -0.454  -0.389  -0.364  -0.314
 21 A'    5 A"   22 A'    6 A"   23 A'   24 A'    7 A"   25 A'                 
 -0.243
  8 A"                                                                         
 -- Virtual --                   
 -0.066  -0.018  -0.004   0.010   0.013   0.050   0.055   0.070
  9 A"   26 A'   27 A'   28 A'   29 A'   10 A"   30 A'   31 A'                 
  0.078   0.078   0.086   0.108   0.112   0.124   0.142   0.151
 11 A"   32 A'   33 A'   34 A'   12 A"   35 A'   36 A'   37 A'                 
  0.175   0.216   0.249   0.254   0.257   0.277   0.292   0.324
 38 A'   39 A'   40 A'   41 A'   13 A"   14 A"   42 A'   43 A'                 
  0.354   0.361   0.374   0.401   0.425   0.433   0.485   0.512
 44 A'   45 A'   46 A'   15 A"   47 A'   48 A'   49 A'   16 A"                 
  0.513   0.525   0.555   0.591   0.600   0.624   0.656   0.661
 50 A'   17 A"   18 A"   51 A'   52 A'   19 A"   53 A'   54 A'                 
  0.756   0.784   0.844   0.926   1.006   1.060   1.167   1.297
 55 A'   56 A'   57 A'   58 A'   59 A'   20 A"   21 A"   22 A"                 
  1.309   1.354   1.361   1.363   1.432   1.437   1.462   1.518
 60 A'   61 A'   23 A"   62 A'   63 A'   24 A"   64 A'   65 A'                 
  1.608   1.619   1.659   1.780   1.823   1.826   1.924   1.949
 66 A'   25 A"   67 A'   68 A'   26 A"   69 A'   70 A'   71 A'                 
  1.979   2.040   2.098   2.130   2.405   2.572   2.661   2.715
 27 A"   72 A'   73 A'   74 A'   75 A'   28 A"   76 A'   29 A"                 
  2.841   2.911   3.071   3.602   3.739   3.753   3.756   3.775
 77 A'   78 A'   79 A'   80 A'   30 A"   31 A"   81 A'   82 A'                 
  3.929   3.945   3.951   3.982   4.015   4.063   4.070   4.194
 32 A"   33 A"   83 A'   34 A"   84 A'   85 A'   35 A"   86 A'                 
  4.324   4.671   4.743   6.249   6.268   6.332   6.379   6.503
 87 A'   88 A'   89 A'   36 A"   37 A"   90 A'   91 A'   92 A'                 
  6.563   6.727   7.515   7.563   7.672  23.422  23.481  47.960
 93 A'   94 A'   38 A"   95 A'   96 A'   97 A'   98 A'   99 A'                 
 66.711  66.742 289.721 289.762 289.8891020.775
100 A'  101 A'   39 A"  102 A'  103 A'  104 A'                                 

 Beta MOs, Restricted
 -- Occupied --                  
-482.87  -62.52  -56.34  -56.34  -56.34  -24.73  -24.72  -10.35
  1 A'    2 A'    3 A'    1 A"    4 A'    5 A'    6 A'    7 A'                 
-10.326  -8.734  -6.566  -6.553  -6.552  -2.678  -2.673  -2.672
  8 A'    9 A'   10 A'    2 A"   11 A'   12 A'    3 A"   13 A'                 
 -2.662  -2.662  -1.278  -1.252  -0.898  -0.724  -0.641  -0.570
  4 A"   14 A'   15 A'   16 A'   17 A'   18 A'   19 A'   20 A'                 
 -0.534  -0.516  -0.509  -0.485  -0.454  -0.389  -0.364  -0.314
 21 A'    5 A"   22 A'    6 A"   23 A'   24 A'    7 A"   25 A'                 
 -0.243
  8 A"                                                                         
 -- Virtual --                   
 -0.066  -0.018  -0.004   0.010   0.013   0.050   0.055   0.070
  9 A"   26 A'   27 A'   28 A'   29 A'   10 A"   30 A'   31 A'                 
  0.078   0.078   0.086   0.108   0.112   0.124   0.142   0.151
 11 A"   32 A'   33 A'   34 A'   12 A"   35 A'   36 A'   37 A'                 
  0.175   0.216   0.249   0.254   0.257   0.277   0.292   0.324
 38 A'   39 A'   40 A'   41 A'   13 A"   14 A"   42 A'   43 A'                 
  0.354   0.361   0.374   0.401   0.425   0.433   0.485   0.512
 44 A'   45 A'   46 A'   15 A"   47 A'   48 A'   49 A'   16 A"                 
  0.513   0.525   0.555   0.591   0.600   0.624   0.656   0.661
 50 A'   17 A"   18 A"   51 A'   52 A'   19 A"   53 A'   54 A'                 
  0.756   0.784   0.844   0.926   1.006   1.060   1.167   1.297
 55 A'   56 A'   57 A'   58 A'   59 A'   20 A"   21 A"   22 A"                 
  1.309   1.354   1.361   1.363   1.432   1.437   1.462   1.518
 60 A'   61 A'   23 A"   62 A'   63 A'   24 A"   64 A'   65 A'                 
  1.608   1.619   1.659   1.780   1.823   1.826   1.924   1.949
 66 A'   25 A"   67 A'   68 A'   26 A"   69 A'   70 A'   71 A'                 
  1.979   2.040   2.098   2.130   2.405   2.572   2.661   2.715
 27 A"   72 A'   73 A'   74 A'   75 A'   28 A"   76 A'   29 A"                 
  2.841   2.911   3.071   3.602   3.739   3.753   3.756   3.775
 77 A'   78 A'   79 A'   80 A'   30 A"   31 A"   81 A'   82 A'                 
  3.929   3.945   3.951   3.982   4.015   4.063   4.070   4.194
 32 A"   33 A"   83 A'   34 A"   84 A'   85 A'   35 A"   86 A'                 
  4.324   4.671   4.743   6.249   6.268   6.332   6.379   6.503
 87 A'   88 A'   89 A'   36 A"   37 A"   90 A'   91 A'   92 A'                 
  6.563   6.727   7.515   7.563   7.672  23.422  23.481  47.960
 93 A'   94 A'   38 A"   95 A'   96 A'   97 A'   98 A'   99 A'                 
 66.711  66.742 289.721 289.762 289.8891020.775
100 A'  101 A'   39 A"  102 A'  103 A'  104 A'                                 
 --------------------------------------------------------------

          Ground-State Mulliken Net Atomic Charges

     Atom                 Charge (a.u.)
  ----------------------------------------
      1 F                    -0.090855
      2 Br                    0.115440
      3 H                     0.181889
      4 F                    -0.027772
      5 C                    -0.099358
      6 C                    -0.079343
  ----------------------------------------
  Sum of atomic charges =     0.000000

 -----------------------------------------------------------------
                    Cartesian Multipole Moments
 -----------------------------------------------------------------
    Charge (ESU x 10^10)
                 0.0000
    Dipole Moment (Debye)
         X       0.0119      Y      -0.4069      Z      -0.0000
       Tot       0.4071
    Quadrupole Moments (Debye-Ang)
        XX     -38.5437     XY      -5.3039     YY     -40.4779
        XZ      -0.0000     YZ       0.0000     ZZ     -40.8363
    Octopole Moments (Debye-Ang^2)
       XXX     -29.8262    XXY      -7.8404    XYY      -6.6878
       YYY       4.9306    XXZ       0.0000    XYZ      -0.0000
       YYZ       0.0000    XZZ     -11.0615    YZZ       1.7364
       ZZZ      -0.0000
    Hexadecapole Moments (Debye-Ang^3)
      XXXX    -495.1210   XXXY     -13.1367   XXYY    -102.7052
      XYYY      14.1455   YYYY    -200.1885   XXXZ      -0.0000
      XXYZ       0.0000   XYYZ      -0.0000   YYYZ      -0.0000
      XXZZ     -94.9203   XYZZ      10.5841   YYZZ     -41.4538
      XZZZ      -0.0000   YZZZ      -0.0000   ZZZZ     -44.5316
 -----------------------------------------------------------------
 Calculating analytic gradient of the SCF energy
 Gradient of SCF Energy
            1           2           3           4           5           6
    1   0.0328776   0.0784611   0.0622549  -0.0454926   0.0638995  -0.1920005
    2  -0.0024141  -0.1660399  -0.0373543   0.0794606   0.0516156   0.0747321
    3   0.0000000   0.0000000   0.0000000   0.0000000  -0.0000000  -0.0000000
 Max gradient component =       1.920E-01
 RMS gradient           =       7.366E-02
 Gradient time:  CPU 5.39 s  wall 1.44 s
 Geometry Optimization Parameters
   NAtoms,    NIC,     NZ,  NCons,   NDum,   NFix, NCnnct, MaxDiis
        6      32       0       0       0       0       0       0

 Cartesian Hessian Update
 Hessian Updated using BFGS Update


** GEOMETRY OPTIMIZATION IN DELOCALIZED INTERNAL COORDINATES **
   Searching for a Minimum

   Optimization Cycle:   5

                       Coordinates (Angstroms)
     ATOM                X               Y               Z
      1  F         2.7275481097    0.5163711003    0.0000000000
      2  Br       -0.8675521227    0.6316988607    0.0000000000
      3  H         2.7051229207   -1.5009969179    0.0000000000
      4  F        -0.5657585252   -1.5787704471    0.0000000000
      5  C         1.9012278539   -0.5682750033    0.0000000000
      6  C         0.3057085083   -0.5414870710    0.0000000000
   Point Group: cs    Number of degrees of freedom:     9


   Energy is  -2850.548965335

 Hessian Updated using BFGS Update

  9 Hessian modes will be used to form the next step
  Hessian Eigenvalues:
     0.068134    0.142715    0.162868    0.210505    0.241149    0.249560
     0.391578    0.441996    1.101372

 Minimum Search - Taking Simple RFO Step
 Searching for Lamda that Minimizes Along All modes
 Value Taken    Lamda =  -0.18230526
 Calculated Step too Large.  Step scaled by  0.360320
 Step Taken.  Stepsize is  0.300000

                             Maximum     Tolerance    Cnvgd?
         Gradient           0.137709      0.000300      NO
         Displacement       0.211483      0.001200      NO
         Energy change     -0.070826      0.000001      NO


 New Cartesian Coordinates Obtained by Inverse Iteration

 Displacement from previous Coordinates is:  0.400246
 ----------------------------------------------------------------
             Standard Nuclear Orientation (Angstroms)
    I     Atom           X                Y                Z
 ----------------------------------------------------------------
    1      F       2.6424468539     0.5170270859     0.0000000000
    2      Br     -0.8028852779     0.6585025895     0.0000000000
    3      H       2.5983438713    -1.4956481152     0.0000000000
    4      F      -0.4584049271    -1.5950622625     0.0000000000
    5      C       1.8435586569    -0.5799434552     0.0000000000
    6      C       0.3832375677    -0.5463353207     0.0000000000
 ----------------------------------------------------------------
 Molecular Point Group                 Cs    NOp =  2
 Largest Abelian Subgroup              Cs    NOp =  2
 Nuclear Repulsion Energy =   327.3130644206 hartrees
 There are       33 alpha and       33 beta electrons
 Applying Cartesian multipole field
    Component          Value
    ---------          -----
     (2,0,0)        1.00000E-11
     (0,2,0)        2.00000E-11
     (0,0,2)       -3.00000E-11
 Nucleus-field energy     =     0.0000000074 hartrees
 Requested basis set is 6-311++G(d,p)
 There are 48 shells and 143 basis functions
 A cutoff of  1.0D-11 yielded   1036 shell pairs
 There are      9540 function pairs (     10494 Cartesian)
 Smallest overlap matrix eigenvalue = 7.25E-05
 Guess MOs from SCF MO coefficient file

 -----------------------------------------------------------------------
  General SCF calculation program by
  Eric Jon Sundstrom, Paul Horn, Yuezhi Mao, Dmitri Zuev, Alec White,
  David Stuck, Shaama M.S., Shane Yost, Joonho Lee, David Small,
  Daniel Levine, Susi Lehtola, Hugh Burton, Evgeny Epifanovsky
 -----------------------------------------------------------------------
 Exchange:     0.2000 Hartree-Fock + 0.0800 Slater + 0.7200 B88
 Correlation:  0.1900 VWN1RPA + 0.8100 LYP
 Using SG-1 standard quadrature grid
 using 4 threads for integral computing
 -------------------------------------------------------
 OpenMP Integral computing Module                
 Release: version 2.0, May 2017, Q-Chem Inc. Pleasanton 
 -------------------------------------------------------
 -------------------------------------------------------
 OpenMP BLAS3 based DFT computing Module                
 Release: version 1.0, May 2013, Q-Chem Inc. Pittsburgh 
 -------------------------------------------------------
 A restricted SCF calculation will be
 performed using DIIS
 SCF converges when DIIS error is below 1.0e-08
 ---------------------------------------
  Cycle       Energy         DIIS error
 ---------------------------------------
    1   -2850.6015627011      1.41e-03  
    2   -2850.6064558073      6.83e-04  
    3   -2850.6063029895      7.30e-04  
    4   -2850.6074995279      1.73e-04  
    5   -2850.6075597051      7.78e-05  
    6   -2850.6075723844      1.34e-05  
    7   -2850.6075726729      4.13e-06  
    8   -2850.6075727148      1.35e-06  
    9   -2850.6075727169      2.45e-07  
   10   -2850.6075727170      8.60e-08  
   11   -2850.6075727170      3.66e-08  
   12   -2850.6075727170      3.92e-09  Convergence criterion met
 ---------------------------------------
 SCF time:   CPU 19.46s  wall 6.00s 
 SCF   energy in the final basis set =    -2850.6075727170
 Total energy in the final basis set =    -2850.6075727170

 --------------------------------------------------------------
             Orbital Energies (a.u.) and Symmetries
 --------------------------------------------------------------

 Alpha MOs, Restricted
 -- Occupied --                  
-482.86  -62.52  -56.34  -56.34  -56.34  -24.72  -24.72  -10.34
  1 A'    2 A'    3 A'    1 A"    4 A'    5 A'    6 A'    7 A'                 
-10.311  -8.730  -6.562  -6.549  -6.548  -2.674  -2.669  -2.668
  8 A'    9 A'   10 A'    2 A"   11 A'   12 A'    3 A"   13 A'                 
 -2.658  -2.658  -1.277  -1.253  -0.890  -0.752  -0.639  -0.579
  4 A"   14 A'   15 A'   16 A'   17 A'   18 A'   19 A'   20 A'                 
 -0.543  -0.517  -0.506  -0.484  -0.449  -0.396  -0.361  -0.315
 21 A'    5 A"   22 A'    6 A"   23 A'   24 A'    7 A"   25 A'                 
 -0.255
  8 A"                                                                         
 -- Virtual --                   
 -0.046  -0.019   0.001   0.014   0.018   0.051   0.056   0.076
  9 A"   26 A'   27 A'   28 A'   29 A'   10 A"   30 A'   31 A'                 
  0.078   0.085   0.094   0.107   0.112   0.130   0.145   0.155
 11 A"   32 A'   33 A'   34 A'   12 A"   35 A'   36 A'   37 A'                 
  0.185   0.237   0.255   0.258   0.282   0.282   0.294   0.329
 38 A'   39 A'   13 A"   40 A'   41 A'   14 A"   42 A'   43 A'                 
  0.354   0.371   0.375   0.404   0.427   0.438   0.503   0.506
 44 A'   45 A'   46 A'   15 A"   47 A'   48 A'   49 A'   16 A"                 
  0.510   0.527   0.557   0.599   0.606   0.635   0.662   0.670
 50 A'   17 A"   18 A"   51 A'   52 A'   19 A"   53 A'   54 A'                 
  0.756   0.803   0.856   0.929   0.999   1.063   1.165   1.299
 55 A'   56 A'   57 A'   58 A'   59 A'   20 A"   21 A"   22 A"                 
  1.318   1.358   1.359   1.369   1.446   1.448   1.467   1.549
 60 A'   23 A"   61 A'   62 A'   63 A'   24 A"   64 A'   65 A'                 
  1.606   1.669   1.703   1.829   1.836   1.889   1.942   1.987
 66 A'   25 A"   67 A'   68 A'   69 A'   26 A"   70 A'   27 A"                 
  2.015   2.062   2.133   2.161   2.515   2.582   2.665   2.752
 71 A'   72 A'   73 A'   74 A'   75 A'   28 A"   76 A'   29 A"                 
  2.928   2.958   3.143   3.631   3.743   3.758   3.765   3.796
 77 A'   78 A'   79 A'   80 A'   30 A"   31 A"   81 A'   82 A'                 
  3.933   3.958   3.977   3.987   4.037   4.063   4.075   4.195
 32 A"   33 A"   83 A'   34 A"   84 A'   85 A'   35 A"   86 A'                 
  4.334   4.704   4.792   6.253   6.272   6.332   6.385   6.513
 87 A'   88 A'   89 A'   36 A"   37 A"   90 A'   91 A'   92 A'                 
  6.635   6.720   7.521   7.565   7.684  23.439  23.703  47.950
 93 A'   94 A'   38 A"   95 A'   96 A'   97 A'   98 A'   99 A'                 
 66.714  66.748 289.724 289.766 289.8991020.760
100 A'  101 A'   39 A"  102 A'  103 A'  104 A'                                 

 Beta MOs, Restricted
 -- Occupied --                  
-482.86  -62.52  -56.34  -56.34  -56.34  -24.72  -24.72  -10.34
  1 A'    2 A'    3 A'    1 A"    4 A'    5 A'    6 A'    7 A'                 
-10.311  -8.730  -6.562  -6.549  -6.548  -2.674  -2.669  -2.668
  8 A'    9 A'   10 A'    2 A"   11 A'   12 A'    3 A"   13 A'                 
 -2.658  -2.658  -1.277  -1.253  -0.890  -0.752  -0.639  -0.579
  4 A"   14 A'   15 A'   16 A'   17 A'   18 A'   19 A'   20 A'                 
 -0.543  -0.517  -0.506  -0.484  -0.449  -0.396  -0.361  -0.315
 21 A'    5 A"   22 A'    6 A"   23 A'   24 A'    7 A"   25 A'                 
 -0.255
  8 A"                                                                         
 -- Virtual --                   
 -0.046  -0.019   0.001   0.014   0.018   0.051   0.056   0.076
  9 A"   26 A'   27 A'   28 A'   29 A'   10 A"   30 A'   31 A'                 
  0.078   0.085   0.094   0.107   0.112   0.130   0.145   0.155
 11 A"   32 A'   33 A'   34 A'   12 A"   35 A'   36 A'   37 A'                 
  0.185   0.237   0.255   0.258   0.282   0.282   0.294   0.329
 38 A'   39 A'   13 A"   40 A'   41 A'   14 A"   42 A'   43 A'                 
  0.354   0.371   0.375   0.404   0.427   0.438   0.503   0.506
 44 A'   45 A'   46 A'   15 A"   47 A'   48 A'   49 A'   16 A"                 
  0.510   0.527   0.557   0.599   0.606   0.635   0.662   0.670
 50 A'   17 A"   18 A"   51 A'   52 A'   19 A"   53 A'   54 A'                 
  0.756   0.803   0.856   0.929   0.999   1.063   1.165   1.299
 55 A'   56 A'   57 A'   58 A'   59 A'   20 A"   21 A"   22 A"                 
  1.318   1.358   1.359   1.369   1.446   1.448   1.467   1.549
 60 A'   23 A"   61 A'   62 A'   63 A'   24 A"   64 A'   65 A'                 
  1.606   1.669   1.703   1.829   1.836   1.889   1.942   1.987
 66 A'   25 A"   67 A'   68 A'   69 A'   26 A"   70 A'   27 A"                 
  2.015   2.062   2.133   2.161   2.515   2.582   2.665   2.752
 71 A'   72 A'   73 A'   74 A'   75 A'   28 A"   76 A'   29 A"                 
  2.928   2.958   3.143   3.631   3.743   3.758   3.765   3.796
 77 A'   78 A'   79 A'   80 A'   30 A"   31 A"   81 A'   82 A'                 
  3.933   3.958   3.977   3.987   4.037   4.063   4.075   4.195
 32 A"   33 A"   83 A'   34 A"   84 A'   85 A'   35 A"   86 A'                 
  4.334   4.704   4.792   6.253   6.272   6.332   6.385   6.513
 87 A'   88 A'   89 A'   36 A"   37 A"   90 A'   91 A'   92 A'                 
  6.635   6.720   7.521   7.565   7.684  23.439  23.703  47.950
 93 A'   94 A'   38 A"   95 A'   96 A'   97 A'   98 A'   99 A'                 
 66.714  66.748 289.724 289.766 289.8991020.760
100 A'  101 A'   39 A"  102 A'  103 A'  104 A'                                 
 --------------------------------------------------------------

          Ground-State Mulliken Net Atomic Charges

     Atom                 Charge (a.u.)
  ----------------------------------------
      1 F                    -0.106195
      2 Br                    0.091337
      3 H                     0.182086
      4 F                    -0.036806
      5 C                    -0.077031
      6 C                    -0.053390
  ----------------------------------------
  Sum of atomic charges =     0.000000

 -----------------------------------------------------------------
                    Cartesian Multipole Moments
 -----------------------------------------------------------------
    Charge (ESU x 10^10)
                 0.0000
    Dipole Moment (Debye)
         X       0.1433      Y      -0.5172      Z      -0.0000
       Tot       0.5367
    Quadrupole Moments (Debye-Ang)
        XX     -38.6137     XY      -5.3429     YY     -40.2675
        XZ       0.0000     YZ      -0.0000     ZZ     -40.4579
    Octopole Moments (Debye-Ang^2)
       XXX     -33.5246    XXY      -8.0350    XYY      -7.9338
       YYY       3.5875    XXZ       0.0000    XYZ       0.0000
       YYZ      -0.0000    XZZ     -11.4824    YZZ       0.9549
       ZZZ      -0.0000
    Hexadecapole Moments (Debye-Ang^3)
      XXXX    -461.5092   XXXY      -8.4651   XXYY     -97.6642
      XYYY      15.7319   YYYY    -204.5717   XXXZ       0.0000
      XXYZ      -0.0000   XYYZ       0.0000   YYYZ      -0.0000
      XXZZ     -87.4816   XYZZ      10.6001   YYZZ     -41.9287
      XZZZ      -0.0000   YZZZ      -0.0000   ZZZZ     -43.3534
 -----------------------------------------------------------------
 Calculating analytic gradient of the SCF energy
 Gradient of SCF Energy
            1           2           3           4           5           6
    1   0.0231198   0.0602218   0.0497661  -0.0356621   0.0428928  -0.1403384
    2  -0.0038172  -0.1337448  -0.0302045   0.0698885   0.0418996   0.0559784
    3  -0.0000000   0.0000000  -0.0000000  -0.0000000   0.0000000  -0.0000000
 Max gradient component =       1.403E-01
 RMS gradient           =       5.678E-02
 Gradient time:  CPU 5.47 s  wall 1.46 s
 Geometry Optimization Parameters
   NAtoms,    NIC,     NZ,  NCons,   NDum,   NFix, NCnnct, MaxDiis
        6      32       0       0       0       0       0       0

 Cartesian Hessian Update
 Hessian Updated using BFGS Update


** GEOMETRY OPTIMIZATION IN DELOCALIZED INTERNAL COORDINATES **
   Searching for a Minimum

   Optimization Cycle:   6

                       Coordinates (Angstroms)
     ATOM                X               Y               Z
      1  F         2.6424468539    0.5170270859    0.0000000000
      2  Br       -0.8028852779    0.6585025895    0.0000000000
      3  H         2.5983438713   -1.4956481152    0.0000000000
      4  F        -0.4584049271   -1.5950622625    0.0000000000
      5  C         1.8435586569   -0.5799434552    0.0000000000
      6  C         0.3832375677   -0.5463353207    0.0000000000
   Point Group: cs    Number of degrees of freedom:     9


   Energy is  -2850.607572717

 Hessian Updated using BFGS Update

  9 Hessian modes will be used to form the next step
  Hessian Eigenvalues:
     0.138981    0.162197    0.165800    0.219080    0.231282    0.249989
     0.391903    0.442033    1.039425

 Minimum Search - Taking Simple RFO Step
 Searching for Lamda that Minimizes Along All modes
 Value Taken    Lamda =  -0.10128728
 Calculated Step too Large.  Step scaled by  0.498424
 Step Taken.  Stepsize is  0.300000

                             Maximum     Tolerance    Cnvgd?
         Gradient           0.102556      0.000300      NO
         Displacement       0.205426      0.001200      NO
         Energy change     -0.058607      0.000001      NO


 New Cartesian Coordinates Obtained by Inverse Iteration

 Displacement from previous Coordinates is:  0.391773
 ----------------------------------------------------------------
             Standard Nuclear Orientation (Angstroms)
    I     Atom           X                Y                Z
 ----------------------------------------------------------------
    1      F       2.5690047315     0.5192245523     0.0000000000
    2      Br     -0.7404287204     0.6914682283     0.0000000000
    3      H       2.4841977418    -1.4852168607     0.0000000000
    4      F      -0.3519843999    -1.6224217270     0.0000000000
    5      C       1.7936160031    -0.5911170411     0.0000000000
    6      C       0.4518913887    -0.5533966300     0.0000000000
 ----------------------------------------------------------------
 Molecular Point Group                 Cs    NOp =  2
 Largest Abelian Subgroup              Cs    NOp =  2
 Nuclear Repulsion Energy =   330.5185052697 hartrees
 There are       33 alpha and       33 beta electrons
 Applying Cartesian multipole field
    Component          Value
    ---------          -----
     (2,0,0)        1.00000E-11
     (0,2,0)        2.00000E-11
     (0,0,2)       -3.00000E-11
 Nucleus-field energy     =     0.0000000073 hartrees
 Requested basis set is 6-311++G(d,p)
 There are 48 shells and 143 basis functions
 A cutoff of  1.0D-11 yielded   1041 shell pairs
 There are      9573 function pairs (     10526 Cartesian)
 Smallest overlap matrix eigenvalue = 4.69E-05
 Guess MOs from SCF MO coefficient file

 -----------------------------------------------------------------------
  General SCF calculation program by
  Eric Jon Sundstrom, Paul Horn, Yuezhi Mao, Dmitri Zuev, Alec White,
  David Stuck, Shaama M.S., Shane Yost, Joonho Lee, David Small,
  Daniel Levine, Susi Lehtola, Hugh Burton, Evgeny Epifanovsky
 -----------------------------------------------------------------------
 Exchange:     0.2000 Hartree-Fock + 0.0800 Slater + 0.7200 B88
 Correlation:  0.1900 VWN1RPA + 0.8100 LYP
 Using SG-1 standard quadrature grid
 using 4 threads for integral computing
 -------------------------------------------------------
 OpenMP Integral computing Module                
 Release: version 2.0, May 2017, Q-Chem Inc. Pleasanton 
 -------------------------------------------------------
 -------------------------------------------------------
 OpenMP BLAS3 based DFT computing Module                
 Release: version 1.0, May 2013, Q-Chem Inc. Pittsburgh 
 -------------------------------------------------------
 A restricted SCF calculation will be
 performed using DIIS
 SCF converges when DIIS error is below 1.0e-08
 ---------------------------------------
  Cycle       Energy         DIIS error
 ---------------------------------------
    1   -2850.6386129415      1.57e-03  
    2   -2850.6440754917      7.23e-04  
    3   -2850.6442404741      6.84e-04  
    4   -2850.6452765147      1.39e-04  
    5   -2850.6453068998      4.42e-05  
    6   -2850.6453107918      1.63e-05  
    7   -2850.6453112683      4.00e-06  
    8   -2850.6453113026      1.34e-06  
    9   -2850.6453113047      2.15e-07  
   10   -2850.6453113048      8.15e-08  
   11   -2850.6453113047      3.15e-08  
   12   -2850.6453113047      2.38e-09  Convergence criterion met
 ---------------------------------------
 SCF time:   CPU 19.59s  wall 5.00s 
 SCF   energy in the final basis set =    -2850.6453113047
 Total energy in the final basis set =    -2850.6453113047

 --------------------------------------------------------------
             Orbital Energies (a.u.) and Symmetries
 --------------------------------------------------------------

 Alpha MOs, Restricted
 -- Occupied --                  
-482.86  -62.52  -56.34  -56.33  -56.33  -24.72  -24.72  -10.32
  1 A'    2 A'    3 A'    1 A"    4 A'    5 A'    6 A'    7 A'                 
-10.292  -8.727  -6.559  -6.546  -6.545  -2.671  -2.666  -2.666
  8 A'    9 A'   10 A'    2 A"   11 A'   12 A'    3 A"   13 A'                 
 -2.655  -2.655  -1.276  -1.252  -0.885  -0.779  -0.637  -0.585
  4 A"   14 A'   15 A'   16 A'   17 A'   18 A'   19 A'   20 A'                 
 -0.553  -0.519  -0.503  -0.482  -0.443  -0.403  -0.359  -0.318
 21 A'    5 A"   22 A'    6 A"   23 A'   24 A'    7 A"   25 A'                 
 -0.268
  8 A"                                                                         
 -- Virtual --                   
 -0.024  -0.020   0.003   0.015   0.023   0.052   0.057   0.073
  9 A"   26 A'   27 A'   28 A'   29 A'   10 A"   30 A'   31 A'                 
  0.078   0.087   0.101   0.112   0.112   0.132   0.148   0.158
 11 A"   32 A'   33 A'   34 A'   12 A"   35 A'   36 A'   37 A'                 
  0.198   0.250   0.253   0.264   0.287   0.288   0.327   0.338
 38 A'   39 A'   13 A"   40 A'   41 A'   14 A"   42 A'   43 A'                 
  0.354   0.373   0.381   0.407   0.423   0.456   0.497   0.514
 44 A'   45 A'   46 A'   15 A"   47 A'   48 A'   16 A"   49 A'                 
  0.523   0.528   0.557   0.601   0.612   0.649   0.666   0.704
 50 A'   17 A"   18 A"   51 A'   52 A'   19 A"   53 A'   54 A'                 
  0.757   0.822   0.866   0.932   0.998   1.069   1.169   1.300
 55 A'   56 A'   57 A'   58 A'   59 A'   20 A"   21 A"   22 A"                 
  1.327   1.357   1.361   1.366   1.459   1.462   1.473   1.570
 60 A'   61 A'   23 A"   62 A'   63 A'   24 A"   64 A'   65 A'                 
  1.620   1.729   1.744   1.849   1.878   1.953   1.961   1.997
 66 A'   25 A"   67 A'   68 A'   69 A'   26 A"   70 A'   27 A"                 
  2.029   2.135   2.179   2.209   2.600   2.612   2.652   2.782
 71 A'   72 A'   73 A'   74 A'   28 A"   75 A'   76 A'   29 A"                 
  2.952   3.049   3.244   3.631   3.747   3.765   3.777   3.801
 77 A'   78 A'   79 A'   80 A'   30 A"   31 A"   81 A'   82 A'                 
  3.934   3.967   3.996   4.002   4.051   4.079   4.084   4.202
 32 A"   33 A"   34 A"   83 A'   84 A'   35 A"   85 A'   86 A'                 
  4.349   4.739   4.822   6.256   6.276   6.333   6.387   6.521
 87 A'   88 A'   89 A'   36 A"   37 A"   90 A'   91 A'   92 A'                 
  6.699   6.713   7.525   7.568   7.696  23.446  24.079  47.937
 93 A'   94 A'   38 A"   95 A'   96 A'   97 A'   98 A'   99 A'                 
 66.720  66.752 289.727 289.768 289.9101020.742
100 A'  101 A'   39 A"  102 A'  103 A'  104 A'                                 

 Beta MOs, Restricted
 -- Occupied --                  
-482.86  -62.52  -56.34  -56.33  -56.33  -24.72  -24.72  -10.32
  1 A'    2 A'    3 A'    1 A"    4 A'    5 A'    6 A'    7 A'                 
-10.292  -8.727  -6.559  -6.546  -6.545  -2.671  -2.666  -2.666
  8 A'    9 A'   10 A'    2 A"   11 A'   12 A'    3 A"   13 A'                 
 -2.655  -2.655  -1.276  -1.252  -0.885  -0.779  -0.637  -0.585
  4 A"   14 A'   15 A'   16 A'   17 A'   18 A'   19 A'   20 A'                 
 -0.553  -0.519  -0.503  -0.482  -0.443  -0.403  -0.359  -0.318
 21 A'    5 A"   22 A'    6 A"   23 A'   24 A'    7 A"   25 A'                 
 -0.268
  8 A"                                                                         
 -- Virtual --                   
 -0.024  -0.020   0.003   0.015   0.023   0.052   0.057   0.073
  9 A"   26 A'   27 A'   28 A'   29 A'   10 A"   30 A'   31 A'                 
  0.078   0.087   0.101   0.112   0.112   0.132   0.148   0.158
 11 A"   32 A'   33 A'   34 A'   12 A"   35 A'   36 A'   37 A'                 
  0.198   0.250   0.253   0.264   0.287   0.288   0.327   0.338
 38 A'   39 A'   13 A"   40 A'   41 A'   14 A"   42 A'   43 A'                 
  0.354   0.373   0.381   0.407   0.423   0.456   0.497   0.514
 44 A'   45 A'   46 A'   15 A"   47 A'   48 A'   16 A"   49 A'                 
  0.523   0.528   0.557   0.601   0.612   0.649   0.666   0.704
 50 A'   17 A"   18 A"   51 A'   52 A'   19 A"   53 A'   54 A'                 
  0.757   0.822   0.866   0.932   0.998   1.069   1.169   1.300
 55 A'   56 A'   57 A'   58 A'   59 A'   20 A"   21 A"   22 A"                 
  1.327   1.357   1.361   1.366   1.459   1.462   1.473   1.570
 60 A'   61 A'   23 A"   62 A'   63 A'   24 A"   64 A'   65 A'                 
  1.620   1.729   1.744   1.849   1.878   1.953   1.961   1.997
 66 A'   25 A"   67 A'   68 A'   69 A'   26 A"   70 A'   27 A"                 
  2.029   2.135   2.179   2.209   2.600   2.612   2.652   2.782
 71 A'   72 A'   73 A'   74 A'   28 A"   75 A'   76 A'   29 A"                 
  2.952   3.049   3.244   3.631   3.747   3.765   3.777   3.801
 77 A'   78 A'   79 A'   80 A'   30 A"   31 A"   81 A'   82 A'                 
  3.934   3.967   3.996   4.002   4.051   4.079   4.084   4.202
 32 A"   33 A"   34 A"   83 A'   84 A'   35 A"   85 A'   86 A'                 
  4.349   4.739   4.822   6.256   6.276   6.333   6.387   6.521
 87 A'   88 A'   89 A'   36 A"   37 A"   90 A'   91 A'   92 A'                 
  6.699   6.713   7.525   7.568   7.696  23.446  24.079  47.937
 93 A'   94 A'   38 A"   95 A'   96 A'   97 A'   98 A'   99 A'                 
 66.720  66.752 289.727 289.768 289.9101020.742
100 A'  101 A'   39 A"  102 A'  103 A'  104 A'                                 
 --------------------------------------------------------------

          Ground-State Mulliken Net Atomic Charges

     Atom                 Charge (a.u.)
  ----------------------------------------
      1 F                    -0.123087
      2 Br                    0.072306
      3 H                     0.182450
      4 F                    -0.048925
      5 C                    -0.052959
      6 C                    -0.029784
  ----------------------------------------
  Sum of atomic charges =     0.000000

 -----------------------------------------------------------------
                    Cartesian Multipole Moments
 -----------------------------------------------------------------
    Charge (ESU x 10^10)
                 0.0000
    Dipole Moment (Debye)
         X       0.2290      Y      -0.5934      Z      -0.0000
       Tot       0.6360
    Quadrupole Moments (Debye-Ang)
        XX     -38.7060     XY      -5.4139     YY     -40.0216
        XZ      -0.0000     YZ       0.0000     ZZ     -40.0726
    Octopole Moments (Debye-Ang^2)
       XXX     -37.2508    XXY      -8.3489    XYY      -9.2073
       YYY       2.2253    XXZ      -0.0000    XYZ       0.0000
       YYZ      -0.0000    XZZ     -11.9591    YZZ       0.1178
       ZZZ      -0.0000
    Hexadecapole Moments (Debye-Ang^3)
      XXXX    -433.2320   XXXY      -4.3638   XXYY     -93.8672
      XYYY      16.9471   YYYY    -210.7986   XXXZ      -0.0000
      XXYZ       0.0000   XYYZ      -0.0000   YYYZ       0.0000
      XXZZ     -81.0100   XYZZ      10.5266   YYZZ     -42.7418
      XZZZ       0.0000   YZZZ       0.0000   ZZZZ     -42.2666
 -----------------------------------------------------------------
 Calculating analytic gradient of the SCF energy
 Gradient of SCF Energy
            1           2           3           4           5           6
    1   0.0130678   0.0446363   0.0293167  -0.0235290  -0.0180699  -0.0454218
    2  -0.0038336  -0.1022831  -0.0149494   0.0574481   0.0227572   0.0408608
    3  -0.0000000  -0.0000000  -0.0000000  -0.0000000  -0.0000000   0.0000000
 Max gradient component =       1.023E-01
 RMS gradient           =       3.508E-02
 Gradient time:  CPU 5.57 s  wall 1.50 s
 Geometry Optimization Parameters
   NAtoms,    NIC,     NZ,  NCons,   NDum,   NFix, NCnnct, MaxDiis
        6      32       0       0       0       0       0       0

 Cartesian Hessian Update
 Hessian Updated using BFGS Update


** GEOMETRY OPTIMIZATION IN DELOCALIZED INTERNAL COORDINATES **
   Searching for a Minimum

   Optimization Cycle:   7

                       Coordinates (Angstroms)
     ATOM                X               Y               Z
      1  F         2.5690047315    0.5192245523    0.0000000000
      2  Br       -0.7404287204    0.6914682283    0.0000000000
      3  H         2.4841977418   -1.4852168607    0.0000000000
      4  F        -0.3519843999   -1.6224217270    0.0000000000
      5  C         1.7936160031   -0.5911170411    0.0000000000
      6  C         0.4518913887   -0.5533966300    0.0000000000
   Point Group: cs    Number of degrees of freedom:     9


   Energy is  -2850.645311305

 Hessian Updated using BFGS Update

  9 Hessian modes will be used to form the next step
  Hessian Eigenvalues:
     0.134133    0.160586    0.176553    0.224954    0.248725    0.378541
     0.414373    0.443239    1.007560

 Minimum Search - Taking Simple RFO Step
 Searching for Lamda that Minimizes Along All modes
 Value Taken    Lamda =  -0.03220996
 Calculated Step too Large.  Step scaled by  0.784792
 Step Taken.  Stepsize is  0.300000

                             Maximum     Tolerance    Cnvgd?
         Gradient           0.071442      0.000300      NO
         Displacement       0.229136      0.001200      NO
         Energy change     -0.037739      0.000001      NO


 New Cartesian Coordinates Obtained by Inverse Iteration

 Displacement from previous Coordinates is:  0.299927
 ----------------------------------------------------------------
             Standard Nuclear Orientation (Angstroms)
    I     Atom           X                Y                Z
 ----------------------------------------------------------------
    1      F       2.5314441852     0.5252936487     0.0000000000
    2      Br     -0.7050542600     0.7410921313     0.0000000000
    3      H       2.3869032459    -1.4707892267     0.0000000000
    4      F      -0.2662648307    -1.6696464225     0.0000000000
    5      C       1.7861227511    -0.6043451515     0.0000000000
    6      C       0.4731456533    -0.5630644575     0.0000000000
 ----------------------------------------------------------------
 Molecular Point Group                 Cs    NOp =  2
 Largest Abelian Subgroup              Cs    NOp =  2
 Nuclear Repulsion Energy =   329.2193504740 hartrees
 There are       33 alpha and       33 beta electrons
 Applying Cartesian multipole field
    Component          Value
    ---------          -----
     (2,0,0)        1.00000E-11
     (0,2,0)        2.00000E-11
     (0,0,2)       -3.00000E-11
 Nucleus-field energy     =     0.0000000074 hartrees
 Requested basis set is 6-311++G(d,p)
 There are 48 shells and 143 basis functions
 A cutoff of  1.0D-11 yielded   1044 shell pairs
 There are      9605 function pairs (     10561 Cartesian)
 Smallest overlap matrix eigenvalue = 4.64E-05
 Guess MOs from SCF MO coefficient file

 -----------------------------------------------------------------------
  General SCF calculation program by
  Eric Jon Sundstrom, Paul Horn, Yuezhi Mao, Dmitri Zuev, Alec White,
  David Stuck, Shaama M.S., Shane Yost, Joonho Lee, David Small,
  Daniel Levine, Susi Lehtola, Hugh Burton, Evgeny Epifanovsky
 -----------------------------------------------------------------------
 Exchange:     0.2000 Hartree-Fock + 0.0800 Slater + 0.7200 B88
 Correlation:  0.1900 VWN1RPA + 0.8100 LYP
 Using SG-1 standard quadrature grid
 using 4 threads for integral computing
 -------------------------------------------------------
 OpenMP Integral computing Module                
 Release: version 2.0, May 2017, Q-Chem Inc. Pleasanton 
 -------------------------------------------------------
 -------------------------------------------------------
 OpenMP BLAS3 based DFT computing Module                
 Release: version 1.0, May 2013, Q-Chem Inc. Pittsburgh 
 -------------------------------------------------------
 A restricted SCF calculation will be
 performed using DIIS
 SCF converges when DIIS error is below 1.0e-08
 ---------------------------------------
  Cycle       Energy         DIIS error
 ---------------------------------------
    1   -2850.6583820617      1.15e-03  
    2   -2850.6618506654      4.64e-04  
    3   -2850.6616582919      5.31e-04  
    4   -2850.6623475664      9.63e-05  
    5   -2850.6623644593      3.43e-05  
    6   -2850.6623663850      1.08e-05  
    7   -2850.6623665291      1.92e-06  
    8   -2850.6623665345      8.47e-07  
    9   -2850.6623665357      1.57e-07  
   10   -2850.6623665357      5.02e-08  
   11   -2850.6623665357      2.22e-08  
   12   -2850.6623665357      2.16e-09  Convergence criterion met
 ---------------------------------------
 SCF time:   CPU 19.59s  wall 5.00s 
 SCF   energy in the final basis set =    -2850.6623665357
 Total energy in the final basis set =    -2850.6623665357

 --------------------------------------------------------------
             Orbital Energies (a.u.) and Symmetries
 --------------------------------------------------------------

 Alpha MOs, Restricted
 -- Occupied --                  
-482.86  -62.52  -56.34  -56.33  -56.33  -24.72  -24.71  -10.32
  1 A'    2 A'    3 A'    1 A"    4 A'    5 A'    6 A'    7 A'                 
-10.280  -8.727  -6.559  -6.546  -6.545  -2.671  -2.666  -2.666
  8 A'    9 A'   10 A'    2 A"   11 A'   12 A'    3 A"   13 A'                 
 -2.655  -2.655  -1.276  -1.250  -0.879  -0.787  -0.638  -0.586
  4 A"   14 A'   15 A'   16 A'   17 A'   18 A'   19 A'   20 A'                 
 -0.561  -0.519  -0.503  -0.480  -0.440  -0.407  -0.358  -0.323
 21 A'    5 A"   22 A'    6 A"   23 A'   24 A'    7 A"   25 A'                 
 -0.270
  8 A"                                                                         
 -- Virtual --                   
 -0.019  -0.019   0.003   0.017   0.024   0.053   0.057   0.069
  9 A"   26 A'   27 A'   28 A'   29 A'   10 A"   30 A'   31 A'                 
  0.078   0.091   0.102   0.112   0.117   0.132   0.150   0.159
 11 A"   32 A'   33 A'   12 A"   34 A'   35 A'   36 A'   37 A'                 
  0.207   0.250   0.252   0.265   0.293   0.293   0.332   0.343
 38 A'   39 A'   13 A"   40 A'   14 A"   41 A'   42 A'   43 A'                 
  0.356   0.372   0.385   0.408   0.419   0.467   0.491   0.520
 44 A'   45 A'   46 A'   15 A"   47 A'   48 A'   16 A"   49 A'                 
  0.527   0.530   0.555   0.604   0.615   0.658   0.673   0.715
 17 A"   50 A'   18 A"   51 A'   52 A'   19 A"   53 A'   54 A'                 
  0.763   0.823   0.864   0.937   0.999   1.070   1.171   1.297
 55 A'   56 A'   57 A'   58 A'   59 A'   20 A"   21 A"   22 A"                 
  1.333   1.348   1.365   1.372   1.463   1.468   1.483   1.571
 60 A'   61 A'   23 A"   62 A'   63 A'   24 A"   64 A'   65 A'                 
  1.631   1.753   1.772   1.863   1.911   1.957   1.982   2.000
 66 A'   67 A'   25 A"   68 A'   69 A'   70 A'   26 A"   27 A"                 
  2.028   2.147   2.215   2.255   2.605   2.609   2.686   2.787
 71 A'   72 A'   73 A'   74 A'   75 A'   28 A"   76 A'   29 A"                 
  2.978   3.086   3.275   3.689   3.749   3.770   3.792   3.809
 77 A'   78 A'   79 A'   80 A'   30 A"   31 A"   81 A'   82 A'                 
  3.933   3.968   4.002   4.011   4.032   4.077   4.117   4.215
 32 A"   33 A"   34 A"   83 A'   84 A'   35 A"   85 A'   86 A'                 
  4.364   4.756   4.832   6.259   6.276   6.334   6.380   6.515
 87 A'   88 A'   89 A'   36 A"   37 A"   90 A'   91 A'   92 A'                 
  6.704   6.733   7.526   7.567   7.697  23.492  24.213  47.917
 93 A'   94 A'   38 A"   95 A'   96 A'   97 A'   98 A'   99 A'                 
 66.723  66.751 289.726 289.767 289.9111020.716
100 A'  101 A'   39 A"  102 A'  103 A'  104 A'                                 

 Beta MOs, Restricted
 -- Occupied --                  
-482.86  -62.52  -56.34  -56.33  -56.33  -24.72  -24.71  -10.32
  1 A'    2 A'    3 A'    1 A"    4 A'    5 A'    6 A'    7 A'                 
-10.280  -8.727  -6.559  -6.546  -6.545  -2.671  -2.666  -2.666
  8 A'    9 A'   10 A'    2 A"   11 A'   12 A'    3 A"   13 A'                 
 -2.655  -2.655  -1.276  -1.250  -0.879  -0.787  -0.638  -0.586
  4 A"   14 A'   15 A'   16 A'   17 A'   18 A'   19 A'   20 A'                 
 -0.561  -0.519  -0.503  -0.480  -0.440  -0.407  -0.358  -0.323
 21 A'    5 A"   22 A'    6 A"   23 A'   24 A'    7 A"   25 A'                 
 -0.270
  8 A"                                                                         
 -- Virtual --                   
 -0.019  -0.019   0.003   0.017   0.024   0.053   0.057   0.069
  9 A"   26 A'   27 A'   28 A'   29 A'   10 A"   30 A'   31 A'                 
  0.078   0.091   0.102   0.112   0.117   0.132   0.150   0.159
 11 A"   32 A'   33 A'   12 A"   34 A'   35 A'   36 A'   37 A'                 
  0.207   0.250   0.252   0.265   0.293   0.293   0.332   0.343
 38 A'   39 A'   13 A"   40 A'   14 A"   41 A'   42 A'   43 A'                 
  0.356   0.372   0.385   0.408   0.419   0.467   0.491   0.520
 44 A'   45 A'   46 A'   15 A"   47 A'   48 A'   16 A"   49 A'                 
  0.527   0.530   0.555   0.604   0.615   0.658   0.673   0.715
 17 A"   50 A'   18 A"   51 A'   52 A'   19 A"   53 A'   54 A'                 
  0.763   0.823   0.864   0.937   0.999   1.070   1.171   1.297
 55 A'   56 A'   57 A'   58 A'   59 A'   20 A"   21 A"   22 A"                 
  1.333   1.348   1.365   1.372   1.463   1.468   1.483   1.571
 60 A'   61 A'   23 A"   62 A'   63 A'   24 A"   64 A'   65 A'                 
  1.631   1.753   1.772   1.863   1.911   1.957   1.982   2.000
 66 A'   67 A'   25 A"   68 A'   69 A'   70 A'   26 A"   27 A"                 
  2.028   2.147   2.215   2.255   2.605   2.609   2.686   2.787
 71 A'   72 A'   73 A'   74 A'   75 A'   28 A"   76 A'   29 A"                 
  2.978   3.086   3.275   3.689   3.749   3.770   3.792   3.809
 77 A'   78 A'   79 A'   80 A'   30 A"   31 A"   81 A'   82 A'                 
  3.933   3.968   4.002   4.011   4.032   4.077   4.117   4.215
 32 A"   33 A"   34 A"   83 A'   84 A'   35 A"   85 A'   86 A'                 
  4.364   4.756   4.832   6.259   6.276   6.334   6.380   6.515
 87 A'   88 A'   89 A'   36 A"   37 A"   90 A'   91 A'   92 A'                 
  6.704   6.733   7.526   7.567   7.697  23.492  24.213  47.917
 93 A'   94 A'   38 A"   95 A'   96 A'   97 A'   98 A'   99 A'                 
 66.723  66.751 289.726 289.767 289.9111020.716
100 A'  101 A'   39 A"  102 A'  103 A'  104 A'                                 
 --------------------------------------------------------------

          Ground-State Mulliken Net Atomic Charges

     Atom                 Charge (a.u.)
  ----------------------------------------
      1 F                    -0.133373
      2 Br                    0.064024
      3 H                     0.181672
      4 F                    -0.054009
      5 C                    -0.034472
      6 C                    -0.023842
  ----------------------------------------
  Sum of atomic charges =     0.000000

 -----------------------------------------------------------------
                    Cartesian Multipole Moments
 -----------------------------------------------------------------
    Charge (ESU x 10^10)
                 0.0000
    Dipole Moment (Debye)
         X       0.1980      Y      -0.5774      Z       0.0000
       Tot       0.6104
    Quadrupole Moments (Debye-Ang)
        XX     -38.9218     XY      -5.4370     YY     -39.7264
        XZ       0.0000     YZ      -0.0000     ZZ     -39.9423
    Octopole Moments (Debye-Ang^2)
       XXX     -39.8125    XXY      -8.7795    XYY     -10.2959
       YYY       0.7492    XXZ       0.0000    XYZ      -0.0000
       YYZ      -0.0000    XZZ     -12.4547    YZZ      -0.6922
       ZZZ       0.0000
    Hexadecapole Moments (Debye-Ang^3)
      XXXX    -420.6484   XXXY      -0.2237   XXYY     -93.6013
      XYYY      18.6337   YYYY    -221.2550   XXXZ       0.0000
      XXYZ      -0.0000   XYYZ       0.0000   YYYZ      -0.0000
      XXZZ     -77.8254   XYZZ      10.9709   YYZZ     -44.5574
      XZZZ       0.0000   YZZZ      -0.0000   ZZZZ     -41.9976
 -----------------------------------------------------------------
 Calculating analytic gradient of the SCF energy
 Gradient of SCF Energy
            1           2           3           4           5           6
    1   0.0053482   0.0307652  -0.0059553  -0.0094934  -0.0124774  -0.0081872
    2   0.0000557  -0.0703669   0.0194888   0.0400598  -0.0208241   0.0315868
    3  -0.0000000   0.0000000   0.0000000  -0.0000000   0.0000000  -0.0000000
 Max gradient component =       7.037E-02
 RMS gradient           =       2.320E-02
 Gradient time:  CPU 5.58 s  wall 1.49 s
 Geometry Optimization Parameters
   NAtoms,    NIC,     NZ,  NCons,   NDum,   NFix, NCnnct, MaxDiis
        6      32       0       0       0       0       0       0

 Cartesian Hessian Update
 Hessian Updated using BFGS Update


** GEOMETRY OPTIMIZATION IN DELOCALIZED INTERNAL COORDINATES **
   Searching for a Minimum

   Optimization Cycle:   8

                       Coordinates (Angstroms)
     ATOM                X               Y               Z
      1  F         2.5314441852    0.5252936487    0.0000000000
      2  Br       -0.7050542600    0.7410921313    0.0000000000
      3  H         2.3869032459   -1.4707892267    0.0000000000
      4  F        -0.2662648307   -1.6696464225    0.0000000000
      5  C         1.7861227511   -0.6043451515    0.0000000000
      6  C         0.4731456533   -0.5630644575    0.0000000000
   Point Group: cs    Number of degrees of freedom:     9


   Energy is  -2850.662366536

 Hessian Updated using BFGS Update

  9 Hessian modes will be used to form the next step
  Hessian Eigenvalues:
     0.099669    0.162273    0.198390    0.224374    0.249739    0.385128
     0.439188    0.509788    0.954444

 Minimum Search - Taking Simple RFO Step
 Searching for Lamda that Minimizes Along All modes
 Value Taken    Lamda =  -0.01791047
 Calculated Step too Large.  Step scaled by  0.811129
 Step Taken.  Stepsize is  0.300000

                             Maximum     Tolerance    Cnvgd?
         Gradient           0.043555      0.000300      NO
         Displacement       0.209614      0.001200      NO
         Energy change     -0.017055      0.000001      NO


 New Cartesian Coordinates Obtained by Inverse Iteration

 Displacement from previous Coordinates is:  0.265568
 ----------------------------------------------------------------
             Standard Nuclear Orientation (Angstroms)
    I     Atom           X                Y                Z
 ----------------------------------------------------------------
    1      F       2.4737368211     0.5523546786     0.0000000000
    2      Br     -0.6753080997     0.8095659197     0.0000000000
    3      H       2.3617485835    -1.5192859343     0.0000000000
    4      F      -0.1979507987    -1.7162242366     0.0000000000
    5      C       1.7710503434    -0.5988678701     0.0000000000
    6      C       0.4730198952    -0.5690020355     0.0000000000
 ----------------------------------------------------------------
 Molecular Point Group                 Cs    NOp =  2
 Largest Abelian Subgroup              Cs    NOp =  2
 Nuclear Repulsion Energy =   326.9765514066 hartrees
 There are       33 alpha and       33 beta electrons
 Applying Cartesian multipole field
    Component          Value
    ---------          -----
     (2,0,0)        1.00000E-11
     (0,2,0)        2.00000E-11
     (0,0,2)       -3.00000E-11
 Nucleus-field energy     =     0.0000000077 hartrees
 Requested basis set is 6-311++G(d,p)
 There are 48 shells and 143 basis functions
 A cutoff of  1.0D-11 yielded   1040 shell pairs
 There are      9567 function pairs (     10510 Cartesian)
 Smallest overlap matrix eigenvalue = 5.11E-05
 Guess MOs from SCF MO coefficient file

 -----------------------------------------------------------------------
  General SCF calculation program by
  Eric Jon Sundstrom, Paul Horn, Yuezhi Mao, Dmitri Zuev, Alec White,
  David Stuck, Shaama M.S., Shane Yost, Joonho Lee, David Small,
  Daniel Levine, Susi Lehtola, Hugh Burton, Evgeny Epifanovsky
 -----------------------------------------------------------------------
 Exchange:     0.2000 Hartree-Fock + 0.0800 Slater + 0.7200 B88
 Correlation:  0.1900 VWN1RPA + 0.8100 LYP
 Using SG-1 standard quadrature grid
 using 4 threads for integral computing
 -------------------------------------------------------
 OpenMP Integral computing Module                
 Release: version 2.0, May 2017, Q-Chem Inc. Pleasanton 
 -------------------------------------------------------
 -------------------------------------------------------
 OpenMP BLAS3 based DFT computing Module                
 Release: version 1.0, May 2013, Q-Chem Inc. Pittsburgh 
 -------------------------------------------------------
 A restricted SCF calculation will be
 performed using DIIS
 SCF converges when DIIS error is below 1.0e-08
 ---------------------------------------
  Cycle       Energy         DIIS error
 ---------------------------------------
    1   -2850.6677817049      1.06e-03  
    2   -2850.6713690672      3.11e-04  
    3   -2850.6713545518      3.40e-04  
    4   -2850.6715384612      7.30e-05  
    5   -2850.6715477892      1.82e-05  
    6   -2850.6715483362      7.13e-06  
    7   -2850.6715484383      1.94e-06  
    8   -2850.6715484453      6.54e-07  
    9   -2850.6715484458      7.95e-08  
   10   -2850.6715484459      3.58e-08  
   11   -2850.6715484459      9.24e-09  Convergence criterion met
 ---------------------------------------
 SCF time:   CPU 17.88s  wall 5.00s 
 SCF   energy in the final basis set =    -2850.6715484459
 Total energy in the final basis set =    -2850.6715484459

 --------------------------------------------------------------
             Orbital Energies (a.u.) and Symmetries
 --------------------------------------------------------------

 Alpha MOs, Restricted
 -- Occupied --                  
-482.86  -62.52  -56.34  -56.33  -56.33  -24.72  -24.71  -10.32
  1 A'    2 A'    3 A'    1 A"    4 A'    5 A'    6 A'    7 A'                 
-10.280  -8.727  -6.559  -6.546  -6.545  -2.670  -2.666  -2.666
  8 A'    9 A'   10 A'    2 A"   11 A'   12 A'    3 A"   13 A'                 
 -2.655  -2.655  -1.275  -1.252  -0.874  -0.787  -0.635  -0.581
  4 A"   14 A'   15 A'   16 A'   17 A'   18 A'   19 A'   20 A'                 
 -0.563  -0.519  -0.500  -0.480  -0.438  -0.405  -0.356  -0.327
 21 A'    5 A"   22 A'    6 A"   23 A'   24 A'    7 A"   25 A'                 
 -0.271
  8 A"                                                                         
 -- Virtual --                   
 -0.022  -0.016   0.005   0.016   0.023   0.053   0.057   0.065
 26 A'    9 A"   27 A'   28 A'   29 A'   10 A"   30 A'   31 A'                 
  0.078   0.092   0.103   0.111   0.115   0.131   0.146   0.158
 11 A"   32 A'   33 A'   12 A"   34 A'   35 A'   36 A'   37 A'                 
  0.204   0.250   0.252   0.263   0.293   0.297   0.337   0.339
 38 A'   39 A'   13 A"   40 A'   41 A'   14 A"   42 A'   43 A'                 
  0.360   0.371   0.384   0.410   0.417   0.472   0.487   0.510
 44 A'   45 A'   46 A'   15 A"   47 A'   48 A'   16 A"   49 A'                 
  0.525   0.531   0.554   0.599   0.610   0.664   0.674   0.722
 17 A"   50 A'   18 A"   51 A'   52 A'   19 A"   53 A'   54 A'                 
  0.764   0.809   0.864   0.936   0.991   1.069   1.170   1.293
 55 A'   56 A'   57 A'   58 A'   59 A'   20 A"   21 A"   22 A"                 
  1.334   1.339   1.368   1.380   1.459   1.465   1.487   1.563
 60 A'   61 A'   23 A"   62 A'   63 A'   24 A"   64 A'   65 A'                 
  1.633   1.745   1.777   1.870   1.910   1.944   1.967   1.996
 66 A'   67 A'   25 A"   68 A'   69 A'   70 A'   26 A"   27 A"                 
  2.028   2.142   2.225   2.268   2.607   2.610   2.612   2.787
 71 A'   72 A'   73 A'   74 A'   75 A'   28 A"   76 A'   29 A"                 
  2.984   3.105   3.271   3.665   3.749   3.770   3.791   3.802
 77 A'   78 A'   79 A'   80 A'   30 A"   31 A"   81 A'   82 A'                 
  3.933   3.969   4.006   4.006   4.013   4.073   4.138   4.228
 32 A"   33 A"   34 A"   83 A'   84 A'   35 A"   85 A'   86 A'                 
  4.375   4.748   4.838   6.260   6.276   6.336   6.372   6.498
 87 A'   88 A'   89 A'   36 A"   37 A"   90 A'   91 A'   92 A'                 
  6.693   6.755   7.527   7.567   7.690  23.459  24.261  47.897
 93 A'   94 A'   38 A"   95 A'   96 A'   97 A'   98 A'   99 A'                 
 66.726  66.747 289.725 289.765 289.9061020.690
100 A'  101 A'   39 A"  102 A'  103 A'  104 A'                                 

 Beta MOs, Restricted
 -- Occupied --                  
-482.86  -62.52  -56.34  -56.33  -56.33  -24.72  -24.71  -10.32
  1 A'    2 A'    3 A'    1 A"    4 A'    5 A'    6 A'    7 A'                 
-10.280  -8.727  -6.559  -6.546  -6.545  -2.670  -2.666  -2.666
  8 A'    9 A'   10 A'    2 A"   11 A'   12 A'    3 A"   13 A'                 
 -2.655  -2.655  -1.275  -1.252  -0.874  -0.787  -0.635  -0.581
  4 A"   14 A'   15 A'   16 A'   17 A'   18 A'   19 A'   20 A'                 
 -0.563  -0.519  -0.500  -0.480  -0.438  -0.405  -0.356  -0.327
 21 A'    5 A"   22 A'    6 A"   23 A'   24 A'    7 A"   25 A'                 
 -0.271
  8 A"                                                                         
 -- Virtual --                   
 -0.022  -0.016   0.005   0.016   0.023   0.053   0.057   0.065
 26 A'    9 A"   27 A'   28 A'   29 A'   10 A"   30 A'   31 A'                 
  0.078   0.092   0.103   0.111   0.115   0.131   0.146   0.158
 11 A"   32 A'   33 A'   12 A"   34 A'   35 A'   36 A'   37 A'                 
  0.204   0.250   0.252   0.263   0.293   0.297   0.337   0.339
 38 A'   39 A'   13 A"   40 A'   41 A'   14 A"   42 A'   43 A'                 
  0.360   0.371   0.384   0.410   0.417   0.472   0.487   0.510
 44 A'   45 A'   46 A'   15 A"   47 A'   48 A'   16 A"   49 A'                 
  0.525   0.531   0.554   0.599   0.610   0.664   0.674   0.722
 17 A"   50 A'   18 A"   51 A'   52 A'   19 A"   53 A'   54 A'                 
  0.764   0.809   0.864   0.936   0.991   1.069   1.170   1.293
 55 A'   56 A'   57 A'   58 A'   59 A'   20 A"   21 A"   22 A"                 
  1.334   1.339   1.368   1.380   1.459   1.465   1.487   1.563
 60 A'   61 A'   23 A"   62 A'   63 A'   24 A"   64 A'   65 A'                 
  1.633   1.745   1.777   1.870   1.910   1.944   1.967   1.996
 66 A'   67 A'   25 A"   68 A'   69 A'   70 A'   26 A"   27 A"                 
  2.028   2.142   2.225   2.268   2.607   2.610   2.612   2.787
 71 A'   72 A'   73 A'   74 A'   75 A'   28 A"   76 A'   29 A"                 
  2.984   3.105   3.271   3.665   3.749   3.770   3.791   3.802
 77 A'   78 A'   79 A'   80 A'   30 A"   31 A"   81 A'   82 A'                 
  3.933   3.969   4.006   4.006   4.013   4.073   4.138   4.228
 32 A"   33 A"   34 A"   83 A'   84 A'   35 A"   85 A'   86 A'                 
  4.375   4.748   4.838   6.260   6.276   6.336   6.372   6.498
 87 A'   88 A'   89 A'   36 A"   37 A"   90 A'   91 A'   92 A'                 
  6.693   6.755   7.527   7.567   7.690  23.459  24.261  47.897
 93 A'   94 A'   38 A"   95 A'   96 A'   97 A'   98 A'   99 A'                 
 66.726  66.747 289.725 289.765 289.9061020.690
100 A'  101 A'   39 A"  102 A'  103 A'  104 A'                                 
 --------------------------------------------------------------

          Ground-State Mulliken Net Atomic Charges

     Atom                 Charge (a.u.)
  ----------------------------------------
      1 F                    -0.131278
      2 Br                    0.057448
      3 H                     0.181792
      4 F                    -0.060244
      5 C                    -0.048870
      6 C                     0.001151
  ----------------------------------------
  Sum of atomic charges =     0.000000

 -----------------------------------------------------------------
                    Cartesian Multipole Moments
 -----------------------------------------------------------------
    Charge (ESU x 10^10)
                 0.0000
    Dipole Moment (Debye)
         X       0.2497      Y      -0.5466      Z      -0.0000
       Tot       0.6009
    Quadrupole Moments (Debye-Ang)
        XX     -38.9151     XY      -5.4679     YY     -39.4900
        XZ      -0.0000     YZ       0.0000     ZZ     -39.9993
    Octopole Moments (Debye-Ang^2)
       XXX     -40.2556    XXY      -9.9695    XYY     -10.9549
       YYY      -1.8907    XXZ      -0.0000    XYZ       0.0000
       YYZ      -0.0000    XZZ     -12.8916    YZZ      -1.8149
       ZZZ      -0.0000
    Hexadecapole Moments (Debye-Ang^3)
      XXXX    -404.7595   XXXY       3.0062   XXYY     -93.5008
      XYYY      19.7248   YYYY    -236.5061   XXXZ      -0.0000
      XXYZ       0.0000   XYYZ      -0.0000   YYYZ       0.0000
      XXZZ     -75.2612   XYZZ      11.7902   YYZZ     -47.5237
      XZZZ       0.0000   YZZZ       0.0000   ZZZZ     -42.1097
 -----------------------------------------------------------------
 Calculating analytic gradient of the SCF energy
 Gradient of SCF Energy
            1           2           3           4           5           6
    1  -0.0026730   0.0200653   0.0038353   0.0033108  -0.0386751   0.0141367
    2   0.0032555  -0.0414757  -0.0080655   0.0239909  -0.0024925   0.0247873
    3   0.0000000  -0.0000000   0.0000000  -0.0000000  -0.0000000   0.0000000
 Max gradient component =       4.148E-02
 RMS gradient           =       1.687E-02
 Gradient time:  CPU 5.55 s  wall 1.49 s
 Geometry Optimization Parameters
   NAtoms,    NIC,     NZ,  NCons,   NDum,   NFix, NCnnct, MaxDiis
        6      32       0       0       0       0       0       0

 Cartesian Hessian Update
 Hessian Updated using BFGS Update


** GEOMETRY OPTIMIZATION IN DELOCALIZED INTERNAL COORDINATES **
   Searching for a Minimum

   Optimization Cycle:   9

                       Coordinates (Angstroms)
     ATOM                X               Y               Z
      1  F         2.4737368211    0.5523546786    0.0000000000
      2  Br       -0.6753080997    0.8095659197    0.0000000000
      3  H         2.3617485835   -1.5192859343    0.0000000000
      4  F        -0.1979507987   -1.7162242366    0.0000000000
      5  C         1.7710503434   -0.5988678701    0.0000000000
      6  C         0.4730198952   -0.5690020355    0.0000000000
   Point Group: cs    Number of degrees of freedom:     9


   Energy is  -2850.671548446

 Hessian Updated using BFGS Update

  9 Hessian modes will be used to form the next step
  Hessian Eigenvalues:
     0.068106    0.163638    0.224103    0.249302    0.314350    0.386449
     0.437640    0.542244    0.851380

 Minimum Search - Taking Simple RFO Step
 Searching for Lamda that Minimizes Along All modes
 Value Taken    Lamda =  -0.01119668
 Calculated Step too Large.  Step scaled by  0.922816
 Step Taken.  Stepsize is  0.300000

                             Maximum     Tolerance    Cnvgd?
         Gradient           0.034777      0.000300      NO
         Displacement       0.265019      0.001200      NO
         Energy change     -0.009182      0.000001      NO


 New Cartesian Coordinates Obtained by Inverse Iteration

 Displacement from previous Coordinates is:  0.196899
 ----------------------------------------------------------------
             Standard Nuclear Orientation (Angstroms)
    I     Atom           X                Y                Z
 ----------------------------------------------------------------
    1      F       2.4678099276     0.5569222650     0.0000000000
    2      Br     -0.6553975140     0.8725729364     0.0000000000
    3      H       2.3459023369    -1.4999592185     0.0000000000
    4      F      -0.1798300480    -1.7774118680     0.0000000000
    5      C       1.7844307147    -0.5985112050     0.0000000000
    6      C       0.4433813275    -0.5950723881     0.0000000000
 ----------------------------------------------------------------
 Molecular Point Group                 Cs    NOp =  2
 Largest Abelian Subgroup              Cs    NOp =  2
 Nuclear Repulsion Energy =   321.9151110404 hartrees
 There are       33 alpha and       33 beta electrons
 Applying Cartesian multipole field
    Component          Value
    ---------          -----
     (2,0,0)        1.00000E-11
     (0,2,0)        2.00000E-11
     (0,0,2)       -3.00000E-11
 Nucleus-field energy     =     0.0000000080 hartrees
 Requested basis set is 6-311++G(d,p)
 There are 48 shells and 143 basis functions
 A cutoff of  1.0D-11 yielded   1034 shell pairs
 There are      9524 function pairs (     10464 Cartesian)
 Smallest overlap matrix eigenvalue = 7.31E-05
 Guess MOs from SCF MO coefficient file

 -----------------------------------------------------------------------
  General SCF calculation program by
  Eric Jon Sundstrom, Paul Horn, Yuezhi Mao, Dmitri Zuev, Alec White,
  David Stuck, Shaama M.S., Shane Yost, Joonho Lee, David Small,
  Daniel Levine, Susi Lehtola, Hugh Burton, Evgeny Epifanovsky
 -----------------------------------------------------------------------
 Exchange:     0.2000 Hartree-Fock + 0.0800 Slater + 0.7200 B88
 Correlation:  0.1900 VWN1RPA + 0.8100 LYP
 Using SG-1 standard quadrature grid
 using 4 threads for integral computing
 -------------------------------------------------------
 OpenMP Integral computing Module                
 Release: version 2.0, May 2017, Q-Chem Inc. Pleasanton 
 -------------------------------------------------------
 -------------------------------------------------------
 OpenMP BLAS3 based DFT computing Module                
 Release: version 1.0, May 2013, Q-Chem Inc. Pittsburgh 
 -------------------------------------------------------
 A restricted SCF calculation will be
 performed using DIIS
 SCF converges when DIIS error is below 1.0e-08
 ---------------------------------------
  Cycle       Energy         DIIS error
 ---------------------------------------
    1   -2850.6726299056      1.04e-03  
    2   -2850.6756356484      5.33e-04  
    3   -2850.6755228010      5.80e-04  
    4   -2850.6762181137      8.26e-05  
    5   -2850.6762302055      4.06e-05  
    6   -2850.6762334572      7.66e-06  
    7   -2850.6762335674      2.35e-06  
    8   -2850.6762335779      6.05e-07  
    9   -2850.6762335784      1.01e-07  
   10   -2850.6762335784      4.32e-08  
   11   -2850.6762335785      1.74e-08  
   12   -2850.6762335784      2.50e-09  Convergence criterion met
 ---------------------------------------
 SCF time:   CPU 19.34s  wall 5.00s 
 SCF   energy in the final basis set =    -2850.6762335784
 Total energy in the final basis set =    -2850.6762335784

 --------------------------------------------------------------
             Orbital Energies (a.u.) and Symmetries
 --------------------------------------------------------------

 Alpha MOs, Restricted
 -- Occupied --                  
-482.87  -62.52  -56.34  -56.34  -56.34  -24.73  -24.72  -10.32
  1 A'    2 A'    3 A'    1 A"    4 A'    5 A'    6 A'    7 A'                 
-10.283  -8.728  -6.560  -6.546  -6.546  -2.671  -2.667  -2.667
  8 A'    9 A'   10 A'    2 A"   11 A'   12 A'    3 A"   13 A'                 
 -2.655  -2.655  -1.273  -1.257  -0.865  -0.778  -0.638  -0.579
 14 A'    4 A"   15 A'   16 A'   17 A'   18 A'   19 A'   20 A'                 
 -0.564  -0.516  -0.503  -0.483  -0.441  -0.403  -0.354  -0.328
 21 A'    5 A"   22 A'    6 A"   23 A'   24 A'    7 A"   25 A'                 
 -0.267
  8 A"                                                                         
 -- Virtual --                   
 -0.027  -0.024   0.004   0.016   0.021   0.052   0.055   0.064
 26 A'    9 A"   27 A'   28 A'   29 A'   10 A"   30 A'   31 A'                 
  0.078   0.092   0.104   0.109   0.115   0.129   0.145   0.156
 11 A"   32 A'   33 A'   12 A"   34 A'   35 A'   36 A'   37 A'                 
  0.207   0.246   0.254   0.257   0.297   0.298   0.328   0.340
 38 A'   39 A'   13 A"   40 A'   41 A'   14 A"   42 A'   43 A'                 
  0.358   0.369   0.383   0.411   0.413   0.461   0.485   0.505
 44 A'   45 A'   46 A'   15 A"   47 A'   48 A'   16 A"   49 A'                 
  0.523   0.532   0.553   0.600   0.605   0.663   0.672   0.697
 17 A"   50 A'   18 A"   51 A'   52 A'   19 A"   53 A'   54 A'                 
  0.767   0.796   0.859   0.925   0.986   1.065   1.158   1.285
 55 A'   56 A'   57 A'   58 A'   59 A'   20 A"   21 A"   22 A"                 
  1.332   1.341   1.367   1.389   1.458   1.464   1.494   1.550
 60 A'   61 A'   23 A"   62 A'   63 A'   24 A"   64 A'   65 A'                 
  1.619   1.742   1.777   1.864   1.894   1.932   1.953   1.990
 66 A'   67 A'   25 A"   68 A'   69 A'   70 A'   26 A"   27 A"                 
  2.020   2.114   2.200   2.283   2.578   2.603   2.625   2.777
 71 A'   72 A'   73 A'   74 A'   75 A'   28 A"   76 A'   29 A"                 
  2.982   3.087   3.256   3.694   3.746   3.766   3.792   3.803
 77 A'   78 A'   79 A'   80 A'   30 A"   31 A"   81 A'   82 A'                 
  3.931   3.969   3.995   3.999   4.013   4.067   4.128   4.216
 32 A"   33 A"   83 A'   34 A"   84 A'   35 A"   85 A'   86 A'                 
  4.373   4.742   4.832   6.257   6.273   6.332   6.369   6.488
 87 A'   88 A'   89 A'   36 A"   37 A"   90 A'   91 A'   92 A'                 
  6.677   6.746   7.527   7.563   7.674  23.491  24.092  47.878
 93 A'   94 A'   38 A"   95 A'   96 A'   97 A'   98 A'   99 A'                 
 66.721  66.742 289.723 289.759 289.8931020.666
100 A'  101 A'   39 A"  102 A'  103 A'  104 A'                                 

 Beta MOs, Restricted
 -- Occupied --                  
-482.87  -62.52  -56.34  -56.34  -56.34  -24.73  -24.72  -10.32
  1 A'    2 A'    3 A'    1 A"    4 A'    5 A'    6 A'    7 A'                 
-10.283  -8.728  -6.560  -6.546  -6.546  -2.671  -2.667  -2.667
  8 A'    9 A'   10 A'    2 A"   11 A'   12 A'    3 A"   13 A'                 
 -2.655  -2.655  -1.273  -1.257  -0.865  -0.778  -0.638  -0.579
 14 A'    4 A"   15 A'   16 A'   17 A'   18 A'   19 A'   20 A'                 
 -0.564  -0.516  -0.503  -0.483  -0.441  -0.403  -0.354  -0.328
 21 A'    5 A"   22 A'    6 A"   23 A'   24 A'    7 A"   25 A'                 
 -0.267
  8 A"                                                                         
 -- Virtual --                   
 -0.027  -0.024   0.004   0.016   0.021   0.052   0.055   0.064
 26 A'    9 A"   27 A'   28 A'   29 A'   10 A"   30 A'   31 A'                 
  0.078   0.092   0.104   0.109   0.115   0.129   0.145   0.156
 11 A"   32 A'   33 A'   12 A"   34 A'   35 A'   36 A'   37 A'                 
  0.207   0.246   0.254   0.257   0.297   0.298   0.328   0.340
 38 A'   39 A'   13 A"   40 A'   41 A'   14 A"   42 A'   43 A'                 
  0.358   0.369   0.383   0.411   0.413   0.461   0.485   0.505
 44 A'   45 A'   46 A'   15 A"   47 A'   48 A'   16 A"   49 A'                 
  0.523   0.532   0.553   0.600   0.605   0.663   0.672   0.697
 17 A"   50 A'   18 A"   51 A'   52 A'   19 A"   53 A'   54 A'                 
  0.767   0.796   0.859   0.925   0.986   1.065   1.158   1.285
 55 A'   56 A'   57 A'   58 A'   59 A'   20 A"   21 A"   22 A"                 
  1.332   1.341   1.367   1.389   1.458   1.464   1.494   1.550
 60 A'   61 A'   23 A"   62 A'   63 A'   24 A"   64 A'   65 A'                 
  1.619   1.742   1.777   1.864   1.894   1.932   1.953   1.990
 66 A'   67 A'   25 A"   68 A'   69 A'   70 A'   26 A"   27 A"                 
  2.020   2.114   2.200   2.283   2.578   2.603   2.625   2.777
 71 A'   72 A'   73 A'   74 A'   75 A'   28 A"   76 A'   29 A"                 
  2.982   3.087   3.256   3.694   3.746   3.766   3.792   3.803
 77 A'   78 A'   79 A'   80 A'   30 A"   31 A"   81 A'   82 A'                 
  3.931   3.969   3.995   3.999   4.013   4.067   4.128   4.216
 32 A"   33 A"   83 A'   34 A"   84 A'   35 A"   85 A'   86 A'                 
  4.373   4.742   4.832   6.257   6.273   6.332   6.369   6.488
 87 A'   88 A'   89 A'   36 A"   37 A"   90 A'   91 A'   92 A'                 
  6.677   6.746   7.527   7.563   7.674  23.491  24.092  47.878
 93 A'   94 A'   38 A"   95 A'   96 A'   97 A'   98 A'   99 A'                 
 66.721  66.742 289.723 289.759 289.8931020.666
100 A'  101 A'   39 A"  102 A'  103 A'  104 A'                                 
 --------------------------------------------------------------

          Ground-State Mulliken Net Atomic Charges

     Atom                 Charge (a.u.)
  ----------------------------------------
      1 F                    -0.123083
      2 Br                    0.051888
      3 H                     0.182004
      4 F                    -0.063322
      5 C                    -0.055774
      6 C                     0.008288
  ----------------------------------------
  Sum of atomic charges =     0.000000

 -----------------------------------------------------------------
                    Cartesian Multipole Moments
 -----------------------------------------------------------------
    Charge (ESU x 10^10)
                 0.0000
    Dipole Moment (Debye)
         X       0.2969      Y      -0.4731      Z       0.0000
       Tot       0.5586
    Quadrupole Moments (Debye-Ang)
        XX     -38.9911     XY      -5.3091     YY     -39.3675
        XZ       0.0000     YZ      -0.0000     ZZ     -40.1894
    Octopole Moments (Debye-Ang^2)
       XXX     -40.1336    XXY     -10.5389    XYY     -11.6232
       YYY      -2.9739    XXZ       0.0000    XYZ      -0.0000
       YYZ       0.0000    XZZ     -13.2338    YZZ      -2.5220
       ZZZ       0.0000
    Hexadecapole Moments (Debye-Ang^3)
      XXXX    -400.6212   XXXY       5.9351   XXYY     -96.4526
      XYYY      20.6969   YYYY    -253.1656   XXXZ       0.0000
      XXYZ      -0.0000   XYYZ      -0.0000   YYYZ       0.0000
      XXZZ     -74.7260   XYZZ      12.3673   YYZZ     -50.6900
      XZZZ       0.0000   YZZZ      -0.0000   ZZZZ     -42.6868
 -----------------------------------------------------------------
 Calculating analytic gradient of the SCF energy
 Gradient of SCF Energy
            1           2           3           4           5           6
    1  -0.0029776   0.0110640  -0.0108208   0.0055407   0.0266383  -0.0294447
    2   0.0029935  -0.0150101   0.0095034   0.0050044  -0.0163100   0.0138188
    3   0.0000000   0.0000000  -0.0000000  -0.0000000   0.0000000  -0.0000000
 Max gradient component =       2.944E-02
 RMS gradient           =       1.216E-02
 Gradient time:  CPU 5.52 s  wall 1.48 s
 Geometry Optimization Parameters
   NAtoms,    NIC,     NZ,  NCons,   NDum,   NFix, NCnnct, MaxDiis
        6      32       0       0       0       0       0       0

 Cartesian Hessian Update
 Hessian Updated using BFGS Update


** GEOMETRY OPTIMIZATION IN DELOCALIZED INTERNAL COORDINATES **
   Searching for a Minimum

   Optimization Cycle:  10

                       Coordinates (Angstroms)
     ATOM                X               Y               Z
      1  F         2.4678099276    0.5569222650    0.0000000000
      2  Br       -0.6553975140    0.8725729364    0.0000000000
      3  H         2.3459023369   -1.4999592185    0.0000000000
      4  F        -0.1798300480   -1.7774118680    0.0000000000
      5  C         1.7844307147   -0.5985112050    0.0000000000
      6  C         0.4433813275   -0.5950723881    0.0000000000
   Point Group: cs    Number of degrees of freedom:     9


   Energy is  -2850.676233578

 Hessian Updated using BFGS Update

  9 Hessian modes will be used to form the next step
  Hessian Eigenvalues:
     0.070019    0.164710    0.229520    0.251071    0.363776    0.388449
     0.436429    0.621656    0.774149

 Minimum Search - Taking Simple RFO Step
 Searching for Lamda that Minimizes Along All modes
 Value Taken    Lamda =  -0.00189798
 Step Taken.  Stepsize is  0.090727

                             Maximum     Tolerance    Cnvgd?
         Gradient           0.022903      0.000300      NO
         Displacement       0.054478      0.001200      NO
         Energy change     -0.004685      0.000001      NO


 New Cartesian Coordinates Obtained by Inverse Iteration

 Displacement from previous Coordinates is:  0.064726
 ----------------------------------------------------------------
             Standard Nuclear Orientation (Angstroms)
    I     Atom           X                Y                Z
 ----------------------------------------------------------------
    1      F       2.4640289150     0.5544271574     0.0000000000
    2      Br     -0.6469195975     0.8889336251     0.0000000000
    3      H       2.3608049022    -1.4964147220     0.0000000000
    4      F      -0.1860726114    -1.7918570060     0.0000000000
    5      C       1.7708497136    -0.5915700239     0.0000000000
    6      C       0.4436054228    -0.6049785089     0.0000000000
 ----------------------------------------------------------------
 Molecular Point Group                 Cs    NOp =  2
 Largest Abelian Subgroup              Cs    NOp =  2
 Nuclear Repulsion Energy =   321.0590749614 hartrees
 There are       33 alpha and       33 beta electrons
 Applying Cartesian multipole field
    Component          Value
    ---------          -----
     (2,0,0)        1.00000E-11
     (0,2,0)        2.00000E-11
     (0,0,2)       -3.00000E-11
 Nucleus-field energy     =     0.0000000081 hartrees
 Requested basis set is 6-311++G(d,p)
 There are 48 shells and 143 basis functions
 A cutoff of  1.0D-11 yielded   1033 shell pairs
 There are      9504 function pairs (     10440 Cartesian)
 Smallest overlap matrix eigenvalue = 7.15E-05
 Guess MOs from SCF MO coefficient file

 -----------------------------------------------------------------------
  General SCF calculation program by
  Eric Jon Sundstrom, Paul Horn, Yuezhi Mao, Dmitri Zuev, Alec White,
  David Stuck, Shaama M.S., Shane Yost, Joonho Lee, David Small,
  Daniel Levine, Susi Lehtola, Hugh Burton, Evgeny Epifanovsky
 -----------------------------------------------------------------------
 Exchange:     0.2000 Hartree-Fock + 0.0800 Slater + 0.7200 B88
 Correlation:  0.1900 VWN1RPA + 0.8100 LYP
 Using SG-1 standard quadrature grid
 using 4 threads for integral computing
 -------------------------------------------------------
 OpenMP Integral computing Module                
 Release: version 2.0, May 2017, Q-Chem Inc. Pleasanton 
 -------------------------------------------------------
 -------------------------------------------------------
 OpenMP BLAS3 based DFT computing Module                
 Release: version 1.0, May 2013, Q-Chem Inc. Pittsburgh 
 -------------------------------------------------------
 A restricted SCF calculation will be
 performed using DIIS
 SCF converges when DIIS error is below 1.0e-08
 ---------------------------------------
  Cycle       Energy         DIIS error
 ---------------------------------------
    1   -2850.6769596353      3.61e-04  
    2   -2850.6773575526      7.49e-05  
    3   -2850.6773579982      8.46e-05  
    4   -2850.6773683573      1.95e-05  
    5   -2850.6773689876      2.85e-06  
    6   -2850.6773690066      7.10e-07  
    7   -2850.6773690070      5.70e-07  
    8   -2850.6773690078      8.86e-08  
    9   -2850.6773690078      4.30e-08  
   10   -2850.6773690078      5.89e-09  Convergence criterion met
 ---------------------------------------
 SCF time:   CPU 16.10s  wall 4.00s 
 SCF   energy in the final basis set =    -2850.6773690078
 Total energy in the final basis set =    -2850.6773690078

 --------------------------------------------------------------
             Orbital Energies (a.u.) and Symmetries
 --------------------------------------------------------------

 Alpha MOs, Restricted
 -- Occupied --                  
-482.86  -62.52  -56.34  -56.33  -56.33  -24.73  -24.72  -10.32
  1 A'    2 A'    3 A'    1 A"    4 A'    5 A'    6 A'    7 A'                 
-10.284  -8.727  -6.559  -6.545  -6.545  -2.670  -2.666  -2.666
  8 A'    9 A'   10 A'    2 A"   11 A'   12 A'    3 A"   13 A'                 
 -2.655  -2.654  -1.270  -1.259  -0.863  -0.779  -0.637  -0.580
 14 A'    4 A"   15 A'   16 A'   17 A'   18 A'   19 A'   20 A'                 
 -0.564  -0.515  -0.501  -0.484  -0.440  -0.403  -0.353  -0.327
 21 A'    5 A"   22 A'    6 A"   23 A'   24 A'    7 A"   25 A'                 
 -0.270
  8 A"                                                                         
 -- Virtual --                   
 -0.030  -0.021   0.004   0.014   0.021   0.052   0.055   0.063
 26 A'    9 A"   27 A'   28 A'   29 A'   10 A"   30 A'   31 A'                 
  0.078   0.091   0.102   0.108   0.114   0.128   0.144   0.156
 11 A"   32 A'   33 A'   12 A"   34 A'   35 A'   36 A'   37 A'                 
  0.208   0.247   0.255   0.257   0.296   0.298   0.331   0.341
 38 A'   39 A'   13 A"   40 A'   41 A'   14 A"   42 A'   43 A'                 
  0.357   0.369   0.382   0.413   0.413   0.461   0.483   0.501
 44 A'   45 A'   46 A'   15 A"   47 A'   48 A'   16 A"   49 A'                 
  0.523   0.529   0.553   0.599   0.603   0.665   0.669   0.704
 17 A"   50 A'   18 A"   51 A'   52 A'   19 A"   53 A'   54 A'                 
  0.766   0.796   0.861   0.923   0.981   1.063   1.157   1.283
 55 A'   56 A'   57 A'   58 A'   59 A'   20 A"   21 A"   22 A"                 
  1.331   1.343   1.366   1.389   1.459   1.466   1.486   1.554
 60 A'   61 A'   23 A"   62 A'   63 A'   24 A"   64 A'   65 A'                 
  1.616   1.745   1.773   1.866   1.890   1.934   1.953   1.990
 66 A'   67 A'   25 A"   68 A'   69 A'   70 A'   26 A"   27 A"                 
  2.019   2.115   2.204   2.274   2.589   2.603   2.608   2.779
 71 A'   72 A'   73 A'   74 A'   75 A'   28 A"   76 A'   29 A"                 
  2.976   3.094   3.253   3.675   3.745   3.765   3.790   3.797
 77 A'   78 A'   79 A'   80 A'   30 A"   31 A"   81 A'   82 A'                 
  3.928   3.971   3.993   3.996   4.014   4.066   4.123   4.213
 32 A"   33 A"   83 A'   34 A"   84 A'   35 A"   85 A'   86 A'                 
  4.373   4.742   4.829   6.256   6.274   6.331   6.370   6.487
 87 A'   88 A'   89 A'   36 A"   37 A"   90 A'   91 A'   92 A'                 
  6.670   6.741   7.528   7.563   7.671  23.469  24.138  47.873
 93 A'   94 A'   38 A"   95 A'   96 A'   97 A'   98 A'   99 A'                 
 66.719  66.741 289.723 289.759 289.8911020.659
100 A'  101 A'   39 A"  102 A'  103 A'  104 A'                                 

 Beta MOs, Restricted
 -- Occupied --                  
-482.86  -62.52  -56.34  -56.33  -56.33  -24.73  -24.72  -10.32
  1 A'    2 A'    3 A'    1 A"    4 A'    5 A'    6 A'    7 A'                 
-10.284  -8.727  -6.559  -6.545  -6.545  -2.670  -2.666  -2.666
  8 A'    9 A'   10 A'    2 A"   11 A'   12 A'    3 A"   13 A'                 
 -2.655  -2.654  -1.270  -1.259  -0.863  -0.779  -0.637  -0.580
 14 A'    4 A"   15 A'   16 A'   17 A'   18 A'   19 A'   20 A'                 
 -0.564  -0.515  -0.501  -0.484  -0.440  -0.403  -0.353  -0.327
 21 A'    5 A"   22 A'    6 A"   23 A'   24 A'    7 A"   25 A'                 
 -0.270
  8 A"                                                                         
 -- Virtual --                   
 -0.030  -0.021   0.004   0.014   0.021   0.052   0.055   0.063
 26 A'    9 A"   27 A'   28 A'   29 A'   10 A"   30 A'   31 A'                 
  0.078   0.091   0.102   0.108   0.114   0.128   0.144   0.156
 11 A"   32 A'   33 A'   12 A"   34 A'   35 A'   36 A'   37 A'                 
  0.208   0.247   0.255   0.257   0.296   0.298   0.331   0.341
 38 A'   39 A'   13 A"   40 A'   41 A'   14 A"   42 A'   43 A'                 
  0.357   0.369   0.382   0.413   0.413   0.461   0.483   0.501
 44 A'   45 A'   46 A'   15 A"   47 A'   48 A'   16 A"   49 A'                 
  0.523   0.529   0.553   0.599   0.603   0.665   0.669   0.704
 17 A"   50 A'   18 A"   51 A'   52 A'   19 A"   53 A'   54 A'                 
  0.766   0.796   0.861   0.923   0.981   1.063   1.157   1.283
 55 A'   56 A'   57 A'   58 A'   59 A'   20 A"   21 A"   22 A"                 
  1.331   1.343   1.366   1.389   1.459   1.466   1.486   1.554
 60 A'   61 A'   23 A"   62 A'   63 A'   24 A"   64 A'   65 A'                 
  1.616   1.745   1.773   1.866   1.890   1.934   1.953   1.990
 66 A'   67 A'   25 A"   68 A'   69 A'   70 A'   26 A"   27 A"                 
  2.019   2.115   2.204   2.274   2.589   2.603   2.608   2.779
 71 A'   72 A'   73 A'   74 A'   75 A'   28 A"   76 A'   29 A"                 
  2.976   3.094   3.253   3.675   3.745   3.765   3.790   3.797
 77 A'   78 A'   79 A'   80 A'   30 A"   31 A"   81 A'   82 A'                 
  3.928   3.971   3.993   3.996   4.014   4.066   4.123   4.213
 32 A"   33 A"   83 A'   34 A"   84 A'   35 A"   85 A'   86 A'                 
  4.373   4.742   4.829   6.256   6.274   6.331   6.370   6.487
 87 A'   88 A'   89 A'   36 A"   37 A"   90 A'   91 A'   92 A'                 
  6.670   6.741   7.528   7.563   7.671  23.469  24.138  47.873
 93 A'   94 A'   38 A"   95 A'   96 A'   97 A'   98 A'   99 A'                 
 66.719  66.741 289.723 289.759 289.8911020.659
100 A'  101 A'   39 A"  102 A'  103 A'  104 A'                                 
 --------------------------------------------------------------

          Ground-State Mulliken Net Atomic Charges

     Atom                 Charge (a.u.)
  ----------------------------------------
      1 F                    -0.119043
      2 Br                    0.045655
      3 H                     0.181850
      4 F                    -0.069793
      5 C                    -0.056928
      6 C                     0.018259
  ----------------------------------------
  Sum of atomic charges =     0.000000

 -----------------------------------------------------------------
                    Cartesian Multipole Moments
 -----------------------------------------------------------------
    Charge (ESU x 10^10)
                 0.0000
    Dipole Moment (Debye)
         X       0.3761      Y      -0.4622      Z      -0.0000
       Tot       0.5958
    Quadrupole Moments (Debye-Ang)
        XX     -38.9327     XY      -5.2657     YY     -39.4139
        XZ       0.0000     YZ       0.0000     ZZ     -40.2007
    Octopole Moments (Debye-Ang^2)
       XXX     -39.7434    XXY     -10.7161    XYY     -11.6985
       YYY      -3.2287    XXZ       0.0000    XYZ       0.0000
       YYZ      -0.0000    XZZ     -13.1872    YZZ      -2.7516
       ZZZ       0.0000
    Hexadecapole Moments (Debye-Ang^3)
      XXXX    -396.9501   XXXY       6.2039   XXYY     -96.8062
      XYYY      20.6339   YYYY    -258.0162   XXXZ       0.0000
      XXYZ       0.0000   XYYZ      -0.0000   YYYZ       0.0000
      XXZZ     -74.1763   XYZZ      12.3478   YYZZ     -51.5367
      XZZZ       0.0000   YZZZ      -0.0000   ZZZZ     -42.6745
 -----------------------------------------------------------------
 Calculating analytic gradient of the SCF energy
 Gradient of SCF Energy
            1           2           3           4           5           6
    1  -0.0011983   0.0083260  -0.0018593   0.0019772   0.0023559  -0.0096015
    2  -0.0003145  -0.0082531  -0.0001646  -0.0018239   0.0005287   0.0100274
    3   0.0000000   0.0000000   0.0000000  -0.0000000  -0.0000000   0.0000000
 Max gradient component =       1.003E-02
 RMS gradient           =       4.399E-03
 Gradient time:  CPU 5.52 s  wall 1.48 s
 Geometry Optimization Parameters
   NAtoms,    NIC,     NZ,  NCons,   NDum,   NFix, NCnnct, MaxDiis
        6      32       0       0       0       0       0       0

 Cartesian Hessian Update
 Hessian Updated using BFGS Update


** GEOMETRY OPTIMIZATION IN DELOCALIZED INTERNAL COORDINATES **
   Searching for a Minimum

   Optimization Cycle:  11

                       Coordinates (Angstroms)
     ATOM                X               Y               Z
      1  F         2.4640289150    0.5544271574    0.0000000000
      2  Br       -0.6469195975    0.8889336251    0.0000000000
      3  H         2.3608049022   -1.4964147220    0.0000000000
      4  F        -0.1860726114   -1.7918570060    0.0000000000
      5  C         1.7708497136   -0.5915700239    0.0000000000
      6  C         0.4436054228   -0.6049785089    0.0000000000
   Point Group: cs    Number of degrees of freedom:     9


   Energy is  -2850.677369008

 Hessian Updated using BFGS Update

  9 Hessian modes will be used to form the next step
  Hessian Eigenvalues:
     0.069827    0.154837    0.226328    0.245962    0.365305    0.394831
     0.436226    0.527019    0.796452

 Minimum Search - Taking Simple RFO Step
 Searching for Lamda that Minimizes Along All modes
 Value Taken    Lamda =  -0.00033753
 Step Taken.  Stepsize is  0.033785

                             Maximum     Tolerance    Cnvgd?
         Gradient           0.005747      0.000300      NO
         Displacement       0.019647      0.001200      NO
         Energy change     -0.001135      0.000001      NO


 New Cartesian Coordinates Obtained by Inverse Iteration

 Displacement from previous Coordinates is:  0.029416
 ----------------------------------------------------------------
             Standard Nuclear Orientation (Angstroms)
    I     Atom           X                Y                Z
 ----------------------------------------------------------------
    1      F       2.4656093636     0.5507501147     0.0000000000
    2      Br     -0.6524477183     0.8953253992     0.0000000000
    3      H       2.3708009761    -1.4931523909     0.0000000000
    4      F      -0.1906463999    -1.7922124462     0.0000000000
    5      C       1.7688820970    -0.5930875770     0.0000000000
    6      C       0.4440984263    -0.6090825781     0.0000000000
 ----------------------------------------------------------------
 Molecular Point Group                 Cs    NOp =  2
 Largest Abelian Subgroup              Cs    NOp =  2
 Nuclear Repulsion Energy =   320.2672579729 hartrees
 There are       33 alpha and       33 beta electrons
 Applying Cartesian multipole field
    Component          Value
    ---------          -----
     (2,0,0)        1.00000E-11
     (0,2,0)        2.00000E-11
     (0,0,2)       -3.00000E-11
 Nucleus-field energy     =     0.0000000081 hartrees
 Requested basis set is 6-311++G(d,p)
 There are 48 shells and 143 basis functions
 A cutoff of  1.0D-11 yielded   1032 shell pairs
 There are      9489 function pairs (     10422 Cartesian)
 Smallest overlap matrix eigenvalue = 7.09E-05
 Guess MOs from SCF MO coefficient file

 -----------------------------------------------------------------------
  General SCF calculation program by
  Eric Jon Sundstrom, Paul Horn, Yuezhi Mao, Dmitri Zuev, Alec White,
  David Stuck, Shaama M.S., Shane Yost, Joonho Lee, David Small,
  Daniel Levine, Susi Lehtola, Hugh Burton, Evgeny Epifanovsky
 -----------------------------------------------------------------------
 Exchange:     0.2000 Hartree-Fock + 0.0800 Slater + 0.7200 B88
 Correlation:  0.1900 VWN1RPA + 0.8100 LYP
 Using SG-1 standard quadrature grid
 using 4 threads for integral computing
 -------------------------------------------------------
 OpenMP Integral computing Module                
 Release: version 2.0, May 2017, Q-Chem Inc. Pleasanton 
 -------------------------------------------------------
 -------------------------------------------------------
 OpenMP BLAS3 based DFT computing Module                
 Release: version 1.0, May 2013, Q-Chem Inc. Pittsburgh 
 -------------------------------------------------------
 A restricted SCF calculation will be
 performed using DIIS
 SCF converges when DIIS error is below 1.0e-08
 ---------------------------------------
  Cycle       Energy         DIIS error
 ---------------------------------------
    1   -2850.6775533158      1.31e-04  
    2   -2850.6776075110      4.71e-05  
    3   -2850.6776025947      6.57e-05  
    4   -2850.6776127959      8.55e-06  
    5   -2850.6776129198      4.23e-06  
    6   -2850.6776129511      8.36e-07  
    7   -2850.6776129523      2.33e-07  
    8   -2850.6776129524      9.14e-08  
    9   -2850.6776129523      1.53e-08  
   10   -2850.6776129524      5.79e-09  Convergence criterion met
 ---------------------------------------
 SCF time:   CPU 16.01s  wall 4.00s 
 SCF   energy in the final basis set =    -2850.6776129524
 Total energy in the final basis set =    -2850.6776129524

 --------------------------------------------------------------
             Orbital Energies (a.u.) and Symmetries
 --------------------------------------------------------------

 Alpha MOs, Restricted
 -- Occupied --                  
-482.86  -62.52  -56.34  -56.33  -56.33  -24.73  -24.72  -10.33
  1 A'    2 A'    3 A'    1 A"    4 A'    5 A'    6 A'    7 A'                 
-10.285  -8.726  -6.558  -6.544  -6.544  -2.669  -2.665  -2.665
  8 A'    9 A'   10 A'    2 A"   11 A'   12 A'    3 A"   13 A'                 
 -2.654  -2.654  -1.271  -1.259  -0.861  -0.780  -0.638  -0.581
 14 A'    4 A"   15 A'   16 A'   17 A'   18 A'   19 A'   20 A'                 
 -0.563  -0.516  -0.501  -0.484  -0.440  -0.403  -0.352  -0.327
 21 A'    5 A"   22 A'    6 A"   23 A'   24 A'    7 A"   25 A'                 
 -0.271
  8 A"                                                                         
 -- Virtual --                   
 -0.033  -0.021   0.003   0.014   0.021   0.052   0.055   0.063
 26 A'    9 A"   27 A'   28 A'   29 A'   10 A"   30 A'   31 A'                 
  0.078   0.091   0.102   0.108   0.113   0.127   0.143   0.155
 11 A"   32 A'   33 A'   12 A"   34 A'   35 A'   36 A'   37 A'                 
  0.209   0.247   0.255   0.257   0.295   0.298   0.332   0.342
 38 A'   39 A'   13 A"   40 A'   41 A'   14 A"   42 A'   43 A'                 
  0.357   0.369   0.382   0.412   0.413   0.461   0.482   0.500
 44 A'   45 A'   46 A'   47 A'   15 A"   48 A'   16 A"   49 A'                 
  0.523   0.528   0.554   0.599   0.603   0.665   0.668   0.704
 17 A"   50 A'   18 A"   51 A'   52 A'   19 A"   53 A'   54 A'                 
  0.766   0.795   0.860   0.921   0.980   1.062   1.157   1.281
 55 A'   56 A'   57 A'   58 A'   59 A'   20 A"   21 A"   22 A"                 
  1.331   1.342   1.366   1.389   1.459   1.466   1.484   1.555
 60 A'   61 A'   23 A"   62 A'   63 A'   24 A"   64 A'   65 A'                 
  1.611   1.747   1.770   1.866   1.891   1.934   1.955   1.991
 66 A'   67 A'   25 A"   68 A'   69 A'   70 A'   26 A"   27 A"                 
  2.018   2.112   2.206   2.269   2.592   2.603   2.608   2.780
 71 A'   72 A'   73 A'   74 A'   75 A'   28 A"   76 A'   29 A"                 
  2.973   3.094   3.251   3.671   3.745   3.765   3.789   3.796
 77 A'   78 A'   79 A'   80 A'   30 A"   31 A"   81 A'   82 A'                 
  3.928   3.971   3.994   3.996   4.014   4.064   4.122   4.211
 32 A"   33 A"   83 A'   34 A"   84 A'   35 A"   85 A'   86 A'                 
  4.373   4.742   4.829   6.256   6.273   6.331   6.370   6.486
 87 A'   88 A'   89 A'   36 A"   37 A"   90 A'   91 A'   92 A'                 
  6.667   6.740   7.528   7.563   7.669  23.465  24.146  47.870
 93 A'   94 A'   38 A"   95 A'   96 A'   97 A'   98 A'   99 A'                 
 66.718  66.741 289.724 289.758 289.8901020.655
100 A'  101 A'   39 A"  102 A'  103 A'  104 A'                                 

 Beta MOs, Restricted
 -- Occupied --                  
-482.86  -62.52  -56.34  -56.33  -56.33  -24.73  -24.72  -10.33
  1 A'    2 A'    3 A'    1 A"    4 A'    5 A'    6 A'    7 A'                 
-10.285  -8.726  -6.558  -6.544  -6.544  -2.669  -2.665  -2.665
  8 A'    9 A'   10 A'    2 A"   11 A'   12 A'    3 A"   13 A'                 
 -2.654  -2.654  -1.271  -1.259  -0.861  -0.780  -0.638  -0.581
 14 A'    4 A"   15 A'   16 A'   17 A'   18 A'   19 A'   20 A'                 
 -0.563  -0.516  -0.501  -0.484  -0.440  -0.403  -0.352  -0.327
 21 A'    5 A"   22 A'    6 A"   23 A'   24 A'    7 A"   25 A'                 
 -0.271
  8 A"                                                                         
 -- Virtual --                   
 -0.033  -0.021   0.003   0.014   0.021   0.052   0.055   0.063
 26 A'    9 A"   27 A'   28 A'   29 A'   10 A"   30 A'   31 A'                 
  0.078   0.091   0.102   0.108   0.113   0.127   0.143   0.155
 11 A"   32 A'   33 A'   12 A"   34 A'   35 A'   36 A'   37 A'                 
  0.209   0.247   0.255   0.257   0.295   0.298   0.332   0.342
 38 A'   39 A'   13 A"   40 A'   41 A'   14 A"   42 A'   43 A'                 
  0.357   0.369   0.382   0.412   0.413   0.461   0.482   0.500
 44 A'   45 A'   46 A'   47 A'   15 A"   48 A'   16 A"   49 A'                 
  0.523   0.528   0.554   0.599   0.603   0.665   0.668   0.704
 17 A"   50 A'   18 A"   51 A'   52 A'   19 A"   53 A'   54 A'                 
  0.766   0.795   0.860   0.921   0.980   1.062   1.157   1.281
 55 A'   56 A'   57 A'   58 A'   59 A'   20 A"   21 A"   22 A"                 
  1.331   1.342   1.366   1.389   1.459   1.466   1.484   1.555
 60 A'   61 A'   23 A"   62 A'   63 A'   24 A"   64 A'   65 A'                 
  1.611   1.747   1.770   1.866   1.891   1.934   1.955   1.991
 66 A'   67 A'   25 A"   68 A'   69 A'   70 A'   26 A"   27 A"                 
  2.018   2.112   2.206   2.269   2.592   2.603   2.608   2.780
 71 A'   72 A'   73 A'   74 A'   75 A'   28 A"   76 A'   29 A"                 
  2.973   3.094   3.251   3.671   3.745   3.765   3.789   3.796
 77 A'   78 A'   79 A'   80 A'   30 A"   31 A"   81 A'   82 A'                 
  3.928   3.971   3.994   3.996   4.014   4.064   4.122   4.211
 32 A"   33 A"   83 A'   34 A"   84 A'   35 A"   85 A'   86 A'                 
  4.373   4.742   4.829   6.256   6.273   6.331   6.370   6.486
 87 A'   88 A'   89 A'   36 A"   37 A"   90 A'   91 A'   92 A'                 
  6.667   6.740   7.528   7.563   7.669  23.465  24.146  47.870
 93 A'   94 A'   38 A"   95 A'   96 A'   97 A'   98 A'   99 A'                 
 66.718  66.741 289.724 289.758 289.8901020.655
100 A'  101 A'   39 A"  102 A'  103 A'  104 A'                                 
 --------------------------------------------------------------

          Ground-State Mulliken Net Atomic Charges

     Atom                 Charge (a.u.)
  ----------------------------------------
      1 F                    -0.118448
      2 Br                    0.041551
      3 H                     0.181890
      4 F                    -0.068291
      5 C                    -0.056035
      6 C                     0.019334
  ----------------------------------------
  Sum of atomic charges =     0.000000

 -----------------------------------------------------------------
                    Cartesian Multipole Moments
 -----------------------------------------------------------------
    Charge (ESU x 10^10)
                 0.0000
    Dipole Moment (Debye)
         X       0.3993      Y      -0.4916      Z      -0.0000
       Tot       0.6333
    Quadrupole Moments (Debye-Ang)
        XX     -38.9033     XY      -5.2803     YY     -39.4016
        XZ      -0.0000     YZ       0.0000     ZZ     -40.2206
    Octopole Moments (Debye-Ang^2)
       XXX     -39.2258    XXY     -10.8247    XYY     -11.5929
       YYY      -3.4938    XXZ      -0.0000    XYZ       0.0000
       YYZ      -0.0000    XZZ     -13.0486    YZZ      -2.8509
       ZZZ       0.0000
    Hexadecapole Moments (Debye-Ang^3)
      XXXX    -397.5226   XXXY       6.5579   XXYY     -97.0706
      XYYY      21.1731   YYYY    -259.3032   XXXZ      -0.0000
      XXYZ       0.0000   XYYZ      -0.0000   YYYZ       0.0000
      XXZZ     -74.3577   XYZZ      12.5412   YYZZ     -51.7764
      XZZZ      -0.0000   YZZZ       0.0000   ZZZZ     -42.7249
 -----------------------------------------------------------------
 Calculating analytic gradient of the SCF energy
 Gradient of SCF Energy
            1           2           3           4           5           6
    1  -0.0002995   0.0051338   0.0004054   0.0014461  -0.0027063  -0.0039795
    2  -0.0012325  -0.0042065  -0.0007662  -0.0019703   0.0021329   0.0060427
    3  -0.0000000   0.0000000  -0.0000000   0.0000000   0.0000000  -0.0000000
 Max gradient component =       6.043E-03
 RMS gradient           =       2.545E-03
 Gradient time:  CPU 5.47 s  wall 1.47 s
 Geometry Optimization Parameters
   NAtoms,    NIC,     NZ,  NCons,   NDum,   NFix, NCnnct, MaxDiis
        6      32       0       0       0       0       0       0

 Cartesian Hessian Update
 Hessian Updated using BFGS Update


** GEOMETRY OPTIMIZATION IN DELOCALIZED INTERNAL COORDINATES **
   Searching for a Minimum

   Optimization Cycle:  12

                       Coordinates (Angstroms)
     ATOM                X               Y               Z
      1  F         2.4656093636    0.5507501147    0.0000000000
      2  Br       -0.6524477183    0.8953253992    0.0000000000
      3  H         2.3708009761   -1.4931523909    0.0000000000
      4  F        -0.1906463999   -1.7922124462    0.0000000000
      5  C         1.7688820970   -0.5930875770    0.0000000000
      6  C         0.4440984263   -0.6090825781    0.0000000000
   Point Group: cs    Number of degrees of freedom:     9


   Energy is  -2850.677612952

 Hessian Updated using BFGS Update

  9 Hessian modes will be used to form the next step
  Hessian Eigenvalues:
     0.073707    0.148987    0.213745    0.239093    0.310713    0.380214
     0.417662    0.437615    0.722303

 Minimum Search - Taking Simple RFO Step
 Searching for Lamda that Minimizes Along All modes
 Value Taken    Lamda =  -0.00023593
 Step Taken.  Stepsize is  0.031928

                             Maximum     Tolerance    Cnvgd?
         Gradient           0.004421      0.000300      NO
         Displacement       0.015228      0.001200      NO
         Energy change     -0.000244      0.000001      NO


 New Cartesian Coordinates Obtained by Inverse Iteration

 Displacement from previous Coordinates is:  0.032432
 ----------------------------------------------------------------
             Standard Nuclear Orientation (Angstroms)
    I     Atom           X                Y                Z
 ----------------------------------------------------------------
    1      F       2.4671842593     0.5501609507     0.0000000000
    2      Br     -0.6610964501     0.8989770566     0.0000000000
    3      H       2.3801615347    -1.4923580702     0.0000000000
    4      F      -0.1983626105    -1.7886224538     0.0000000000
    5      C       1.7717293928    -0.5963646079     0.0000000000
    6      C       0.4466806186    -0.6132523536     0.0000000000
 ----------------------------------------------------------------
 Molecular Point Group                 Cs    NOp =  2
 Largest Abelian Subgroup              Cs    NOp =  2
 Nuclear Repulsion Energy =   319.4064320239 hartrees
 There are       33 alpha and       33 beta electrons
 Applying Cartesian multipole field
    Component          Value
    ---------          -----
     (2,0,0)        1.00000E-11
     (0,2,0)        2.00000E-11
     (0,0,2)       -3.00000E-11
 Nucleus-field energy     =     0.0000000082 hartrees
 Requested basis set is 6-311++G(d,p)
 There are 48 shells and 143 basis functions
 A cutoff of  1.0D-11 yielded   1032 shell pairs
 There are      9489 function pairs (     10422 Cartesian)
 Smallest overlap matrix eigenvalue = 7.05E-05
 Guess MOs from SCF MO coefficient file

 -----------------------------------------------------------------------
  General SCF calculation program by
  Eric Jon Sundstrom, Paul Horn, Yuezhi Mao, Dmitri Zuev, Alec White,
  David Stuck, Shaama M.S., Shane Yost, Joonho Lee, David Small,
  Daniel Levine, Susi Lehtola, Hugh Burton, Evgeny Epifanovsky
 -----------------------------------------------------------------------
 Exchange:     0.2000 Hartree-Fock + 0.0800 Slater + 0.7200 B88
 Correlation:  0.1900 VWN1RPA + 0.8100 LYP
 Using SG-1 standard quadrature grid
 using 4 threads for integral computing
 -------------------------------------------------------
 OpenMP Integral computing Module                
 Release: version 2.0, May 2017, Q-Chem Inc. Pleasanton 
 -------------------------------------------------------
 -------------------------------------------------------
 OpenMP BLAS3 based DFT computing Module                
 Release: version 1.0, May 2013, Q-Chem Inc. Pittsburgh 
 -------------------------------------------------------
 A restricted SCF calculation will be
 performed using DIIS
 SCF converges when DIIS error is below 1.0e-08
 ---------------------------------------
  Cycle       Energy         DIIS error
 ---------------------------------------
    1   -2850.6776673169      1.56e-04  
    2   -2850.6777485701      6.23e-05  
    3   -2850.6777393783      8.72e-05  
    4   -2850.6777582450      1.14e-05  
    5   -2850.6777584636      4.94e-06  
    6   -2850.6777585084      1.24e-06  
    7   -2850.6777585103      2.54e-07  
    8   -2850.6777585104      1.46e-07  
    9   -2850.6777585104      1.21e-08  
   10   -2850.6777585105      7.21e-09  Convergence criterion met
 ---------------------------------------
 SCF time:   CPU 15.97s  wall 4.00s 
 SCF   energy in the final basis set =    -2850.6777585105
 Total energy in the final basis set =    -2850.6777585105

 --------------------------------------------------------------
             Orbital Energies (a.u.) and Symmetries
 --------------------------------------------------------------

 Alpha MOs, Restricted
 -- Occupied --                  
-482.86  -62.52  -56.34  -56.33  -56.33  -24.73  -24.72  -10.33
  1 A'    2 A'    3 A'    1 A"    4 A'    5 A'    6 A'    7 A'                 
-10.286  -8.726  -6.558  -6.544  -6.544  -2.668  -2.665  -2.664
  8 A'    9 A'   10 A'    2 A"   11 A'   12 A'    3 A"   13 A'                 
 -2.653  -2.653  -1.273  -1.259  -0.859  -0.780  -0.639  -0.581
 14 A'    4 A"   15 A'   16 A'   17 A'   18 A'   19 A'   20 A'                 
 -0.563  -0.517  -0.501  -0.485  -0.440  -0.403  -0.351  -0.326
 21 A'    5 A"   22 A'    6 A"   23 A'   24 A'    7 A"   25 A'                 
 -0.272
  8 A"                                                                         
 -- Virtual --                   
 -0.036  -0.021   0.003   0.013   0.020   0.052   0.055   0.063
 26 A'    9 A"   27 A'   28 A'   29 A'   10 A"   30 A'   31 A'                 
  0.078   0.091   0.102   0.108   0.113   0.127   0.143   0.155
 11 A"   32 A'   33 A'   12 A"   34 A'   35 A'   36 A'   37 A'                 
  0.209   0.247   0.255   0.258   0.295   0.298   0.333   0.342
 38 A'   39 A'   13 A"   40 A'   41 A'   14 A"   42 A'   43 A'                 
  0.356   0.369   0.382   0.410   0.414   0.460   0.481   0.499
 44 A'   45 A'   46 A'   47 A'   15 A"   48 A'   16 A"   49 A'                 
  0.523   0.528   0.554   0.599   0.602   0.666   0.667   0.702
 17 A"   50 A'   18 A"   51 A'   52 A'   19 A"   53 A'   54 A'                 
  0.766   0.794   0.859   0.918   0.979   1.062   1.155   1.279
 55 A'   56 A'   57 A'   58 A'   59 A'   20 A"   21 A"   22 A"                 
  1.331   1.342   1.365   1.388   1.460   1.465   1.483   1.554
 60 A'   61 A'   23 A"   62 A'   63 A'   24 A"   64 A'   65 A'                 
  1.605   1.746   1.767   1.866   1.892   1.934   1.956   1.991
 66 A'   67 A'   25 A"   68 A'   69 A'   70 A'   26 A"   27 A"                 
  2.018   2.108   2.207   2.268   2.592   2.602   2.610   2.779
 71 A'   72 A'   73 A'   74 A'   75 A'   28 A"   76 A'   29 A"                 
  2.968   3.091   3.249   3.669   3.744   3.765   3.789   3.796
 77 A'   78 A'   79 A'   80 A'   30 A"   31 A"   81 A'   82 A'                 
  3.929   3.971   3.994   3.996   4.014   4.063   4.119   4.209
 32 A"   33 A"   83 A'   34 A"   84 A'   35 A"   85 A'   86 A'                 
  4.374   4.742   4.828   6.255   6.273   6.331   6.370   6.485
 87 A'   88 A'   89 A'   36 A"   37 A"   90 A'   91 A'   92 A'                 
  6.663   6.737   7.529   7.564   7.667  23.463  24.144  47.867
 93 A'   94 A'   38 A"   95 A'   96 A'   97 A'   98 A'   99 A'                 
 66.717  66.740 289.724 289.758 289.8881020.651
100 A'  101 A'   39 A"  102 A'  103 A'  104 A'                                 

 Beta MOs, Restricted
 -- Occupied --                  
-482.86  -62.52  -56.34  -56.33  -56.33  -24.73  -24.72  -10.33
  1 A'    2 A'    3 A'    1 A"    4 A'    5 A'    6 A'    7 A'                 
-10.286  -8.726  -6.558  -6.544  -6.544  -2.668  -2.665  -2.664
  8 A'    9 A'   10 A'    2 A"   11 A'   12 A'    3 A"   13 A'                 
 -2.653  -2.653  -1.273  -1.259  -0.859  -0.780  -0.639  -0.581
 14 A'    4 A"   15 A'   16 A'   17 A'   18 A'   19 A'   20 A'                 
 -0.563  -0.517  -0.501  -0.485  -0.440  -0.403  -0.351  -0.326
 21 A'    5 A"   22 A'    6 A"   23 A'   24 A'    7 A"   25 A'                 
 -0.272
  8 A"                                                                         
 -- Virtual --                   
 -0.036  -0.021   0.003   0.013   0.020   0.052   0.055   0.063
 26 A'    9 A"   27 A'   28 A'   29 A'   10 A"   30 A'   31 A'                 
  0.078   0.091   0.102   0.108   0.113   0.127   0.143   0.155
 11 A"   32 A'   33 A'   12 A"   34 A'   35 A'   36 A'   37 A'                 
  0.209   0.247   0.255   0.258   0.295   0.298   0.333   0.342
 38 A'   39 A'   13 A"   40 A'   41 A'   14 A"   42 A'   43 A'                 
  0.356   0.369   0.382   0.410   0.414   0.460   0.481   0.499
 44 A'   45 A'   46 A'   47 A'   15 A"   48 A'   16 A"   49 A'                 
  0.523   0.528   0.554   0.599   0.602   0.666   0.667   0.702
 17 A"   50 A'   18 A"   51 A'   52 A'   19 A"   53 A'   54 A'                 
  0.766   0.794   0.859   0.918   0.979   1.062   1.155   1.279
 55 A'   56 A'   57 A'   58 A'   59 A'   20 A"   21 A"   22 A"                 
  1.331   1.342   1.365   1.388   1.460   1.465   1.483   1.554
 60 A'   61 A'   23 A"   62 A'   63 A'   24 A"   64 A'   65 A'                 
  1.605   1.746   1.767   1.866   1.892   1.934   1.956   1.991
 66 A'   67 A'   25 A"   68 A'   69 A'   70 A'   26 A"   27 A"                 
  2.018   2.108   2.207   2.268   2.592   2.602   2.610   2.779
 71 A'   72 A'   73 A'   74 A'   75 A'   28 A"   76 A'   29 A"                 
  2.968   3.091   3.249   3.669   3.744   3.765   3.789   3.796
 77 A'   78 A'   79 A'   80 A'   30 A"   31 A"   81 A'   82 A'                 
  3.929   3.971   3.994   3.996   4.014   4.063   4.119   4.209
 32 A"   33 A"   83 A'   34 A"   84 A'   35 A"   85 A'   86 A'                 
  4.374   4.742   4.828   6.255   6.273   6.331   6.370   6.485
 87 A'   88 A'   89 A'   36 A"   37 A"   90 A'   91 A'   92 A'                 
  6.663   6.737   7.529   7.564   7.667  23.463  24.144  47.867
 93 A'   94 A'   38 A"   95 A'   96 A'   97 A'   98 A'   99 A'                 
 66.717  66.740 289.724 289.758 289.8881020.651
100 A'  101 A'   39 A"  102 A'  103 A'  104 A'                                 
 --------------------------------------------------------------

          Ground-State Mulliken Net Atomic Charges

     Atom                 Charge (a.u.)
  ----------------------------------------
      1 F                    -0.119041
      2 Br                    0.037115
      3 H                     0.182128
      4 F                    -0.065353
      5 C                    -0.053861
      6 C                     0.019012
  ----------------------------------------
  Sum of atomic charges =     0.000000

 -----------------------------------------------------------------
                    Cartesian Multipole Moments
 -----------------------------------------------------------------
    Charge (ESU x 10^10)
                 0.0000
    Dipole Moment (Debye)
         X       0.4234      Y      -0.5439      Z      -0.0000
       Tot       0.6893
    Quadrupole Moments (Debye-Ang)
        XX     -38.8664     XY      -5.3264     YY     -39.3735
        XZ      -0.0000     YZ       0.0000     ZZ     -40.2505
    Octopole Moments (Debye-Ang^2)
       XXX     -38.6424    XXY     -10.9441    XYY     -11.4185
       YYY      -3.8311    XXZ      -0.0000    XYZ       0.0000
       YYZ      -0.0000    XZZ     -12.8932    YZZ      -2.9238
       ZZZ      -0.0000
    Hexadecapole Moments (Debye-Ang^3)
      XXXX    -399.1684   XXXY       6.7293   XXYY     -97.3122
      XYYY      21.6414   YYYY    -259.8023   XXXZ      -0.0000
      XXYZ      -0.0000   XYYZ      -0.0000   YYYZ      -0.0000
      XXZZ     -74.7545   XYZZ      12.7371   YYZZ     -51.8930
      XZZZ      -0.0000   YZZZ       0.0000   ZZZZ     -42.8076
 -----------------------------------------------------------------
 Calculating analytic gradient of the SCF energy
 Gradient of SCF Energy
            1           2           3           4           5           6
    1   0.0005451   0.0013933   0.0010838   0.0004194  -0.0029965  -0.0004451
    2  -0.0004195  -0.0005309  -0.0005651  -0.0010997   0.0009921   0.0016232
    3  -0.0000000  -0.0000000   0.0000000   0.0000000  -0.0000000   0.0000000
 Max gradient component =       2.997E-03
 RMS gradient           =       1.010E-03
 Gradient time:  CPU 5.46 s  wall 1.46 s
 Geometry Optimization Parameters
   NAtoms,    NIC,     NZ,  NCons,   NDum,   NFix, NCnnct, MaxDiis
        6      32       0       0       0       0       0       0

 Cartesian Hessian Update
 Hessian Updated using BFGS Update


** GEOMETRY OPTIMIZATION IN DELOCALIZED INTERNAL COORDINATES **
   Searching for a Minimum

   Optimization Cycle:  13

                       Coordinates (Angstroms)
     ATOM                X               Y               Z
      1  F         2.4671842593    0.5501609507    0.0000000000
      2  Br       -0.6610964501    0.8989770566    0.0000000000
      3  H         2.3801615347   -1.4923580702    0.0000000000
      4  F        -0.1983626105   -1.7886224538    0.0000000000
      5  C         1.7717293928   -0.5963646079    0.0000000000
      6  C         0.4466806186   -0.6132523536    0.0000000000
   Point Group: cs    Number of degrees of freedom:     9


   Energy is  -2850.677758510

 Hessian Updated using BFGS Update

  9 Hessian modes will be used to form the next step
  Hessian Eigenvalues:
     0.072603    0.158443    0.183536    0.239034    0.282521    0.377067
     0.407333    0.439291    0.690915

 Minimum Search - Taking Simple RFO Step
 Searching for Lamda that Minimizes Along All modes
 Value Taken    Lamda =  -0.00003756
 Step Taken.  Stepsize is  0.014753

                             Maximum     Tolerance    Cnvgd?
         Gradient           0.001820      0.000300      NO
         Displacement       0.010896      0.001200      NO
         Energy change     -0.000146      0.000001      NO


 New Cartesian Coordinates Obtained by Inverse Iteration

 Displacement from previous Coordinates is:  0.013035
 ----------------------------------------------------------------
             Standard Nuclear Orientation (Angstroms)
    I     Atom           X                Y                Z
 ----------------------------------------------------------------
    1      F       2.4672495419     0.5508836563     0.0000000000
    2      Br     -0.6648089469     0.8984269500     0.0000000000
    3      H       2.3813418827    -1.4934117539     0.0000000000
    4      F      -0.2009165228    -1.7856617415     0.0000000000
    5      C       1.7746450791    -0.5976078343     0.0000000000
    6      C       0.4487857107    -0.6140887548     0.0000000000
 ----------------------------------------------------------------
 Molecular Point Group                 Cs    NOp =  2
 Largest Abelian Subgroup              Cs    NOp =  2
 Nuclear Repulsion Energy =   319.2104510972 hartrees
 There are       33 alpha and       33 beta electrons
 Applying Cartesian multipole field
    Component          Value
    ---------          -----
     (2,0,0)        1.00000E-11
     (0,2,0)        2.00000E-11
     (0,0,2)       -3.00000E-11
 Nucleus-field energy     =     0.0000000082 hartrees
 Requested basis set is 6-311++G(d,p)
 There are 48 shells and 143 basis functions
 A cutoff of  1.0D-11 yielded   1031 shell pairs
 There are      9486 function pairs (     10419 Cartesian)
 Smallest overlap matrix eigenvalue = 7.02E-05
 Guess MOs from SCF MO coefficient file

 -----------------------------------------------------------------------
  General SCF calculation program by
  Eric Jon Sundstrom, Paul Horn, Yuezhi Mao, Dmitri Zuev, Alec White,
  David Stuck, Shaama M.S., Shane Yost, Joonho Lee, David Small,
  Daniel Levine, Susi Lehtola, Hugh Burton, Evgeny Epifanovsky
 -----------------------------------------------------------------------
 Exchange:     0.2000 Hartree-Fock + 0.0800 Slater + 0.7200 B88
 Correlation:  0.1900 VWN1RPA + 0.8100 LYP
 Using SG-1 standard quadrature grid
 using 4 threads for integral computing
 -------------------------------------------------------
 OpenMP Integral computing Module                
 Release: version 2.0, May 2017, Q-Chem Inc. Pleasanton 
 -------------------------------------------------------
 -------------------------------------------------------
 OpenMP BLAS3 based DFT computing Module                
 Release: version 1.0, May 2013, Q-Chem Inc. Pittsburgh 
 -------------------------------------------------------
 A restricted SCF calculation will be
 performed using DIIS
 SCF converges when DIIS error is below 1.0e-08
 ---------------------------------------
  Cycle       Energy         DIIS error
 ---------------------------------------
    1   -2850.6777621292      6.96e-05  
    2   -2850.6777793480      2.51e-05  
    3   -2850.6777773096      3.79e-05  
    4   -2850.6777808789      4.38e-06  
    5   -2850.6777809123      1.89e-06  
    6   -2850.6777809193      4.68e-07  
    7   -2850.6777809195      1.16e-07  
    8   -2850.6777809196      5.40e-08  
    9   -2850.6777809195      7.73e-09  Convergence criterion met
 ---------------------------------------
 SCF time:   CPU 14.37s  wall 3.00s 
 SCF   energy in the final basis set =    -2850.6777809195
 Total energy in the final basis set =    -2850.6777809195

 --------------------------------------------------------------
             Orbital Energies (a.u.) and Symmetries
 --------------------------------------------------------------

 Alpha MOs, Restricted
 -- Occupied --                  
-482.86  -62.52  -56.34  -56.33  -56.33  -24.73  -24.72  -10.33
  1 A'    2 A'    3 A'    1 A"    4 A'    5 A'    6 A'    7 A'                 
-10.286  -8.725  -6.557  -6.543  -6.543  -2.668  -2.664  -2.664
  8 A'    9 A'   10 A'    2 A"   11 A'   12 A'    3 A"   13 A'                 
 -2.653  -2.653  -1.274  -1.259  -0.858  -0.780  -0.639  -0.582
 14 A'    4 A"   15 A'   16 A'   17 A'   18 A'   19 A'   20 A'                 
 -0.564  -0.517  -0.502  -0.485  -0.440  -0.403  -0.350  -0.326
 21 A'    5 A"   22 A'    6 A"   23 A'   24 A'    7 A"   25 A'                 
 -0.272
  8 A"                                                                         
 -- Virtual --                   
 -0.037  -0.022   0.003   0.013   0.020   0.052   0.055   0.063
 26 A'    9 A"   27 A'   28 A'   29 A'   10 A"   30 A'   31 A'                 
  0.078   0.091   0.102   0.108   0.113   0.127   0.143   0.155
 11 A"   32 A'   33 A'   12 A"   34 A'   35 A'   36 A'   37 A'                 
  0.209   0.247   0.254   0.258   0.294   0.297   0.333   0.342
 38 A'   39 A'   13 A"   40 A'   41 A'   14 A"   42 A'   43 A'                 
  0.356   0.369   0.382   0.409   0.414   0.460   0.481   0.500
 44 A'   45 A'   46 A'   47 A'   15 A"   48 A'   16 A"   49 A'                 
  0.523   0.528   0.554   0.599   0.602   0.666   0.667   0.701
 17 A"   50 A'   18 A"   51 A'   52 A'   19 A"   53 A'   54 A'                 
  0.766   0.794   0.859   0.918   0.979   1.062   1.155   1.279
 55 A'   56 A'   57 A'   58 A'   59 A'   20 A"   21 A"   22 A"                 
  1.330   1.341   1.365   1.388   1.460   1.464   1.483   1.553
 60 A'   61 A'   23 A"   62 A'   63 A'   24 A"   64 A'   65 A'                 
  1.604   1.745   1.767   1.866   1.892   1.934   1.956   1.991
 66 A'   67 A'   25 A"   68 A'   69 A'   70 A'   26 A"   27 A"                 
  2.018   2.106   2.206   2.270   2.591   2.602   2.610   2.779
 71 A'   72 A'   73 A'   74 A'   75 A'   28 A"   76 A'   29 A"                 
  2.966   3.090   3.250   3.670   3.744   3.765   3.789   3.796
 77 A'   78 A'   79 A'   80 A'   30 A"   31 A"   81 A'   82 A'                 
  3.929   3.971   3.994   3.996   4.014   4.062   4.119   4.208
 32 A"   33 A"   83 A'   34 A"   84 A'   35 A"   85 A'   86 A'                 
  4.374   4.742   4.828   6.255   6.272   6.330   6.370   6.485
 87 A'   88 A'   89 A'   36 A"   37 A"   90 A'   91 A'   92 A'                 
  6.662   6.737   7.529   7.564   7.667  23.464  24.141  47.866
 93 A'   94 A'   38 A"   95 A'   96 A'   97 A'   98 A'   99 A'                 
 66.717  66.740 289.724 289.758 289.8881020.650
100 A'  101 A'   39 A"  102 A'  103 A'  104 A'                                 

 Beta MOs, Restricted
 -- Occupied --                  
-482.86  -62.52  -56.34  -56.33  -56.33  -24.73  -24.72  -10.33
  1 A'    2 A'    3 A'    1 A"    4 A'    5 A'    6 A'    7 A'                 
-10.286  -8.725  -6.557  -6.543  -6.543  -2.668  -2.664  -2.664
  8 A'    9 A'   10 A'    2 A"   11 A'   12 A'    3 A"   13 A'                 
 -2.653  -2.653  -1.274  -1.259  -0.858  -0.780  -0.639  -0.582
 14 A'    4 A"   15 A'   16 A'   17 A'   18 A'   19 A'   20 A'                 
 -0.564  -0.517  -0.502  -0.485  -0.440  -0.403  -0.350  -0.326
 21 A'    5 A"   22 A'    6 A"   23 A'   24 A'    7 A"   25 A'                 
 -0.272
  8 A"                                                                         
 -- Virtual --                   
 -0.037  -0.022   0.003   0.013   0.020   0.052   0.055   0.063
 26 A'    9 A"   27 A'   28 A'   29 A'   10 A"   30 A'   31 A'                 
  0.078   0.091   0.102   0.108   0.113   0.127   0.143   0.155
 11 A"   32 A'   33 A'   12 A"   34 A'   35 A'   36 A'   37 A'                 
  0.209   0.247   0.254   0.258   0.294   0.297   0.333   0.342
 38 A'   39 A'   13 A"   40 A'   41 A'   14 A"   42 A'   43 A'                 
  0.356   0.369   0.382   0.409   0.414   0.460   0.481   0.500
 44 A'   45 A'   46 A'   47 A'   15 A"   48 A'   16 A"   49 A'                 
  0.523   0.528   0.554   0.599   0.602   0.666   0.667   0.701
 17 A"   50 A'   18 A"   51 A'   52 A'   19 A"   53 A'   54 A'                 
  0.766   0.794   0.859   0.918   0.979   1.062   1.155   1.279
 55 A'   56 A'   57 A'   58 A'   59 A'   20 A"   21 A"   22 A"                 
  1.330   1.341   1.365   1.388   1.460   1.464   1.483   1.553
 60 A'   61 A'   23 A"   62 A'   63 A'   24 A"   64 A'   65 A'                 
  1.604   1.745   1.767   1.866   1.892   1.934   1.956   1.991
 66 A'   67 A'   25 A"   68 A'   69 A'   70 A'   26 A"   27 A"                 
  2.018   2.106   2.206   2.270   2.591   2.602   2.610   2.779
 71 A'   72 A'   73 A'   74 A'   75 A'   28 A"   76 A'   29 A"                 
  2.966   3.090   3.250   3.670   3.744   3.765   3.789   3.796
 77 A'   78 A'   79 A'   80 A'   30 A"   31 A"   81 A'   82 A'                 
  3.929   3.971   3.994   3.996   4.014   4.062   4.119   4.208
 32 A"   33 A"   83 A'   34 A"   84 A'   35 A"   85 A'   86 A'                 
  4.374   4.742   4.828   6.255   6.272   6.330   6.370   6.485
 87 A'   88 A'   89 A'   36 A"   37 A"   90 A'   91 A'   92 A'                 
  6.662   6.737   7.529   7.564   7.667  23.464  24.141  47.866
 93 A'   94 A'   38 A"   95 A'   96 A'   97 A'   98 A'   99 A'                 
 66.717  66.740 289.724 289.758 289.8881020.650
100 A'  101 A'   39 A"  102 A'  103 A'  104 A'                                 
 --------------------------------------------------------------

          Ground-State Mulliken Net Atomic Charges

     Atom                 Charge (a.u.)
  ----------------------------------------
      1 F                    -0.119225
      2 Br                    0.035558
      3 H                     0.182111
      4 F                    -0.063972
      5 C                    -0.052874
      6 C                     0.018402
  ----------------------------------------
  Sum of atomic charges =     0.000000

 -----------------------------------------------------------------
                    Cartesian Multipole Moments
 -----------------------------------------------------------------
    Charge (ESU x 10^10)
                 0.0000
    Dipole Moment (Debye)
         X       0.4337      Y      -0.5658      Z      -0.0000
       Tot       0.7129
    Quadrupole Moments (Debye-Ang)
        XX     -38.8435     XY      -5.3444     YY     -39.3616
        XZ      -0.0000     YZ       0.0000     ZZ     -40.2601
    Octopole Moments (Debye-Ang^2)
       XXX     -38.4459    XXY     -10.9583    XYY     -11.3434
       YYY      -3.9476    XXZ      -0.0000    XYZ       0.0000
       YYZ      -0.0000    XZZ     -12.8410    YZZ      -2.9294
       ZZZ      -0.0000
    Hexadecapole Moments (Debye-Ang^3)
      XXXX    -399.9428   XXXY       6.7757   XXYY     -97.3392
      XYYY      21.7761   YYYY    -259.4768   XXXZ      -0.0000
      XXYZ       0.0000   XYYZ      -0.0000   YYYZ       0.0000
      XXZZ     -74.9298   XYZZ      12.7986   YYZZ     -51.8471
      XZZZ      -0.0000   YZZZ       0.0000   ZZZZ     -42.8393
 -----------------------------------------------------------------
 Calculating analytic gradient of the SCF energy
 Gradient of SCF Energy
            1           2           3           4           5           6
    1   0.0003097   0.0001680   0.0004122   0.0000355  -0.0010028   0.0000774
    2  -0.0000057   0.0002266  -0.0001087  -0.0002649  -0.0000614   0.0002140
    3   0.0000000  -0.0000000   0.0000000  -0.0000000  -0.0000000   0.0000000
 Max gradient component =       1.003E-03
 RMS gradient           =       2.877E-04
 Gradient time:  CPU 5.48 s  wall 1.52 s
 Geometry Optimization Parameters
   NAtoms,    NIC,     NZ,  NCons,   NDum,   NFix, NCnnct, MaxDiis
        6      32       0       0       0       0       0       0

 Cartesian Hessian Update
 Hessian Updated using BFGS Update


** GEOMETRY OPTIMIZATION IN DELOCALIZED INTERNAL COORDINATES **
   Searching for a Minimum

   Optimization Cycle:  14

                       Coordinates (Angstroms)
     ATOM                X               Y               Z
      1  F         2.4672495419    0.5508836563    0.0000000000
      2  Br       -0.6648089469    0.8984269500    0.0000000000
      3  H         2.3813418827   -1.4934117539    0.0000000000
      4  F        -0.2009165228   -1.7856617415    0.0000000000
      5  C         1.7746450791   -0.5976078343    0.0000000000
      6  C         0.4487857107   -0.6140887548    0.0000000000
   Point Group: cs    Number of degrees of freedom:     9


   Energy is  -2850.677780920

 Hessian Updated using BFGS Update

  9 Hessian modes will be used to form the next step
  Hessian Eigenvalues:
     0.066742    0.153755    0.176843    0.235531    0.280873    0.371324
     0.400409    0.439609    0.682184

 Minimum Search - Taking Simple RFO Step
 Searching for Lamda that Minimizes Along All modes
 Value Taken    Lamda =  -0.00000345
 Step Taken.  Stepsize is  0.005446

                             Maximum     Tolerance    Cnvgd?
         Gradient           0.000519      0.000300      NO
         Displacement       0.004037      0.001200      NO
         Energy change     -0.000022      0.000001      NO


 New Cartesian Coordinates Obtained by Inverse Iteration

 Displacement from previous Coordinates is:  0.004716
 ----------------------------------------------------------------
             Standard Nuclear Orientation (Angstroms)
    I     Atom           X                Y                Z
 ----------------------------------------------------------------
    1      F       2.4675099661     0.5512091196     0.0000000000
    2      Br     -0.6658303388     0.8975481781     0.0000000000
    3      H       2.3803438612    -1.4941625040     0.0000000000
    4      F      -0.2009693011    -1.7846945933     0.0000000000
    5      C       1.7756884236    -0.5974880456     0.0000000000
    6      C       0.4495541338    -0.6138716332     0.0000000000
 ----------------------------------------------------------------
 Molecular Point Group                 Cs    NOp =  2
 Largest Abelian Subgroup              Cs    NOp =  2
 Nuclear Repulsion Energy =   319.2123084455 hartrees
 There are       33 alpha and       33 beta electrons
 Applying Cartesian multipole field
    Component          Value
    ---------          -----
     (2,0,0)        1.00000E-11
     (0,2,0)        2.00000E-11
     (0,0,2)       -3.00000E-11
 Nucleus-field energy     =     0.0000000082 hartrees
 Requested basis set is 6-311++G(d,p)
 There are 48 shells and 143 basis functions
 A cutoff of  1.0D-11 yielded   1031 shell pairs
 There are      9486 function pairs (     10419 Cartesian)
 Smallest overlap matrix eigenvalue = 7.01E-05
 Guess MOs from SCF MO coefficient file

 -----------------------------------------------------------------------
  General SCF calculation program by
  Eric Jon Sundstrom, Paul Horn, Yuezhi Mao, Dmitri Zuev, Alec White,
  David Stuck, Shaama M.S., Shane Yost, Joonho Lee, David Small,
  Daniel Levine, Susi Lehtola, Hugh Burton, Evgeny Epifanovsky
 -----------------------------------------------------------------------
 Exchange:     0.2000 Hartree-Fock + 0.0800 Slater + 0.7200 B88
 Correlation:  0.1900 VWN1RPA + 0.8100 LYP
 Using SG-1 standard quadrature grid
 using 4 threads for integral computing
 -------------------------------------------------------
 OpenMP Integral computing Module                
 Release: version 2.0, May 2017, Q-Chem Inc. Pleasanton 
 -------------------------------------------------------
 -------------------------------------------------------
 OpenMP BLAS3 based DFT computing Module                
 Release: version 1.0, May 2013, Q-Chem Inc. Pittsburgh 
 -------------------------------------------------------
 A restricted SCF calculation will be
 performed using DIIS
 SCF converges when DIIS error is below 1.0e-08
 ---------------------------------------
  Cycle       Energy         DIIS error
 ---------------------------------------
    1   -2850.6777816636      1.80e-05  
    2   -2850.6777828309      5.25e-06  
    3   -2850.6777827706      7.38e-06  
    4   -2850.6777828859      1.35e-06  
    5   -2850.6777828902      2.82e-07  
    6   -2850.6777828904      1.23e-07  
    7   -2850.6777828904      2.54e-08  
    8   -2850.6777828904      6.07e-09  Convergence criterion met
 ---------------------------------------
 SCF time:   CPU 12.77s  wall 3.00s 
 SCF   energy in the final basis set =    -2850.6777828904
 Total energy in the final basis set =    -2850.6777828904

 --------------------------------------------------------------
             Orbital Energies (a.u.) and Symmetries
 --------------------------------------------------------------

 Alpha MOs, Restricted
 -- Occupied --                  
-482.86  -62.52  -56.34  -56.33  -56.33  -24.73  -24.72  -10.33
  1 A'    2 A'    3 A'    1 A"    4 A'    5 A'    6 A'    7 A'                 
-10.286  -8.725  -6.557  -6.543  -6.543  -2.668  -2.664  -2.664
  8 A'    9 A'   10 A'    2 A"   11 A'   12 A'    3 A"   13 A'                 
 -2.653  -2.653  -1.274  -1.259  -0.858  -0.780  -0.639  -0.582
 14 A'    4 A"   15 A'   16 A'   17 A'   18 A'   19 A'   20 A'                 
 -0.564  -0.517  -0.502  -0.485  -0.440  -0.403  -0.350  -0.325
 21 A'    5 A"   22 A'    6 A"   23 A'   24 A'    7 A"   25 A'                 
 -0.272
  8 A"                                                                         
 -- Virtual --                   
 -0.037  -0.022   0.003   0.013   0.020   0.052   0.055   0.063
 26 A'    9 A"   27 A'   28 A'   29 A'   10 A"   30 A'   31 A'                 
  0.078   0.091   0.102   0.108   0.113   0.127   0.143   0.155
 11 A"   32 A'   33 A'   12 A"   34 A'   35 A'   36 A'   37 A'                 
  0.209   0.247   0.254   0.258   0.295   0.297   0.333   0.342
 38 A'   39 A'   13 A"   40 A'   41 A'   14 A"   42 A'   43 A'                 
  0.356   0.369   0.382   0.409   0.414   0.460   0.481   0.500
 44 A'   45 A'   46 A'   47 A'   15 A"   48 A'   16 A"   49 A'                 
  0.523   0.528   0.554   0.599   0.602   0.666   0.667   0.701
 17 A"   50 A'   18 A"   51 A'   52 A'   19 A"   53 A'   54 A'                 
  0.766   0.794   0.859   0.918   0.979   1.062   1.155   1.279
 55 A'   56 A'   57 A'   58 A'   59 A'   20 A"   21 A"   22 A"                 
  1.330   1.341   1.365   1.388   1.460   1.464   1.483   1.553
 60 A'   61 A'   23 A"   62 A'   63 A'   24 A"   64 A'   65 A'                 
  1.605   1.744   1.767   1.866   1.892   1.934   1.956   1.991
 66 A'   67 A'   25 A"   68 A'   69 A'   70 A'   26 A"   27 A"                 
  2.018   2.106   2.206   2.271   2.590   2.602   2.610   2.779
 71 A'   72 A'   73 A'   74 A'   75 A'   28 A"   76 A'   29 A"                 
  2.966   3.090   3.250   3.671   3.743   3.765   3.789   3.796
 77 A'   78 A'   79 A'   80 A'   30 A"   31 A"   81 A'   82 A'                 
  3.929   3.971   3.994   3.996   4.014   4.062   4.119   4.208
 32 A"   33 A"   83 A'   34 A"   84 A'   35 A"   85 A'   86 A'                 
  4.374   4.742   4.828   6.255   6.272   6.330   6.370   6.485
 87 A'   88 A'   89 A'   36 A"   37 A"   90 A'   91 A'   92 A'                 
  6.662   6.737   7.529   7.564   7.667  23.465  24.140  47.866
 93 A'   94 A'   38 A"   95 A'   96 A'   97 A'   98 A'   99 A'                 
 66.717  66.740 289.724 289.759 289.8881020.650
100 A'  101 A'   39 A"  102 A'  103 A'  104 A'                                 

 Beta MOs, Restricted
 -- Occupied --                  
-482.86  -62.52  -56.34  -56.33  -56.33  -24.73  -24.72  -10.33
  1 A'    2 A'    3 A'    1 A"    4 A'    5 A'    6 A'    7 A'                 
-10.286  -8.725  -6.557  -6.543  -6.543  -2.668  -2.664  -2.664
  8 A'    9 A'   10 A'    2 A"   11 A'   12 A'    3 A"   13 A'                 
 -2.653  -2.653  -1.274  -1.259  -0.858  -0.780  -0.639  -0.582
 14 A'    4 A"   15 A'   16 A'   17 A'   18 A'   19 A'   20 A'                 
 -0.564  -0.517  -0.502  -0.485  -0.440  -0.403  -0.350  -0.325
 21 A'    5 A"   22 A'    6 A"   23 A'   24 A'    7 A"   25 A'                 
 -0.272
  8 A"                                                                         
 -- Virtual --                   
 -0.037  -0.022   0.003   0.013   0.020   0.052   0.055   0.063
 26 A'    9 A"   27 A'   28 A'   29 A'   10 A"   30 A'   31 A'                 
  0.078   0.091   0.102   0.108   0.113   0.127   0.143   0.155
 11 A"   32 A'   33 A'   12 A"   34 A'   35 A'   36 A'   37 A'                 
  0.209   0.247   0.254   0.258   0.295   0.297   0.333   0.342
 38 A'   39 A'   13 A"   40 A'   41 A'   14 A"   42 A'   43 A'                 
  0.356   0.369   0.382   0.409   0.414   0.460   0.481   0.500
 44 A'   45 A'   46 A'   47 A'   15 A"   48 A'   16 A"   49 A'                 
  0.523   0.528   0.554   0.599   0.602   0.666   0.667   0.701
 17 A"   50 A'   18 A"   51 A'   52 A'   19 A"   53 A'   54 A'                 
  0.766   0.794   0.859   0.918   0.979   1.062   1.155   1.279
 55 A'   56 A'   57 A'   58 A'   59 A'   20 A"   21 A"   22 A"                 
  1.330   1.341   1.365   1.388   1.460   1.464   1.483   1.553
 60 A'   61 A'   23 A"   62 A'   63 A'   24 A"   64 A'   65 A'                 
  1.605   1.744   1.767   1.866   1.892   1.934   1.956   1.991
 66 A'   67 A'   25 A"   68 A'   69 A'   70 A'   26 A"   27 A"                 
  2.018   2.106   2.206   2.271   2.590   2.602   2.610   2.779
 71 A'   72 A'   73 A'   74 A'   75 A'   28 A"   76 A'   29 A"                 
  2.966   3.090   3.250   3.671   3.743   3.765   3.789   3.796
 77 A'   78 A'   79 A'   80 A'   30 A"   31 A"   81 A'   82 A'                 
  3.929   3.971   3.994   3.996   4.014   4.062   4.119   4.208
 32 A"   33 A"   83 A'   34 A"   84 A'   35 A"   85 A'   86 A'                 
  4.374   4.742   4.828   6.255   6.272   6.330   6.370   6.485
 87 A'   88 A'   89 A'   36 A"   37 A"   90 A'   91 A'   92 A'                 
  6.662   6.737   7.529   7.564   7.667  23.465  24.140  47.866
 93 A'   94 A'   38 A"   95 A'   96 A'   97 A'   98 A'   99 A'                 
 66.717  66.740 289.724 289.759 289.8881020.650
100 A'  101 A'   39 A"  102 A'  103 A'  104 A'                                 
 --------------------------------------------------------------

          Ground-State Mulliken Net Atomic Charges

     Atom                 Charge (a.u.)
  ----------------------------------------
      1 F                    -0.119198
      2 Br                    0.035260
      3 H                     0.182038
      4 F                    -0.063701
      5 C                    -0.052659
      6 C                     0.018260
  ----------------------------------------
  Sum of atomic charges =     0.000000

 -----------------------------------------------------------------
                    Cartesian Multipole Moments
 -----------------------------------------------------------------
    Charge (ESU x 10^10)
                 0.0000
    Dipole Moment (Debye)
         X       0.4358      Y      -0.5692      Z       0.0000
       Tot       0.7169
    Quadrupole Moments (Debye-Ang)
        XX     -38.8377     XY      -5.3448     YY     -39.3608
        XZ       0.0000     YZ      -0.0000     ZZ     -40.2609
    Octopole Moments (Debye-Ang^2)
       XXX     -38.4253    XXY     -10.9413    XYY     -11.3277
       YYY      -3.9591    XXZ       0.0000    XYZ      -0.0000
       YYZ       0.0000    XZZ     -12.8317    YZZ      -2.9216
       ZZZ       0.0000
    Hexadecapole Moments (Debye-Ang^3)
      XXXX    -400.2318   XXXY       6.8004   XXYY     -97.3337
      XYYY      21.7941   YYYY    -259.2231   XXXZ       0.0000
      XXYZ      -0.0000   XYYZ       0.0000   YYYZ      -0.0000
      XXZZ     -74.9794   XYZZ      12.8063   YYZZ     -51.8032
      XZZZ       0.0000   YZZZ      -0.0000   ZZZZ     -42.8441
 -----------------------------------------------------------------
 Calculating analytic gradient of the SCF energy
 Gradient of SCF Energy
            1           2           3           4           5           6
    1   0.0001034   0.0000232   0.0000304  -0.0000465  -0.0001245   0.0000138
    2   0.0000310   0.0001460  -0.0000073   0.0000200  -0.0002014   0.0000118
    3  -0.0000000  -0.0000000   0.0000000   0.0000000   0.0000000  -0.0000000
 Max gradient component =       2.014E-04
 RMS gradient           =       7.205E-05
 Gradient time:  CPU 5.48 s  wall 1.50 s
 Geometry Optimization Parameters
   NAtoms,    NIC,     NZ,  NCons,   NDum,   NFix, NCnnct, MaxDiis
        6      32       0       0       0       0       0       0

 Cartesian Hessian Update
 Hessian Updated using BFGS Update


** GEOMETRY OPTIMIZATION IN DELOCALIZED INTERNAL COORDINATES **
   Searching for a Minimum

   Optimization Cycle:  15

                       Coordinates (Angstroms)
     ATOM                X               Y               Z
      1  F         2.4675099661    0.5512091196    0.0000000000
      2  Br       -0.6658303388    0.8975481781    0.0000000000
      3  H         2.3803438612   -1.4941625040    0.0000000000
      4  F        -0.2009693011   -1.7846945933    0.0000000000
      5  C         1.7756884236   -0.5974880456    0.0000000000
      6  C         0.4495541338   -0.6138716332    0.0000000000
   Point Group: cs    Number of degrees of freedom:     9


   Energy is  -2850.677782890

 Hessian Updated using BFGS Update

  9 Hessian modes will be used to form the next step
  Hessian Eigenvalues:
     0.063326    0.131532    0.181381    0.240671    0.282408    0.372068
     0.400694    0.435123    0.689818

 Minimum Search - Taking Simple RFO Step
 Searching for Lamda that Minimizes Along All modes
 Value Taken    Lamda =   0.00000000
 Step Taken.  Stepsize is  0.001310

                             Maximum     Tolerance    Cnvgd?
         Gradient           0.000105      0.000300     YES
         Displacement       0.000655      0.001200     YES
         Energy change     -0.000002      0.000001      NO


                       Distance Matrix (Angstroms)
             F (  1)   Br(  2)   H (  3)   F (  4)   C (  5)
   Br(  2)  3.152423
   H (  3)  2.047228  3.872913
   F (  4)  3.546439  2.722227  2.597612
   C (  5)  1.340941  2.862891  1.081496  2.305783
   C (  6)  2.330141  1.878423  2.121995  1.339406  1.326235

 Final energy is   -2850.6777828903823     


 ******************************
 **  OPTIMIZATION CONVERGED  **
 ******************************

                       Coordinates (Angstroms)
     ATOM                X               Y               Z
      1  F         2.4675099661    0.5512091196    0.0000000000
      2  Br       -0.6658303388    0.8975481781    0.0000000000
      3  H         2.3803438612   -1.4941625040    0.0000000000
      4  F        -0.2009693011   -1.7846945933    0.0000000000
      5  C         1.7756884236   -0.5974880456    0.0000000000
      6  C         0.4495541338   -0.6138716332    0.0000000000

Z-matrix Print:
$molecule
0 1
Br
C  1 1.878423
C  2 1.326235 1 125.718443
H  3 1.081496 2 123.285193 1 -180.000000 0
F  2 1.339406 1 114.516657 3 -180.000000 0
F  3 1.340941 2 121.766956 1 -0.000000 0
$end


 --------------------------------------------------------------
             Orbital Energies (a.u.) and Symmetries
 --------------------------------------------------------------

 Alpha MOs, Restricted
 -- Occupied --                  
-482.86  -62.52  -56.34  -56.33  -56.33  -24.73  -24.72  -10.33
  1 A'    2 A'    3 A'    1 A"    4 A'    5 A'    6 A'    7 A'                 
-10.286  -8.725  -6.557  -6.543  -6.543  -2.668  -2.664  -2.664
  8 A'    9 A'   10 A'    2 A"   11 A'   12 A'    3 A"   13 A'                 
 -2.653  -2.653  -1.274  -1.259  -0.858  -0.780  -0.639  -0.582
 14 A'    4 A"   15 A'   16 A'   17 A'   18 A'   19 A'   20 A'                 
 -0.564  -0.517  -0.502  -0.485  -0.440  -0.403  -0.350  -0.325
 21 A'    5 A"   22 A'    6 A"   23 A'   24 A'    7 A"   25 A'                 
 -0.272
  8 A"                                                                         
 -- Virtual --                   
 -0.037  -0.022   0.003   0.013   0.020   0.052   0.055   0.063
 26 A'    9 A"   27 A'   28 A'   29 A'   10 A"   30 A'   31 A'                 
  0.078   0.091   0.102   0.108   0.113   0.127   0.143   0.155
 11 A"   32 A'   33 A'   12 A"   34 A'   35 A'   36 A'   37 A'                 
  0.209   0.247   0.254   0.258   0.295   0.297   0.333   0.342
 38 A'   39 A'   13 A"   40 A'   41 A'   14 A"   42 A'   43 A'                 
  0.356   0.369   0.382   0.409   0.414   0.460   0.481   0.500
 44 A'   45 A'   46 A'   47 A'   15 A"   48 A'   16 A"   49 A'                 
  0.523   0.528   0.554   0.599   0.602   0.666   0.667   0.701
 17 A"   50 A'   18 A"   51 A'   52 A'   19 A"   53 A'   54 A'                 
  0.766   0.794   0.859   0.918   0.979   1.062   1.155   1.279
 55 A'   56 A'   57 A'   58 A'   59 A'   20 A"   21 A"   22 A"                 
  1.330   1.341   1.365   1.388   1.460   1.464   1.483   1.553
 60 A'   61 A'   23 A"   62 A'   63 A'   24 A"   64 A'   65 A'                 
  1.605   1.744   1.767   1.866   1.892   1.934   1.956   1.991
 66 A'   67 A'   25 A"   68 A'   69 A'   70 A'   26 A"   27 A"                 
  2.018   2.106   2.206   2.271   2.590   2.602   2.610   2.779
 71 A'   72 A'   73 A'   74 A'   75 A'   28 A"   76 A'   29 A"                 
  2.966   3.090   3.250   3.671   3.743   3.765   3.789   3.796
 77 A'   78 A'   79 A'   80 A'   30 A"   31 A"   81 A'   82 A'                 
  3.929   3.971   3.994   3.996   4.014   4.062   4.119   4.208
 32 A"   33 A"   83 A'   34 A"   84 A'   35 A"   85 A'   86 A'                 
  4.374   4.742   4.828   6.255   6.272   6.330   6.370   6.485
 87 A'   88 A'   89 A'   36 A"   37 A"   90 A'   91 A'   92 A'                 
  6.662   6.737   7.529   7.564   7.667  23.465  24.140  47.866
 93 A'   94 A'   38 A"   95 A'   96 A'   97 A'   98 A'   99 A'                 
 66.717  66.740 289.724 289.759 289.8881020.650
100 A'  101 A'   39 A"  102 A'  103 A'  104 A'                                 

 Beta MOs, Restricted
 -- Occupied --                  
-482.86  -62.52  -56.34  -56.33  -56.33  -24.73  -24.72  -10.33
  1 A'    2 A'    3 A'    1 A"    4 A'    5 A'    6 A'    7 A'                 
-10.286  -8.725  -6.557  -6.543  -6.543  -2.668  -2.664  -2.664
  8 A'    9 A'   10 A'    2 A"   11 A'   12 A'    3 A"   13 A'                 
 -2.653  -2.653  -1.274  -1.259  -0.858  -0.780  -0.639  -0.582
 14 A'    4 A"   15 A'   16 A'   17 A'   18 A'   19 A'   20 A'                 
 -0.564  -0.517  -0.502  -0.485  -0.440  -0.403  -0.350  -0.325
 21 A'    5 A"   22 A'    6 A"   23 A'   24 A'    7 A"   25 A'                 
 -0.272
  8 A"                                                                         
 -- Virtual --                   
 -0.037  -0.022   0.003   0.013   0.020   0.052   0.055   0.063
 26 A'    9 A"   27 A'   28 A'   29 A'   10 A"   30 A'   31 A'                 
  0.078   0.091   0.102   0.108   0.113   0.127   0.143   0.155
 11 A"   32 A'   33 A'   12 A"   34 A'   35 A'   36 A'   37 A'                 
  0.209   0.247   0.254   0.258   0.295   0.297   0.333   0.342
 38 A'   39 A'   13 A"   40 A'   41 A'   14 A"   42 A'   43 A'                 
  0.356   0.369   0.382   0.409   0.414   0.460   0.481   0.500
 44 A'   45 A'   46 A'   47 A'   15 A"   48 A'   16 A"   49 A'                 
  0.523   0.528   0.554   0.599   0.602   0.666   0.667   0.701
 17 A"   50 A'   18 A"   51 A'   52 A'   19 A"   53 A'   54 A'                 
  0.766   0.794   0.859   0.918   0.979   1.062   1.155   1.279
 55 A'   56 A'   57 A'   58 A'   59 A'   20 A"   21 A"   22 A"                 
  1.330   1.341   1.365   1.388   1.460   1.464   1.483   1.553
 60 A'   61 A'   23 A"   62 A'   63 A'   24 A"   64 A'   65 A'                 
  1.605   1.744   1.767   1.866   1.892   1.934   1.956   1.991
 66 A'   67 A'   25 A"   68 A'   69 A'   70 A'   26 A"   27 A"                 
  2.018   2.106   2.206   2.271   2.590   2.602   2.610   2.779
 71 A'   72 A'   73 A'   74 A'   75 A'   28 A"   76 A'   29 A"                 
  2.966   3.090   3.250   3.671   3.743   3.765   3.789   3.796
 77 A'   78 A'   79 A'   80 A'   30 A"   31 A"   81 A'   82 A'                 
  3.929   3.971   3.994   3.996   4.014   4.062   4.119   4.208
 32 A"   33 A"   83 A'   34 A"   84 A'   35 A"   85 A'   86 A'                 
  4.374   4.742   4.828   6.255   6.272   6.330   6.370   6.485
 87 A'   88 A'   89 A'   36 A"   37 A"   90 A'   91 A'   92 A'                 
  6.662   6.737   7.529   7.564   7.667  23.465  24.140  47.866
 93 A'   94 A'   38 A"   95 A'   96 A'   97 A'   98 A'   99 A'                 
 66.717  66.740 289.724 289.759 289.8881020.650
100 A'  101 A'   39 A"  102 A'  103 A'  104 A'                                 
 --------------------------------------------------------------

          Ground-State Mulliken Net Atomic Charges

     Atom                 Charge (a.u.)
  ----------------------------------------
      1 F                    -0.119198
      2 Br                    0.035260
      3 H                     0.182038
      4 F                    -0.063701
      5 C                    -0.052659
      6 C                     0.018260
  ----------------------------------------
  Sum of atomic charges =     0.000000

 -----------------------------------------------------------------
                    Cartesian Multipole Moments
 -----------------------------------------------------------------
    Charge (ESU x 10^10)
                 0.0000
    Dipole Moment (Debye)
         X       0.4358      Y      -0.5692      Z       0.0000
       Tot       0.7169
    Quadrupole Moments (Debye-Ang)
        XX     -38.8377     XY      -5.3448     YY     -39.3608
        XZ       0.0000     YZ      -0.0000     ZZ     -40.2609
    Octopole Moments (Debye-Ang^2)
       XXX     -38.4253    XXY     -10.9413    XYY     -11.3277
       YYY      -3.9591    XXZ       0.0000    XYZ      -0.0000
       YYZ       0.0000    XZZ     -12.8317    YZZ      -2.9216
       ZZZ       0.0000
    Hexadecapole Moments (Debye-Ang^3)
      XXXX    -400.2318   XXXY       6.8004   XXYY     -97.3337
      XYYY      21.7941   YYYY    -259.2231   XXXZ       0.0000
      XXYZ      -0.0000   XYYZ       0.0000   YYYZ      -0.0000
      XXZZ     -74.9794   XYZZ      12.8063   YYZZ     -51.8032
      XZZZ       0.0000   YZZZ      -0.0000   ZZZZ     -42.8441
 -----------------------------------------------------------------
Archival summary:
1\1\TWL01\OPT\ProcedureUnspecified\BasisUnspecified\r1221\taweetha\MonAug2722:38:382018MonAug2722:38:382018\0\\#,OPT,ProcedureUnspecified,BasisUnspecified,\\0,1\Br\C,1,1.87842\C,2,1.32624,1,125.718\H,3,1.0815,2,123.285,1,-180,0\F,2,1.33941,1,114.517,3,-180,0\F,3,1.34094,2,121.767,1,-0,0\\\@

 Total job time:  97.21s(wall), 357.95s(cpu) 
 Mon Aug 27 22:38:38 2018

        *************************************************************
        *                                                           *
        *  Thank you very much for using Q-Chem.  Have a nice day.  *
        *                                                           *
        *************************************************************


 
User input: 2 of 2 
 
Q-Chem Developer Version!
                  Welcome to Q-Chem
     A Quantum Leap Into The Future Of Chemistry


 Q-Chem 5.1, Q-Chem, Inc., Pleasanton, CA (2018)

 Yihan Shao,  Zhengting Gan,  E. Epifanovsky,  A. T. B. Gilbert,  M. Wormit,  
 J. Kussmann,  A. W. Lange,  A. Behn,  Jia Deng,  Xintian Feng,  D. Ghosh,  
 M. Goldey,  P. R. Horn,  L. D. Jacobson,  I. Kaliman,  T. Kus,  A. Landau,  
 Jie Liu,  E. I. Proynov,  R. M. Richard,  R. P. Steele,  E. J. Sundstrom,  
 H. L. Woodcock III,  P. M. Zimmerman,  D. Zuev,  B. Albrecht,  E. Alguire,  
 S. A. Baeppler,  D. Barton,  Z. Benda,  Y. A. Bernard,  E. J. Berquist,  
 K. B. Bravaya,  H. Burton,  D. Casanova,  Chun-Min Chang,  Yunqing Chen,  
 A. Chien,  K. D. Closser,  M. P. Coons,  S. Coriani,  S. Dasgupta,  
 A. L. Dempwolff,  M. Diedenhofen,  Hainam Do,  R. G. Edgar,  Po-Tung Fang,  
 S. Faraji,  S. Fatehi,  Qingguo Feng,  K. D. Fenk,  J. Fosso-Tande,  
 Qinghui Ge,  A. Ghysels,  G. Gidofalvi,  J. Gomes,  J. Gonthier,  A. Gunina,  
 D. Hait,  M. W. D. Hanson-Heine,  P. H. P. Harbach,  A. W. Hauser,  
 J. E. Herr,  E. G. Hohenstein,  Z. C. Holden,  Kerwin Hui,  B. C. Huynh,  
 T.-C. Jagau,  Hyunjun Ji,  B. Kaduk,  K. Khistyaev,  Jaehoon Kim,  
 P. Klunzinger,  K. Koh,  D. Kosenkov,  L. Koulias,  T. Kowalczyk,  
 C. M. Krauter,  A. Kunitsa,  Ka Un Lao,  A. Laurent,  K. V. Lawler,  
 Joonho Lee,  D. Lefrancois,  S. Lehtola,  D. S. Levine,  Yi-Pei Li,  
 You-Sheng Lin,  Fenglai Liu,  E. Livshits,  A. Luenser,  P. Manohar,  
 E. Mansoor,  S. F. Manzer,  Shan-Ping Mao,  Yuezhi Mao,  N. Mardirossian,  
 A. V. Marenich,  T. Markovich,  L. A. Martinez-Martinez,  S. A. Maurer,  
 N. J. Mayhall,  S. C. McKenzie,  J.-M. Mewes,  A. F. Morrison,  
 J. W. Mullinax,  K. Nanda,  T. S. Nguyen-Beck,  R. Olivares-Amaya,  
 J. A. Parkhill,  T. M. Perrine,  F. Plasser,  P. Pokhilko,  S. Prager,  
 A. Prociuk,  E. Ramos,  D. R. Rehn,  F. Rob,  M. Schneider,  N. Sergueev,  
 S. M. Sharada,  S. Sharma,  D. W. Small,  T. Stauch,  T. Stein,  
 Yu-Chuan Su,  A. J. W. Thom,  A. Tkatchenko,  T. Tsuchimochi,  N. M. Tubman,  
 L. Vogt,  M. L. Vidal,  O. Vydrov,  M. A. Watson,  J. Wenzel,  
 M. de Wergifosse,  T. A. Wesolowski,  A. White,  J. Witte,  A. Yamada,  
 Jun Yang,  K. Yao,  S. Yeganeh,  S. R. Yost,  Zhi-Qiang You,  A. Zech,  
 Igor Ying Zhang,  Xing Zhang,  Yan Zhao,  Ying Zhu,  B. R. Brooks,  
 G. K. L. Chan,  C. J. Cramer,  M. S. Gordon,  W. J. Hehre,  A. Klamt,  
 M. W. Schmidt,  C. D. Sherrill,  D. G. Truhlar,  A. Aspuru-Guzik,  R. Baer,  
 A. T. Bell,  N. A. Besley,  Jeng-Da Chai,  A. E. DePrince, III,  
 R. A. DiStasio Jr.,  A. Dreuw,  B. D. Dunietz,  T. R. Furlani,  
 Chao-Ping Hsu,  Yousung Jung,  Jing Kong,  D. S. Lambrecht,  WanZhen Liang,  
 C. Ochsenfeld,  V. A. Rassolov,  L. V. Slipchenko,  J. E. Subotnik,  
 T. Van Voorhis,  J. M. Herbert,  A. I. Krylov,  P. M. W. Gill,  M. Head-Gordon

 Contributors to earlier versions of Q-Chem not listed above: 
 R. D. Adamson,  B. Austin,  J. Baker,  G. J. O. Beran,  K. Brandhorst,  
 S. T. Brown,  E. F. C. Byrd,  A. K. Chakraborty,  C.-L. Cheng,  
 Siu Hung Chien,  D. M. Chipman,  D. L. Crittenden,  H. Dachsel,  
 R. J. Doerksen,  A. D. Dutoi,  L. Fusti-Molnar,  W. A. Goddard III,  
 A. Golubeva-Zadorozhnaya,  S. R. Gwaltney,  G. Hawkins,  A. Heyden,  
 S. Hirata,  G. Kedziora,  F. J. Keil,  C. Kelley,  Jihan Kim,  R. A. King,  
 R. Z. Khaliullin,  P. P. Korambath,  W. Kurlancheek,  A. M. Lee,  M. S. Lee,  
 S. V. Levchenko,  Ching Yeh Lin,  D. Liotard,  R. C. Lochan,  I. Lotan,  
 P. E. Maslen,  N. Nair,  D. P. O'Neill,  D. Neuhauser,  E. Neuscamman,  
 C. M. Oana,  R. Olson,  B. Peters,  R. Peverati,  P. A. Pieniazek,  
 Y. M. Rhee,  J. Ritchie,  M. A. Rohrdanz,  E. Rosta,  N. J. Russ,  
 H. F. Schaefer III,  N. E. Schultz,  N. Shenvi,  A. C. Simmonett,  A. Sodt,  
 D. Stuck,  K. S. Thanthiriwatte,  V. Vanovschi,  Tao Wang,  A. Warshel,  
 C. F. Williams,  Q. Wu,  X. Xu,  W. Zhang

 Please cite Q-Chem as follows:
 Y. Shao et al., Mol. Phys. 113, 184-215 (2015)
 DOI: 10.1080/00268976.2014.952696

 Q-Chem 5.1.1 for Intel X86 EM64T Linux

 Parts of Q-Chem use Armadillo 8.300.2 (Tropical Shenanigans).
 http://arma.sourceforge.net/

 Q-Chem begins on Mon Aug 27 22:38:38 2018  

Host: 
0

     Scratch files written to /scratch/taweetham/qchem7766//
The previous job contains 0 fragments, simply inherited here
Input Ideriv = 2
Curr. Ideriv = -1
Max.  Ideriv = 2

Checking the input file for inconsistencies... 	...done.

--------------------------------------------------------------
User input:
--------------------------------------------------------------

$molecule
read
$end

$rem
   SCF_GUESS 	READ
   JOB_TYPE 	FREQUENCY
   BASIS 	6-311++G**
   EXCHANGE 	B3LYP
   MEM_TOTAL	7500	
$end


--------------------------------------------------------------
 ----------------------------------------------------------------
             Standard Nuclear Orientation (Angstroms)
    I     Atom           X                Y                Z
 ----------------------------------------------------------------
    1      F       1.8745145128     1.3397811118    -0.0000000000
    2      Br     -1.0906043295     0.2693408003    -0.0000000000
    3      H       2.6979618680    -0.5345394216     0.0000000000
    4      F       0.5090938103    -1.9332685456     0.0000000000
    5      C       1.7599404514     0.0037440583     0.0000000000
    6      C       0.5768453411    -0.5955776721     0.0000000000
 ----------------------------------------------------------------
 Molecular Point Group                 Cs    NOp =  2
 Largest Abelian Subgroup              Cs    NOp =  2
 Nuclear Repulsion Energy =   319.2123084455 hartrees
 There are       33 alpha and       33 beta electrons
 Requested basis set is 6-311++G(d,p)
 There are 48 shells and 143 basis functions

 Total QAlloc Memory Limit   7500 MB
 Mega-Array Size       188 MB
 MEM_STATIC part       192 MB

                       Distance Matrix (Angstroms)
             F (  1)   Br(  2)   H (  3)   F (  4)   C (  5)
   Br(  2)  3.152423
   H (  3)  2.047228  3.872913
   F (  4)  3.546439  2.722227  2.597612
   C (  5)  1.340941  2.862891  1.081496  2.305783
   C (  6)  2.330141  1.878423  2.121995  1.339406  1.326235

 A cutoff of  1.0D-11 yielded   1031 shell pairs
 There are      9486 function pairs (     10419 Cartesian)

 -------------------------------------------------------
 OpenMP Integral Computing Module                       
 Release: version 1.0, May 2013, Q-Chem Inc. Pittsburgh 
 -------------------------------------------------------
 Integral Job Info:
 Integral job number is                      11
 Integral operator is                         1
 short-range coefficients                     0
 long-range coefficients              100000000
 Omega coefficients                           0
 if combine SR and LR in K                    0
 Integral screening is                        0
 Integral computing path is                   2
 max size of driver memory is            800000
 size of driver memory is                593474
 size of scratch memory is             29623520
 max col of scratch BK array               1296
 max len of scratch array in speh3          155
 max len of scratch index in speh4           18
 max int batch size is                      520
 min int batch size is                       52
 fixed nKL is                                45
 max L of basis functions is                  2
 order of int derivative is                   0
 number of shells is                         48
 number of basis is                         150
 number of cartesian basis is               150
 number of contracted shell pairs          1031
 number of primitive shell pairs           2943
 maxK2 (contraction) of shell pair           36
 max number of K2 of shell pair               1
 max number of CS2 of shell pair            118
 max number of PS2 of shell pair            372
 mem total for path MDJ                  520748
 -------------------------------------------------------
 Smallest overlap matrix eigenvalue = 7.01E-05
 Guess MOs from SCF MO coefficient file

 -----------------------------------------------------------------------
  General SCF calculation program by
  Eric Jon Sundstrom, Paul Horn, Yuezhi Mao, Dmitri Zuev, Alec White,
  David Stuck, Shaama M.S., Shane Yost, Joonho Lee, David Small,
  Daniel Levine, Susi Lehtola, Hugh Burton, Evgeny Epifanovsky
 -----------------------------------------------------------------------
 Exchange:     0.2000 Hartree-Fock + 0.0800 Slater + 0.7200 B88
 Correlation:  0.1900 VWN1RPA + 0.8100 LYP
 Using SG-1 standard quadrature grid
 using 4 threads for integral computing
 -------------------------------------------------------
 OpenMP Integral computing Module                
 Release: version 2.0, May 2017, Q-Chem Inc. Pleasanton 
 -------------------------------------------------------
 -------------------------------------------------------
 OpenMP BLAS3 based DFT computing Module                
 Release: version 1.0, May 2013, Q-Chem Inc. Pittsburgh 
 -------------------------------------------------------
 A restricted SCF calculation will be
 performed using DIIS
 SCF converges when DIIS error is below 1.0e-08
 ---------------------------------------
  Cycle       Energy         DIIS error
 ---------------------------------------
    1   -2850.3117456509      9.38e-03  
    2   -2850.6644982712      2.35e-03  
    3   -2850.6494235158      3.55e-03  
    4   -2850.6773616730      5.03e-04  
    5   -2850.6777835141      2.37e-04  
    6   -2850.6779253575      5.50e-05  
    7   -2850.6779306890      1.49e-05  
    8   -2850.6779309981      6.21e-06  
    9   -2850.6779310535      8.24e-07  
   10   -2850.6779310547      3.00e-07  
   11   -2850.6779310549      1.52e-07  
   12   -2850.6779310550      1.68e-08  
   13   -2850.6779310550      2.97e-09  Convergence criterion met
 ---------------------------------------
 SCF time:   CPU 21.55s  wall 6.00s 
 SCF   energy in the final basis set =    -2850.6779310550
 Total energy in the final basis set =    -2850.6779310550

 --------------------------------------------------------------
             Orbital Energies (a.u.) and Symmetries
 --------------------------------------------------------------

 Alpha MOs, Restricted
 -- Occupied --                  
-482.86  -62.52  -56.34  -56.33  -56.33  -24.73  -24.72  -10.33
  1 A'    2 A'    3 A'    1 A"    4 A'    5 A'    6 A'    7 A'                 
-10.286  -8.725  -6.557  -6.543  -6.543  -2.668  -2.664  -2.664
  8 A'    9 A'   10 A'    2 A"   11 A'   12 A'    3 A"   13 A'                 
 -2.653  -2.653  -1.274  -1.259  -0.858  -0.780  -0.639  -0.582
 14 A'    4 A"   15 A'   16 A'   17 A'   18 A'   19 A'   20 A'                 
 -0.564  -0.517  -0.502  -0.485  -0.440  -0.403  -0.350  -0.326
 21 A'    5 A"   22 A'    6 A"   23 A'   24 A'    7 A"   25 A'                 
 -0.272
  8 A"                                                                         
 -- Virtual --                   
 -0.037  -0.022   0.003   0.013   0.020   0.052   0.055   0.063
 26 A'    9 A"   27 A'   28 A'   29 A'   10 A"   30 A'   31 A'                 
  0.078   0.091   0.102   0.108   0.113   0.127   0.143   0.156
 11 A"   32 A'   33 A'   12 A"   34 A'   35 A'   36 A'   37 A'                 
  0.209   0.247   0.254   0.258   0.295   0.297   0.333   0.342
 38 A'   39 A'   13 A"   40 A'   41 A'   14 A"   42 A'   43 A'                 
  0.356   0.370   0.382   0.409   0.415   0.461   0.481   0.500
 44 A'   45 A'   46 A'   47 A'   15 A"   48 A'   16 A"   49 A'                 
  0.523   0.528   0.554   0.598   0.603   0.666   0.667   0.701
 17 A"   50 A'   18 A"   51 A'   52 A'   19 A"   53 A'   54 A'                 
  0.766   0.794   0.859   0.918   0.979   1.062   1.155   1.279
 55 A'   56 A'   57 A'   58 A'   59 A'   20 A"   21 A"   22 A"                 
  1.330   1.341   1.365   1.388   1.460   1.464   1.483   1.553
 60 A'   61 A'   23 A"   62 A'   63 A'   24 A"   64 A'   65 A'                 
  1.605   1.744   1.767   1.866   1.892   1.934   1.956   1.991
 66 A'   67 A'   25 A"   68 A'   69 A'   70 A'   26 A"   27 A"                 
  2.018   2.106   2.206   2.271   2.590   2.602   2.610   2.779
 71 A'   72 A'   73 A'   74 A'   75 A'   28 A"   76 A'   29 A"                 
  2.966   3.090   3.250   3.671   3.744   3.765   3.789   3.796
 77 A'   78 A'   79 A'   80 A'   30 A"   31 A"   81 A'   82 A'                 
  3.929   3.971   3.994   3.996   4.013   4.062   4.119   4.208
 32 A"   33 A"   83 A'   34 A"   84 A'   35 A"   85 A'   86 A'                 
  4.374   4.743   4.828   6.255   6.272   6.330   6.370   6.485
 87 A'   88 A'   89 A'   36 A"   37 A"   90 A'   91 A'   92 A'                 
  6.662   6.737   7.529   7.564   7.667  23.465  24.140  47.866
 93 A'   94 A'   38 A"   95 A'   96 A'   97 A'   98 A'   99 A'                 
 66.717  66.740 289.724 289.758 289.8881020.650
100 A'  101 A'   39 A"  102 A'  103 A'  104 A'                                 

 Beta MOs, Restricted
 -- Occupied --                  
-482.86  -62.52  -56.34  -56.33  -56.33  -24.73  -24.72  -10.33
  1 A'    2 A'    3 A'    1 A"    4 A'    5 A'    6 A'    7 A'                 
-10.286  -8.725  -6.557  -6.543  -6.543  -2.668  -2.664  -2.664
  8 A'    9 A'   10 A'    2 A"   11 A'   12 A'    3 A"   13 A'                 
 -2.653  -2.653  -1.274  -1.259  -0.858  -0.780  -0.639  -0.582
 14 A'    4 A"   15 A'   16 A'   17 A'   18 A'   19 A'   20 A'                 
 -0.564  -0.517  -0.502  -0.485  -0.440  -0.403  -0.350  -0.326
 21 A'    5 A"   22 A'    6 A"   23 A'   24 A'    7 A"   25 A'                 
 -0.272
  8 A"                                                                         
 -- Virtual --                   
 -0.037  -0.022   0.003   0.013   0.020   0.052   0.055   0.063
 26 A'    9 A"   27 A'   28 A'   29 A'   10 A"   30 A'   31 A'                 
  0.078   0.091   0.102   0.108   0.113   0.127   0.143   0.156
 11 A"   32 A'   33 A'   12 A"   34 A'   35 A'   36 A'   37 A'                 
  0.209   0.247   0.254   0.258   0.295   0.297   0.333   0.342
 38 A'   39 A'   13 A"   40 A'   41 A'   14 A"   42 A'   43 A'                 
  0.356   0.370   0.382   0.409   0.415   0.461   0.481   0.500
 44 A'   45 A'   46 A'   47 A'   15 A"   48 A'   16 A"   49 A'                 
  0.523   0.528   0.554   0.598   0.603   0.666   0.667   0.701
 17 A"   50 A'   18 A"   51 A'   52 A'   19 A"   53 A'   54 A'                 
  0.766   0.794   0.859   0.918   0.979   1.062   1.155   1.279
 55 A'   56 A'   57 A'   58 A'   59 A'   20 A"   21 A"   22 A"                 
  1.330   1.341   1.365   1.388   1.460   1.464   1.483   1.553
 60 A'   61 A'   23 A"   62 A'   63 A'   24 A"   64 A'   65 A'                 
  1.605   1.744   1.767   1.866   1.892   1.934   1.956   1.991
 66 A'   67 A'   25 A"   68 A'   69 A'   70 A'   26 A"   27 A"                 
  2.018   2.106   2.206   2.271   2.590   2.602   2.610   2.779
 71 A'   72 A'   73 A'   74 A'   75 A'   28 A"   76 A'   29 A"                 
  2.966   3.090   3.250   3.671   3.744   3.765   3.789   3.796
 77 A'   78 A'   79 A'   80 A'   30 A"   31 A"   81 A'   82 A'                 
  3.929   3.971   3.994   3.996   4.013   4.062   4.119   4.208
 32 A"   33 A"   83 A'   34 A"   84 A'   35 A"   85 A'   86 A'                 
  4.374   4.743   4.828   6.255   6.272   6.330   6.370   6.485
 87 A'   88 A'   89 A'   36 A"   37 A"   90 A'   91 A'   92 A'                 
  6.662   6.737   7.529   7.564   7.667  23.465  24.140  47.866
 93 A'   94 A'   38 A"   95 A'   96 A'   97 A'   98 A'   99 A'                 
 66.717  66.740 289.724 289.758 289.8881020.650
100 A'  101 A'   39 A"  102 A'  103 A'  104 A'                                 
 --------------------------------------------------------------

          Ground-State Mulliken Net Atomic Charges

     Atom                 Charge (a.u.)
  ----------------------------------------
      1 F                    -0.119152
      2 Br                    0.035337
      3 H                     0.182045
      4 F                    -0.063895
      5 C                    -0.052659
      6 C                     0.018323
  ----------------------------------------
  Sum of atomic charges =     0.000000

 -----------------------------------------------------------------
                    Cartesian Multipole Moments
 -----------------------------------------------------------------
    Charge (ESU x 10^10)
                 0.0000
    Dipole Moment (Debye)
         X       0.6419      Y      -0.3184      Z      -0.0000
       Tot       0.7165
    Quadrupole Moments (Debye-Ang)
        XX     -34.8347     XY      -3.1848     YY     -43.3336
        XZ      -0.0000     YZ      -0.0000     ZZ     -40.2615
    Octopole Moments (Debye-Ang^2)
       XXX     -11.5746    XXY      -2.3075    XYY     -10.6321
       YYY       7.6660    XXZ      -0.0000    XYZ      -0.0000
       YYZ      -0.0000    XZZ      -6.3153    YZZ       1.4950
       ZZZ      -0.0000
    Hexadecapole Moments (Debye-Ang^3)
      XXXX    -369.9057   XXXY     -20.3518   XXYY    -110.4537
      XYYY      -1.2980   YYYY    -237.0279   XXXZ      -0.0000
      XXYZ      -0.0000   XYYZ       0.0000   YYYZ      -0.0000
      XXZZ     -79.0029   XYZZ       0.9976   YYZZ     -44.5253
      XZZZ      -0.0000   YZZZ      -0.0000   ZZZZ     -42.8490
 -----------------------------------------------------------------
 Calculating MO derivatives via CPSCF
 D1JvT checksum  = 202032 15965.5652858285
 D1KAT checksum  = 438984 1036.5595258923
   1         3          18      0.128936    0.035998
   2         3          18      0.015431    0.004947
   3         3          18      0.001647    0.000521
   4         4          17      0.000124    0.000040
   5        19           2      0.000004    0.000002
   6        21           0      0.000000    0.000000    Roots Converged
 Time for AOints: 6.0 s (CPU) 1.5 s (wall)
 ------------------------------------------------------------------------------
                     AOints        : Timing summary (seconds)
 ------------------------------------------------------------------------------
     job step          cpu (% of tot)      sys (% of tot)     wall (% of tot)
 ------------------------------------------------------------------------------
  cpscf_lag         0.3347E+02 (31.2)   0.4000E-05 (28.6)   0.8620E+01 (30.9)
  iterzp            0.6783E+02 (63.2)   0.9000E-05 (64.3)   0.1767E+02 (63.3)
  make_fx           0.0000E+00 ( 0.0)   0.0000E+00 ( 0.0)   0.0000E+00 ( 0.0)
  AOints            0.5984E+01 ( 5.6)   0.0000E+00 ( 0.0)   0.1520E+01 ( 5.4)
 ------------------------------------------------------------------------------
   Grand Totals     0.1074E+03          0.1400E-04          0.2793E+02
 ------------------------------------------------------------------------------
 Calculating analytic Hessian of the SCF energy
 Polarizability Matrix (a.u.)
            1           2           3
    1 -61.0073660   1.2475077   0.0000000
    2   1.2475077 -41.2557927   0.0000000
    3   0.0000000   0.0000000 -29.2076845

 Direct stationary perturbation theory relativistic correction:

 rels  =      16.910600743454
 relv  =     -57.189324224837
 rel2e =       8.996257287459
 E_rel =     -31.282466193923

 Hessian of the SCF Energy
            1           2           3           4           5           6
    1   0.0640050   0.0381880   0.0000000   0.0008363  -0.0018091  -0.0000000
    2   0.0381880   0.4122876  -0.0000000  -0.0041903   0.0040022   0.0000000
    3   0.0000000  -0.0000000   0.0193806   0.0000000   0.0000000  -0.0032784
    4   0.0008363  -0.0041903   0.0000000   0.1820235  -0.0803992   0.0000000
    5  -0.0018091   0.0040022   0.0000000  -0.0803992   0.0718184   0.0000000
    6  -0.0000000   0.0000000  -0.0032784   0.0000000   0.0000000   0.0082626
    7   0.0108568  -0.0049820   0.0000000  -0.0013787  -0.0010648   0.0000000
    8   0.0253610  -0.0325782  -0.0000000  -0.0033703  -0.0001880  -0.0000000
    9  -0.0000000  -0.0000000   0.0037546  -0.0000000  -0.0000000   0.0049361
   10  -0.0048966  -0.0056323   0.0000000  -0.0051444   0.0279049   0.0000000
   11  -0.0056574  -0.0125998   0.0000000   0.0227271  -0.0293175  -0.0000000
   12  -0.0000000   0.0000000   0.0117365   0.0000000   0.0000000   0.0033118
   13  -0.0743742  -0.0242306  -0.0000000  -0.0284836   0.0017509  -0.0000000
   14  -0.0169008  -0.3348013   0.0000000   0.0260506  -0.0003887  -0.0000000
   15  -0.0000000   0.0000000  -0.0317545   0.0000000   0.0000000   0.0060925
   16   0.0035727   0.0008471   0.0000000  -0.1478531   0.0536174  -0.0000000
   17  -0.0391818  -0.0363105  -0.0000000   0.0391822  -0.0459264   0.0000000
   18   0.0000000  -0.0000000   0.0001611  -0.0000000  -0.0000000  -0.0193245
            7           8           9          10          11          12
    1   0.0108568   0.0253610  -0.0000000  -0.0048966  -0.0056574  -0.0000000
    2  -0.0049820  -0.0325782  -0.0000000  -0.0056323  -0.0125998   0.0000000
    3   0.0000000  -0.0000000   0.0037546   0.0000000   0.0000000   0.0117365
    4  -0.0013787  -0.0033703  -0.0000000  -0.0051444   0.0227271   0.0000000
    5  -0.0010648  -0.0001880  -0.0000000   0.0279049  -0.0293175   0.0000000
    6   0.0000000  -0.0000000   0.0049361   0.0000000  -0.0000000   0.0033118
    7   0.2918726  -0.1311867  -0.0000000   0.0016589   0.0004058   0.0000000
    8  -0.1311867   0.1329149  -0.0000000   0.0003894   0.0012163   0.0000000
    9  -0.0000000  -0.0000000   0.0185661   0.0000000  -0.0000000  -0.0044504
   10   0.0016589   0.0003894   0.0000000   0.0686566   0.0312565  -0.0000000
   11   0.0004058   0.0012163  -0.0000000   0.0312565   0.3958902  -0.0000000
   12   0.0000000   0.0000000  -0.0044504  -0.0000000  -0.0000000   0.0195537
   13  -0.2877762   0.1184014   0.0000000   0.0071488  -0.0007253  -0.0000000
   14   0.1232854  -0.1108995  -0.0000000  -0.0385825  -0.0353893  -0.0000000
   15   0.0000000   0.0000000  -0.0307782   0.0000000  -0.0000000   0.0010377
   16  -0.0152334  -0.0095947  -0.0000000  -0.0674233  -0.0480068   0.0000000
   17   0.0135423   0.0095345   0.0000000  -0.0153360  -0.3197999   0.0000000
   18   0.0000000   0.0000000   0.0079718  -0.0000000   0.0000000  -0.0311894
           13          14          15          16          17          18
    1  -0.0743742  -0.0169008  -0.0000000   0.0035727  -0.0391818   0.0000000
    2  -0.0242306  -0.3348013   0.0000000   0.0008471  -0.0363105  -0.0000000
    3  -0.0000000   0.0000000  -0.0317545   0.0000000  -0.0000000   0.0001611
    4  -0.0284836   0.0260506   0.0000000  -0.1478531   0.0391822  -0.0000000
    5   0.0017509  -0.0003887   0.0000000   0.0536174  -0.0459264  -0.0000000
    6  -0.0000000  -0.0000000   0.0060925  -0.0000000   0.0000000  -0.0193245
    7  -0.2877762   0.1232854   0.0000000  -0.0152334   0.0135423   0.0000000
    8   0.1184014  -0.1108995   0.0000000  -0.0095947   0.0095345   0.0000000
    9   0.0000000  -0.0000000  -0.0307782  -0.0000000   0.0000000   0.0079718
   10   0.0071488  -0.0385825   0.0000000  -0.0674233  -0.0153360  -0.0000000
   11  -0.0007253  -0.0353893  -0.0000000  -0.0480068  -0.3197999   0.0000000
   12  -0.0000000  -0.0000000   0.0010377   0.0000000   0.0000000  -0.0311894
   13   0.8531887   0.0842256   0.0000000  -0.4697035  -0.1794220  -0.0000000
   14   0.0842256   0.6477172  -0.0000000  -0.1780782  -0.1662384   0.0000000
   15   0.0000000  -0.0000000   0.0986089  -0.0000000   0.0000000  -0.0432065
   16  -0.4697035  -0.1780782  -0.0000000   0.6966406   0.1812153   0.0000000
   17  -0.1794220  -0.1662384   0.0000000   0.1812153   0.5587407  -0.0000000
   18  -0.0000000   0.0000000  -0.0432065   0.0000000  -0.0000000   0.0855875
 Gradient time:  CPU 161.75 s  wall 42.20 s
 **********************************************************************
 **                                                                  **
 **                       VIBRATIONAL ANALYSIS                       **
 **                       --------------------                       **
 **                                                                  **
 **        VIBRATIONAL FREQUENCIES (CM**-1) AND NORMAL MODES         **
 **     FORCE CONSTANTS (mDYN/ANGSTROM) AND REDUCED MASSES (AMU)     **
 **                  INFRARED INTENSITIES (KM/MOL)                   **
 **                                                                  **
 **********************************************************************


 Mode:                 1                      2                      3
 Frequency:       164.41                 313.16                 336.95
 Force Cnst:      0.3122                 0.3088                 1.3883
 Red. Mass:      19.6035                 5.3434                20.7537
 IR Active:          YES                    YES                    YES
 IR Intens:        1.840                  7.193                  2.155
 Raman Active:       YES                    YES                    YES
               X      Y      Z        X      Y      Z        X      Y      Z
 F          0.790 -0.022  0.000    0.000  0.000 -0.258   -0.011 -0.222 -0.000
 Br        -0.229 -0.103 -0.000    0.000 -0.000  0.014   -0.163  0.187 -0.000
 H         -0.087 -0.358 -0.000   -0.000  0.000  0.823   -0.140 -0.235 -0.000
 F          0.070  0.260  0.000   -0.000 -0.000 -0.211    0.797 -0.305 -0.000
 C          0.142  0.049 -0.000   -0.000  0.000  0.436   -0.101 -0.162  0.000
 C          0.008  0.285 -0.000    0.000 -0.000  0.146   -0.057 -0.216  0.000
 TransDip  -0.043  0.008 -0.000    0.000 -0.000  0.086   -0.030  0.036  0.000

 Mode:                 4                      5                      6
 Frequency:       448.75                 564.75                 602.12
 Force Cnst:      0.5721                 1.9611                 1.7347
 Red. Mass:       4.8220                10.4357                 8.1212
 IR Active:          YES                    YES                    YES
 IR Intens:        5.548                 12.659                 23.560
 Raman Active:       YES                    YES                    YES
               X      Y      Z        X      Y      Z        X      Y      Z
 F         -0.000 -0.000  0.000   -0.274 -0.283 -0.000   -0.055 -0.214 -0.000
 Br         0.000 -0.000 -0.027   -0.066  0.006  0.000    0.091 -0.041  0.000
 H          0.000 -0.000 -0.816    0.571 -0.087  0.000   -0.571 -0.441  0.000
 F         -0.000  0.000 -0.111    0.029  0.319  0.000    0.150  0.311  0.000
 C          0.000 -0.000 -0.134    0.475 -0.249  0.000   -0.348 -0.068  0.000
 C         -0.000  0.000  0.551    0.301  0.162 -0.000   -0.354  0.225 -0.000
 TransDip  -0.000 -0.000 -0.075    0.102 -0.050  0.000   -0.148  0.046  0.000

 Mode:                 7                      8                      9
 Frequency:       805.98                1138.03                1173.02
 Force Cnst:      0.5409                 5.6788                 8.8000
 Red. Mass:       1.4132                 7.4421                10.8548
 IR Active:          YES                    YES                    YES
 IR Intens:       28.051                 83.375                326.682
 Raman Active:       YES                    YES                    YES
               X      Y      Z        X      Y      Z        X      Y      Z
 F          0.000  0.000  0.020   -0.042  0.223 -0.000   -0.033 -0.348  0.000
 Br        -0.000 -0.000  0.001    0.011 -0.007  0.000    0.005 -0.004 -0.000
 H          0.000  0.000  0.982    0.059 -0.686  0.000    0.035  0.494  0.000
 F         -0.000 -0.000 -0.015    0.024 -0.202  0.000   -0.040 -0.312 -0.000
 C          0.000 -0.000 -0.174    0.245 -0.341  0.000    0.045  0.498 -0.000
 C         -0.000  0.000  0.075   -0.294  0.412 -0.000    0.033  0.532  0.000
 TransDip  -0.000 -0.000  0.170   -0.267  0.119  0.000    0.144  0.561  0.000

 Mode:                10                     11                     12
 Frequency:      1295.85                1740.91                3224.44
 Force Cnst:      1.2005                15.3664                 6.6986
 Red. Mass:       1.2134                 8.6054                 1.0935
 IR Active:          YES                    YES                    YES
 IR Intens:       27.265                  0.815                  8.844
 Raman Active:       YES                    YES                    YES
               X      Y      Z        X      Y      Z        X      Y      Z
 F          0.024 -0.011 -0.000    0.022  0.060 -0.000    0.000  0.000  0.000
 Br         0.003 -0.001  0.000   -0.007  0.002  0.000    0.000 -0.000 -0.000
 H          0.514  0.847 -0.000   -0.056  0.558 -0.000    0.870 -0.485 -0.000
 F          0.010  0.012  0.000   -0.014 -0.062  0.000   -0.000 -0.000  0.000
 C          0.002 -0.062  0.000   -0.456 -0.362  0.000   -0.080  0.037 -0.000
 C         -0.115 -0.001 -0.000    0.493  0.309 -0.000    0.006  0.004  0.000
 TransDip  -0.165  0.027 -0.000    0.012 -0.026  0.000    0.073  0.061 -0.000

 STANDARD THERMODYNAMIC QUANTITIES AT   298.15 K  AND     1.00 ATM

   This Molecule has  0 Imaginary Frequencies
   Zero point vibrational energy:       16.881 kcal/mol

   Atom    1 Element F  Has Mass   18.99840
   Atom    2 Element Br Has Mass   78.91830
   Atom    3 Element H  Has Mass    1.00783
   Atom    4 Element F  Has Mass   18.99840
   Atom    5 Element C  Has Mass   12.00000
   Atom    6 Element C  Has Mass   12.00000
   Molecular Mass:   141.922930 amu
   Principal axes and moments of inertia in amu*Bohr^2:
                             1           2           3
    Eigenvalues --      411.87968   761.85018  1173.72986
          X               0.99999    -0.00511    -0.00000
          Y               0.00511     0.99999     0.00000
          Z               0.00000    -0.00000     1.00000
   Rotational Symmetry Number is   1
   The Molecule is an Asymmetric Top
   Translational Enthalpy:        0.889 kcal/mol
   Rotational Enthalpy:           0.889 kcal/mol
   Vibrational Enthalpy:         18.219 kcal/mol
   gas constant (RT):             0.592 kcal/mol
   Translational Entropy:        40.761  cal/mol.K
   Rotational Entropy:           27.401  cal/mol.K
   Vibrational Entropy:           7.165  cal/mol.K

   Total Enthalpy:               20.589 kcal/mol
   Total Entropy:                75.327  cal/mol.K

 ======================================================================

 STANDARD THERMODYNAMIC QUANTITIES FOR ANHARMONIC VIBRATION -- TOSH

   Zero point vibrational energy: ************ kcal/mol

   Vibrational Enthalpy:       Infinity kcal/mol
   Vibrational Entropy:             NaN  cal/mol.K

   Total Enthalpy:             Infinity kcal/mol
   Total Entropy:                   NaN  cal/mol.K

 ======================================================================

 STANDARD THERMODYNAMIC QUANTITIES FOR ANHARMONIC VIBRATION -- VPT2

   Zero point vibrational energy: ************ kcal/mol

   Vibrational Enthalpy:       Infinity kcal/mol
   Vibrational Entropy:             NaN  cal/mol.K

   Total Enthalpy:             Infinity kcal/mol
   Total Entropy:                   NaN  cal/mol.K

 ======================================================================

Archival summary:
1\1\TWL01\FREQ\ProcedureUnspecified\BasisUnspecified\r1221\taweetha\MonAug2722:39:262018MonAug2722:39:262018\0\\#,FREQ,ProcedureUnspecified,BasisUnspecified,\\0,1\Br\C,1,1.87842\C,2,1.32624,1,125.718\H,3,1.0815,2,123.285,1,-180,0\F,2,1.33941,1,114.517,3,180,0\F,3,1.34094,2,121.767,1,-0,0\\\@

 Total job time:  48.06s(wall), 183.41s(cpu) 
 Mon Aug 27 22:39:26 2018

        *************************************************************
        *                                                           *
        *  Thank you very much for using Q-Chem.  Have a nice day.  *
        *                                                           *
        *************************************************************
