# Supplementary material for: Geometric and energetic data from ab initio calculations of haloethene, haloimine, halomethylenephosphine, haloiminophosphine, halodiazene, halodiphosphene and halocyclopropane
Source: Data Brief. 2019 Nov 2;27:104738. doi: 10.1016/j.dib.2019.104738 (PMC6861602; doi:10.1016/j.dib.2019.104738)
Supplement: Multimedia component 2 [file mmc2.zip › CC/B3LYP/FHCCBrI.out]

Q-Chem Developer Version!
                  Welcome to Q-Chem
     A Quantum Leap Into The Future Of Chemistry


 Q-Chem 5.1, Q-Chem, Inc., Pleasanton, CA (2018)

 Yihan Shao,  Zhengting Gan,  E. Epifanovsky,  A. T. B. Gilbert,  M. Wormit,  
 J. Kussmann,  A. W. Lange,  A. Behn,  Jia Deng,  Xintian Feng,  D. Ghosh,  
 M. Goldey,  P. R. Horn,  L. D. Jacobson,  I. Kaliman,  T. Kus,  A. Landau,  
 Jie Liu,  E. I. Proynov,  R. M. Richard,  R. P. Steele,  E. J. Sundstrom,  
 H. L. Woodcock III,  P. M. Zimmerman,  D. Zuev,  B. Albrecht,  E. Alguire,  
 S. A. Baeppler,  D. Barton,  Z. Benda,  Y. A. Bernard,  E. J. Berquist,  
 K. B. Bravaya,  H. Burton,  D. Casanova,  Chun-Min Chang,  Yunqing Chen,  
 A. Chien,  K. D. Closser,  M. P. Coons,  S. Coriani,  S. Dasgupta,  
 A. L. Dempwolff,  M. Diedenhofen,  Hainam Do,  R. G. Edgar,  Po-Tung Fang,  
 S. Faraji,  S. Fatehi,  Qingguo Feng,  K. D. Fenk,  J. Fosso-Tande,  
 Qinghui Ge,  A. Ghysels,  G. Gidofalvi,  J. Gomes,  J. Gonthier,  A. Gunina,  
 D. Hait,  M. W. D. Hanson-Heine,  P. H. P. Harbach,  A. W. Hauser,  
 J. E. Herr,  E. G. Hohenstein,  Z. C. Holden,  Kerwin Hui,  B. C. Huynh,  
 T.-C. Jagau,  Hyunjun Ji,  B. Kaduk,  K. Khistyaev,  Jaehoon Kim,  
 P. Klunzinger,  K. Koh,  D. Kosenkov,  L. Koulias,  T. Kowalczyk,  
 C. M. Krauter,  A. Kunitsa,  Ka Un Lao,  A. Laurent,  K. V. Lawler,  
 Joonho Lee,  D. Lefrancois,  S. Lehtola,  D. S. Levine,  Yi-Pei Li,  
 You-Sheng Lin,  Fenglai Liu,  E. Livshits,  A. Luenser,  P. Manohar,  
 E. Mansoor,  S. F. Manzer,  Shan-Ping Mao,  Yuezhi Mao,  N. Mardirossian,  
 A. V. Marenich,  T. Markovich,  L. A. Martinez-Martinez,  S. A. Maurer,  
 N. J. Mayhall,  S. C. McKenzie,  J.-M. Mewes,  A. F. Morrison,  
 J. W. Mullinax,  K. Nanda,  T. S. Nguyen-Beck,  R. Olivares-Amaya,  
 J. A. Parkhill,  T. M. Perrine,  F. Plasser,  P. Pokhilko,  S. Prager,  
 A. Prociuk,  E. Ramos,  D. R. Rehn,  F. Rob,  M. Schneider,  N. Sergueev,  
 S. M. Sharada,  S. Sharma,  D. W. Small,  T. Stauch,  T. Stein,  
 Yu-Chuan Su,  A. J. W. Thom,  A. Tkatchenko,  T. Tsuchimochi,  N. M. Tubman,  
 L. Vogt,  M. L. Vidal,  O. Vydrov,  M. A. Watson,  J. Wenzel,  
 M. de Wergifosse,  T. A. Wesolowski,  A. White,  J. Witte,  A. Yamada,  
 Jun Yang,  K. Yao,  S. Yeganeh,  S. R. Yost,  Zhi-Qiang You,  A. Zech,  
 Igor Ying Zhang,  Xing Zhang,  Yan Zhao,  Ying Zhu,  B. R. Brooks,  
 G. K. L. Chan,  C. J. Cramer,  M. S. Gordon,  W. J. Hehre,  A. Klamt,  
 M. W. Schmidt,  C. D. Sherrill,  D. G. Truhlar,  A. Aspuru-Guzik,  R. Baer,  
 A. T. Bell,  N. A. Besley,  Jeng-Da Chai,  A. E. DePrince, III,  
 R. A. DiStasio Jr.,  A. Dreuw,  B. D. Dunietz,  T. R. Furlani,  
 Chao-Ping Hsu,  Yousung Jung,  Jing Kong,  D. S. Lambrecht,  WanZhen Liang,  
 C. Ochsenfeld,  V. A. Rassolov,  L. V. Slipchenko,  J. E. Subotnik,  
 T. Van Voorhis,  J. M. Herbert,  A. I. Krylov,  P. M. W. Gill,  M. Head-Gordon

 Contributors to earlier versions of Q-Chem not listed above: 
 R. D. Adamson,  B. Austin,  J. Baker,  G. J. O. Beran,  K. Brandhorst,  
 S. T. Brown,  E. F. C. Byrd,  A. K. Chakraborty,  C.-L. Cheng,  
 Siu Hung Chien,  D. M. Chipman,  D. L. Crittenden,  H. Dachsel,  
 R. J. Doerksen,  A. D. Dutoi,  L. Fusti-Molnar,  W. A. Goddard III,  
 A. Golubeva-Zadorozhnaya,  S. R. Gwaltney,  G. Hawkins,  A. Heyden,  
 S. Hirata,  G. Kedziora,  F. J. Keil,  C. Kelley,  Jihan Kim,  R. A. King,  
 R. Z. Khaliullin,  P. P. Korambath,  W. Kurlancheek,  A. M. Lee,  M. S. Lee,  
 S. V. Levchenko,  Ching Yeh Lin,  D. Liotard,  R. C. Lochan,  I. Lotan,  
 P. E. Maslen,  N. Nair,  D. P. O'Neill,  D. Neuhauser,  E. Neuscamman,  
 C. M. Oana,  R. Olson,  B. Peters,  R. Peverati,  P. A. Pieniazek,  
 Y. M. Rhee,  J. Ritchie,  M. A. Rohrdanz,  E. Rosta,  N. J. Russ,  
 H. F. Schaefer III,  N. E. Schultz,  N. Shenvi,  A. C. Simmonett,  A. Sodt,  
 D. Stuck,  K. S. Thanthiriwatte,  V. Vanovschi,  Tao Wang,  A. Warshel,  
 C. F. Williams,  Q. Wu,  X. Xu,  W. Zhang

 Please cite Q-Chem as follows:
 Y. Shao et al., Mol. Phys. 113, 184-215 (2015)
 DOI: 10.1080/00268976.2014.952696

 Q-Chem 5.1.1 for Intel X86 EM64T Linux

 Parts of Q-Chem use Armadillo 8.300.2 (Tropical Shenanigans).
 http://arma.sourceforge.net/

 Q-Chem begins on Mon Aug 27 22:39:26 2018  

Host: 
0

     Scratch files written to /scratch/taweetham/qchem7820//
Input Ideriv = 2
Curr. Ideriv = -1
Max.  Ideriv = 2

Checking the input file for inconsistencies... 	...done.

--------------------------------------------------------------
User input:
--------------------------------------------------------------
inp/FBrHI.inp
$molecule
0	1
F	-2.0	1.0	0.0
Br	2.0	1.0	0.0
H	-2.0	-1.0	0.0
I	2.0	-1.0	0.0
C	-1.0	0.0	0.0
C	1.0	0.0	0.0
$end
$rem
   JOB_TYPE		OPTIMIZATION
   BASIS		6-311++G**
   EXCHANGE		B3LYP
$end

--------------------------------------------------------------
 ----------------------------------------------------------------
             Standard Nuclear Orientation (Angstroms)
    I     Atom           X                Y                Z
 ----------------------------------------------------------------
    1      F       3.5830613561    -0.1889997493    -0.0000000000
    2      Br     -0.1582241050     1.2261974449     0.0000000000
    3      H       2.8754627590    -2.0596424798    -0.0000000000
    4      I      -0.8658227021    -0.6444452856    -0.0000000000
    5      C       2.2939406923    -0.7705218160    -0.0000000000
    6      C       0.4232979617    -0.0629232189    -0.0000000000
 ----------------------------------------------------------------
 Molecular Point Group                 Cs    NOp =  2
 Largest Abelian Subgroup              Cs    NOp =  2
 Nuclear Repulsion Energy =   930.4032848726 hartrees
 There are       55 alpha and       55 beta electrons
 Requested basis set is 6-311++G(d,p)
 There are 66 shells and 183 basis functions

 Total QAlloc Memory Limit   2000 MB
 Mega-Array Size       188 MB
 MEM_STATIC part       192 MB
 A cutoff of  1.0D-11 yielded   1833 shell pairs
 There are     14683 function pairs (     16521 Cartesian)

 -------------------------------------------------------
 OpenMP Integral Computing Module                       
 Release: version 1.0, May 2013, Q-Chem Inc. Pittsburgh 
 -------------------------------------------------------
 Integral Job Info:
 Integral job number is                      11
 Integral operator is                         1
 short-range coefficients                     0
 long-range coefficients              100000000
 Omega coefficients                           0
 if combine SR and LR in K                    0
 Integral screening is                        0
 Integral computing path is                   2
 max size of driver memory is            800000
 size of driver memory is                593474
 size of scratch memory is             29623520
 max col of scratch BK array               1296
 max len of scratch array in speh3          155
 max len of scratch index in speh4           18
 max int batch size is                      520
 min int batch size is                       52
 fixed nKL is                                45
 max L of basis functions is                  2
 order of int derivative is                   0
 number of shells is                         66
 number of basis is                         194
 number of cartesian basis is               194
 number of contracted shell pairs          1833
 number of primitive shell pairs           4223
 maxK2 (contraction) of shell pair           36
 max number of K2 of shell pair               1
 max number of CS2 of shell pair            205
 max number of PS2 of shell pair            240
 mem total for path MDJ                  528114
 -------------------------------------------------------
 Smallest overlap matrix eigenvalue = 2.22E-04

 Scale SEOQF with 1.000000e-01/1.000000e-01/1.000000e-01

 Standard Electronic Orientation quadrupole field applied
 Nucleus-field energy     =     0.0000000130 hartrees
 Guess from superposition of atomic densities
 Warning:  Energy on first SCF cycle will be non-variational
 SAD guess density has 110.000000 electrons

 -----------------------------------------------------------------------
  General SCF calculation program by
  Eric Jon Sundstrom, Paul Horn, Yuezhi Mao, Dmitri Zuev, Alec White,
  David Stuck, Shaama M.S., Shane Yost, Joonho Lee, David Small,
  Daniel Levine, Susi Lehtola, Hugh Burton, Evgeny Epifanovsky
 -----------------------------------------------------------------------
 Exchange:     0.2000 Hartree-Fock + 0.0800 Slater + 0.7200 B88
 Correlation:  0.1900 VWN1RPA + 0.8100 LYP
 Using SG-1 standard quadrature grid
 using 4 threads for integral computing
 -------------------------------------------------------
 OpenMP Integral computing Module                
 Release: version 2.0, May 2017, Q-Chem Inc. Pleasanton 
 -------------------------------------------------------
 -------------------------------------------------------
 OpenMP BLAS3 based DFT computing Module                
 Release: version 1.0, May 2013, Q-Chem Inc. Pittsburgh 
 -------------------------------------------------------
 A restricted SCF calculation will be
 performed using DIIS
 SCF converges when DIIS error is below 1.0e-08
 ---------------------------------------
  Cycle       Energy         DIIS error
 ---------------------------------------
    1   -9673.0709172622      1.07e-01  
    2   -9668.6663705659      1.06e-02  
    3   -9667.6115850696      1.87e-02  
    4   -9669.0536915102      3.55e-03  
    5   -9668.3881613085      1.01e-02  
    6   -9669.0946205556      2.34e-03  
    7   -9669.1192393670      1.22e-03  
    8   -9669.1238393769      4.71e-04  
    9   -9669.1244910920      1.72e-04  
   10   -9669.1246353033      6.33e-05  
   11   -9669.1246599106      2.62e-05  
   12   -9669.1246706953      2.22e-05  
   13   -9669.1246776020      9.83e-06  
   14   -9669.1246801750      5.88e-06  
   15   -9669.1246810566      2.45e-06  
   16   -9669.1246811075      9.62e-07  
   17   -9669.1246811131      2.92e-07  
   18   -9669.1246811135      4.85e-08  
   19   -9669.1246811135      1.08e-08  
   20   -9669.1246811135      4.18e-09  Convergence criterion met
 ---------------------------------------
 SCF time:   CPU 66.26s  wall 18.00s 
 SCF   energy in the final basis set =    -9669.1246811135
 Total energy in the final basis set =    -9669.1246811135

 --------------------------------------------------------------
             Orbital Energies (a.u.) and Symmetries
 --------------------------------------------------------------

 Alpha MOs, Restricted
 -- Occupied --                  
******* -482.90 -176.33 -165.73 -165.73 -165.73  -62.56  -56.38
  1 A'    2 A'    3 A'    1 A"    4 A'    5 A'    6 A'    7 A'                 
-56.374 -56.374 -35.837 -31.327 -31.326 -31.324 -24.722 -22.977
  8 A'    2 A"    9 A'   10 A'    3 A"   11 A'   12 A'   13 A'                 
-22.977 -22.976 -22.975 -22.975 -10.348 -10.284  -8.782  -6.616
  4 A"   14 A'    5 A"   15 A'   16 A'   17 A'   18 A'   19 A'                 
 -6.602  -6.598  -6.409  -4.829  -4.805  -4.804  -2.731  -2.726
 20 A'    6 A"   21 A'   22 A'   23 A'    7 A"   24 A'   25 A'                 
 -2.721  -2.710  -2.710  -2.120  -2.097  -2.090  -2.070  -2.069
  8 A"   26 A'    9 A"   27 A'   28 A'   10 A"   29 A'   11 A"                 
 -1.235  -1.167  -0.773  -0.669  -0.614  -0.568  -0.539  -0.497
 30 A'   31 A'   32 A'   33 A'   34 A'   12 A"   35 A'   36 A'                 
 -0.474  -0.440  -0.437  -0.346  -0.293  -0.210  -0.162
 13 A"   37 A'   38 A'   39 A'   14 A"   15 A"   40 A'                         
 -- Virtual --                   
 -0.126  -0.116  -0.021  -0.000   0.002   0.032   0.038   0.041
 16 A"   41 A'   42 A'   43 A'   44 A'   45 A'   17 A"   46 A'                 
  0.065   0.074   0.079   0.096   0.102   0.112   0.121   0.131
 47 A'   18 A"   48 A'   49 A'   19 A"   50 A'   51 A'   52 A'                 
  0.150   0.179   0.187   0.242   0.244   0.268   0.277   0.284
 53 A'   54 A'   55 A'   20 A"   56 A'   57 A'   21 A"   22 A"                 
  0.293   0.345   0.359   0.361   0.367   0.389   0.410   0.434
 58 A'   59 A'   60 A'   23 A"   61 A'   62 A'   63 A'   24 A"                 
  0.464   0.477   0.499   0.521   0.533   0.564   0.600   0.643
 64 A'   25 A"   65 A'   66 A'   26 A"   67 A'   68 A'   27 A"                 
  0.644   0.687   0.703   0.715   0.762   0.778   0.865   0.912
 69 A'   70 A'   28 A"   71 A'   72 A'   73 A'   74 A'   75 A'                 
  1.050   1.117   1.137   1.218   1.283   1.287   1.304   1.329
 76 A'   77 A'   29 A"   30 A"   78 A'   31 A"   79 A'   80 A'                 
  1.370   1.400   1.408   1.429   1.456   1.529   1.579   1.639
 81 A'   32 A"   82 A'   33 A"   83 A'   34 A"   84 A'   85 A'                 
  1.639   1.705   1.774   1.869   1.906   1.950   1.998   2.072
 35 A"   86 A'   87 A'   88 A'   36 A"   89 A'   90 A'   91 A'                 
  2.147   2.586   2.597   2.633   2.746   2.928   3.009   3.229
 92 A'   93 A'   37 A"   38 A"   94 A'   95 A'   96 A'   97 A'                 
  3.753   3.756   3.900   3.916   3.951   3.952   4.003   4.031
 39 A"   98 A'   40 A"   41 A"   42 A"   99 A'  100 A'  101 A'                 
  4.040   4.063   4.067   4.202   4.508   4.573   4.630   4.663
 43 A"   44 A"  102 A'  103 A'  104 A'  105 A'  106 A'  107 A'                 
  5.989   6.045   6.178   6.262   6.345   6.434   6.823   7.462
 45 A"  108 A'  109 A'   46 A"  110 A'  111 A'  112 A'   47 A"                 
  7.569   7.716  23.307  23.685  28.051  28.328  28.389  28.422
113 A'  114 A'  115 A'  116 A'  117 A'   48 A"  118 A'  119 A'                 
 28.517  28.549  28.561  28.684  28.925  48.051  66.719 127.883
 49 A"  120 A'   50 A"  121 A'  122 A'  123 A'  124 A'   51 A"                 
127.940 128.011 151.843 289.688 289.791 289.9861020.9211902.028
125 A'  126 A'  127 A'   52 A"  128 A'  129 A'  130 A'  131 A'                 

 Beta MOs, Restricted
 -- Occupied --                  
******* -482.90 -176.33 -165.73 -165.73 -165.73  -62.56  -56.38
  1 A'    2 A'    3 A'    1 A"    4 A'    5 A'    6 A'    7 A'                 
-56.374 -56.374 -35.837 -31.327 -31.326 -31.324 -24.722 -22.977
  8 A'    2 A"    9 A'   10 A'    3 A"   11 A'   12 A'   13 A'                 
-22.977 -22.976 -22.975 -22.975 -10.348 -10.284  -8.782  -6.616
  4 A"   14 A'    5 A"   15 A'   16 A'   17 A'   18 A'   19 A'                 
 -6.602  -6.598  -6.409  -4.829  -4.805  -4.804  -2.731  -2.726
 20 A'    6 A"   21 A'   22 A'   23 A'    7 A"   24 A'   25 A'                 
 -2.721  -2.710  -2.710  -2.120  -2.097  -2.090  -2.070  -2.069
  8 A"   26 A'    9 A"   27 A'   28 A'   10 A"   29 A'   11 A"                 
 -1.235  -1.167  -0.773  -0.669  -0.614  -0.568  -0.539  -0.497
 30 A'   31 A'   32 A'   33 A'   34 A'   12 A"   35 A'   36 A'                 
 -0.474  -0.440  -0.437  -0.346  -0.293  -0.210  -0.162
 13 A"   37 A'   38 A'   39 A'   14 A"   15 A"   40 A'                         
 -- Virtual --                   
 -0.126  -0.116  -0.021  -0.000   0.002   0.032   0.038   0.041
 16 A"   41 A'   42 A'   43 A'   44 A'   45 A'   17 A"   46 A'                 
  0.065   0.074   0.079   0.096   0.102   0.112   0.121   0.131
 47 A'   18 A"   48 A'   49 A'   19 A"   50 A'   51 A'   52 A'                 
  0.150   0.179   0.187   0.242   0.244   0.268   0.277   0.284
 53 A'   54 A'   55 A'   20 A"   56 A'   57 A'   21 A"   22 A"                 
  0.293   0.345   0.359   0.361   0.367   0.389   0.410   0.434
 58 A'   59 A'   60 A'   23 A"   61 A'   62 A'   63 A'   24 A"                 
  0.464   0.477   0.499   0.521   0.533   0.564   0.600   0.643
 64 A'   25 A"   65 A'   66 A'   26 A"   67 A'   68 A'   27 A"                 
  0.644   0.687   0.703   0.715   0.762   0.778   0.865   0.912
 69 A'   70 A'   28 A"   71 A'   72 A'   73 A'   74 A'   75 A'                 
  1.050   1.117   1.137   1.218   1.283   1.287   1.304   1.329
 76 A'   77 A'   29 A"   30 A"   78 A'   31 A"   79 A'   80 A'                 
  1.370   1.400   1.408   1.429   1.456   1.529   1.579   1.639
 81 A'   32 A"   82 A'   33 A"   83 A'   34 A"   84 A'   85 A'                 
  1.639   1.705   1.774   1.869   1.906   1.950   1.998   2.072
 35 A"   86 A'   87 A'   88 A'   36 A"   89 A'   90 A'   91 A'                 
  2.147   2.586   2.597   2.633   2.746   2.928   3.009   3.229
 92 A'   93 A'   37 A"   38 A"   94 A'   95 A'   96 A'   97 A'                 
  3.753   3.756   3.900   3.916   3.951   3.952   4.003   4.031
 39 A"   98 A'   40 A"   41 A"   42 A"   99 A'  100 A'  101 A'                 
  4.040   4.063   4.067   4.202   4.508   4.573   4.630   4.663
 43 A"   44 A"  102 A'  103 A'  104 A'  105 A'  106 A'  107 A'                 
  5.989   6.045   6.178   6.262   6.345   6.434   6.823   7.462
 45 A"  108 A'  109 A'   46 A"  110 A'  111 A'  112 A'   47 A"                 
  7.569   7.716  23.307  23.685  28.051  28.328  28.389  28.422
113 A'  114 A'  115 A'  116 A'  117 A'   48 A"  118 A'  119 A'                 
 28.517  28.549  28.561  28.684  28.925  48.051  66.719 127.883
 49 A"  120 A'   50 A"  121 A'  122 A'  123 A'  124 A'   51 A"                 
127.940 128.011 151.843 289.688 289.791 289.9861020.9211902.028
125 A'  126 A'  127 A'   52 A"  128 A'  129 A'  130 A'  131 A'                 
 --------------------------------------------------------------

          Ground-State Mulliken Net Atomic Charges

     Atom                 Charge (a.u.)
  ----------------------------------------
      1 F                    -0.076004
      2 Br                    0.062076
      3 H                     0.172625
      4 I                     0.327204
      5 C                    -0.194880
      6 C                    -0.291020
  ----------------------------------------
  Sum of atomic charges =     0.000000

 -----------------------------------------------------------------
                    Cartesian Multipole Moments
 -----------------------------------------------------------------
    Charge (ESU x 10^10)
                 0.0000
    Dipole Moment (Debye)
         X      -1.0647      Y       0.7083      Z      -0.0000
       Tot       1.2788
    Quadrupole Moments (Debye-Ang)
        XX     -65.4729     XY      -6.4413     YY     -64.4453
        XZ       0.0000     YZ       0.0000     ZZ     -63.5129
    Octopole Moments (Debye-Ang^2)
       XXX     -43.7248    XXY      -8.0201    XYY      -2.5727
       YYY      14.4294    XXZ       0.0000    XYZ      -0.0000
       YYZ      -0.0000    XZZ     -11.1222    YZZ       5.4548
       ZZZ       0.0000
    Hexadecapole Moments (Debye-Ang^3)
      XXXX    -876.0826   XXXY     -21.7493   XXYY    -168.1129
      XYYY     -19.1276   YYYY    -373.6227   XXXZ       0.0000
      XXYZ      -0.0000   XYYZ       0.0000   YYYZ       0.0000
      XXZZ    -155.9959   XYZZ       6.6166   YYZZ     -79.6001
      XZZZ       0.0000   YZZZ       0.0000   ZZZZ     -79.6144
 -----------------------------------------------------------------
 Calculating analytic gradient of the SCF energy
 Gradient of SCF Energy
            1           2           3           4           5           6
    1   0.0536700  -0.0484770   0.0629165   1.2053513  -0.0010287  -1.2724321
    2  -0.0190590  -1.0468918  -0.0667860   1.0557721   0.0457805   0.0311843
    3  -0.0000000  -0.0000000  -0.0000000  -0.0000000   0.0000000   0.0000000
 Max gradient component =       1.272E+00
 RMS gradient           =       5.426E-01
 Gradient time:  CPU 11.99 s  wall 3.10 s
 Geometry Optimization Parameters
   NAtoms,    NIC,     NZ,  NCons,   NDum,   NFix, NCnnct, MaxDiis
        6      32       0       0       0       0       0       0


** GEOMETRY OPTIMIZATION IN DELOCALIZED INTERNAL COORDINATES **
   Searching for a Minimum

   Optimization Cycle:   1

                       Coordinates (Angstroms)
     ATOM                X               Y               Z
      1  F         3.5830613561   -0.1889997493    0.0000000000
      2  Br       -0.1582241050    1.2261974449    0.0000000000
      3  H         2.8754627590   -2.0596424798    0.0000000000
      4  I        -0.8658227021   -0.6444452856    0.0000000000
      5  C         2.2939406923   -0.7705218160    0.0000000000
      6  C         0.4232979617   -0.0629232189    0.0000000000
   Point Group: cs    Number of degrees of freedom:     9


   Energy is  -9669.124681113


 Attempting to Generate Delocalized Internal Coordinates

 ** Taking Steepest Descent Step **
 Calculated Step too Large.  Step scaled by  0.226792
 Step Taken.  Stepsize is  0.300000

                             Maximum     Tolerance    Cnvgd?
         Gradient           1.018234      0.000300      NO
         Displacement       0.230928      0.001200      NO
         Energy change     *********      0.000001      NO


 New Cartesian Coordinates Obtained by Inverse Iteration

 Displacement from previous Coordinates is:  0.192093
 ----------------------------------------------------------------
             Standard Nuclear Orientation (Angstroms)
    I     Atom           X                Y                Z
 ----------------------------------------------------------------
    1      F       3.5938851456    -0.1858238998     0.0000000000
    2      Br     -0.1531789006     1.2626448029     0.0000000000
    3      H       2.8831062398    -2.0585099518     0.0000000000
    4      I      -0.9444529608    -0.6747264841     0.0000000000
    5      C       2.3138099067    -0.7753443046     0.0000000000
    6      C       0.4585465313    -0.0685752673     0.0000000000
 ----------------------------------------------------------------
 Molecular Point Group                 Cs    NOp =  2
 Largest Abelian Subgroup              Cs    NOp =  2
 Nuclear Repulsion Energy =   893.8022001357 hartrees
 There are       55 alpha and       55 beta electrons
 Applying Cartesian multipole field
    Component          Value
    ---------          -----
     (2,0,0)        1.00000E-11
     (0,2,0)        2.00000E-11
     (0,0,2)       -3.00000E-11
 Nucleus-field energy     =     0.0000000137 hartrees
 Requested basis set is 6-311++G(d,p)
 There are 66 shells and 183 basis functions
 A cutoff of  1.0D-11 yielded   1827 shell pairs
 There are     14627 function pairs (     16457 Cartesian)
 Smallest overlap matrix eigenvalue = 2.37E-04
 Guess MOs from SCF MO coefficient file

 -----------------------------------------------------------------------
  General SCF calculation program by
  Eric Jon Sundstrom, Paul Horn, Yuezhi Mao, Dmitri Zuev, Alec White,
  David Stuck, Shaama M.S., Shane Yost, Joonho Lee, David Small,
  Daniel Levine, Susi Lehtola, Hugh Burton, Evgeny Epifanovsky
 -----------------------------------------------------------------------
 Exchange:     0.2000 Hartree-Fock + 0.0800 Slater + 0.7200 B88
 Correlation:  0.1900 VWN1RPA + 0.8100 LYP
 Using SG-1 standard quadrature grid
 using 4 threads for integral computing
 -------------------------------------------------------
 OpenMP Integral computing Module                
 Release: version 2.0, May 2017, Q-Chem Inc. Pleasanton 
 -------------------------------------------------------
 -------------------------------------------------------
 OpenMP BLAS3 based DFT computing Module                
 Release: version 1.0, May 2013, Q-Chem Inc. Pittsburgh 
 -------------------------------------------------------
 A restricted SCF calculation will be
 performed using DIIS
 SCF converges when DIIS error is below 1.0e-08
 ---------------------------------------
  Cycle       Energy         DIIS error
 ---------------------------------------
    1   -9669.4361175546      2.38e-03  
    2   -9669.3951978318      3.59e-03  
    3   -9669.3782679664      3.59e-03  
    4   -9669.4412933376      1.38e-03  
    5   -9669.4513118260      2.43e-04  
    6   -9669.4514560682      1.40e-04  
    7   -9669.4515312558      3.40e-05  
    8   -9669.4515353466      4.16e-06  
    9   -9669.4515353674      2.34e-06  
   10   -9669.4515353964      6.79e-07  
   11   -9669.4515353987      1.70e-07  
   12   -9669.4515353990      8.88e-08  
   13   -9669.4515353991      2.93e-08  
   14   -9669.4515353992      1.17e-08  
   15   -9669.4515353991      1.31e-09  Convergence criterion met
 ---------------------------------------
 SCF time:   CPU 48.09s  wall 13.00s 
 SCF   energy in the final basis set =    -9669.4515353991
 Total energy in the final basis set =    -9669.4515353991

 --------------------------------------------------------------
             Orbital Energies (a.u.) and Symmetries
 --------------------------------------------------------------

 Alpha MOs, Restricted
 -- Occupied --                  
******* -482.89 -176.33 -165.73 -165.73 -165.73  -62.55  -56.37
  1 A'    2 A'    3 A'    4 A'    1 A"    5 A'    6 A'    7 A'                 
-56.366 -56.366 -35.829 -31.319 -31.317 -31.316 -24.723 -22.970
  8 A'    2 A"    9 A'   10 A'    3 A"   11 A'   12 A'   13 A'                 
-22.969 -22.969 -22.967 -22.967 -10.348 -10.278  -8.771  -6.603
  4 A"   14 A'    5 A"   15 A'   16 A'   17 A'   18 A'   19 A'                 
 -6.591  -6.588  -6.393  -4.810  -4.790  -4.790  -2.717  -2.713
 20 A'    6 A"   21 A'   22 A'   23 A'    7 A"   24 A'   25 A'                 
 -2.709  -2.700  -2.700  -2.092  -2.076  -2.072  -2.055  -2.055
  8 A"   26 A'    9 A"   27 A'   28 A'   10 A"   29 A'   11 A"                 
 -1.236  -1.119  -0.759  -0.668  -0.606  -0.530  -0.524  -0.498
 30 A'   31 A'   32 A'   33 A'   34 A'   12 A"   35 A'   36 A'                 
 -0.475  -0.441  -0.434  -0.348  -0.289  -0.212  -0.173
 13 A"   37 A'   38 A'   39 A'   14 A"   15 A"   40 A'                         
 -- Virtual --                   
 -0.121  -0.109  -0.020  -0.001   0.003   0.032   0.040   0.043
 16 A"   41 A'   42 A'   43 A'   44 A'   45 A'   17 A"   46 A'                 
  0.060   0.075   0.079   0.099   0.105   0.111   0.120   0.128
 47 A'   18 A"   48 A'   49 A'   19 A"   50 A'   51 A'   52 A'                 
  0.147   0.182   0.190   0.235   0.236   0.263   0.278   0.295
 53 A'   54 A'   55 A'   56 A'   20 A"   57 A'   21 A"   22 A"                 
  0.296   0.343   0.357   0.361   0.365   0.381   0.413   0.426
 58 A'   59 A'   60 A'   61 A'   23 A"   62 A'   63 A'   24 A"                 
  0.468   0.494   0.495   0.516   0.532   0.554   0.588   0.634
 64 A'   25 A"   65 A'   66 A'   26 A"   67 A'   68 A'   27 A"                 
  0.635   0.684   0.686   0.717   0.764   0.780   0.864   0.887
 69 A'   70 A'   28 A"   71 A'   72 A'   73 A'   74 A'   75 A'                 
  1.018   1.094   1.133   1.219   1.280   1.298   1.301   1.336
 76 A'   77 A'   29 A"   30 A"   78 A'   31 A"   79 A'   80 A'                 
  1.361   1.394   1.412   1.424   1.456   1.536   1.580   1.639
 81 A'   32 A"   82 A'   33 A"   83 A'   34 A"   84 A'   85 A'                 
  1.649   1.693   1.786   1.876   1.920   1.966   2.000   2.067
 35 A"   86 A'   87 A'   88 A'   36 A"   89 A'   90 A'   91 A'                 
  2.146   2.590   2.601   2.642   2.744   2.909   2.950   3.241
 92 A'   93 A'   37 A"   38 A"   94 A'   95 A'   96 A'   97 A'                 
  3.752   3.756   3.903   3.907   3.957   3.960   4.020   4.036
 39 A"   98 A'   40 A"   41 A"   99 A'   42 A"  100 A'  101 A'                 
  4.050   4.067   4.089   4.183   4.409   4.505   4.583   4.624
 43 A"   44 A"  102 A'  103 A'  104 A'  105 A'  106 A'  107 A'                 
  5.990   6.066   6.177   6.261   6.344   6.436   6.787   7.473
 45 A"  108 A'  109 A'   46 A"  110 A'  111 A'  112 A'   47 A"                 
  7.565   7.690  23.311  23.552  28.016  28.332  28.389  28.415
113 A'  114 A'  115 A'  116 A'  117 A'   48 A"  118 A'  119 A'                 
 28.524  28.554  28.557  28.662  28.841  48.026  66.718 127.882
 49 A"  120 A'   50 A"  121 A'  122 A'  123 A'  124 A'   51 A"                 
127.936 128.008 151.808 289.695 289.787 289.9521020.8821901.987
125 A'  126 A'  127 A'   52 A"  128 A'  129 A'  130 A'  131 A'                 

 Beta MOs, Restricted
 -- Occupied --                  
******* -482.89 -176.33 -165.73 -165.73 -165.73  -62.55  -56.37
  1 A'    2 A'    3 A'    4 A'    1 A"    5 A'    6 A'    7 A'                 
-56.366 -56.366 -35.829 -31.319 -31.317 -31.316 -24.723 -22.970
  8 A'    2 A"    9 A'   10 A'    3 A"   11 A'   12 A'   13 A'                 
-22.969 -22.969 -22.967 -22.967 -10.348 -10.278  -8.771  -6.603
  4 A"   14 A'    5 A"   15 A'   16 A'   17 A'   18 A'   19 A'                 
 -6.591  -6.588  -6.393  -4.810  -4.790  -4.790  -2.717  -2.713
 20 A'    6 A"   21 A'   22 A'   23 A'    7 A"   24 A'   25 A'                 
 -2.709  -2.700  -2.700  -2.092  -2.076  -2.072  -2.055  -2.055
  8 A"   26 A'    9 A"   27 A'   28 A'   10 A"   29 A'   11 A"                 
 -1.236  -1.119  -0.759  -0.668  -0.606  -0.530  -0.524  -0.498
 30 A'   31 A'   32 A'   33 A'   34 A'   12 A"   35 A'   36 A'                 
 -0.475  -0.441  -0.434  -0.348  -0.289  -0.212  -0.173
 13 A"   37 A'   38 A'   39 A'   14 A"   15 A"   40 A'                         
 -- Virtual --                   
 -0.121  -0.109  -0.020  -0.001   0.003   0.032   0.040   0.043
 16 A"   41 A'   42 A'   43 A'   44 A'   45 A'   17 A"   46 A'                 
  0.060   0.075   0.079   0.099   0.105   0.111   0.120   0.128
 47 A'   18 A"   48 A'   49 A'   19 A"   50 A'   51 A'   52 A'                 
  0.147   0.182   0.190   0.235   0.236   0.263   0.278   0.295
 53 A'   54 A'   55 A'   56 A'   20 A"   57 A'   21 A"   22 A"                 
  0.296   0.343   0.357   0.361   0.365   0.381   0.413   0.426
 58 A'   59 A'   60 A'   61 A'   23 A"   62 A'   63 A'   24 A"                 
  0.468   0.494   0.495   0.516   0.532   0.554   0.588   0.634
 64 A'   25 A"   65 A'   66 A'   26 A"   67 A'   68 A'   27 A"                 
  0.635   0.684   0.686   0.717   0.764   0.780   0.864   0.887
 69 A'   70 A'   28 A"   71 A'   72 A'   73 A'   74 A'   75 A'                 
  1.018   1.094   1.133   1.219   1.280   1.298   1.301   1.336
 76 A'   77 A'   29 A"   30 A"   78 A'   31 A"   79 A'   80 A'                 
  1.361   1.394   1.412   1.424   1.456   1.536   1.580   1.639
 81 A'   32 A"   82 A'   33 A"   83 A'   34 A"   84 A'   85 A'                 
  1.649   1.693   1.786   1.876   1.920   1.966   2.000   2.067
 35 A"   86 A'   87 A'   88 A'   36 A"   89 A'   90 A'   91 A'                 
  2.146   2.590   2.601   2.642   2.744   2.909   2.950   3.241
 92 A'   93 A'   37 A"   38 A"   94 A'   95 A'   96 A'   97 A'                 
  3.752   3.756   3.903   3.907   3.957   3.960   4.020   4.036
 39 A"   98 A'   40 A"   41 A"   99 A'   42 A"  100 A'  101 A'                 
  4.050   4.067   4.089   4.183   4.409   4.505   4.583   4.624
 43 A"   44 A"  102 A'  103 A'  104 A'  105 A'  106 A'  107 A'                 
  5.990   6.066   6.177   6.261   6.344   6.436   6.787   7.473
 45 A"  108 A'  109 A'   46 A"  110 A'  111 A'  112 A'   47 A"                 
  7.565   7.690  23.311  23.552  28.016  28.332  28.389  28.415
113 A'  114 A'  115 A'  116 A'  117 A'   48 A"  118 A'  119 A'                 
 28.524  28.554  28.557  28.662  28.841  48.026  66.718 127.882
 49 A"  120 A'   50 A"  121 A'  122 A'  123 A'  124 A'   51 A"                 
127.936 128.008 151.808 289.695 289.787 289.9521020.8821901.987
125 A'  126 A'  127 A'   52 A"  128 A'  129 A'  130 A'  131 A'                 
 --------------------------------------------------------------

          Ground-State Mulliken Net Atomic Charges

     Atom                 Charge (a.u.)
  ----------------------------------------
      1 F                    -0.075186
      2 Br                    0.066904
      3 H                     0.171105
      4 I                     0.224719
      5 C                    -0.209144
      6 C                    -0.178398
  ----------------------------------------
  Sum of atomic charges =     0.000000

 -----------------------------------------------------------------
                    Cartesian Multipole Moments
 -----------------------------------------------------------------
    Charge (ESU x 10^10)
                 0.0000
    Dipole Moment (Debye)
         X      -1.0623      Y       0.5993      Z       0.0000
       Tot       1.2197
    Quadrupole Moments (Debye-Ang)
        XX     -65.0878     XY      -6.1712     YY     -63.9350
        XZ      -0.0000     YZ       0.0000     ZZ     -63.9147
    Octopole Moments (Debye-Ang^2)
       XXX     -38.8630    XXY      -8.0556    XYY      -0.6628
       YYY      14.5045    XXZ       0.0000    XYZ      -0.0000
       YYZ       0.0000    XZZ      -9.3133    YZZ       5.8554
       ZZZ       0.0000
    Hexadecapole Moments (Debye-Ang^3)
      XXXX    -900.8938   XXXY     -26.4054   XXYY    -174.4263
      XYYY     -25.1058   YYYY    -385.1793   XXXZ      -0.0000
      XXYZ      -0.0000   XYYZ       0.0000   YYYZ       0.0000
      XXZZ    -160.8119   XYZZ       4.7161   YYZZ     -81.7308
      XZZZ      -0.0000   YZZZ       0.0000   ZZZZ     -80.2526
 -----------------------------------------------------------------
 Calculating analytic gradient of the SCF energy
 Gradient of SCF Energy
            1           2           3           4           5           6
    1   0.0524589  -0.0530848   0.0625852   0.7585788   0.0074807  -0.8280187
    2  -0.0189014  -0.8071256  -0.0675732   0.7216598   0.0448130   0.1271274
    3   0.0000000  -0.0000000   0.0000000   0.0000000  -0.0000000  -0.0000000
 Max gradient component =       8.280E-01
 RMS gradient           =       3.701E-01
 Gradient time:  CPU 11.60 s  wall 3.00 s
 Geometry Optimization Parameters
   NAtoms,    NIC,     NZ,  NCons,   NDum,   NFix, NCnnct, MaxDiis
        6      32       0       0       0       0       0       0


** GEOMETRY OPTIMIZATION IN DELOCALIZED INTERNAL COORDINATES **
   Searching for a Minimum

   Optimization Cycle:   2

                       Coordinates (Angstroms)
     ATOM                X               Y               Z
      1  F         3.5938851456   -0.1858238998    0.0000000000
      2  Br       -0.1531789006    1.2626448029    0.0000000000
      3  H         2.8831062398   -2.0585099518    0.0000000000
      4  I        -0.9444529608   -0.6747264841    0.0000000000
      5  C         2.3138099067   -0.7753443046    0.0000000000
      6  C         0.4585465313   -0.0685752673    0.0000000000
   Point Group: cs    Number of degrees of freedom:     9


   Energy is  -9669.451535399

 Hessian Updated using BFGS Update

 ** Taking Steepest Descent Step **
 Calculated Step too Large.  Step scaled by  0.336921
 Step Taken.  Stepsize is  0.300000

                             Maximum     Tolerance    Cnvgd?
         Gradient           0.724658      0.000300      NO
         Displacement       0.244153      0.001200      NO
         Energy change     -0.326854      0.000001      NO


 New Cartesian Coordinates Obtained by Inverse Iteration

 Displacement from previous Coordinates is:  0.179054
 ----------------------------------------------------------------
             Standard Nuclear Orientation (Angstroms)
    I     Atom           X                Y                Z
 ----------------------------------------------------------------
    1      F       3.5944276077    -0.1785202854     0.0000000000
    2      Br     -0.1430926615     1.3053704073     0.0000000000
    3      H       2.8825292170    -2.0550233183     0.0000000000
    4      I      -1.0071069608    -0.7098582906     0.0000000000
    5      C       2.3287074260    -0.7820786980     0.0000000000
    6      C       0.4962513334    -0.0802249198     0.0000000000
 ----------------------------------------------------------------
 Molecular Point Group                 Cs    NOp =  2
 Largest Abelian Subgroup              Cs    NOp =  2
 Nuclear Repulsion Energy =   860.3874125393 hartrees
 There are       55 alpha and       55 beta electrons
 Applying Cartesian multipole field
    Component          Value
    ---------          -----
     (2,0,0)        1.00000E-11
     (0,2,0)        2.00000E-11
     (0,0,2)       -3.00000E-11
 Nucleus-field energy     =     0.0000000144 hartrees
 Requested basis set is 6-311++G(d,p)
 There are 66 shells and 183 basis functions
 A cutoff of  1.0D-11 yielded   1816 shell pairs
 There are     14560 function pairs (     16377 Cartesian)
 Smallest overlap matrix eigenvalue = 2.46E-04
 Guess MOs from SCF MO coefficient file

 -----------------------------------------------------------------------
  General SCF calculation program by
  Eric Jon Sundstrom, Paul Horn, Yuezhi Mao, Dmitri Zuev, Alec White,
  David Stuck, Shaama M.S., Shane Yost, Joonho Lee, David Small,
  Daniel Levine, Susi Lehtola, Hugh Burton, Evgeny Epifanovsky
 -----------------------------------------------------------------------
 Exchange:     0.2000 Hartree-Fock + 0.0800 Slater + 0.7200 B88
 Correlation:  0.1900 VWN1RPA + 0.8100 LYP
 Using SG-1 standard quadrature grid
 using 4 threads for integral computing
 -------------------------------------------------------
 OpenMP Integral computing Module                
 Release: version 2.0, May 2017, Q-Chem Inc. Pleasanton 
 -------------------------------------------------------
 -------------------------------------------------------
 OpenMP BLAS3 based DFT computing Module                
 Release: version 1.0, May 2013, Q-Chem Inc. Pittsburgh 
 -------------------------------------------------------
 A restricted SCF calculation will be
 performed using DIIS
 SCF converges when DIIS error is below 1.0e-08
 ---------------------------------------
  Cycle       Energy         DIIS error
 ---------------------------------------
    1   -9669.6637680218      1.85e-03  
    2   -9669.6376029426      2.90e-03  
    3   -9669.6347146923      2.68e-03  
    4   -9669.6693471148      9.96e-04  
    5   -9669.6745056884      1.67e-04  
    6   -9669.6745836600      8.45e-05  
    7   -9669.6746097496      1.92e-05  
    8   -9669.6746109641      2.48e-06  
    9   -9669.6746109941      1.16e-06  
   10   -9669.6746110054      5.67e-07  
   11   -9669.6746110071      1.55e-07  
   12   -9669.6746110078      5.12e-08  
   13   -9669.6746110076      1.36e-08  
   14   -9669.6746110077      3.57e-09  Convergence criterion met
 ---------------------------------------
 SCF time:   CPU 43.99s  wall 11.00s 
 SCF   energy in the final basis set =    -9669.6746110077
 Total energy in the final basis set =    -9669.6746110077

 --------------------------------------------------------------
             Orbital Energies (a.u.) and Symmetries
 --------------------------------------------------------------

 Alpha MOs, Restricted
 -- Occupied --                  
******* -482.88 -176.32 -165.73 -165.73 -165.72  -62.54  -56.36
  1 A'    2 A'    3 A'    4 A'    1 A"    5 A'    6 A'    7 A'                 
-56.357 -56.357 -35.824 -31.316 -31.312 -31.312 -24.724 -22.966
  8 A'    2 A"    9 A'   10 A'    3 A"   11 A'   12 A'   13 A'                 
-22.965 -22.965 -22.963 -22.963 -10.348 -10.282  -8.759  -6.590
  4 A"   14 A'    5 A"   15 A'   16 A'   17 A'   18 A'   19 A'                 
 -6.579  -6.577  -6.384  -4.798  -4.782  -4.782  -2.704  -2.700
 20 A'    6 A"   21 A'   22 A'    7 A"   23 A'   24 A'   25 A'                 
 -2.697  -2.688  -2.688  -2.075  -2.063  -2.061  -2.046  -2.046
  8 A"   26 A'    9 A"   27 A'   28 A'   10 A"   11 A"   29 A'                 
 -1.239  -1.068  -0.746  -0.669  -0.597  -0.513  -0.501  -0.496
 30 A'   31 A'   32 A'   33 A'   34 A'   35 A'   36 A'   12 A"                 
 -0.476  -0.440  -0.428  -0.351  -0.287  -0.214  -0.185
 13 A"   37 A'   38 A'   39 A'   14 A"   15 A"   40 A'                         
 -- Virtual --                   
 -0.116  -0.102  -0.020  -0.002   0.006   0.031   0.043   0.044
 16 A"   41 A'   42 A'   43 A'   44 A'   45 A'   17 A"   46 A'                 
  0.055   0.076   0.081   0.099   0.109   0.109   0.119   0.127
 47 A'   18 A"   48 A'   49 A'   19 A"   50 A'   51 A'   52 A'                 
  0.146   0.186   0.193   0.228   0.232   0.259   0.278   0.298
 53 A'   54 A'   55 A'   56 A'   20 A"   57 A'   21 A"   58 A'                 
  0.305   0.341   0.351   0.359   0.373   0.376   0.418   0.420
 22 A"   59 A'   60 A'   61 A'   23 A"   62 A'   63 A'   24 A"                 
  0.471   0.490   0.505   0.508   0.530   0.541   0.579   0.626
 64 A'   65 A'   25 A"   66 A'   26 A"   67 A'   68 A'   69 A'                 
  0.630   0.667   0.678   0.725   0.762   0.784   0.842   0.878
 27 A"   28 A"   70 A'   71 A'   72 A'   73 A'   74 A'   75 A'                 
  0.985   1.067   1.127   1.216   1.277   1.295   1.304   1.354
 76 A'   77 A'   29 A"   30 A"   78 A'   79 A'   31 A"   80 A'                 
  1.358   1.392   1.416   1.417   1.461   1.536   1.581   1.642
 81 A'   32 A"   82 A'   33 A"   83 A'   34 A"   84 A'   85 A'                 
  1.661   1.684   1.799   1.882   1.936   1.988   2.008   2.057
 35 A"   86 A'   87 A'   88 A'   36 A"   89 A'   90 A'   91 A'                 
  2.153   2.596   2.601   2.652   2.738   2.872   2.949   3.262
 92 A'   93 A'   37 A"   38 A"   94 A'   95 A'   96 A'   97 A'                 
  3.751   3.755   3.899   3.908   3.964   3.969   4.021   4.037
 39 A"   98 A'   40 A"   41 A"   99 A'   42 A"  100 A'  101 A'                 
  4.046   4.088   4.128   4.177   4.322   4.388   4.591   4.608
 43 A"   44 A"  102 A'  103 A'  104 A'  105 A'  106 A'  107 A'                 
  5.989   6.073   6.174   6.260   6.343   6.441   6.753   7.486
 45 A"  108 A'  109 A'   46 A"  110 A'  111 A'  112 A'   47 A"                 
  7.565   7.668  23.317  23.457  27.988  28.333  28.389  28.419
113 A'  114 A'  115 A'  116 A'  117 A'   48 A"  118 A'  119 A'                 
 28.527  28.555  28.556  28.647  28.775  48.002  66.717 127.881
 49 A"  120 A'   50 A"  121 A'  122 A'  123 A'  124 A'   51 A"                 
127.931 127.999 151.777 289.703 289.784 289.9211020.8431901.953
125 A'  126 A'  127 A'   52 A"  128 A'  129 A'  130 A'  131 A'                 

 Beta MOs, Restricted
 -- Occupied --                  
******* -482.88 -176.32 -165.73 -165.73 -165.72  -62.54  -56.36
  1 A'    2 A'    3 A'    4 A'    1 A"    5 A'    6 A'    7 A'                 
-56.357 -56.357 -35.824 -31.316 -31.312 -31.312 -24.724 -22.966
  8 A'    2 A"    9 A'   10 A'    3 A"   11 A'   12 A'   13 A'                 
-22.965 -22.965 -22.963 -22.963 -10.348 -10.282  -8.759  -6.590
  4 A"   14 A'    5 A"   15 A'   16 A'   17 A'   18 A'   19 A'                 
 -6.579  -6.577  -6.384  -4.798  -4.782  -4.782  -2.704  -2.700
 20 A'    6 A"   21 A'   22 A'    7 A"   23 A'   24 A'   25 A'                 
 -2.697  -2.688  -2.688  -2.075  -2.063  -2.061  -2.046  -2.046
  8 A"   26 A'    9 A"   27 A'   28 A'   10 A"   11 A"   29 A'                 
 -1.239  -1.068  -0.746  -0.669  -0.597  -0.513  -0.501  -0.496
 30 A'   31 A'   32 A'   33 A'   34 A'   35 A'   36 A'   12 A"                 
 -0.476  -0.440  -0.428  -0.351  -0.287  -0.214  -0.185
 13 A"   37 A'   38 A'   39 A'   14 A"   15 A"   40 A'                         
 -- Virtual --                   
 -0.116  -0.102  -0.020  -0.002   0.006   0.031   0.043   0.044
 16 A"   41 A'   42 A'   43 A'   44 A'   45 A'   17 A"   46 A'                 
  0.055   0.076   0.081   0.099   0.109   0.109   0.119   0.127
 47 A'   18 A"   48 A'   49 A'   19 A"   50 A'   51 A'   52 A'                 
  0.146   0.186   0.193   0.228   0.232   0.259   0.278   0.298
 53 A'   54 A'   55 A'   56 A'   20 A"   57 A'   21 A"   58 A'                 
  0.305   0.341   0.351   0.359   0.373   0.376   0.418   0.420
 22 A"   59 A'   60 A'   61 A'   23 A"   62 A'   63 A'   24 A"                 
  0.471   0.490   0.505   0.508   0.530   0.541   0.579   0.626
 64 A'   65 A'   25 A"   66 A'   26 A"   67 A'   68 A'   69 A'                 
  0.630   0.667   0.678   0.725   0.762   0.784   0.842   0.878
 27 A"   28 A"   70 A'   71 A'   72 A'   73 A'   74 A'   75 A'                 
  0.985   1.067   1.127   1.216   1.277   1.295   1.304   1.354
 76 A'   77 A'   29 A"   30 A"   78 A'   79 A'   31 A"   80 A'                 
  1.358   1.392   1.416   1.417   1.461   1.536   1.581   1.642
 81 A'   32 A"   82 A'   33 A"   83 A'   34 A"   84 A'   85 A'                 
  1.661   1.684   1.799   1.882   1.936   1.988   2.008   2.057
 35 A"   86 A'   87 A'   88 A'   36 A"   89 A'   90 A'   91 A'                 
  2.153   2.596   2.601   2.652   2.738   2.872   2.949   3.262
 92 A'   93 A'   37 A"   38 A"   94 A'   95 A'   96 A'   97 A'                 
  3.751   3.755   3.899   3.908   3.964   3.969   4.021   4.037
 39 A"   98 A'   40 A"   41 A"   99 A'   42 A"  100 A'  101 A'                 
  4.046   4.088   4.128   4.177   4.322   4.388   4.591   4.608
 43 A"   44 A"  102 A'  103 A'  104 A'  105 A'  106 A'  107 A'                 
  5.989   6.073   6.174   6.260   6.343   6.441   6.753   7.486
 45 A"  108 A'  109 A'   46 A"  110 A'  111 A'  112 A'   47 A"                 
  7.565   7.668  23.317  23.457  27.988  28.333  28.389  28.419
113 A'  114 A'  115 A'  116 A'  117 A'   48 A"  118 A'  119 A'                 
 28.527  28.555  28.556  28.647  28.775  48.002  66.717 127.881
 49 A"  120 A'   50 A"  121 A'  122 A'  123 A'  124 A'   51 A"                 
127.931 127.999 151.777 289.703 289.784 289.9211020.8431901.953
125 A'  126 A'  127 A'   52 A"  128 A'  129 A'  130 A'  131 A'                 
 --------------------------------------------------------------

          Ground-State Mulliken Net Atomic Charges

     Atom                 Charge (a.u.)
  ----------------------------------------
      1 F                    -0.071942
      2 Br                    0.061115
      3 H                     0.171335
      4 I                     0.170248
      5 C                    -0.220409
      6 C                    -0.110347
  ----------------------------------------
  Sum of atomic charges =     0.000000

 -----------------------------------------------------------------
                    Cartesian Multipole Moments
 -----------------------------------------------------------------
    Charge (ESU x 10^10)
                 0.0000
    Dipole Moment (Debye)
         X      -1.0649      Y       0.3801      Z       0.0000
       Tot       1.1307
    Quadrupole Moments (Debye-Ang)
        XX     -64.5249     XY      -5.9731     YY     -63.5009
        XZ      -0.0000     YZ      -0.0000     ZZ     -64.2837
    Octopole Moments (Debye-Ang^2)
       XXX     -35.0649    XXY      -8.3468    XYY       0.6510
       YYY      14.5294    XXZ       0.0000    XYZ       0.0000
       YYZ       0.0000    XZZ      -7.9464    YZZ       6.1469
       ZZZ       0.0000
    Hexadecapole Moments (Debye-Ang^3)
      XXXX    -916.2758   XXXY     -31.9779   XXYY    -180.3455
      XYYY     -31.8127   YYYY    -400.7271   XXXZ      -0.0000
      XXYZ      -0.0000   XYYZ       0.0000   YYYZ       0.0000
      XXZZ    -164.3896   XYZZ       2.5589   YYZZ     -84.5884
      XZZZ      -0.0000   YZZZ      -0.0000   ZZZZ     -80.8910
 -----------------------------------------------------------------
 Calculating analytic gradient of the SCF energy
 Gradient of SCF Energy
            1           2           3           4           5           6
    1   0.0505193  -0.0572080   0.0619709   0.4885195   0.0168740  -0.5606757
    2  -0.0181587  -0.6026711  -0.0682058   0.5103302   0.0419397   0.1367657
    3  -0.0000000   0.0000000   0.0000000   0.0000000   0.0000000  -0.0000000
 Max gradient component =       6.027E-01
 RMS gradient           =       2.595E-01
 Gradient time:  CPU 11.24 s  wall 2.91 s
 Geometry Optimization Parameters
   NAtoms,    NIC,     NZ,  NCons,   NDum,   NFix, NCnnct, MaxDiis
        6      32       0       0       0       0       0       0


** GEOMETRY OPTIMIZATION IN DELOCALIZED INTERNAL COORDINATES **
   Searching for a Minimum

   Optimization Cycle:   3

                       Coordinates (Angstroms)
     ATOM                X               Y               Z
      1  F         3.5944276077   -0.1785202854    0.0000000000
      2  Br       -0.1430926615    1.3053704073    0.0000000000
      3  H         2.8825292170   -2.0550233183    0.0000000000
      4  I        -1.0071069608   -0.7098582906    0.0000000000
      5  C         2.3287074260   -0.7820786980    0.0000000000
      6  C         0.4962513334   -0.0802249198    0.0000000000
   Point Group: cs    Number of degrees of freedom:     9


   Energy is  -9669.674611008

 Hessian Updated using BFGS Update

 ** Taking Steepest Descent Step **
 Calculated Step too Large.  Step scaled by  0.481760
 Step Taken.  Stepsize is  0.300000

                             Maximum     Tolerance    Cnvgd?
         Gradient           0.519517      0.000300      NO
         Displacement       0.250282      0.001200      NO
         Energy change     -0.223076      0.000001      NO


 New Cartesian Coordinates Obtained by Inverse Iteration

 Displacement from previous Coordinates is:  0.176181
 ----------------------------------------------------------------
             Standard Nuclear Orientation (Angstroms)
    I     Atom           X                Y                Z
 ----------------------------------------------------------------
    1      F       3.5825600150    -0.1667123724     0.0000000000
    2      Br     -0.1236335144     1.3502628488     0.0000000000
    3      H       2.8683608136    -2.0470835216     0.0000000000
    4      I      -1.0503161191    -0.7520582347     0.0000000000
    5      C       2.3366273676    -0.7888908986     0.0000000000
    6      C       0.5381173993    -0.0958529262     0.0000000000
 ----------------------------------------------------------------
 Molecular Point Group                 Cs    NOp =  2
 Largest Abelian Subgroup              Cs    NOp =  2
 Nuclear Repulsion Energy =   830.9045502627 hartrees
 There are       55 alpha and       55 beta electrons
 Applying Cartesian multipole field
    Component          Value
    ---------          -----
     (2,0,0)        1.00000E-11
     (0,2,0)        2.00000E-11
     (0,0,2)       -3.00000E-11
 Nucleus-field energy     =     0.0000000150 hartrees
 Requested basis set is 6-311++G(d,p)
 There are 66 shells and 183 basis functions
 A cutoff of  1.0D-11 yielded   1809 shell pairs
 There are     14535 function pairs (     16350 Cartesian)
 Smallest overlap matrix eigenvalue = 2.44E-04
 Guess MOs from SCF MO coefficient file

 -----------------------------------------------------------------------
  General SCF calculation program by
  Eric Jon Sundstrom, Paul Horn, Yuezhi Mao, Dmitri Zuev, Alec White,
  David Stuck, Shaama M.S., Shane Yost, Joonho Lee, David Small,
  Daniel Levine, Susi Lehtola, Hugh Burton, Evgeny Epifanovsky
 -----------------------------------------------------------------------
 Exchange:     0.2000 Hartree-Fock + 0.0800 Slater + 0.7200 B88
 Correlation:  0.1900 VWN1RPA + 0.8100 LYP
 Using SG-1 standard quadrature grid
 using 4 threads for integral computing
 -------------------------------------------------------
 OpenMP Integral computing Module                
 Release: version 2.0, May 2017, Q-Chem Inc. Pleasanton 
 -------------------------------------------------------
 -------------------------------------------------------
 OpenMP BLAS3 based DFT computing Module                
 Release: version 1.0, May 2013, Q-Chem Inc. Pittsburgh 
 -------------------------------------------------------
 A restricted SCF calculation will be
 performed using DIIS
 SCF converges when DIIS error is below 1.0e-08
 ---------------------------------------
  Cycle       Energy         DIIS error
 ---------------------------------------
    1   -9669.8263259147      1.48e-03  
    2   -9669.8113371188      2.28e-03  
    3   -9669.8117771133      2.04e-03  
    4   -9669.8312978549      7.49e-04  
    5   -9669.8342019682      1.17e-04  
    6   -9669.8342437493      5.60e-05  
    7   -9669.8342545883      1.26e-05  
    8   -9669.8342550769      1.86e-06  
    9   -9669.8342550978      6.31e-07  
   10   -9669.8342551011      1.70e-07  
   11   -9669.8342551015      8.54e-08  
   12   -9669.8342551016      2.96e-08  
   13   -9669.8342551015      6.20e-09  Convergence criterion met
 ---------------------------------------
 SCF time:   CPU 40.41s  wall 11.00s 
 SCF   energy in the final basis set =    -9669.8342551015
 Total energy in the final basis set =    -9669.8342551015

 --------------------------------------------------------------
             Orbital Energies (a.u.) and Symmetries
 --------------------------------------------------------------

 Alpha MOs, Restricted
 -- Occupied --                  
******* -482.88 -176.32 -165.73 -165.72 -165.72  -62.53  -56.35
  1 A'    2 A'    3 A'    4 A'    1 A"    5 A'    6 A'    7 A'                 
-56.349 -56.349 -35.822 -31.313 -31.310 -31.309 -24.725 -22.964
  2 A"    8 A'    9 A'   10 A'    3 A"   11 A'   12 A'   13 A'                 
-22.963 -22.963 -22.960 -22.960 -10.348 -10.288  -8.748  -6.580
  4 A"   14 A'    5 A"   15 A'   16 A'   17 A'   18 A'   19 A'                 
 -6.568  -6.566  -6.378  -4.792  -4.776  -4.776  -2.692  -2.688
 20 A'    6 A"   21 A'   22 A'    7 A"   23 A'   24 A'   25 A'                 
 -2.687  -2.677  -2.677  -2.065  -2.055  -2.054  -2.040  -2.040
  8 A"   26 A'    9 A"   27 A'   28 A'   10 A"   11 A"   29 A'                 
 -1.244  -1.020  -0.735  -0.671  -0.590  -0.507  -0.505  -0.482
 30 A'   31 A'   32 A'   33 A'   34 A'   35 A'   36 A'   12 A"                 
 -0.464  -0.436  -0.421  -0.353  -0.286  -0.216  -0.197
 13 A"   37 A'   38 A'   39 A'   14 A"   15 A"   40 A'                         
 -- Virtual --                   
 -0.112  -0.093  -0.021  -0.001   0.008   0.030   0.043   0.046
 16 A"   41 A'   42 A'   43 A'   44 A'   45 A'   46 A'   17 A"                 
  0.053   0.076   0.085   0.094   0.108   0.112   0.119   0.125
 47 A'   18 A"   48 A'   49 A'   50 A'   19 A"   51 A'   52 A'                 
  0.145   0.190   0.196   0.222   0.229   0.256   0.276   0.298
 53 A'   54 A'   55 A'   56 A'   20 A"   57 A'   21 A"   58 A'                 
  0.316   0.338   0.348   0.358   0.374   0.382   0.415   0.423
 22 A"   59 A'   60 A'   61 A'   62 A'   23 A"   24 A"   63 A'                 
  0.470   0.487   0.498   0.513   0.527   0.527   0.579   0.617
 64 A'   65 A'   66 A'   25 A"   67 A'   26 A"   68 A'   69 A'                 
  0.629   0.649   0.670   0.738   0.756   0.785   0.814   0.876
 27 A"   28 A"   70 A'   71 A'   72 A'   73 A'   74 A'   75 A'                 
  0.956   1.038   1.120   1.211   1.279   1.294   1.304   1.356
 76 A'   77 A'   29 A"   30 A"   78 A'   79 A'   31 A"   80 A'                 
  1.380   1.393   1.409   1.419   1.467   1.534   1.584   1.647
 81 A'   32 A"   33 A"   82 A'   83 A'   34 A"   84 A'   85 A'                 
  1.676   1.681   1.809   1.882   1.951   2.003   2.033   2.051
 35 A"   86 A'   87 A'   88 A'   36 A"   89 A'   90 A'   91 A'                 
  2.169   2.598   2.603   2.661   2.731   2.850   2.959   3.298
 92 A'   37 A"   93 A'   38 A"   94 A'   95 A'   96 A'   97 A'                 
  3.750   3.753   3.894   3.914   3.973   3.975   4.015   4.031
 39 A"   98 A'   40 A"   41 A"   99 A'   42 A"  100 A'  101 A'                 
  4.048   4.098   4.118   4.214   4.270   4.326   4.572   4.612
 43 A"   44 A"  102 A'  103 A'  104 A'  105 A'  106 A'  107 A'                 
  5.988   6.068   6.163   6.257   6.341   6.447   6.724   7.498
 45 A"  108 A'  109 A'   46 A"  110 A'  111 A'  112 A'   47 A"                 
  7.566   7.653  23.327  23.395  27.960  28.332  28.387  28.420
113 A'  114 A'  115 A'  116 A'  117 A'   48 A"  118 A'  119 A'                 
 28.528  28.554  28.556  28.635  28.733  47.978  66.715 127.879
 49 A"  120 A'   50 A"  121 A'  122 A'  123 A'  124 A'   51 A"                 
127.927 127.987 151.749 289.711 289.781 289.8961020.8071901.921
125 A'  126 A'  127 A'   52 A"  128 A'  129 A'  130 A'  131 A'                 

 Beta MOs, Restricted
 -- Occupied --                  
******* -482.88 -176.32 -165.73 -165.72 -165.72  -62.53  -56.35
  1 A'    2 A'    3 A'    4 A'    1 A"    5 A'    6 A'    7 A'                 
-56.349 -56.349 -35.822 -31.313 -31.310 -31.309 -24.725 -22.964
  2 A"    8 A'    9 A'   10 A'    3 A"   11 A'   12 A'   13 A'                 
-22.963 -22.963 -22.960 -22.960 -10.348 -10.288  -8.748  -6.580
  4 A"   14 A'    5 A"   15 A'   16 A'   17 A'   18 A'   19 A'                 
 -6.568  -6.566  -6.378  -4.792  -4.776  -4.776  -2.692  -2.688
 20 A'    6 A"   21 A'   22 A'    7 A"   23 A'   24 A'   25 A'                 
 -2.687  -2.677  -2.677  -2.065  -2.055  -2.054  -2.040  -2.040
  8 A"   26 A'    9 A"   27 A'   28 A'   10 A"   11 A"   29 A'                 
 -1.244  -1.020  -0.735  -0.671  -0.590  -0.507  -0.505  -0.482
 30 A'   31 A'   32 A'   33 A'   34 A'   35 A'   36 A'   12 A"                 
 -0.464  -0.436  -0.421  -0.353  -0.286  -0.216  -0.197
 13 A"   37 A'   38 A'   39 A'   14 A"   15 A"   40 A'                         
 -- Virtual --                   
 -0.112  -0.093  -0.021  -0.001   0.008   0.030   0.043   0.046
 16 A"   41 A'   42 A'   43 A'   44 A'   45 A'   46 A'   17 A"                 
  0.053   0.076   0.085   0.094   0.108   0.112   0.119   0.125
 47 A'   18 A"   48 A'   49 A'   50 A'   19 A"   51 A'   52 A'                 
  0.145   0.190   0.196   0.222   0.229   0.256   0.276   0.298
 53 A'   54 A'   55 A'   56 A'   20 A"   57 A'   21 A"   58 A'                 
  0.316   0.338   0.348   0.358   0.374   0.382   0.415   0.423
 22 A"   59 A'   60 A'   61 A'   62 A'   23 A"   24 A"   63 A'                 
  0.470   0.487   0.498   0.513   0.527   0.527   0.579   0.617
 64 A'   65 A'   66 A'   25 A"   67 A'   26 A"   68 A'   69 A'                 
  0.629   0.649   0.670   0.738   0.756   0.785   0.814   0.876
 27 A"   28 A"   70 A'   71 A'   72 A'   73 A'   74 A'   75 A'                 
  0.956   1.038   1.120   1.211   1.279   1.294   1.304   1.356
 76 A'   77 A'   29 A"   30 A"   78 A'   79 A'   31 A"   80 A'                 
  1.380   1.393   1.409   1.419   1.467   1.534   1.584   1.647
 81 A'   32 A"   33 A"   82 A'   83 A'   34 A"   84 A'   85 A'                 
  1.676   1.681   1.809   1.882   1.951   2.003   2.033   2.051
 35 A"   86 A'   87 A'   88 A'   36 A"   89 A'   90 A'   91 A'                 
  2.169   2.598   2.603   2.661   2.731   2.850   2.959   3.298
 92 A'   37 A"   93 A'   38 A"   94 A'   95 A'   96 A'   97 A'                 
  3.750   3.753   3.894   3.914   3.973   3.975   4.015   4.031
 39 A"   98 A'   40 A"   41 A"   99 A'   42 A"  100 A'  101 A'                 
  4.048   4.098   4.118   4.214   4.270   4.326   4.572   4.612
 43 A"   44 A"  102 A'  103 A'  104 A'  105 A'  106 A'  107 A'                 
  5.988   6.068   6.163   6.257   6.341   6.447   6.724   7.498
 45 A"  108 A'  109 A'   46 A"  110 A'  111 A'  112 A'   47 A"                 
  7.566   7.653  23.327  23.395  27.960  28.332  28.387  28.420
113 A'  114 A'  115 A'  116 A'  117 A'   48 A"  118 A'  119 A'                 
 28.528  28.554  28.556  28.635  28.733  47.978  66.715 127.879
 49 A"  120 A'   50 A"  121 A'  122 A'  123 A'  124 A'   51 A"                 
127.927 127.987 151.749 289.711 289.781 289.8961020.8071901.921
125 A'  126 A'  127 A'   52 A"  128 A'  129 A'  130 A'  131 A'                 
 --------------------------------------------------------------

          Ground-State Mulliken Net Atomic Charges

     Atom                 Charge (a.u.)
  ----------------------------------------
      1 F                    -0.067179
      2 Br                    0.048047
      3 H                     0.172386
      4 I                     0.144931
      5 C                    -0.229586
      6 C                    -0.068599
  ----------------------------------------
  Sum of atomic charges =     0.000000

 -----------------------------------------------------------------
                    Cartesian Multipole Moments
 -----------------------------------------------------------------
    Charge (ESU x 10^10)
                 0.0000
    Dipole Moment (Debye)
         X      -1.0272      Y       0.1192      Z       0.0000
       Tot       1.0341
    Quadrupole Moments (Debye-Ang)
        XX     -63.8868     XY      -5.7616     YY     -63.1037
        XZ       0.0000     YZ       0.0000     ZZ     -64.6065
    Octopole Moments (Debye-Ang^2)
       XXX     -32.6105    XXY      -8.6051    XYY       1.2030
       YYY      15.1159    XXZ       0.0000    XYZ      -0.0000
       YYZ       0.0000    XZZ      -7.0971    YZZ       6.4631
       ZZZ       0.0000
    Hexadecapole Moments (Debye-Ang^3)
      XXXX    -920.3566   XXXY     -38.0935   XXYY    -185.5390
      XYYY     -39.1696   YYYY    -419.6347   XXXZ       0.0000
      XXYZ      -0.0000   XYYZ       0.0000   YYYZ       0.0000
      XXZZ    -166.1448   XYZZ       0.0080   YYZZ     -88.1001
      XZZZ       0.0000   YZZZ       0.0000   ZZZZ     -81.5138
 -----------------------------------------------------------------
 Calculating analytic gradient of the SCF energy
 Gradient of SCF Energy
            1           2           3           4           5           6
    1   0.0475538  -0.0606403   0.0604991   0.3243248   0.0280643  -0.3998017
    2  -0.0171451  -0.4394479  -0.0684979   0.3697185   0.0380103   0.1173620
    3   0.0000000   0.0000000  -0.0000000  -0.0000000  -0.0000000   0.0000000
 Max gradient component =       4.394E-01
 RMS gradient           =       1.864E-01
 Gradient time:  CPU 11.14 s  wall 2.89 s
 Geometry Optimization Parameters
   NAtoms,    NIC,     NZ,  NCons,   NDum,   NFix, NCnnct, MaxDiis
        6      32       0       0       0       0       0       0


** GEOMETRY OPTIMIZATION IN DELOCALIZED INTERNAL COORDINATES **
   Searching for a Minimum

   Optimization Cycle:   4

                       Coordinates (Angstroms)
     ATOM                X               Y               Z
      1  F         3.5825600150   -0.1667123724    0.0000000000
      2  Br       -0.1236335144    1.3502628488    0.0000000000
      3  H         2.8683608136   -2.0470835216    0.0000000000
      4  I        -1.0503161191   -0.7520582347    0.0000000000
      5  C         2.3366273676   -0.7888908986    0.0000000000
      6  C         0.5381173993   -0.0958529262    0.0000000000
   Point Group: cs    Number of degrees of freedom:     9


   Energy is  -9669.834255101

 Hessian Updated using BFGS Update

 ** Taking Steepest Descent Step **
 Calculated Step too Large.  Step scaled by  0.660637
 Step Taken.  Stepsize is  0.300000

                             Maximum     Tolerance    Cnvgd?
         Gradient           0.374397      0.000300      NO
         Displacement       0.247341      0.001200      NO
         Energy change     -0.159644      0.000001      NO


 New Cartesian Coordinates Obtained by Inverse Iteration

 Displacement from previous Coordinates is:  0.196498
 ----------------------------------------------------------------
             Standard Nuclear Orientation (Angstroms)
    I     Atom           X                Y                Z
 ----------------------------------------------------------------
    1      F       3.5552735056    -0.1487570833     0.0000000000
    2      Br     -0.0879778264     1.3916783369     0.0000000000
    3      H       2.8379364674    -2.0320752173     0.0000000000
    4      I      -1.0740935521    -0.8009118935     0.0000000000
    5      C       2.3352346646    -0.7946578414     0.0000000000
    6      C       0.5853427029    -0.1156114062     0.0000000000
 ----------------------------------------------------------------
 Molecular Point Group                 Cs    NOp =  2
 Largest Abelian Subgroup              Cs    NOp =  2
 Nuclear Repulsion Energy =   806.1261023298 hartrees
 There are       55 alpha and       55 beta electrons
 Applying Cartesian multipole field
    Component          Value
    ---------          -----
     (2,0,0)        1.00000E-11
     (0,2,0)        2.00000E-11
     (0,0,2)       -3.00000E-11
 Nucleus-field energy     =     0.0000000156 hartrees
 Requested basis set is 6-311++G(d,p)
 There are 66 shells and 183 basis functions
 A cutoff of  1.0D-11 yielded   1798 shell pairs
 There are     14478 function pairs (     16287 Cartesian)
 Smallest overlap matrix eigenvalue = 2.27E-04
 Guess MOs from SCF MO coefficient file

 -----------------------------------------------------------------------
  General SCF calculation program by
  Eric Jon Sundstrom, Paul Horn, Yuezhi Mao, Dmitri Zuev, Alec White,
  David Stuck, Shaama M.S., Shane Yost, Joonho Lee, David Small,
  Daniel Levine, Susi Lehtola, Hugh Burton, Evgeny Epifanovsky
 -----------------------------------------------------------------------
 Exchange:     0.2000 Hartree-Fock + 0.0800 Slater + 0.7200 B88
 Correlation:  0.1900 VWN1RPA + 0.8100 LYP
 Using SG-1 standard quadrature grid
 using 4 threads for integral computing
 -------------------------------------------------------
 OpenMP Integral computing Module                
 Release: version 2.0, May 2017, Q-Chem Inc. Pleasanton 
 -------------------------------------------------------
 -------------------------------------------------------
 OpenMP BLAS3 based DFT computing Module                
 Release: version 1.0, May 2013, Q-Chem Inc. Pittsburgh 
 -------------------------------------------------------
 A restricted SCF calculation will be
 performed using DIIS
 SCF converges when DIIS error is below 1.0e-08
 ---------------------------------------
  Cycle       Energy         DIIS error
 ---------------------------------------
    1   -9669.9458097070      1.21e-03  
    2   -9669.9387554860      1.73e-03  
    3   -9669.9388759418      1.58e-03  
    4   -9669.9502842915      5.50e-04  
    5   -9669.9518211821      8.19e-05  
    6   -9669.9518439166      3.79e-05  
    7   -9669.9518487578      9.27e-06  
    8   -9669.9518489883      1.66e-06  
    9   -9669.9518490037      4.12e-07  
   10   -9669.9518490047      1.44e-07  
   11   -9669.9518490048      3.02e-08  
   12   -9669.9518490048      1.11e-08  
   13   -9669.9518490049      2.60e-09  Convergence criterion met
 ---------------------------------------
 SCF time:   CPU 39.93s  wall 11.00s 
 SCF   energy in the final basis set =    -9669.9518490049
 Total energy in the final basis set =    -9669.9518490049

 --------------------------------------------------------------
             Orbital Energies (a.u.) and Symmetries
 --------------------------------------------------------------

 Alpha MOs, Restricted
 -- Occupied --                  
******* -482.87 -176.32 -165.72 -165.72 -165.72  -62.53  -56.35
  1 A'    2 A'    3 A'    4 A'    1 A"    5 A'    6 A'    7 A'                 
-56.342 -56.342 -35.820 -31.312 -31.308 -31.307 -24.728 -22.963
  2 A"    8 A'    9 A'   10 A'    3 A"   11 A'   12 A'   13 A'                 
-22.962 -22.961 -22.958 -22.958 -10.347 -10.293  -8.740  -6.571
  4 A"   14 A'    5 A"   15 A'   16 A'   17 A'   18 A'   19 A'                 
 -6.558  -6.558  -6.374  -4.788  -4.772  -4.772  -2.683  -2.679
 20 A'    6 A"   21 A'   22 A'    7 A"   23 A'   24 A'   25 A'                 
 -2.678  -2.668  -2.668  -2.058  -2.050  -2.050  -2.036  -2.036
  8 A"   26 A'    9 A"   27 A'   28 A'   10 A"   11 A"   29 A'                 
 -1.249  -0.978  -0.728  -0.676  -0.585  -0.511  -0.505  -0.485
 30 A'   31 A'   32 A'   33 A'   34 A'   35 A'   36 A'   12 A"                 
 -0.440  -0.430  -0.413  -0.355  -0.286  -0.220  -0.209
 13 A"   37 A'   38 A'   39 A'   14 A"   15 A"   40 A'                         
 -- Virtual --                   
 -0.107  -0.081  -0.023   0.000   0.011   0.027   0.042   0.048
 16 A"   41 A'   42 A'   43 A'   44 A'   45 A'   46 A'   17 A"                 
  0.055   0.076   0.085   0.092   0.109   0.114   0.119   0.125
 47 A'   18 A"   48 A'   49 A'   50 A'   19 A"   51 A'   52 A'                 
  0.146   0.194   0.199   0.219   0.227   0.253   0.274   0.296
 53 A'   54 A'   55 A'   56 A'   20 A"   57 A'   21 A"   58 A'                 
  0.326   0.333   0.351   0.358   0.374   0.391   0.411   0.428
 22 A"   59 A'   60 A'   61 A'   62 A'   23 A"   24 A"   63 A'                 
  0.464   0.487   0.489   0.515   0.519   0.524   0.584   0.609
 64 A'   65 A'   66 A'   67 A'   25 A"   26 A"   68 A'   69 A'                 
  0.627   0.636   0.660   0.739   0.758   0.786   0.798   0.866
 27 A"   28 A"   70 A'   71 A'   72 A'   73 A'   74 A'   75 A'                 
  0.940   1.013   1.112   1.204   1.284   1.295   1.301   1.362
 76 A'   77 A'   29 A"   30 A"   78 A'   79 A'   31 A"   80 A'                 
  1.387   1.397   1.407   1.423   1.473   1.538   1.590   1.658
 32 A"   81 A'   33 A"   82 A'   83 A'   34 A"   84 A'   85 A'                 
  1.681   1.699   1.821   1.878   1.964   2.011   2.031   2.088
 86 A'   35 A"   87 A'   88 A'   36 A"   89 A'   90 A'   91 A'                 
  2.196   2.594   2.614   2.672   2.727   2.836   2.978   3.353
 92 A'   37 A"   93 A'   38 A"   94 A'   95 A'   96 A'   97 A'                 
  3.748   3.752   3.895   3.921   3.978   3.984   4.002   4.022
 39 A"   98 A'   40 A"   41 A"   42 A"   99 A'  100 A'  101 A'                 
  4.050   4.098   4.101   4.213   4.276   4.324   4.537   4.633
 43 A"   44 A"  102 A'  103 A'  104 A'  105 A'  106 A'  107 A'                 
  5.987   6.062   6.148   6.254   6.339   6.458   6.703   7.508
 45 A"  108 A'  109 A'   46 A"  110 A'  111 A'  112 A'   47 A"                 
  7.568   7.643  23.335  23.366  27.935  28.332  28.384  28.417
113 A'  114 A'  115 A'  116 A'  117 A'   48 A"  118 A'  119 A'                 
 28.528  28.553  28.555  28.625  28.710  47.958  66.713 127.878
 49 A"  120 A'   50 A"  121 A'  122 A'  123 A'  124 A'   51 A"                 
127.922 127.974 151.725 289.718 289.778 289.8801020.7771901.894
125 A'  126 A'  127 A'   52 A"  128 A'  129 A'  130 A'  131 A'                 

 Beta MOs, Restricted
 -- Occupied --                  
******* -482.87 -176.32 -165.72 -165.72 -165.72  -62.53  -56.35
  1 A'    2 A'    3 A'    4 A'    1 A"    5 A'    6 A'    7 A'                 
-56.342 -56.342 -35.820 -31.312 -31.308 -31.307 -24.728 -22.963
  2 A"    8 A'    9 A'   10 A'    3 A"   11 A'   12 A'   13 A'                 
-22.962 -22.961 -22.958 -22.958 -10.347 -10.293  -8.740  -6.571
  4 A"   14 A'    5 A"   15 A'   16 A'   17 A'   18 A'   19 A'                 
 -6.558  -6.558  -6.374  -4.788  -4.772  -4.772  -2.683  -2.679
 20 A'    6 A"   21 A'   22 A'    7 A"   23 A'   24 A'   25 A'                 
 -2.678  -2.668  -2.668  -2.058  -2.050  -2.050  -2.036  -2.036
  8 A"   26 A'    9 A"   27 A'   28 A'   10 A"   11 A"   29 A'                 
 -1.249  -0.978  -0.728  -0.676  -0.585  -0.511  -0.505  -0.485
 30 A'   31 A'   32 A'   33 A'   34 A'   35 A'   36 A'   12 A"                 
 -0.440  -0.430  -0.413  -0.355  -0.286  -0.220  -0.209
 13 A"   37 A'   38 A'   39 A'   14 A"   15 A"   40 A'                         
 -- Virtual --                   
 -0.107  -0.081  -0.023   0.000   0.011   0.027   0.042   0.048
 16 A"   41 A'   42 A'   43 A'   44 A'   45 A'   46 A'   17 A"                 
  0.055   0.076   0.085   0.092   0.109   0.114   0.119   0.125
 47 A'   18 A"   48 A'   49 A'   50 A'   19 A"   51 A'   52 A'                 
  0.146   0.194   0.199   0.219   0.227   0.253   0.274   0.296
 53 A'   54 A'   55 A'   56 A'   20 A"   57 A'   21 A"   58 A'                 
  0.326   0.333   0.351   0.358   0.374   0.391   0.411   0.428
 22 A"   59 A'   60 A'   61 A'   62 A'   23 A"   24 A"   63 A'                 
  0.464   0.487   0.489   0.515   0.519   0.524   0.584   0.609
 64 A'   65 A'   66 A'   67 A'   25 A"   26 A"   68 A'   69 A'                 
  0.627   0.636   0.660   0.739   0.758   0.786   0.798   0.866
 27 A"   28 A"   70 A'   71 A'   72 A'   73 A'   74 A'   75 A'                 
  0.940   1.013   1.112   1.204   1.284   1.295   1.301   1.362
 76 A'   77 A'   29 A"   30 A"   78 A'   79 A'   31 A"   80 A'                 
  1.387   1.397   1.407   1.423   1.473   1.538   1.590   1.658
 32 A"   81 A'   33 A"   82 A'   83 A'   34 A"   84 A'   85 A'                 
  1.681   1.699   1.821   1.878   1.964   2.011   2.031   2.088
 86 A'   35 A"   87 A'   88 A'   36 A"   89 A'   90 A'   91 A'                 
  2.196   2.594   2.614   2.672   2.727   2.836   2.978   3.353
 92 A'   37 A"   93 A'   38 A"   94 A'   95 A'   96 A'   97 A'                 
  3.748   3.752   3.895   3.921   3.978   3.984   4.002   4.022
 39 A"   98 A'   40 A"   41 A"   42 A"   99 A'  100 A'  101 A'                 
  4.050   4.098   4.101   4.213   4.276   4.324   4.537   4.633
 43 A"   44 A"  102 A'  103 A'  104 A'  105 A'  106 A'  107 A'                 
  5.987   6.062   6.148   6.254   6.339   6.458   6.703   7.508
 45 A"  108 A'  109 A'   46 A"  110 A'  111 A'  112 A'   47 A"                 
  7.568   7.643  23.335  23.366  27.935  28.332  28.384  28.417
113 A'  114 A'  115 A'  116 A'  117 A'   48 A"  118 A'  119 A'                 
 28.528  28.553  28.555  28.625  28.710  47.958  66.713 127.878
 49 A"  120 A'   50 A"  121 A'  122 A'  123 A'  124 A'   51 A"                 
127.922 127.974 151.725 289.718 289.778 289.8801020.7771901.894
125 A'  126 A'  127 A'   52 A"  128 A'  129 A'  130 A'  131 A'                 
 --------------------------------------------------------------

          Ground-State Mulliken Net Atomic Charges

     Atom                 Charge (a.u.)
  ----------------------------------------
      1 F                    -0.062090
      2 Br                    0.032156
      3 H                     0.174005
      4 I                     0.133742
      5 C                    -0.236805
      6 C                    -0.041008
  ----------------------------------------
  Sum of atomic charges =     0.000000

 -----------------------------------------------------------------
                    Cartesian Multipole Moments
 -----------------------------------------------------------------
    Charge (ESU x 10^10)
                 0.0000
    Dipole Moment (Debye)
         X      -0.9316      Y      -0.1462      Z       0.0000
       Tot       0.9430
    Quadrupole Moments (Debye-Ang)
        XX     -63.2735     XY      -5.5205     YY     -62.7316
        XZ       0.0000     YZ       0.0000     ZZ     -64.8582
    Octopole Moments (Debye-Ang^2)
       XXX     -31.7642    XXY      -8.6770    XYY       0.9253
       YYY      16.6069    XXZ      -0.0000    XYZ       0.0000
       YYZ      -0.0000    XZZ      -6.8236    YZZ       6.9211
       ZZZ       0.0000
    Hexadecapole Moments (Debye-Ang^3)
      XXXX    -912.5039   XXXY     -45.1549   XXYY    -189.6771
      XYYY     -47.5761   YYYY    -440.3247   XXXZ       0.0000
      XXYZ       0.0000   XYYZ       0.0000   YYYZ       0.0000
      XXZZ    -165.7483   XYZZ      -3.1682   YYZZ     -91.9756
      XZZZ       0.0000   YZZZ       0.0000   ZZZZ     -82.0427
 -----------------------------------------------------------------
 Calculating analytic gradient of the SCF energy
 Gradient of SCF Energy
            1           2           3           4           5           6
    1   0.0430344  -0.0611732   0.0578266   0.2081930   0.0420247  -0.2899055
    2  -0.0160442  -0.3147968  -0.0679163   0.2656162   0.0328737   0.1002674
    3   0.0000000   0.0000000   0.0000000  -0.0000000  -0.0000000  -0.0000000
 Max gradient component =       3.148E-01
 RMS gradient           =       1.341E-01
 Gradient time:  CPU 10.86 s  wall 2.82 s
 Geometry Optimization Parameters
   NAtoms,    NIC,     NZ,  NCons,   NDum,   NFix, NCnnct, MaxDiis
        6      32       0       0       0       0       0       0

 Cartesian Hessian Update
 Hessian Updated using BFGS Update


** GEOMETRY OPTIMIZATION IN DELOCALIZED INTERNAL COORDINATES **
   Searching for a Minimum

   Optimization Cycle:   5

                       Coordinates (Angstroms)
     ATOM                X               Y               Z
      1  F         3.5552735056   -0.1487570833    0.0000000000
      2  Br       -0.0879778264    1.3916783369    0.0000000000
      3  H         2.8379364674   -2.0320752173    0.0000000000
      4  I        -1.0740935521   -0.8009118935    0.0000000000
      5  C         2.3352346646   -0.7946578414    0.0000000000
      6  C         0.5853427029   -0.1156114062    0.0000000000
   Point Group: cs    Number of degrees of freedom:     9


   Energy is  -9669.951849005

 Hessian Updated using BFGS Update

  9 Hessian modes will be used to form the next step
  Hessian Eigenvalues:
     0.082778    0.137382    0.159907    0.219064    0.249819    0.323498
     0.430647    0.604026    1.096838

 Minimum Search - Taking Simple RFO Step
 Searching for Lamda that Minimizes Along All modes
 Value Taken    Lamda =  -0.24468823
 Calculated Step too Large.  Step scaled by  0.393000
 Step Taken.  Stepsize is  0.300000

                             Maximum     Tolerance    Cnvgd?
         Gradient           0.264851      0.000300      NO
         Displacement       0.173992      0.001200      NO
         Energy change     -0.117594      0.000001      NO


 New Cartesian Coordinates Obtained by Inverse Iteration

 Displacement from previous Coordinates is:  0.342737
 ----------------------------------------------------------------
             Standard Nuclear Orientation (Angstroms)
    I     Atom           X                Y                Z
 ----------------------------------------------------------------
    1      F       3.4859962428    -0.1122482863     0.0000000000
    2      Br     -0.0023055274     1.4018720312     0.0000000000
    3      H       2.7569792361    -1.9923567753     0.0000000000
    4      I      -1.0388847308    -0.8565668356     0.0000000000
    5      C       2.2983603203    -0.7922804766     0.0000000000
    6      C       0.6515704210    -0.1487547621     0.0000000000
 ----------------------------------------------------------------
 Molecular Point Group                 Cs    NOp =  2
 Largest Abelian Subgroup              Cs    NOp =  2
 Nuclear Repulsion Energy =   796.1469640132 hartrees
 There are       55 alpha and       55 beta electrons
 Applying Cartesian multipole field
    Component          Value
    ---------          -----
     (2,0,0)        1.00000E-11
     (0,2,0)        2.00000E-11
     (0,0,2)       -3.00000E-11
 Nucleus-field energy     =     0.0000000157 hartrees
 Requested basis set is 6-311++G(d,p)
 There are 66 shells and 183 basis functions
 A cutoff of  1.0D-11 yielded   1794 shell pairs
 There are     14444 function pairs (     16248 Cartesian)
 Smallest overlap matrix eigenvalue = 1.68E-04
 Guess MOs from SCF MO coefficient file

 -----------------------------------------------------------------------
  General SCF calculation program by
  Eric Jon Sundstrom, Paul Horn, Yuezhi Mao, Dmitri Zuev, Alec White,
  David Stuck, Shaama M.S., Shane Yost, Joonho Lee, David Small,
  Daniel Levine, Susi Lehtola, Hugh Burton, Evgeny Epifanovsky
 -----------------------------------------------------------------------
 Exchange:     0.2000 Hartree-Fock + 0.0800 Slater + 0.7200 B88
 Correlation:  0.1900 VWN1RPA + 0.8100 LYP
 Using SG-1 standard quadrature grid
 using 4 threads for integral computing
 -------------------------------------------------------
 OpenMP Integral computing Module                
 Release: version 2.0, May 2017, Q-Chem Inc. Pleasanton 
 -------------------------------------------------------
 -------------------------------------------------------
 OpenMP BLAS3 based DFT computing Module                
 Release: version 1.0, May 2013, Q-Chem Inc. Pittsburgh 
 -------------------------------------------------------
 A restricted SCF calculation will be
 performed using DIIS
 SCF converges when DIIS error is below 1.0e-08
 ---------------------------------------
  Cycle       Energy         DIIS error
 ---------------------------------------
    1   -9670.0384601159      9.31e-04  
    2   -9670.0400775529      8.16e-04  
    3   -9670.0356271601      1.21e-03  
    4   -9670.0428451510      2.26e-04  
    5   -9670.0430295131      5.19e-05  
    6   -9670.0430378868      1.14e-05  
    7   -9670.0430381816      4.52e-06  
    8   -9670.0430382476      1.80e-06  
    9   -9670.0430382645      3.04e-07  
   10   -9670.0430382648      1.01e-07  
   11   -9670.0430382648      1.73e-08  
   12   -9670.0430382648      8.37e-09  Convergence criterion met
 ---------------------------------------
 SCF time:   CPU 37.03s  wall 10.00s 
 SCF   energy in the final basis set =    -9670.0430382648
 Total energy in the final basis set =    -9670.0430382648

 --------------------------------------------------------------
             Orbital Energies (a.u.) and Symmetries
 --------------------------------------------------------------

 Alpha MOs, Restricted
 -- Occupied --                  
******* -482.87 -176.32 -165.72 -165.72 -165.72  -62.52  -56.34
  1 A'    2 A'    3 A'    4 A'    1 A"    5 A'    6 A'    7 A'                 
-56.337 -56.337 -35.819 -31.311 -31.306 -31.306 -24.727 -22.962
  2 A"    8 A'    9 A'   10 A'    3 A"   11 A'   12 A'   13 A'                 
-22.960 -22.960 -22.957 -22.957 -10.341 -10.294  -8.733  -6.565
  4 A"   14 A'    5 A"   15 A'   16 A'   17 A'   18 A'   19 A'                 
 -6.552  -6.551  -6.372  -4.785  -4.770  -4.769  -2.677  -2.672
  6 A"   20 A'   21 A'   22 A'    7 A"   23 A'   24 A'   25 A'                 
 -2.672  -2.662  -2.662  -2.054  -2.047  -2.047  -2.033  -2.033
  8 A"    9 A"   26 A'   27 A'   28 A'   10 A"   11 A"   29 A'                 
 -1.253  -0.954  -0.727  -0.685  -0.587  -0.517  -0.508  -0.488
 30 A'   31 A'   32 A'   33 A'   34 A'   35 A'   36 A'   12 A"                 
 -0.427  -0.426  -0.409  -0.358  -0.287  -0.226  -0.218
 13 A"   37 A'   38 A'   39 A'   14 A"   15 A"   40 A'                         
 -- Virtual --                   
 -0.097  -0.056  -0.022   0.004   0.014   0.029   0.045   0.050
 16 A"   41 A'   42 A'   43 A'   44 A'   45 A'   46 A'   17 A"                 
  0.060   0.075   0.081   0.103   0.110   0.116   0.119   0.127
 47 A'   18 A"   48 A'   49 A'   50 A'   19 A"   51 A'   52 A'                 
  0.148   0.198   0.207   0.222   0.227   0.255   0.272   0.298
 53 A'   54 A'   55 A'   56 A'   20 A"   57 A'   21 A"   58 A'                 
  0.329   0.334   0.354   0.361   0.377   0.399   0.410   0.433
 59 A'   22 A"   60 A'   61 A'   62 A'   23 A"   24 A"   63 A'                 
  0.456   0.485   0.494   0.517   0.523   0.526   0.591   0.602
 64 A'   65 A'   66 A'   67 A'   25 A"   26 A"   68 A'   69 A'                 
  0.616   0.638   0.657   0.729   0.765   0.792   0.802   0.858
 27 A"   28 A"   70 A'   71 A'   72 A'   73 A'   74 A'   75 A'                 
  0.946   1.001   1.104   1.193   1.297   1.303   1.321   1.374
 76 A'   77 A'   29 A"   30 A"   78 A'   31 A"   79 A'   32 A"                 
  1.379   1.405   1.411   1.442   1.476   1.564   1.604   1.662
 80 A'   81 A'   33 A"   82 A'   83 A'   34 A"   84 A'   85 A'                 
  1.710   1.748   1.861   1.882   1.972   2.021   2.036   2.123
 86 A'   35 A"   87 A'   88 A'   36 A"   89 A'   90 A'   91 A'                 
  2.263   2.589   2.634   2.693   2.748   2.839   3.017   3.480
 92 A'   37 A"   93 A'   38 A"   94 A'   95 A'   96 A'   97 A'                 
  3.748   3.755   3.900   3.932   3.979   3.985   4.001   4.016
 39 A"   98 A'   40 A"   41 A"   42 A"   99 A'  100 A'  101 A'                 
  4.054   4.094   4.101   4.217   4.289   4.346   4.514   4.666
 43 A"   44 A"  102 A'  103 A'  104 A'  105 A'  106 A'  107 A'                 
  5.989   6.061   6.148   6.254   6.340   6.481   6.698   7.516
 45 A"  108 A'  109 A'   46 A"  110 A'  111 A'  112 A'   47 A"                 
  7.572   7.644  23.343  23.392  27.925  28.333  28.384  28.418
113 A'  114 A'  115 A'  116 A'  117 A'   48 A"  118 A'  119 A'                 
 28.528  28.553  28.556  28.621  28.705  47.951  66.715 127.878
 49 A"  120 A'   50 A"  121 A'  122 A'  123 A'  124 A'   51 A"                 
127.921 127.971 151.716 289.724 289.780 289.8801020.7641901.885
125 A'  126 A'  127 A'   52 A"  128 A'  129 A'  130 A'  131 A'                 

 Beta MOs, Restricted
 -- Occupied --                  
******* -482.87 -176.32 -165.72 -165.72 -165.72  -62.52  -56.34
  1 A'    2 A'    3 A'    4 A'    1 A"    5 A'    6 A'    7 A'                 
-56.337 -56.337 -35.819 -31.311 -31.306 -31.306 -24.727 -22.962
  2 A"    8 A'    9 A'   10 A'    3 A"   11 A'   12 A'   13 A'                 
-22.960 -22.960 -22.957 -22.957 -10.341 -10.294  -8.733  -6.565
  4 A"   14 A'    5 A"   15 A'   16 A'   17 A'   18 A'   19 A'                 
 -6.552  -6.551  -6.372  -4.785  -4.770  -4.769  -2.677  -2.672
  6 A"   20 A'   21 A'   22 A'    7 A"   23 A'   24 A'   25 A'                 
 -2.672  -2.662  -2.662  -2.054  -2.047  -2.047  -2.033  -2.033
  8 A"    9 A"   26 A'   27 A'   28 A'   10 A"   11 A"   29 A'                 
 -1.253  -0.954  -0.727  -0.685  -0.587  -0.517  -0.508  -0.488
 30 A'   31 A'   32 A'   33 A'   34 A'   35 A'   36 A'   12 A"                 
 -0.427  -0.426  -0.409  -0.358  -0.287  -0.226  -0.218
 13 A"   37 A'   38 A'   39 A'   14 A"   15 A"   40 A'                         
 -- Virtual --                   
 -0.097  -0.056  -0.022   0.004   0.014   0.029   0.045   0.050
 16 A"   41 A'   42 A'   43 A'   44 A'   45 A'   46 A'   17 A"                 
  0.060   0.075   0.081   0.103   0.110   0.116   0.119   0.127
 47 A'   18 A"   48 A'   49 A'   50 A'   19 A"   51 A'   52 A'                 
  0.148   0.198   0.207   0.222   0.227   0.255   0.272   0.298
 53 A'   54 A'   55 A'   56 A'   20 A"   57 A'   21 A"   58 A'                 
  0.329   0.334   0.354   0.361   0.377   0.399   0.410   0.433
 59 A'   22 A"   60 A'   61 A'   62 A'   23 A"   24 A"   63 A'                 
  0.456   0.485   0.494   0.517   0.523   0.526   0.591   0.602
 64 A'   65 A'   66 A'   67 A'   25 A"   26 A"   68 A'   69 A'                 
  0.616   0.638   0.657   0.729   0.765   0.792   0.802   0.858
 27 A"   28 A"   70 A'   71 A'   72 A'   73 A'   74 A'   75 A'                 
  0.946   1.001   1.104   1.193   1.297   1.303   1.321   1.374
 76 A'   77 A'   29 A"   30 A"   78 A'   31 A"   79 A'   32 A"                 
  1.379   1.405   1.411   1.442   1.476   1.564   1.604   1.662
 80 A'   81 A'   33 A"   82 A'   83 A'   34 A"   84 A'   85 A'                 
  1.710   1.748   1.861   1.882   1.972   2.021   2.036   2.123
 86 A'   35 A"   87 A'   88 A'   36 A"   89 A'   90 A'   91 A'                 
  2.263   2.589   2.634   2.693   2.748   2.839   3.017   3.480
 92 A'   37 A"   93 A'   38 A"   94 A'   95 A'   96 A'   97 A'                 
  3.748   3.755   3.900   3.932   3.979   3.985   4.001   4.016
 39 A"   98 A'   40 A"   41 A"   42 A"   99 A'  100 A'  101 A'                 
  4.054   4.094   4.101   4.217   4.289   4.346   4.514   4.666
 43 A"   44 A"  102 A'  103 A'  104 A'  105 A'  106 A'  107 A'                 
  5.989   6.061   6.148   6.254   6.340   6.481   6.698   7.516
 45 A"  108 A'  109 A'   46 A"  110 A'  111 A'  112 A'   47 A"                 
  7.572   7.644  23.343  23.392  27.925  28.333  28.384  28.418
113 A'  114 A'  115 A'  116 A'  117 A'   48 A"  118 A'  119 A'                 
 28.528  28.553  28.556  28.621  28.705  47.951  66.715 127.878
 49 A"  120 A'   50 A"  121 A'  122 A'  123 A'  124 A'   51 A"                 
127.921 127.971 151.716 289.724 289.780 289.8801020.7641901.885
125 A'  126 A'  127 A'   52 A"  128 A'  129 A'  130 A'  131 A'                 
 --------------------------------------------------------------

          Ground-State Mulliken Net Atomic Charges

     Atom                 Charge (a.u.)
  ----------------------------------------
      1 F                    -0.066460
      2 Br                    0.020480
      3 H                     0.175537
      4 I                     0.130557
      5 C                    -0.244455
      6 C                    -0.015658
  ----------------------------------------
  Sum of atomic charges =     0.000000

 -----------------------------------------------------------------
                    Cartesian Multipole Moments
 -----------------------------------------------------------------
    Charge (ESU x 10^10)
                 0.0000
    Dipole Moment (Debye)
         X      -0.8352      Y      -0.3667      Z       0.0000
       Tot       0.9121
    Quadrupole Moments (Debye-Ang)
        XX     -63.1976     XY      -5.1861     YY     -62.4649
        XZ       0.0000     YZ       0.0000     ZZ     -64.7993
    Octopole Moments (Debye-Ang^2)
       XXX     -37.9693    XXY      -7.6675    XYY      -1.8419
       YYY      20.6228    XXZ       0.0000    XYZ       0.0000
       YYZ       0.0000    XZZ      -8.4695    YZZ       7.9599
       ZZZ       0.0000
    Hexadecapole Moments (Debye-Ang^3)
      XXXX    -875.4600   XXXY     -53.1546   XXYY    -188.9395
      XYYY     -57.0216   YYYY    -454.9547   XXXZ      -0.0000
      XXYZ       0.0000   XYYZ       0.0000   YYYZ       0.0000
      XXZZ    -158.8454   XYZZ      -7.5058   YYZZ     -94.5122
      XZZZ       0.0000   YZZZ       0.0000   ZZZZ     -81.7463
 -----------------------------------------------------------------
 Calculating analytic gradient of the SCF energy
 Gradient of SCF Energy
            1           2           3           4           5           6
    1   0.0364069  -0.0553824   0.0521779   0.1639096   0.0618673  -0.2589793
    2  -0.0141882  -0.2512695  -0.0643968   0.2141524   0.0237711   0.0919309
    3   0.0000000   0.0000000   0.0000000  -0.0000000  -0.0000000  -0.0000000
 Max gradient component =       2.590E-01
 RMS gradient           =       1.124E-01
 Gradient time:  CPU 10.96 s  wall 2.84 s
 Geometry Optimization Parameters
   NAtoms,    NIC,     NZ,  NCons,   NDum,   NFix, NCnnct, MaxDiis
        6      32       0       0       0       0       0       0

 Cartesian Hessian Update
 Hessian Updated using BFGS Update


** GEOMETRY OPTIMIZATION IN DELOCALIZED INTERNAL COORDINATES **
   Searching for a Minimum

   Optimization Cycle:   6

                       Coordinates (Angstroms)
     ATOM                X               Y               Z
      1  F         3.4859962428   -0.1122482863    0.0000000000
      2  Br       -0.0023055274    1.4018720312    0.0000000000
      3  H         2.7569792361   -1.9923567753    0.0000000000
      4  I        -1.0388847308   -0.8565668356    0.0000000000
      5  C         2.2983603203   -0.7922804766    0.0000000000
      6  C         0.6515704210   -0.1487547621    0.0000000000
   Point Group: cs    Number of degrees of freedom:     9


   Energy is  -9670.043038265

 Hessian Updated using BFGS Update

  9 Hessian modes will be used to form the next step
  Hessian Eigenvalues:
     0.042801    0.138454    0.160958    0.220664    0.250435    0.340313
     0.433907    0.672713    1.097237

 Minimum Search - Taking Simple RFO Step
 Searching for Lamda that Minimizes Along All modes
 Value Taken    Lamda =  -0.24283189
 Calculated Step too Large.  Step scaled by  0.342681
 Step Taken.  Stepsize is  0.300000

                             Maximum     Tolerance    Cnvgd?
         Gradient           0.208241      0.000300      NO
         Displacement       0.185774      0.001200      NO
         Energy change     -0.091189      0.000001      NO


 New Cartesian Coordinates Obtained by Inverse Iteration

 Displacement from previous Coordinates is:  0.361162
 ----------------------------------------------------------------
             Standard Nuclear Orientation (Angstroms)
    I     Atom           X                Y                Z
 ----------------------------------------------------------------
    1      F       3.4131686676    -0.0783292894     0.0000000000
    2      Br      0.0851435018     1.4047568114     0.0000000000
    3      H       2.6715541037    -1.9495823092     0.0000000000
    4      I      -0.9930045596    -0.9106531489     0.0000000000
    5      C       2.2523944534    -0.7850796168     0.0000000000
    6      C       0.7224597950    -0.1814475519     0.0000000000
 ----------------------------------------------------------------
 Molecular Point Group                 Cs    NOp =  2
 Largest Abelian Subgroup              Cs    NOp =  2
 Nuclear Repulsion Energy =   790.6334169757 hartrees
 There are       55 alpha and       55 beta electrons
 Applying Cartesian multipole field
    Component          Value
    ---------          -----
     (2,0,0)        1.00000E-11
     (0,2,0)        2.00000E-11
     (0,0,2)       -3.00000E-11
 Nucleus-field energy     =     0.0000000157 hartrees
 Requested basis set is 6-311++G(d,p)
 There are 66 shells and 183 basis functions
 A cutoff of  1.0D-11 yielded   1792 shell pairs
 There are     14417 function pairs (     16193 Cartesian)
 Smallest overlap matrix eigenvalue = 1.12E-04
 Guess MOs from SCF MO coefficient file

 -----------------------------------------------------------------------
  General SCF calculation program by
  Eric Jon Sundstrom, Paul Horn, Yuezhi Mao, Dmitri Zuev, Alec White,
  David Stuck, Shaama M.S., Shane Yost, Joonho Lee, David Small,
  Daniel Levine, Susi Lehtola, Hugh Burton, Evgeny Epifanovsky
 -----------------------------------------------------------------------
 Exchange:     0.2000 Hartree-Fock + 0.0800 Slater + 0.7200 B88
 Correlation:  0.1900 VWN1RPA + 0.8100 LYP
 Using SG-1 standard quadrature grid
 using 4 threads for integral computing
 -------------------------------------------------------
 OpenMP Integral computing Module                
 Release: version 2.0, May 2017, Q-Chem Inc. Pleasanton 
 -------------------------------------------------------
 -------------------------------------------------------
 OpenMP BLAS3 based DFT computing Module                
 Release: version 1.0, May 2013, Q-Chem Inc. Pittsburgh 
 -------------------------------------------------------
 A restricted SCF calculation will be
 performed using DIIS
 SCF converges when DIIS error is below 1.0e-08
 ---------------------------------------
  Cycle       Energy         DIIS error
 ---------------------------------------
    1   -9670.1179578794      9.65e-04  
    2   -9670.1209707141      6.14e-04  
    3   -9670.1182496116      9.48e-04  
    4   -9670.1224484027      2.05e-04  
    5   -9670.1225945679      5.03e-05  
    6   -9670.1226021173      9.86e-06  
    7   -9670.1226023098      3.65e-06  
    8   -9670.1226023542      1.40e-06  
    9   -9670.1226023632      1.91e-07  
   10   -9670.1226023633      7.35e-08  
   11   -9670.1226023633      1.26e-08  
   12   -9670.1226023634      3.93e-09  Convergence criterion met
 ---------------------------------------
 SCF time:   CPU 37.17s  wall 9.00s 
 SCF   energy in the final basis set =    -9670.1226023634
 Total energy in the final basis set =    -9670.1226023634

 --------------------------------------------------------------
             Orbital Energies (a.u.) and Symmetries
 --------------------------------------------------------------

 Alpha MOs, Restricted
 -- Occupied --                  
******* -482.86 -176.32 -165.72 -165.72 -165.72  -62.52  -56.34
  1 A'    2 A'    3 A'    4 A'    1 A"    5 A'    6 A'    7 A'                 
-56.333 -56.333 -35.817 -31.310 -31.305 -31.304 -24.726 -22.960
  2 A"    8 A'    9 A'   10 A'    3 A"   11 A'   12 A'   13 A'                 
-22.959 -22.959 -22.955 -22.955 -10.332 -10.291  -8.728  -6.560
  4 A"   14 A'    5 A"   15 A'   16 A'   17 A'   18 A'   19 A'                 
 -6.547  -6.546  -6.370  -4.783  -4.768  -4.767  -2.672  -2.667
  6 A"   20 A'   21 A'   22 A'    7 A"   23 A'   24 A'    8 A"                 
 -2.667  -2.657  -2.657  -2.052  -2.045  -2.045  -2.031  -2.031
 25 A'    9 A"   26 A'   27 A'   28 A'   10 A"   11 A"   29 A'                 
 -1.256  -0.936  -0.730  -0.694  -0.592  -0.525  -0.511  -0.490
 30 A'   31 A'   32 A'   33 A'   34 A'   35 A'   36 A'   12 A"                 
 -0.424  -0.418  -0.407  -0.360  -0.288  -0.234  -0.225
 37 A'   13 A"   38 A'   39 A'   14 A"   15 A"   40 A'                         
 -- Virtual --                   
 -0.084  -0.041  -0.020   0.006   0.017   0.032   0.051   0.052
 16 A"   41 A'   42 A'   43 A'   44 A'   45 A'   46 A'   17 A"                 
  0.072   0.075   0.078   0.110   0.115   0.118   0.120   0.131
 47 A'   18 A"   48 A'   49 A'   50 A'   19 A"   51 A'   52 A'                 
  0.153   0.200   0.217   0.228   0.229   0.261   0.270   0.298
 53 A'   54 A'   55 A'   20 A"   56 A'   57 A'   21 A"   58 A'                 
  0.327   0.341   0.356   0.370   0.382   0.404   0.411   0.434
 59 A'   22 A"   60 A'   61 A'   62 A'   23 A"   24 A"   63 A'                 
  0.450   0.486   0.498   0.522   0.524   0.531   0.590   0.605
 64 A'   65 A'   66 A'   25 A"   67 A'   26 A"   68 A'   69 A'                 
  0.606   0.644   0.659   0.719   0.762   0.797   0.813   0.854
 27 A"   28 A"   70 A'   71 A'   72 A'   73 A'   74 A'   75 A'                 
  0.955   0.993   1.098   1.183   1.302   1.304   1.349   1.362
 76 A'   77 A'   29 A"   30 A"   78 A'   31 A"   79 A'   32 A"                 
  1.391   1.407   1.417   1.470   1.485   1.601   1.618   1.651
 80 A'   81 A'   33 A"   82 A'   83 A'   34 A"   84 A'   85 A'                 
  1.764   1.805   1.880   1.938   1.980   2.030   2.048   2.150
 86 A'   35 A"   87 A'   88 A'   36 A"   89 A'   90 A'   91 A'                 
  2.341   2.587   2.649   2.723   2.806   2.850   3.063   3.597
 92 A'   37 A"   93 A'   38 A"   94 A'   95 A'   96 A'   97 A'                 
  3.750   3.761   3.906   3.941   3.973   3.981   4.012   4.015
 39 A"   98 A'   40 A"   41 A"   99 A'   42 A"  100 A'  101 A'                 
  4.056   4.090   4.106   4.223   4.299   4.359   4.499   4.702
 43 A"   44 A"  102 A'  103 A'  104 A'  105 A'  106 A'  107 A'                 
  5.991   6.062   6.151   6.255   6.340   6.507   6.699   7.521
 45 A"  108 A'  109 A'   46 A"  110 A'  111 A'  112 A'   47 A"                 
  7.575   7.651  23.368  23.449  27.921  28.335  28.384  28.419
113 A'  114 A'  115 A'  116 A'  117 A'   48 A"  118 A'  119 A'                 
 28.528  28.553  28.556  28.619  28.703  47.946  66.719 127.880
 49 A"  120 A'   50 A"  121 A'  122 A'  123 A'  124 A'   51 A"                 
127.921 127.970 151.712 289.728 289.782 289.8851020.7551901.880
125 A'  126 A'  127 A'   52 A"  128 A'  129 A'  130 A'  131 A'                 

 Beta MOs, Restricted
 -- Occupied --                  
******* -482.86 -176.32 -165.72 -165.72 -165.72  -62.52  -56.34
  1 A'    2 A'    3 A'    4 A'    1 A"    5 A'    6 A'    7 A'                 
-56.333 -56.333 -35.817 -31.310 -31.305 -31.304 -24.726 -22.960
  2 A"    8 A'    9 A'   10 A'    3 A"   11 A'   12 A'   13 A'                 
-22.959 -22.959 -22.955 -22.955 -10.332 -10.291  -8.728  -6.560
  4 A"   14 A'    5 A"   15 A'   16 A'   17 A'   18 A'   19 A'                 
 -6.547  -6.546  -6.370  -4.783  -4.768  -4.767  -2.672  -2.667
  6 A"   20 A'   21 A'   22 A'    7 A"   23 A'   24 A'    8 A"                 
 -2.667  -2.657  -2.657  -2.052  -2.045  -2.045  -2.031  -2.031
 25 A'    9 A"   26 A'   27 A'   28 A'   10 A"   11 A"   29 A'                 
 -1.256  -0.936  -0.730  -0.694  -0.592  -0.525  -0.511  -0.490
 30 A'   31 A'   32 A'   33 A'   34 A'   35 A'   36 A'   12 A"                 
 -0.424  -0.418  -0.407  -0.360  -0.288  -0.234  -0.225
 37 A'   13 A"   38 A'   39 A'   14 A"   15 A"   40 A'                         
 -- Virtual --                   
 -0.084  -0.041  -0.020   0.006   0.017   0.032   0.051   0.052
 16 A"   41 A'   42 A'   43 A'   44 A'   45 A'   46 A'   17 A"                 
  0.072   0.075   0.078   0.110   0.115   0.118   0.120   0.131
 47 A'   18 A"   48 A'   49 A'   50 A'   19 A"   51 A'   52 A'                 
  0.153   0.200   0.217   0.228   0.229   0.261   0.270   0.298
 53 A'   54 A'   55 A'   20 A"   56 A'   57 A'   21 A"   58 A'                 
  0.327   0.341   0.356   0.370   0.382   0.404   0.411   0.434
 59 A'   22 A"   60 A'   61 A'   62 A'   23 A"   24 A"   63 A'                 
  0.450   0.486   0.498   0.522   0.524   0.531   0.590   0.605
 64 A'   65 A'   66 A'   25 A"   67 A'   26 A"   68 A'   69 A'                 
  0.606   0.644   0.659   0.719   0.762   0.797   0.813   0.854
 27 A"   28 A"   70 A'   71 A'   72 A'   73 A'   74 A'   75 A'                 
  0.955   0.993   1.098   1.183   1.302   1.304   1.349   1.362
 76 A'   77 A'   29 A"   30 A"   78 A'   31 A"   79 A'   32 A"                 
  1.391   1.407   1.417   1.470   1.485   1.601   1.618   1.651
 80 A'   81 A'   33 A"   82 A'   83 A'   34 A"   84 A'   85 A'                 
  1.764   1.805   1.880   1.938   1.980   2.030   2.048   2.150
 86 A'   35 A"   87 A'   88 A'   36 A"   89 A'   90 A'   91 A'                 
  2.341   2.587   2.649   2.723   2.806   2.850   3.063   3.597
 92 A'   37 A"   93 A'   38 A"   94 A'   95 A'   96 A'   97 A'                 
  3.750   3.761   3.906   3.941   3.973   3.981   4.012   4.015
 39 A"   98 A'   40 A"   41 A"   99 A'   42 A"  100 A'  101 A'                 
  4.056   4.090   4.106   4.223   4.299   4.359   4.499   4.702
 43 A"   44 A"  102 A'  103 A'  104 A'  105 A'  106 A'  107 A'                 
  5.991   6.062   6.151   6.255   6.340   6.507   6.699   7.521
 45 A"  108 A'  109 A'   46 A"  110 A'  111 A'  112 A'   47 A"                 
  7.575   7.651  23.368  23.449  27.921  28.335  28.384  28.419
113 A'  114 A'  115 A'  116 A'  117 A'   48 A"  118 A'  119 A'                 
 28.528  28.553  28.556  28.619  28.703  47.946  66.719 127.880
 49 A"  120 A'   50 A"  121 A'  122 A'  123 A'  124 A'   51 A"                 
127.921 127.970 151.712 289.728 289.782 289.8851020.7551901.880
125 A'  126 A'  127 A'   52 A"  128 A'  129 A'  130 A'  131 A'                 
 --------------------------------------------------------------

          Ground-State Mulliken Net Atomic Charges

     Atom                 Charge (a.u.)
  ----------------------------------------
      1 F                    -0.075616
      2 Br                    0.009098
      3 H                     0.176062
      4 I                     0.123005
      5 C                    -0.253739
      6 C                     0.021190
  ----------------------------------------
  Sum of atomic charges =    -0.000000

 -----------------------------------------------------------------
                    Cartesian Multipole Moments
 -----------------------------------------------------------------
    Charge (ESU x 10^10)
                -0.0000
    Dipole Moment (Debye)
         X      -0.7281      Y      -0.5430      Z      -0.0000
       Tot       0.9083
    Quadrupole Moments (Debye-Ang)
        XX     -63.2438     XY      -4.9178     YY     -62.2674
        XZ      -0.0000     YZ       0.0000     ZZ     -64.6534
    Octopole Moments (Debye-Ang^2)
       XXX     -45.2106    XXY      -6.4804    XYY      -4.8627
       YYY      24.9924    XXZ       0.0000    XYZ       0.0000
       YYZ      -0.0000    XZZ     -10.2847    YZZ       9.0460
       ZZZ      -0.0000
    Hexadecapole Moments (Debye-Ang^3)
      XXXX    -838.2130   XXXY     -60.6770   XXYY    -187.4836
      XYYY     -65.3079   YYYY    -468.8627   XXXZ      -0.0000
      XXYZ       0.0000   XYYZ       0.0000   YYYZ       0.0000
      XXZZ    -151.3591   XYZZ     -11.6540   YYZZ     -96.7967
      XZZZ      -0.0000   YZZZ       0.0000   ZZZZ     -81.2214
 -----------------------------------------------------------------
 Calculating analytic gradient of the SCF energy
 Gradient of SCF Energy
            1           2           3           4           5           6
    1   0.0287068  -0.0495730   0.0452635   0.1354034   0.0747628  -0.2345635
    2  -0.0129570  -0.2064272  -0.0576730   0.1790393   0.0151909   0.0828270
    3  -0.0000000   0.0000000   0.0000000   0.0000000   0.0000000  -0.0000000
 Max gradient component =       2.346E-01
 RMS gradient           =       9.705E-02
 Gradient time:  CPU 11.13 s  wall 2.88 s
 Geometry Optimization Parameters
   NAtoms,    NIC,     NZ,  NCons,   NDum,   NFix, NCnnct, MaxDiis
        6      32       0       0       0       0       0       0

 Cartesian Hessian Update
 Hessian Updated using BFGS Update


** GEOMETRY OPTIMIZATION IN DELOCALIZED INTERNAL COORDINATES **
   Searching for a Minimum

   Optimization Cycle:   7

                       Coordinates (Angstroms)
     ATOM                X               Y               Z
      1  F         3.4131686676   -0.0783292894    0.0000000000
      2  Br        0.0851435018    1.4047568114    0.0000000000
      3  H         2.6715541037   -1.9495823092    0.0000000000
      4  I        -0.9930045596   -0.9106531489    0.0000000000
      5  C         2.2523944534   -0.7850796168    0.0000000000
      6  C         0.7224597950   -0.1814475519    0.0000000000
   Point Group: cs    Number of degrees of freedom:     9


   Energy is  -9670.122602363

 Hessian Updated using BFGS Update

  9 Hessian modes will be used to form the next step
  Hessian Eigenvalues:
     0.052102    0.142809    0.162176    0.223039    0.250671    0.329240
     0.437964    0.630015    1.096963

 Minimum Search - Taking Simple RFO Step
 Searching for Lamda that Minimizes Along All modes
 Value Taken    Lamda =  -0.21275258
 Calculated Step too Large.  Step scaled by  0.349744
 Step Taken.  Stepsize is  0.300000

                             Maximum     Tolerance    Cnvgd?
         Gradient           0.168180      0.000300      NO
         Displacement       0.186750      0.001200      NO
         Energy change     -0.079564      0.000001      NO


 New Cartesian Coordinates Obtained by Inverse Iteration

 Displacement from previous Coordinates is:  0.362646
 ----------------------------------------------------------------
             Standard Nuclear Orientation (Angstroms)
    I     Atom           X                Y                Z
 ----------------------------------------------------------------
    1      F       3.3430304005    -0.0470777197     0.0000000000
    2      Br      0.1709288713     1.4056934385     0.0000000000
    3      H       2.5846784551    -1.9073342572     0.0000000000
    4      I      -0.9434754485    -0.9654102132     0.0000000000
    5      C       2.2020867590    -0.7739682290     0.0000000000
    6      C       0.7944669247    -0.2122381241     0.0000000000
 ----------------------------------------------------------------
 Molecular Point Group                 Cs    NOp =  2
 Largest Abelian Subgroup              Cs    NOp =  2
 Nuclear Repulsion Energy =   787.0553148045 hartrees
 There are       55 alpha and       55 beta electrons
 Applying Cartesian multipole field
    Component          Value
    ---------          -----
     (2,0,0)        1.00000E-11
     (0,2,0)        2.00000E-11
     (0,0,2)       -3.00000E-11
 Nucleus-field energy     =     0.0000000157 hartrees
 Requested basis set is 6-311++G(d,p)
 There are 66 shells and 183 basis functions
 A cutoff of  1.0D-11 yielded   1788 shell pairs
 There are     14426 function pairs (     16204 Cartesian)
 Smallest overlap matrix eigenvalue = 6.95E-05
 Guess MOs from SCF MO coefficient file

 -----------------------------------------------------------------------
  General SCF calculation program by
  Eric Jon Sundstrom, Paul Horn, Yuezhi Mao, Dmitri Zuev, Alec White,
  David Stuck, Shaama M.S., Shane Yost, Joonho Lee, David Small,
  Daniel Levine, Susi Lehtola, Hugh Burton, Evgeny Epifanovsky
 -----------------------------------------------------------------------
 Exchange:     0.2000 Hartree-Fock + 0.0800 Slater + 0.7200 B88
 Correlation:  0.1900 VWN1RPA + 0.8100 LYP
 Using SG-1 standard quadrature grid
 using 4 threads for integral computing
 -------------------------------------------------------
 OpenMP Integral computing Module                
 Release: version 2.0, May 2017, Q-Chem Inc. Pleasanton 
 -------------------------------------------------------
 -------------------------------------------------------
 OpenMP BLAS3 based DFT computing Module                
 Release: version 1.0, May 2013, Q-Chem Inc. Pittsburgh 
 -------------------------------------------------------
 A restricted SCF calculation will be
 performed using DIIS
 SCF converges when DIIS error is below 1.0e-08
 ---------------------------------------
  Cycle       Energy         DIIS error
 ---------------------------------------
    1   -9670.1862661962      1.09e-03  
    2   -9670.1902615951      5.63e-04  
    3   -9670.1890846359      7.37e-04  
    4   -9670.1914418778      1.79e-04  
    5   -9670.1915605541      5.69e-05  
    6   -9670.1915705328      8.18e-06  
    7   -9670.1915706591      2.03e-06  
    8   -9670.1915706681      8.86e-07  
    9   -9670.1915706706      2.05e-07  
   10   -9670.1915706708      7.17e-08  
   11   -9670.1915706708      1.22e-08  
   12   -9670.1915706707      2.99e-09  Convergence criterion met
 ---------------------------------------
 SCF time:   CPU 37.52s  wall 10.00s 
 SCF   energy in the final basis set =    -9670.1915706707
 Total energy in the final basis set =    -9670.1915706707

 --------------------------------------------------------------
             Orbital Energies (a.u.) and Symmetries
 --------------------------------------------------------------

 Alpha MOs, Restricted
 -- Occupied --                  
******* -482.86 -176.32 -165.72 -165.72 -165.72  -62.51  -56.33
  1 A'    2 A'    3 A'    4 A'    1 A"    5 A'    6 A'    7 A'                 
-56.330 -56.329 -35.816 -31.309 -31.303 -31.303 -24.723 -22.959
  2 A"    8 A'    9 A'   10 A'    3 A"   11 A'   12 A'   13 A'                 
-22.958 -22.958 -22.954 -22.954 -10.321 -10.285  -8.725  -6.557
  4 A"   14 A'   15 A'    5 A"   16 A'   17 A'   18 A'   19 A'                 
 -6.543  -6.543  -6.368  -4.781  -4.766  -4.765  -2.668  -2.664
  6 A"   20 A'   21 A'   22 A'    7 A"   23 A'   24 A'    8 A"                 
 -2.663  -2.653  -2.653  -2.050  -2.043  -2.043  -2.029  -2.029
 25 A'    9 A"   26 A'   27 A'   28 A'   10 A"   11 A"   29 A'                 
 -1.257  -0.923  -0.742  -0.700  -0.598  -0.532  -0.512  -0.491
 30 A'   31 A'   32 A'   33 A'   34 A'   35 A'   36 A'   12 A"                 
 -0.421  -0.411  -0.406  -0.359  -0.289  -0.245  -0.231
 37 A'   13 A"   38 A'   39 A'   14 A"   15 A"   40 A'                         
 -- Virtual --                   
 -0.068  -0.039  -0.019   0.007   0.019   0.035   0.053   0.055
 16 A"   41 A'   42 A'   43 A'   44 A'   45 A'   17 A"   46 A'                 
  0.074   0.075   0.089   0.111   0.116   0.119   0.126   0.143
 18 A"   47 A'   48 A'   49 A'   50 A'   19 A"   51 A'   52 A'                 
  0.161   0.202   0.225   0.228   0.239   0.268   0.274   0.298
 53 A'   54 A'   55 A'   20 A"   56 A'   21 A"   57 A'   58 A'                 
  0.329   0.347   0.356   0.386   0.389   0.410   0.411   0.430
 59 A'   22 A"   60 A'   61 A'   62 A'   23 A"   24 A"   63 A'                 
  0.449   0.488   0.501   0.519   0.534   0.534   0.596   0.597
 64 A'   65 A'   66 A'   25 A"   26 A"   67 A'   68 A'   27 A"                 
  0.613   0.655   0.660   0.713   0.760   0.793   0.830   0.859
 69 A'   28 A"   70 A'   71 A'   72 A'   73 A'   74 A'   75 A'                 
  0.955   0.990   1.095   1.177   1.304   1.307   1.355   1.364
 76 A'   77 A'   29 A"   30 A"   31 A"   78 A'   32 A"   79 A'                 
  1.394   1.409   1.427   1.469   1.528   1.621   1.647   1.671
 80 A'   81 A'   33 A"   82 A'   83 A'   84 A'   34 A"   85 A'                 
  1.809   1.866   1.894   1.988   2.017   2.044   2.071   2.173
 86 A'   35 A"   87 A'   36 A"   88 A'   89 A'   90 A'   91 A'                 
  2.426   2.593   2.655   2.758   2.854   2.919   3.117   3.656
 92 A'   37 A"   93 A'   38 A"   94 A'   95 A'   96 A'   97 A'                 
  3.753   3.771   3.912   3.948   3.963   3.982   4.008   4.030
 39 A"   98 A'   40 A"   41 A"   99 A'   42 A"  100 A'  101 A'                 
  4.056   4.087   4.114   4.230   4.302   4.365   4.492   4.735
 43 A"   44 A"  102 A'  103 A'  104 A'  105 A'  106 A'  107 A'                 
  5.993   6.062   6.153   6.258   6.340   6.532   6.704   7.526
 45 A"  108 A'  109 A'   46 A"  110 A'  111 A'  112 A'   47 A"                 
  7.577   7.662  23.396  23.596  27.918  28.336  28.384  28.419
113 A'  114 A'  115 A'  116 A'  117 A'   48 A"  118 A'  119 A'                 
 28.528  28.552  28.557  28.616  28.703  47.942  66.724 127.881
 49 A"  120 A'   50 A"  121 A'  122 A'  123 A'  124 A'   51 A"                 
127.921 127.970 151.709 289.731 289.783 289.8921020.7481901.876
125 A'  126 A'  127 A'   52 A"  128 A'  129 A'  130 A'  131 A'                 

 Beta MOs, Restricted
 -- Occupied --                  
******* -482.86 -176.32 -165.72 -165.72 -165.72  -62.51  -56.33
  1 A'    2 A'    3 A'    4 A'    1 A"    5 A'    6 A'    7 A'                 
-56.330 -56.329 -35.816 -31.309 -31.303 -31.303 -24.723 -22.959
  2 A"    8 A'    9 A'   10 A'    3 A"   11 A'   12 A'   13 A'                 
-22.958 -22.958 -22.954 -22.954 -10.321 -10.285  -8.725  -6.557
  4 A"   14 A'   15 A'    5 A"   16 A'   17 A'   18 A'   19 A'                 
 -6.543  -6.543  -6.368  -4.781  -4.766  -4.765  -2.668  -2.664
  6 A"   20 A'   21 A'   22 A'    7 A"   23 A'   24 A'    8 A"                 
 -2.663  -2.653  -2.653  -2.050  -2.043  -2.043  -2.029  -2.029
 25 A'    9 A"   26 A'   27 A'   28 A'   10 A"   11 A"   29 A'                 
 -1.257  -0.923  -0.742  -0.700  -0.598  -0.532  -0.512  -0.491
 30 A'   31 A'   32 A'   33 A'   34 A'   35 A'   36 A'   12 A"                 
 -0.421  -0.411  -0.406  -0.359  -0.289  -0.245  -0.231
 37 A'   13 A"   38 A'   39 A'   14 A"   15 A"   40 A'                         
 -- Virtual --                   
 -0.068  -0.039  -0.019   0.007   0.019   0.035   0.053   0.055
 16 A"   41 A'   42 A'   43 A'   44 A'   45 A'   17 A"   46 A'                 
  0.074   0.075   0.089   0.111   0.116   0.119   0.126   0.143
 18 A"   47 A'   48 A'   49 A'   50 A'   19 A"   51 A'   52 A'                 
  0.161   0.202   0.225   0.228   0.239   0.268   0.274   0.298
 53 A'   54 A'   55 A'   20 A"   56 A'   21 A"   57 A'   58 A'                 
  0.329   0.347   0.356   0.386   0.389   0.410   0.411   0.430
 59 A'   22 A"   60 A'   61 A'   62 A'   23 A"   24 A"   63 A'                 
  0.449   0.488   0.501   0.519   0.534   0.534   0.596   0.597
 64 A'   65 A'   66 A'   25 A"   26 A"   67 A'   68 A'   27 A"                 
  0.613   0.655   0.660   0.713   0.760   0.793   0.830   0.859
 69 A'   28 A"   70 A'   71 A'   72 A'   73 A'   74 A'   75 A'                 
  0.955   0.990   1.095   1.177   1.304   1.307   1.355   1.364
 76 A'   77 A'   29 A"   30 A"   31 A"   78 A'   32 A"   79 A'                 
  1.394   1.409   1.427   1.469   1.528   1.621   1.647   1.671
 80 A'   81 A'   33 A"   82 A'   83 A'   84 A'   34 A"   85 A'                 
  1.809   1.866   1.894   1.988   2.017   2.044   2.071   2.173
 86 A'   35 A"   87 A'   36 A"   88 A'   89 A'   90 A'   91 A'                 
  2.426   2.593   2.655   2.758   2.854   2.919   3.117   3.656
 92 A'   37 A"   93 A'   38 A"   94 A'   95 A'   96 A'   97 A'                 
  3.753   3.771   3.912   3.948   3.963   3.982   4.008   4.030
 39 A"   98 A'   40 A"   41 A"   99 A'   42 A"  100 A'  101 A'                 
  4.056   4.087   4.114   4.230   4.302   4.365   4.492   4.735
 43 A"   44 A"  102 A'  103 A'  104 A'  105 A'  106 A'  107 A'                 
  5.993   6.062   6.153   6.258   6.340   6.532   6.704   7.526
 45 A"  108 A'  109 A'   46 A"  110 A'  111 A'  112 A'   47 A"                 
  7.577   7.662  23.396  23.596  27.918  28.336  28.384  28.419
113 A'  114 A'  115 A'  116 A'  117 A'   48 A"  118 A'  119 A'                 
 28.528  28.552  28.557  28.616  28.703  47.942  66.724 127.881
 49 A"  120 A'   50 A"  121 A'  122 A'  123 A'  124 A'   51 A"                 
127.921 127.970 151.709 289.731 289.783 289.8921020.7481901.876
125 A'  126 A'  127 A'   52 A"  128 A'  129 A'  130 A'  131 A'                 
 --------------------------------------------------------------

          Ground-State Mulliken Net Atomic Charges

     Atom                 Charge (a.u.)
  ----------------------------------------
      1 F                    -0.089117
      2 Br                   -0.002214
      3 H                     0.174960
      4 I                     0.114027
      5 C                    -0.264526
      6 C                     0.066870
  ----------------------------------------
  Sum of atomic charges =    -0.000000

 -----------------------------------------------------------------
                    Cartesian Multipole Moments
 -----------------------------------------------------------------
    Charge (ESU x 10^10)
                -0.0000
    Dipole Moment (Debye)
         X      -0.6502      Y      -0.6952      Z      -0.0000
       Tot       0.9519
    Quadrupole Moments (Debye-Ang)
        XX     -63.4005     XY      -4.6814     YY     -62.0754
        XZ      -0.0000     YZ      -0.0000     ZZ     -64.4500
    Octopole Moments (Debye-Ang^2)
       XXX     -53.0595    XXY      -5.2052    XYY      -7.9325
       YYY      29.5085    XXZ       0.0000    XYZ       0.0000
       YYZ       0.0000    XZZ     -12.1171    YZZ      10.1498
       ZZZ      -0.0000
    Hexadecapole Moments (Debye-Ang^3)
      XXXX    -805.2243   XXXY     -67.8024   XXYY    -186.2505
      XYYY     -72.6208   YYYY    -483.7214   XXXZ       0.0000
      XXYZ      -0.0000   XYYZ      -0.0000   YYYZ      -0.0000
      XXZZ    -144.1879   XYZZ     -15.5960   YYZZ     -99.2081
      XZZZ      -0.0000   YZZZ      -0.0000   ZZZZ     -80.5842
 -----------------------------------------------------------------
 Calculating analytic gradient of the SCF energy
 Gradient of SCF Energy
            1           2           3           4           5           6
    1   0.0204953  -0.0434153   0.0370111   0.1128579   0.0672496  -0.1941986
    2  -0.0115987  -0.1713384  -0.0484718   0.1511169   0.0124229   0.0678690
    3   0.0000000  -0.0000000   0.0000000   0.0000000  -0.0000000   0.0000000
 Max gradient component =       1.942E-01
 RMS gradient           =       8.100E-02
 Gradient time:  CPU 11.26 s  wall 2.92 s
 Geometry Optimization Parameters
   NAtoms,    NIC,     NZ,  NCons,   NDum,   NFix, NCnnct, MaxDiis
        6      32       0       0       0       0       0       0

 Cartesian Hessian Update
 Hessian Updated using BFGS Update


** GEOMETRY OPTIMIZATION IN DELOCALIZED INTERNAL COORDINATES **
   Searching for a Minimum

   Optimization Cycle:   8

                       Coordinates (Angstroms)
     ATOM                X               Y               Z
      1  F         3.3430304005   -0.0470777197    0.0000000000
      2  Br        0.1709288713    1.4056934385    0.0000000000
      3  H         2.5846784551   -1.9073342572    0.0000000000
      4  I        -0.9434754485   -0.9654102132    0.0000000000
      5  C         2.2020867590   -0.7739682290    0.0000000000
      6  C         0.7944669247   -0.2122381241    0.0000000000
   Point Group: cs    Number of degrees of freedom:     9


   Energy is  -9670.191570671

 Hessian Updated using BFGS Update

  9 Hessian modes will be used to form the next step
  Hessian Eigenvalues:
     0.116723    0.143690    0.161319    0.223795    0.250993    0.286304
     0.438287    0.568249    1.096926

 Minimum Search - Taking Simple RFO Step
 Searching for Lamda that Minimizes Along All modes
 Value Taken    Lamda =  -0.15231211
 Calculated Step too Large.  Step scaled by  0.418237
 Step Taken.  Stepsize is  0.300000

                             Maximum     Tolerance    Cnvgd?
         Gradient           0.139052      0.000300      NO
         Displacement       0.177045      0.001200      NO
         Energy change     -0.068968      0.000001      NO


 New Cartesian Coordinates Obtained by Inverse Iteration

 Displacement from previous Coordinates is:  0.349655
 ----------------------------------------------------------------
             Standard Nuclear Orientation (Angstroms)
    I     Atom           X                Y                Z
 ----------------------------------------------------------------
    1      F       3.2823493830    -0.0199722132     0.0000000000
    2      Br      0.2530555723     1.4127798064     0.0000000000
    3      H       2.4968022586    -1.8642032651     0.0000000000
    4      I      -0.8976325581    -1.0265521154     0.0000000000
    5      C       2.1552563287    -0.7629216948     0.0000000000
    6      C       0.8618849775    -0.2394656226     0.0000000000
 ----------------------------------------------------------------
 Molecular Point Group                 Cs    NOp =  2
 Largest Abelian Subgroup              Cs    NOp =  2
 Nuclear Repulsion Energy =   781.9583565350 hartrees
 There are       55 alpha and       55 beta electrons
 Applying Cartesian multipole field
    Component          Value
    ---------          -----
     (2,0,0)        1.00000E-11
     (0,2,0)        2.00000E-11
     (0,0,2)       -3.00000E-11
 Nucleus-field energy     =     0.0000000159 hartrees
 Requested basis set is 6-311++G(d,p)
 There are 66 shells and 183 basis functions
 A cutoff of  1.0D-11 yielded   1793 shell pairs
 There are     14485 function pairs (     16274 Cartesian)
 Smallest overlap matrix eigenvalue = 4.27E-05
 Guess MOs from SCF MO coefficient file

 -----------------------------------------------------------------------
  General SCF calculation program by
  Eric Jon Sundstrom, Paul Horn, Yuezhi Mao, Dmitri Zuev, Alec White,
  David Stuck, Shaama M.S., Shane Yost, Joonho Lee, David Small,
  Daniel Levine, Susi Lehtola, Hugh Burton, Evgeny Epifanovsky
 -----------------------------------------------------------------------
 Exchange:     0.2000 Hartree-Fock + 0.0800 Slater + 0.7200 B88
 Correlation:  0.1900 VWN1RPA + 0.8100 LYP
 Using SG-1 standard quadrature grid
 using 4 threads for integral computing
 -------------------------------------------------------
 OpenMP Integral computing Module                
 Release: version 2.0, May 2017, Q-Chem Inc. Pleasanton 
 -------------------------------------------------------
 -------------------------------------------------------
 OpenMP BLAS3 based DFT computing Module                
 Release: version 1.0, May 2013, Q-Chem Inc. Pittsburgh 
 -------------------------------------------------------
 A restricted SCF calculation will be
 performed using DIIS
 SCF converges when DIIS error is below 1.0e-08
 ---------------------------------------
  Cycle       Energy         DIIS error
 ---------------------------------------
    1   -9670.2394640308      1.24e-03  
    2   -9670.2440675339      5.92e-04  
    3   -9670.2436173087      6.57e-04  
    4   -9670.2454121984      1.22e-04  
    5   -9670.2454588993      5.87e-05  
    6   -9670.2454706328      9.28e-06  
    7   -9670.2454708323      1.64e-06  
    8   -9670.2454708389      5.09e-07  
    9   -9670.2454708393      9.80e-08  
   10   -9670.2454708393      2.33e-08  
   11   -9670.2454708394      5.04e-09  Convergence criterion met
 ---------------------------------------
 SCF time:   CPU 34.64s  wall 10.00s 
 SCF   energy in the final basis set =    -9670.2454708394
 Total energy in the final basis set =    -9670.2454708394

 --------------------------------------------------------------
             Orbital Energies (a.u.) and Symmetries
 --------------------------------------------------------------

 Alpha MOs, Restricted
 -- Occupied --                  
******* -482.86 -176.32 -165.72 -165.72 -165.72  -62.51  -56.33
  1 A'    2 A'    3 A'    4 A'    1 A"    5 A'    6 A'    7 A'                 
-56.327 -56.327 -35.816 -31.309 -31.303 -31.303 -24.719 -22.959
  2 A"    8 A'    9 A'   10 A'    3 A"   11 A'   12 A'   13 A'                 
-22.958 -22.958 -22.954 -22.954 -10.306 -10.277  -8.722  -6.554
  4 A"   14 A'   15 A'    5 A"   16 A'   17 A'   18 A'   19 A'                 
 -6.540  -6.539  -6.367  -4.781  -4.765  -4.764  -2.665  -2.661
  6 A"   20 A'   21 A'   22 A'    7 A"   23 A'   24 A'    8 A"                 
 -2.660  -2.650  -2.650  -2.048  -2.042  -2.042  -2.028  -2.028
 25 A'    9 A"   26 A'   27 A'   28 A'   10 A"   11 A"   29 A'                 
 -1.256  -0.912  -0.762  -0.701  -0.603  -0.540  -0.511  -0.493
 30 A'   31 A'   32 A'   33 A'   34 A'   35 A'   36 A'   12 A"                 
 -0.419  -0.406  -0.405  -0.355  -0.291  -0.256  -0.238
 37 A'   38 A'   13 A"   39 A'   14 A"   15 A"   40 A'                         
 -- Virtual --                   
 -0.050  -0.042  -0.021   0.007   0.021   0.037   0.054   0.058
 16 A"   41 A'   42 A'   43 A'   44 A'   45 A'   17 A"   46 A'                 
  0.072   0.074   0.099   0.113   0.116   0.120   0.128   0.152
 47 A'   18 A"   48 A'   49 A'   50 A'   19 A"   51 A'   52 A'                 
  0.176   0.205   0.229   0.230   0.248   0.267   0.287   0.303
 53 A'   54 A'   20 A"   55 A'   56 A'   21 A"   57 A'   58 A'                 
  0.334   0.354   0.356   0.393   0.407   0.410   0.415   0.427
 59 A'   22 A"   60 A'   61 A'   62 A'   23 A"   24 A"   63 A'                 
  0.450   0.487   0.504   0.513   0.537   0.549   0.588   0.610
 64 A'   65 A'   66 A'   25 A"   26 A"   67 A'   27 A"   68 A'                 
  0.625   0.659   0.669   0.710   0.762   0.780   0.850   0.871
 69 A'   70 A'   28 A"   71 A'   72 A'   73 A'   74 A'   75 A'                 
  0.948   0.991   1.093   1.178   1.304   1.313   1.350   1.365
 76 A'   77 A'   29 A"   30 A"   31 A"   78 A'   32 A"   79 A'                 
  1.391   1.413   1.440   1.464   1.564   1.627   1.701   1.713
 80 A'   81 A'   33 A"   82 A'   83 A'   84 A'   34 A"   85 A'                 
  1.836   1.917   1.929   1.997   2.031   2.101   2.134   2.199
 86 A'   87 A'   35 A"   36 A"   88 A'   89 A'   90 A'   91 A'                 
  2.512   2.607   2.650   2.791   2.874   3.025   3.193   3.645
 92 A'   37 A"   93 A'   38 A"   94 A'   95 A'   96 A'   97 A'                 
  3.759   3.781   3.920   3.954   3.956   3.982   4.004   4.050
 39 A"   98 A'   40 A"   41 A"   99 A'   42 A"  100 A'  101 A'                 
  4.051   4.084   4.122   4.235   4.293   4.369   4.489   4.764
 43 A"   44 A"  102 A'  103 A'  104 A'  105 A'  106 A'  107 A'                 
  5.994   6.061   6.152   6.261   6.342   6.553   6.712   7.530
 45 A"  108 A'  109 A'   46 A"  110 A'  111 A'  112 A'   47 A"                 
  7.579   7.672  23.405  23.895  27.914  28.337  28.383  28.417
113 A'  114 A'  115 A'  116 A'  117 A'   48 A"  118 A'  119 A'                 
 28.528  28.550  28.556  28.611  28.702  47.937  66.731 127.881
 49 A"  120 A'   50 A"  121 A'  122 A'  123 A'  124 A'   51 A"                 
127.919 127.967 151.705 289.734 289.783 289.8991020.7411901.871
125 A'  126 A'  127 A'   52 A"  128 A'  129 A'  130 A'  131 A'                 

 Beta MOs, Restricted
 -- Occupied --                  
******* -482.86 -176.32 -165.72 -165.72 -165.72  -62.51  -56.33
  1 A'    2 A'    3 A'    4 A'    1 A"    5 A'    6 A'    7 A'                 
-56.327 -56.327 -35.816 -31.309 -31.303 -31.303 -24.719 -22.959
  2 A"    8 A'    9 A'   10 A'    3 A"   11 A'   12 A'   13 A'                 
-22.958 -22.958 -22.954 -22.954 -10.306 -10.277  -8.722  -6.554
  4 A"   14 A'   15 A'    5 A"   16 A'   17 A'   18 A'   19 A'                 
 -6.540  -6.539  -6.367  -4.781  -4.765  -4.764  -2.665  -2.661
  6 A"   20 A'   21 A'   22 A'    7 A"   23 A'   24 A'    8 A"                 
 -2.660  -2.650  -2.650  -2.048  -2.042  -2.042  -2.028  -2.028
 25 A'    9 A"   26 A'   27 A'   28 A'   10 A"   11 A"   29 A'                 
 -1.256  -0.912  -0.762  -0.701  -0.603  -0.540  -0.511  -0.493
 30 A'   31 A'   32 A'   33 A'   34 A'   35 A'   36 A'   12 A"                 
 -0.419  -0.406  -0.405  -0.355  -0.291  -0.256  -0.238
 37 A'   38 A'   13 A"   39 A'   14 A"   15 A"   40 A'                         
 -- Virtual --                   
 -0.050  -0.042  -0.021   0.007   0.021   0.037   0.054   0.058
 16 A"   41 A'   42 A'   43 A'   44 A'   45 A'   17 A"   46 A'                 
  0.072   0.074   0.099   0.113   0.116   0.120   0.128   0.152
 47 A'   18 A"   48 A'   49 A'   50 A'   19 A"   51 A'   52 A'                 
  0.176   0.205   0.229   0.230   0.248   0.267   0.287   0.303
 53 A'   54 A'   20 A"   55 A'   56 A'   21 A"   57 A'   58 A'                 
  0.334   0.354   0.356   0.393   0.407   0.410   0.415   0.427
 59 A'   22 A"   60 A'   61 A'   62 A'   23 A"   24 A"   63 A'                 
  0.450   0.487   0.504   0.513   0.537   0.549   0.588   0.610
 64 A'   65 A'   66 A'   25 A"   26 A"   67 A'   27 A"   68 A'                 
  0.625   0.659   0.669   0.710   0.762   0.780   0.850   0.871
 69 A'   70 A'   28 A"   71 A'   72 A'   73 A'   74 A'   75 A'                 
  0.948   0.991   1.093   1.178   1.304   1.313   1.350   1.365
 76 A'   77 A'   29 A"   30 A"   31 A"   78 A'   32 A"   79 A'                 
  1.391   1.413   1.440   1.464   1.564   1.627   1.701   1.713
 80 A'   81 A'   33 A"   82 A'   83 A'   84 A'   34 A"   85 A'                 
  1.836   1.917   1.929   1.997   2.031   2.101   2.134   2.199
 86 A'   87 A'   35 A"   36 A"   88 A'   89 A'   90 A'   91 A'                 
  2.512   2.607   2.650   2.791   2.874   3.025   3.193   3.645
 92 A'   37 A"   93 A'   38 A"   94 A'   95 A'   96 A'   97 A'                 
  3.759   3.781   3.920   3.954   3.956   3.982   4.004   4.050
 39 A"   98 A'   40 A"   41 A"   99 A'   42 A"  100 A'  101 A'                 
  4.051   4.084   4.122   4.235   4.293   4.369   4.489   4.764
 43 A"   44 A"  102 A'  103 A'  104 A'  105 A'  106 A'  107 A'                 
  5.994   6.061   6.152   6.261   6.342   6.553   6.712   7.530
 45 A"  108 A'  109 A'   46 A"  110 A'  111 A'  112 A'   47 A"                 
  7.579   7.672  23.405  23.895  27.914  28.337  28.383  28.417
113 A'  114 A'  115 A'  116 A'  117 A'   48 A"  118 A'  119 A'                 
 28.528  28.550  28.556  28.611  28.702  47.937  66.731 127.881
 49 A"  120 A'   50 A"  121 A'  122 A'  123 A'  124 A'   51 A"                 
127.919 127.967 151.705 289.734 289.783 289.8991020.7411901.871
125 A'  126 A'  127 A'   52 A"  128 A'  129 A'  130 A'  131 A'                 
 --------------------------------------------------------------

          Ground-State Mulliken Net Atomic Charges

     Atom                 Charge (a.u.)
  ----------------------------------------
      1 F                    -0.104378
      2 Br                   -0.013695
      3 H                     0.172307
      4 I                     0.107607
      5 C                    -0.271911
      6 C                     0.110071
  ----------------------------------------
  Sum of atomic charges =     0.000000

 -----------------------------------------------------------------
                    Cartesian Multipole Moments
 -----------------------------------------------------------------
    Charge (ESU x 10^10)
                 0.0000
    Dipole Moment (Debye)
         X      -0.6165      Y      -0.8455      Z      -0.0000
       Tot       1.0464
    Quadrupole Moments (Debye-Ang)
        XX     -63.6361     XY      -4.4181     YY     -61.7984
        XZ      -0.0000     YZ       0.0000     ZZ     -64.2399
    Octopole Moments (Debye-Ang^2)
       XXX     -60.8608    XXY      -3.8840    XYY     -10.8807
       YYY      34.1654    XXZ      -0.0000    XYZ       0.0000
       YYZ      -0.0000    XZZ     -13.8540    YZZ      11.3036
       ZZZ      -0.0000
    Hexadecapole Moments (Debye-Ang^3)
      XXXX    -779.9692   XXXY     -75.0039   XXYY    -186.4708
      XYYY     -79.4553   YYYY    -503.1219   XXXZ      -0.0000
      XXYZ       0.0000   XYYZ      -0.0000   YYYZ       0.0000
      XXZZ    -138.1695   XYZZ     -19.4795   YYZZ    -102.5015
      XZZZ      -0.0000   YZZZ       0.0000   ZZZZ     -80.0286
 -----------------------------------------------------------------
 Calculating analytic gradient of the SCF energy
 Gradient of SCF Energy
            1           2           3           4           5           6
    1   0.0121806  -0.0366674   0.0262210   0.0896163   0.0267948  -0.1181453
    2  -0.0094792  -0.1381388  -0.0344232   0.1233624   0.0182516   0.0404272
    3   0.0000000  -0.0000000  -0.0000000  -0.0000000  -0.0000000   0.0000000
 Max gradient component =       1.381E-01
 RMS gradient           =       5.889E-02
 Gradient time:  CPU 11.30 s  wall 2.93 s
 Geometry Optimization Parameters
   NAtoms,    NIC,     NZ,  NCons,   NDum,   NFix, NCnnct, MaxDiis
        6      32       0       0       0       0       0       0

 Cartesian Hessian Update
 Hessian Updated using BFGS Update


** GEOMETRY OPTIMIZATION IN DELOCALIZED INTERNAL COORDINATES **
   Searching for a Minimum

   Optimization Cycle:   9

                       Coordinates (Angstroms)
     ATOM                X               Y               Z
      1  F         3.2823493830   -0.0199722132    0.0000000000
      2  Br        0.2530555723    1.4127798064    0.0000000000
      3  H         2.4968022586   -1.8642032651    0.0000000000
      4  I        -0.8976325581   -1.0265521154    0.0000000000
      5  C         2.1552563287   -0.7629216948    0.0000000000
      6  C         0.8618849775   -0.2394656226    0.0000000000
   Point Group: cs    Number of degrees of freedom:     9


   Energy is  -9670.245470839

 Hessian Updated using BFGS Update

  9 Hessian modes will be used to form the next step
  Hessian Eigenvalues:
     0.133271    0.158156    0.209336    0.219304    0.252002    0.309213
     0.438339    0.545650    1.096910

 Minimum Search - Taking Simple RFO Step
 Searching for Lamda that Minimizes Along All modes
 Value Taken    Lamda =  -0.08001293
 Calculated Step too Large.  Step scaled by  0.563044
 Step Taken.  Stepsize is  0.300000

                             Maximum     Tolerance    Cnvgd?
         Gradient           0.116283      0.000300      NO
         Displacement       0.234496      0.001200      NO
         Energy change     -0.053900      0.000001      NO


 New Cartesian Coordinates Obtained by Inverse Iteration

 Displacement from previous Coordinates is:  0.286022
 ----------------------------------------------------------------
             Standard Nuclear Orientation (Angstroms)
    I     Atom           X                Y                Z
 ----------------------------------------------------------------
    1      F       3.2474568063    -0.0009069175     0.0000000000
    2      Br      0.3219593376     1.4426122253     0.0000000000
    3      H       2.4207595525    -1.8223231125     0.0000000000
    4      I      -0.8759548538    -1.0994625174     0.0000000000
    5      C       2.1348255099    -0.7638775107     0.0000000000
    6      C       0.9026696094    -0.2563772719     0.0000000000
 ----------------------------------------------------------------
 Molecular Point Group                 Cs    NOp =  2
 Largest Abelian Subgroup              Cs    NOp =  2
 Nuclear Repulsion Energy =   768.8128547918 hartrees
 There are       55 alpha and       55 beta electrons
 Applying Cartesian multipole field
    Component          Value
    ---------          -----
     (2,0,0)        1.00000E-11
     (0,2,0)        2.00000E-11
     (0,0,2)       -3.00000E-11
 Nucleus-field energy     =     0.0000000166 hartrees
 Requested basis set is 6-311++G(d,p)
 There are 66 shells and 183 basis functions
 A cutoff of  1.0D-11 yielded   1792 shell pairs
 There are     14467 function pairs (     16236 Cartesian)
 Smallest overlap matrix eigenvalue = 3.39E-05
 Guess MOs from SCF MO coefficient file

 -----------------------------------------------------------------------
  General SCF calculation program by
  Eric Jon Sundstrom, Paul Horn, Yuezhi Mao, Dmitri Zuev, Alec White,
  David Stuck, Shaama M.S., Shane Yost, Joonho Lee, David Small,
  Daniel Levine, Susi Lehtola, Hugh Burton, Evgeny Epifanovsky
 -----------------------------------------------------------------------
 Exchange:     0.2000 Hartree-Fock + 0.0800 Slater + 0.7200 B88
 Correlation:  0.1900 VWN1RPA + 0.8100 LYP
 Using SG-1 standard quadrature grid
 using 4 threads for integral computing
 -------------------------------------------------------
 OpenMP Integral computing Module                
 Release: version 2.0, May 2017, Q-Chem Inc. Pleasanton 
 -------------------------------------------------------
 -------------------------------------------------------
 OpenMP BLAS3 based DFT computing Module                
 Release: version 1.0, May 2013, Q-Chem Inc. Pittsburgh 
 -------------------------------------------------------
 A restricted SCF calculation will be
 performed using DIIS
 SCF converges when DIIS error is below 1.0e-08
 ---------------------------------------
  Cycle       Energy         DIIS error
 ---------------------------------------
    1   -9670.2766740888      1.01e-03  
    2   -9670.2796114477      5.49e-04  
    3   -9670.2794324699      5.73e-04  
    4   -9670.2807837455      1.02e-04  
    5   -9670.2808148468      3.95e-05  
    6   -9670.2808197568      8.09e-06  
    7   -9670.2808198829      1.21e-06  
    8   -9670.2808198865      4.47e-07  
    9   -9670.2808198870      1.13e-07  
   10   -9670.2808198871      5.63e-08  
   11   -9670.2808198872      8.78e-09  Convergence criterion met
 ---------------------------------------
 SCF time:   CPU 34.57s  wall 9.00s 
 SCF   energy in the final basis set =    -9670.2808198872
 Total energy in the final basis set =    -9670.2808198872

 --------------------------------------------------------------
             Orbital Energies (a.u.) and Symmetries
 --------------------------------------------------------------

 Alpha MOs, Restricted
 -- Occupied --                  
******* -482.85 -176.32 -165.72 -165.72 -165.72  -62.51  -56.33
  1 A'    2 A'    3 A'    4 A'    1 A"    5 A'    6 A'    7 A'                 
-56.325 -56.325 -35.816 -31.309 -31.303 -31.303 -24.717 -22.960
  2 A"    8 A'    9 A'   10 A'    3 A"   11 A'   12 A'   13 A'                 
-22.958 -22.958 -22.954 -22.954 -10.294 -10.274  -8.719  -6.551
  4 A"   14 A'   15 A'    5 A"   16 A'   17 A'   18 A'   19 A'                 
 -6.538  -6.537  -6.367  -4.781  -4.765  -4.764  -2.663  -2.658
  6 A"   20 A'   21 A'   22 A'    7 A"   23 A'   24 A'    8 A"                 
 -2.658  -2.647  -2.647  -2.048  -2.042  -2.042  -2.028  -2.028
 25 A'    9 A"   26 A'   27 A'   28 A'   10 A"   11 A"   29 A'                 
 -1.255  -0.899  -0.775  -0.699  -0.607  -0.549  -0.507  -0.493
 30 A'   31 A'   32 A'   33 A'   34 A'   35 A'   36 A'   12 A"                 
 -0.417  -0.407  -0.398  -0.347  -0.293  -0.261  -0.249
 37 A'   38 A'   13 A"   39 A'   14 A"   15 A"   40 A'                         
 -- Virtual --                   
 -0.048  -0.038  -0.025   0.006   0.023   0.038   0.055   0.060
 41 A'   16 A"   42 A'   43 A'   44 A'   45 A'   17 A"   46 A'                 
  0.070   0.074   0.102   0.116   0.117   0.121   0.129   0.154
 47 A'   18 A"   48 A'   49 A'   50 A'   19 A"   51 A'   52 A'                 
  0.189   0.208   0.229   0.230   0.252   0.265   0.290   0.311
 53 A'   54 A'   20 A"   55 A'   56 A'   21 A"   57 A'   58 A'                 
  0.338   0.355   0.363   0.391   0.407   0.409   0.421   0.438
 59 A'   60 A'   22 A"   61 A'   62 A'   23 A"   24 A"   63 A'                 
  0.450   0.486   0.508   0.508   0.538   0.567   0.576   0.618
 64 A'   65 A'   66 A'   25 A"   26 A"   67 A'   27 A"   68 A'                 
  0.627   0.668   0.681   0.706   0.757   0.770   0.859   0.884
 69 A'   70 A'   28 A"   71 A'   72 A'   73 A'   74 A'   75 A'                 
  0.935   0.994   1.088   1.180   1.303   1.318   1.349   1.362
 76 A'   77 A'   29 A"   30 A"   31 A"   78 A'   32 A"   79 A'                 
  1.381   1.412   1.449   1.462   1.581   1.638   1.741   1.746
 80 A'   81 A'   33 A"   82 A'   83 A'   84 A'   85 A'   34 A"                 
  1.846   1.928   1.970   2.005   2.033   2.114   2.217   2.228
 86 A'   87 A'   35 A"   36 A"   88 A'   89 A'   90 A'   91 A'                 
  2.580   2.619   2.622   2.806   2.892   3.075   3.240   3.657
 92 A'   37 A"   93 A'   38 A"   94 A'   95 A'   96 A'   97 A'                 
  3.763   3.788   3.930   3.952   3.956   3.982   3.999   4.039
 39 A"   98 A'   40 A"   99 A'   41 A"   42 A"  100 A'   43 A"                 
  4.068   4.081   4.124   4.234   4.262   4.371   4.483   4.781
101 A'   44 A"  102 A'  103 A'  104 A'  105 A'  106 A'  107 A'                 
  5.994   6.054   6.137   6.263   6.342   6.566   6.711   7.534
 45 A"  108 A'  109 A'   46 A"  110 A'  111 A'  112 A'   47 A"                 
  7.579   7.676  23.425  24.129  27.904  28.336  28.378  28.410
113 A'  114 A'  115 A'  116 A'  117 A'   48 A"  118 A'  119 A'                 
 28.526  28.545  28.554  28.603  28.697  47.926  66.735 127.880
 49 A"  120 A'   50 A"  121 A'  122 A'  123 A'  124 A'   51 A"                 
127.914 127.958 151.695 289.736 289.782 289.9011020.7261901.861
125 A'  126 A'  127 A'   52 A"  128 A'  129 A'  130 A'  131 A'                 

 Beta MOs, Restricted
 -- Occupied --                  
******* -482.85 -176.32 -165.72 -165.72 -165.72  -62.51  -56.33
  1 A'    2 A'    3 A'    4 A'    1 A"    5 A'    6 A'    7 A'                 
-56.325 -56.325 -35.816 -31.309 -31.303 -31.303 -24.717 -22.960
  2 A"    8 A'    9 A'   10 A'    3 A"   11 A'   12 A'   13 A'                 
-22.958 -22.958 -22.954 -22.954 -10.294 -10.274  -8.719  -6.551
  4 A"   14 A'   15 A'    5 A"   16 A'   17 A'   18 A'   19 A'                 
 -6.538  -6.537  -6.367  -4.781  -4.765  -4.764  -2.663  -2.658
  6 A"   20 A'   21 A'   22 A'    7 A"   23 A'   24 A'    8 A"                 
 -2.658  -2.647  -2.647  -2.048  -2.042  -2.042  -2.028  -2.028
 25 A'    9 A"   26 A'   27 A'   28 A'   10 A"   11 A"   29 A'                 
 -1.255  -0.899  -0.775  -0.699  -0.607  -0.549  -0.507  -0.493
 30 A'   31 A'   32 A'   33 A'   34 A'   35 A'   36 A'   12 A"                 
 -0.417  -0.407  -0.398  -0.347  -0.293  -0.261  -0.249
 37 A'   38 A'   13 A"   39 A'   14 A"   15 A"   40 A'                         
 -- Virtual --                   
 -0.048  -0.038  -0.025   0.006   0.023   0.038   0.055   0.060
 41 A'   16 A"   42 A'   43 A'   44 A'   45 A'   17 A"   46 A'                 
  0.070   0.074   0.102   0.116   0.117   0.121   0.129   0.154
 47 A'   18 A"   48 A'   49 A'   50 A'   19 A"   51 A'   52 A'                 
  0.189   0.208   0.229   0.230   0.252   0.265   0.290   0.311
 53 A'   54 A'   20 A"   55 A'   56 A'   21 A"   57 A'   58 A'                 
  0.338   0.355   0.363   0.391   0.407   0.409   0.421   0.438
 59 A'   60 A'   22 A"   61 A'   62 A'   23 A"   24 A"   63 A'                 
  0.450   0.486   0.508   0.508   0.538   0.567   0.576   0.618
 64 A'   65 A'   66 A'   25 A"   26 A"   67 A'   27 A"   68 A'                 
  0.627   0.668   0.681   0.706   0.757   0.770   0.859   0.884
 69 A'   70 A'   28 A"   71 A'   72 A'   73 A'   74 A'   75 A'                 
  0.935   0.994   1.088   1.180   1.303   1.318   1.349   1.362
 76 A'   77 A'   29 A"   30 A"   31 A"   78 A'   32 A"   79 A'                 
  1.381   1.412   1.449   1.462   1.581   1.638   1.741   1.746
 80 A'   81 A'   33 A"   82 A'   83 A'   84 A'   85 A'   34 A"                 
  1.846   1.928   1.970   2.005   2.033   2.114   2.217   2.228
 86 A'   87 A'   35 A"   36 A"   88 A'   89 A'   90 A'   91 A'                 
  2.580   2.619   2.622   2.806   2.892   3.075   3.240   3.657
 92 A'   37 A"   93 A'   38 A"   94 A'   95 A'   96 A'   97 A'                 
  3.763   3.788   3.930   3.952   3.956   3.982   3.999   4.039
 39 A"   98 A'   40 A"   99 A'   41 A"   42 A"  100 A'   43 A"                 
  4.068   4.081   4.124   4.234   4.262   4.371   4.483   4.781
101 A'   44 A"  102 A'  103 A'  104 A'  105 A'  106 A'  107 A'                 
  5.994   6.054   6.137   6.263   6.342   6.566   6.711   7.534
 45 A"  108 A'  109 A'   46 A"  110 A'  111 A'  112 A'   47 A"                 
  7.579   7.676  23.425  24.129  27.904  28.336  28.378  28.410
113 A'  114 A'  115 A'  116 A'  117 A'   48 A"  118 A'  119 A'                 
 28.526  28.545  28.554  28.603  28.697  47.926  66.735 127.880
 49 A"  120 A'   50 A"  121 A'  122 A'  123 A'  124 A'   51 A"                 
127.914 127.958 151.695 289.736 289.782 289.9011020.7261901.861
125 A'  126 A'  127 A'   52 A"  128 A'  129 A'  130 A'  131 A'                 
 --------------------------------------------------------------

          Ground-State Mulliken Net Atomic Charges

     Atom                 Charge (a.u.)
  ----------------------------------------
      1 F                    -0.114177
      2 Br                   -0.023623
      3 H                     0.169662
      4 I                     0.109132
      5 C                    -0.253111
      6 C                     0.112116
  ----------------------------------------
  Sum of atomic charges =     0.000000

 -----------------------------------------------------------------
                    Cartesian Multipole Moments
 -----------------------------------------------------------------
    Charge (ESU x 10^10)
                 0.0000
    Dipole Moment (Debye)
         X      -0.5955      Y      -1.0154      Z      -0.0000
       Tot       1.1772
    Quadrupole Moments (Debye-Ang)
        XX     -63.8009     XY      -4.0899     YY     -61.3314
        XZ      -0.0000     YZ       0.0000     ZZ     -64.1899
    Octopole Moments (Debye-Ang^2)
       XXX     -66.1014    XXY      -2.8169    XYY     -13.0102
       YYY      38.5082    XXZ      -0.0000    XYZ       0.0000
       YYZ      -0.0000    XZZ     -15.0985    YZZ      12.4715
       ZZZ      -0.0000
    Hexadecapole Moments (Debye-Ang^3)
      XXXX    -769.9440   XXXY     -83.6425   XXYY    -190.4974
      XYYY     -86.8840   YYYY    -533.4019   XXXZ      -0.0000
      XXYZ       0.0000   XYYZ       0.0000   YYYZ       0.0000
      XXZZ    -135.3929   XYZZ     -23.4964   YYZZ    -108.0832
      XZZZ       0.0000   YZZZ       0.0000   ZZZZ     -80.0232
 -----------------------------------------------------------------
 Calculating analytic gradient of the SCF energy
 Gradient of SCF Energy
            1           2           3           4           5           6
    1   0.0059864  -0.0299827   0.0108637   0.0598316  -0.0072654  -0.0394336
    2  -0.0051998  -0.0994199  -0.0074419   0.0892942   0.0082251   0.0145424
    3  -0.0000000  -0.0000000   0.0000000  -0.0000000   0.0000000  -0.0000000
 Max gradient component =       9.942E-02
 RMS gradient           =       3.686E-02
 Gradient time:  CPU 11.38 s  wall 2.95 s
 Geometry Optimization Parameters
   NAtoms,    NIC,     NZ,  NCons,   NDum,   NFix, NCnnct, MaxDiis
        6      32       0       0       0       0       0       0

 Cartesian Hessian Update
 Hessian Updated using BFGS Update


** GEOMETRY OPTIMIZATION IN DELOCALIZED INTERNAL COORDINATES **
   Searching for a Minimum

   Optimization Cycle:  10

                       Coordinates (Angstroms)
     ATOM                X               Y               Z
      1  F         3.2474568063   -0.0009069175    0.0000000000
      2  Br        0.3219593376    1.4426122253    0.0000000000
      3  H         2.4207595525   -1.8223231125    0.0000000000
      4  I        -0.8759548538   -1.0994625174    0.0000000000
      5  C         2.1348255099   -0.7638775107    0.0000000000
      6  C         0.9026696094   -0.2563772719    0.0000000000
   Point Group: cs    Number of degrees of freedom:     9


   Energy is  -9670.280819887

 Hessian Updated using BFGS Update

  9 Hessian modes will be used to form the next step
  Hessian Eigenvalues:
     0.134306    0.143502    0.170366    0.221782    0.251267    0.428220
     0.460377    0.544147    1.096899

 Minimum Search - Taking Simple RFO Step
 Searching for Lamda that Minimizes Along All modes
 Value Taken    Lamda =  -0.04306408
 Calculated Step too Large.  Step scaled by  0.631124
 Step Taken.  Stepsize is  0.300000

                             Maximum     Tolerance    Cnvgd?
         Gradient           0.084374      0.000300      NO
         Displacement       0.273136      0.001200      NO
         Energy change     -0.035349      0.000001      NO


 New Cartesian Coordinates Obtained by Inverse Iteration

 Displacement from previous Coordinates is:  0.219643
 ----------------------------------------------------------------
             Standard Nuclear Orientation (Angstroms)
    I     Atom           X                Y                Z
 ----------------------------------------------------------------
    1      F       3.2259864914     0.0216037940     0.0000000000
    2      Br      0.3785118924     1.4932897558     0.0000000000
    3      H       2.3817004275    -1.8171594028     0.0000000000
    4      I      -0.8784078796    -1.1711936898     0.0000000000
    5      C       2.1342518154    -0.7676216455     0.0000000000
    6      C       0.9096732148    -0.2592539164     0.0000000000
 ----------------------------------------------------------------
 Molecular Point Group                 Cs    NOp =  2
 Largest Abelian Subgroup              Cs    NOp =  2
 Nuclear Repulsion Energy =   750.7943350046 hartrees
 There are       55 alpha and       55 beta electrons
 Applying Cartesian multipole field
    Component          Value
    ---------          -----
     (2,0,0)        1.00000E-11
     (0,2,0)        2.00000E-11
     (0,0,2)       -3.00000E-11
 Nucleus-field energy     =     0.0000000176 hartrees
 Requested basis set is 6-311++G(d,p)
 There are 66 shells and 183 basis functions
 A cutoff of  1.0D-11 yielded   1787 shell pairs
 There are     14430 function pairs (     16194 Cartesian)
 Smallest overlap matrix eigenvalue = 3.59E-05
 Guess MOs from SCF MO coefficient file

 -----------------------------------------------------------------------
  General SCF calculation program by
  Eric Jon Sundstrom, Paul Horn, Yuezhi Mao, Dmitri Zuev, Alec White,
  David Stuck, Shaama M.S., Shane Yost, Joonho Lee, David Small,
  Daniel Levine, Susi Lehtola, Hugh Burton, Evgeny Epifanovsky
 -----------------------------------------------------------------------
 Exchange:     0.2000 Hartree-Fock + 0.0800 Slater + 0.7200 B88
 Correlation:  0.1900 VWN1RPA + 0.8100 LYP
 Using SG-1 standard quadrature grid
 using 4 threads for integral computing
 -------------------------------------------------------
 OpenMP Integral computing Module                
 Release: version 2.0, May 2017, Q-Chem Inc. Pleasanton 
 -------------------------------------------------------
 -------------------------------------------------------
 OpenMP BLAS3 based DFT computing Module                
 Release: version 1.0, May 2013, Q-Chem Inc. Pittsburgh 
 -------------------------------------------------------
 A restricted SCF calculation will be
 performed using DIIS
 SCF converges when DIIS error is below 1.0e-08
 ---------------------------------------
  Cycle       Energy         DIIS error
 ---------------------------------------
    1   -9670.3001496107      6.79e-04  
    2   -9670.3017878676      4.76e-04  
    3   -9670.3018987440      4.42e-04  
    4   -9670.3026881581      6.77e-05  
    5   -9670.3027023198      1.91e-05  
    6   -9670.3027031026      6.47e-06  
    7   -9670.3027032130      8.41e-07  
    8   -9670.3027032148      4.07e-07  
    9   -9670.3027032153      1.01e-07  
   10   -9670.3027032154      2.96e-08  
   11   -9670.3027032155      3.65e-09  Convergence criterion met
 ---------------------------------------
 SCF time:   CPU 34.29s  wall 9.00s 
 SCF   energy in the final basis set =    -9670.3027032155
 Total energy in the final basis set =    -9670.3027032155

 --------------------------------------------------------------
             Orbital Energies (a.u.) and Symmetries
 --------------------------------------------------------------

 Alpha MOs, Restricted
 -- Occupied --                  
******* -482.85 -176.32 -165.72 -165.72 -165.72  -62.51  -56.33
  1 A'    2 A'    3 A'    4 A'    1 A"    5 A'    6 A'    7 A'                 
-56.324 -56.324 -35.817 -31.310 -31.304 -31.304 -24.718 -22.961
  2 A"    8 A'    9 A'   10 A'    3 A"   11 A'   12 A'   13 A'                 
-22.959 -22.959 -22.955 -22.955 -10.292 -10.276  -8.717  -6.550
  4 A"   14 A'   15 A'    5 A"   16 A'   17 A'   18 A'   19 A'                 
 -6.536  -6.535  -6.368  -4.781  -4.765  -4.765  -2.661  -2.656
  6 A"   20 A'   21 A'   22 A'    7 A"   23 A'   24 A'    8 A"                 
 -2.656  -2.645  -2.645  -2.048  -2.042  -2.042  -2.028  -2.028
 25 A'    9 A"   26 A'   27 A'   28 A'   10 A"   29 A'   11 A"                 
 -1.256  -0.885  -0.776  -0.696  -0.606  -0.554  -0.503  -0.494
 30 A'   31 A'   32 A'   33 A'   34 A'   35 A'   36 A'   12 A"                 
 -0.417  -0.407  -0.390  -0.338  -0.295  -0.262  -0.259
 37 A'   38 A'   13 A"   39 A'   14 A"   15 A"   40 A'                         
 -- Virtual --                   
 -0.054  -0.037  -0.029   0.005   0.024   0.037   0.055   0.061
 41 A'   16 A"   42 A'   43 A'   44 A'   45 A'   17 A"   46 A'                 
  0.069   0.074   0.102   0.117   0.118   0.121   0.129   0.153
 47 A'   18 A"   48 A'   49 A'   50 A'   19 A"   51 A'   52 A'                 
  0.195   0.207   0.226   0.229   0.251   0.263   0.292   0.314
 53 A'   54 A'   55 A'   20 A"   56 A'   21 A"   57 A'   58 A'                 
  0.338   0.354   0.372   0.383   0.404   0.407   0.425   0.446
 59 A'   60 A'   22 A"   61 A'   62 A'   23 A"   24 A"   63 A'                 
  0.449   0.483   0.507   0.510   0.534   0.567   0.578   0.613
 64 A'   65 A'   25 A"   66 A'   26 A"   27 A"   67 A'   68 A'                 
  0.620   0.671   0.688   0.700   0.736   0.771   0.856   0.883
 69 A'   70 A'   28 A"   71 A'   72 A'   73 A'   74 A'   75 A'                 
  0.928   0.996   1.083   1.175   1.301   1.317   1.349   1.355
 76 A'   77 A'   29 A"   30 A"   31 A"   78 A'   32 A"   79 A'                 
  1.371   1.412   1.449   1.464   1.581   1.637   1.747   1.761
 80 A'   81 A'   33 A"   82 A'   83 A'   84 A'   85 A'   34 A"                 
  1.838   1.923   1.976   2.005   2.033   2.110   2.216   2.264
 86 A'   87 A'   35 A"   36 A"   88 A'   89 A'   90 A'   91 A'                 
  2.580   2.613   2.621   2.806   2.893   3.083   3.240   3.670
 92 A'   93 A'   37 A"   38 A"   94 A'   95 A'   96 A'   97 A'                 
  3.762   3.790   3.940   3.956   3.957   3.982   3.996   4.024
 39 A"   98 A'   40 A"   99 A'   41 A"   42 A"  100 A'   43 A"                 
  4.073   4.079   4.123   4.207   4.242   4.372   4.474   4.784
101 A'   44 A"  102 A'  103 A'  104 A'  105 A'  106 A'  107 A'                 
  5.993   6.045   6.115   6.262   6.340   6.568   6.703   7.537
 45 A"  108 A'  109 A'   46 A"  110 A'  111 A'  112 A'   47 A"                 
  7.580   7.674  23.435  24.155  27.890  28.335  28.373  28.400
113 A'  114 A'  115 A'  116 A'  117 A'   48 A"  118 A'  119 A'                 
 28.524  28.539  28.551  28.596  28.691  47.911  66.735 127.878
 49 A"  120 A'   50 A"  121 A'  122 A'  123 A'  124 A'   51 A"                 
127.909 127.947 151.682 289.737 289.780 289.8991020.7051901.846
125 A'  126 A'  127 A'   52 A"  128 A'  129 A'  130 A'  131 A'                 

 Beta MOs, Restricted
 -- Occupied --                  
******* -482.85 -176.32 -165.72 -165.72 -165.72  -62.51  -56.33
  1 A'    2 A'    3 A'    4 A'    1 A"    5 A'    6 A'    7 A'                 
-56.324 -56.324 -35.817 -31.310 -31.304 -31.304 -24.718 -22.961
  2 A"    8 A'    9 A'   10 A'    3 A"   11 A'   12 A'   13 A'                 
-22.959 -22.959 -22.955 -22.955 -10.292 -10.276  -8.717  -6.550
  4 A"   14 A'   15 A'    5 A"   16 A'   17 A'   18 A'   19 A'                 
 -6.536  -6.535  -6.368  -4.781  -4.765  -4.765  -2.661  -2.656
  6 A"   20 A'   21 A'   22 A'    7 A"   23 A'   24 A'    8 A"                 
 -2.656  -2.645  -2.645  -2.048  -2.042  -2.042  -2.028  -2.028
 25 A'    9 A"   26 A'   27 A'   28 A'   10 A"   29 A'   11 A"                 
 -1.256  -0.885  -0.776  -0.696  -0.606  -0.554  -0.503  -0.494
 30 A'   31 A'   32 A'   33 A'   34 A'   35 A'   36 A'   12 A"                 
 -0.417  -0.407  -0.390  -0.338  -0.295  -0.262  -0.259
 37 A'   38 A'   13 A"   39 A'   14 A"   15 A"   40 A'                         
 -- Virtual --                   
 -0.054  -0.037  -0.029   0.005   0.024   0.037   0.055   0.061
 41 A'   16 A"   42 A'   43 A'   44 A'   45 A'   17 A"   46 A'                 
  0.069   0.074   0.102   0.117   0.118   0.121   0.129   0.153
 47 A'   18 A"   48 A'   49 A'   50 A'   19 A"   51 A'   52 A'                 
  0.195   0.207   0.226   0.229   0.251   0.263   0.292   0.314
 53 A'   54 A'   55 A'   20 A"   56 A'   21 A"   57 A'   58 A'                 
  0.338   0.354   0.372   0.383   0.404   0.407   0.425   0.446
 59 A'   60 A'   22 A"   61 A'   62 A'   23 A"   24 A"   63 A'                 
  0.449   0.483   0.507   0.510   0.534   0.567   0.578   0.613
 64 A'   65 A'   25 A"   66 A'   26 A"   27 A"   67 A'   68 A'                 
  0.620   0.671   0.688   0.700   0.736   0.771   0.856   0.883
 69 A'   70 A'   28 A"   71 A'   72 A'   73 A'   74 A'   75 A'                 
  0.928   0.996   1.083   1.175   1.301   1.317   1.349   1.355
 76 A'   77 A'   29 A"   30 A"   31 A"   78 A'   32 A"   79 A'                 
  1.371   1.412   1.449   1.464   1.581   1.637   1.747   1.761
 80 A'   81 A'   33 A"   82 A'   83 A'   84 A'   85 A'   34 A"                 
  1.838   1.923   1.976   2.005   2.033   2.110   2.216   2.264
 86 A'   87 A'   35 A"   36 A"   88 A'   89 A'   90 A'   91 A'                 
  2.580   2.613   2.621   2.806   2.893   3.083   3.240   3.670
 92 A'   93 A'   37 A"   38 A"   94 A'   95 A'   96 A'   97 A'                 
  3.762   3.790   3.940   3.956   3.957   3.982   3.996   4.024
 39 A"   98 A'   40 A"   99 A'   41 A"   42 A"  100 A'   43 A"                 
  4.073   4.079   4.123   4.207   4.242   4.372   4.474   4.784
101 A'   44 A"  102 A'  103 A'  104 A'  105 A'  106 A'  107 A'                 
  5.993   6.045   6.115   6.262   6.340   6.568   6.703   7.537
 45 A"  108 A'  109 A'   46 A"  110 A'  111 A'  112 A'   47 A"                 
  7.580   7.674  23.435  24.155  27.890  28.335  28.373  28.400
113 A'  114 A'  115 A'  116 A'  117 A'   48 A"  118 A'  119 A'                 
 28.524  28.539  28.551  28.596  28.691  47.911  66.735 127.878
 49 A"  120 A'   50 A"  121 A'  122 A'  123 A'  124 A'   51 A"                 
127.909 127.947 151.682 289.737 289.780 289.8991020.7051901.846
125 A'  126 A'  127 A'   52 A"  128 A'  129 A'  130 A'  131 A'                 
 --------------------------------------------------------------

          Ground-State Mulliken Net Atomic Charges

     Atom                 Charge (a.u.)
  ----------------------------------------
      1 F                    -0.113767
      2 Br                   -0.029950
      3 H                     0.168259
      4 I                     0.115834
      5 C                    -0.216586
      6 C                     0.076210
  ----------------------------------------
  Sum of atomic charges =     0.000000

 -----------------------------------------------------------------
                    Cartesian Multipole Moments
 -----------------------------------------------------------------
    Charge (ESU x 10^10)
                 0.0000
    Dipole Moment (Debye)
         X      -0.5328      Y      -1.1790      Z       0.0000
       Tot       1.2937
    Quadrupole Moments (Debye-Ang)
        XX     -63.7562     XY      -3.7713     YY     -60.7930
        XZ       0.0000     YZ       0.0000     ZZ     -64.3376
    Octopole Moments (Debye-Ang^2)
       XXX     -67.8869    XXY      -2.4736    XYY     -14.1241
       YYY      41.3447    XXZ       0.0000    XYZ      -0.0000
       YYZ       0.0000    XZZ     -15.8706    YZZ      13.3496
       ZZZ       0.0000
    Hexadecapole Moments (Debye-Ang^3)
      XXXX    -768.5187   XXXY     -94.6757   XXYY    -196.8775
      XYYY     -95.5444   YYYY    -570.7057   XXXZ       0.0000
      XXYZ      -0.0000   XYYZ       0.0000   YYYZ      -0.0000
      XXZZ    -135.3479   XYZZ     -27.5849   YYZZ    -115.4278
      XZZZ       0.0000   YZZZ       0.0000   ZZZZ     -80.5240
 -----------------------------------------------------------------
 Calculating analytic gradient of the SCF energy
 Gradient of SCF Energy
            1           2           3           4           5           6
    1   0.0022729  -0.0241440   0.0020841   0.0335230  -0.0040144  -0.0097216
    2   0.0000094  -0.0623852   0.0024302   0.0586494  -0.0041638   0.0054601
    3  -0.0000000   0.0000000  -0.0000000  -0.0000000  -0.0000000   0.0000000
 Max gradient component =       6.239E-02
 RMS gradient           =       2.262E-02
 Gradient time:  CPU 11.16 s  wall 2.89 s
 Geometry Optimization Parameters
   NAtoms,    NIC,     NZ,  NCons,   NDum,   NFix, NCnnct, MaxDiis
        6      32       0       0       0       0       0       0

 Cartesian Hessian Update
 Hessian Updated using BFGS Update


** GEOMETRY OPTIMIZATION IN DELOCALIZED INTERNAL COORDINATES **
   Searching for a Minimum

   Optimization Cycle:  11

                       Coordinates (Angstroms)
     ATOM                X               Y               Z
      1  F         3.2259864914    0.0216037940    0.0000000000
      2  Br        0.3785118924    1.4932897558    0.0000000000
      3  H         2.3817004275   -1.8171594028    0.0000000000
      4  I        -0.8784078796   -1.1711936898    0.0000000000
      5  C         2.1342518154   -0.7676216455    0.0000000000
      6  C         0.9096732148   -0.2592539164    0.0000000000
   Point Group: cs    Number of degrees of freedom:     9


   Energy is  -9670.302703216

 Hessian Updated using BFGS Update

  9 Hessian modes will be used to form the next step
  Hessian Eigenvalues:
     0.098617    0.146189    0.163694    0.222755    0.251195    0.430904
     0.488423    0.542726    1.096886

 Minimum Search - Taking Simple RFO Step
 Searching for Lamda that Minimizes Along All modes
 Value Taken    Lamda =  -0.02630264
 Calculated Step too Large.  Step scaled by  0.657661
 Step Taken.  Stepsize is  0.300000

                             Maximum     Tolerance    Cnvgd?
         Gradient           0.051570      0.000300      NO
         Displacement       0.253746      0.001200      NO
         Energy change     -0.021883      0.000001      NO


 New Cartesian Coordinates Obtained by Inverse Iteration

 Displacement from previous Coordinates is:  0.217194
 ----------------------------------------------------------------
             Standard Nuclear Orientation (Angstroms)
    I     Atom           X                Y                Z
 ----------------------------------------------------------------
    1      F       3.2069084945     0.0356757101     0.0000000000
    2      Br      0.4362385232     1.5472731583     0.0000000000
    3      H       2.3577646182    -1.8239179893     0.0000000000
    4      I      -0.8774297864    -1.2457043553     0.0000000000
    5      C       2.1238653656    -0.7592062208     0.0000000000
    6      C       0.9043687468    -0.2544554078     0.0000000000
 ----------------------------------------------------------------
 Molecular Point Group                 Cs    NOp =  2
 Largest Abelian Subgroup              Cs    NOp =  2
 Nuclear Repulsion Energy =   734.3278774354 hartrees
 There are       55 alpha and       55 beta electrons
 Applying Cartesian multipole field
    Component          Value
    ---------          -----
     (2,0,0)        1.00000E-11
     (0,2,0)        2.00000E-11
     (0,0,2)       -3.00000E-11
 Nucleus-field energy     =     0.0000000187 hartrees
 Requested basis set is 6-311++G(d,p)
 There are 66 shells and 183 basis functions
 A cutoff of  1.0D-11 yielded   1785 shell pairs
 There are     14391 function pairs (     16141 Cartesian)
 Smallest overlap matrix eigenvalue = 3.92E-05
 Guess MOs from SCF MO coefficient file

 -----------------------------------------------------------------------
  General SCF calculation program by
  Eric Jon Sundstrom, Paul Horn, Yuezhi Mao, Dmitri Zuev, Alec White,
  David Stuck, Shaama M.S., Shane Yost, Joonho Lee, David Small,
  Daniel Levine, Susi Lehtola, Hugh Burton, Evgeny Epifanovsky
 -----------------------------------------------------------------------
 Exchange:     0.2000 Hartree-Fock + 0.0800 Slater + 0.7200 B88
 Correlation:  0.1900 VWN1RPA + 0.8100 LYP
 Using SG-1 standard quadrature grid
 using 4 threads for integral computing
 -------------------------------------------------------
 OpenMP Integral computing Module                
 Release: version 2.0, May 2017, Q-Chem Inc. Pleasanton 
 -------------------------------------------------------
 -------------------------------------------------------
 OpenMP BLAS3 based DFT computing Module                
 Release: version 1.0, May 2013, Q-Chem Inc. Pittsburgh 
 -------------------------------------------------------
 A restricted SCF calculation will be
 performed using DIIS
 SCF converges when DIIS error is below 1.0e-08
 ---------------------------------------
  Cycle       Energy         DIIS error
 ---------------------------------------
    1   -9670.3142839687      5.88e-04  
    2   -9670.3158730748      3.53e-04  
    3   -9670.3158050629      3.76e-04  
    4   -9670.3163747318      6.28e-05  
    5   -9670.3163894300      1.34e-05  
    6   -9670.3163898284      5.86e-06  
    7   -9670.3163899332      7.87e-07  
    8   -9670.3163899352      2.42e-07  
    9   -9670.3163899352      5.60e-08  
   10   -9670.3163899353      3.59e-08  
   11   -9670.3163899352      5.48e-09  Convergence criterion met
 ---------------------------------------
 SCF time:   CPU 34.02s  wall 9.00s 
 SCF   energy in the final basis set =    -9670.3163899352
 Total energy in the final basis set =    -9670.3163899352

 --------------------------------------------------------------
             Orbital Energies (a.u.) and Symmetries
 --------------------------------------------------------------

 Alpha MOs, Restricted
 -- Occupied --                  
******* -482.85 -176.32 -165.73 -165.72 -165.72  -62.51  -56.33
  1 A'    2 A'    3 A'    4 A'    1 A"    5 A'    6 A'    7 A'                 
-56.323 -56.323 -35.819 -31.312 -31.306 -31.306 -24.719 -22.962
  2 A"    8 A'    9 A'   10 A'    3 A"   11 A'   12 A'   13 A'                 
-22.961 -22.961 -22.956 -22.956 -10.292 -10.278  -8.716  -6.548
  4 A"   14 A'   15 A'    5 A"   16 A'   17 A'   18 A'   19 A'                 
 -6.534  -6.533  -6.369  -4.782  -4.766  -4.766  -2.659  -2.655
  6 A"   20 A'   21 A'   22 A'    7 A"   23 A'   24 A'    8 A"                 
 -2.655  -2.643  -2.643  -2.048  -2.043  -2.043  -2.029  -2.029
 25 A'    9 A"   26 A'   27 A'   28 A'   10 A"   29 A'   11 A"                 
 -1.258  -0.875  -0.776  -0.693  -0.605  -0.555  -0.499  -0.496
 30 A'   31 A'   32 A'   33 A'   34 A'   35 A'   36 A'   12 A"                 
 -0.416  -0.406  -0.383  -0.330  -0.297  -0.269  -0.262
 37 A'   38 A'   13 A"   39 A'   14 A"   40 A'   15 A"                         
 -- Virtual --                   
 -0.061  -0.034  -0.033   0.005   0.023   0.037   0.055   0.062
 41 A'   16 A"   42 A'   43 A'   44 A'   45 A'   17 A"   46 A'                 
  0.069   0.075   0.101   0.116   0.118   0.121   0.128   0.152
 47 A'   18 A"   48 A'   49 A'   50 A'   19 A"   51 A'   52 A'                 
  0.200   0.202   0.220   0.228   0.250   0.262   0.294   0.315
 53 A'   54 A'   55 A'   20 A"   56 A'   21 A"   57 A'   58 A'                 
  0.336   0.354   0.378   0.380   0.405   0.406   0.426   0.442
 59 A'   60 A'   61 A'   22 A"   62 A'   23 A"   24 A"   63 A'                 
  0.460   0.478   0.505   0.512   0.531   0.563   0.587   0.595
 64 A'   65 A'   25 A"   66 A'   26 A"   27 A"   67 A'   68 A'                 
  0.620   0.671   0.695   0.699   0.718   0.773   0.854   0.875
 69 A'   70 A'   28 A"   71 A'   72 A'   73 A'   74 A'   75 A'                 
  0.935   0.996   1.079   1.171   1.298   1.315   1.347   1.349
 76 A'   77 A'   29 A"   30 A"   31 A"   78 A'   79 A'   32 A"                 
  1.367   1.415   1.447   1.467   1.580   1.634   1.752   1.764
 80 A'   81 A'   33 A"   82 A'   83 A'   84 A'   85 A'   34 A"                 
  1.827   1.919   1.972   2.004   2.033   2.108   2.214   2.275
 86 A'   87 A'   35 A"   36 A"   88 A'   89 A'   90 A'   91 A'                 
  2.564   2.609   2.621   2.806   2.891   3.087   3.234   3.656
 92 A'   93 A'   37 A"   38 A"   94 A'   95 A'   96 A'   97 A'                 
  3.761   3.789   3.945   3.959   3.964   3.984   4.000   4.011
 39 A"   98 A'   40 A"   41 A"   99 A'   42 A"  100 A'   43 A"                 
  4.075   4.078   4.119   4.175   4.243   4.372   4.462   4.785
101 A'   44 A"  102 A'  103 A'  104 A'  105 A'  106 A'  107 A'                 
  5.993   6.038   6.097   6.261   6.339   6.566   6.697   7.539
 45 A"  108 A'  109 A'   46 A"  110 A'  111 A'  112 A'   47 A"                 
  7.582   7.673  23.423  24.173  27.875  28.333  28.369  28.391
113 A'  114 A'  115 A'  116 A'  117 A'   48 A"  118 A'  119 A'                 
 28.522  28.534  28.549  28.593  28.687  47.897  66.734 127.877
 49 A"  120 A'   50 A"  121 A'  122 A'  123 A'  124 A'   51 A"                 
127.905 127.939 151.668 289.736 289.780 289.8981020.6871901.832
125 A'  126 A'  127 A'   52 A"  128 A'  129 A'  130 A'  131 A'                 

 Beta MOs, Restricted
 -- Occupied --                  
******* -482.85 -176.32 -165.73 -165.72 -165.72  -62.51  -56.33
  1 A'    2 A'    3 A'    4 A'    1 A"    5 A'    6 A'    7 A'                 
-56.323 -56.323 -35.819 -31.312 -31.306 -31.306 -24.719 -22.962
  2 A"    8 A'    9 A'   10 A'    3 A"   11 A'   12 A'   13 A'                 
-22.961 -22.961 -22.956 -22.956 -10.292 -10.278  -8.716  -6.548
  4 A"   14 A'   15 A'    5 A"   16 A'   17 A'   18 A'   19 A'                 
 -6.534  -6.533  -6.369  -4.782  -4.766  -4.766  -2.659  -2.655
  6 A"   20 A'   21 A'   22 A'    7 A"   23 A'   24 A'    8 A"                 
 -2.655  -2.643  -2.643  -2.048  -2.043  -2.043  -2.029  -2.029
 25 A'    9 A"   26 A'   27 A'   28 A'   10 A"   29 A'   11 A"                 
 -1.258  -0.875  -0.776  -0.693  -0.605  -0.555  -0.499  -0.496
 30 A'   31 A'   32 A'   33 A'   34 A'   35 A'   36 A'   12 A"                 
 -0.416  -0.406  -0.383  -0.330  -0.297  -0.269  -0.262
 37 A'   38 A'   13 A"   39 A'   14 A"   40 A'   15 A"                         
 -- Virtual --                   
 -0.061  -0.034  -0.033   0.005   0.023   0.037   0.055   0.062
 41 A'   16 A"   42 A'   43 A'   44 A'   45 A'   17 A"   46 A'                 
  0.069   0.075   0.101   0.116   0.118   0.121   0.128   0.152
 47 A'   18 A"   48 A'   49 A'   50 A'   19 A"   51 A'   52 A'                 
  0.200   0.202   0.220   0.228   0.250   0.262   0.294   0.315
 53 A'   54 A'   55 A'   20 A"   56 A'   21 A"   57 A'   58 A'                 
  0.336   0.354   0.378   0.380   0.405   0.406   0.426   0.442
 59 A'   60 A'   61 A'   22 A"   62 A'   23 A"   24 A"   63 A'                 
  0.460   0.478   0.505   0.512   0.531   0.563   0.587   0.595
 64 A'   65 A'   25 A"   66 A'   26 A"   27 A"   67 A'   68 A'                 
  0.620   0.671   0.695   0.699   0.718   0.773   0.854   0.875
 69 A'   70 A'   28 A"   71 A'   72 A'   73 A'   74 A'   75 A'                 
  0.935   0.996   1.079   1.171   1.298   1.315   1.347   1.349
 76 A'   77 A'   29 A"   30 A"   31 A"   78 A'   79 A'   32 A"                 
  1.367   1.415   1.447   1.467   1.580   1.634   1.752   1.764
 80 A'   81 A'   33 A"   82 A'   83 A'   84 A'   85 A'   34 A"                 
  1.827   1.919   1.972   2.004   2.033   2.108   2.214   2.275
 86 A'   87 A'   35 A"   36 A"   88 A'   89 A'   90 A'   91 A'                 
  2.564   2.609   2.621   2.806   2.891   3.087   3.234   3.656
 92 A'   93 A'   37 A"   38 A"   94 A'   95 A'   96 A'   97 A'                 
  3.761   3.789   3.945   3.959   3.964   3.984   4.000   4.011
 39 A"   98 A'   40 A"   41 A"   99 A'   42 A"  100 A'   43 A"                 
  4.075   4.078   4.119   4.175   4.243   4.372   4.462   4.785
101 A'   44 A"  102 A'  103 A'  104 A'  105 A'  106 A'  107 A'                 
  5.993   6.038   6.097   6.261   6.339   6.566   6.697   7.539
 45 A"  108 A'  109 A'   46 A"  110 A'  111 A'  112 A'   47 A"                 
  7.582   7.673  23.423  24.173  27.875  28.333  28.369  28.391
113 A'  114 A'  115 A'  116 A'  117 A'   48 A"  118 A'  119 A'                 
 28.522  28.534  28.549  28.593  28.687  47.897  66.734 127.877
 49 A"  120 A'   50 A"  121 A'  122 A'  123 A'  124 A'   51 A"                 
127.905 127.939 151.668 289.736 289.780 289.8981020.6871901.832
125 A'  126 A'  127 A'   52 A"  128 A'  129 A'  130 A'  131 A'                 
 --------------------------------------------------------------

          Ground-State Mulliken Net Atomic Charges

     Atom                 Charge (a.u.)
  ----------------------------------------
      1 F                    -0.109707
      2 Br                   -0.035701
      3 H                     0.167099
      4 I                     0.121604
      5 C                    -0.188513
      6 C                     0.045218
  ----------------------------------------
  Sum of atomic charges =     0.000000

 -----------------------------------------------------------------
                    Cartesian Multipole Moments
 -----------------------------------------------------------------
    Charge (ESU x 10^10)
                -0.0000
    Dipole Moment (Debye)
         X      -0.4717      Y      -1.3005      Z       0.0000
       Tot       1.3834
    Quadrupole Moments (Debye-Ang)
        XX     -63.7432     XY      -3.3694     YY     -60.3054
        XZ      -0.0000     YZ      -0.0000     ZZ     -64.4780
    Octopole Moments (Debye-Ang^2)
       XXX     -69.6571    XXY      -1.9208    XYY     -15.3590
       YYY      44.0545    XXZ       0.0000    XYZ      -0.0000
       YYZ       0.0000    XZZ     -16.7402    YZZ      14.2532
       ZZZ       0.0000
    Hexadecapole Moments (Debye-Ang^3)
      XXXX    -766.2954   XXXY    -106.0738   XXYY    -203.6165
      XYYY    -103.7402   YYYY    -611.8063   XXXZ       0.0000
      XXYZ      -0.0000   XYYZ      -0.0000   YYYZ      -0.0000
      XXZZ    -135.2207   XYZZ     -31.7388   YYZZ    -123.5930
      XZZZ      -0.0000   YZZZ      -0.0000   ZZZZ     -80.9556
 -----------------------------------------------------------------
 Calculating analytic gradient of the SCF energy
 Gradient of SCF Energy
            1           2           3           4           5           6
    1  -0.0006233  -0.0174747   0.0012768   0.0175628  -0.0080834   0.0073418
    2   0.0012003  -0.0338848  -0.0058485   0.0374511   0.0064367  -0.0053547
    3   0.0000000  -0.0000000  -0.0000000   0.0000000  -0.0000000   0.0000000
 Max gradient component =       3.745E-02
 RMS gradient           =       1.373E-02
 Gradient time:  CPU 11.15 s  wall 2.89 s
 Geometry Optimization Parameters
   NAtoms,    NIC,     NZ,  NCons,   NDum,   NFix, NCnnct, MaxDiis
        6      32       0       0       0       0       0       0

 Cartesian Hessian Update
 Hessian Updated using BFGS Update


** GEOMETRY OPTIMIZATION IN DELOCALIZED INTERNAL COORDINATES **
   Searching for a Minimum

   Optimization Cycle:  12

                       Coordinates (Angstroms)
     ATOM                X               Y               Z
      1  F         3.2069084945    0.0356757101    0.0000000000
      2  Br        0.4362385232    1.5472731583    0.0000000000
      3  H         2.3577646182   -1.8239179893    0.0000000000
      4  I        -0.8774297864   -1.2457043553    0.0000000000
      5  C         2.1238653656   -0.7592062208    0.0000000000
      6  C         0.9043687468   -0.2544554078    0.0000000000
   Point Group: cs    Number of degrees of freedom:     9


   Energy is  -9670.316389935

 Hessian Updated using BFGS Update

  9 Hessian modes will be used to form the next step
  Hessian Eigenvalues:
     0.064324    0.162195    0.166245    0.223640    0.252908    0.430835
     0.502209    0.544620    1.097809

 Minimum Search - Taking Simple RFO Step
 Searching for Lamda that Minimizes Along All modes
 Value Taken    Lamda =  -0.01683434
 Calculated Step too Large.  Step scaled by  0.659715
 Step Taken.  Stepsize is  0.300000

                             Maximum     Tolerance    Cnvgd?
         Gradient           0.032889      0.000300      NO
         Displacement       0.267990      0.001200      NO
         Energy change     -0.013687      0.000001      NO


 New Cartesian Coordinates Obtained by Inverse Iteration

 Displacement from previous Coordinates is:  0.219675
 ----------------------------------------------------------------
             Standard Nuclear Orientation (Angstroms)
    I     Atom           X                Y                Z
 ----------------------------------------------------------------
    1      F       3.2113899900     0.0209734062     0.0000000000
    2      Br      0.4811018056     1.5997288205     0.0000000000
    3      H       2.3290979641    -1.7964720513     0.0000000000
    4      I      -0.8738105699    -1.3254008616     0.0000000000
    5      C       2.1193140610    -0.7573170459     0.0000000000
    6      C       0.8846227111    -0.2418473727     0.0000000000
 ----------------------------------------------------------------
 Molecular Point Group                 Cs    NOp =  2
 Largest Abelian Subgroup              Cs    NOp =  2
 Nuclear Repulsion Energy =   718.4590860040 hartrees
 There are       55 alpha and       55 beta electrons
 Applying Cartesian multipole field
    Component          Value
    ---------          -----
     (2,0,0)        1.00000E-11
     (0,2,0)        2.00000E-11
     (0,0,2)       -3.00000E-11
 Nucleus-field energy     =     0.0000000199 hartrees
 Requested basis set is 6-311++G(d,p)
 There are 66 shells and 183 basis functions
 A cutoff of  1.0D-11 yielded   1778 shell pairs
 There are     14362 function pairs (     16111 Cartesian)
 Smallest overlap matrix eigenvalue = 4.86E-05
 Guess MOs from SCF MO coefficient file

 -----------------------------------------------------------------------
  General SCF calculation program by
  Eric Jon Sundstrom, Paul Horn, Yuezhi Mao, Dmitri Zuev, Alec White,
  David Stuck, Shaama M.S., Shane Yost, Joonho Lee, David Small,
  Daniel Levine, Susi Lehtola, Hugh Burton, Evgeny Epifanovsky
 -----------------------------------------------------------------------
 Exchange:     0.2000 Hartree-Fock + 0.0800 Slater + 0.7200 B88
 Correlation:  0.1900 VWN1RPA + 0.8100 LYP
 Using SG-1 standard quadrature grid
 using 4 threads for integral computing
 -------------------------------------------------------
 OpenMP Integral computing Module                
 Release: version 2.0, May 2017, Q-Chem Inc. Pleasanton 
 -------------------------------------------------------
 -------------------------------------------------------
 OpenMP BLAS3 based DFT computing Module                
 Release: version 1.0, May 2013, Q-Chem Inc. Pittsburgh 
 -------------------------------------------------------
 A restricted SCF calculation will be
 performed using DIIS
 SCF converges when DIIS error is below 1.0e-08
 ---------------------------------------
  Cycle       Energy         DIIS error
 ---------------------------------------
    1   -9670.3219808583      6.17e-04  
    2   -9670.3235103114      3.93e-04  
    3   -9670.3233899213      4.31e-04  
    4   -9670.3241490109      5.67e-05  
    5   -9670.3241603591      1.61e-05  
    6   -9670.3241608972      6.43e-06  
    7   -9670.3241610311      6.77e-07  
    8   -9670.3241610327      2.29e-07  
    9   -9670.3241610329      1.12e-07  
   10   -9670.3241610329      1.51e-08  
   11   -9670.3241610329      4.16e-09  Convergence criterion met
 ---------------------------------------
 SCF time:   CPU 33.79s  wall 9.00s 
 SCF   energy in the final basis set =    -9670.3241610329
 Total energy in the final basis set =    -9670.3241610329

 --------------------------------------------------------------
             Orbital Energies (a.u.) and Symmetries
 --------------------------------------------------------------

 Alpha MOs, Restricted
 -- Occupied --                  
******* -482.85 -176.32 -165.73 -165.72 -165.72  -62.51  -56.33
  1 A'    2 A'    3 A'    4 A'    1 A"    5 A'    6 A'    7 A'                 
-56.323 -56.323 -35.820 -31.313 -31.307 -31.307 -24.720 -22.964
  2 A"    8 A'    9 A'   10 A'    3 A"   11 A'   12 A'   13 A'                 
-22.962 -22.962 -22.958 -22.958 -10.292 -10.282  -8.716  -6.548
  4 A"   14 A'   15 A'    5 A"   16 A'   17 A'   18 A'   19 A'                 
 -6.534  -6.533  -6.370  -4.783  -4.767  -4.767  -2.659  -2.655
  6 A"   20 A'   21 A'   22 A'   23 A'    7 A"   24 A'    8 A"                 
 -2.655  -2.643  -2.643  -2.049  -2.044  -2.044  -2.030  -2.030
 25 A'   26 A'    9 A"   27 A'   28 A'   10 A"   29 A'   11 A"                 
 -1.260  -0.866  -0.774  -0.690  -0.607  -0.559  -0.497  -0.496
 30 A'   31 A'   32 A'   33 A'   34 A'   35 A'   36 A'   12 A"                 
 -0.416  -0.406  -0.378  -0.324  -0.298  -0.277  -0.261
 37 A'   38 A'   13 A"   39 A'   14 A"   40 A'   15 A"                         
 -- Virtual --                   
 -0.067  -0.037  -0.035   0.005   0.024   0.037   0.055   0.062
 41 A'   16 A"   42 A'   43 A'   44 A'   45 A'   17 A"   46 A'                 
  0.069   0.075   0.101   0.116   0.119   0.120   0.130   0.149
 47 A'   18 A"   48 A'   49 A'   50 A'   19 A"   51 A'   52 A'                 
  0.196   0.205   0.217   0.228   0.249   0.262   0.298   0.314
 53 A'   54 A'   55 A'   20 A"   56 A'   21 A"   57 A'   58 A'                 
  0.334   0.353   0.377   0.386   0.404   0.405   0.424   0.440
 59 A'   60 A'   61 A'   22 A"   23 A"   62 A'   24 A"   63 A'                 
  0.467   0.472   0.504   0.516   0.528   0.560   0.576   0.592
 64 A'   65 A'   25 A"   66 A'   26 A"   27 A"   67 A'   68 A'                 
  0.620   0.661   0.698   0.700   0.710   0.776   0.849   0.862
 69 A'   70 A'   28 A"   71 A'   72 A'   73 A'   74 A'   75 A'                 
  0.942   0.997   1.076   1.164   1.294   1.316   1.345   1.349
 76 A'   77 A'   29 A"   30 A"   31 A"   78 A'   79 A'   32 A"                 
  1.365   1.416   1.448   1.473   1.577   1.626   1.755   1.770
 80 A'   81 A'   33 A"   82 A'   83 A'   84 A'   85 A'   34 A"                 
  1.822   1.911   1.973   2.001   2.032   2.099   2.206   2.286
 86 A'   87 A'   35 A"   36 A"   88 A'   89 A'   90 A'   91 A'                 
  2.563   2.615   2.620   2.801   2.900   3.073   3.236   3.688
 92 A'   93 A'   37 A"   38 A"   94 A'   95 A'   96 A'   97 A'                 
  3.760   3.787   3.947   3.960   3.969   3.985   4.001   4.008
 39 A"   98 A'   40 A"   41 A"   99 A'   42 A"   43 A"  100 A'                 
  4.073   4.076   4.102   4.165   4.250   4.373   4.443   4.786
101 A'   44 A"  102 A'  103 A'  104 A'  105 A'  106 A'  107 A'                 
  5.991   6.034   6.085   6.260   6.338   6.563   6.689   7.539
 45 A"  108 A'  109 A'   46 A"  110 A'  111 A'  112 A'   47 A"                 
  7.580   7.671  23.450  24.108  27.860  28.332  28.366  28.383
113 A'  114 A'  115 A'  116 A'  117 A'   48 A"  118 A'  119 A'                 
 28.521  28.531  28.546  28.591  28.683  47.886  66.733 127.875
 49 A"  120 A'   50 A"  121 A'  122 A'  123 A'  124 A'   51 A"                 
127.902 127.932 151.655 289.735 289.776 289.8961020.6721901.818
125 A'  126 A'  127 A'   52 A"  128 A'  129 A'  130 A'  131 A'                 

 Beta MOs, Restricted
 -- Occupied --                  
******* -482.85 -176.32 -165.73 -165.72 -165.72  -62.51  -56.33
  1 A'    2 A'    3 A'    4 A'    1 A"    5 A'    6 A'    7 A'                 
-56.323 -56.323 -35.820 -31.313 -31.307 -31.307 -24.720 -22.964
  2 A"    8 A'    9 A'   10 A'    3 A"   11 A'   12 A'   13 A'                 
-22.962 -22.962 -22.958 -22.958 -10.292 -10.282  -8.716  -6.548
  4 A"   14 A'   15 A'    5 A"   16 A'   17 A'   18 A'   19 A'                 
 -6.534  -6.533  -6.370  -4.783  -4.767  -4.767  -2.659  -2.655
  6 A"   20 A'   21 A'   22 A'   23 A'    7 A"   24 A'    8 A"                 
 -2.655  -2.643  -2.643  -2.049  -2.044  -2.044  -2.030  -2.030
 25 A'   26 A'    9 A"   27 A'   28 A'   10 A"   29 A'   11 A"                 
 -1.260  -0.866  -0.774  -0.690  -0.607  -0.559  -0.497  -0.496
 30 A'   31 A'   32 A'   33 A'   34 A'   35 A'   36 A'   12 A"                 
 -0.416  -0.406  -0.378  -0.324  -0.298  -0.277  -0.261
 37 A'   38 A'   13 A"   39 A'   14 A"   40 A'   15 A"                         
 -- Virtual --                   
 -0.067  -0.037  -0.035   0.005   0.024   0.037   0.055   0.062
 41 A'   16 A"   42 A'   43 A'   44 A'   45 A'   17 A"   46 A'                 
  0.069   0.075   0.101   0.116   0.119   0.120   0.130   0.149
 47 A'   18 A"   48 A'   49 A'   50 A'   19 A"   51 A'   52 A'                 
  0.196   0.205   0.217   0.228   0.249   0.262   0.298   0.314
 53 A'   54 A'   55 A'   20 A"   56 A'   21 A"   57 A'   58 A'                 
  0.334   0.353   0.377   0.386   0.404   0.405   0.424   0.440
 59 A'   60 A'   61 A'   22 A"   23 A"   62 A'   24 A"   63 A'                 
  0.467   0.472   0.504   0.516   0.528   0.560   0.576   0.592
 64 A'   65 A'   25 A"   66 A'   26 A"   27 A"   67 A'   68 A'                 
  0.620   0.661   0.698   0.700   0.710   0.776   0.849   0.862
 69 A'   70 A'   28 A"   71 A'   72 A'   73 A'   74 A'   75 A'                 
  0.942   0.997   1.076   1.164   1.294   1.316   1.345   1.349
 76 A'   77 A'   29 A"   30 A"   31 A"   78 A'   79 A'   32 A"                 
  1.365   1.416   1.448   1.473   1.577   1.626   1.755   1.770
 80 A'   81 A'   33 A"   82 A'   83 A'   84 A'   85 A'   34 A"                 
  1.822   1.911   1.973   2.001   2.032   2.099   2.206   2.286
 86 A'   87 A'   35 A"   36 A"   88 A'   89 A'   90 A'   91 A'                 
  2.563   2.615   2.620   2.801   2.900   3.073   3.236   3.688
 92 A'   93 A'   37 A"   38 A"   94 A'   95 A'   96 A'   97 A'                 
  3.760   3.787   3.947   3.960   3.969   3.985   4.001   4.008
 39 A"   98 A'   40 A"   41 A"   99 A'   42 A"   43 A"  100 A'                 
  4.073   4.076   4.102   4.165   4.250   4.373   4.443   4.786
101 A'   44 A"  102 A'  103 A'  104 A'  105 A'  106 A'  107 A'                 
  5.991   6.034   6.085   6.260   6.338   6.563   6.689   7.539
 45 A"  108 A'  109 A'   46 A"  110 A'  111 A'  112 A'   47 A"                 
  7.580   7.671  23.450  24.108  27.860  28.332  28.366  28.383
113 A'  114 A'  115 A'  116 A'  117 A'   48 A"  118 A'  119 A'                 
 28.521  28.531  28.546  28.591  28.683  47.886  66.733 127.875
 49 A"  120 A'   50 A"  121 A'  122 A'  123 A'  124 A'   51 A"                 
127.902 127.932 151.655 289.735 289.776 289.8961020.6721901.818
125 A'  126 A'  127 A'   52 A"  128 A'  129 A'  130 A'  131 A'                 
 --------------------------------------------------------------

          Ground-State Mulliken Net Atomic Charges

     Atom                 Charge (a.u.)
  ----------------------------------------
      1 F                    -0.107396
      2 Br                   -0.040846
      3 H                     0.165086
      4 I                     0.124303
      5 C                    -0.162333
      6 C                     0.021186
  ----------------------------------------
  Sum of atomic charges =     0.000000

 -----------------------------------------------------------------
                    Cartesian Multipole Moments
 -----------------------------------------------------------------
    Charge (ESU x 10^10)
                 0.0000
    Dipole Moment (Debye)
         X      -0.4474      Y      -1.3547      Z       0.0000
       Tot       1.4267
    Quadrupole Moments (Debye-Ang)
        XX     -63.8836     XY      -2.8813     YY     -59.8523
        XZ       0.0000     YZ       0.0000     ZZ     -64.6021
    Octopole Moments (Debye-Ang^2)
       XXX     -71.4739    XXY      -0.6459    XYY     -16.6908
       YYY      47.5511    XXZ       0.0000    XYZ       0.0000
       YYZ       0.0000    XZZ     -17.5425    YZZ      15.4478
       ZZZ       0.0000
    Hexadecapole Moments (Debye-Ang^3)
      XXXX    -769.1920   XXXY    -115.2288   XXYY    -211.5262
      XYYY    -109.0452   YYYY    -656.4602   XXXZ       0.0000
      XXYZ      -0.0000   XYYZ      -0.0000   YYYZ      -0.0000
      XXZZ    -135.5377   XYZZ     -35.3290   YYZZ    -132.2981
      XZZZ      -0.0000   YZZZ       0.0000   ZZZZ     -81.3575
 -----------------------------------------------------------------
 Calculating analytic gradient of the SCF energy
 Gradient of SCF Energy
            1           2           3           4           5           6
    1   0.0000196  -0.0117140  -0.0036754   0.0083264   0.0150579  -0.0080145
    2   0.0001453  -0.0135322   0.0151893   0.0216629  -0.0194466  -0.0040187
    3  -0.0000000   0.0000000   0.0000000  -0.0000000   0.0000000  -0.0000000
 Max gradient component =       2.166E-02
 RMS gradient           =       9.968E-03
 Gradient time:  CPU 10.91 s  wall 2.83 s
 Geometry Optimization Parameters
   NAtoms,    NIC,     NZ,  NCons,   NDum,   NFix, NCnnct, MaxDiis
        6      32       0       0       0       0       0       0

 Cartesian Hessian Update
 Hessian Updated using BFGS Update


** GEOMETRY OPTIMIZATION IN DELOCALIZED INTERNAL COORDINATES **
   Searching for a Minimum

   Optimization Cycle:  13

                       Coordinates (Angstroms)
     ATOM                X               Y               Z
      1  F         3.2113899900    0.0209734062    0.0000000000
      2  Br        0.4811018056    1.5997288205    0.0000000000
      3  H         2.3290979641   -1.7964720513    0.0000000000
      4  I        -0.8738105699   -1.3254008616    0.0000000000
      5  C         2.1193140610   -0.7573170459    0.0000000000
      6  C         0.8846227111   -0.2418473727    0.0000000000
   Point Group: cs    Number of degrees of freedom:     9


   Energy is  -9670.324161033

 Hessian Updated using BFGS Update

  9 Hessian modes will be used to form the next step
  Hessian Eigenvalues:
     0.042507    0.162813    0.223321    0.252569    0.269132    0.432996
     0.508616    0.562833    1.098470

 Minimum Search - Taking Simple RFO Step
 Searching for Lamda that Minimizes Along All modes
 Value Taken    Lamda =  -0.01055214
 Calculated Step too Large.  Step scaled by  0.700243
 Step Taken.  Stepsize is  0.300000

                             Maximum     Tolerance    Cnvgd?
         Gradient           0.018945      0.000300      NO
         Displacement       0.215251      0.001200      NO
         Energy change     -0.007771      0.000001      NO


 New Cartesian Coordinates Obtained by Inverse Iteration

 Displacement from previous Coordinates is:  0.244707
 ----------------------------------------------------------------
             Standard Nuclear Orientation (Angstroms)
    I     Atom           X                Y                Z
 ----------------------------------------------------------------
    1      F       3.1926950953     0.0269132246     0.0000000000
    2      Br      0.5397570651     1.6521193004     0.0000000000
    3      H       2.2979416116    -1.8138314077     0.0000000000
    4      I      -0.8470247015    -1.4065830450     0.0000000000
    5      C       2.0921736646    -0.7362074238     0.0000000000
    6      C       0.8761732269    -0.2227457533     0.0000000000
 ----------------------------------------------------------------
 Molecular Point Group                 Cs    NOp =  2
 Largest Abelian Subgroup              Cs    NOp =  2
 Nuclear Repulsion Energy =   706.7698485884 hartrees
 There are       55 alpha and       55 beta electrons
 Applying Cartesian multipole field
    Component          Value
    ---------          -----
     (2,0,0)        1.00000E-11
     (0,2,0)        2.00000E-11
     (0,0,2)       -3.00000E-11
 Nucleus-field energy     =     0.0000000211 hartrees
 Requested basis set is 6-311++G(d,p)
 There are 66 shells and 183 basis functions
 A cutoff of  1.0D-11 yielded   1772 shell pairs
 There are     14288 function pairs (     16027 Cartesian)
 Smallest overlap matrix eigenvalue = 5.31E-05
 Guess MOs from SCF MO coefficient file

 -----------------------------------------------------------------------
  General SCF calculation program by
  Eric Jon Sundstrom, Paul Horn, Yuezhi Mao, Dmitri Zuev, Alec White,
  David Stuck, Shaama M.S., Shane Yost, Joonho Lee, David Small,
  Daniel Levine, Susi Lehtola, Hugh Burton, Evgeny Epifanovsky
 -----------------------------------------------------------------------
 Exchange:     0.2000 Hartree-Fock + 0.0800 Slater + 0.7200 B88
 Correlation:  0.1900 VWN1RPA + 0.8100 LYP
 Using SG-1 standard quadrature grid
 using 4 threads for integral computing
 -------------------------------------------------------
 OpenMP Integral computing Module                
 Release: version 2.0, May 2017, Q-Chem Inc. Pleasanton 
 -------------------------------------------------------
 -------------------------------------------------------
 OpenMP BLAS3 based DFT computing Module                
 Release: version 1.0, May 2013, Q-Chem Inc. Pittsburgh 
 -------------------------------------------------------
 A restricted SCF calculation will be
 performed using DIIS
 SCF converges when DIIS error is below 1.0e-08
 ---------------------------------------
  Cycle       Energy         DIIS error
 ---------------------------------------
    1   -9670.3260896312      6.18e-04  
    2   -9670.3281097508      2.11e-04  
    3   -9670.3280292429      2.55e-04  
    4   -9670.3282804126      8.06e-05  
    5   -9670.3283067748      1.45e-05  
    6   -9670.3283073157      6.01e-06  
    7   -9670.3283074335      1.01e-06  
    8   -9670.3283074376      2.08e-07  
    9   -9670.3283074377      4.78e-08  
   10   -9670.3283074377      1.87e-08  
   11   -9670.3283074376      1.03e-08  
   12   -9670.3283074376      8.85e-10  Convergence criterion met
 ---------------------------------------
 SCF time:   CPU 36.68s  wall 10.00s 
 SCF   energy in the final basis set =    -9670.3283074376
 Total energy in the final basis set =    -9670.3283074376

 --------------------------------------------------------------
             Orbital Energies (a.u.) and Symmetries
 --------------------------------------------------------------

 Alpha MOs, Restricted
 -- Occupied --                  
******* -482.85 -176.32 -165.73 -165.73 -165.73  -62.51  -56.33
  1 A'    2 A'    3 A'    4 A'    5 A'    1 A"    6 A'    7 A'                 
-56.324 -56.324 -35.821 -31.314 -31.308 -31.308 -24.721 -22.965
  2 A"    8 A'    9 A'   10 A'   11 A'    3 A"   12 A'   13 A'                 
-22.963 -22.963 -22.959 -22.959 -10.292 -10.282  -8.716  -6.549
 14 A'    4 A"   15 A'    5 A"   16 A'   17 A'   18 A'   19 A'                 
 -6.534  -6.534  -6.370  -4.783  -4.768  -4.767  -2.659  -2.655
  6 A"   20 A'   21 A'   22 A'   23 A'    7 A"   24 A'    8 A"                 
 -2.655  -2.643  -2.643  -2.049  -2.044  -2.044  -2.031  -2.030
 25 A'   26 A'    9 A"   27 A'   28 A'   10 A"   29 A'   11 A"                 
 -1.261  -0.863  -0.775  -0.687  -0.606  -0.556  -0.497  -0.494
 30 A'   31 A'   32 A'   33 A'   34 A'   35 A'   12 A"   36 A'                 
 -0.414  -0.404  -0.375  -0.320  -0.300  -0.283  -0.262
 37 A'   38 A'   13 A"   39 A'   14 A"   40 A'   15 A"                         
 -- Virtual --                   
 -0.073  -0.038  -0.033   0.006   0.023   0.038   0.055   0.061
 41 A'   42 A'   16 A"   43 A'   44 A'   45 A'   17 A"   46 A'                 
  0.070   0.076   0.100   0.113   0.117   0.118   0.130   0.148
 47 A'   18 A"   48 A'   49 A'   50 A'   19 A"   51 A'   52 A'                 
  0.186   0.209   0.212   0.227   0.251   0.261   0.302   0.311
 53 A'   54 A'   55 A'   20 A"   56 A'   21 A"   57 A'   58 A'                 
  0.333   0.354   0.377   0.390   0.404   0.407   0.423   0.440
 59 A'   60 A'   61 A'   22 A"   23 A"   62 A'   24 A"   63 A'                 
  0.463   0.472   0.501   0.514   0.527   0.558   0.560   0.596
 64 A'   65 A'   25 A"   66 A'   26 A"   67 A'   27 A"   68 A'                 
  0.618   0.652   0.703   0.707   0.710   0.777   0.840   0.862
 69 A'   70 A'   28 A"   71 A'   72 A'   73 A'   74 A'   75 A'                 
  0.950   0.988   1.072   1.163   1.290   1.312   1.341   1.350
 76 A'   77 A'   29 A"   30 A"   31 A"   78 A'   79 A'   32 A"                 
  1.361   1.420   1.448   1.475   1.572   1.629   1.758   1.769
 80 A'   81 A'   33 A"   82 A'   83 A'   84 A'   85 A'   34 A"                 
  1.809   1.911   1.967   2.000   2.027   2.104   2.208   2.283
 86 A'   87 A'   35 A"   36 A"   88 A'   89 A'   90 A'   91 A'                 
  2.545   2.607   2.622   2.803   2.896   3.083   3.228   3.650
 92 A'   93 A'   37 A"   38 A"   94 A'   95 A'   96 A'   97 A'                 
  3.760   3.785   3.948   3.962   3.974   3.987   3.994   4.016
 39 A"   98 A'   40 A"   41 A"   99 A'   42 A"   43 A"  100 A'                 
  4.061   4.074   4.089   4.165   4.262   4.374   4.423   4.787
101 A'   44 A"  102 A'  103 A'  104 A'  105 A'  106 A'  107 A'                 
  5.990   6.032   6.078   6.260   6.339   6.560   6.686   7.539
 45 A"  108 A'  109 A'   46 A"  110 A'  111 A'  112 A'   47 A"                 
  7.577   7.670  23.415  24.166  27.850  28.330  28.365  28.378
113 A'  114 A'  115 A'  116 A'  117 A'   48 A"  118 A'  119 A'                 
 28.520  28.531  28.544  28.589  28.680  47.881  66.733 127.873
 49 A"  120 A'   50 A"  121 A'  122 A'  123 A'  124 A'   51 A"                 
127.900 127.928 151.646 289.734 289.771 289.8941020.6661901.809
125 A'  126 A'  127 A'   52 A"  128 A'  129 A'  130 A'  131 A'                 

 Beta MOs, Restricted
 -- Occupied --                  
******* -482.85 -176.32 -165.73 -165.73 -165.73  -62.51  -56.33
  1 A'    2 A'    3 A'    4 A'    5 A'    1 A"    6 A'    7 A'                 
-56.324 -56.324 -35.821 -31.314 -31.308 -31.308 -24.721 -22.965
  2 A"    8 A'    9 A'   10 A'   11 A'    3 A"   12 A'   13 A'                 
-22.963 -22.963 -22.959 -22.959 -10.292 -10.282  -8.716  -6.549
 14 A'    4 A"   15 A'    5 A"   16 A'   17 A'   18 A'   19 A'                 
 -6.534  -6.534  -6.370  -4.783  -4.768  -4.767  -2.659  -2.655
  6 A"   20 A'   21 A'   22 A'   23 A'    7 A"   24 A'    8 A"                 
 -2.655  -2.643  -2.643  -2.049  -2.044  -2.044  -2.031  -2.030
 25 A'   26 A'    9 A"   27 A'   28 A'   10 A"   29 A'   11 A"                 
 -1.261  -0.863  -0.775  -0.687  -0.606  -0.556  -0.497  -0.494
 30 A'   31 A'   32 A'   33 A'   34 A'   35 A'   12 A"   36 A'                 
 -0.414  -0.404  -0.375  -0.320  -0.300  -0.283  -0.262
 37 A'   38 A'   13 A"   39 A'   14 A"   40 A'   15 A"                         
 -- Virtual --                   
 -0.073  -0.038  -0.033   0.006   0.023   0.038   0.055   0.061
 41 A'   42 A'   16 A"   43 A'   44 A'   45 A'   17 A"   46 A'                 
  0.070   0.076   0.100   0.113   0.117   0.118   0.130   0.148
 47 A'   18 A"   48 A'   49 A'   50 A'   19 A"   51 A'   52 A'                 
  0.186   0.209   0.212   0.227   0.251   0.261   0.302   0.311
 53 A'   54 A'   55 A'   20 A"   56 A'   21 A"   57 A'   58 A'                 
  0.333   0.354   0.377   0.390   0.404   0.407   0.423   0.440
 59 A'   60 A'   61 A'   22 A"   23 A"   62 A'   24 A"   63 A'                 
  0.463   0.472   0.501   0.514   0.527   0.558   0.560   0.596
 64 A'   65 A'   25 A"   66 A'   26 A"   67 A'   27 A"   68 A'                 
  0.618   0.652   0.703   0.707   0.710   0.777   0.840   0.862
 69 A'   70 A'   28 A"   71 A'   72 A'   73 A'   74 A'   75 A'                 
  0.950   0.988   1.072   1.163   1.290   1.312   1.341   1.350
 76 A'   77 A'   29 A"   30 A"   31 A"   78 A'   79 A'   32 A"                 
  1.361   1.420   1.448   1.475   1.572   1.629   1.758   1.769
 80 A'   81 A'   33 A"   82 A'   83 A'   84 A'   85 A'   34 A"                 
  1.809   1.911   1.967   2.000   2.027   2.104   2.208   2.283
 86 A'   87 A'   35 A"   36 A"   88 A'   89 A'   90 A'   91 A'                 
  2.545   2.607   2.622   2.803   2.896   3.083   3.228   3.650
 92 A'   93 A'   37 A"   38 A"   94 A'   95 A'   96 A'   97 A'                 
  3.760   3.785   3.948   3.962   3.974   3.987   3.994   4.016
 39 A"   98 A'   40 A"   41 A"   99 A'   42 A"   43 A"  100 A'                 
  4.061   4.074   4.089   4.165   4.262   4.374   4.423   4.787
101 A'   44 A"  102 A'  103 A'  104 A'  105 A'  106 A'  107 A'                 
  5.990   6.032   6.078   6.260   6.339   6.560   6.686   7.539
 45 A"  108 A'  109 A'   46 A"  110 A'  111 A'  112 A'   47 A"                 
  7.577   7.670  23.415  24.166  27.850  28.330  28.365  28.378
113 A'  114 A'  115 A'  116 A'  117 A'   48 A"  118 A'  119 A'                 
 28.520  28.531  28.544  28.589  28.680  47.881  66.733 127.873
 49 A"  120 A'   50 A"  121 A'  122 A'  123 A'  124 A'   51 A"                 
127.900 127.928 151.646 289.734 289.771 289.8941020.6661901.809
125 A'  126 A'  127 A'   52 A"  128 A'  129 A'  130 A'  131 A'                 
 --------------------------------------------------------------

          Ground-State Mulliken Net Atomic Charges

     Atom                 Charge (a.u.)
  ----------------------------------------
      1 F                    -0.105331
      2 Br                   -0.047888
      3 H                     0.163887
      4 I                     0.120482
      5 C                    -0.156755
      6 C                     0.025606
  ----------------------------------------
  Sum of atomic charges =     0.000000

 -----------------------------------------------------------------
                    Cartesian Multipole Moments
 -----------------------------------------------------------------
    Charge (ESU x 10^10)
                 0.0000
    Dipole Moment (Debye)
         X      -0.4074      Y      -1.3936      Z       0.0000
       Tot       1.4520
    Quadrupole Moments (Debye-Ang)
        XX     -64.1445     XY      -2.4712     YY     -59.3858
        XZ       0.0000     YZ      -0.0000     ZZ     -64.6718
    Octopole Moments (Debye-Ang^2)
       XXX     -75.5127    XXY       0.7485    XYY     -18.6048
       YYY      50.3252    XXZ       0.0000    XYZ       0.0000
       YYZ       0.0000    XZZ     -19.0553    YZZ      16.5727
       ZZZ      -0.0000
    Hexadecapole Moments (Debye-Ang^3)
      XXXX    -762.5947   XXXY    -125.3232   XXYY    -218.3659
      XYYY    -114.4835   YYYY    -703.5718   XXXZ       0.0000
      XXYZ      -0.0000   XYYZ      -0.0000   YYYZ      -0.0000
      XXZZ    -134.0547   XYZZ     -38.9922   YYZZ    -141.7590
      XZZZ       0.0000   YZZZ      -0.0000   ZZZZ     -81.5227
 -----------------------------------------------------------------
 Calculating analytic gradient of the SCF energy
 Gradient of SCF Energy
            1           2           3           4           5           6
    1  -0.0013185  -0.0055133   0.0006960   0.0041776  -0.0080612   0.0100194
    2  -0.0000929  -0.0000525  -0.0101760   0.0088541   0.0141481  -0.0126809
    3   0.0000000  -0.0000000   0.0000000   0.0000000  -0.0000000   0.0000000
 Max gradient component =       1.415E-02
 RMS gradient           =       6.491E-03
 Gradient time:  CPU 10.70 s  wall 2.78 s
 Geometry Optimization Parameters
   NAtoms,    NIC,     NZ,  NCons,   NDum,   NFix, NCnnct, MaxDiis
        6      32       0       0       0       0       0       0

 Cartesian Hessian Update
 Hessian Updated using BFGS Update


** GEOMETRY OPTIMIZATION IN DELOCALIZED INTERNAL COORDINATES **
   Searching for a Minimum

   Optimization Cycle:  14

                       Coordinates (Angstroms)
     ATOM                X               Y               Z
      1  F         3.1926950953    0.0269132246    0.0000000000
      2  Br        0.5397570651    1.6521193004    0.0000000000
      3  H         2.2979416116   -1.8138314077    0.0000000000
      4  I        -0.8470247015   -1.4065830450    0.0000000000
      5  C         2.0921736646   -0.7362074238    0.0000000000
      6  C         0.8761732269   -0.2227457533    0.0000000000
   Point Group: cs    Number of degrees of freedom:     9


   Energy is  -9670.328307438

 Hessian Updated using BFGS Update

  9 Hessian modes will be used to form the next step
  Hessian Eigenvalues:
     0.044109    0.163000    0.223811    0.252884    0.356449    0.434651
     0.525814    0.588695    1.096597

 Minimum Search - Taking Simple RFO Step
 Searching for Lamda that Minimizes Along All modes
 Value Taken    Lamda =  -0.00171003
 Step Taken.  Stepsize is  0.165685

                             Maximum     Tolerance    Cnvgd?
         Gradient           0.009675      0.000300      NO
         Displacement       0.139943      0.001200      NO
         Energy change     -0.004146      0.000001      NO


 New Cartesian Coordinates Obtained by Inverse Iteration

 Displacement from previous Coordinates is:  0.127500
 ----------------------------------------------------------------
             Standard Nuclear Orientation (Angstroms)
    I     Atom           X                Y                Z
 ----------------------------------------------------------------
    1      F       3.1876903757     0.0222729947     0.0000000000
    2      Br      0.5748757094     1.6758995862     0.0000000000
    3      H       2.2876975306    -1.7982309182     0.0000000000
    4      I      -0.8423811962    -1.4506318140     0.0000000000
    5      C       2.0830755058    -0.7356119707     0.0000000000
    6      C       0.8607580366    -0.2140329828     0.0000000000
 ----------------------------------------------------------------
 Molecular Point Group                 Cs    NOp =  2
 Largest Abelian Subgroup              Cs    NOp =  2
 Nuclear Repulsion Energy =   700.0711422705 hartrees
 There are       55 alpha and       55 beta electrons
 Applying Cartesian multipole field
    Component          Value
    ---------          -----
     (2,0,0)        1.00000E-11
     (0,2,0)        2.00000E-11
     (0,0,2)       -3.00000E-11
 Nucleus-field energy     =     0.0000000218 hartrees
 Requested basis set is 6-311++G(d,p)
 There are 66 shells and 183 basis functions
 A cutoff of  1.0D-11 yielded   1767 shell pairs
 There are     14245 function pairs (     15978 Cartesian)
 Smallest overlap matrix eigenvalue = 6.14E-05
 Guess MOs from SCF MO coefficient file

 -----------------------------------------------------------------------
  General SCF calculation program by
  Eric Jon Sundstrom, Paul Horn, Yuezhi Mao, Dmitri Zuev, Alec White,
  David Stuck, Shaama M.S., Shane Yost, Joonho Lee, David Small,
  Daniel Levine, Susi Lehtola, Hugh Burton, Evgeny Epifanovsky
 -----------------------------------------------------------------------
 Exchange:     0.2000 Hartree-Fock + 0.0800 Slater + 0.7200 B88
 Correlation:  0.1900 VWN1RPA + 0.8100 LYP
 Using SG-1 standard quadrature grid
 using 4 threads for integral computing
 -------------------------------------------------------
 OpenMP Integral computing Module                
 Release: version 2.0, May 2017, Q-Chem Inc. Pleasanton 
 -------------------------------------------------------
 -------------------------------------------------------
 OpenMP BLAS3 based DFT computing Module                
 Release: version 1.0, May 2013, Q-Chem Inc. Pittsburgh 
 -------------------------------------------------------
 A restricted SCF calculation will be
 performed using DIIS
 SCF converges when DIIS error is below 1.0e-08
 ---------------------------------------
  Cycle       Energy         DIIS error
 ---------------------------------------
    1   -9670.3286438065      3.21e-04  
    2   -9670.3291489603      1.76e-04  
    3   -9670.3290759282      2.22e-04  
    4   -9670.3292807633      2.88e-05  
    5   -9670.3292837644      9.71e-06  
    6   -9670.3292839625      3.66e-06  
    7   -9670.3292840057      3.98e-07  
    8   -9670.3292840061      1.55e-07  
    9   -9670.3292840063      6.37e-08  
   10   -9670.3292840063      7.32e-09  Convergence criterion met
 ---------------------------------------
 SCF time:   CPU 30.41s  wall 8.00s 
 SCF   energy in the final basis set =    -9670.3292840063
 Total energy in the final basis set =    -9670.3292840063

 --------------------------------------------------------------
             Orbital Energies (a.u.) and Symmetries
 --------------------------------------------------------------

 Alpha MOs, Restricted
 -- Occupied --                  
******* -482.86 -176.33 -165.73 -165.73 -165.73  -62.51  -56.33
  1 A'    2 A'    3 A'    4 A'    5 A'    1 A"    6 A'    7 A'                 
-56.324 -56.324 -35.822 -31.315 -31.309 -31.308 -24.720 -22.965
  2 A"    8 A'    9 A'   10 A'   11 A'    3 A"   12 A'   13 A'                 
-22.964 -22.964 -22.959 -22.959 -10.292 -10.283  -8.717  -6.549
 14 A'    4 A"   15 A'    5 A"   16 A'   17 A'   18 A'   19 A'                 
 -6.535  -6.534  -6.371  -4.784  -4.768  -4.768  -2.660  -2.656
  6 A"   20 A'   21 A'   22 A'   23 A'    7 A"   24 A'    8 A"                 
 -2.655  -2.644  -2.644  -2.050  -2.045  -2.045  -2.031  -2.031
 25 A'   26 A'    9 A"   27 A'   28 A'   10 A"   29 A'   11 A"                 
 -1.261  -0.861  -0.774  -0.685  -0.607  -0.557  -0.497  -0.492
 30 A'   31 A'   32 A'   33 A'   34 A'   35 A'   12 A"   36 A'                 
 -0.413  -0.405  -0.373  -0.318  -0.301  -0.286  -0.261
 37 A'   38 A'   13 A"   39 A'   14 A"   40 A'   15 A"                         
 -- Virtual --                   
 -0.077  -0.038  -0.035   0.006   0.023   0.038   0.055   0.061
 41 A'   42 A'   16 A"   43 A'   44 A'   45 A'   17 A"   46 A'                 
  0.071   0.076   0.100   0.112   0.118   0.118   0.131   0.146
 47 A'   18 A"   48 A'   49 A'   19 A"   50 A'   51 A'   52 A'                 
  0.182   0.210   0.214   0.227   0.251   0.261   0.304   0.309
 53 A'   54 A'   55 A'   20 A"   56 A'   21 A"   57 A'   58 A'                 
  0.332   0.354   0.379   0.392   0.403   0.407   0.422   0.439
 59 A'   60 A'   61 A'   22 A"   23 A"   62 A'   24 A"   63 A'                 
  0.459   0.470   0.501   0.516   0.527   0.549   0.560   0.599
 64 A'   65 A'   25 A"   66 A'   26 A"   67 A'   27 A"   68 A'                 
  0.619   0.645   0.703   0.707   0.712   0.779   0.836   0.860
 69 A'   70 A'   28 A"   71 A'   72 A'   73 A'   74 A'   75 A'                 
  0.948   0.984   1.069   1.160   1.288   1.312   1.342   1.350
 76 A'   77 A'   29 A"   30 A"   31 A"   78 A'   79 A'   32 A"                 
  1.360   1.420   1.449   1.478   1.570   1.624   1.760   1.770
 80 A'   81 A'   33 A"   82 A'   83 A'   84 A'   85 A'   34 A"                 
  1.809   1.909   1.970   1.999   2.021   2.099   2.203   2.284
 86 A'   87 A'   35 A"   36 A"   88 A'   89 A'   90 A'   91 A'                 
  2.557   2.603   2.622   2.800   2.901   3.074   3.229   3.666
 92 A'   93 A'   37 A"   38 A"   94 A'   95 A'   96 A'   97 A'                 
  3.760   3.785   3.948   3.961   3.975   3.986   3.991   4.019
 39 A"   98 A'   40 A"   41 A"   99 A'   42 A"   43 A"  100 A'                 
  4.052   4.073   4.086   4.163   4.267   4.372   4.414   4.788
101 A'   44 A"  102 A'  103 A'  104 A'  105 A'  106 A'  107 A'                 
  5.989   6.030   6.074   6.260   6.339   6.559   6.683   7.539
 45 A"  108 A'  109 A'   46 A"  110 A'  111 A'  112 A'   47 A"                 
  7.574   7.668  23.429  24.134  27.845  28.329  28.363  28.374
113 A'  114 A'  115 A'  116 A'  117 A'   48 A"  118 A'  119 A'                 
 28.519  28.531  28.542  28.586  28.677  47.879  66.733 127.872
 49 A"  120 A'   50 A"  121 A'  122 A'  123 A'  124 A'   51 A"                 
127.898 127.925 151.642 289.733 289.767 289.8911020.6631901.804
125 A'  126 A'  127 A'   52 A"  128 A'  129 A'  130 A'  131 A'                 

 Beta MOs, Restricted
 -- Occupied --                  
******* -482.86 -176.33 -165.73 -165.73 -165.73  -62.51  -56.33
  1 A'    2 A'    3 A'    4 A'    5 A'    1 A"    6 A'    7 A'                 
-56.324 -56.324 -35.822 -31.315 -31.309 -31.308 -24.720 -22.965
  2 A"    8 A'    9 A'   10 A'   11 A'    3 A"   12 A'   13 A'                 
-22.964 -22.964 -22.959 -22.959 -10.292 -10.283  -8.717  -6.549
 14 A'    4 A"   15 A'    5 A"   16 A'   17 A'   18 A'   19 A'                 
 -6.535  -6.534  -6.371  -4.784  -4.768  -4.768  -2.660  -2.656
  6 A"   20 A'   21 A'   22 A'   23 A'    7 A"   24 A'    8 A"                 
 -2.655  -2.644  -2.644  -2.050  -2.045  -2.045  -2.031  -2.031
 25 A'   26 A'    9 A"   27 A'   28 A'   10 A"   29 A'   11 A"                 
 -1.261  -0.861  -0.774  -0.685  -0.607  -0.557  -0.497  -0.492
 30 A'   31 A'   32 A'   33 A'   34 A'   35 A'   12 A"   36 A'                 
 -0.413  -0.405  -0.373  -0.318  -0.301  -0.286  -0.261
 37 A'   38 A'   13 A"   39 A'   14 A"   40 A'   15 A"                         
 -- Virtual --                   
 -0.077  -0.038  -0.035   0.006   0.023   0.038   0.055   0.061
 41 A'   42 A'   16 A"   43 A'   44 A'   45 A'   17 A"   46 A'                 
  0.071   0.076   0.100   0.112   0.118   0.118   0.131   0.146
 47 A'   18 A"   48 A'   49 A'   19 A"   50 A'   51 A'   52 A'                 
  0.182   0.210   0.214   0.227   0.251   0.261   0.304   0.309
 53 A'   54 A'   55 A'   20 A"   56 A'   21 A"   57 A'   58 A'                 
  0.332   0.354   0.379   0.392   0.403   0.407   0.422   0.439
 59 A'   60 A'   61 A'   22 A"   23 A"   62 A'   24 A"   63 A'                 
  0.459   0.470   0.501   0.516   0.527   0.549   0.560   0.599
 64 A'   65 A'   25 A"   66 A'   26 A"   67 A'   27 A"   68 A'                 
  0.619   0.645   0.703   0.707   0.712   0.779   0.836   0.860
 69 A'   70 A'   28 A"   71 A'   72 A'   73 A'   74 A'   75 A'                 
  0.948   0.984   1.069   1.160   1.288   1.312   1.342   1.350
 76 A'   77 A'   29 A"   30 A"   31 A"   78 A'   79 A'   32 A"                 
  1.360   1.420   1.449   1.478   1.570   1.624   1.760   1.770
 80 A'   81 A'   33 A"   82 A'   83 A'   84 A'   85 A'   34 A"                 
  1.809   1.909   1.970   1.999   2.021   2.099   2.203   2.284
 86 A'   87 A'   35 A"   36 A"   88 A'   89 A'   90 A'   91 A'                 
  2.557   2.603   2.622   2.800   2.901   3.074   3.229   3.666
 92 A'   93 A'   37 A"   38 A"   94 A'   95 A'   96 A'   97 A'                 
  3.760   3.785   3.948   3.961   3.975   3.986   3.991   4.019
 39 A"   98 A'   40 A"   41 A"   99 A'   42 A"   43 A"  100 A'                 
  4.052   4.073   4.086   4.163   4.267   4.372   4.414   4.788
101 A'   44 A"  102 A'  103 A'  104 A'  105 A'  106 A'  107 A'                 
  5.989   6.030   6.074   6.260   6.339   6.559   6.683   7.539
 45 A"  108 A'  109 A'   46 A"  110 A'  111 A'  112 A'   47 A"                 
  7.574   7.668  23.429  24.134  27.845  28.329  28.363  28.374
113 A'  114 A'  115 A'  116 A'  117 A'   48 A"  118 A'  119 A'                 
 28.519  28.531  28.542  28.586  28.677  47.879  66.733 127.872
 49 A"  120 A'   50 A"  121 A'  122 A'  123 A'  124 A'   51 A"                 
127.898 127.925 151.642 289.733 289.767 289.8911020.6631901.804
125 A'  126 A'  127 A'   52 A"  128 A'  129 A'  130 A'  131 A'                 
 --------------------------------------------------------------

          Ground-State Mulliken Net Atomic Charges

     Atom                 Charge (a.u.)
  ----------------------------------------
      1 F                    -0.104548
      2 Br                   -0.049299
      3 H                     0.163499
      4 I                     0.118589
      5 C                    -0.154322
      6 C                     0.026081
  ----------------------------------------
  Sum of atomic charges =     0.000000

 -----------------------------------------------------------------
                    Cartesian Multipole Moments
 -----------------------------------------------------------------
    Charge (ESU x 10^10)
                 0.0000
    Dipole Moment (Debye)
         X      -0.3963      Y      -1.4012      Z      -0.0000
       Tot       1.4561
    Quadrupole Moments (Debye-Ang)
        XX     -64.2742     XY      -2.2420     YY     -59.1271
        XZ       0.0000     YZ      -0.0000     ZZ     -64.7169
    Octopole Moments (Debye-Ang^2)
       XXX     -77.0446    XXY       1.6640    XYY     -19.3081
       YYY      52.3262    XXZ      -0.0000    XYZ      -0.0000
       YYZ      -0.0000    XZZ     -19.6749    YZZ      17.3451
       ZZZ      -0.0000
    Hexadecapole Moments (Debye-Ang^3)
      XXXX    -763.3592   XXXY    -131.8826   XXYY    -222.5586
      XYYY    -117.6914   YYYY    -728.4044   XXXZ       0.0000
      XXYZ       0.0000   XYYZ       0.0000   YYYZ       0.0000
      XXZZ    -134.0515   XYZZ     -41.2866   YYZZ    -146.7163
      XZZZ       0.0000   YZZZ       0.0000   ZZZZ     -81.6594
 -----------------------------------------------------------------
 Calculating analytic gradient of the SCF energy
 Gradient of SCF Energy
            1           2           3           4           5           6
    1  -0.0007455  -0.0020508  -0.0004238   0.0023134   0.0015257  -0.0006191
    2  -0.0004331   0.0051938  -0.0004165   0.0027207   0.0013163  -0.0083812
    3   0.0000000   0.0000000  -0.0000000   0.0000000   0.0000000  -0.0000000
 Max gradient component =       8.381E-03
 RMS gradient           =       2.579E-03
 Gradient time:  CPU 10.79 s  wall 2.80 s
 Geometry Optimization Parameters
   NAtoms,    NIC,     NZ,  NCons,   NDum,   NFix, NCnnct, MaxDiis
        6      32       0       0       0       0       0       0

 Cartesian Hessian Update
 Hessian Updated using BFGS Update


** GEOMETRY OPTIMIZATION IN DELOCALIZED INTERNAL COORDINATES **
   Searching for a Minimum

   Optimization Cycle:  15

                       Coordinates (Angstroms)
     ATOM                X               Y               Z
      1  F         3.1876903757    0.0222729947    0.0000000000
      2  Br        0.5748757094    1.6758995862    0.0000000000
      3  H         2.2876975306   -1.7982309182    0.0000000000
      4  I        -0.8423811962   -1.4506318140    0.0000000000
      5  C         2.0830755058   -0.7356119707    0.0000000000
      6  C         0.8607580366   -0.2140329828    0.0000000000
   Point Group: cs    Number of degrees of freedom:     9


   Energy is  -9670.329284006

 Hessian Updated using BFGS Update

  9 Hessian modes will be used to form the next step
  Hessian Eigenvalues:
     0.039532    0.161891    0.223571    0.252845    0.355820    0.437143
     0.512401    0.606300    1.073383

 Minimum Search - Taking Simple RFO Step
 Searching for Lamda that Minimizes Along All modes
 Value Taken    Lamda =  -0.00010864
 Step Taken.  Stepsize is  0.036527

                             Maximum     Tolerance    Cnvgd?
         Gradient           0.004993      0.000300      NO
         Displacement       0.025797      0.001200      NO
         Energy change     -0.000977      0.000001      NO


 New Cartesian Coordinates Obtained by Inverse Iteration

 Displacement from previous Coordinates is:  0.032165
 ----------------------------------------------------------------
             Standard Nuclear Orientation (Angstroms)
    I     Atom           X                Y                Z
 ----------------------------------------------------------------
    1      F       3.1840031913     0.0240931825     0.0000000000
    2      Br      0.5866076882     1.6782277203     0.0000000000
    3      H       2.2875230712    -1.7955804502     0.0000000000
    4      I      -0.8424492748    -1.4599853248     0.0000000000
    5      C       2.0788714658    -0.7351435793     0.0000000000
    6      C       0.8571598202    -0.2119466532     0.0000000000
 ----------------------------------------------------------------
 Molecular Point Group                 Cs    NOp =  2
 Largest Abelian Subgroup              Cs    NOp =  2
 Nuclear Repulsion Energy =   699.0361013640 hartrees
 There are       55 alpha and       55 beta electrons
 Applying Cartesian multipole field
    Component          Value
    ---------          -----
     (2,0,0)        1.00000E-11
     (0,2,0)        2.00000E-11
     (0,0,2)       -3.00000E-11
 Nucleus-field energy     =     0.0000000219 hartrees
 Requested basis set is 6-311++G(d,p)
 There are 66 shells and 183 basis functions
 A cutoff of  1.0D-11 yielded   1766 shell pairs
 There are     14244 function pairs (     15977 Cartesian)
 Smallest overlap matrix eigenvalue = 6.30E-05
 Guess MOs from SCF MO coefficient file

 -----------------------------------------------------------------------
  General SCF calculation program by
  Eric Jon Sundstrom, Paul Horn, Yuezhi Mao, Dmitri Zuev, Alec White,
  David Stuck, Shaama M.S., Shane Yost, Joonho Lee, David Small,
  Daniel Levine, Susi Lehtola, Hugh Burton, Evgeny Epifanovsky
 -----------------------------------------------------------------------
 Exchange:     0.2000 Hartree-Fock + 0.0800 Slater + 0.7200 B88
 Correlation:  0.1900 VWN1RPA + 0.8100 LYP
 Using SG-1 standard quadrature grid
 using 4 threads for integral computing
 -------------------------------------------------------
 OpenMP Integral computing Module                
 Release: version 2.0, May 2017, Q-Chem Inc. Pleasanton 
 -------------------------------------------------------
 -------------------------------------------------------
 OpenMP BLAS3 based DFT computing Module                
 Release: version 1.0, May 2013, Q-Chem Inc. Pittsburgh 
 -------------------------------------------------------
 A restricted SCF calculation will be
 performed using DIIS
 SCF converges when DIIS error is below 1.0e-08
 ---------------------------------------
  Cycle       Energy         DIIS error
 ---------------------------------------
    1   -9670.3293205863      7.65e-05  
    2   -9670.3293569635      2.50e-05  
    3   -9670.3293551799      3.31e-05  
    4   -9670.3293595297      9.12e-06  
    5   -9670.3293598552      2.42e-06  
    6   -9670.3293598696      9.67e-07  
    7   -9670.3293598722      8.35e-08  
    8   -9670.3293598724      3.57e-08  
    9   -9670.3293598725      1.26e-08  
   10   -9670.3293598725      2.78e-09  Convergence criterion met
 ---------------------------------------
 SCF time:   CPU 30.38s  wall 8.00s 
 SCF   energy in the final basis set =    -9670.3293598725
 Total energy in the final basis set =    -9670.3293598725

 --------------------------------------------------------------
             Orbital Energies (a.u.) and Symmetries
 --------------------------------------------------------------

 Alpha MOs, Restricted
 -- Occupied --                  
******* -482.86 -176.33 -165.73 -165.73 -165.73  -62.51  -56.33
  1 A'    2 A'    3 A'    4 A'    5 A'    1 A"    6 A'    7 A'                 
-56.325 -56.325 -35.822 -31.315 -31.309 -31.308 -24.720 -22.965
  2 A"    8 A'    9 A'   10 A'   11 A'    3 A"   12 A'   13 A'                 
-22.964 -22.964 -22.959 -22.959 -10.292 -10.283  -8.717  -6.549
 14 A'    4 A"   15 A'    5 A"   16 A'   17 A'   18 A'   19 A'                 
 -6.535  -6.534  -6.371  -4.784  -4.768  -4.768  -2.660  -2.656
  6 A"   20 A'   21 A'   22 A'   23 A'    7 A"   24 A'    8 A"                 
 -2.656  -2.644  -2.644  -2.050  -2.045  -2.045  -2.031  -2.031
 25 A'   26 A'    9 A"   27 A'   28 A'   10 A"   29 A'   11 A"                 
 -1.260  -0.861  -0.774  -0.685  -0.607  -0.556  -0.496  -0.492
 30 A'   31 A'   32 A'   33 A'   34 A'   35 A'   12 A"   36 A'                 
 -0.413  -0.405  -0.373  -0.317  -0.301  -0.286  -0.261
 37 A'   38 A'   13 A"   39 A'   14 A"   40 A'   15 A"                         
 -- Virtual --                   
 -0.078  -0.037  -0.035   0.006   0.023   0.038   0.055   0.061
 41 A'   42 A'   16 A"   43 A'   44 A'   45 A'   17 A"   46 A'                 
  0.071   0.076   0.100   0.111   0.117   0.118   0.131   0.146
 47 A'   18 A"   48 A'   49 A'   19 A"   50 A'   51 A'   52 A'                 
  0.181   0.210   0.215   0.227   0.250   0.261   0.304   0.308
 53 A'   54 A'   55 A'   20 A"   56 A'   21 A"   57 A'   58 A'                 
  0.332   0.354   0.379   0.392   0.402   0.407   0.422   0.438
 59 A'   60 A'   61 A'   22 A"   23 A"   62 A'   24 A"   63 A'                 
  0.458   0.470   0.501   0.516   0.527   0.547   0.560   0.600
 64 A'   65 A'   25 A"   66 A'   26 A"   67 A'   27 A"   68 A'                 
  0.620   0.643   0.703   0.707   0.713   0.779   0.836   0.860
 69 A'   70 A'   28 A"   71 A'   72 A'   73 A'   74 A'   75 A'                 
  0.948   0.983   1.069   1.160   1.287   1.312   1.342   1.351
 76 A'   77 A'   29 A"   30 A"   31 A"   78 A'   79 A'   32 A"                 
  1.359   1.421   1.450   1.479   1.570   1.623   1.762   1.769
 80 A'   81 A'   33 A"   82 A'   83 A'   84 A'   85 A'   34 A"                 
  1.810   1.910   1.972   1.999   2.020   2.099   2.202   2.282
 86 A'   87 A'   35 A"   36 A"   88 A'   89 A'   90 A'   91 A'                 
  2.560   2.603   2.622   2.800   2.903   3.073   3.227   3.668
 92 A'   93 A'   37 A"   38 A"   94 A'   95 A'   96 A'   97 A'                 
  3.760   3.785   3.948   3.961   3.976   3.986   3.991   4.020
 39 A"   98 A'   40 A"   41 A"   99 A'   42 A"   43 A"  100 A'                 
  4.050   4.073   4.085   4.163   4.268   4.372   4.412   4.788
101 A'   44 A"  102 A'  103 A'  104 A'  105 A'  106 A'  107 A'                 
  5.989   6.030   6.074   6.260   6.339   6.559   6.683   7.539
 45 A"  108 A'  109 A'   46 A"  110 A'  111 A'  112 A'   47 A"                 
  7.573   7.667  23.430  24.135  27.844  28.329  28.362  28.374
113 A'  114 A'  115 A'  116 A'  117 A'   48 A"  118 A'  119 A'                 
 28.519  28.531  28.542  28.586  28.677  47.879  66.733 127.872
 49 A"  120 A'   50 A"  121 A'  122 A'  123 A'  124 A'   51 A"                 
127.898 127.924 151.641 289.733 289.766 289.8911020.6641901.803
125 A'  126 A'  127 A'   52 A"  128 A'  129 A'  130 A'  131 A'                 

 Beta MOs, Restricted
 -- Occupied --                  
******* -482.86 -176.33 -165.73 -165.73 -165.73  -62.51  -56.33
  1 A'    2 A'    3 A'    4 A'    5 A'    1 A"    6 A'    7 A'                 
-56.325 -56.325 -35.822 -31.315 -31.309 -31.308 -24.720 -22.965
  2 A"    8 A'    9 A'   10 A'   11 A'    3 A"   12 A'   13 A'                 
-22.964 -22.964 -22.959 -22.959 -10.292 -10.283  -8.717  -6.549
 14 A'    4 A"   15 A'    5 A"   16 A'   17 A'   18 A'   19 A'                 
 -6.535  -6.534  -6.371  -4.784  -4.768  -4.768  -2.660  -2.656
  6 A"   20 A'   21 A'   22 A'   23 A'    7 A"   24 A'    8 A"                 
 -2.656  -2.644  -2.644  -2.050  -2.045  -2.045  -2.031  -2.031
 25 A'   26 A'    9 A"   27 A'   28 A'   10 A"   29 A'   11 A"                 
 -1.260  -0.861  -0.774  -0.685  -0.607  -0.556  -0.496  -0.492
 30 A'   31 A'   32 A'   33 A'   34 A'   35 A'   12 A"   36 A'                 
 -0.413  -0.405  -0.373  -0.317  -0.301  -0.286  -0.261
 37 A'   38 A'   13 A"   39 A'   14 A"   40 A'   15 A"                         
 -- Virtual --                   
 -0.078  -0.037  -0.035   0.006   0.023   0.038   0.055   0.061
 41 A'   42 A'   16 A"   43 A'   44 A'   45 A'   17 A"   46 A'                 
  0.071   0.076   0.100   0.111   0.117   0.118   0.131   0.146
 47 A'   18 A"   48 A'   49 A'   19 A"   50 A'   51 A'   52 A'                 
  0.181   0.210   0.215   0.227   0.250   0.261   0.304   0.308
 53 A'   54 A'   55 A'   20 A"   56 A'   21 A"   57 A'   58 A'                 
  0.332   0.354   0.379   0.392   0.402   0.407   0.422   0.438
 59 A'   60 A'   61 A'   22 A"   23 A"   62 A'   24 A"   63 A'                 
  0.458   0.470   0.501   0.516   0.527   0.547   0.560   0.600
 64 A'   65 A'   25 A"   66 A'   26 A"   67 A'   27 A"   68 A'                 
  0.620   0.643   0.703   0.707   0.713   0.779   0.836   0.860
 69 A'   70 A'   28 A"   71 A'   72 A'   73 A'   74 A'   75 A'                 
  0.948   0.983   1.069   1.160   1.287   1.312   1.342   1.351
 76 A'   77 A'   29 A"   30 A"   31 A"   78 A'   79 A'   32 A"                 
  1.359   1.421   1.450   1.479   1.570   1.623   1.762   1.769
 80 A'   81 A'   33 A"   82 A'   83 A'   84 A'   85 A'   34 A"                 
  1.810   1.910   1.972   1.999   2.020   2.099   2.202   2.282
 86 A'   87 A'   35 A"   36 A"   88 A'   89 A'   90 A'   91 A'                 
  2.560   2.603   2.622   2.800   2.903   3.073   3.227   3.668
 92 A'   93 A'   37 A"   38 A"   94 A'   95 A'   96 A'   97 A'                 
  3.760   3.785   3.948   3.961   3.976   3.986   3.991   4.020
 39 A"   98 A'   40 A"   41 A"   99 A'   42 A"   43 A"  100 A'                 
  4.050   4.073   4.085   4.163   4.268   4.372   4.412   4.788
101 A'   44 A"  102 A'  103 A'  104 A'  105 A'  106 A'  107 A'                 
  5.989   6.030   6.074   6.260   6.339   6.559   6.683   7.539
 45 A"  108 A'  109 A'   46 A"  110 A'  111 A'  112 A'   47 A"                 
  7.573   7.667  23.430  24.135  27.844  28.329  28.362  28.374
113 A'  114 A'  115 A'  116 A'  117 A'   48 A"  118 A'  119 A'                 
 28.519  28.531  28.542  28.586  28.677  47.879  66.733 127.872
 49 A"  120 A'   50 A"  121 A'  122 A'  123 A'  124 A'   51 A"                 
127.898 127.924 151.641 289.733 289.766 289.8911020.6641901.803
125 A'  126 A'  127 A'   52 A"  128 A'  129 A'  130 A'  131 A'                 
 --------------------------------------------------------------

          Ground-State Mulliken Net Atomic Charges

     Atom                 Charge (a.u.)
  ----------------------------------------
      1 F                    -0.104910
      2 Br                   -0.048609
      3 H                     0.163747
      4 I                     0.117628
      5 C                    -0.154988
      6 C                     0.027133
  ----------------------------------------
  Sum of atomic charges =     0.000000

 -----------------------------------------------------------------
                    Cartesian Multipole Moments
 -----------------------------------------------------------------
    Charge (ESU x 10^10)
                 0.0000
    Dipole Moment (Debye)
         X      -0.3978      Y      -1.3967      Z       0.0000
       Tot       1.4522
    Quadrupole Moments (Debye-Ang)
        XX     -64.3263     XY      -2.1931     YY     -59.0614
        XZ       0.0000     YZ       0.0000     ZZ     -64.7190
    Octopole Moments (Debye-Ang^2)
       XXX     -77.5254    XXY       1.8835    XYY     -19.4225
       YYY      52.8724    XXZ       0.0000    XYZ       0.0000
       YYZ      -0.0000    XZZ     -19.8263    YZZ      17.5576
       ZZZ       0.0000
    Hexadecapole Moments (Debye-Ang^3)
      XXXX    -763.9413   XXXY    -133.9533   XXYY    -223.2374
      XYYY    -118.8551   YYYY    -732.7496   XXXZ      -0.0000
      XXYZ       0.0000   XYYZ      -0.0000   YYYZ       0.0000
      XXZZ    -134.0929   XYZZ     -41.9699   YYZZ    -147.6059
      XZZZ      -0.0000   YZZZ       0.0000   ZZZZ     -81.6651
 -----------------------------------------------------------------
 Calculating analytic gradient of the SCF energy
 Gradient of SCF Energy
            1           2           3           4           5           6
    1  -0.0003353  -0.0008980  -0.0002169   0.0018991   0.0007687  -0.0012175
    2  -0.0001090   0.0050286   0.0005228   0.0013732   0.0001558  -0.0069714
    3  -0.0000000   0.0000000   0.0000000   0.0000000  -0.0000000  -0.0000000
 Max gradient component =       6.971E-03
 RMS gradient           =       2.144E-03
 Gradient time:  CPU 10.79 s  wall 2.80 s
 Geometry Optimization Parameters
   NAtoms,    NIC,     NZ,  NCons,   NDum,   NFix, NCnnct, MaxDiis
        6      32       0       0       0       0       0       0

 Cartesian Hessian Update
 Hessian Updated using BFGS Update


** GEOMETRY OPTIMIZATION IN DELOCALIZED INTERNAL COORDINATES **
   Searching for a Minimum

   Optimization Cycle:  16

                       Coordinates (Angstroms)
     ATOM                X               Y               Z
      1  F         3.1840031913    0.0240931825    0.0000000000
      2  Br        0.5866076882    1.6782277203    0.0000000000
      3  H         2.2875230712   -1.7955804502    0.0000000000
      4  I        -0.8424492748   -1.4599853248    0.0000000000
      5  C         2.0788714658   -0.7351435793    0.0000000000
      6  C         0.8571598202   -0.2119466532    0.0000000000
   Point Group: cs    Number of degrees of freedom:     9


   Energy is  -9670.329359872

 Hessian Updated using BFGS Update

  9 Hessian modes will be used to form the next step
  Hessian Eigenvalues:
     0.041736    0.155023    0.219830    0.256761    0.352471    0.409303
     0.459871    0.598130    0.779697

 Minimum Search - Taking Simple RFO Step
 Searching for Lamda that Minimizes Along All modes
 Value Taken    Lamda =  -0.00007380
 Step Taken.  Stepsize is  0.021729

                             Maximum     Tolerance    Cnvgd?
         Gradient           0.003878      0.000300      NO
         Displacement       0.014211      0.001200      NO
         Energy change     -0.000076      0.000001      NO


 New Cartesian Coordinates Obtained by Inverse Iteration

 Displacement from previous Coordinates is:  0.019589
 ----------------------------------------------------------------
             Standard Nuclear Orientation (Angstroms)
    I     Atom           X                Y                Z
 ----------------------------------------------------------------
    1      F       3.1818738626     0.0256777624     0.0000000000
    2      Br      0.5937769189     1.6770857791     0.0000000000
    3      H       2.2879718595    -1.7945040466     0.0000000000
    4      I      -0.8429236683    -1.4649098760     0.0000000000
    5      C       2.0760025967    -0.7347135900     0.0000000000
    6      C       0.8550143926    -0.2089711338     0.0000000000
 ----------------------------------------------------------------
 Molecular Point Group                 Cs    NOp =  2
 Largest Abelian Subgroup              Cs    NOp =  2
 Nuclear Repulsion Energy =   698.7749154923 hartrees
 There are       55 alpha and       55 beta electrons
 Applying Cartesian multipole field
    Component          Value
    ---------          -----
     (2,0,0)        1.00000E-11
     (0,2,0)        2.00000E-11
     (0,0,2)       -3.00000E-11
 Nucleus-field energy     =     0.0000000219 hartrees
 Requested basis set is 6-311++G(d,p)
 There are 66 shells and 183 basis functions
 A cutoff of  1.0D-11 yielded   1766 shell pairs
 There are     14244 function pairs (     15977 Cartesian)
 Smallest overlap matrix eigenvalue = 6.41E-05
 Guess MOs from SCF MO coefficient file

 -----------------------------------------------------------------------
  General SCF calculation program by
  Eric Jon Sundstrom, Paul Horn, Yuezhi Mao, Dmitri Zuev, Alec White,
  David Stuck, Shaama M.S., Shane Yost, Joonho Lee, David Small,
  Daniel Levine, Susi Lehtola, Hugh Burton, Evgeny Epifanovsky
 -----------------------------------------------------------------------
 Exchange:     0.2000 Hartree-Fock + 0.0800 Slater + 0.7200 B88
 Correlation:  0.1900 VWN1RPA + 0.8100 LYP
 Using SG-1 standard quadrature grid
 using 4 threads for integral computing
 -------------------------------------------------------
 OpenMP Integral computing Module                
 Release: version 2.0, May 2017, Q-Chem Inc. Pleasanton 
 -------------------------------------------------------
 -------------------------------------------------------
 OpenMP BLAS3 based DFT computing Module                
 Release: version 1.0, May 2013, Q-Chem Inc. Pittsburgh 
 -------------------------------------------------------
 A restricted SCF calculation will be
 performed using DIIS
 SCF converges when DIIS error is below 1.0e-08
 ---------------------------------------
  Cycle       Energy         DIIS error
 ---------------------------------------
    1   -9670.3293896225      6.15e-05  
    2   -9670.3294118473      1.53e-05  
    3   -9670.3294122076      1.39e-05  
    4   -9670.3294127736      5.49e-06  
    5   -9670.3294128668      1.44e-06  
    6   -9670.3294128741      6.93e-07  
    7   -9670.3294128758      1.21e-07  
    8   -9670.3294128758      5.09e-08  
    9   -9670.3294128760      6.56e-09  Convergence criterion met
 ---------------------------------------
 SCF time:   CPU 27.36s  wall 7.00s 
 SCF   energy in the final basis set =    -9670.3294128760
 Total energy in the final basis set =    -9670.3294128760

 --------------------------------------------------------------
             Orbital Energies (a.u.) and Symmetries
 --------------------------------------------------------------

 Alpha MOs, Restricted
 -- Occupied --                  
******* -482.86 -176.33 -165.73 -165.73 -165.73  -62.51  -56.33
  1 A'    2 A'    3 A'    4 A'    5 A'    1 A"    6 A'    7 A'                 
-56.325 -56.325 -35.821 -31.315 -31.308 -31.308 -24.719 -22.965
  2 A"    8 A'    9 A'   10 A'   11 A'    3 A"   12 A'   13 A'                 
-22.964 -22.964 -22.959 -22.959 -10.291 -10.283  -8.717  -6.550
 14 A'    4 A"   15 A'    5 A"   16 A'   17 A'   18 A'   19 A'                 
 -6.535  -6.535  -6.371  -4.784  -4.768  -4.768  -2.660  -2.656
  6 A"   20 A'   21 A'   22 A'   23 A'    7 A"   24 A'    8 A"                 
 -2.656  -2.645  -2.645  -2.050  -2.045  -2.044  -2.031  -2.031
 25 A'   26 A'    9 A"   27 A'   28 A'   10 A"   29 A'   11 A"                 
 -1.259  -0.862  -0.774  -0.684  -0.607  -0.556  -0.496  -0.492
 30 A'   31 A'   32 A'   33 A'   34 A'   35 A'   12 A"   36 A'                 
 -0.413  -0.406  -0.373  -0.317  -0.301  -0.287  -0.261
 37 A'   38 A'   13 A"   39 A'   14 A"   40 A'   15 A"                         
 -- Virtual --                   
 -0.079  -0.036  -0.035   0.006   0.023   0.038   0.055   0.061
 41 A'   42 A'   16 A"   43 A'   44 A'   45 A'   17 A"   46 A'                 
  0.071   0.076   0.100   0.111   0.117   0.118   0.131   0.146
 47 A'   18 A"   48 A'   49 A'   19 A"   50 A'   51 A'   52 A'                 
  0.180   0.210   0.215   0.227   0.250   0.261   0.304   0.307
 53 A'   54 A'   55 A'   20 A"   56 A'   21 A"   57 A'   58 A'                 
  0.332   0.354   0.380   0.392   0.402   0.408   0.421   0.438
 59 A'   60 A'   61 A'   22 A"   23 A"   62 A'   24 A"   63 A'                 
  0.458   0.469   0.502   0.516   0.527   0.546   0.560   0.600
 64 A'   65 A'   25 A"   66 A'   26 A"   67 A'   27 A"   68 A'                 
  0.620   0.642   0.702   0.708   0.714   0.779   0.837   0.860
 69 A'   70 A'   28 A"   71 A'   72 A'   73 A'   74 A'   75 A'                 
  0.948   0.983   1.068   1.161   1.288   1.312   1.342   1.351
 76 A'   77 A'   29 A"   30 A"   31 A"   78 A'   79 A'   32 A"                 
  1.359   1.421   1.451   1.478   1.572   1.622   1.763   1.768
 80 A'   81 A'   33 A"   82 A'   83 A'   84 A'   85 A'   34 A"                 
  1.811   1.911   1.973   1.999   2.019   2.099   2.202   2.279
 86 A'   87 A'   35 A"   36 A"   88 A'   89 A'   90 A'   91 A'                 
  2.562   2.604   2.622   2.800   2.904   3.071   3.226   3.668
 92 A'   93 A'   37 A"   38 A"   94 A'   95 A'   96 A'   97 A'                 
  3.761   3.785   3.948   3.960   3.976   3.986   3.991   4.020
 39 A"   98 A'   40 A"   41 A"   99 A'   42 A"   43 A"  100 A'                 
  4.049   4.073   4.085   4.163   4.268   4.371   4.411   4.788
101 A'   44 A"  102 A'  103 A'  104 A'  105 A'  106 A'  107 A'                 
  5.989   6.029   6.073   6.261   6.339   6.559   6.683   7.538
 45 A"  108 A'  109 A'   46 A"  110 A'  111 A'  112 A'   47 A"                 
  7.572   7.667  23.430  24.134  27.844  28.329  28.362  28.374
113 A'  114 A'  115 A'  116 A'  117 A'   48 A"  118 A'  119 A'                 
 28.519  28.531  28.542  28.585  28.677  47.880  66.733 127.872
 49 A"  120 A'   50 A"  121 A'  122 A'  123 A'  124 A'   51 A"                 
127.898 127.924 151.640 289.733 289.766 289.8911020.6661901.803
125 A'  126 A'  127 A'   52 A"  128 A'  129 A'  130 A'  131 A'                 

 Beta MOs, Restricted
 -- Occupied --                  
******* -482.86 -176.33 -165.73 -165.73 -165.73  -62.51  -56.33
  1 A'    2 A'    3 A'    4 A'    5 A'    1 A"    6 A'    7 A'                 
-56.325 -56.325 -35.821 -31.315 -31.308 -31.308 -24.719 -22.965
  2 A"    8 A'    9 A'   10 A'   11 A'    3 A"   12 A'   13 A'                 
-22.964 -22.964 -22.959 -22.959 -10.291 -10.283  -8.717  -6.550
 14 A'    4 A"   15 A'    5 A"   16 A'   17 A'   18 A'   19 A'                 
 -6.535  -6.535  -6.371  -4.784  -4.768  -4.768  -2.660  -2.656
  6 A"   20 A'   21 A'   22 A'   23 A'    7 A"   24 A'    8 A"                 
 -2.656  -2.645  -2.645  -2.050  -2.045  -2.044  -2.031  -2.031
 25 A'   26 A'    9 A"   27 A'   28 A'   10 A"   29 A'   11 A"                 
 -1.259  -0.862  -0.774  -0.684  -0.607  -0.556  -0.496  -0.492
 30 A'   31 A'   32 A'   33 A'   34 A'   35 A'   12 A"   36 A'                 
 -0.413  -0.406  -0.373  -0.317  -0.301  -0.287  -0.261
 37 A'   38 A'   13 A"   39 A'   14 A"   40 A'   15 A"                         
 -- Virtual --                   
 -0.079  -0.036  -0.035   0.006   0.023   0.038   0.055   0.061
 41 A'   42 A'   16 A"   43 A'   44 A'   45 A'   17 A"   46 A'                 
  0.071   0.076   0.100   0.111   0.117   0.118   0.131   0.146
 47 A'   18 A"   48 A'   49 A'   19 A"   50 A'   51 A'   52 A'                 
  0.180   0.210   0.215   0.227   0.250   0.261   0.304   0.307
 53 A'   54 A'   55 A'   20 A"   56 A'   21 A"   57 A'   58 A'                 
  0.332   0.354   0.380   0.392   0.402   0.408   0.421   0.438
 59 A'   60 A'   61 A'   22 A"   23 A"   62 A'   24 A"   63 A'                 
  0.458   0.469   0.502   0.516   0.527   0.546   0.560   0.600
 64 A'   65 A'   25 A"   66 A'   26 A"   67 A'   27 A"   68 A'                 
  0.620   0.642   0.702   0.708   0.714   0.779   0.837   0.860
 69 A'   70 A'   28 A"   71 A'   72 A'   73 A'   74 A'   75 A'                 
  0.948   0.983   1.068   1.161   1.288   1.312   1.342   1.351
 76 A'   77 A'   29 A"   30 A"   31 A"   78 A'   79 A'   32 A"                 
  1.359   1.421   1.451   1.478   1.572   1.622   1.763   1.768
 80 A'   81 A'   33 A"   82 A'   83 A'   84 A'   85 A'   34 A"                 
  1.811   1.911   1.973   1.999   2.019   2.099   2.202   2.279
 86 A'   87 A'   35 A"   36 A"   88 A'   89 A'   90 A'   91 A'                 
  2.562   2.604   2.622   2.800   2.904   3.071   3.226   3.668
 92 A'   93 A'   37 A"   38 A"   94 A'   95 A'   96 A'   97 A'                 
  3.761   3.785   3.948   3.960   3.976   3.986   3.991   4.020
 39 A"   98 A'   40 A"   41 A"   99 A'   42 A"   43 A"  100 A'                 
  4.049   4.073   4.085   4.163   4.268   4.371   4.411   4.788
101 A'   44 A"  102 A'  103 A'  104 A'  105 A'  106 A'  107 A'                 
  5.989   6.029   6.073   6.261   6.339   6.559   6.683   7.538
 45 A"  108 A'  109 A'   46 A"  110 A'  111 A'  112 A'   47 A"                 
  7.572   7.667  23.430  24.134  27.844  28.329  28.362  28.374
113 A'  114 A'  115 A'  116 A'  117 A'   48 A"  118 A'  119 A'                 
 28.519  28.531  28.542  28.585  28.677  47.880  66.733 127.872
 49 A"  120 A'   50 A"  121 A'  122 A'  123 A'  124 A'   51 A"                 
127.898 127.924 151.640 289.733 289.766 289.8911020.6661901.803
125 A'  126 A'  127 A'   52 A"  128 A'  129 A'  130 A'  131 A'                 
 --------------------------------------------------------------

          Ground-State Mulliken Net Atomic Charges

     Atom                 Charge (a.u.)
  ----------------------------------------
      1 F                    -0.105422
      2 Br                   -0.047039
      3 H                     0.164163
      4 I                     0.116194
      5 C                    -0.155342
      6 C                     0.027446
  ----------------------------------------
  Sum of atomic charges =     0.000000

 -----------------------------------------------------------------
                    Cartesian Multipole Moments
 -----------------------------------------------------------------
    Charge (ESU x 10^10)
                 0.0000
    Dipole Moment (Debye)
         X      -0.3987      Y      -1.3794      Z       0.0000
       Tot       1.4359
    Quadrupole Moments (Debye-Ang)
        XX     -64.3790     XY      -2.1654     YY     -59.0171
        XZ      -0.0000     YZ      -0.0000     ZZ     -64.7174
    Octopole Moments (Debye-Ang^2)
       XXX     -77.8395    XXY       2.0509    XYY     -19.4523
       YYY      53.2969    XXZ      -0.0000    XYZ      -0.0000
       YYZ       0.0000    XZZ     -19.9041    YZZ      17.7233
       ZZZ       0.0000
    Hexadecapole Moments (Debye-Ang^3)
      XXXX    -764.7425   XXXY    -135.1957   XXYY    -223.4358
      XYYY    -119.5667   YYYY    -734.1543   XXXZ      -0.0000
      XXYZ      -0.0000   XYYZ       0.0000   YYYZ      -0.0000
      XXZZ    -134.1624   XYZZ     -42.3649   YYZZ    -147.9131
      XZZZ      -0.0000   YZZZ      -0.0000   ZZZZ     -81.6612
 -----------------------------------------------------------------
 Calculating analytic gradient of the SCF energy
 Gradient of SCF Energy
            1           2           3           4           5           6
    1   0.0001050  -0.0000429   0.0001311   0.0016083   0.0001102  -0.0019117
    2   0.0002697   0.0035178   0.0004942   0.0005751  -0.0003295  -0.0045273
    3  -0.0000000   0.0000000  -0.0000000   0.0000000   0.0000000  -0.0000000
 Max gradient component =       4.527E-03
 RMS gradient           =       1.489E-03
 Gradient time:  CPU 10.65 s  wall 2.77 s
 Geometry Optimization Parameters
   NAtoms,    NIC,     NZ,  NCons,   NDum,   NFix, NCnnct, MaxDiis
        6      32       0       0       0       0       0       0

 Cartesian Hessian Update
 Hessian Updated using BFGS Update


** GEOMETRY OPTIMIZATION IN DELOCALIZED INTERNAL COORDINATES **
   Searching for a Minimum

   Optimization Cycle:  17

                       Coordinates (Angstroms)
     ATOM                X               Y               Z
      1  F         3.1818738626    0.0256777624    0.0000000000
      2  Br        0.5937769189    1.6770857791    0.0000000000
      3  H         2.2879718595   -1.7945040466    0.0000000000
      4  I        -0.8429236683   -1.4649098760    0.0000000000
      5  C         2.0760025967   -0.7347135900    0.0000000000
      6  C         0.8550143926   -0.2089711338    0.0000000000
   Point Group: cs    Number of degrees of freedom:     9


   Energy is  -9670.329412876

 Hessian Updated using BFGS Update

  9 Hessian modes will be used to form the next step
  Hessian Eigenvalues:
     0.051669    0.138829    0.203638    0.246336    0.286118    0.368166
     0.445109    0.583843    0.647872

 Minimum Search - Taking Simple RFO Step
 Searching for Lamda that Minimizes Along All modes
 Value Taken    Lamda =  -0.00005775
 Step Taken.  Stepsize is  0.016707

                             Maximum     Tolerance    Cnvgd?
         Gradient           0.002639      0.000300      NO
         Displacement       0.013039      0.001200      NO
         Energy change     -0.000053      0.000001      NO


 New Cartesian Coordinates Obtained by Inverse Iteration

 Displacement from previous Coordinates is:  0.010927
 ----------------------------------------------------------------
             Standard Nuclear Orientation (Angstroms)
    I     Atom           X                Y                Z
 ----------------------------------------------------------------
    1      F       3.1821900068     0.0253994186     0.0000000000
    2      Br      0.5951826588     1.6736397628     0.0000000000
    3      H       2.2872632440    -1.7938962162     0.0000000000
    4      I      -0.8428371913    -1.4663173955     0.0000000000
    5      C       2.0747867838    -0.7340041934     0.0000000000
    6      C       0.8551304598    -0.2051564811     0.0000000000
 ----------------------------------------------------------------
 Molecular Point Group                 Cs    NOp =  2
 Largest Abelian Subgroup              Cs    NOp =  2
 Nuclear Repulsion Energy =   699.1081340916 hartrees
 There are       55 alpha and       55 beta electrons
 Applying Cartesian multipole field
    Component          Value
    ---------          -----
     (2,0,0)        1.00000E-11
     (0,2,0)        2.00000E-11
     (0,0,2)       -3.00000E-11
 Nucleus-field energy     =     0.0000000219 hartrees
 Requested basis set is 6-311++G(d,p)
 There are 66 shells and 183 basis functions
 A cutoff of  1.0D-11 yielded   1766 shell pairs
 There are     14244 function pairs (     15977 Cartesian)
 Smallest overlap matrix eigenvalue = 6.42E-05
 Guess MOs from SCF MO coefficient file

 -----------------------------------------------------------------------
  General SCF calculation program by
  Eric Jon Sundstrom, Paul Horn, Yuezhi Mao, Dmitri Zuev, Alec White,
  David Stuck, Shaama M.S., Shane Yost, Joonho Lee, David Small,
  Daniel Levine, Susi Lehtola, Hugh Burton, Evgeny Epifanovsky
 -----------------------------------------------------------------------
 Exchange:     0.2000 Hartree-Fock + 0.0800 Slater + 0.7200 B88
 Correlation:  0.1900 VWN1RPA + 0.8100 LYP
 Using SG-1 standard quadrature grid
 using 4 threads for integral computing
 -------------------------------------------------------
 OpenMP Integral computing Module                
 Release: version 2.0, May 2017, Q-Chem Inc. Pleasanton 
 -------------------------------------------------------
 -------------------------------------------------------
 OpenMP BLAS3 based DFT computing Module                
 Release: version 1.0, May 2013, Q-Chem Inc. Pittsburgh 
 -------------------------------------------------------
 A restricted SCF calculation will be
 performed using DIIS
 SCF converges when DIIS error is below 1.0e-08
 ---------------------------------------
  Cycle       Energy         DIIS error
 ---------------------------------------
    1   -9670.3294326989      5.70e-05  
    2   -9670.3294495777      2.05e-05  
    3   -9670.3294475848      3.08e-05  
    4   -9670.3294511917      4.92e-06  
    5   -9670.3294513032      1.17e-06  
    6   -9670.3294513071      4.15e-07  
    7   -9670.3294513075      1.17e-07  
    8   -9670.3294513074      3.87e-08  
    9   -9670.3294513075      5.45e-09  Convergence criterion met
 ---------------------------------------
 SCF time:   CPU 27.38s  wall 7.00s 
 SCF   energy in the final basis set =    -9670.3294513075
 Total energy in the final basis set =    -9670.3294513075

 --------------------------------------------------------------
             Orbital Energies (a.u.) and Symmetries
 --------------------------------------------------------------

 Alpha MOs, Restricted
 -- Occupied --                  
******* -482.86 -176.32 -165.73 -165.73 -165.73  -62.51  -56.33
  1 A'    2 A'    3 A'    4 A'    5 A'    1 A"    6 A'    7 A'                 
-56.326 -56.325 -35.821 -31.315 -31.308 -31.308 -24.719 -22.965
  2 A"    8 A'    9 A'   10 A'   11 A'    3 A"   12 A'   13 A'                 
-22.964 -22.964 -22.959 -22.959 -10.291 -10.283  -8.718  -6.550
 14 A'    4 A"   15 A'    5 A"   16 A'   17 A'   18 A'   19 A'                 
 -6.536  -6.535  -6.371  -4.784  -4.768  -4.767  -2.661  -2.657
  6 A"   20 A'   21 A'   22 A'   23 A'    7 A"   24 A'    8 A"                 
 -2.656  -2.645  -2.645  -2.049  -2.045  -2.044  -2.031  -2.030
 25 A'   26 A'    9 A"   27 A'   28 A'   10 A"   29 A'   11 A"                 
 -1.259  -0.863  -0.774  -0.684  -0.607  -0.555  -0.495  -0.493
 30 A'   31 A'   32 A'   33 A'   34 A'   35 A'   12 A"   36 A'                 
 -0.412  -0.406  -0.373  -0.318  -0.301  -0.287  -0.261
 37 A'   38 A'   13 A"   39 A'   14 A"   40 A'   15 A"                         
 -- Virtual --                   
 -0.079  -0.035  -0.035   0.006   0.023   0.038   0.055   0.061
 41 A'   42 A'   16 A"   43 A'   44 A'   45 A'   17 A"   46 A'                 
  0.071   0.076   0.100   0.111   0.117   0.118   0.131   0.146
 47 A'   18 A"   48 A'   49 A'   19 A"   50 A'   51 A'   52 A'                 
  0.180   0.210   0.215   0.227   0.250   0.261   0.304   0.307
 53 A'   54 A'   55 A'   20 A"   56 A'   21 A"   57 A'   58 A'                 
  0.332   0.354   0.380   0.393   0.402   0.408   0.421   0.438
 59 A'   60 A'   61 A'   22 A"   23 A"   62 A'   24 A"   63 A'                 
  0.458   0.469   0.502   0.516   0.527   0.546   0.559   0.600
 64 A'   65 A'   25 A"   66 A'   26 A"   67 A'   27 A"   68 A'                 
  0.621   0.642   0.702   0.709   0.714   0.779   0.838   0.861
 69 A'   70 A'   28 A"   71 A'   72 A'   73 A'   74 A'   75 A'                 
  0.948   0.983   1.068   1.161   1.288   1.311   1.342   1.352
 76 A'   77 A'   29 A"   30 A"   31 A"   78 A'   79 A'   32 A"                 
  1.359   1.421   1.451   1.478   1.574   1.623   1.763   1.767
 80 A'   81 A'   33 A"   82 A'   83 A'   84 A'   85 A'   34 A"                 
  1.811   1.911   1.974   1.999   2.019   2.100   2.203   2.277
 86 A'   87 A'   35 A"   36 A"   88 A'   89 A'   90 A'   91 A'                 
  2.563   2.604   2.623   2.800   2.904   3.071   3.227   3.668
 92 A'   93 A'   37 A"   38 A"   94 A'   95 A'   96 A'   97 A'                 
  3.761   3.785   3.948   3.960   3.977   3.985   3.991   4.020
 39 A"   98 A'   40 A"   41 A"   99 A'   42 A"   43 A"  100 A'                 
  4.049   4.074   4.085   4.163   4.269   4.371   4.411   4.787
101 A'   44 A"  102 A'  103 A'  104 A'  105 A'  106 A'  107 A'                 
  5.989   6.029   6.073   6.261   6.339   6.560   6.684   7.538
 45 A"  108 A'  109 A'   46 A"  110 A'  111 A'  112 A'   47 A"                 
  7.572   7.667  23.430  24.134  27.843  28.329  28.362  28.373
113 A'  114 A'  115 A'  116 A'  117 A'   48 A"  118 A'  119 A'                 
 28.520  28.531  28.542  28.585  28.677  47.882  66.733 127.872
 49 A"  120 A'   50 A"  121 A'  122 A'  123 A'  124 A'   51 A"                 
127.898 127.924 151.640 289.732 289.766 289.8911020.6681901.803
125 A'  126 A'  127 A'   52 A"  128 A'  129 A'  130 A'  131 A'                 

 Beta MOs, Restricted
 -- Occupied --                  
******* -482.86 -176.32 -165.73 -165.73 -165.73  -62.51  -56.33
  1 A'    2 A'    3 A'    4 A'    5 A'    1 A"    6 A'    7 A'                 
-56.326 -56.325 -35.821 -31.315 -31.308 -31.308 -24.719 -22.965
  2 A"    8 A'    9 A'   10 A'   11 A'    3 A"   12 A'   13 A'                 
-22.964 -22.964 -22.959 -22.959 -10.291 -10.283  -8.718  -6.550
 14 A'    4 A"   15 A'    5 A"   16 A'   17 A'   18 A'   19 A'                 
 -6.536  -6.535  -6.371  -4.784  -4.768  -4.767  -2.661  -2.657
  6 A"   20 A'   21 A'   22 A'   23 A'    7 A"   24 A'    8 A"                 
 -2.656  -2.645  -2.645  -2.049  -2.045  -2.044  -2.031  -2.030
 25 A'   26 A'    9 A"   27 A'   28 A'   10 A"   29 A'   11 A"                 
 -1.259  -0.863  -0.774  -0.684  -0.607  -0.555  -0.495  -0.493
 30 A'   31 A'   32 A'   33 A'   34 A'   35 A'   12 A"   36 A'                 
 -0.412  -0.406  -0.373  -0.318  -0.301  -0.287  -0.261
 37 A'   38 A'   13 A"   39 A'   14 A"   40 A'   15 A"                         
 -- Virtual --                   
 -0.079  -0.035  -0.035   0.006   0.023   0.038   0.055   0.061
 41 A'   42 A'   16 A"   43 A'   44 A'   45 A'   17 A"   46 A'                 
  0.071   0.076   0.100   0.111   0.117   0.118   0.131   0.146
 47 A'   18 A"   48 A'   49 A'   19 A"   50 A'   51 A'   52 A'                 
  0.180   0.210   0.215   0.227   0.250   0.261   0.304   0.307
 53 A'   54 A'   55 A'   20 A"   56 A'   21 A"   57 A'   58 A'                 
  0.332   0.354   0.380   0.393   0.402   0.408   0.421   0.438
 59 A'   60 A'   61 A'   22 A"   23 A"   62 A'   24 A"   63 A'                 
  0.458   0.469   0.502   0.516   0.527   0.546   0.559   0.600
 64 A'   65 A'   25 A"   66 A'   26 A"   67 A'   27 A"   68 A'                 
  0.621   0.642   0.702   0.709   0.714   0.779   0.838   0.861
 69 A'   70 A'   28 A"   71 A'   72 A'   73 A'   74 A'   75 A'                 
  0.948   0.983   1.068   1.161   1.288   1.311   1.342   1.352
 76 A'   77 A'   29 A"   30 A"   31 A"   78 A'   79 A'   32 A"                 
  1.359   1.421   1.451   1.478   1.574   1.623   1.763   1.767
 80 A'   81 A'   33 A"   82 A'   83 A'   84 A'   85 A'   34 A"                 
  1.811   1.911   1.974   1.999   2.019   2.100   2.203   2.277
 86 A'   87 A'   35 A"   36 A"   88 A'   89 A'   90 A'   91 A'                 
  2.563   2.604   2.623   2.800   2.904   3.071   3.227   3.668
 92 A'   93 A'   37 A"   38 A"   94 A'   95 A'   96 A'   97 A'                 
  3.761   3.785   3.948   3.960   3.977   3.985   3.991   4.020
 39 A"   98 A'   40 A"   41 A"   99 A'   42 A"   43 A"  100 A'                 
  4.049   4.074   4.085   4.163   4.269   4.371   4.411   4.787
101 A'   44 A"  102 A'  103 A'  104 A'  105 A'  106 A'  107 A'                 
  5.989   6.029   6.073   6.261   6.339   6.560   6.684   7.538
 45 A"  108 A'  109 A'   46 A"  110 A'  111 A'  112 A'   47 A"                 
  7.572   7.667  23.430  24.134  27.843  28.329  28.362  28.373
113 A'  114 A'  115 A'  116 A'  117 A'   48 A"  118 A'  119 A'                 
 28.520  28.531  28.542  28.585  28.677  47.882  66.733 127.872
 49 A"  120 A'   50 A"  121 A'  122 A'  123 A'  124 A'   51 A"                 
127.898 127.924 151.640 289.732 289.766 289.8911020.6681901.803
125 A'  126 A'  127 A'   52 A"  128 A'  129 A'  130 A'  131 A'                 
 --------------------------------------------------------------

          Ground-State Mulliken Net Atomic Charges

     Atom                 Charge (a.u.)
  ----------------------------------------
      1 F                    -0.105964
      2 Br                   -0.045044
      3 H                     0.164480
      4 I                     0.114229
      5 C                    -0.155096
      6 C                     0.027395
  ----------------------------------------
  Sum of atomic charges =     0.000000

 -----------------------------------------------------------------
                    Cartesian Multipole Moments
 -----------------------------------------------------------------
    Charge (ESU x 10^10)
                 0.0000
    Dipole Moment (Debye)
         X      -0.3972      Y      -1.3499      Z       0.0000
       Tot       1.4071
    Quadrupole Moments (Debye-Ang)
        XX     -64.4261     XY      -2.1542     YY     -58.9986
        XZ       0.0000     YZ      -0.0000     ZZ     -64.7114
    Octopole Moments (Debye-Ang^2)
       XXX     -77.9944    XXY       2.1957    XYY     -19.4453
       YYY      53.6242    XXZ       0.0000    XYZ      -0.0000
       YYZ       0.0000    XZZ     -19.9145    YZZ      17.8454
       ZZZ       0.0000
    Hexadecapole Moments (Debye-Ang^3)
      XXXX    -765.4357   XXXY    -135.3632   XXYY    -223.3052
      XYYY    -119.6384   YYYY    -733.4305   XXXZ       0.0000
      XXYZ      -0.0000   XYYZ       0.0000   YYYZ      -0.0000
      XXZZ    -134.1937   XYZZ     -42.4195   YYZZ    -147.7813
      XZZZ       0.0000   YZZZ       0.0000   ZZZZ     -81.6492
 -----------------------------------------------------------------
 Calculating analytic gradient of the SCF energy
 Gradient of SCF Energy
            1           2           3           4           5           6
    1   0.0003117   0.0003898   0.0003739   0.0013768  -0.0004919  -0.0019602
    2   0.0003728   0.0011189   0.0003292   0.0002384  -0.0003473  -0.0017121
    3   0.0000000   0.0000000   0.0000000   0.0000000  -0.0000000  -0.0000000
 Max gradient component =       1.960E-03
 RMS gradient           =       7.809E-04
 Gradient time:  CPU 10.79 s  wall 2.80 s
 Geometry Optimization Parameters
   NAtoms,    NIC,     NZ,  NCons,   NDum,   NFix, NCnnct, MaxDiis
        6      32       0       0       0       0       0       0

 Cartesian Hessian Update
 Hessian Updated using BFGS Update


** GEOMETRY OPTIMIZATION IN DELOCALIZED INTERNAL COORDINATES **
   Searching for a Minimum

   Optimization Cycle:  18

                       Coordinates (Angstroms)
     ATOM                X               Y               Z
      1  F         3.1821900068    0.0253994186    0.0000000000
      2  Br        0.5951826588    1.6736397628    0.0000000000
      3  H         2.2872632440   -1.7938962162    0.0000000000
      4  I        -0.8428371913   -1.4663173955    0.0000000000
      5  C         2.0747867838   -0.7340041934    0.0000000000
      6  C         0.8551304598   -0.2051564811    0.0000000000
   Point Group: cs    Number of degrees of freedom:     9


   Energy is  -9670.329451307

 Hessian Updated using BFGS Update

  9 Hessian modes will be used to form the next step
  Hessian Eigenvalues:
     0.052239    0.125615    0.171502    0.228375    0.299171    0.364621
     0.441379    0.558223    0.621796

 Minimum Search - Taking Simple RFO Step
 Searching for Lamda that Minimizes Along All modes
 Value Taken    Lamda =  -0.00002348
 Step Taken.  Stepsize is  0.014026

                             Maximum     Tolerance    Cnvgd?
         Gradient           0.001480      0.000300      NO
         Displacement       0.008646      0.001200      NO
         Energy change     -0.000038      0.000001      NO


 New Cartesian Coordinates Obtained by Inverse Iteration

 Displacement from previous Coordinates is:  0.011662
 ----------------------------------------------------------------
             Standard Nuclear Orientation (Angstroms)
    I     Atom           X                Y                Z
 ----------------------------------------------------------------
    1      F       3.1842196872     0.0240744153     0.0000000000
    2      Br      0.5917605896     1.6711842697     0.0000000000
    3      H       2.2856286679    -1.7941954108     0.0000000000
    4      I      -0.8426106759    -1.4651747326     0.0000000000
    5      C       2.0757685812    -0.7334759167     0.0000000000
    6      C       0.8569491119    -0.2027477297     0.0000000000
 ----------------------------------------------------------------
 Molecular Point Group                 Cs    NOp =  2
 Largest Abelian Subgroup              Cs    NOp =  2
 Nuclear Repulsion Energy =   699.4721939318 hartrees
 There are       55 alpha and       55 beta electrons
 Applying Cartesian multipole field
    Component          Value
    ---------          -----
     (2,0,0)        1.00000E-11
     (0,2,0)        2.00000E-11
     (0,0,2)       -3.00000E-11
 Nucleus-field energy     =     0.0000000219 hartrees
 Requested basis set is 6-311++G(d,p)
 There are 66 shells and 183 basis functions
 A cutoff of  1.0D-11 yielded   1766 shell pairs
 There are     14244 function pairs (     15977 Cartesian)
 Smallest overlap matrix eigenvalue = 6.38E-05
 Guess MOs from SCF MO coefficient file

 -----------------------------------------------------------------------
  General SCF calculation program by
  Eric Jon Sundstrom, Paul Horn, Yuezhi Mao, Dmitri Zuev, Alec White,
  David Stuck, Shaama M.S., Shane Yost, Joonho Lee, David Small,
  Daniel Levine, Susi Lehtola, Hugh Burton, Evgeny Epifanovsky
 -----------------------------------------------------------------------
 Exchange:     0.2000 Hartree-Fock + 0.0800 Slater + 0.7200 B88
 Correlation:  0.1900 VWN1RPA + 0.8100 LYP
 Using SG-1 standard quadrature grid
 using 4 threads for integral computing
 -------------------------------------------------------
 OpenMP Integral computing Module                
 Release: version 2.0, May 2017, Q-Chem Inc. Pleasanton 
 -------------------------------------------------------
 -------------------------------------------------------
 OpenMP BLAS3 based DFT computing Module                
 Release: version 1.0, May 2013, Q-Chem Inc. Pittsburgh 
 -------------------------------------------------------
 A restricted SCF calculation will be
 performed using DIIS
 SCF converges when DIIS error is below 1.0e-08
 ---------------------------------------
  Cycle       Energy         DIIS error
 ---------------------------------------
    1   -9670.3294566736      3.98e-05  
    2   -9670.3294661521      1.20e-05  
    3   -9670.3294652219      1.97e-05  
    4   -9670.3294667689      3.07e-06  
    5   -9670.3294668103      8.80e-07  
    6   -9670.3294668126      2.36e-07  
    7   -9670.3294668127      4.49e-08  
    8   -9670.3294668128      3.18e-08  
    9   -9670.3294668127      4.84e-09  Convergence criterion met
 ---------------------------------------
 SCF time:   CPU 27.36s  wall 8.00s 
 SCF   energy in the final basis set =    -9670.3294668127
 Total energy in the final basis set =    -9670.3294668127

 --------------------------------------------------------------
             Orbital Energies (a.u.) and Symmetries
 --------------------------------------------------------------

 Alpha MOs, Restricted
 -- Occupied --                  
******* -482.86 -176.32 -165.73 -165.73 -165.73  -62.51  -56.33
  1 A'    2 A'    3 A'    4 A'    5 A'    1 A"    6 A'    7 A'                 
-56.326 -56.326 -35.821 -31.314 -31.308 -31.308 -24.719 -22.965
  2 A"    8 A'    9 A'   10 A'   11 A'    3 A"   12 A'   13 A'                 
-22.963 -22.963 -22.959 -22.959 -10.291 -10.283  -8.718  -6.550
 14 A'    4 A"   15 A'    5 A"   16 A'   17 A'   18 A'   19 A'                 
 -6.536  -6.536  -6.370  -4.783  -4.768  -4.767  -2.661  -2.657
  6 A"   20 A'   21 A'   22 A'   23 A'    7 A"   24 A'    8 A"                 
 -2.657  -2.645  -2.645  -2.049  -2.044  -2.044  -2.030  -2.030
 25 A'   26 A'    9 A"   27 A'   28 A'   10 A"   29 A'   11 A"                 
 -1.259  -0.863  -0.774  -0.683  -0.607  -0.555  -0.495  -0.493
 30 A'   31 A'   32 A'   33 A'   34 A'   35 A'   12 A"   36 A'                 
 -0.413  -0.406  -0.374  -0.318  -0.301  -0.286  -0.261
 37 A'   38 A'   13 A"   39 A'   14 A"   40 A'   15 A"                         
 -- Virtual --                   
 -0.079  -0.035  -0.035   0.006   0.023   0.038   0.055   0.061
 41 A'   42 A'   16 A"   43 A'   44 A'   45 A'   17 A"   46 A'                 
  0.071   0.076   0.100   0.111   0.117   0.118   0.131   0.146
 47 A'   18 A"   48 A'   49 A'   19 A"   50 A'   51 A'   52 A'                 
  0.180   0.211   0.215   0.227   0.250   0.261   0.304   0.307
 53 A'   54 A'   55 A'   20 A"   56 A'   21 A"   57 A'   58 A'                 
  0.332   0.354   0.380   0.393   0.402   0.408   0.421   0.438
 59 A'   60 A'   61 A'   22 A"   23 A"   62 A'   24 A"   63 A'                 
  0.458   0.470   0.502   0.515   0.527   0.547   0.559   0.599
 64 A'   65 A'   25 A"   66 A'   26 A"   67 A'   27 A"   68 A'                 
  0.621   0.641   0.702   0.709   0.715   0.779   0.838   0.861
 69 A'   70 A'   28 A"   71 A'   72 A'   73 A'   74 A'   75 A'                 
  0.949   0.983   1.068   1.162   1.288   1.311   1.342   1.352
 76 A'   77 A'   29 A"   30 A"   31 A"   78 A'   79 A'   32 A"                 
  1.359   1.421   1.451   1.478   1.575   1.624   1.763   1.767
 80 A'   81 A'   33 A"   82 A'   83 A'   84 A'   85 A'   34 A"                 
  1.811   1.911   1.974   1.998   2.019   2.101   2.203   2.277
 86 A'   87 A'   35 A"   36 A"   88 A'   89 A'   90 A'   91 A'                 
  2.563   2.604   2.623   2.800   2.904   3.072   3.228   3.668
 92 A'   93 A'   37 A"   38 A"   94 A'   95 A'   96 A'   97 A'                 
  3.761   3.785   3.948   3.960   3.977   3.985   3.991   4.020
 39 A"   98 A'   40 A"   41 A"   99 A'   42 A"   43 A"  100 A'                 
  4.050   4.074   4.085   4.164   4.269   4.371   4.410   4.787
101 A'   44 A"  102 A'  103 A'  104 A'  105 A'  106 A'  107 A'                 
  5.989   6.029   6.072   6.261   6.339   6.561   6.685   7.538
 45 A"  108 A'  109 A'   46 A"  110 A'  111 A'  112 A'   47 A"                 
  7.572   7.667  23.431  24.134  27.843  28.329  28.362  28.373
113 A'  114 A'  115 A'  116 A'  117 A'   48 A"  118 A'  119 A'                 
 28.520  28.532  28.542  28.586  28.677  47.883  66.733 127.872
 49 A"  120 A'   50 A"  121 A'  122 A'  123 A'  124 A'   51 A"                 
127.898 127.924 151.640 289.732 289.766 289.8911020.6691901.802
125 A'  126 A'  127 A'   52 A"  128 A'  129 A'  130 A'  131 A'                 

 Beta MOs, Restricted
 -- Occupied --                  
******* -482.86 -176.32 -165.73 -165.73 -165.73  -62.51  -56.33
  1 A'    2 A'    3 A'    4 A'    5 A'    1 A"    6 A'    7 A'                 
-56.326 -56.326 -35.821 -31.314 -31.308 -31.308 -24.719 -22.965
  2 A"    8 A'    9 A'   10 A'   11 A'    3 A"   12 A'   13 A'                 
-22.963 -22.963 -22.959 -22.959 -10.291 -10.283  -8.718  -6.550
 14 A'    4 A"   15 A'    5 A"   16 A'   17 A'   18 A'   19 A'                 
 -6.536  -6.536  -6.370  -4.783  -4.768  -4.767  -2.661  -2.657
  6 A"   20 A'   21 A'   22 A'   23 A'    7 A"   24 A'    8 A"                 
 -2.657  -2.645  -2.645  -2.049  -2.044  -2.044  -2.030  -2.030
 25 A'   26 A'    9 A"   27 A'   28 A'   10 A"   29 A'   11 A"                 
 -1.259  -0.863  -0.774  -0.683  -0.607  -0.555  -0.495  -0.493
 30 A'   31 A'   32 A'   33 A'   34 A'   35 A'   12 A"   36 A'                 
 -0.413  -0.406  -0.374  -0.318  -0.301  -0.286  -0.261
 37 A'   38 A'   13 A"   39 A'   14 A"   40 A'   15 A"                         
 -- Virtual --                   
 -0.079  -0.035  -0.035   0.006   0.023   0.038   0.055   0.061
 41 A'   42 A'   16 A"   43 A'   44 A'   45 A'   17 A"   46 A'                 
  0.071   0.076   0.100   0.111   0.117   0.118   0.131   0.146
 47 A'   18 A"   48 A'   49 A'   19 A"   50 A'   51 A'   52 A'                 
  0.180   0.211   0.215   0.227   0.250   0.261   0.304   0.307
 53 A'   54 A'   55 A'   20 A"   56 A'   21 A"   57 A'   58 A'                 
  0.332   0.354   0.380   0.393   0.402   0.408   0.421   0.438
 59 A'   60 A'   61 A'   22 A"   23 A"   62 A'   24 A"   63 A'                 
  0.458   0.470   0.502   0.515   0.527   0.547   0.559   0.599
 64 A'   65 A'   25 A"   66 A'   26 A"   67 A'   27 A"   68 A'                 
  0.621   0.641   0.702   0.709   0.715   0.779   0.838   0.861
 69 A'   70 A'   28 A"   71 A'   72 A'   73 A'   74 A'   75 A'                 
  0.949   0.983   1.068   1.162   1.288   1.311   1.342   1.352
 76 A'   77 A'   29 A"   30 A"   31 A"   78 A'   79 A'   32 A"                 
  1.359   1.421   1.451   1.478   1.575   1.624   1.763   1.767
 80 A'   81 A'   33 A"   82 A'   83 A'   84 A'   85 A'   34 A"                 
  1.811   1.911   1.974   1.998   2.019   2.101   2.203   2.277
 86 A'   87 A'   35 A"   36 A"   88 A'   89 A'   90 A'   91 A'                 
  2.563   2.604   2.623   2.800   2.904   3.072   3.228   3.668
 92 A'   93 A'   37 A"   38 A"   94 A'   95 A'   96 A'   97 A'                 
  3.761   3.785   3.948   3.960   3.977   3.985   3.991   4.020
 39 A"   98 A'   40 A"   41 A"   99 A'   42 A"   43 A"  100 A'                 
  4.050   4.074   4.085   4.164   4.269   4.371   4.410   4.787
101 A'   44 A"  102 A'  103 A'  104 A'  105 A'  106 A'  107 A'                 
  5.989   6.029   6.072   6.261   6.339   6.561   6.685   7.538
 45 A"  108 A'  109 A'   46 A"  110 A'  111 A'  112 A'   47 A"                 
  7.572   7.667  23.431  24.134  27.843  28.329  28.362  28.373
113 A'  114 A'  115 A'  116 A'  117 A'   48 A"  118 A'  119 A'                 
 28.520  28.532  28.542  28.586  28.677  47.883  66.733 127.872
 49 A"  120 A'   50 A"  121 A'  122 A'  123 A'  124 A'   51 A"                 
127.898 127.924 151.640 289.732 289.766 289.8911020.6691901.802
125 A'  126 A'  127 A'   52 A"  128 A'  129 A'  130 A'  131 A'                 
 --------------------------------------------------------------

          Ground-State Mulliken Net Atomic Charges

     Atom                 Charge (a.u.)
  ----------------------------------------
      1 F                    -0.106144
      2 Br                   -0.043975
      3 H                     0.164522
      4 I                     0.112834
      5 C                    -0.154553
      6 C                     0.027315
  ----------------------------------------
  Sum of atomic charges =     0.000000

 -----------------------------------------------------------------
                    Cartesian Multipole Moments
 -----------------------------------------------------------------
    Charge (ESU x 10^10)
                 0.0000
    Dipole Moment (Debye)
         X      -0.3933      Y      -1.3288      Z       0.0000
       Tot       1.3858
    Quadrupole Moments (Debye-Ang)
        XX     -64.4395     XY      -2.1603     YY     -59.0065
        XZ       0.0000     YZ      -0.0000     ZZ     -64.7089
    Octopole Moments (Debye-Ang^2)
       XXX     -77.9296    XXY       2.2481    XYY     -19.4198
       YYY      53.7173    XXZ       0.0000    XYZ      -0.0000
       YYZ       0.0000    XZZ     -19.8706    YZZ      17.8758
       ZZZ       0.0000
    Hexadecapole Moments (Debye-Ang^3)
      XXXX    -765.7613   XXXY    -134.7756   XXYY    -223.1321
      XYYY    -119.3025   YYYY    -732.1611   XXXZ      -0.0000
      XXYZ      -0.0000   XYYZ       0.0000   YYYZ      -0.0000
      XXZZ    -134.2044   XYZZ     -42.2401   YYZZ    -147.5215
      XZZZ      -0.0000   YZZZ      -0.0000   ZZZZ     -81.6471
 -----------------------------------------------------------------
 Calculating analytic gradient of the SCF energy
 Gradient of SCF Energy
            1           2           3           4           5           6
    1   0.0001990   0.0002716   0.0003231   0.0011556  -0.0003738  -0.0015753
    2   0.0002790  -0.0002990   0.0000858   0.0002664  -0.0001099  -0.0002222
    3   0.0000000  -0.0000000  -0.0000000  -0.0000000  -0.0000000   0.0000000
 Max gradient component =       1.575E-03
 RMS gradient           =       4.990E-04
 Gradient time:  CPU 10.82 s  wall 2.81 s
 Geometry Optimization Parameters
   NAtoms,    NIC,     NZ,  NCons,   NDum,   NFix, NCnnct, MaxDiis
        6      32       0       0       0       0       0       0

 Cartesian Hessian Update
 Hessian Updated using BFGS Update


** GEOMETRY OPTIMIZATION IN DELOCALIZED INTERNAL COORDINATES **
   Searching for a Minimum

   Optimization Cycle:  19

                       Coordinates (Angstroms)
     ATOM                X               Y               Z
      1  F         3.1842196872    0.0240744153    0.0000000000
      2  Br        0.5917605896    1.6711842697    0.0000000000
      3  H         2.2856286679   -1.7941954108    0.0000000000
      4  I        -0.8426106759   -1.4651747326    0.0000000000
      5  C         2.0757685812   -0.7334759167    0.0000000000
      6  C         0.8569491119   -0.2027477297    0.0000000000
   Point Group: cs    Number of degrees of freedom:     9


   Energy is  -9670.329466813

 Hessian Updated using BFGS Update

  9 Hessian modes will be used to form the next step
  Hessian Eigenvalues:
     0.045875    0.125999    0.157706    0.223917    0.306320    0.362693
     0.430177    0.496485    0.603836

 Minimum Search - Taking Simple RFO Step
 Searching for Lamda that Minimizes Along All modes
 Value Taken    Lamda =  -0.00000899
 Step Taken.  Stepsize is  0.008830

                             Maximum     Tolerance    Cnvgd?
         Gradient           0.001024      0.000300      NO
         Displacement       0.005906      0.001200      NO
         Energy change     -0.000016      0.000001      NO


 New Cartesian Coordinates Obtained by Inverse Iteration

 Displacement from previous Coordinates is:  0.009487
 ----------------------------------------------------------------
             Standard Nuclear Orientation (Angstroms)
    I     Atom           X                Y                Z
 ----------------------------------------------------------------
    1      F       3.1860215177     0.0229387625     0.0000000000
    2      Br      0.5884148553     1.6704263057     0.0000000000
    3      H       2.2843085090    -1.7945110713     0.0000000000
    4      I      -0.8428991591    -1.4642371416     0.0000000000
    5      C       2.0771312619    -0.7331744965     0.0000000000
    6      C       0.8587389773    -0.2017774635     0.0000000000
 ----------------------------------------------------------------
 Molecular Point Group                 Cs    NOp =  2
 Largest Abelian Subgroup              Cs    NOp =  2
 Nuclear Repulsion Energy =   699.5368411778 hartrees
 There are       55 alpha and       55 beta electrons
 Applying Cartesian multipole field
    Component          Value
    ---------          -----
     (2,0,0)        1.00000E-11
     (0,2,0)        2.00000E-11
     (0,0,2)       -3.00000E-11
 Nucleus-field energy     =     0.0000000219 hartrees
 Requested basis set is 6-311++G(d,p)
 There are 66 shells and 183 basis functions
 A cutoff of  1.0D-11 yielded   1766 shell pairs
 There are     14244 function pairs (     15977 Cartesian)
 Smallest overlap matrix eigenvalue = 6.33E-05
 Guess MOs from SCF MO coefficient file

 -----------------------------------------------------------------------
  General SCF calculation program by
  Eric Jon Sundstrom, Paul Horn, Yuezhi Mao, Dmitri Zuev, Alec White,
  David Stuck, Shaama M.S., Shane Yost, Joonho Lee, David Small,
  Daniel Levine, Susi Lehtola, Hugh Burton, Evgeny Epifanovsky
 -----------------------------------------------------------------------
 Exchange:     0.2000 Hartree-Fock + 0.0800 Slater + 0.7200 B88
 Correlation:  0.1900 VWN1RPA + 0.8100 LYP
 Using SG-1 standard quadrature grid
 using 4 threads for integral computing
 -------------------------------------------------------
 OpenMP Integral computing Module                
 Release: version 2.0, May 2017, Q-Chem Inc. Pleasanton 
 -------------------------------------------------------
 -------------------------------------------------------
 OpenMP BLAS3 based DFT computing Module                
 Release: version 1.0, May 2013, Q-Chem Inc. Pittsburgh 
 -------------------------------------------------------
 A restricted SCF calculation will be
 performed using DIIS
 SCF converges when DIIS error is below 1.0e-08
 ---------------------------------------
  Cycle       Energy         DIIS error
 ---------------------------------------
    1   -9670.3294682473      2.62e-05  
    2   -9670.3294727502      5.28e-06  
    3   -9670.3294727678      5.33e-06  
    4   -9670.3294728758      2.27e-06  
    5   -9670.3294728950      7.17e-07  
    6   -9670.3294728970      2.10e-07  
    7   -9670.3294728970      5.73e-08  
    8   -9670.3294728970      1.62e-08  
    9   -9670.3294728970      3.64e-09  Convergence criterion met
 ---------------------------------------
 SCF time:   CPU 27.34s  wall 7.00s 
 SCF   energy in the final basis set =    -9670.3294728970
 Total energy in the final basis set =    -9670.3294728970

 --------------------------------------------------------------
             Orbital Energies (a.u.) and Symmetries
 --------------------------------------------------------------

 Alpha MOs, Restricted
 -- Occupied --                  
******* -482.86 -176.32 -165.73 -165.73 -165.73  -62.51  -56.33
  1 A'    2 A'    3 A'    4 A'    5 A'    1 A"    6 A'    7 A'                 
-56.326 -56.326 -35.821 -31.314 -31.308 -31.308 -24.719 -22.965
  2 A"    8 A'    9 A'   10 A'   11 A'    3 A"   12 A'   13 A'                 
-22.963 -22.963 -22.959 -22.959 -10.291 -10.283  -8.718  -6.551
 14 A'    4 A"   15 A'    5 A"   16 A'   17 A'   18 A'   19 A'                 
 -6.536  -6.536  -6.370  -4.783  -4.767  -4.767  -2.661  -2.657
  6 A"   20 A'   21 A'   22 A'   23 A'    7 A"   24 A'    8 A"                 
 -2.657  -2.646  -2.645  -2.049  -2.044  -2.044  -2.030  -2.030
 25 A'   26 A'    9 A"   27 A'   28 A'   10 A"   29 A'   11 A"                 
 -1.259  -0.864  -0.774  -0.683  -0.607  -0.556  -0.496  -0.493
 30 A'   31 A'   32 A'   33 A'   34 A'   35 A'   12 A"   36 A'                 
 -0.413  -0.406  -0.374  -0.318  -0.301  -0.286  -0.261
 37 A'   38 A'   13 A"   39 A'   14 A"   40 A'   15 A"                         
 -- Virtual --                   
 -0.079  -0.035  -0.035   0.006   0.023   0.038   0.055   0.061
 41 A'   42 A'   16 A"   43 A'   44 A'   45 A'   17 A"   46 A'                 
  0.071   0.076   0.100   0.112   0.118   0.118   0.131   0.146
 47 A'   18 A"   48 A'   49 A'   19 A"   50 A'   51 A'   52 A'                 
  0.181   0.211   0.215   0.227   0.250   0.261   0.304   0.307
 53 A'   54 A'   55 A'   20 A"   56 A'   21 A"   57 A'   58 A'                 
  0.332   0.353   0.380   0.393   0.402   0.408   0.421   0.439
 59 A'   60 A'   61 A'   22 A"   23 A"   62 A'   24 A"   63 A'                 
  0.458   0.470   0.503   0.515   0.527   0.547   0.559   0.599
 64 A'   65 A'   25 A"   66 A'   26 A"   67 A'   27 A"   68 A'                 
  0.620   0.641   0.702   0.709   0.714   0.779   0.839   0.861
 69 A'   70 A'   28 A"   71 A'   72 A'   73 A'   74 A'   75 A'                 
  0.949   0.983   1.068   1.162   1.288   1.310   1.342   1.352
 76 A'   77 A'   29 A"   30 A"   31 A"   78 A'   79 A'   32 A"                 
  1.358   1.421   1.451   1.478   1.575   1.624   1.762   1.768
 80 A'   81 A'   33 A"   82 A'   83 A'   84 A'   85 A'   34 A"                 
  1.810   1.911   1.973   1.998   2.020   2.102   2.204   2.278
 86 A'   87 A'   35 A"   36 A"   88 A'   89 A'   90 A'   91 A'                 
  2.563   2.604   2.623   2.800   2.904   3.072   3.229   3.668
 92 A'   93 A'   37 A"   38 A"   94 A'   95 A'   96 A'   97 A'                 
  3.761   3.785   3.948   3.960   3.977   3.985   3.991   4.019
 39 A"   98 A'   40 A"   41 A"   99 A'   42 A"   43 A"  100 A'                 
  4.050   4.074   4.085   4.164   4.269   4.371   4.410   4.788
101 A'   44 A"  102 A'  103 A'  104 A'  105 A'  106 A'  107 A'                 
  5.989   6.029   6.072   6.261   6.339   6.561   6.685   7.537
 45 A"  108 A'  109 A'   46 A"  110 A'  111 A'  112 A'   47 A"                 
  7.572   7.667  23.431  24.135  27.843  28.329  28.362  28.373
113 A'  114 A'  115 A'  116 A'  117 A'   48 A"  118 A'  119 A'                 
 28.520  28.532  28.542  28.586  28.677  47.883  66.733 127.873
 49 A"  120 A'   50 A"  121 A'  122 A'  123 A'  124 A'   51 A"                 
127.898 127.924 151.640 289.732 289.766 289.8911020.6691901.802
125 A'  126 A'  127 A'   52 A"  128 A'  129 A'  130 A'  131 A'                 

 Beta MOs, Restricted
 -- Occupied --                  
******* -482.86 -176.32 -165.73 -165.73 -165.73  -62.51  -56.33
  1 A'    2 A'    3 A'    4 A'    5 A'    1 A"    6 A'    7 A'                 
-56.326 -56.326 -35.821 -31.314 -31.308 -31.308 -24.719 -22.965
  2 A"    8 A'    9 A'   10 A'   11 A'    3 A"   12 A'   13 A'                 
-22.963 -22.963 -22.959 -22.959 -10.291 -10.283  -8.718  -6.551
 14 A'    4 A"   15 A'    5 A"   16 A'   17 A'   18 A'   19 A'                 
 -6.536  -6.536  -6.370  -4.783  -4.767  -4.767  -2.661  -2.657
  6 A"   20 A'   21 A'   22 A'   23 A'    7 A"   24 A'    8 A"                 
 -2.657  -2.646  -2.645  -2.049  -2.044  -2.044  -2.030  -2.030
 25 A'   26 A'    9 A"   27 A'   28 A'   10 A"   29 A'   11 A"                 
 -1.259  -0.864  -0.774  -0.683  -0.607  -0.556  -0.496  -0.493
 30 A'   31 A'   32 A'   33 A'   34 A'   35 A'   12 A"   36 A'                 
 -0.413  -0.406  -0.374  -0.318  -0.301  -0.286  -0.261
 37 A'   38 A'   13 A"   39 A'   14 A"   40 A'   15 A"                         
 -- Virtual --                   
 -0.079  -0.035  -0.035   0.006   0.023   0.038   0.055   0.061
 41 A'   42 A'   16 A"   43 A'   44 A'   45 A'   17 A"   46 A'                 
  0.071   0.076   0.100   0.112   0.118   0.118   0.131   0.146
 47 A'   18 A"   48 A'   49 A'   19 A"   50 A'   51 A'   52 A'                 
  0.181   0.211   0.215   0.227   0.250   0.261   0.304   0.307
 53 A'   54 A'   55 A'   20 A"   56 A'   21 A"   57 A'   58 A'                 
  0.332   0.353   0.380   0.393   0.402   0.408   0.421   0.439
 59 A'   60 A'   61 A'   22 A"   23 A"   62 A'   24 A"   63 A'                 
  0.458   0.470   0.503   0.515   0.527   0.547   0.559   0.599
 64 A'   65 A'   25 A"   66 A'   26 A"   67 A'   27 A"   68 A'                 
  0.620   0.641   0.702   0.709   0.714   0.779   0.839   0.861
 69 A'   70 A'   28 A"   71 A'   72 A'   73 A'   74 A'   75 A'                 
  0.949   0.983   1.068   1.162   1.288   1.310   1.342   1.352
 76 A'   77 A'   29 A"   30 A"   31 A"   78 A'   79 A'   32 A"                 
  1.358   1.421   1.451   1.478   1.575   1.624   1.762   1.768
 80 A'   81 A'   33 A"   82 A'   83 A'   84 A'   85 A'   34 A"                 
  1.810   1.911   1.973   1.998   2.020   2.102   2.204   2.278
 86 A'   87 A'   35 A"   36 A"   88 A'   89 A'   90 A'   91 A'                 
  2.563   2.604   2.623   2.800   2.904   3.072   3.229   3.668
 92 A'   93 A'   37 A"   38 A"   94 A'   95 A'   96 A'   97 A'                 
  3.761   3.785   3.948   3.960   3.977   3.985   3.991   4.019
 39 A"   98 A'   40 A"   41 A"   99 A'   42 A"   43 A"  100 A'                 
  4.050   4.074   4.085   4.164   4.269   4.371   4.410   4.788
101 A'   44 A"  102 A'  103 A'  104 A'  105 A'  106 A'  107 A'                 
  5.989   6.029   6.072   6.261   6.339   6.561   6.685   7.537
 45 A"  108 A'  109 A'   46 A"  110 A'  111 A'  112 A'   47 A"                 
  7.572   7.667  23.431  24.135  27.843  28.329  28.362  28.373
113 A'  114 A'  115 A'  116 A'  117 A'   48 A"  118 A'  119 A'                 
 28.520  28.532  28.542  28.586  28.677  47.883  66.733 127.873
 49 A"  120 A'   50 A"  121 A'  122 A'  123 A'  124 A'   51 A"                 
127.898 127.924 151.640 289.732 289.766 289.8911020.6691901.802
125 A'  126 A'  127 A'   52 A"  128 A'  129 A'  130 A'  131 A'                 
 --------------------------------------------------------------

          Ground-State Mulliken Net Atomic Charges

     Atom                 Charge (a.u.)
  ----------------------------------------
      1 F                    -0.106095
      2 Br                   -0.043713
      3 H                     0.164446
      4 I                     0.112062
      5 C                    -0.154236
      6 C                     0.027536
  ----------------------------------------
  Sum of atomic charges =     0.000000

 -----------------------------------------------------------------
                    Cartesian Multipole Moments
 -----------------------------------------------------------------
    Charge (ESU x 10^10)
                 0.0000
    Dipole Moment (Debye)
         X      -0.3895      Y      -1.3192      Z       0.0000
       Tot       1.3755
    Quadrupole Moments (Debye-Ang)
        XX     -64.4333     XY      -2.1679     YY     -59.0189
        XZ      -0.0000     YZ      -0.0000     ZZ     -64.7102
    Octopole Moments (Debye-Ang^2)
       XXX     -77.7912    XXY       2.2539    XYY     -19.3943
       YYY      53.7247    XXZ      -0.0000    XYZ      -0.0000
       YYZ       0.0000    XZZ     -19.8188    YZZ      17.8733
       ZZZ       0.0000
    Hexadecapole Moments (Debye-Ang^3)
      XXXX    -765.9892   XXXY    -134.3080   XXYY    -223.1018
      XYYY    -119.0806   YYYY    -731.6174   XXXZ      -0.0000
      XXYZ      -0.0000   XYYZ      -0.0000   YYYZ      -0.0000
      XXZZ    -134.2348   XYZZ     -42.1052   YYZZ    -147.3990
      XZZZ      -0.0000   YZZZ      -0.0000   ZZZZ     -81.6542
 -----------------------------------------------------------------
 Calculating analytic gradient of the SCF energy
 Gradient of SCF Energy
            1           2           3           4           5           6
    1  -0.0000053   0.0000213   0.0001732   0.0008567  -0.0000906  -0.0009553
    2   0.0001430  -0.0006295   0.0000024   0.0002614   0.0001043   0.0001184
    3   0.0000000   0.0000000  -0.0000000  -0.0000000  -0.0000000  -0.0000000
 Max gradient component =       9.553E-04
 RMS gradient           =       3.492E-04
 Gradient time:  CPU 10.74 s  wall 2.79 s
 Geometry Optimization Parameters
   NAtoms,    NIC,     NZ,  NCons,   NDum,   NFix, NCnnct, MaxDiis
        6      32       0       0       0       0       0       0

 Cartesian Hessian Update
 Hessian Updated using BFGS Update


** GEOMETRY OPTIMIZATION IN DELOCALIZED INTERNAL COORDINATES **
   Searching for a Minimum

   Optimization Cycle:  20

                       Coordinates (Angstroms)
     ATOM                X               Y               Z
      1  F         3.1860215177    0.0229387625    0.0000000000
      2  Br        0.5884148553    1.6704263057    0.0000000000
      3  H         2.2843085090   -1.7945110713    0.0000000000
      4  I        -0.8428991591   -1.4642371416    0.0000000000
      5  C         2.0771312619   -0.7331744965    0.0000000000
      6  C         0.8587389773   -0.2017774635    0.0000000000
   Point Group: cs    Number of degrees of freedom:     9


   Energy is  -9670.329472897

 Hessian Updated using BFGS Update

  9 Hessian modes will be used to form the next step
  Hessian Eigenvalues:
     0.050738    0.116799    0.149206    0.219961    0.298584    0.325543
     0.371161    0.452117    0.596299

 Minimum Search - Taking Simple RFO Step
 Searching for Lamda that Minimizes Along All modes
 Value Taken    Lamda =  -0.00000423
 Step Taken.  Stepsize is  0.004849

                             Maximum     Tolerance    Cnvgd?
         Gradient           0.000562      0.000300      NO
         Displacement       0.003243      0.001200      NO
         Energy change     -0.000006      0.000001      NO


 New Cartesian Coordinates Obtained by Inverse Iteration

 Displacement from previous Coordinates is:  0.005312
 ----------------------------------------------------------------
             Standard Nuclear Orientation (Angstroms)
    I     Atom           X                Y                Z
 ----------------------------------------------------------------
    1      F       3.1870894715     0.0224166009     0.0000000000
    2      Br      0.5866912690     1.6706430235     0.0000000000
    3      H       2.2837675863    -1.7946720584     0.0000000000
    4      I      -0.8438075572    -1.4641642225     0.0000000000
    5      C       2.0780971843    -0.7330632555     0.0000000000
    6      C       0.8598780080    -0.2014951927     0.0000000000
 ----------------------------------------------------------------
 Molecular Point Group                 Cs    NOp =  2
 Largest Abelian Subgroup              Cs    NOp =  2
 Nuclear Repulsion Energy =   699.3551721852 hartrees
 There are       55 alpha and       55 beta electrons
 Applying Cartesian multipole field
    Component          Value
    ---------          -----
     (2,0,0)        1.00000E-11
     (0,2,0)        2.00000E-11
     (0,0,2)       -3.00000E-11
 Nucleus-field energy     =     0.0000000219 hartrees
 Requested basis set is 6-311++G(d,p)
 There are 66 shells and 183 basis functions
 A cutoff of  1.0D-11 yielded   1766 shell pairs
 There are     14244 function pairs (     15977 Cartesian)
 Smallest overlap matrix eigenvalue = 6.31E-05
 Guess MOs from SCF MO coefficient file

 -----------------------------------------------------------------------
  General SCF calculation program by
  Eric Jon Sundstrom, Paul Horn, Yuezhi Mao, Dmitri Zuev, Alec White,
  David Stuck, Shaama M.S., Shane Yost, Joonho Lee, David Small,
  Daniel Levine, Susi Lehtola, Hugh Burton, Evgeny Epifanovsky
 -----------------------------------------------------------------------
 Exchange:     0.2000 Hartree-Fock + 0.0800 Slater + 0.7200 B88
 Correlation:  0.1900 VWN1RPA + 0.8100 LYP
 Using SG-1 standard quadrature grid
 using 4 threads for integral computing
 -------------------------------------------------------
 OpenMP Integral computing Module                
 Release: version 2.0, May 2017, Q-Chem Inc. Pleasanton 
 -------------------------------------------------------
 -------------------------------------------------------
 OpenMP BLAS3 based DFT computing Module                
 Release: version 1.0, May 2013, Q-Chem Inc. Pittsburgh 
 -------------------------------------------------------
 A restricted SCF calculation will be
 performed using DIIS
 SCF converges when DIIS error is below 1.0e-08
 ---------------------------------------
  Cycle       Energy         DIIS error
 ---------------------------------------
    1   -9670.3294741769      1.59e-05  
    2   -9670.3294754289      8.63e-06  
    3   -9670.3294752085      1.13e-05  
    4   -9670.3294757394      1.18e-06  
    5   -9670.3294757453      4.94e-07  
    6   -9670.3294757460      1.29e-07  
    7   -9670.3294757461      3.32e-08  
    8   -9670.3294757462      8.84e-09  Convergence criterion met
 ---------------------------------------
 SCF time:   CPU 24.33s  wall 6.00s 
 SCF   energy in the final basis set =    -9670.3294757462
 Total energy in the final basis set =    -9670.3294757462

 --------------------------------------------------------------
             Orbital Energies (a.u.) and Symmetries
 --------------------------------------------------------------

 Alpha MOs, Restricted
 -- Occupied --                  
******* -482.86 -176.32 -165.73 -165.73 -165.73  -62.51  -56.33
  1 A'    2 A'    3 A'    4 A'    5 A'    1 A"    6 A'    7 A'                 
-56.326 -56.326 -35.821 -31.314 -31.308 -31.308 -24.719 -22.965
  2 A"    8 A'    9 A'   10 A'   11 A'    3 A"   12 A'   13 A'                 
-22.963 -22.963 -22.959 -22.959 -10.291 -10.283  -8.718  -6.551
 14 A'    4 A"   15 A'    5 A"   16 A'   17 A'   18 A'   19 A'                 
 -6.536  -6.536  -6.370  -4.783  -4.767  -4.767  -2.661  -2.657
  6 A"   20 A'   21 A'   22 A'   23 A'    7 A"   24 A'    8 A"                 
 -2.657  -2.646  -2.646  -2.049  -2.044  -2.044  -2.030  -2.030
 25 A'   26 A'    9 A"   27 A'   28 A'   10 A"   29 A'   11 A"                 
 -1.259  -0.864  -0.775  -0.683  -0.607  -0.556  -0.496  -0.493
 30 A'   31 A'   32 A'   33 A'   34 A'   35 A'   12 A"   36 A'                 
 -0.413  -0.406  -0.374  -0.318  -0.301  -0.286  -0.261
 37 A'   38 A'   13 A"   39 A'   14 A"   40 A'   15 A"                         
 -- Virtual --                   
 -0.079  -0.035  -0.035   0.006   0.023   0.038   0.055   0.061
 41 A'   42 A'   16 A"   43 A'   44 A'   45 A'   17 A"   46 A'                 
  0.071   0.076   0.100   0.112   0.118   0.118   0.131   0.146
 47 A'   18 A"   48 A'   49 A'   19 A"   50 A'   51 A'   52 A'                 
  0.181   0.211   0.215   0.227   0.250   0.261   0.304   0.307
 53 A'   54 A'   55 A'   20 A"   56 A'   21 A"   57 A'   58 A'                 
  0.332   0.353   0.380   0.393   0.402   0.408   0.421   0.439
 59 A'   60 A'   61 A'   22 A"   23 A"   62 A'   24 A"   63 A'                 
  0.458   0.470   0.503   0.515   0.527   0.548   0.559   0.598
 64 A'   65 A'   25 A"   66 A'   26 A"   67 A'   27 A"   68 A'                 
  0.620   0.641   0.702   0.708   0.714   0.779   0.838   0.861
 69 A'   70 A'   28 A"   71 A'   72 A'   73 A'   74 A'   75 A'                 
  0.949   0.984   1.068   1.162   1.288   1.310   1.342   1.351
 76 A'   77 A'   29 A"   30 A"   31 A"   78 A'   79 A'   32 A"                 
  1.358   1.421   1.451   1.478   1.575   1.625   1.762   1.768
 80 A'   81 A'   33 A"   82 A'   83 A'   84 A'   85 A'   34 A"                 
  1.809   1.911   1.973   1.998   2.020   2.102   2.204   2.279
 86 A'   87 A'   35 A"   36 A"   88 A'   89 A'   90 A'   91 A'                 
  2.562   2.604   2.623   2.800   2.903   3.073   3.229   3.668
 92 A'   93 A'   37 A"   38 A"   94 A'   95 A'   96 A'   97 A'                 
  3.761   3.785   3.948   3.960   3.977   3.985   3.991   4.019
 39 A"   98 A'   40 A"   41 A"   99 A'   42 A"   43 A"  100 A'                 
  4.050   4.074   4.085   4.164   4.269   4.371   4.409   4.788
101 A'   44 A"  102 A'  103 A'  104 A'  105 A'  106 A'  107 A'                 
  5.989   6.029   6.071   6.261   6.339   6.561   6.686   7.537
 45 A"  108 A'  109 A'   46 A"  110 A'  111 A'  112 A'   47 A"                 
  7.572   7.667  23.431  24.135  27.843  28.329  28.362  28.373
113 A'  114 A'  115 A'  116 A'  117 A'   48 A"  118 A'  119 A'                 
 28.520  28.532  28.542  28.586  28.677  47.883  66.733 127.873
 49 A"  120 A'   50 A"  121 A'  122 A'  123 A'  124 A'   51 A"                 
127.898 127.924 151.640 289.732 289.766 289.8911020.6691901.802
125 A'  126 A'  127 A'   52 A"  128 A'  129 A'  130 A'  131 A'                 

 Beta MOs, Restricted
 -- Occupied --                  
******* -482.86 -176.32 -165.73 -165.73 -165.73  -62.51  -56.33
  1 A'    2 A'    3 A'    4 A'    5 A'    1 A"    6 A'    7 A'                 
-56.326 -56.326 -35.821 -31.314 -31.308 -31.308 -24.719 -22.965
  2 A"    8 A'    9 A'   10 A'   11 A'    3 A"   12 A'   13 A'                 
-22.963 -22.963 -22.959 -22.959 -10.291 -10.283  -8.718  -6.551
 14 A'    4 A"   15 A'    5 A"   16 A'   17 A'   18 A'   19 A'                 
 -6.536  -6.536  -6.370  -4.783  -4.767  -4.767  -2.661  -2.657
  6 A"   20 A'   21 A'   22 A'   23 A'    7 A"   24 A'    8 A"                 
 -2.657  -2.646  -2.646  -2.049  -2.044  -2.044  -2.030  -2.030
 25 A'   26 A'    9 A"   27 A'   28 A'   10 A"   29 A'   11 A"                 
 -1.259  -0.864  -0.775  -0.683  -0.607  -0.556  -0.496  -0.493
 30 A'   31 A'   32 A'   33 A'   34 A'   35 A'   12 A"   36 A'                 
 -0.413  -0.406  -0.374  -0.318  -0.301  -0.286  -0.261
 37 A'   38 A'   13 A"   39 A'   14 A"   40 A'   15 A"                         
 -- Virtual --                   
 -0.079  -0.035  -0.035   0.006   0.023   0.038   0.055   0.061
 41 A'   42 A'   16 A"   43 A'   44 A'   45 A'   17 A"   46 A'                 
  0.071   0.076   0.100   0.112   0.118   0.118   0.131   0.146
 47 A'   18 A"   48 A'   49 A'   19 A"   50 A'   51 A'   52 A'                 
  0.181   0.211   0.215   0.227   0.250   0.261   0.304   0.307
 53 A'   54 A'   55 A'   20 A"   56 A'   21 A"   57 A'   58 A'                 
  0.332   0.353   0.380   0.393   0.402   0.408   0.421   0.439
 59 A'   60 A'   61 A'   22 A"   23 A"   62 A'   24 A"   63 A'                 
  0.458   0.470   0.503   0.515   0.527   0.548   0.559   0.598
 64 A'   65 A'   25 A"   66 A'   26 A"   67 A'   27 A"   68 A'                 
  0.620   0.641   0.702   0.708   0.714   0.779   0.838   0.861
 69 A'   70 A'   28 A"   71 A'   72 A'   73 A'   74 A'   75 A'                 
  0.949   0.984   1.068   1.162   1.288   1.310   1.342   1.351
 76 A'   77 A'   29 A"   30 A"   31 A"   78 A'   79 A'   32 A"                 
  1.358   1.421   1.451   1.478   1.575   1.625   1.762   1.768
 80 A'   81 A'   33 A"   82 A'   83 A'   84 A'   85 A'   34 A"                 
  1.809   1.911   1.973   1.998   2.020   2.102   2.204   2.279
 86 A'   87 A'   35 A"   36 A"   88 A'   89 A'   90 A'   91 A'                 
  2.562   2.604   2.623   2.800   2.903   3.073   3.229   3.668
 92 A'   93 A'   37 A"   38 A"   94 A'   95 A'   96 A'   97 A'                 
  3.761   3.785   3.948   3.960   3.977   3.985   3.991   4.019
 39 A"   98 A'   40 A"   41 A"   99 A'   42 A"   43 A"  100 A'                 
  4.050   4.074   4.085   4.164   4.269   4.371   4.409   4.788
101 A'   44 A"  102 A'  103 A'  104 A'  105 A'  106 A'  107 A'                 
  5.989   6.029   6.071   6.261   6.339   6.561   6.686   7.537
 45 A"  108 A'  109 A'   46 A"  110 A'  111 A'  112 A'   47 A"                 
  7.572   7.667  23.431  24.135  27.843  28.329  28.362  28.373
113 A'  114 A'  115 A'  116 A'  117 A'   48 A"  118 A'  119 A'                 
 28.520  28.532  28.542  28.586  28.677  47.883  66.733 127.873
 49 A"  120 A'   50 A"  121 A'  122 A'  123 A'  124 A'   51 A"                 
127.898 127.924 151.640 289.732 289.766 289.8911020.6691901.802
125 A'  126 A'  127 A'   52 A"  128 A'  129 A'  130 A'  131 A'                 
 --------------------------------------------------------------

          Ground-State Mulliken Net Atomic Charges

     Atom                 Charge (a.u.)
  ----------------------------------------
      1 F                    -0.106024
      2 Br                   -0.043731
      3 H                     0.164400
      4 I                     0.111616
      5 C                    -0.154209
      6 C                     0.027947
  ----------------------------------------
  Sum of atomic charges =     0.000000

 -----------------------------------------------------------------
                    Cartesian Multipole Moments
 -----------------------------------------------------------------
    Charge (ESU x 10^10)
                 0.0000
    Dipole Moment (Debye)
         X      -0.3869      Y      -1.3161      Z      -0.0000
       Tot       1.3718
    Quadrupole Moments (Debye-Ang)
        XX     -64.4236     XY      -2.1722     YY     -59.0256
        XZ      -0.0000     YZ       0.0000     ZZ     -64.7136
    Octopole Moments (Debye-Ang^2)
       XXX     -77.6589    XXY       2.2463    XYY     -19.3670
       YYY      53.7333    XXZ       0.0000    XYZ       0.0000
       YYZ      -0.0000    XZZ     -19.7746    YZZ      17.8721
       ZZZ      -0.0000
    Hexadecapole Moments (Debye-Ang^3)
      XXXX    -766.3260   XXXY    -134.1981   XXYY    -223.1884
      XYYY    -119.0992   YYYY    -731.7514   XXXZ       0.0000
      XXYZ      -0.0000   XYYZ      -0.0000   YYYZ       0.0000
      XXZZ    -134.2989   XYZZ     -42.0840   YYZZ    -147.4138
      XZZZ      -0.0000   YZZZ       0.0000   ZZZZ     -81.6658
 -----------------------------------------------------------------
 Calculating analytic gradient of the SCF energy
 Gradient of SCF Energy
            1           2           3           4           5           6
    1  -0.0001237  -0.0001532   0.0000656   0.0004886   0.0001269  -0.0004041
    2   0.0000797  -0.0004527   0.0000053   0.0001166   0.0001819   0.0000692
    3   0.0000000  -0.0000000   0.0000000   0.0000000   0.0000000  -0.0000000
 Max gradient component =       4.886E-04
 RMS gradient           =       2.006E-04
 Gradient time:  CPU 10.72 s  wall 2.78 s
 Geometry Optimization Parameters
   NAtoms,    NIC,     NZ,  NCons,   NDum,   NFix, NCnnct, MaxDiis
        6      32       0       0       0       0       0       0

 Cartesian Hessian Update
 Hessian Updated using BFGS Update


** GEOMETRY OPTIMIZATION IN DELOCALIZED INTERNAL COORDINATES **
   Searching for a Minimum

   Optimization Cycle:  21

                       Coordinates (Angstroms)
     ATOM                X               Y               Z
      1  F         3.1870894715    0.0224166009    0.0000000000
      2  Br        0.5866912690    1.6706430235    0.0000000000
      3  H         2.2837675863   -1.7946720584    0.0000000000
      4  I        -0.8438075572   -1.4641642225    0.0000000000
      5  C         2.0780971843   -0.7330632555    0.0000000000
      6  C         0.8598780080   -0.2014951927    0.0000000000
   Point Group: cs    Number of degrees of freedom:     9


   Energy is  -9670.329475746

 Hessian Updated using BFGS Update

  9 Hessian modes will be used to form the next step
  Hessian Eigenvalues:
     0.055393    0.106790    0.148085    0.200439    0.235551    0.309554
     0.365952    0.445782    0.591334

 Minimum Search - Taking Simple RFO Step
 Searching for Lamda that Minimizes Along All modes
 Value Taken    Lamda =  -0.00000174
 Step Taken.  Stepsize is  0.003791

                             Maximum     Tolerance    Cnvgd?
         Gradient           0.000304      0.000300      NO
         Displacement       0.002919      0.001200      NO
         Energy change     -0.000003      0.000001      NO


 New Cartesian Coordinates Obtained by Inverse Iteration

 Displacement from previous Coordinates is:  0.002654
 ----------------------------------------------------------------
             Standard Nuclear Orientation (Angstroms)
    I     Atom           X                Y                Z
 ----------------------------------------------------------------
    1      F       3.1873666435     0.0224365719     0.0000000000
    2      Br      0.5865785198     1.6711405488     0.0000000000
    3      H       2.2839958115    -1.7946551720     0.0000000000
    4      I      -0.8448756943    -1.4646219128     0.0000000000
    5      C       2.0784065126    -0.7330983171     0.0000000000
    6      C       0.8602441688    -0.2015368237     0.0000000000
 ----------------------------------------------------------------
 Molecular Point Group                 Cs    NOp =  2
 Largest Abelian Subgroup              Cs    NOp =  2
 Nuclear Repulsion Energy =   699.1106194980 hartrees
 There are       55 alpha and       55 beta electrons
 Applying Cartesian multipole field
    Component          Value
    ---------          -----
     (2,0,0)        1.00000E-11
     (0,2,0)        2.00000E-11
     (0,0,2)       -3.00000E-11
 Nucleus-field energy     =     0.0000000219 hartrees
 Requested basis set is 6-311++G(d,p)
 There are 66 shells and 183 basis functions
 A cutoff of  1.0D-11 yielded   1766 shell pairs
 There are     14244 function pairs (     15977 Cartesian)
 Smallest overlap matrix eigenvalue = 6.30E-05
 Guess MOs from SCF MO coefficient file

 -----------------------------------------------------------------------
  General SCF calculation program by
  Eric Jon Sundstrom, Paul Horn, Yuezhi Mao, Dmitri Zuev, Alec White,
  David Stuck, Shaama M.S., Shane Yost, Joonho Lee, David Small,
  Daniel Levine, Susi Lehtola, Hugh Burton, Evgeny Epifanovsky
 -----------------------------------------------------------------------
 Exchange:     0.2000 Hartree-Fock + 0.0800 Slater + 0.7200 B88
 Correlation:  0.1900 VWN1RPA + 0.8100 LYP
 Using SG-1 standard quadrature grid
 using 4 threads for integral computing
 -------------------------------------------------------
 OpenMP Integral computing Module                
 Release: version 2.0, May 2017, Q-Chem Inc. Pleasanton 
 -------------------------------------------------------
 -------------------------------------------------------
 OpenMP BLAS3 based DFT computing Module                
 Release: version 1.0, May 2013, Q-Chem Inc. Pittsburgh 
 -------------------------------------------------------
 A restricted SCF calculation will be
 performed using DIIS
 SCF converges when DIIS error is below 1.0e-08
 ---------------------------------------
  Cycle       Energy         DIIS error
 ---------------------------------------
    1   -9670.3294764519      8.87e-06  
    2   -9670.3294765510      8.15e-06  
    3   -9670.3294766886      5.84e-06  
    4   -9670.3294768293      7.82e-07  
    5   -9670.3294768315      2.10e-07  
    6   -9670.3294768315      4.43e-08  
    7   -9670.3294768314      9.81e-09  Convergence criterion met
 ---------------------------------------
 SCF time:   CPU 21.28s  wall 6.00s 
 SCF   energy in the final basis set =    -9670.3294768314
 Total energy in the final basis set =    -9670.3294768314

 --------------------------------------------------------------
             Orbital Energies (a.u.) and Symmetries
 --------------------------------------------------------------

 Alpha MOs, Restricted
 -- Occupied --                  
******* -482.86 -176.32 -165.73 -165.73 -165.73  -62.51  -56.33
  1 A'    2 A'    3 A'    4 A'    5 A'    1 A"    6 A'    7 A'                 
-56.326 -56.326 -35.821 -31.314 -31.308 -31.308 -24.719 -22.965
  2 A"    8 A'    9 A'   10 A'   11 A'    3 A"   12 A'   13 A'                 
-22.963 -22.963 -22.959 -22.959 -10.291 -10.283  -8.718  -6.551
 14 A'    4 A"   15 A'    5 A"   16 A'   17 A'   18 A'   19 A'                 
 -6.536  -6.536  -6.370  -4.783  -4.767  -4.767  -2.661  -2.657
  6 A"   20 A'   21 A'   22 A'   23 A'    7 A"   24 A'    8 A"                 
 -2.657  -2.646  -2.646  -2.049  -2.044  -2.044  -2.030  -2.030
 25 A'   26 A'    9 A"   27 A'   28 A'   10 A"   29 A'   11 A"                 
 -1.259  -0.863  -0.775  -0.683  -0.607  -0.556  -0.496  -0.493
 30 A'   31 A'   32 A'   33 A'   34 A'   35 A'   12 A"   36 A'                 
 -0.413  -0.406  -0.374  -0.318  -0.301  -0.286  -0.261
 37 A'   38 A'   13 A"   39 A'   14 A"   40 A'   15 A"                         
 -- Virtual --                   
 -0.079  -0.035  -0.035   0.006   0.023   0.038   0.055   0.061
 41 A'   42 A'   16 A"   43 A'   44 A'   45 A'   17 A"   46 A'                 
  0.071   0.076   0.100   0.112   0.118   0.118   0.131   0.146
 47 A'   18 A"   48 A'   49 A'   19 A"   50 A'   51 A'   52 A'                 
  0.181   0.211   0.215   0.227   0.250   0.261   0.304   0.307
 53 A'   54 A'   55 A'   20 A"   56 A'   21 A"   57 A'   58 A'                 
  0.332   0.353   0.380   0.393   0.402   0.408   0.421   0.439
 59 A'   60 A'   61 A'   22 A"   23 A"   62 A'   24 A"   63 A'                 
  0.458   0.470   0.503   0.515   0.527   0.547   0.559   0.598
 64 A'   65 A'   25 A"   66 A'   26 A"   67 A'   27 A"   68 A'                 
  0.620   0.641   0.702   0.708   0.714   0.779   0.838   0.862
 69 A'   70 A'   28 A"   71 A'   72 A'   73 A'   74 A'   75 A'                 
  0.949   0.984   1.068   1.162   1.288   1.310   1.342   1.351
 76 A'   77 A'   29 A"   30 A"   31 A"   78 A'   79 A'   32 A"                 
  1.358   1.421   1.451   1.478   1.575   1.625   1.762   1.768
 80 A'   81 A'   33 A"   82 A'   83 A'   84 A'   85 A'   34 A"                 
  1.809   1.911   1.973   1.998   2.020   2.102   2.204   2.279
 86 A'   87 A'   35 A"   36 A"   88 A'   89 A'   90 A'   91 A'                 
  2.562   2.604   2.623   2.800   2.903   3.073   3.229   3.668
 92 A'   93 A'   37 A"   38 A"   94 A'   95 A'   96 A'   97 A'                 
  3.761   3.785   3.948   3.960   3.977   3.985   3.991   4.019
 39 A"   98 A'   40 A"   41 A"   99 A'   42 A"   43 A"  100 A'                 
  4.050   4.074   4.085   4.164   4.269   4.371   4.409   4.787
101 A'   44 A"  102 A'  103 A'  104 A'  105 A'  106 A'  107 A'                 
  5.989   6.029   6.071   6.261   6.339   6.561   6.685   7.537
 45 A"  108 A'  109 A'   46 A"  110 A'  111 A'  112 A'   47 A"                 
  7.572   7.667  23.431  24.135  27.842  28.329  28.362  28.373
113 A'  114 A'  115 A'  116 A'  117 A'   48 A"  118 A'  119 A'                 
 28.520  28.532  28.542  28.586  28.677  47.883  66.733 127.872
 49 A"  120 A'   50 A"  121 A'  122 A'  123 A'  124 A'   51 A"                 
127.898 127.924 151.639 289.732 289.766 289.8911020.6691901.802
125 A'  126 A'  127 A'   52 A"  128 A'  129 A'  130 A'  131 A'                 

 Beta MOs, Restricted
 -- Occupied --                  
******* -482.86 -176.32 -165.73 -165.73 -165.73  -62.51  -56.33
  1 A'    2 A'    3 A'    4 A'    5 A'    1 A"    6 A'    7 A'                 
-56.326 -56.326 -35.821 -31.314 -31.308 -31.308 -24.719 -22.965
  2 A"    8 A'    9 A'   10 A'   11 A'    3 A"   12 A'   13 A'                 
-22.963 -22.963 -22.959 -22.959 -10.291 -10.283  -8.718  -6.551
 14 A'    4 A"   15 A'    5 A"   16 A'   17 A'   18 A'   19 A'                 
 -6.536  -6.536  -6.370  -4.783  -4.767  -4.767  -2.661  -2.657
  6 A"   20 A'   21 A'   22 A'   23 A'    7 A"   24 A'    8 A"                 
 -2.657  -2.646  -2.646  -2.049  -2.044  -2.044  -2.030  -2.030
 25 A'   26 A'    9 A"   27 A'   28 A'   10 A"   29 A'   11 A"                 
 -1.259  -0.863  -0.775  -0.683  -0.607  -0.556  -0.496  -0.493
 30 A'   31 A'   32 A'   33 A'   34 A'   35 A'   12 A"   36 A'                 
 -0.413  -0.406  -0.374  -0.318  -0.301  -0.286  -0.261
 37 A'   38 A'   13 A"   39 A'   14 A"   40 A'   15 A"                         
 -- Virtual --                   
 -0.079  -0.035  -0.035   0.006   0.023   0.038   0.055   0.061
 41 A'   42 A'   16 A"   43 A'   44 A'   45 A'   17 A"   46 A'                 
  0.071   0.076   0.100   0.112   0.118   0.118   0.131   0.146
 47 A'   18 A"   48 A'   49 A'   19 A"   50 A'   51 A'   52 A'                 
  0.181   0.211   0.215   0.227   0.250   0.261   0.304   0.307
 53 A'   54 A'   55 A'   20 A"   56 A'   21 A"   57 A'   58 A'                 
  0.332   0.353   0.380   0.393   0.402   0.408   0.421   0.439
 59 A'   60 A'   61 A'   22 A"   23 A"   62 A'   24 A"   63 A'                 
  0.458   0.470   0.503   0.515   0.527   0.547   0.559   0.598
 64 A'   65 A'   25 A"   66 A'   26 A"   67 A'   27 A"   68 A'                 
  0.620   0.641   0.702   0.708   0.714   0.779   0.838   0.862
 69 A'   70 A'   28 A"   71 A'   72 A'   73 A'   74 A'   75 A'                 
  0.949   0.984   1.068   1.162   1.288   1.310   1.342   1.351
 76 A'   77 A'   29 A"   30 A"   31 A"   78 A'   79 A'   32 A"                 
  1.358   1.421   1.451   1.478   1.575   1.625   1.762   1.768
 80 A'   81 A'   33 A"   82 A'   83 A'   84 A'   85 A'   34 A"                 
  1.809   1.911   1.973   1.998   2.020   2.102   2.204   2.279
 86 A'   87 A'   35 A"   36 A"   88 A'   89 A'   90 A'   91 A'                 
  2.562   2.604   2.623   2.800   2.903   3.073   3.229   3.668
 92 A'   93 A'   37 A"   38 A"   94 A'   95 A'   96 A'   97 A'                 
  3.761   3.785   3.948   3.960   3.977   3.985   3.991   4.019
 39 A"   98 A'   40 A"   41 A"   99 A'   42 A"   43 A"  100 A'                 
  4.050   4.074   4.085   4.164   4.269   4.371   4.409   4.787
101 A'   44 A"  102 A'  103 A'  104 A'  105 A'  106 A'  107 A'                 
  5.989   6.029   6.071   6.261   6.339   6.561   6.685   7.537
 45 A"  108 A'  109 A'   46 A"  110 A'  111 A'  112 A'   47 A"                 
  7.572   7.667  23.431  24.135  27.842  28.329  28.362  28.373
113 A'  114 A'  115 A'  116 A'  117 A'   48 A"  118 A'  119 A'                 
 28.520  28.532  28.542  28.586  28.677  47.883  66.733 127.872
 49 A"  120 A'   50 A"  121 A'  122 A'  123 A'  124 A'   51 A"                 
127.898 127.924 151.639 289.732 289.766 289.8911020.6691901.802
125 A'  126 A'  127 A'   52 A"  128 A'  129 A'  130 A'  131 A'                 
 --------------------------------------------------------------

          Ground-State Mulliken Net Atomic Charges

     Atom                 Charge (a.u.)
  ----------------------------------------
      1 F                    -0.106017
      2 Br                   -0.043773
      3 H                     0.164422
      4 I                     0.111414
      5 C                    -0.154381
      6 C                     0.028334
  ----------------------------------------
  Sum of atomic charges =     0.000000

 -----------------------------------------------------------------
                    Cartesian Multipole Moments
 -----------------------------------------------------------------
    Charge (ESU x 10^10)
                 0.0000
    Dipole Moment (Debye)
         X      -0.3861      Y      -1.3163      Z       0.0000
       Tot       1.3717
    Quadrupole Moments (Debye-Ang)
        XX     -64.4183     XY      -2.1729     YY     -59.0256
        XZ       0.0000     YZ      -0.0000     ZZ     -64.7169
    Octopole Moments (Debye-Ang^2)
       XXX     -77.5780    XXY       2.2372    XYY     -19.3429
       YYY      53.7547    XXZ       0.0000    XYZ      -0.0000
       YYZ       0.0000    XZZ     -19.7473    YZZ      17.8774
       ZZZ       0.0000
    Hexadecapole Moments (Debye-Ang^3)
      XXXX    -766.6827   XXXY    -134.3541   XXYY    -223.3001
      XYYY    -119.2674   YYYY    -732.1544   XXXZ      -0.0000
      XXYZ      -0.0000   XYYZ       0.0000   YYYZ      -0.0000
      XXZZ    -134.3679   XYZZ     -42.1415   YYZZ    -147.4887
      XZZZ      -0.0000   YZZZ      -0.0000   ZZZZ     -81.6752
 -----------------------------------------------------------------
 Calculating analytic gradient of the SCF energy
 Gradient of SCF Energy
            1           2           3           4           5           6
    1  -0.0001198  -0.0002022   0.0000515   0.0001864   0.0001497  -0.0000657
    2   0.0000918  -0.0001773   0.0000503  -0.0000758   0.0001435  -0.0000325
    3  -0.0000000   0.0000000   0.0000000   0.0000000  -0.0000000  -0.0000000
 Max gradient component =       2.022E-04
 RMS gradient           =       1.025E-04
 Gradient time:  CPU 10.76 s  wall 2.79 s
 Geometry Optimization Parameters
   NAtoms,    NIC,     NZ,  NCons,   NDum,   NFix, NCnnct, MaxDiis
        6      32       0       0       0       0       0       0

 Cartesian Hessian Update
 Hessian Updated using BFGS Update


** GEOMETRY OPTIMIZATION IN DELOCALIZED INTERNAL COORDINATES **
   Searching for a Minimum

   Optimization Cycle:  22

                       Coordinates (Angstroms)
     ATOM                X               Y               Z
      1  F         3.1873666435    0.0224365719    0.0000000000
      2  Br        0.5865785198    1.6711405488    0.0000000000
      3  H         2.2839958115   -1.7946551720    0.0000000000
      4  I        -0.8448756943   -1.4646219128    0.0000000000
      5  C         2.0784065126   -0.7330983171    0.0000000000
      6  C         0.8602441688   -0.2015368237    0.0000000000
   Point Group: cs    Number of degrees of freedom:     9


   Energy is  -9670.329476831

 Hessian Updated using BFGS Update

  9 Hessian modes will be used to form the next step
  Hessian Eigenvalues:
     0.045434    0.114412    0.157052    0.173769    0.225627    0.307805
     0.365538    0.437088    0.588157

 Minimum Search - Taking Simple RFO Step
 Searching for Lamda that Minimizes Along All modes
 Value Taken    Lamda =   0.00000000
 Step Taken.  Stepsize is  0.002115

                             Maximum     Tolerance    Cnvgd?
         Gradient           0.000104      0.000300     YES
         Displacement       0.001654      0.001200      NO
         Energy change     -0.000001      0.000001      NO


 New Cartesian Coordinates Obtained by Inverse Iteration

 Displacement from previous Coordinates is:  0.001772
 ----------------------------------------------------------------
             Standard Nuclear Orientation (Angstroms)
    I     Atom           X                Y                Z
 ----------------------------------------------------------------
    1      F       3.1872275926     0.0226267092     0.0000000000
    2      Br      0.5870366252     1.6713757657     0.0000000000
    3      H       2.2843969850    -1.7946043525     0.0000000000
    4      I      -0.8453880195    -1.4649336725     0.0000000000
    5      C       2.0783021551    -0.7331737078     0.0000000000
    6      C       0.8601406234    -0.2016258469     0.0000000000
 ----------------------------------------------------------------
 Molecular Point Group                 Cs    NOp =  2
 Largest Abelian Subgroup              Cs    NOp =  2
 Nuclear Repulsion Energy =   699.0005115286 hartrees
 There are       55 alpha and       55 beta electrons
 Applying Cartesian multipole field
    Component          Value
    ---------          -----
     (2,0,0)        1.00000E-11
     (0,2,0)        2.00000E-11
     (0,0,2)       -3.00000E-11
 Nucleus-field energy     =     0.0000000219 hartrees
 Requested basis set is 6-311++G(d,p)
 There are 66 shells and 183 basis functions
 A cutoff of  1.0D-11 yielded   1766 shell pairs
 There are     14244 function pairs (     15977 Cartesian)
 Smallest overlap matrix eigenvalue = 6.31E-05
 Guess MOs from SCF MO coefficient file

 -----------------------------------------------------------------------
  General SCF calculation program by
  Eric Jon Sundstrom, Paul Horn, Yuezhi Mao, Dmitri Zuev, Alec White,
  David Stuck, Shaama M.S., Shane Yost, Joonho Lee, David Small,
  Daniel Levine, Susi Lehtola, Hugh Burton, Evgeny Epifanovsky
 -----------------------------------------------------------------------
 Exchange:     0.2000 Hartree-Fock + 0.0800 Slater + 0.7200 B88
 Correlation:  0.1900 VWN1RPA + 0.8100 LYP
 Using SG-1 standard quadrature grid
 using 4 threads for integral computing
 -------------------------------------------------------
 OpenMP Integral computing Module                
 Release: version 2.0, May 2017, Q-Chem Inc. Pleasanton 
 -------------------------------------------------------
 -------------------------------------------------------
 OpenMP BLAS3 based DFT computing Module                
 Release: version 1.0, May 2013, Q-Chem Inc. Pittsburgh 
 -------------------------------------------------------
 A restricted SCF calculation will be
 performed using DIIS
 SCF converges when DIIS error is below 1.0e-08
 ---------------------------------------
  Cycle       Energy         DIIS error
 ---------------------------------------
    1   -9670.3294768975      4.66e-06  
    2   -9670.3294769753      2.99e-06  
    3   -9670.3294769643      3.42e-06  
    4   -9670.3294770133      3.93e-07  
    5   -9670.3294770136      1.38e-07  
    6   -9670.3294770136      2.48e-08  
    7   -9670.3294770136      4.82e-09  Convergence criterion met
 ---------------------------------------
 SCF time:   CPU 21.28s  wall 6.00s 
 SCF   energy in the final basis set =    -9670.3294770136
 Total energy in the final basis set =    -9670.3294770136

 --------------------------------------------------------------
             Orbital Energies (a.u.) and Symmetries
 --------------------------------------------------------------

 Alpha MOs, Restricted
 -- Occupied --                  
******* -482.86 -176.32 -165.73 -165.73 -165.73  -62.51  -56.33
  1 A'    2 A'    3 A'    4 A'    5 A'    1 A"    6 A'    7 A'                 
-56.326 -56.326 -35.821 -31.314 -31.308 -31.308 -24.719 -22.965
  2 A"    8 A'    9 A'   10 A'   11 A'    3 A"   12 A'   13 A'                 
-22.963 -22.963 -22.959 -22.959 -10.291 -10.283  -8.718  -6.551
 14 A'    4 A"   15 A'    5 A"   16 A'   17 A'   18 A'   19 A'                 
 -6.536  -6.536  -6.370  -4.783  -4.767  -4.767  -2.661  -2.657
  6 A"   20 A'   21 A'   22 A'   23 A'    7 A"   24 A'    8 A"                 
 -2.657  -2.646  -2.646  -2.049  -2.044  -2.044  -2.030  -2.030
 25 A'   26 A'    9 A"   27 A'   28 A'   10 A"   29 A'   11 A"                 
 -1.259  -0.863  -0.775  -0.683  -0.607  -0.556  -0.496  -0.493
 30 A'   31 A'   32 A'   33 A'   34 A'   35 A'   12 A"   36 A'                 
 -0.413  -0.406  -0.374  -0.318  -0.301  -0.286  -0.261
 37 A'   38 A'   13 A"   39 A'   14 A"   40 A'   15 A"                         
 -- Virtual --                   
 -0.079  -0.035  -0.035   0.006   0.023   0.038   0.055   0.061
 41 A'   42 A'   16 A"   43 A'   44 A'   45 A'   17 A"   46 A'                 
  0.071   0.076   0.100   0.112   0.118   0.118   0.131   0.146
 47 A'   18 A"   48 A'   49 A'   19 A"   50 A'   51 A'   52 A'                 
  0.181   0.211   0.215   0.227   0.250   0.261   0.304   0.307
 53 A'   54 A'   55 A'   20 A"   56 A'   21 A"   57 A'   58 A'                 
  0.332   0.353   0.380   0.393   0.402   0.408   0.421   0.439
 59 A'   60 A'   61 A'   22 A"   23 A"   62 A'   24 A"   63 A'                 
  0.458   0.470   0.503   0.515   0.527   0.547   0.559   0.598
 64 A'   65 A'   25 A"   66 A'   26 A"   67 A'   27 A"   68 A'                 
  0.620   0.640   0.702   0.708   0.714   0.779   0.838   0.862
 69 A'   70 A'   28 A"   71 A'   72 A'   73 A'   74 A'   75 A'                 
  0.949   0.984   1.068   1.162   1.288   1.310   1.342   1.351
 76 A'   77 A'   29 A"   30 A"   31 A"   78 A'   79 A'   32 A"                 
  1.358   1.421   1.451   1.478   1.575   1.624   1.762   1.768
 80 A'   81 A'   33 A"   82 A'   83 A'   84 A'   85 A'   34 A"                 
  1.809   1.911   1.973   1.998   2.020   2.102   2.204   2.279
 86 A'   87 A'   35 A"   36 A"   88 A'   89 A'   90 A'   91 A'                 
  2.562   2.604   2.623   2.800   2.903   3.073   3.229   3.668
 92 A'   93 A'   37 A"   38 A"   94 A'   95 A'   96 A'   97 A'                 
  3.761   3.785   3.948   3.960   3.977   3.985   3.991   4.019
 39 A"   98 A'   40 A"   41 A"   99 A'   42 A"   43 A"  100 A'                 
  4.050   4.074   4.085   4.164   4.269   4.371   4.409   4.787
101 A'   44 A"  102 A'  103 A'  104 A'  105 A'  106 A'  107 A'                 
  5.989   6.029   6.071   6.261   6.339   6.561   6.685   7.537
 45 A"  108 A'  109 A'   46 A"  110 A'  111 A'  112 A'   47 A"                 
  7.572   7.667  23.431  24.135  27.842  28.329  28.362  28.373
113 A'  114 A'  115 A'  116 A'  117 A'   48 A"  118 A'  119 A'                 
 28.520  28.532  28.542  28.585  28.676  47.883  66.733 127.872
 49 A"  120 A'   50 A"  121 A'  122 A'  123 A'  124 A'   51 A"                 
127.898 127.924 151.639 289.732 289.766 289.8911020.6691901.802
125 A'  126 A'  127 A'   52 A"  128 A'  129 A'  130 A'  131 A'                 

 Beta MOs, Restricted
 -- Occupied --                  
******* -482.86 -176.32 -165.73 -165.73 -165.73  -62.51  -56.33
  1 A'    2 A'    3 A'    4 A'    5 A'    1 A"    6 A'    7 A'                 
-56.326 -56.326 -35.821 -31.314 -31.308 -31.308 -24.719 -22.965
  2 A"    8 A'    9 A'   10 A'   11 A'    3 A"   12 A'   13 A'                 
-22.963 -22.963 -22.959 -22.959 -10.291 -10.283  -8.718  -6.551
 14 A'    4 A"   15 A'    5 A"   16 A'   17 A'   18 A'   19 A'                 
 -6.536  -6.536  -6.370  -4.783  -4.767  -4.767  -2.661  -2.657
  6 A"   20 A'   21 A'   22 A'   23 A'    7 A"   24 A'    8 A"                 
 -2.657  -2.646  -2.646  -2.049  -2.044  -2.044  -2.030  -2.030
 25 A'   26 A'    9 A"   27 A'   28 A'   10 A"   29 A'   11 A"                 
 -1.259  -0.863  -0.775  -0.683  -0.607  -0.556  -0.496  -0.493
 30 A'   31 A'   32 A'   33 A'   34 A'   35 A'   12 A"   36 A'                 
 -0.413  -0.406  -0.374  -0.318  -0.301  -0.286  -0.261
 37 A'   38 A'   13 A"   39 A'   14 A"   40 A'   15 A"                         
 -- Virtual --                   
 -0.079  -0.035  -0.035   0.006   0.023   0.038   0.055   0.061
 41 A'   42 A'   16 A"   43 A'   44 A'   45 A'   17 A"   46 A'                 
  0.071   0.076   0.100   0.112   0.118   0.118   0.131   0.146
 47 A'   18 A"   48 A'   49 A'   19 A"   50 A'   51 A'   52 A'                 
  0.181   0.211   0.215   0.227   0.250   0.261   0.304   0.307
 53 A'   54 A'   55 A'   20 A"   56 A'   21 A"   57 A'   58 A'                 
  0.332   0.353   0.380   0.393   0.402   0.408   0.421   0.439
 59 A'   60 A'   61 A'   22 A"   23 A"   62 A'   24 A"   63 A'                 
  0.458   0.470   0.503   0.515   0.527   0.547   0.559   0.598
 64 A'   65 A'   25 A"   66 A'   26 A"   67 A'   27 A"   68 A'                 
  0.620   0.640   0.702   0.708   0.714   0.779   0.838   0.862
 69 A'   70 A'   28 A"   71 A'   72 A'   73 A'   74 A'   75 A'                 
  0.949   0.984   1.068   1.162   1.288   1.310   1.342   1.351
 76 A'   77 A'   29 A"   30 A"   31 A"   78 A'   79 A'   32 A"                 
  1.358   1.421   1.451   1.478   1.575   1.624   1.762   1.768
 80 A'   81 A'   33 A"   82 A'   83 A'   84 A'   85 A'   34 A"                 
  1.809   1.911   1.973   1.998   2.020   2.102   2.204   2.279
 86 A'   87 A'   35 A"   36 A"   88 A'   89 A'   90 A'   91 A'                 
  2.562   2.604   2.623   2.800   2.903   3.073   3.229   3.668
 92 A'   93 A'   37 A"   38 A"   94 A'   95 A'   96 A'   97 A'                 
  3.761   3.785   3.948   3.960   3.977   3.985   3.991   4.019
 39 A"   98 A'   40 A"   41 A"   99 A'   42 A"   43 A"  100 A'                 
  4.050   4.074   4.085   4.164   4.269   4.371   4.409   4.787
101 A'   44 A"  102 A'  103 A'  104 A'  105 A'  106 A'  107 A'                 
  5.989   6.029   6.071   6.261   6.339   6.561   6.685   7.537
 45 A"  108 A'  109 A'   46 A"  110 A'  111 A'  112 A'   47 A"                 
  7.572   7.667  23.431  24.135  27.842  28.329  28.362  28.373
113 A'  114 A'  115 A'  116 A'  117 A'   48 A"  118 A'  119 A'                 
 28.520  28.532  28.542  28.585  28.676  47.883  66.733 127.872
 49 A"  120 A'   50 A"  121 A'  122 A'  123 A'  124 A'   51 A"                 
127.898 127.924 151.639 289.732 289.766 289.8911020.6691901.802
125 A'  126 A'  127 A'   52 A"  128 A'  129 A'  130 A'  131 A'                 
 --------------------------------------------------------------

          Ground-State Mulliken Net Atomic Charges

     Atom                 Charge (a.u.)
  ----------------------------------------
      1 F                    -0.106052
      2 Br                   -0.043766
      3 H                     0.164464
      4 I                     0.111397
      5 C                    -0.154521
      6 C                     0.028478
  ----------------------------------------
  Sum of atomic charges =     0.000000

 -----------------------------------------------------------------
                    Cartesian Multipole Moments
 -----------------------------------------------------------------
    Charge (ESU x 10^10)
                 0.0000
    Dipole Moment (Debye)
         X      -0.3864      Y      -1.3171      Z      -0.0000
       Tot       1.3726
    Quadrupole Moments (Debye-Ang)
        XX     -64.4183     XY      -2.1724     YY     -59.0233
        XZ       0.0000     YZ       0.0000     ZZ     -64.7180
    Octopole Moments (Debye-Ang^2)
       XXX     -77.5616    XXY       2.2323    XYY     -19.3321
       YYY      53.7679    XXZ      -0.0000    XYZ       0.0000
       YYZ      -0.0000    XZZ     -19.7407    YZZ      17.8817
       ZZZ      -0.0000
    Hexadecapole Moments (Debye-Ang^3)
      XXXX    -766.8507   XXXY    -134.5022   XXYY    -223.3459
      XYYY    -119.3841   YYYY    -732.3639   XXXZ      -0.0000
      XXYZ       0.0000   XYYZ       0.0000   YYYZ       0.0000
      XXZZ    -134.3992   XYZZ     -42.1892   YYZZ    -147.5307
      XZZZ       0.0000   YZZZ       0.0000   ZZZZ     -81.6781
 -----------------------------------------------------------------
 Calculating analytic gradient of the SCF energy
 Gradient of SCF Energy
            1           2           3           4           5           6
    1  -0.0000658  -0.0001799   0.0000866   0.0000856   0.0000767  -0.0000032
    2   0.0001281  -0.0000650   0.0000724  -0.0001661   0.0000841  -0.0000534
    3  -0.0000000   0.0000000  -0.0000000  -0.0000000   0.0000000   0.0000000
 Max gradient component =       1.799E-04
 RMS gradient           =       8.192E-05
 Gradient time:  CPU 10.77 s  wall 2.79 s
 Geometry Optimization Parameters
   NAtoms,    NIC,     NZ,  NCons,   NDum,   NFix, NCnnct, MaxDiis
        6      32       0       0       0       0       0       0

 Cartesian Hessian Update
 Hessian Updated using BFGS Update


** GEOMETRY OPTIMIZATION IN DELOCALIZED INTERNAL COORDINATES **
   Searching for a Minimum

   Optimization Cycle:  23

                       Coordinates (Angstroms)
     ATOM                X               Y               Z
      1  F         3.1872275926    0.0226267092    0.0000000000
      2  Br        0.5870366252    1.6713757657    0.0000000000
      3  H         2.2843969850   -1.7946043525    0.0000000000
      4  I        -0.8453880195   -1.4649336725    0.0000000000
      5  C         2.0783021551   -0.7331737078    0.0000000000
      6  C         0.8601406234   -0.2016258469    0.0000000000
   Point Group: cs    Number of degrees of freedom:     9


   Energy is  -9670.329477014

 Hessian Updated using BFGS Update

  9 Hessian modes will be used to form the next step
  Hessian Eigenvalues:
     0.041514    0.115769    0.146225    0.178965    0.222533    0.303503
     0.365902    0.424732    0.586582

 Minimum Search - Taking Simple RFO Step
 Searching for Lamda that Minimizes Along All modes
 Value Taken    Lamda =   0.00000000
 Step Taken.  Stepsize is  0.000500

                             Maximum     Tolerance    Cnvgd?
         Gradient           0.000035      0.000300     YES
         Displacement       0.000323      0.001200     YES
         Energy change     -0.000000      0.000001     YES


                       Distance Matrix (Angstroms)
             F (  1)   Br(  2)   H (  3)   I (  4)   C (  5)
   Br(  2)  3.078858
   H (  3)  2.029146  3.859281
   I (  4)  4.298235  3.447938  3.147100
   C (  5)  1.341995  2.829440  1.081254  3.013874
   C (  6)  2.337867  1.892808  2.136840  2.122445  1.329083

 Final energy is   -9670.3294770135853     


 ******************************
 **  OPTIMIZATION CONVERGED  **
 ******************************

                       Coordinates (Angstroms)
     ATOM                X               Y               Z
      1  F         3.1872275926    0.0226267092    0.0000000000
      2  Br        0.5870366252    1.6713757657    0.0000000000
      3  H         2.2843969850   -1.7946043525    0.0000000000
      4  I        -0.8453880195   -1.4649336725    0.0000000000
      5  C         2.0783021551   -0.7331737078    0.0000000000
      6  C         0.8601406234   -0.2016258469    0.0000000000

Z-matrix Print:
$molecule
0 1
I 
C  1 2.122445
C  2 1.329083 1 119.897987
H  3 1.081254 2 124.562396 1 -0.000000 0
F  3 1.341995 2 122.149009 1 -180.000000 0
Br 2 1.892808 1 118.231957 3 -180.000000 0
$end


 --------------------------------------------------------------
             Orbital Energies (a.u.) and Symmetries
 --------------------------------------------------------------

 Alpha MOs, Restricted
 -- Occupied --                  
******* -482.86 -176.32 -165.73 -165.73 -165.73  -62.51  -56.33
  1 A'    2 A'    3 A'    4 A'    5 A'    1 A"    6 A'    7 A'                 
-56.326 -56.326 -35.821 -31.314 -31.308 -31.308 -24.719 -22.965
  2 A"    8 A'    9 A'   10 A'   11 A'    3 A"   12 A'   13 A'                 
-22.963 -22.963 -22.959 -22.959 -10.291 -10.283  -8.718  -6.551
 14 A'    4 A"   15 A'    5 A"   16 A'   17 A'   18 A'   19 A'                 
 -6.536  -6.536  -6.370  -4.783  -4.767  -4.767  -2.661  -2.657
  6 A"   20 A'   21 A'   22 A'   23 A'    7 A"   24 A'    8 A"                 
 -2.657  -2.646  -2.646  -2.049  -2.044  -2.044  -2.030  -2.030
 25 A'   26 A'    9 A"   27 A'   28 A'   10 A"   29 A'   11 A"                 
 -1.259  -0.863  -0.775  -0.683  -0.607  -0.556  -0.496  -0.493
 30 A'   31 A'   32 A'   33 A'   34 A'   35 A'   12 A"   36 A'                 
 -0.413  -0.406  -0.374  -0.318  -0.301  -0.286  -0.261
 37 A'   38 A'   13 A"   39 A'   14 A"   40 A'   15 A"                         
 -- Virtual --                   
 -0.079  -0.035  -0.035   0.006   0.023   0.038   0.055   0.061
 41 A'   42 A'   16 A"   43 A'   44 A'   45 A'   17 A"   46 A'                 
  0.071   0.076   0.100   0.112   0.118   0.118   0.131   0.146
 47 A'   18 A"   48 A'   49 A'   19 A"   50 A'   51 A'   52 A'                 
  0.181   0.211   0.215   0.227   0.250   0.261   0.304   0.307
 53 A'   54 A'   55 A'   20 A"   56 A'   21 A"   57 A'   58 A'                 
  0.332   0.353   0.380   0.393   0.402   0.408   0.421   0.439
 59 A'   60 A'   61 A'   22 A"   23 A"   62 A'   24 A"   63 A'                 
  0.458   0.470   0.503   0.515   0.527   0.547   0.559   0.598
 64 A'   65 A'   25 A"   66 A'   26 A"   67 A'   27 A"   68 A'                 
  0.620   0.640   0.702   0.708   0.714   0.779   0.838   0.862
 69 A'   70 A'   28 A"   71 A'   72 A'   73 A'   74 A'   75 A'                 
  0.949   0.984   1.068   1.162   1.288   1.310   1.342   1.351
 76 A'   77 A'   29 A"   30 A"   31 A"   78 A'   79 A'   32 A"                 
  1.358   1.421   1.451   1.478   1.575   1.624   1.762   1.768
 80 A'   81 A'   33 A"   82 A'   83 A'   84 A'   85 A'   34 A"                 
  1.809   1.911   1.973   1.998   2.020   2.102   2.204   2.279
 86 A'   87 A'   35 A"   36 A"   88 A'   89 A'   90 A'   91 A'                 
  2.562   2.604   2.623   2.800   2.903   3.073   3.229   3.668
 92 A'   93 A'   37 A"   38 A"   94 A'   95 A'   96 A'   97 A'                 
  3.761   3.785   3.948   3.960   3.977   3.985   3.991   4.019
 39 A"   98 A'   40 A"   41 A"   99 A'   42 A"   43 A"  100 A'                 
  4.050   4.074   4.085   4.164   4.269   4.371   4.409   4.787
101 A'   44 A"  102 A'  103 A'  104 A'  105 A'  106 A'  107 A'                 
  5.989   6.029   6.071   6.261   6.339   6.561   6.685   7.537
 45 A"  108 A'  109 A'   46 A"  110 A'  111 A'  112 A'   47 A"                 
  7.572   7.667  23.431  24.135  27.842  28.329  28.362  28.373
113 A'  114 A'  115 A'  116 A'  117 A'   48 A"  118 A'  119 A'                 
 28.520  28.532  28.542  28.585  28.676  47.883  66.733 127.872
 49 A"  120 A'   50 A"  121 A'  122 A'  123 A'  124 A'   51 A"                 
127.898 127.924 151.639 289.732 289.766 289.8911020.6691901.802
125 A'  126 A'  127 A'   52 A"  128 A'  129 A'  130 A'  131 A'                 

 Beta MOs, Restricted
 -- Occupied --                  
******* -482.86 -176.32 -165.73 -165.73 -165.73  -62.51  -56.33
  1 A'    2 A'    3 A'    4 A'    5 A'    1 A"    6 A'    7 A'                 
-56.326 -56.326 -35.821 -31.314 -31.308 -31.308 -24.719 -22.965
  2 A"    8 A'    9 A'   10 A'   11 A'    3 A"   12 A'   13 A'                 
-22.963 -22.963 -22.959 -22.959 -10.291 -10.283  -8.718  -6.551
 14 A'    4 A"   15 A'    5 A"   16 A'   17 A'   18 A'   19 A'                 
 -6.536  -6.536  -6.370  -4.783  -4.767  -4.767  -2.661  -2.657
  6 A"   20 A'   21 A'   22 A'   23 A'    7 A"   24 A'    8 A"                 
 -2.657  -2.646  -2.646  -2.049  -2.044  -2.044  -2.030  -2.030
 25 A'   26 A'    9 A"   27 A'   28 A'   10 A"   29 A'   11 A"                 
 -1.259  -0.863  -0.775  -0.683  -0.607  -0.556  -0.496  -0.493
 30 A'   31 A'   32 A'   33 A'   34 A'   35 A'   12 A"   36 A'                 
 -0.413  -0.406  -0.374  -0.318  -0.301  -0.286  -0.261
 37 A'   38 A'   13 A"   39 A'   14 A"   40 A'   15 A"                         
 -- Virtual --                   
 -0.079  -0.035  -0.035   0.006   0.023   0.038   0.055   0.061
 41 A'   42 A'   16 A"   43 A'   44 A'   45 A'   17 A"   46 A'                 
  0.071   0.076   0.100   0.112   0.118   0.118   0.131   0.146
 47 A'   18 A"   48 A'   49 A'   19 A"   50 A'   51 A'   52 A'                 
  0.181   0.211   0.215   0.227   0.250   0.261   0.304   0.307
 53 A'   54 A'   55 A'   20 A"   56 A'   21 A"   57 A'   58 A'                 
  0.332   0.353   0.380   0.393   0.402   0.408   0.421   0.439
 59 A'   60 A'   61 A'   22 A"   23 A"   62 A'   24 A"   63 A'                 
  0.458   0.470   0.503   0.515   0.527   0.547   0.559   0.598
 64 A'   65 A'   25 A"   66 A'   26 A"   67 A'   27 A"   68 A'                 
  0.620   0.640   0.702   0.708   0.714   0.779   0.838   0.862
 69 A'   70 A'   28 A"   71 A'   72 A'   73 A'   74 A'   75 A'                 
  0.949   0.984   1.068   1.162   1.288   1.310   1.342   1.351
 76 A'   77 A'   29 A"   30 A"   31 A"   78 A'   79 A'   32 A"                 
  1.358   1.421   1.451   1.478   1.575   1.624   1.762   1.768
 80 A'   81 A'   33 A"   82 A'   83 A'   84 A'   85 A'   34 A"                 
  1.809   1.911   1.973   1.998   2.020   2.102   2.204   2.279
 86 A'   87 A'   35 A"   36 A"   88 A'   89 A'   90 A'   91 A'                 
  2.562   2.604   2.623   2.800   2.903   3.073   3.229   3.668
 92 A'   93 A'   37 A"   38 A"   94 A'   95 A'   96 A'   97 A'                 
  3.761   3.785   3.948   3.960   3.977   3.985   3.991   4.019
 39 A"   98 A'   40 A"   41 A"   99 A'   42 A"   43 A"  100 A'                 
  4.050   4.074   4.085   4.164   4.269   4.371   4.409   4.787
101 A'   44 A"  102 A'  103 A'  104 A'  105 A'  106 A'  107 A'                 
  5.989   6.029   6.071   6.261   6.339   6.561   6.685   7.537
 45 A"  108 A'  109 A'   46 A"  110 A'  111 A'  112 A'   47 A"                 
  7.572   7.667  23.431  24.135  27.842  28.329  28.362  28.373
113 A'  114 A'  115 A'  116 A'  117 A'   48 A"  118 A'  119 A'                 
 28.520  28.532  28.542  28.585  28.676  47.883  66.733 127.872
 49 A"  120 A'   50 A"  121 A'  122 A'  123 A'  124 A'   51 A"                 
127.898 127.924 151.639 289.732 289.766 289.8911020.6691901.802
125 A'  126 A'  127 A'   52 A"  128 A'  129 A'  130 A'  131 A'                 
 --------------------------------------------------------------

          Ground-State Mulliken Net Atomic Charges

     Atom                 Charge (a.u.)
  ----------------------------------------
      1 F                    -0.106052
      2 Br                   -0.043766
      3 H                     0.164464
      4 I                     0.111397
      5 C                    -0.154521
      6 C                     0.028478
  ----------------------------------------
  Sum of atomic charges =     0.000000

 -----------------------------------------------------------------
                    Cartesian Multipole Moments
 -----------------------------------------------------------------
    Charge (ESU x 10^10)
                 0.0000
    Dipole Moment (Debye)
         X      -0.3864      Y      -1.3171      Z      -0.0000
       Tot       1.3726
    Quadrupole Moments (Debye-Ang)
        XX     -64.4183     XY      -2.1724     YY     -59.0233
        XZ       0.0000     YZ       0.0000     ZZ     -64.7180
    Octopole Moments (Debye-Ang^2)
       XXX     -77.5616    XXY       2.2323    XYY     -19.3321
       YYY      53.7679    XXZ      -0.0000    XYZ       0.0000
       YYZ      -0.0000    XZZ     -19.7407    YZZ      17.8817
       ZZZ      -0.0000
    Hexadecapole Moments (Debye-Ang^3)
      XXXX    -766.8507   XXXY    -134.5022   XXYY    -223.3459
      XYYY    -119.3841   YYYY    -732.3639   XXXZ      -0.0000
      XXYZ       0.0000   XYYZ       0.0000   YYYZ       0.0000
      XXZZ    -134.3992   XYZZ     -42.1892   YYZZ    -147.5307
      XZZZ       0.0000   YZZZ       0.0000   ZZZZ     -81.6781
 -----------------------------------------------------------------
Archival summary:
1\1\TWL01\OPT\ProcedureUnspecified\BasisUnspecified\1r1121\taweetha\MonAug2722:44:062018MonAug2722:44:062018\0\\#,OPT,ProcedureUnspecified,BasisUnspecified,\\0,1\I\C,1,2.12245\C,2,1.32908,1,119.898\H,3,1.08125,2,124.562,1,-0,0\F,3,1.34199,2,122.149,1,-180,0\Br,2,1.89281,1,118.232,3,-180,0\\\@

 Total job time:  280.27s(wall), 1052.25s(cpu) 
 Mon Aug 27 22:44:06 2018

        *************************************************************
        *                                                           *
        *  Thank you very much for using Q-Chem.  Have a nice day.  *
        *                                                           *
        *************************************************************


 
User input: 2 of 2 
 
Q-Chem Developer Version!
                  Welcome to Q-Chem
     A Quantum Leap Into The Future Of Chemistry


 Q-Chem 5.1, Q-Chem, Inc., Pleasanton, CA (2018)

 Yihan Shao,  Zhengting Gan,  E. Epifanovsky,  A. T. B. Gilbert,  M. Wormit,  
 J. Kussmann,  A. W. Lange,  A. Behn,  Jia Deng,  Xintian Feng,  D. Ghosh,  
 M. Goldey,  P. R. Horn,  L. D. Jacobson,  I. Kaliman,  T. Kus,  A. Landau,  
 Jie Liu,  E. I. Proynov,  R. M. Richard,  R. P. Steele,  E. J. Sundstrom,  
 H. L. Woodcock III,  P. M. Zimmerman,  D. Zuev,  B. Albrecht,  E. Alguire,  
 S. A. Baeppler,  D. Barton,  Z. Benda,  Y. A. Bernard,  E. J. Berquist,  
 K. B. Bravaya,  H. Burton,  D. Casanova,  Chun-Min Chang,  Yunqing Chen,  
 A. Chien,  K. D. Closser,  M. P. Coons,  S. Coriani,  S. Dasgupta,  
 A. L. Dempwolff,  M. Diedenhofen,  Hainam Do,  R. G. Edgar,  Po-Tung Fang,  
 S. Faraji,  S. Fatehi,  Qingguo Feng,  K. D. Fenk,  J. Fosso-Tande,  
 Qinghui Ge,  A. Ghysels,  G. Gidofalvi,  J. Gomes,  J. Gonthier,  A. Gunina,  
 D. Hait,  M. W. D. Hanson-Heine,  P. H. P. Harbach,  A. W. Hauser,  
 J. E. Herr,  E. G. Hohenstein,  Z. C. Holden,  Kerwin Hui,  B. C. Huynh,  
 T.-C. Jagau,  Hyunjun Ji,  B. Kaduk,  K. Khistyaev,  Jaehoon Kim,  
 P. Klunzinger,  K. Koh,  D. Kosenkov,  L. Koulias,  T. Kowalczyk,  
 C. M. Krauter,  A. Kunitsa,  Ka Un Lao,  A. Laurent,  K. V. Lawler,  
 Joonho Lee,  D. Lefrancois,  S. Lehtola,  D. S. Levine,  Yi-Pei Li,  
 You-Sheng Lin,  Fenglai Liu,  E. Livshits,  A. Luenser,  P. Manohar,  
 E. Mansoor,  S. F. Manzer,  Shan-Ping Mao,  Yuezhi Mao,  N. Mardirossian,  
 A. V. Marenich,  T. Markovich,  L. A. Martinez-Martinez,  S. A. Maurer,  
 N. J. Mayhall,  S. C. McKenzie,  J.-M. Mewes,  A. F. Morrison,  
 J. W. Mullinax,  K. Nanda,  T. S. Nguyen-Beck,  R. Olivares-Amaya,  
 J. A. Parkhill,  T. M. Perrine,  F. Plasser,  P. Pokhilko,  S. Prager,  
 A. Prociuk,  E. Ramos,  D. R. Rehn,  F. Rob,  M. Schneider,  N. Sergueev,  
 S. M. Sharada,  S. Sharma,  D. W. Small,  T. Stauch,  T. Stein,  
 Yu-Chuan Su,  A. J. W. Thom,  A. Tkatchenko,  T. Tsuchimochi,  N. M. Tubman,  
 L. Vogt,  M. L. Vidal,  O. Vydrov,  M. A. Watson,  J. Wenzel,  
 M. de Wergifosse,  T. A. Wesolowski,  A. White,  J. Witte,  A. Yamada,  
 Jun Yang,  K. Yao,  S. Yeganeh,  S. R. Yost,  Zhi-Qiang You,  A. Zech,  
 Igor Ying Zhang,  Xing Zhang,  Yan Zhao,  Ying Zhu,  B. R. Brooks,  
 G. K. L. Chan,  C. J. Cramer,  M. S. Gordon,  W. J. Hehre,  A. Klamt,  
 M. W. Schmidt,  C. D. Sherrill,  D. G. Truhlar,  A. Aspuru-Guzik,  R. Baer,  
 A. T. Bell,  N. A. Besley,  Jeng-Da Chai,  A. E. DePrince, III,  
 R. A. DiStasio Jr.,  A. Dreuw,  B. D. Dunietz,  T. R. Furlani,  
 Chao-Ping Hsu,  Yousung Jung,  Jing Kong,  D. S. Lambrecht,  WanZhen Liang,  
 C. Ochsenfeld,  V. A. Rassolov,  L. V. Slipchenko,  J. E. Subotnik,  
 T. Van Voorhis,  J. M. Herbert,  A. I. Krylov,  P. M. W. Gill,  M. Head-Gordon

 Contributors to earlier versions of Q-Chem not listed above: 
 R. D. Adamson,  B. Austin,  J. Baker,  G. J. O. Beran,  K. Brandhorst,  
 S. T. Brown,  E. F. C. Byrd,  A. K. Chakraborty,  C.-L. Cheng,  
 Siu Hung Chien,  D. M. Chipman,  D. L. Crittenden,  H. Dachsel,  
 R. J. Doerksen,  A. D. Dutoi,  L. Fusti-Molnar,  W. A. Goddard III,  
 A. Golubeva-Zadorozhnaya,  S. R. Gwaltney,  G. Hawkins,  A. Heyden,  
 S. Hirata,  G. Kedziora,  F. J. Keil,  C. Kelley,  Jihan Kim,  R. A. King,  
 R. Z. Khaliullin,  P. P. Korambath,  W. Kurlancheek,  A. M. Lee,  M. S. Lee,  
 S. V. Levchenko,  Ching Yeh Lin,  D. Liotard,  R. C. Lochan,  I. Lotan,  
 P. E. Maslen,  N. Nair,  D. P. O'Neill,  D. Neuhauser,  E. Neuscamman,  
 C. M. Oana,  R. Olson,  B. Peters,  R. Peverati,  P. A. Pieniazek,  
 Y. M. Rhee,  J. Ritchie,  M. A. Rohrdanz,  E. Rosta,  N. J. Russ,  
 H. F. Schaefer III,  N. E. Schultz,  N. Shenvi,  A. C. Simmonett,  A. Sodt,  
 D. Stuck,  K. S. Thanthiriwatte,  V. Vanovschi,  Tao Wang,  A. Warshel,  
 C. F. Williams,  Q. Wu,  X. Xu,  W. Zhang

 Please cite Q-Chem as follows:
 Y. Shao et al., Mol. Phys. 113, 184-215 (2015)
 DOI: 10.1080/00268976.2014.952696

 Q-Chem 5.1.1 for Intel X86 EM64T Linux

 Parts of Q-Chem use Armadillo 8.300.2 (Tropical Shenanigans).
 http://arma.sourceforge.net/

 Q-Chem begins on Mon Aug 27 22:44:06 2018  

Host: 
0

     Scratch files written to /scratch/taweetham/qchem7820//
The previous job contains 0 fragments, simply inherited here
Input Ideriv = 2
Curr. Ideriv = -1
Max.  Ideriv = 2

Checking the input file for inconsistencies... 	...done.

--------------------------------------------------------------
User input:
--------------------------------------------------------------

$molecule
read
$end

$rem
   SCF_GUESS 	READ
   JOB_TYPE 	FREQUENCY
   BASIS 	6-311++G**
   EXCHANGE 	B3LYP
   MEM_TOTAL	7500	
$end


--------------------------------------------------------------
 ----------------------------------------------------------------
             Standard Nuclear Orientation (Angstroms)
    I     Atom           X                Y                Z
 ----------------------------------------------------------------
    1      F      -2.0637803562    -2.1462423154     0.0000000000
    2      Br     -1.7179490388     0.9131313489    -0.0000000000
    3      H      -0.0820360095    -2.5822711933     0.0000000000
    4      I       1.6234492186     0.0626403494    -0.0000000000
    5      C      -0.7797113747    -1.7562208453     0.0000000000
    6      C      -0.4300441280    -0.4739597712     0.0000000000
 ----------------------------------------------------------------
 Molecular Point Group                 Cs    NOp =  2
 Largest Abelian Subgroup              Cs    NOp =  2
 Nuclear Repulsion Energy =   699.0005115286 hartrees
 There are       55 alpha and       55 beta electrons
 Requested basis set is 6-311++G(d,p)
 There are 66 shells and 183 basis functions

 Total QAlloc Memory Limit   7500 MB
 Mega-Array Size       188 MB
 MEM_STATIC part       192 MB

                       Distance Matrix (Angstroms)
             F (  1)   Br(  2)   H (  3)   I (  4)   C (  5)
   Br(  2)  3.078858
   H (  3)  2.029146  3.859281
   I (  4)  4.298235  3.447938  3.147100
   C (  5)  1.341995  2.829440  1.081254  3.013874
   C (  6)  2.337867  1.892808  2.136840  2.122445  1.329083

 A cutoff of  1.0D-11 yielded   1766 shell pairs
 There are     14244 function pairs (     15977 Cartesian)

 -------------------------------------------------------
 OpenMP Integral Computing Module                       
 Release: version 1.0, May 2013, Q-Chem Inc. Pittsburgh 
 -------------------------------------------------------
 Integral Job Info:
 Integral job number is                      11
 Integral operator is                         1
 short-range coefficients                     0
 long-range coefficients              100000000
 Omega coefficients                           0
 if combine SR and LR in K                    0
 Integral screening is                        0
 Integral computing path is                   2
 max size of driver memory is            800000
 size of driver memory is                593474
 size of scratch memory is             29623520
 max col of scratch BK array               1296
 max len of scratch array in speh3          155
 max len of scratch index in speh4           18
 max int batch size is                      520
 min int batch size is                       52
 fixed nKL is                                45
 max L of basis functions is                  2
 order of int derivative is                   0
 number of shells is                         66
 number of basis is                         194
 number of cartesian basis is               194
 number of contracted shell pairs          1766
 number of primitive shell pairs           4082
 maxK2 (contraction) of shell pair           36
 max number of K2 of shell pair               1
 max number of CS2 of shell pair            193
 max number of PS2 of shell pair            240
 mem total for path MDJ                  526592
 -------------------------------------------------------
 Smallest overlap matrix eigenvalue = 6.31E-05
 Guess MOs from SCF MO coefficient file

 -----------------------------------------------------------------------
  General SCF calculation program by
  Eric Jon Sundstrom, Paul Horn, Yuezhi Mao, Dmitri Zuev, Alec White,
  David Stuck, Shaama M.S., Shane Yost, Joonho Lee, David Small,
  Daniel Levine, Susi Lehtola, Hugh Burton, Evgeny Epifanovsky
 -----------------------------------------------------------------------
 Exchange:     0.2000 Hartree-Fock + 0.0800 Slater + 0.7200 B88
 Correlation:  0.1900 VWN1RPA + 0.8100 LYP
 Using SG-1 standard quadrature grid
 using 4 threads for integral computing
 -------------------------------------------------------
 OpenMP Integral computing Module                
 Release: version 2.0, May 2017, Q-Chem Inc. Pleasanton 
 -------------------------------------------------------
 -------------------------------------------------------
 OpenMP BLAS3 based DFT computing Module                
 Release: version 1.0, May 2013, Q-Chem Inc. Pittsburgh 
 -------------------------------------------------------
 A restricted SCF calculation will be
 performed using DIIS
 SCF converges when DIIS error is below 1.0e-08
 ---------------------------------------
  Cycle       Energy         DIIS error
 ---------------------------------------
    1   -9668.9501771770      1.59e-02  
    2   -9670.1098791105      8.43e-03  
    3   -9670.1063820638      8.54e-03  
    4   -9670.3207004294      1.45e-03  
    5   -9670.3252743690      9.46e-04  
    6   -9670.3289246033      1.51e-04  
    7   -9670.3289979217      5.19e-05  
    8   -9670.3290049228      1.11e-05  
    9   -9670.3290054074      3.65e-06  
   10   -9670.3290054566      7.39e-07  
   11   -9670.3290054585      1.52e-07  
   12   -9670.3290054585      2.34e-08  
   13   -9670.3290054585      3.99e-09  Convergence criterion met
 ---------------------------------------
 SCF time:   CPU 41.13s  wall 10.00s 
 SCF   energy in the final basis set =    -9670.3290054585
 Total energy in the final basis set =    -9670.3290054585

 --------------------------------------------------------------
             Orbital Energies (a.u.) and Symmetries
 --------------------------------------------------------------

 Alpha MOs, Restricted
 -- Occupied --                  
******* -482.86 -176.32 -165.73 -165.73 -165.73  -62.51  -56.33
  1 A'    2 A'    3 A'    4 A'    5 A'    1 A"    6 A'    7 A'                 
-56.326 -56.326 -35.821 -31.314 -31.308 -31.308 -24.719 -22.965
  2 A"    8 A'    9 A'   10 A'   11 A'    3 A"   12 A'   13 A'                 
-22.963 -22.963 -22.959 -22.959 -10.291 -10.283  -8.718  -6.551
 14 A'    4 A"   15 A'    5 A"   16 A'   17 A'   18 A'   19 A'                 
 -6.536  -6.536  -6.370  -4.783  -4.768  -4.767  -2.662  -2.657
  6 A"   20 A'   21 A'   22 A'   23 A'    7 A"   24 A'    8 A"                 
 -2.657  -2.646  -2.646  -2.049  -2.044  -2.044  -2.030  -2.030
 25 A'    9 A"   26 A'   27 A'   28 A'   10 A"   11 A"   29 A'                 
 -1.259  -0.863  -0.775  -0.683  -0.607  -0.556  -0.496  -0.493
 30 A'   31 A'   32 A'   33 A'   34 A'   35 A'   12 A"   36 A'                 
 -0.413  -0.406  -0.374  -0.318  -0.301  -0.286  -0.261
 37 A'   38 A'   13 A"   39 A'   14 A"   40 A'   15 A"                         
 -- Virtual --                   
 -0.080  -0.035  -0.035   0.006   0.023   0.038   0.055   0.061
 41 A'   42 A'   16 A"   43 A'   44 A'   45 A'   17 A"   46 A'                 
  0.071   0.076   0.100   0.112   0.118   0.118   0.131   0.146
 47 A'   18 A"   48 A'   49 A'   19 A"   50 A'   51 A'   52 A'                 
  0.181   0.211   0.215   0.227   0.250   0.261   0.304   0.307
 53 A'   54 A'   55 A'   20 A"   56 A'   21 A"   57 A'   58 A'                 
  0.331   0.353   0.380   0.393   0.402   0.408   0.421   0.439
 59 A'   60 A'   61 A'   22 A"   23 A"   62 A'   24 A"   63 A'                 
  0.458   0.470   0.503   0.515   0.527   0.547   0.559   0.598
 64 A'   65 A'   25 A"   66 A'   26 A"   67 A'   27 A"   68 A'                 
  0.620   0.640   0.701   0.708   0.714   0.779   0.838   0.862
 69 A'   70 A'   28 A"   71 A'   72 A'   73 A'   74 A'   75 A'                 
  0.949   0.984   1.068   1.162   1.288   1.310   1.342   1.351
 76 A'   77 A'   29 A"   30 A"   31 A"   78 A'   79 A'   32 A"                 
  1.359   1.421   1.451   1.478   1.575   1.624   1.762   1.768
 80 A'   81 A'   33 A"   82 A'   83 A'   84 A'   85 A'   34 A"                 
  1.809   1.911   1.973   1.998   2.020   2.102   2.204   2.279
 86 A'   87 A'   35 A"   36 A"   88 A'   89 A'   90 A'   91 A'                 
  2.562   2.604   2.623   2.800   2.903   3.073   3.228   3.668
 92 A'   93 A'   37 A"   38 A"   94 A'   95 A'   96 A'   97 A'                 
  3.761   3.785   3.948   3.960   3.977   3.985   3.990   4.019
 39 A"   98 A'   40 A"   41 A"   99 A'   42 A"   43 A"  100 A'                 
  4.050   4.073   4.085   4.164   4.269   4.371   4.408   4.787
101 A'   44 A"  102 A'  103 A'  104 A'  105 A'  106 A'  107 A'                 
  5.988   6.029   6.071   6.261   6.339   6.561   6.685   7.537
 45 A"  108 A'  109 A'   46 A"  110 A'  111 A'  112 A'   47 A"                 
  7.572   7.667  23.431  24.135  27.842  28.329  28.361  28.373
113 A'  114 A'  115 A'  116 A'  117 A'   48 A"  118 A'  119 A'                 
 28.520  28.532  28.542  28.585  28.676  47.882  66.733 127.872
 49 A"  120 A'   50 A"  121 A'  122 A'  123 A'  124 A'   51 A"                 
127.898 127.924 151.639 289.732 289.766 289.8911020.6681901.801
125 A'  126 A'  127 A'   52 A"  128 A'  129 A'  130 A'  131 A'                 

 Beta MOs, Restricted
 -- Occupied --                  
******* -482.86 -176.32 -165.73 -165.73 -165.73  -62.51  -56.33
  1 A'    2 A'    3 A'    4 A'    5 A'    1 A"    6 A'    7 A'                 
-56.326 -56.326 -35.821 -31.314 -31.308 -31.308 -24.719 -22.965
  2 A"    8 A'    9 A'   10 A'   11 A'    3 A"   12 A'   13 A'                 
-22.963 -22.963 -22.959 -22.959 -10.291 -10.283  -8.718  -6.551
 14 A'    4 A"   15 A'    5 A"   16 A'   17 A'   18 A'   19 A'                 
 -6.536  -6.536  -6.370  -4.783  -4.768  -4.767  -2.662  -2.657
  6 A"   20 A'   21 A'   22 A'   23 A'    7 A"   24 A'    8 A"                 
 -2.657  -2.646  -2.646  -2.049  -2.044  -2.044  -2.030  -2.030
 25 A'    9 A"   26 A'   27 A'   28 A'   10 A"   11 A"   29 A'                 
 -1.259  -0.863  -0.775  -0.683  -0.607  -0.556  -0.496  -0.493
 30 A'   31 A'   32 A'   33 A'   34 A'   35 A'   12 A"   36 A'                 
 -0.413  -0.406  -0.374  -0.318  -0.301  -0.286  -0.261
 37 A'   38 A'   13 A"   39 A'   14 A"   40 A'   15 A"                         
 -- Virtual --                   
 -0.080  -0.035  -0.035   0.006   0.023   0.038   0.055   0.061
 41 A'   42 A'   16 A"   43 A'   44 A'   45 A'   17 A"   46 A'                 
  0.071   0.076   0.100   0.112   0.118   0.118   0.131   0.146
 47 A'   18 A"   48 A'   49 A'   19 A"   50 A'   51 A'   52 A'                 
  0.181   0.211   0.215   0.227   0.250   0.261   0.304   0.307
 53 A'   54 A'   55 A'   20 A"   56 A'   21 A"   57 A'   58 A'                 
  0.331   0.353   0.380   0.393   0.402   0.408   0.421   0.439
 59 A'   60 A'   61 A'   22 A"   23 A"   62 A'   24 A"   63 A'                 
  0.458   0.470   0.503   0.515   0.527   0.547   0.559   0.598
 64 A'   65 A'   25 A"   66 A'   26 A"   67 A'   27 A"   68 A'                 
  0.620   0.640   0.701   0.708   0.714   0.779   0.838   0.862
 69 A'   70 A'   28 A"   71 A'   72 A'   73 A'   74 A'   75 A'                 
  0.949   0.984   1.068   1.162   1.288   1.310   1.342   1.351
 76 A'   77 A'   29 A"   30 A"   31 A"   78 A'   79 A'   32 A"                 
  1.359   1.421   1.451   1.478   1.575   1.624   1.762   1.768
 80 A'   81 A'   33 A"   82 A'   83 A'   84 A'   85 A'   34 A"                 
  1.809   1.911   1.973   1.998   2.020   2.102   2.204   2.279
 86 A'   87 A'   35 A"   36 A"   88 A'   89 A'   90 A'   91 A'                 
  2.562   2.604   2.623   2.800   2.903   3.073   3.228   3.668
 92 A'   93 A'   37 A"   38 A"   94 A'   95 A'   96 A'   97 A'                 
  3.761   3.785   3.948   3.960   3.977   3.985   3.990   4.019
 39 A"   98 A'   40 A"   41 A"   99 A'   42 A"   43 A"  100 A'                 
  4.050   4.073   4.085   4.164   4.269   4.371   4.408   4.787
101 A'   44 A"  102 A'  103 A'  104 A'  105 A'  106 A'  107 A'                 
  5.988   6.029   6.071   6.261   6.339   6.561   6.685   7.537
 45 A"  108 A'  109 A'   46 A"  110 A'  111 A'  112 A'   47 A"                 
  7.572   7.667  23.431  24.135  27.842  28.329  28.361  28.373
113 A'  114 A'  115 A'  116 A'  117 A'   48 A"  118 A'  119 A'                 
 28.520  28.532  28.542  28.585  28.676  47.882  66.733 127.872
 49 A"  120 A'   50 A"  121 A'  122 A'  123 A'  124 A'   51 A"                 
127.898 127.924 151.639 289.732 289.766 289.8911020.6681901.801
125 A'  126 A'  127 A'   52 A"  128 A'  129 A'  130 A'  131 A'                 
 --------------------------------------------------------------

          Ground-State Mulliken Net Atomic Charges

     Atom                 Charge (a.u.)
  ----------------------------------------
      1 F                    -0.105894
      2 Br                   -0.044589
      3 H                     0.164681
      4 I                     0.110371
      5 C                    -0.159198
      6 C                     0.034629
  ----------------------------------------
  Sum of atomic charges =     0.000000

 -----------------------------------------------------------------
                    Cartesian Multipole Moments
 -----------------------------------------------------------------
    Charge (ESU x 10^10)
                 0.0000
    Dipole Moment (Debye)
         X       1.2685      Y      -0.5258      Z      -0.0000
       Tot       1.3732
    Quadrupole Moments (Debye-Ang)
        XX     -63.3972     XY      -2.6646     YY     -60.5173
        XZ      -0.0000     YZ       0.0000     ZZ     -64.7208
    Octopole Moments (Debye-Ang^2)
       XXX      22.7819    XXY      20.2130    XYY       4.4264
       YYY      11.8409    XXZ      -0.0000    XYZ       0.0000
       YYZ       0.0000    XZZ       1.5360    YZZ       5.7171
       ZZZ      -0.0000
    Hexadecapole Moments (Debye-Ang^3)
      XXXX    -956.4741   XXXY     -32.5465   XXYY    -245.3262
      XYYY     -35.1882   YYYY    -411.1902   XXXZ       0.0000
      XXYZ       0.0000   XYYZ      -0.0000   YYYZ       0.0000
      XXZZ    -183.5982   XYZZ      -3.3783   YYZZ     -87.9313
      XZZZ      -0.0000   YZZZ       0.0000   ZZZZ     -81.6845
 -----------------------------------------------------------------
 Calculating MO derivatives via CPSCF
 D1JvT checksum  = 324792 22896.2659286261
 D1KAT checksum  = 775368 1018.9371609483
   1         3          18      0.109504    0.030425
   2         3          18      0.013218    0.004296
   3         3          18      0.001700    0.000601
   4         4          17      0.000195    0.000069
   5        19           2      0.000012    0.000007
   6        21           0      0.000000    0.000000    Roots Converged
 Time for AOints: 13.7 s (CPU) 3.5 s (wall)
 ------------------------------------------------------------------------------
                     AOints        : Timing summary (seconds)
 ------------------------------------------------------------------------------
     job step          cpu (% of tot)      sys (% of tot)     wall (% of tot)
 ------------------------------------------------------------------------------
  cpscf_lag         0.7017E+02 (34.0)   0.7000E-05 (19.4)   0.1803E+02 (33.5)
  iterzp            0.1223E+03 (59.2)   0.2700E-04 (75.0)   0.3207E+02 (59.6)
  make_fx           0.0000E+00 ( 0.0)   0.0000E+00 ( 0.0)   0.0000E+00 ( 0.0)
  AOints            0.1371E+02 ( 6.6)   0.1000E-05 ( 2.8)   0.3478E+01 ( 6.5)
 ------------------------------------------------------------------------------
   Grand Totals     0.2064E+03          0.3600E-04          0.5381E+02
 ------------------------------------------------------------------------------
 Calculating analytic Hessian of the SCF energy
 Polarizability Matrix (a.u.)
            1           2           3
    1 -93.4387686   0.2188975   0.0000000
    2   0.2188975 -77.2518556   0.0000000
    3   0.0000000   0.0000000 -47.2687053

 Direct stationary perturbation theory relativistic correction:

 rels  =     113.813236771067
 relv  =    -378.947597859135
 rel2e =      51.238101584507
 E_rel =    -213.896259503560

 Hessian of the SCF Energy
            1           2           3           4           5           6
    1   0.3688681   0.0968964  -0.0000000   0.0054537  -0.0006494  -0.0000000
    2   0.0968964   0.0948988  -0.0000000  -0.0025974  -0.0004571  -0.0000000
    3  -0.0000000  -0.0000000   0.0198634  -0.0000000   0.0000000  -0.0042986
    4   0.0054537  -0.0025974  -0.0000000   0.1076197  -0.0944242  -0.0000000
    5  -0.0006494  -0.0004571   0.0000000  -0.0944242   0.1381195  -0.0000000
    6  -0.0000000  -0.0000000  -0.0042986  -0.0000000  -0.0000000   0.0070443
    7  -0.0371929   0.0157167  -0.0000000   0.0010419  -0.0029162  -0.0000000
    8  -0.0147403   0.0121420  -0.0000000  -0.0006565  -0.0019561   0.0000000
    9   0.0000000   0.0000000   0.0052458   0.0000000   0.0000000   0.0053875
   10  -0.0005203  -0.0021059  -0.0000000  -0.0237585   0.0059620  -0.0000000
   11  -0.0022671  -0.0024917   0.0000000   0.0103218   0.0017836  -0.0000000
   12   0.0000000   0.0000000   0.0052941   0.0000000  -0.0000000   0.0018740
   13  -0.3007408  -0.0605518   0.0000000  -0.0095539   0.0322135   0.0000000
   14  -0.0613942  -0.0906819   0.0000000   0.0082933  -0.0257088   0.0000000
   15  -0.0000000   0.0000000  -0.0365537   0.0000000   0.0000000   0.0061176
   16  -0.0358677  -0.0473579  -0.0000000  -0.0808029   0.0598143  -0.0000000
   17  -0.0178453  -0.0134101  -0.0000000   0.0790630  -0.1117811  -0.0000000
   18   0.0000000  -0.0000000   0.0104490  -0.0000000   0.0000000  -0.0161248
            7           8           9          10          11          12
    1  -0.0371929  -0.0147403   0.0000000  -0.0005203  -0.0022671   0.0000000
    2   0.0157167   0.0121420   0.0000000  -0.0021059  -0.0024917   0.0000000
    3  -0.0000000  -0.0000000   0.0052458  -0.0000000   0.0000000   0.0052941
    4   0.0010419  -0.0006565   0.0000000  -0.0237585   0.0103218   0.0000000
    5  -0.0029162  -0.0019561   0.0000000   0.0059620   0.0017836  -0.0000000
    6  -0.0000000   0.0000000   0.0053875  -0.0000000  -0.0000000   0.0018740
    7   0.1867640  -0.1491263   0.0000000  -0.0000765  -0.0018895   0.0000000
    8  -0.1491263   0.2403679  -0.0000000  -0.0006309   0.0003088  -0.0000000
    9   0.0000000  -0.0000000   0.0199266   0.0000000   0.0000000  -0.0015751
   10  -0.0000765  -0.0006309   0.0000000   0.1010846   0.0372977   0.0000000
   11  -0.0018895   0.0003088   0.0000000   0.0372977   0.0339209  -0.0000000
   12   0.0000000  -0.0000000  -0.0015751   0.0000000  -0.0000000   0.0044475
   13  -0.1582189   0.1486371  -0.0000000  -0.0193276  -0.0189877  -0.0000000
   14   0.1459550  -0.2366068  -0.0000000  -0.0041668  -0.0017362  -0.0000000
   15  -0.0000000   0.0000000  -0.0346000  -0.0000000  -0.0000000   0.0000203
   16   0.0076824   0.0165169  -0.0000000  -0.0574018  -0.0244752  -0.0000000
   17  -0.0077397  -0.0142559  -0.0000000  -0.0363560  -0.0317853   0.0000000
   18   0.0000000   0.0000000   0.0056152  -0.0000000   0.0000000  -0.0100608
           13          14          15          16          17          18
    1  -0.3007408  -0.0613942  -0.0000000  -0.0358677  -0.0178453   0.0000000
    2  -0.0605518  -0.0906819   0.0000000  -0.0473579  -0.0134101  -0.0000000
    3   0.0000000   0.0000000  -0.0365537  -0.0000000  -0.0000000   0.0104490
    4  -0.0095539   0.0082933   0.0000000  -0.0808029   0.0790630  -0.0000000
    5   0.0322135  -0.0257088   0.0000000   0.0598143  -0.1117811   0.0000000
    6   0.0000000   0.0000000   0.0061176  -0.0000000  -0.0000000  -0.0161248
    7  -0.1582189   0.1459550  -0.0000000   0.0076824  -0.0077397   0.0000000
    8   0.1486371  -0.2366068   0.0000000   0.0165169  -0.0142559   0.0000000
    9  -0.0000000  -0.0000000  -0.0346000  -0.0000000  -0.0000000   0.0056152
   10  -0.0193276  -0.0041668  -0.0000000  -0.0574018  -0.0363560  -0.0000000
   11  -0.0189877  -0.0017362  -0.0000000  -0.0244752  -0.0317853   0.0000000
   12  -0.0000000  -0.0000000   0.0000203  -0.0000000   0.0000000  -0.0100608
   13   0.5826759   0.0101642  -0.0000000  -0.0948347  -0.1114753   0.0000000
   14   0.0101642   0.8676933  -0.0000000  -0.0988514  -0.5129595   0.0000000
   15  -0.0000000  -0.0000000   0.1109123   0.0000000   0.0000000  -0.0458965
   16  -0.0948347  -0.0988514   0.0000000   0.2612248   0.0943534  -0.0000000
   17  -0.1114753  -0.5129595   0.0000000   0.0943534   0.6841918  -0.0000000
   18   0.0000000   0.0000000  -0.0458965  -0.0000000  -0.0000000   0.0560179
 Gradient time:  CPU 310.38 s  wall 81.04 s
 **********************************************************************
 **                                                                  **
 **                       VIBRATIONAL ANALYSIS                       **
 **                       --------------------                       **
 **                                                                  **
 **        VIBRATIONAL FREQUENCIES (CM**-1) AND NORMAL MODES         **
 **     FORCE CONSTANTS (mDYN/ANGSTROM) AND REDUCED MASSES (AMU)     **
 **                  INFRARED INTENSITIES (KM/MOL)                   **
 **                                                                  **
 **********************************************************************


 Mode:                 1                      2                      3
 Frequency:       137.54                 166.23                 221.72
 Force Cnst:      0.5476                 0.2502                 0.2239
 Red. Mass:      49.1271                15.3682                 7.7287
 IR Active:          YES                    YES                    YES
 IR Intens:        0.097                  2.384                  0.298
 Raman Active:       YES                    YES                    YES
               X      Y      Z        X      Y      Z        X      Y      Z
 F         -0.035 -0.320  0.000   -0.408  0.542  0.000    0.000  0.000 -0.335
 Br         0.573  0.011 -0.000    0.060 -0.227 -0.000    0.000 -0.000 -0.006
 H         -0.041 -0.382 -0.000   -0.549 -0.311 -0.000    0.000  0.000  0.689
 I         -0.355  0.115  0.000    0.037  0.078  0.000   -0.000  0.000 -0.037
 C         -0.021 -0.361 -0.000   -0.215 -0.032 -0.000    0.000  0.000  0.392
 C          0.066 -0.382 -0.000    0.127 -0.130  0.000    0.000  0.000  0.508
 TransDip   0.008  0.006 -0.000    0.035 -0.035 -0.000    0.000  0.000  0.017

 Mode:                 4                      5                      6
 Frequency:       285.66                 414.17                 570.87
 Force Cnst:      0.7562                 0.3730                 1.5139
 Red. Mass:      15.7292                 3.6902                 7.8845
 IR Active:          YES                    YES                    YES
 IR Intens:        1.151                 15.724                 22.044
 Raman Active:       YES                    YES                    YES
               X      Y      Z        X      Y      Z        X      Y      Z
 F          0.415  0.468  0.000    0.000  0.000  0.091   -0.039 -0.152  0.000
 Br         0.005 -0.064  0.000   -0.000  0.000 -0.026    0.074 -0.101 -0.000
 H          0.383  0.217  0.000    0.000 -0.000 -0.875    0.048  0.695 -0.000
 I         -0.137 -0.078  0.000   -0.000 -0.000 -0.003   -0.003 -0.004  0.000
 C          0.423  0.249  0.000    0.000 -0.000 -0.265   -0.204  0.468 -0.000
 C          0.301  0.234 -0.000    0.000  0.000  0.395   -0.189  0.420  0.000
 TransDip   0.013 -0.032  0.000   -0.000 -0.000 -0.127   -0.082  0.126 -0.000

 Mode:                 7                      8                      9
 Frequency:       780.36                 837.10                1118.41
 Force Cnst:      4.0355                 0.5811                 7.1284
 Red. Mass:      11.2476                 1.4076                 9.6725
 IR Active:          YES                    YES                    YES
 IR Intens:      109.794                 14.048                148.795
 Raman Active:       YES                    YES                    YES
               X      Y      Z        X      Y      Z        X      Y      Z
 F         -0.160 -0.216  0.000    0.000  0.000  0.025   -0.414 -0.085 -0.000
 Br        -0.040  0.023  0.000    0.000 -0.000  0.002    0.004 -0.003  0.000
 H         -0.362  0.009  0.000    0.000 -0.000  0.982    0.548 -0.161 -0.000
 I         -0.017 -0.004 -0.000    0.000 -0.000 -0.001   -0.003 -0.003  0.000
 C         -0.132  0.211 -0.000    0.000 -0.000 -0.180    0.644 -0.069  0.000
 C          0.856  0.023  0.000   -0.000  0.000  0.054   -0.027  0.273 -0.000
 TransDip   0.335 -0.015  0.000   -0.000  0.000  0.120    0.244  0.305 -0.000

 Mode:                10                     11                     12
 Frequency:      1315.97                1673.12                3222.66
 Force Cnst:      1.1575                13.5984                 6.6971
 Red. Mass:       1.1345                 8.2449                 1.0945
 IR Active:          YES                    YES                    YES
 IR Intens:       12.221                 71.963                  4.899
 Raman Active:       YES                    YES                    YES
               X      Y      Z        X      Y      Z        X      Y      Z
 F         -0.030  0.016  0.000   -0.048 -0.034  0.000    0.000  0.000 -0.000
 Br        -0.002  0.001 -0.000   -0.004  0.006 -0.000   -0.000  0.000  0.000
 H          0.751  0.652  0.000   -0.585 -0.038  0.000   -0.636  0.767 -0.000
 I          0.000  0.000 -0.000    0.001  0.001 -0.000   -0.000 -0.000  0.000
 C         -0.028 -0.001 -0.000    0.261  0.536 -0.000    0.051 -0.072  0.000
 C          0.021 -0.091  0.000   -0.128 -0.529  0.000    0.002  0.006 -0.000
 TransDip   0.108 -0.028  0.000    0.211  0.171 -0.000    0.024  0.067  0.000

 STANDARD THERMODYNAMIC QUANTITIES AT   298.15 K  AND     1.00 ATM

   This Molecule has  0 Imaginary Frequencies
   Zero point vibrational energy:       15.359 kcal/mol

   Atom    1 Element F  Has Mass   18.99840
   Atom    2 Element Br Has Mass   78.91830
   Atom    3 Element H  Has Mass    1.00783
   Atom    4 Element I  Has Mass  126.90440
   Atom    5 Element C  Has Mass   12.00000
   Atom    6 Element C  Has Mass   12.00000
   Molecular Mass:   249.828930 amu
   Principal axes and moments of inertia in amu*Bohr^2:
                             1           2           3
    Eigenvalues --      713.14395  2345.70918  3058.85313
          X               0.99983     0.01818     0.00000
          Y              -0.01818     0.99983     0.00000
          Z               0.00000    -0.00000     1.00000
   Rotational Symmetry Number is   1
   The Molecule is an Asymmetric Top
   Translational Enthalpy:        0.889 kcal/mol
   Rotational Enthalpy:           0.889 kcal/mol
   Vibrational Enthalpy:         17.184 kcal/mol
   gas constant (RT):             0.592 kcal/mol
   Translational Entropy:        42.447  cal/mol.K
   Rotational Entropy:           30.015  cal/mol.K
   Vibrational Entropy:          10.666  cal/mol.K

   Total Enthalpy:               19.554 kcal/mol
   Total Entropy:                83.129  cal/mol.K

 ======================================================================

 STANDARD THERMODYNAMIC QUANTITIES FOR ANHARMONIC VIBRATION -- TOSH

   Zero point vibrational energy: ************ kcal/mol

   Vibrational Enthalpy:       Infinity kcal/mol
   Vibrational Entropy:             NaN  cal/mol.K

   Total Enthalpy:             Infinity kcal/mol
   Total Entropy:                   NaN  cal/mol.K

 ======================================================================

 STANDARD THERMODYNAMIC QUANTITIES FOR ANHARMONIC VIBRATION -- VPT2

   Zero point vibrational energy: ************ kcal/mol

   Vibrational Enthalpy:       Infinity kcal/mol
   Vibrational Entropy:             NaN  cal/mol.K

   Total Enthalpy:             Infinity kcal/mol
   Total Entropy:                   NaN  cal/mol.K

 ======================================================================

Archival summary:
1\1\TWL01\FREQ\ProcedureUnspecified\BasisUnspecified\1r1121\taweetha\MonAug2722:45:392018MonAug2722:45:392018\0\\#,FREQ,ProcedureUnspecified,BasisUnspecified,\\0,1\I\C,1,2.12245\C,2,1.32908,1,119.898\H,3,1.08125,2,124.562,1,0,0\F,3,1.34199,2,122.149,1,180,0\Br,2,1.89281,1,118.232,3,-180,0\\\@

 Total job time:  92.06s(wall), 351.67s(cpu) 
 Mon Aug 27 22:45:39 2018

        *************************************************************
        *                                                           *
        *  Thank you very much for using Q-Chem.  Have a nice day.  *
        *                                                           *
        *************************************************************
