# Supplementary material for: Geometric and energetic data from ab initio calculations of haloethene, haloimine, halomethylenephosphine, haloiminophosphine, halodiazene, halodiphosphene and halocyclopropane
Source: Data Brief. 2019 Nov 2;27:104738. doi: 10.1016/j.dib.2019.104738 (PMC6861602; doi:10.1016/j.dib.2019.104738)
Supplement: Multimedia component 2 [file mmc2.zip › CC/B3LYP/FHCCClBr.out]

Q-Chem Developer Version!
                  Welcome to Q-Chem
     A Quantum Leap Into The Future Of Chemistry


 Q-Chem 5.1, Q-Chem, Inc., Pleasanton, CA (2018)

 Yihan Shao,  Zhengting Gan,  E. Epifanovsky,  A. T. B. Gilbert,  M. Wormit,  
 J. Kussmann,  A. W. Lange,  A. Behn,  Jia Deng,  Xintian Feng,  D. Ghosh,  
 M. Goldey,  P. R. Horn,  L. D. Jacobson,  I. Kaliman,  T. Kus,  A. Landau,  
 Jie Liu,  E. I. Proynov,  R. M. Richard,  R. P. Steele,  E. J. Sundstrom,  
 H. L. Woodcock III,  P. M. Zimmerman,  D. Zuev,  B. Albrecht,  E. Alguire,  
 S. A. Baeppler,  D. Barton,  Z. Benda,  Y. A. Bernard,  E. J. Berquist,  
 K. B. Bravaya,  H. Burton,  D. Casanova,  Chun-Min Chang,  Yunqing Chen,  
 A. Chien,  K. D. Closser,  M. P. Coons,  S. Coriani,  S. Dasgupta,  
 A. L. Dempwolff,  M. Diedenhofen,  Hainam Do,  R. G. Edgar,  Po-Tung Fang,  
 S. Faraji,  S. Fatehi,  Qingguo Feng,  K. D. Fenk,  J. Fosso-Tande,  
 Qinghui Ge,  A. Ghysels,  G. Gidofalvi,  J. Gomes,  J. Gonthier,  A. Gunina,  
 D. Hait,  M. W. D. Hanson-Heine,  P. H. P. Harbach,  A. W. Hauser,  
 J. E. Herr,  E. G. Hohenstein,  Z. C. Holden,  Kerwin Hui,  B. C. Huynh,  
 T.-C. Jagau,  Hyunjun Ji,  B. Kaduk,  K. Khistyaev,  Jaehoon Kim,  
 P. Klunzinger,  K. Koh,  D. Kosenkov,  L. Koulias,  T. Kowalczyk,  
 C. M. Krauter,  A. Kunitsa,  Ka Un Lao,  A. Laurent,  K. V. Lawler,  
 Joonho Lee,  D. Lefrancois,  S. Lehtola,  D. S. Levine,  Yi-Pei Li,  
 You-Sheng Lin,  Fenglai Liu,  E. Livshits,  A. Luenser,  P. Manohar,  
 E. Mansoor,  S. F. Manzer,  Shan-Ping Mao,  Yuezhi Mao,  N. Mardirossian,  
 A. V. Marenich,  T. Markovich,  L. A. Martinez-Martinez,  S. A. Maurer,  
 N. J. Mayhall,  S. C. McKenzie,  J.-M. Mewes,  A. F. Morrison,  
 J. W. Mullinax,  K. Nanda,  T. S. Nguyen-Beck,  R. Olivares-Amaya,  
 J. A. Parkhill,  T. M. Perrine,  F. Plasser,  P. Pokhilko,  S. Prager,  
 A. Prociuk,  E. Ramos,  D. R. Rehn,  F. Rob,  M. Schneider,  N. Sergueev,  
 S. M. Sharada,  S. Sharma,  D. W. Small,  T. Stauch,  T. Stein,  
 Yu-Chuan Su,  A. J. W. Thom,  A. Tkatchenko,  T. Tsuchimochi,  N. M. Tubman,  
 L. Vogt,  M. L. Vidal,  O. Vydrov,  M. A. Watson,  J. Wenzel,  
 M. de Wergifosse,  T. A. Wesolowski,  A. White,  J. Witte,  A. Yamada,  
 Jun Yang,  K. Yao,  S. Yeganeh,  S. R. Yost,  Zhi-Qiang You,  A. Zech,  
 Igor Ying Zhang,  Xing Zhang,  Yan Zhao,  Ying Zhu,  B. R. Brooks,  
 G. K. L. Chan,  C. J. Cramer,  M. S. Gordon,  W. J. Hehre,  A. Klamt,  
 M. W. Schmidt,  C. D. Sherrill,  D. G. Truhlar,  A. Aspuru-Guzik,  R. Baer,  
 A. T. Bell,  N. A. Besley,  Jeng-Da Chai,  A. E. DePrince, III,  
 R. A. DiStasio Jr.,  A. Dreuw,  B. D. Dunietz,  T. R. Furlani,  
 Chao-Ping Hsu,  Yousung Jung,  Jing Kong,  D. S. Lambrecht,  WanZhen Liang,  
 C. Ochsenfeld,  V. A. Rassolov,  L. V. Slipchenko,  J. E. Subotnik,  
 T. Van Voorhis,  J. M. Herbert,  A. I. Krylov,  P. M. W. Gill,  M. Head-Gordon

 Contributors to earlier versions of Q-Chem not listed above: 
 R. D. Adamson,  B. Austin,  J. Baker,  G. J. O. Beran,  K. Brandhorst,  
 S. T. Brown,  E. F. C. Byrd,  A. K. Chakraborty,  C.-L. Cheng,  
 Siu Hung Chien,  D. M. Chipman,  D. L. Crittenden,  H. Dachsel,  
 R. J. Doerksen,  A. D. Dutoi,  L. Fusti-Molnar,  W. A. Goddard III,  
 A. Golubeva-Zadorozhnaya,  S. R. Gwaltney,  G. Hawkins,  A. Heyden,  
 S. Hirata,  G. Kedziora,  F. J. Keil,  C. Kelley,  Jihan Kim,  R. A. King,  
 R. Z. Khaliullin,  P. P. Korambath,  W. Kurlancheek,  A. M. Lee,  M. S. Lee,  
 S. V. Levchenko,  Ching Yeh Lin,  D. Liotard,  R. C. Lochan,  I. Lotan,  
 P. E. Maslen,  N. Nair,  D. P. O'Neill,  D. Neuhauser,  E. Neuscamman,  
 C. M. Oana,  R. Olson,  B. Peters,  R. Peverati,  P. A. Pieniazek,  
 Y. M. Rhee,  J. Ritchie,  M. A. Rohrdanz,  E. Rosta,  N. J. Russ,  
 H. F. Schaefer III,  N. E. Schultz,  N. Shenvi,  A. C. Simmonett,  A. Sodt,  
 D. Stuck,  K. S. Thanthiriwatte,  V. Vanovschi,  Tao Wang,  A. Warshel,  
 C. F. Williams,  Q. Wu,  X. Xu,  W. Zhang

 Please cite Q-Chem as follows:
 Y. Shao et al., Mol. Phys. 113, 184-215 (2015)
 DOI: 10.1080/00268976.2014.952696

 Q-Chem 5.1.1 for Intel X86 EM64T Linux

 Parts of Q-Chem use Armadillo 8.300.2 (Tropical Shenanigans).
 http://arma.sourceforge.net/

 Q-Chem begins on Tue Aug 28 22:21:58 2018  

Host: 
0

     Scratch files written to /scratch/taweetham/qchem26722//
Input Ideriv = 2
Curr. Ideriv = -1
Max.  Ideriv = 2

Checking the input file for inconsistencies... 	...done.

--------------------------------------------------------------
User input:
--------------------------------------------------------------
FClHBr.inp
$molecule
0 1
Br
C  1 1.898387
C  2 1.329320 1 119.711064
H  3 1.080468 2 124.235126 1 -0.000000 0
F  3 1.341036 2 121.728934 1 -180.000000 0
Cl 2 1.727408 1 117.342939 3 -180.000000 0
$end

$rem
   JOB_TYPE		OPTIMIZATION
   BASIS		6-311++G**
   EXCHANGE		B3LYP
$end

--------------------------------------------------------------
 ----------------------------------------------------------------
             Standard Nuclear Orientation (Angstroms)
    I     Atom           X                Y                Z
 ----------------------------------------------------------------
    1      Br      1.4781437516     0.1338529928    -0.0000000000
    2      C      -0.4191667222     0.0699298529    -0.0000000000
    3      C      -1.1165159967     1.2016522799    -0.0000000000
    4      H      -0.6749121152     2.1877542579    -0.0000000000
    5      F      -2.4575504070     1.2037171596    -0.0000000000
    6      Cl     -1.1604746597    -1.4903268375     0.0000000000
 ----------------------------------------------------------------
 Molecular Point Group                 Cs    NOp =  2
 Largest Abelian Subgroup              Cs    NOp =  2
 Nuclear Repulsion Energy =   382.3125894344 hartrees
 There are       37 alpha and       37 beta electrons
 Requested basis set is 6-311++G(d,p)
 There are 55 shells and 151 basis functions

 Total QAlloc Memory Limit   2000 MB
 Mega-Array Size       188 MB
 MEM_STATIC part       192 MB
 A cutoff of  1.0D-11 yielded   1330 shell pairs
 There are     10572 function pairs (     11592 Cartesian)
 Smallest overlap matrix eigenvalue = 5.24E-05

 Scale SEOQF with 1.000000e-01/1.000000e-01/1.000000e-01

 Standard Electronic Orientation quadrupole field applied
 Nucleus-field energy     =     0.0000000104 hartrees
 Guess from superposition of atomic densities
 Warning:  Energy on first SCF cycle will be non-variational
 SAD guess density has 74.000000 electrons

 -----------------------------------------------------------------------
  General SCF calculation program by
  Eric Jon Sundstrom, Paul Horn, Yuezhi Mao, Dmitri Zuev, Alec White,
  David Stuck, Shaama M.S., Shane Yost, Joonho Lee, David Small,
  Daniel Levine, Susi Lehtola, Hugh Burton, Evgeny Epifanovsky
 -----------------------------------------------------------------------
 Exchange:     0.2000 Hartree-Fock + 0.0800 Slater + 0.7200 B88
 Correlation:  0.1900 VWN1RPA + 0.8100 LYP
 Using SG-1 standard quadrature grid
 A restricted SCF calculation will be
 performed using DIIS
 SCF converges when DIIS error is below 1.0e-08
 ---------------------------------------
  Cycle       Energy         DIIS error
 ---------------------------------------
    1   -3211.7792544082      4.47e-02  
    2   -3211.0166341547      3.40e-03  
    3   -3211.0117917745      3.72e-03  
    4   -3211.0323844576      1.07e-03  
    5   -3211.0347090384      3.37e-04  
    6   -3211.0349621823      9.63e-05  
    7   -3211.0349859735      2.52e-05  
    8   -3211.0349870772      5.50e-06  
    9   -3211.0349871435      1.72e-06  
   10   -3211.0349871517      5.13e-07  
   11   -3211.0349871524      5.07e-08  
   12   -3211.0349871524      1.57e-08  
   13   -3211.0349871524      3.32e-09  Convergence criterion met
 ---------------------------------------
 SCF time:   CPU 23.72s  wall 24.00s 
 SCF   energy in the final basis set =    -3211.0349871524
 Total energy in the final basis set =    -3211.0349871524

 --------------------------------------------------------------
             Orbital Energies (a.u.) and Symmetries
 --------------------------------------------------------------

 Alpha MOs, Restricted
 -- Occupied --                  
-482.86 -101.59  -62.51  -56.34  -56.33  -56.33  -24.72  -10.30
  1 A'    2 A'    3 A'    4 A'    5 A'    1 A"    6 A'    7 A'                 
-10.291  -9.501  -8.723  -7.266  -7.256  -7.255  -6.556  -6.541
  8 A'    9 A'   10 A'   11 A'    2 A"   12 A'   13 A'   14 A'                 
 -6.541  -2.666  -2.662  -2.662  -2.650  -2.650  -1.261  -0.921
  3 A"   15 A'   16 A'    4 A"    5 A"   17 A'   18 A'   19 A'                 
 -0.829  -0.766  -0.617  -0.561  -0.523  -0.498  -0.447  -0.417
 20 A'   21 A'   22 A'   23 A'   24 A'    6 A"   25 A'   26 A'                 
 -0.406  -0.351  -0.333  -0.318  -0.269
  7 A"   27 A'    8 A"   28 A'    9 A"                                         
 -- Virtual --                   
 -0.049  -0.033  -0.019   0.006   0.023   0.040   0.050   0.060
 29 A'   10 A"   30 A'   31 A'   32 A'   33 A'   11 A"   34 A'                 
  0.060   0.074   0.079   0.088   0.108   0.119   0.125   0.134
 35 A'   36 A'   12 A"   13 A"   37 A'   38 A'   39 A'   40 A'                 
  0.138   0.141   0.179   0.188   0.218   0.246   0.269   0.287
 41 A'   14 A"   42 A'   43 A'   44 A'   45 A'   15 A"   46 A'                 
  0.314   0.349   0.364   0.398   0.410   0.411   0.432   0.450
 47 A'   48 A'   49 A'   50 A'   16 A"   51 A'   52 A'   53 A'                 
  0.456   0.472   0.494   0.515   0.523   0.562   0.569   0.603
 17 A"   54 A'   18 A"   55 A'   19 A"   20 A"   56 A'   21 A"                 
  0.618   0.636   0.693   0.744   0.796   0.832   0.835   0.849
 57 A'   58 A'   59 A'   60 A'   61 A'   22 A"   62 A'   23 A"                 
  0.850   0.884   0.931   0.948   1.092   1.125   1.170   1.188
 63 A'   64 A'   65 A'   66 A'   24 A"   67 A'   68 A'   25 A"                 
  1.342   1.357   1.402   1.456   1.487   1.578   1.645   1.761
 69 A'   26 A"   70 A'   27 A"   71 A'   72 A'   73 A'   74 A'                 
  1.780   1.854   1.902   1.949   2.012   2.031   2.136   2.159
 28 A"   75 A'   76 A'   29 A"   30 A"   77 A'   78 A'   79 A'                 
  2.243   2.260   2.331   2.486   2.614   2.621   2.634   2.803
 31 A"   80 A'   81 A'   82 A'   83 A'   84 A'   32 A"   33 A"                 
  3.011   3.108   3.294   3.717   3.760   3.787   3.962   3.981
 85 A'   86 A'   87 A'   88 A'   34 A"   89 A'   35 A"   36 A"                 
  4.013   4.053   4.086   4.161   4.349   4.784   6.260   6.337
 90 A'   37 A"   91 A'   92 A'   93 A'   94 A'   38 A"   95 A'                 
  6.606   6.677   7.534   7.578   7.646   9.736  23.430  24.123
 96 A'   97 A'   39 A"   98 A'   99 A'  100 A'  101 A'  102 A'                 
 25.790  25.960  26.370  47.910  66.730 215.720 289.729 289.773
 40 A"  103 A'  104 A'  105 A'  106 A'  107 A'   41 A"  108 A'                 
289.8721020.705
109 A'  110 A'                                                                 

 Beta MOs, Restricted
 -- Occupied --                  
-482.86 -101.59  -62.51  -56.34  -56.33  -56.33  -24.72  -10.30
  1 A'    2 A'    3 A'    4 A'    5 A'    1 A"    6 A'    7 A'                 
-10.291  -9.501  -8.723  -7.266  -7.256  -7.255  -6.556  -6.541
  8 A'    9 A'   10 A'   11 A'    2 A"   12 A'   13 A'   14 A'                 
 -6.541  -2.666  -2.662  -2.662  -2.650  -2.650  -1.261  -0.921
  3 A"   15 A'   16 A'    4 A"    5 A"   17 A'   18 A'   19 A'                 
 -0.829  -0.766  -0.617  -0.561  -0.523  -0.498  -0.447  -0.417
 20 A'   21 A'   22 A'   23 A'   24 A'    6 A"   25 A'   26 A'                 
 -0.406  -0.351  -0.333  -0.318  -0.269
  7 A"   27 A'    8 A"   28 A'    9 A"                                         
 -- Virtual --                   
 -0.049  -0.033  -0.019   0.006   0.023   0.040   0.050   0.060
 29 A'   10 A"   30 A'   31 A'   32 A'   33 A'   11 A"   34 A'                 
  0.060   0.074   0.079   0.088   0.108   0.119   0.125   0.134
 35 A'   36 A'   12 A"   13 A"   37 A'   38 A'   39 A'   40 A'                 
  0.138   0.141   0.179   0.188   0.218   0.246   0.269   0.287
 41 A'   14 A"   42 A'   43 A'   44 A'   45 A'   15 A"   46 A'                 
  0.314   0.349   0.364   0.398   0.410   0.411   0.432   0.450
 47 A'   48 A'   49 A'   50 A'   16 A"   51 A'   52 A'   53 A'                 
  0.456   0.472   0.494   0.515   0.523   0.562   0.569   0.603
 17 A"   54 A'   18 A"   55 A'   19 A"   20 A"   56 A'   21 A"                 
  0.618   0.636   0.693   0.744   0.796   0.832   0.835   0.849
 57 A'   58 A'   59 A'   60 A'   61 A'   22 A"   62 A'   23 A"                 
  0.850   0.884   0.931   0.948   1.092   1.125   1.170   1.188
 63 A'   64 A'   65 A'   66 A'   24 A"   67 A'   68 A'   25 A"                 
  1.342   1.357   1.402   1.456   1.487   1.578   1.645   1.761
 69 A'   26 A"   70 A'   27 A"   71 A'   72 A'   73 A'   74 A'                 
  1.780   1.854   1.902   1.949   2.012   2.031   2.136   2.159
 28 A"   75 A'   76 A'   29 A"   30 A"   77 A'   78 A'   79 A'                 
  2.243   2.260   2.331   2.486   2.614   2.621   2.634   2.803
 31 A"   80 A'   81 A'   82 A'   83 A'   84 A'   32 A"   33 A"                 
  3.011   3.108   3.294   3.717   3.760   3.787   3.962   3.981
 85 A'   86 A'   87 A'   88 A'   34 A"   89 A'   35 A"   36 A"                 
  4.013   4.053   4.086   4.161   4.349   4.784   6.260   6.337
 90 A'   37 A"   91 A'   92 A'   93 A'   94 A'   38 A"   95 A'                 
  6.606   6.677   7.534   7.578   7.646   9.736  23.430  24.123
 96 A'   97 A'   39 A"   98 A'   99 A'  100 A'  101 A'  102 A'                 
 25.790  25.960  26.370  47.910  66.730 215.720 289.729 289.773
 40 A"  103 A'  104 A'  105 A'  106 A'  107 A'   41 A"  108 A'                 
289.8721020.705
109 A'  110 A'                                                                 
 --------------------------------------------------------------

          Ground-State Mulliken Net Atomic Charges

     Atom                 Charge (a.u.)
  ----------------------------------------
      1 Br                   -0.132931
      2 C                     0.082155
      3 C                    -0.360301
      4 H                     0.203013
      5 F                    -0.108317
      6 Cl                    0.316380
  ----------------------------------------
  Sum of atomic charges =     0.000000

 -----------------------------------------------------------------
                    Cartesian Multipole Moments
 -----------------------------------------------------------------
    Charge (ESU x 10^10)
                 0.0000
    Dipole Moment (Debye)
         X       0.8644      Y       1.0044      Z      -0.0000
       Tot       1.3252
    Quadrupole Moments (Debye-Ang)
        XX     -49.9053     XY       0.8464     YY     -44.3628
        XZ       0.0000     YZ      -0.0000     ZZ     -48.4329
    Octopole Moments (Debye-Ang^2)
       XXX      44.1790    XXY      -3.0604    XYY       5.0867
       YYY      10.5771    XXZ      -0.0000    XYZ       0.0000
       YYZ      -0.0000    XZZ       7.8019    YZZ       2.1258
       ZZZ      -0.0000
    Hexadecapole Moments (Debye-Ang^3)
      XXXX    -621.8828   XXXY       9.9736   XXYY    -159.3678
      XYYY      -2.2468   YYYY    -298.2760   XXXZ      -0.0000
      XXYZ       0.0000   XYYZ       0.0000   YYYZ       0.0000
      XXZZ    -113.9961   XYZZ      -3.2428   YYZZ     -65.6882
      XZZZ       0.0000   YZZZ      -0.0000   ZZZZ     -55.1108
 -----------------------------------------------------------------
 Calculating analytic gradient of the SCF energy
 Gradient of SCF Energy
            1           2           3           4           5           6
    1  -0.0005820   0.0004976  -0.0000001  -0.0000689  -0.0001392   0.0002927
    2   0.0002263   0.0001122   0.0002231  -0.0003935  -0.0001006  -0.0000675
    3  -0.0000000   0.0000000   0.0000000  -0.0000000  -0.0000000  -0.0000000
 Max gradient component =       5.820E-04
 RMS gradient           =       2.332E-04
 Gradient time:  CPU 6.36 s  wall 6.36 s
 Geometry Optimization Parameters
   NAtoms,    NIC,     NZ,  NCons,   NDum,   NFix, NCnnct, MaxDiis
        6      27       6       0       0       0       0       0


** GEOMETRY OPTIMIZATION IN DELOCALIZED INTERNAL COORDINATES **
   Searching for a Minimum

   Optimization Cycle:   1

                       Coordinates (Angstroms)
     ATOM                X               Y               Z
      1  Br        1.4781437516    0.1338529928    0.0000000000
      2  C        -0.4191667222    0.0699298529    0.0000000000
      3  C        -1.1165159967    1.2016522799    0.0000000000
      4  H        -0.6749121152    2.1877542579    0.0000000000
      5  F        -2.4575504070    1.2037171596    0.0000000000
      6  Cl       -1.1604746597   -1.4903268375    0.0000000000
   Point Group: cs    Number of degrees of freedom:     9


   Energy is  -3211.034987152


 Attempting to Generate Delocalized Internal Coordinates

  9 Hessian modes will be used to form the next step
  Hessian Eigenvalues:
     0.160000    0.196796    0.220000    0.250000    0.250000    0.327838
     0.359378    0.569734    0.596665

 Minimum Search - Taking Simple RFO Step
 Searching for Lamda that Minimizes Along All modes
 Value Taken    Lamda =  -0.00000405
 Step Taken.  Stepsize is  0.004428

                             Maximum     Tolerance    Cnvgd?
         Gradient           0.000629      0.000300      NO
         Displacement       0.002821      0.001200      NO
         Energy change     *********      0.000001      NO


 New Cartesian Coordinates Obtained by Inverse Iteration

 Displacement from previous Coordinates is:  0.007912
 ----------------------------------------------------------------
             Standard Nuclear Orientation (Angstroms)
    I     Atom           X                Y                Z
 ----------------------------------------------------------------
    1      Br      1.4802883646     0.1324304900     0.0000000000
    2      C      -0.4187354650     0.0701269816     0.0000000000
    3      C      -1.1163068418     1.2018188041     0.0000000000
    4      H      -0.6766424645     2.1893238343     0.0000000000
    5      F      -2.4572662047     1.2022073810     0.0000000000
    6      Cl     -1.1618135379    -1.4893277853     0.0000000000
 ----------------------------------------------------------------
 Molecular Point Group                 Cs    NOp =  2
 Largest Abelian Subgroup              Cs    NOp =  2
 Nuclear Repulsion Energy =   382.1777422213 hartrees
 There are       37 alpha and       37 beta electrons
 Applying Cartesian multipole field
    Component          Value
    ---------          -----
     (2,0,0)        1.00000E-11
     (0,2,0)        2.00000E-11
     (0,0,2)       -3.00000E-11
 Nucleus-field energy     =     0.0000000104 hartrees
 Requested basis set is 6-311++G(d,p)
 There are 55 shells and 151 basis functions
 A cutoff of  1.0D-11 yielded   1330 shell pairs
 There are     10572 function pairs (     11592 Cartesian)
 Smallest overlap matrix eigenvalue = 5.25E-05
 Guess MOs from SCF MO coefficient file

 -----------------------------------------------------------------------
  General SCF calculation program by
  Eric Jon Sundstrom, Paul Horn, Yuezhi Mao, Dmitri Zuev, Alec White,
  David Stuck, Shaama M.S., Shane Yost, Joonho Lee, David Small,
  Daniel Levine, Susi Lehtola, Hugh Burton, Evgeny Epifanovsky
 -----------------------------------------------------------------------
 Exchange:     0.2000 Hartree-Fock + 0.0800 Slater + 0.7200 B88
 Correlation:  0.1900 VWN1RPA + 0.8100 LYP
 Using SG-1 standard quadrature grid
 A restricted SCF calculation will be
 performed using DIIS
 SCF converges when DIIS error is below 1.0e-08
 ---------------------------------------
  Cycle       Energy         DIIS error
 ---------------------------------------
    1   -3211.0349865618      2.49e-05  
    2   -3211.0349888633      8.86e-06  
    3   -3211.0349886051      1.33e-05  
    4   -3211.0349890791      1.77e-06  
    5   -3211.0349890863      5.80e-07  
    6   -3211.0349890871      1.44e-07  
    7   -3211.0349890872      2.82e-08  
    8   -3211.0349890872      1.35e-08  
    9   -3211.0349890873      2.78e-09  Convergence criterion met
 ---------------------------------------
 SCF time:   CPU 17.26s  wall 17.00s 
 SCF   energy in the final basis set =    -3211.0349890873
 Total energy in the final basis set =    -3211.0349890873

 --------------------------------------------------------------
             Orbital Energies (a.u.) and Symmetries
 --------------------------------------------------------------

 Alpha MOs, Restricted
 -- Occupied --                  
-482.86 -101.59  -62.51  -56.34  -56.33  -56.33  -24.72  -10.30
  1 A'    2 A'    3 A'    4 A'    5 A'    1 A"    6 A'    7 A'                 
-10.291  -9.501  -8.723  -7.266  -7.256  -7.255  -6.556  -6.541
  8 A'    9 A'   10 A'   11 A'    2 A"   12 A'   13 A'   14 A'                 
 -6.541  -2.666  -2.662  -2.662  -2.650  -2.650  -1.261  -0.921
  3 A"   15 A'   16 A'    4 A"    5 A"   17 A'   18 A'   19 A'                 
 -0.829  -0.766  -0.618  -0.561  -0.523  -0.498  -0.447  -0.417
 20 A'   21 A'   22 A'   23 A'   24 A'    6 A"   25 A'   26 A'                 
 -0.405  -0.351  -0.333  -0.318  -0.269
  7 A"   27 A'    8 A"   28 A'    9 A"                                         
 -- Virtual --                   
 -0.049  -0.033  -0.019   0.006   0.023   0.040   0.050   0.060
 29 A'   10 A"   30 A'   31 A'   32 A'   33 A'   11 A"   34 A'                 
  0.060   0.074   0.079   0.088   0.108   0.119   0.125   0.134
 35 A'   36 A'   12 A"   13 A"   37 A'   38 A'   39 A'   40 A'                 
  0.138   0.141   0.180   0.188   0.218   0.246   0.269   0.287
 41 A'   14 A"   42 A'   43 A'   44 A'   45 A'   15 A"   46 A'                 
  0.314   0.349   0.364   0.398   0.411   0.411   0.432   0.450
 47 A'   48 A'   49 A'   50 A'   16 A"   51 A'   52 A'   53 A'                 
  0.457   0.472   0.494   0.515   0.523   0.562   0.569   0.603
 17 A"   54 A'   18 A"   55 A'   19 A"   20 A"   56 A'   21 A"                 
  0.618   0.636   0.693   0.744   0.796   0.832   0.835   0.848
 57 A'   58 A'   59 A'   60 A'   61 A'   22 A"   62 A'   23 A"                 
  0.850   0.884   0.931   0.948   1.092   1.125   1.170   1.188
 63 A'   64 A'   65 A'   66 A'   24 A"   67 A'   68 A'   25 A"                 
  1.341   1.357   1.402   1.456   1.486   1.578   1.645   1.761
 69 A'   26 A"   70 A'   27 A"   71 A'   72 A'   73 A'   74 A'                 
  1.780   1.854   1.902   1.949   2.013   2.031   2.136   2.159
 28 A"   75 A'   76 A'   29 A"   30 A"   77 A'   78 A'   79 A'                 
  2.243   2.259   2.331   2.485   2.615   2.621   2.633   2.803
 31 A"   80 A'   81 A'   82 A'   83 A'   84 A'   32 A"   33 A"                 
  3.010   3.107   3.293   3.716   3.760   3.787   3.962   3.981
 85 A'   86 A'   87 A'   88 A'   34 A"   89 A'   35 A"   36 A"                 
  4.013   4.053   4.086   4.161   4.349   4.784   6.260   6.337
 90 A'   37 A"   91 A'   92 A'   93 A'   94 A'   38 A"   95 A'                 
  6.605   6.677   7.534   7.578   7.646   9.736  23.430  24.122
 96 A'   97 A'   39 A"   98 A'   99 A'  100 A'  101 A'  102 A'                 
 25.790  25.960  26.369  47.910  66.730 215.720 289.729 289.773
 40 A"  103 A'  104 A'  105 A'  106 A'  107 A'   41 A"  108 A'                 
289.8721020.704
109 A'  110 A'                                                                 

 Beta MOs, Restricted
 -- Occupied --                  
-482.86 -101.59  -62.51  -56.34  -56.33  -56.33  -24.72  -10.30
  1 A'    2 A'    3 A'    4 A'    5 A'    1 A"    6 A'    7 A'                 
-10.291  -9.501  -8.723  -7.266  -7.256  -7.255  -6.556  -6.541
  8 A'    9 A'   10 A'   11 A'    2 A"   12 A'   13 A'   14 A'                 
 -6.541  -2.666  -2.662  -2.662  -2.650  -2.650  -1.261  -0.921
  3 A"   15 A'   16 A'    4 A"    5 A"   17 A'   18 A'   19 A'                 
 -0.829  -0.766  -0.618  -0.561  -0.523  -0.498  -0.447  -0.417
 20 A'   21 A'   22 A'   23 A'   24 A'    6 A"   25 A'   26 A'                 
 -0.405  -0.351  -0.333  -0.318  -0.269
  7 A"   27 A'    8 A"   28 A'    9 A"                                         
 -- Virtual --                   
 -0.049  -0.033  -0.019   0.006   0.023   0.040   0.050   0.060
 29 A'   10 A"   30 A'   31 A'   32 A'   33 A'   11 A"   34 A'                 
  0.060   0.074   0.079   0.088   0.108   0.119   0.125   0.134
 35 A'   36 A'   12 A"   13 A"   37 A'   38 A'   39 A'   40 A'                 
  0.138   0.141   0.180   0.188   0.218   0.246   0.269   0.287
 41 A'   14 A"   42 A'   43 A'   44 A'   45 A'   15 A"   46 A'                 
  0.314   0.349   0.364   0.398   0.411   0.411   0.432   0.450
 47 A'   48 A'   49 A'   50 A'   16 A"   51 A'   52 A'   53 A'                 
  0.457   0.472   0.494   0.515   0.523   0.562   0.569   0.603
 17 A"   54 A'   18 A"   55 A'   19 A"   20 A"   56 A'   21 A"                 
  0.618   0.636   0.693   0.744   0.796   0.832   0.835   0.848
 57 A'   58 A'   59 A'   60 A'   61 A'   22 A"   62 A'   23 A"                 
  0.850   0.884   0.931   0.948   1.092   1.125   1.170   1.188
 63 A'   64 A'   65 A'   66 A'   24 A"   67 A'   68 A'   25 A"                 
  1.341   1.357   1.402   1.456   1.486   1.578   1.645   1.761
 69 A'   26 A"   70 A'   27 A"   71 A'   72 A'   73 A'   74 A'                 
  1.780   1.854   1.902   1.949   2.013   2.031   2.136   2.159
 28 A"   75 A'   76 A'   29 A"   30 A"   77 A'   78 A'   79 A'                 
  2.243   2.259   2.331   2.485   2.615   2.621   2.633   2.803
 31 A"   80 A'   81 A'   82 A'   83 A'   84 A'   32 A"   33 A"                 
  3.010   3.107   3.293   3.716   3.760   3.787   3.962   3.981
 85 A'   86 A'   87 A'   88 A'   34 A"   89 A'   35 A"   36 A"                 
  4.013   4.053   4.086   4.161   4.349   4.784   6.260   6.337
 90 A'   37 A"   91 A'   92 A'   93 A'   94 A'   38 A"   95 A'                 
  6.605   6.677   7.534   7.578   7.646   9.736  23.430  24.122
 96 A'   97 A'   39 A"   98 A'   99 A'  100 A'  101 A'  102 A'                 
 25.790  25.960  26.369  47.910  66.730 215.720 289.729 289.773
 40 A"  103 A'  104 A'  105 A'  106 A'  107 A'   41 A"  108 A'                 
289.8721020.704
109 A'  110 A'                                                                 
 --------------------------------------------------------------

          Ground-State Mulliken Net Atomic Charges

     Atom                 Charge (a.u.)
  ----------------------------------------
      1 Br                   -0.133099
      2 C                     0.081651
      3 C                    -0.359822
      4 H                     0.203066
      5 F                    -0.107994
      6 Cl                    0.316199
  ----------------------------------------
  Sum of atomic charges =     0.000000

 -----------------------------------------------------------------
                    Cartesian Multipole Moments
 -----------------------------------------------------------------
    Charge (ESU x 10^10)
                 0.0000
    Dipole Moment (Debye)
         X       0.8613      Y       1.0071      Z      -0.0000
       Tot       1.3251
    Quadrupole Moments (Debye-Ang)
        XX     -49.8996     XY       0.8381     YY     -44.3556
        XZ       0.0000     YZ       0.0000     ZZ     -48.4370
    Octopole Moments (Debye-Ang^2)
       XXX      44.1008    XXY      -3.0464    XYY       5.0316
       YYY      10.6671    XXZ      -0.0000    XYZ      -0.0000
       YYZ      -0.0000    XZZ       7.7729    YZZ       2.1420
       ZZZ       0.0000
    Hexadecapole Moments (Debye-Ang^3)
      XXXX    -622.6373   XXXY       9.9628   XXYY    -159.4132
      XYYY      -2.2769   YYYY    -297.9069   XXXZ      -0.0000
      XXYZ       0.0000   XYYZ       0.0000   YYYZ       0.0000
      XXZZ    -114.1469   XYZZ      -3.2363   YYZZ     -65.6373
      XZZZ       0.0000   YZZZ       0.0000   ZZZZ     -55.1215
 -----------------------------------------------------------------
 Calculating analytic gradient of the SCF energy
 Gradient of SCF Energy
            1           2           3           4           5           6
    1   0.0001497   0.0000223  -0.0002446  -0.0000847   0.0000015   0.0001558
    2   0.0002000   0.0000282  -0.0000229  -0.0000026  -0.0001453  -0.0000575
    3  -0.0000000   0.0000000  -0.0000000  -0.0000000  -0.0000000  -0.0000000
 Max gradient component =       2.446E-04
 RMS gradient           =       1.000E-04
 Gradient time:  CPU 6.58 s  wall 6.58 s
 Geometry Optimization Parameters
   NAtoms,    NIC,     NZ,  NCons,   NDum,   NFix, NCnnct, MaxDiis
        6      27       6       0       0       0       0       0

 Cartesian Hessian Update
 Hessian Updated using BFGS Update


** GEOMETRY OPTIMIZATION IN DELOCALIZED INTERNAL COORDINATES **
   Searching for a Minimum

   Optimization Cycle:   2

                       Coordinates (Angstroms)
     ATOM                X               Y               Z
      1  Br        1.4802883646    0.1324304900    0.0000000000
      2  C        -0.4187354650    0.0701269816    0.0000000000
      3  C        -1.1163068418    1.2018188041    0.0000000000
      4  H        -0.6766424645    2.1893238343    0.0000000000
      5  F        -2.4572662047    1.2022073810    0.0000000000
      6  Cl       -1.1618135379   -1.4893277853    0.0000000000
   Point Group: cs    Number of degrees of freedom:     9


   Energy is  -3211.034989087

 Hessian Updated using BFGS Update

  9 Hessian modes will be used to form the next step
  Hessian Eigenvalues:
     0.144795    0.212692    0.223395    0.249393    0.257827    0.328451
     0.362150    0.572962    0.600136

 Minimum Search - Taking Simple RFO Step
 Searching for Lamda that Minimizes Along All modes
 Value Taken    Lamda =   0.00000000
 Step Taken.  Stepsize is  0.000781

                             Maximum     Tolerance    Cnvgd?
         Gradient           0.000092      0.000300     YES
         Displacement       0.000377      0.001200     YES
         Energy change     -0.000002      0.000001      NO


                       Distance Matrix (Angstroms)
             Br(  1)   C (  2)   C (  3)   H (  4)   F (  5)
   C (  2)  1.900046
   C (  3)  2.808184  1.329410
   H (  4)  2.980463  2.134833  1.080958
   F (  5)  4.080289  2.331783  1.340959  2.035932
   Cl(  6)  3.100129  1.727444  2.691531  3.710508  2.987065

 Final energy is   -3211.0349890872517     


 ******************************
 **  OPTIMIZATION CONVERGED  **
 ******************************

                       Coordinates (Angstroms)
     ATOM                X               Y               Z
      1  Br        1.4802883646    0.1324304900    0.0000000000
      2  C        -0.4187354650    0.0701269816    0.0000000000
      3  C        -1.1163068418    1.2018188041    0.0000000000
      4  H        -0.6766424645    2.1893238343    0.0000000000
      5  F        -2.4572662047    1.2022073810    0.0000000000
      6  Cl       -1.1618135379   -1.4893277853    0.0000000000

Z-matrix Print:
$molecule
0 1
Br
C  1 1.900046
C  2 1.329410 1 119.770457
H  3 1.080958 2 124.350504 1 -0.000000 0
F  3 1.340959 2 121.666156 1 -180.000000 0
Cl 2 1.727444 1 117.356832 3 -180.000000 0
$end


 --------------------------------------------------------------
             Orbital Energies (a.u.) and Symmetries
 --------------------------------------------------------------

 Alpha MOs, Restricted
 -- Occupied --                  
-482.86 -101.59  -62.51  -56.34  -56.33  -56.33  -24.72  -10.30
  1 A'    2 A'    3 A'    4 A'    5 A'    1 A"    6 A'    7 A'                 
-10.291  -9.501  -8.723  -7.266  -7.256  -7.255  -6.556  -6.541
  8 A'    9 A'   10 A'   11 A'    2 A"   12 A'   13 A'   14 A'                 
 -6.541  -2.666  -2.662  -2.662  -2.650  -2.650  -1.261  -0.921
  3 A"   15 A'   16 A'    4 A"    5 A"   17 A'   18 A'   19 A'                 
 -0.829  -0.766  -0.618  -0.561  -0.523  -0.498  -0.447  -0.417
 20 A'   21 A'   22 A'   23 A'   24 A'    6 A"   25 A'   26 A'                 
 -0.405  -0.351  -0.333  -0.318  -0.269
  7 A"   27 A'    8 A"   28 A'    9 A"                                         
 -- Virtual --                   
 -0.049  -0.033  -0.019   0.006   0.023   0.040   0.050   0.060
 29 A'   10 A"   30 A'   31 A'   32 A'   33 A'   11 A"   34 A'                 
  0.060   0.074   0.079   0.088   0.108   0.119   0.125   0.134
 35 A'   36 A'   12 A"   13 A"   37 A'   38 A'   39 A'   40 A'                 
  0.138   0.141   0.180   0.188   0.218   0.246   0.269   0.287
 41 A'   14 A"   42 A'   43 A'   44 A'   45 A'   15 A"   46 A'                 
  0.314   0.349   0.364   0.398   0.411   0.411   0.432   0.450
 47 A'   48 A'   49 A'   50 A'   16 A"   51 A'   52 A'   53 A'                 
  0.457   0.472   0.494   0.515   0.523   0.562   0.569   0.603
 17 A"   54 A'   18 A"   55 A'   19 A"   20 A"   56 A'   21 A"                 
  0.618   0.636   0.693   0.744   0.796   0.832   0.835   0.848
 57 A'   58 A'   59 A'   60 A'   61 A'   22 A"   62 A'   23 A"                 
  0.850   0.884   0.931   0.948   1.092   1.125   1.170   1.188
 63 A'   64 A'   65 A'   66 A'   24 A"   67 A'   68 A'   25 A"                 
  1.341   1.357   1.402   1.456   1.486   1.578   1.645   1.761
 69 A'   26 A"   70 A'   27 A"   71 A'   72 A'   73 A'   74 A'                 
  1.780   1.854   1.902   1.949   2.013   2.031   2.136   2.159
 28 A"   75 A'   76 A'   29 A"   30 A"   77 A'   78 A'   79 A'                 
  2.243   2.259   2.331   2.485   2.615   2.621   2.633   2.803
 31 A"   80 A'   81 A'   82 A'   83 A'   84 A'   32 A"   33 A"                 
  3.010   3.107   3.293   3.716   3.760   3.787   3.962   3.981
 85 A'   86 A'   87 A'   88 A'   34 A"   89 A'   35 A"   36 A"                 
  4.013   4.053   4.086   4.161   4.349   4.784   6.260   6.337
 90 A'   37 A"   91 A'   92 A'   93 A'   94 A'   38 A"   95 A'                 
  6.605   6.677   7.534   7.578   7.646   9.736  23.430  24.122
 96 A'   97 A'   39 A"   98 A'   99 A'  100 A'  101 A'  102 A'                 
 25.790  25.960  26.369  47.910  66.730 215.720 289.729 289.773
 40 A"  103 A'  104 A'  105 A'  106 A'  107 A'   41 A"  108 A'                 
289.8721020.704
109 A'  110 A'                                                                 

 Beta MOs, Restricted
 -- Occupied --                  
-482.86 -101.59  -62.51  -56.34  -56.33  -56.33  -24.72  -10.30
  1 A'    2 A'    3 A'    4 A'    5 A'    1 A"    6 A'    7 A'                 
-10.291  -9.501  -8.723  -7.266  -7.256  -7.255  -6.556  -6.541
  8 A'    9 A'   10 A'   11 A'    2 A"   12 A'   13 A'   14 A'                 
 -6.541  -2.666  -2.662  -2.662  -2.650  -2.650  -1.261  -0.921
  3 A"   15 A'   16 A'    4 A"    5 A"   17 A'   18 A'   19 A'                 
 -0.829  -0.766  -0.618  -0.561  -0.523  -0.498  -0.447  -0.417
 20 A'   21 A'   22 A'   23 A'   24 A'    6 A"   25 A'   26 A'                 
 -0.405  -0.351  -0.333  -0.318  -0.269
  7 A"   27 A'    8 A"   28 A'    9 A"                                         
 -- Virtual --                   
 -0.049  -0.033  -0.019   0.006   0.023   0.040   0.050   0.060
 29 A'   10 A"   30 A'   31 A'   32 A'   33 A'   11 A"   34 A'                 
  0.060   0.074   0.079   0.088   0.108   0.119   0.125   0.134
 35 A'   36 A'   12 A"   13 A"   37 A'   38 A'   39 A'   40 A'                 
  0.138   0.141   0.180   0.188   0.218   0.246   0.269   0.287
 41 A'   14 A"   42 A'   43 A'   44 A'   45 A'   15 A"   46 A'                 
  0.314   0.349   0.364   0.398   0.411   0.411   0.432   0.450
 47 A'   48 A'   49 A'   50 A'   16 A"   51 A'   52 A'   53 A'                 
  0.457   0.472   0.494   0.515   0.523   0.562   0.569   0.603
 17 A"   54 A'   18 A"   55 A'   19 A"   20 A"   56 A'   21 A"                 
  0.618   0.636   0.693   0.744   0.796   0.832   0.835   0.848
 57 A'   58 A'   59 A'   60 A'   61 A'   22 A"   62 A'   23 A"                 
  0.850   0.884   0.931   0.948   1.092   1.125   1.170   1.188
 63 A'   64 A'   65 A'   66 A'   24 A"   67 A'   68 A'   25 A"                 
  1.341   1.357   1.402   1.456   1.486   1.578   1.645   1.761
 69 A'   26 A"   70 A'   27 A"   71 A'   72 A'   73 A'   74 A'                 
  1.780   1.854   1.902   1.949   2.013   2.031   2.136   2.159
 28 A"   75 A'   76 A'   29 A"   30 A"   77 A'   78 A'   79 A'                 
  2.243   2.259   2.331   2.485   2.615   2.621   2.633   2.803
 31 A"   80 A'   81 A'   82 A'   83 A'   84 A'   32 A"   33 A"                 
  3.010   3.107   3.293   3.716   3.760   3.787   3.962   3.981
 85 A'   86 A'   87 A'   88 A'   34 A"   89 A'   35 A"   36 A"                 
  4.013   4.053   4.086   4.161   4.349   4.784   6.260   6.337
 90 A'   37 A"   91 A'   92 A'   93 A'   94 A'   38 A"   95 A'                 
  6.605   6.677   7.534   7.578   7.646   9.736  23.430  24.122
 96 A'   97 A'   39 A"   98 A'   99 A'  100 A'  101 A'  102 A'                 
 25.790  25.960  26.369  47.910  66.730 215.720 289.729 289.773
 40 A"  103 A'  104 A'  105 A'  106 A'  107 A'   41 A"  108 A'                 
289.8721020.704
109 A'  110 A'                                                                 
 --------------------------------------------------------------

          Ground-State Mulliken Net Atomic Charges

     Atom                 Charge (a.u.)
  ----------------------------------------
      1 Br                   -0.133099
      2 C                     0.081651
      3 C                    -0.359822
      4 H                     0.203066
      5 F                    -0.107994
      6 Cl                    0.316199
  ----------------------------------------
  Sum of atomic charges =     0.000000

 -----------------------------------------------------------------
                    Cartesian Multipole Moments
 -----------------------------------------------------------------
    Charge (ESU x 10^10)
                 0.0000
    Dipole Moment (Debye)
         X       0.8613      Y       1.0071      Z      -0.0000
       Tot       1.3251
    Quadrupole Moments (Debye-Ang)
        XX     -49.8996     XY       0.8381     YY     -44.3556
        XZ       0.0000     YZ       0.0000     ZZ     -48.4370
    Octopole Moments (Debye-Ang^2)
       XXX      44.1008    XXY      -3.0464    XYY       5.0316
       YYY      10.6671    XXZ      -0.0000    XYZ      -0.0000
       YYZ      -0.0000    XZZ       7.7729    YZZ       2.1420
       ZZZ       0.0000
    Hexadecapole Moments (Debye-Ang^3)
      XXXX    -622.6373   XXXY       9.9628   XXYY    -159.4132
      XYYY      -2.2769   YYYY    -297.9069   XXXZ      -0.0000
      XXYZ       0.0000   XYYZ       0.0000   YYYZ       0.0000
      XXZZ    -114.1469   XYZZ      -3.2363   YYZZ     -65.6373
      XZZZ       0.0000   YZZZ       0.0000   ZZZZ     -55.1215
 -----------------------------------------------------------------
Archival summary:
1\1\TWL01\OPT\ProcedureUnspecified\BasisUnspecified\r1l1121\taweetha\TueAug2822:22:522018TueAug2822:22:522018\0\\#,OPT,ProcedureUnspecified,BasisUnspecified,\\0,1\Br\C,1,1.90005\C,2,1.32941,1,119.77\H,3,1.08096,2,124.351,1,-0,0\F,3,1.34096,2,121.666,1,-180,0\Cl,2,1.72744,1,117.357,3,-180,0\\\@

 Total job time:  54.12s(wall), 54.09s(cpu) 
 Tue Aug 28 22:22:52 2018

        *************************************************************
        *                                                           *
        *  Thank you very much for using Q-Chem.  Have a nice day.  *
        *                                                           *
        *************************************************************


 
User input: 2 of 2 
 
Q-Chem Developer Version!
                  Welcome to Q-Chem
     A Quantum Leap Into The Future Of Chemistry


 Q-Chem 5.1, Q-Chem, Inc., Pleasanton, CA (2018)

 Yihan Shao,  Zhengting Gan,  E. Epifanovsky,  A. T. B. Gilbert,  M. Wormit,  
 J. Kussmann,  A. W. Lange,  A. Behn,  Jia Deng,  Xintian Feng,  D. Ghosh,  
 M. Goldey,  P. R. Horn,  L. D. Jacobson,  I. Kaliman,  T. Kus,  A. Landau,  
 Jie Liu,  E. I. Proynov,  R. M. Richard,  R. P. Steele,  E. J. Sundstrom,  
 H. L. Woodcock III,  P. M. Zimmerman,  D. Zuev,  B. Albrecht,  E. Alguire,  
 S. A. Baeppler,  D. Barton,  Z. Benda,  Y. A. Bernard,  E. J. Berquist,  
 K. B. Bravaya,  H. Burton,  D. Casanova,  Chun-Min Chang,  Yunqing Chen,  
 A. Chien,  K. D. Closser,  M. P. Coons,  S. Coriani,  S. Dasgupta,  
 A. L. Dempwolff,  M. Diedenhofen,  Hainam Do,  R. G. Edgar,  Po-Tung Fang,  
 S. Faraji,  S. Fatehi,  Qingguo Feng,  K. D. Fenk,  J. Fosso-Tande,  
 Qinghui Ge,  A. Ghysels,  G. Gidofalvi,  J. Gomes,  J. Gonthier,  A. Gunina,  
 D. Hait,  M. W. D. Hanson-Heine,  P. H. P. Harbach,  A. W. Hauser,  
 J. E. Herr,  E. G. Hohenstein,  Z. C. Holden,  Kerwin Hui,  B. C. Huynh,  
 T.-C. Jagau,  Hyunjun Ji,  B. Kaduk,  K. Khistyaev,  Jaehoon Kim,  
 P. Klunzinger,  K. Koh,  D. Kosenkov,  L. Koulias,  T. Kowalczyk,  
 C. M. Krauter,  A. Kunitsa,  Ka Un Lao,  A. Laurent,  K. V. Lawler,  
 Joonho Lee,  D. Lefrancois,  S. Lehtola,  D. S. Levine,  Yi-Pei Li,  
 You-Sheng Lin,  Fenglai Liu,  E. Livshits,  A. Luenser,  P. Manohar,  
 E. Mansoor,  S. F. Manzer,  Shan-Ping Mao,  Yuezhi Mao,  N. Mardirossian,  
 A. V. Marenich,  T. Markovich,  L. A. Martinez-Martinez,  S. A. Maurer,  
 N. J. Mayhall,  S. C. McKenzie,  J.-M. Mewes,  A. F. Morrison,  
 J. W. Mullinax,  K. Nanda,  T. S. Nguyen-Beck,  R. Olivares-Amaya,  
 J. A. Parkhill,  T. M. Perrine,  F. Plasser,  P. Pokhilko,  S. Prager,  
 A. Prociuk,  E. Ramos,  D. R. Rehn,  F. Rob,  M. Schneider,  N. Sergueev,  
 S. M. Sharada,  S. Sharma,  D. W. Small,  T. Stauch,  T. Stein,  
 Yu-Chuan Su,  A. J. W. Thom,  A. Tkatchenko,  T. Tsuchimochi,  N. M. Tubman,  
 L. Vogt,  M. L. Vidal,  O. Vydrov,  M. A. Watson,  J. Wenzel,  
 M. de Wergifosse,  T. A. Wesolowski,  A. White,  J. Witte,  A. Yamada,  
 Jun Yang,  K. Yao,  S. Yeganeh,  S. R. Yost,  Zhi-Qiang You,  A. Zech,  
 Igor Ying Zhang,  Xing Zhang,  Yan Zhao,  Ying Zhu,  B. R. Brooks,  
 G. K. L. Chan,  C. J. Cramer,  M. S. Gordon,  W. J. Hehre,  A. Klamt,  
 M. W. Schmidt,  C. D. Sherrill,  D. G. Truhlar,  A. Aspuru-Guzik,  R. Baer,  
 A. T. Bell,  N. A. Besley,  Jeng-Da Chai,  A. E. DePrince, III,  
 R. A. DiStasio Jr.,  A. Dreuw,  B. D. Dunietz,  T. R. Furlani,  
 Chao-Ping Hsu,  Yousung Jung,  Jing Kong,  D. S. Lambrecht,  WanZhen Liang,  
 C. Ochsenfeld,  V. A. Rassolov,  L. V. Slipchenko,  J. E. Subotnik,  
 T. Van Voorhis,  J. M. Herbert,  A. I. Krylov,  P. M. W. Gill,  M. Head-Gordon

 Contributors to earlier versions of Q-Chem not listed above: 
 R. D. Adamson,  B. Austin,  J. Baker,  G. J. O. Beran,  K. Brandhorst,  
 S. T. Brown,  E. F. C. Byrd,  A. K. Chakraborty,  C.-L. Cheng,  
 Siu Hung Chien,  D. M. Chipman,  D. L. Crittenden,  H. Dachsel,  
 R. J. Doerksen,  A. D. Dutoi,  L. Fusti-Molnar,  W. A. Goddard III,  
 A. Golubeva-Zadorozhnaya,  S. R. Gwaltney,  G. Hawkins,  A. Heyden,  
 S. Hirata,  G. Kedziora,  F. J. Keil,  C. Kelley,  Jihan Kim,  R. A. King,  
 R. Z. Khaliullin,  P. P. Korambath,  W. Kurlancheek,  A. M. Lee,  M. S. Lee,  
 S. V. Levchenko,  Ching Yeh Lin,  D. Liotard,  R. C. Lochan,  I. Lotan,  
 P. E. Maslen,  N. Nair,  D. P. O'Neill,  D. Neuhauser,  E. Neuscamman,  
 C. M. Oana,  R. Olson,  B. Peters,  R. Peverati,  P. A. Pieniazek,  
 Y. M. Rhee,  J. Ritchie,  M. A. Rohrdanz,  E. Rosta,  N. J. Russ,  
 H. F. Schaefer III,  N. E. Schultz,  N. Shenvi,  A. C. Simmonett,  A. Sodt,  
 D. Stuck,  K. S. Thanthiriwatte,  V. Vanovschi,  Tao Wang,  A. Warshel,  
 C. F. Williams,  Q. Wu,  X. Xu,  W. Zhang

 Please cite Q-Chem as follows:
 Y. Shao et al., Mol. Phys. 113, 184-215 (2015)
 DOI: 10.1080/00268976.2014.952696

 Q-Chem 5.1.1 for Intel X86 EM64T Linux

 Parts of Q-Chem use Armadillo 8.300.2 (Tropical Shenanigans).
 http://arma.sourceforge.net/

 Q-Chem begins on Tue Aug 28 22:22:52 2018  

Host: 
0

     Scratch files written to /scratch/taweetham/qchem26722//
The previous job contains 0 fragments, simply inherited here
Input Ideriv = 2
Curr. Ideriv = -1
Max.  Ideriv = 2

Checking the input file for inconsistencies... 	...done.

--------------------------------------------------------------
User input:
--------------------------------------------------------------

$molecule
read
$end

$rem
   SCF_GUESS 	READ
   JOB_TYPE 	FREQUENCY
   BASIS 	6-311++G**
   EXCHANGE 	B3LYP	
   SET_ITER 100

   SET_CONV 5
$end


--------------------------------------------------------------
 ----------------------------------------------------------------
             Standard Nuclear Orientation (Angstroms)
    I     Atom           X                Y                Z
 ----------------------------------------------------------------
    1      Br      1.4794944407     0.1332739916     0.0000000000
    2      C      -0.4195181023     0.0706274134     0.0000000000
    3      C      -1.1172939152     1.2021931966     0.0000000000
    4      H      -0.6778079442     2.1897776389     0.0000000000
    5      F      -2.4582533264     1.2023395206     0.0000000000
    6      Cl     -1.1623144376    -1.4889615699    -0.0000000000
 ----------------------------------------------------------------
 Molecular Point Group                 Cs    NOp =  2
 Largest Abelian Subgroup              Cs    NOp =  2
 Nuclear Repulsion Energy =   382.1777422213 hartrees
 There are       37 alpha and       37 beta electrons
 Requested basis set is 6-311++G(d,p)
 There are 55 shells and 151 basis functions

 Total QAlloc Memory Limit   2000 MB
 Mega-Array Size       188 MB
 MEM_STATIC part       192 MB

                       Distance Matrix (Angstroms)
             Br(  1)   C (  2)   C (  3)   H (  4)   F (  5)
   C (  2)  1.900046
   C (  3)  2.808184  1.329410
   H (  4)  2.980463  2.134833  1.080958
   F (  5)  4.080289  2.331783  1.340959  2.035932
   Cl(  6)  3.100129  1.727444  2.691531  3.710508  2.987065

 A cutoff of  1.0D-11 yielded   1330 shell pairs
 There are     10572 function pairs (     11592 Cartesian)
 Smallest overlap matrix eigenvalue = 5.25E-05
 Guess MOs from SCF MO coefficient file

 -----------------------------------------------------------------------
  General SCF calculation program by
  Eric Jon Sundstrom, Paul Horn, Yuezhi Mao, Dmitri Zuev, Alec White,
  David Stuck, Shaama M.S., Shane Yost, Joonho Lee, David Small,
  Daniel Levine, Susi Lehtola, Hugh Burton, Evgeny Epifanovsky
 -----------------------------------------------------------------------
 Exchange:     0.2000 Hartree-Fock + 0.0800 Slater + 0.7200 B88
 Correlation:  0.1900 VWN1RPA + 0.8100 LYP
 Using SG-1 standard quadrature grid
 A restricted SCF calculation will be
 performed using DIIS
 SCF converges when DIIS error is below 1.0e-08
 ---------------------------------------
  Cycle       Energy         DIIS error
 ---------------------------------------
    1   -3211.0349885456      3.81e-06  
    2   -3211.0349886004      4.16e-07  
    3   -3211.0349886008      3.79e-07  
    4   -3211.0349886010      1.55e-07  
    5   -3211.0349886011      4.43e-08  
    6   -3211.0349886010      1.68e-08  
    7   -3211.0349886011      2.20e-09  Convergence criterion met
 ---------------------------------------
 SCF time:   CPU 14.08s  wall 14.00s 
 SCF   energy in the final basis set =    -3211.0349886011
 Total energy in the final basis set =    -3211.0349886011

 --------------------------------------------------------------
             Orbital Energies (a.u.) and Symmetries
 --------------------------------------------------------------

 Alpha MOs, Restricted
 -- Occupied --                  
-482.86 -101.59  -62.51  -56.34  -56.33  -56.33  -24.72  -10.30
  1 A'    2 A'    3 A'    4 A'    5 A'    1 A"    6 A'    7 A'                 
-10.291  -9.501  -8.723  -7.266  -7.256  -7.255  -6.556  -6.541
  8 A'    9 A'   10 A'   11 A'    2 A"   12 A'   13 A'   14 A'                 
 -6.541  -2.666  -2.662  -2.662  -2.650  -2.650  -1.261  -0.921
  3 A"   15 A'   16 A'    4 A"    5 A"   17 A'   18 A'   19 A'                 
 -0.829  -0.766  -0.618  -0.561  -0.523  -0.498  -0.447  -0.417
 20 A'   21 A'   22 A'   23 A'   24 A'    6 A"   25 A'   26 A'                 
 -0.405  -0.351  -0.333  -0.318  -0.269
  7 A"   27 A'    8 A"   28 A'    9 A"                                         
 -- Virtual --                   
 -0.049  -0.033  -0.019   0.006   0.023   0.040   0.050   0.060
 29 A'   10 A"   30 A'   31 A'   32 A'   33 A'   11 A"   34 A'                 
  0.060   0.074   0.079   0.088   0.108   0.119   0.125   0.134
 35 A'   36 A'   12 A"   13 A"   37 A'   38 A'   39 A'   40 A'                 
  0.138   0.141   0.179   0.188   0.218   0.246   0.269   0.287
 41 A'   14 A"   42 A'   43 A'   44 A'   45 A'   15 A"   46 A'                 
  0.314   0.349   0.364   0.398   0.411   0.411   0.432   0.450
 47 A'   48 A'   49 A'   50 A'   16 A"   51 A'   52 A'   53 A'                 
  0.457   0.472   0.494   0.515   0.523   0.562   0.569   0.603
 17 A"   54 A'   18 A"   55 A'   19 A"   20 A"   56 A'   21 A"                 
  0.618   0.636   0.693   0.744   0.796   0.832   0.835   0.848
 57 A'   58 A'   59 A'   60 A'   61 A'   22 A"   62 A'   23 A"                 
  0.850   0.884   0.931   0.948   1.092   1.125   1.170   1.188
 63 A'   64 A'   65 A'   66 A'   24 A"   67 A'   68 A'   25 A"                 
  1.341   1.357   1.402   1.456   1.486   1.578   1.645   1.761
 69 A'   26 A"   70 A'   27 A"   71 A'   72 A'   73 A'   74 A'                 
  1.780   1.854   1.902   1.949   2.013   2.031   2.136   2.159
 28 A"   75 A'   76 A'   29 A"   30 A"   77 A'   78 A'   79 A'                 
  2.243   2.259   2.331   2.485   2.615   2.621   2.633   2.803
 31 A"   80 A'   81 A'   82 A'   83 A'   84 A'   32 A"   33 A"                 
  3.010   3.107   3.293   3.716   3.760   3.787   3.962   3.981
 85 A'   86 A'   87 A'   88 A'   34 A"   89 A'   35 A"   36 A"                 
  4.013   4.053   4.086   4.161   4.349   4.784   6.260   6.337
 90 A'   37 A"   91 A'   92 A'   93 A'   94 A'   38 A"   95 A'                 
  6.605   6.677   7.534   7.578   7.646   9.736  23.430  24.122
 96 A'   97 A'   39 A"   98 A'   99 A'  100 A'  101 A'  102 A'                 
 25.790  25.960  26.369  47.910  66.730 215.720 289.729 289.773
 40 A"  103 A'  104 A'  105 A'  106 A'  107 A'   41 A"  108 A'                 
289.8721020.704
109 A'  110 A'                                                                 

 Beta MOs, Restricted
 -- Occupied --                  
-482.86 -101.59  -62.51  -56.34  -56.33  -56.33  -24.72  -10.30
  1 A'    2 A'    3 A'    4 A'    5 A'    1 A"    6 A'    7 A'                 
-10.291  -9.501  -8.723  -7.266  -7.256  -7.255  -6.556  -6.541
  8 A'    9 A'   10 A'   11 A'    2 A"   12 A'   13 A'   14 A'                 
 -6.541  -2.666  -2.662  -2.662  -2.650  -2.650  -1.261  -0.921
  3 A"   15 A'   16 A'    4 A"    5 A"   17 A'   18 A'   19 A'                 
 -0.829  -0.766  -0.618  -0.561  -0.523  -0.498  -0.447  -0.417
 20 A'   21 A'   22 A'   23 A'   24 A'    6 A"   25 A'   26 A'                 
 -0.405  -0.351  -0.333  -0.318  -0.269
  7 A"   27 A'    8 A"   28 A'    9 A"                                         
 -- Virtual --                   
 -0.049  -0.033  -0.019   0.006   0.023   0.040   0.050   0.060
 29 A'   10 A"   30 A'   31 A'   32 A'   33 A'   11 A"   34 A'                 
  0.060   0.074   0.079   0.088   0.108   0.119   0.125   0.134
 35 A'   36 A'   12 A"   13 A"   37 A'   38 A'   39 A'   40 A'                 
  0.138   0.141   0.179   0.188   0.218   0.246   0.269   0.287
 41 A'   14 A"   42 A'   43 A'   44 A'   45 A'   15 A"   46 A'                 
  0.314   0.349   0.364   0.398   0.411   0.411   0.432   0.450
 47 A'   48 A'   49 A'   50 A'   16 A"   51 A'   52 A'   53 A'                 
  0.457   0.472   0.494   0.515   0.523   0.562   0.569   0.603
 17 A"   54 A'   18 A"   55 A'   19 A"   20 A"   56 A'   21 A"                 
  0.618   0.636   0.693   0.744   0.796   0.832   0.835   0.848
 57 A'   58 A'   59 A'   60 A'   61 A'   22 A"   62 A'   23 A"                 
  0.850   0.884   0.931   0.948   1.092   1.125   1.170   1.188
 63 A'   64 A'   65 A'   66 A'   24 A"   67 A'   68 A'   25 A"                 
  1.341   1.357   1.402   1.456   1.486   1.578   1.645   1.761
 69 A'   26 A"   70 A'   27 A"   71 A'   72 A'   73 A'   74 A'                 
  1.780   1.854   1.902   1.949   2.013   2.031   2.136   2.159
 28 A"   75 A'   76 A'   29 A"   30 A"   77 A'   78 A'   79 A'                 
  2.243   2.259   2.331   2.485   2.615   2.621   2.633   2.803
 31 A"   80 A'   81 A'   82 A'   83 A'   84 A'   32 A"   33 A"                 
  3.010   3.107   3.293   3.716   3.760   3.787   3.962   3.981
 85 A'   86 A'   87 A'   88 A'   34 A"   89 A'   35 A"   36 A"                 
  4.013   4.053   4.086   4.161   4.349   4.784   6.260   6.337
 90 A'   37 A"   91 A'   92 A'   93 A'   94 A'   38 A"   95 A'                 
  6.605   6.677   7.534   7.578   7.646   9.736  23.430  24.122
 96 A'   97 A'   39 A"   98 A'   99 A'  100 A'  101 A'  102 A'                 
 25.790  25.960  26.369  47.910  66.730 215.720 289.729 289.773
 40 A"  103 A'  104 A'  105 A'  106 A'  107 A'   41 A"  108 A'                 
289.8721020.704
109 A'  110 A'                                                                 
 --------------------------------------------------------------

          Ground-State Mulliken Net Atomic Charges

     Atom                 Charge (a.u.)
  ----------------------------------------
      1 Br                   -0.133098
      2 C                     0.081654
      3 C                    -0.359825
      4 H                     0.203066
      5 F                    -0.107994
      6 Cl                    0.316198
  ----------------------------------------
  Sum of atomic charges =     0.000000

 -----------------------------------------------------------------
                    Cartesian Multipole Moments
 -----------------------------------------------------------------
    Charge (ESU x 10^10)
                 0.0000
    Dipole Moment (Debye)
         X       0.8611      Y       1.0072      Z       0.0000
       Tot       1.3251
    Quadrupole Moments (Debye-Ang)
        XX     -49.9013     XY       0.8368     YY     -44.3541
        XZ      -0.0000     YZ      -0.0000     ZZ     -48.4370
    Octopole Moments (Debye-Ang^2)
       XXX      44.2177    XXY      -3.0703    XYY       5.0637
       YYY      10.5932    XXZ       0.0000    XYZ       0.0000
       YYZ       0.0000    XZZ       7.8098    YZZ       2.1155
       ZZZ       0.0000
    Hexadecapole Moments (Debye-Ang^3)
      XXXX    -622.7805   XXXY       9.9692   XXYY    -159.4201
      XYYY      -2.3089   YYYY    -297.8841   XXXZ      -0.0000
      XXYZ      -0.0000   XYYZ      -0.0000   YYYZ      -0.0000
      XXZZ    -114.1577   XYZZ      -3.2422   YYZZ     -65.6360
      XZZZ      -0.0000   YZZZ      -0.0000   ZZZZ     -55.1215
 -----------------------------------------------------------------
 Calculating MO derivatives via CPSCF
   1         3          18      0.131088    0.035999
   2         3          18      0.017080    0.004548
   3         3          18      0.001783    0.000666
   4        18           3      0.000090    0.000057
   5        21           0      0.000000    0.000000    Roots Converged
 Time for AOints: 7.4 s (CPU) 7.4 s (wall)
 ------------------------------------------------------------------------------
                     AOints        : Timing summary (seconds)
 ------------------------------------------------------------------------------
     job step          cpu (% of tot)      sys (% of tot)     wall (% of tot)
 ------------------------------------------------------------------------------
  cpscf_lag         0.8101E+02 (56.8)   0.1170E-03 (21.5)   0.8112E+02 (56.8)
  iterzp            0.5407E+02 (37.9)   0.4270E-03 (78.5)   0.5410E+02 (37.9)
  make_fx           0.0000E+00 ( 0.0)   0.0000E+00 ( 0.0)   0.0000E+00 ( 0.0)
  AOints            0.7392E+01 ( 5.2)   0.0000E+00 ( 0.0)   0.7396E+01 ( 5.2)
 ------------------------------------------------------------------------------
   Grand Totals     0.1426E+03          0.5440E-03          0.1428E+03
 ------------------------------------------------------------------------------
 Calculating analytic Hessian of the SCF energy
 Polarizability Matrix (a.u.)
            1           2           3
    1 -69.1878284   0.4268296  -0.0000000
    2   0.4268296 -61.5482245  -0.0000000
    3  -0.0000000  -0.0000000 -34.9428571

 Direct stationary perturbation theory relativistic correction:

 rels  =      17.637106448247
 relv  =     -59.873210144031
 rel2e =       9.643621925583
 E_rel =     -32.592481770200

 Hessian of the SCF Energy
            1           2           3           4           5           6
    1   0.2091380   0.0017829   0.0000000  -0.1534036   0.0141077   0.0000000
    2   0.0017829   0.0295949   0.0000000  -0.0000981  -0.0274608   0.0000000
    3   0.0000000   0.0000000   0.0089027   0.0000000   0.0000000  -0.0164643
    4  -0.1534036  -0.0000981   0.0000000   0.4357307  -0.1816189   0.0000000
    5   0.0141077  -0.0274608   0.0000000  -0.1816189   0.6219981   0.0000000
    6   0.0000000   0.0000000  -0.0164643   0.0000000   0.0000000   0.0713706
    7  -0.0278617   0.0161719  -0.0000000  -0.1881498   0.2112305  -0.0000000
    8  -0.0026126   0.0046547  -0.0000000   0.1931375  -0.4238340  -0.0000000
    9  -0.0000000  -0.0000000   0.0007509  -0.0000000  -0.0000000  -0.0471865
   10  -0.0005894   0.0012040  -0.0000000   0.0092460   0.0134748   0.0000000
   11   0.0001037   0.0000972   0.0000000  -0.0107870  -0.0143661  -0.0000000
   12   0.0000000  -0.0000000  -0.0022742  -0.0000000   0.0000000   0.0048657
   13  -0.0045006   0.0029493   0.0000000  -0.0502130   0.0009631  -0.0000000
   14   0.0030738  -0.0016109   0.0000000   0.0357036   0.0029309   0.0000000
   15  -0.0000000   0.0000000   0.0064862   0.0000000   0.0000000   0.0090575
   16  -0.0227828  -0.0220101  -0.0000000  -0.0532104  -0.0581571  -0.0000000
   17  -0.0164556  -0.0052751  -0.0000000  -0.0363370  -0.1592682  -0.0000000
   18   0.0000000   0.0000000   0.0025988  -0.0000000  -0.0000000  -0.0216429
            7           8           9          10          11          12
    1  -0.0278617  -0.0026126  -0.0000000  -0.0005894   0.0001037   0.0000000
    2   0.0161719   0.0046547  -0.0000000   0.0012040   0.0000972  -0.0000000
    3  -0.0000000  -0.0000000   0.0007509  -0.0000000   0.0000000  -0.0022742
    4  -0.1881498   0.1931375  -0.0000000   0.0092460  -0.0107870  -0.0000000
    5   0.2112305  -0.4238340  -0.0000000   0.0134748  -0.0143661   0.0000000
    6  -0.0000000  -0.0000000  -0.0471865   0.0000000  -0.0000000   0.0048657
    7   0.6284105  -0.0853567   0.0000000  -0.0877542  -0.1047770  -0.0000000
    8  -0.0853567   0.8460404   0.0000000  -0.1021977  -0.3108538   0.0000000
    9   0.0000000   0.0000000   0.1065890  -0.0000000   0.0000000  -0.0332541
   10  -0.0877542  -0.1021977  -0.0000000   0.1112642   0.1126580   0.0000000
   11  -0.1047770  -0.3108538   0.0000000   0.1126580   0.3176733   0.0000000
   12  -0.0000000   0.0000000  -0.0332541   0.0000000   0.0000000   0.0199914
   13  -0.3252833  -0.0035077   0.0000000  -0.0317129   0.0013699  -0.0000000
   14  -0.0077654  -0.0745824  -0.0000000  -0.0289633   0.0083649  -0.0000000
   15   0.0000000  -0.0000000  -0.0344530  -0.0000000  -0.0000000   0.0046092
   16   0.0006385   0.0005372  -0.0000000  -0.0004538   0.0014323  -0.0000000
   17  -0.0295033  -0.0414249  -0.0000000   0.0038242  -0.0009156   0.0000000
   18  -0.0000000  -0.0000000   0.0075537   0.0000000  -0.0000000   0.0060621
           13          14          15          16          17          18
    1  -0.0045006   0.0030738  -0.0000000  -0.0227828  -0.0164556   0.0000000
    2   0.0029493  -0.0016109   0.0000000  -0.0220101  -0.0052751   0.0000000
    3   0.0000000   0.0000000   0.0064862  -0.0000000  -0.0000000   0.0025988
    4  -0.0502130   0.0357036   0.0000000  -0.0532104  -0.0363370  -0.0000000
    5   0.0009631   0.0029309   0.0000000  -0.0581571  -0.1592682  -0.0000000
    6  -0.0000000   0.0000000   0.0090575  -0.0000000  -0.0000000  -0.0216429
    7  -0.3252833  -0.0077654   0.0000000   0.0006385  -0.0295033  -0.0000000
    8  -0.0035077  -0.0745824  -0.0000000   0.0005372  -0.0414249  -0.0000000
    9   0.0000000  -0.0000000  -0.0344530  -0.0000000  -0.0000000   0.0075537
   10  -0.0317129  -0.0289633  -0.0000000  -0.0004538   0.0038242   0.0000000
   11   0.0013699   0.0083649  -0.0000000   0.0014323  -0.0009156  -0.0000000
   12  -0.0000000  -0.0000000   0.0046092  -0.0000000   0.0000000   0.0060621
   13   0.4062761  -0.0057492  -0.0000000   0.0054338   0.0039746   0.0000000
   14  -0.0057492   0.0622158   0.0000000   0.0037006   0.0026817  -0.0000000
   15  -0.0000000   0.0000000   0.0189091  -0.0000000  -0.0000000  -0.0046091
   16   0.0054338   0.0037006  -0.0000000   0.0703747   0.0744972   0.0000000
   17   0.0039746   0.0026817  -0.0000000   0.0744972   0.2042021   0.0000000
   18   0.0000000  -0.0000000  -0.0046091   0.0000000   0.0000000   0.0100374
 Gradient time:  CPU 186.73 s  wall 186.89 s
 **********************************************************************
 **                                                                  **
 **                       VIBRATIONAL ANALYSIS                       **
 **                       --------------------                       **
 **                                                                  **
 **        VIBRATIONAL FREQUENCIES (CM**-1) AND NORMAL MODES         **
 **     FORCE CONSTANTS (mDYN/ANGSTROM) AND REDUCED MASSES (AMU)     **
 **                  INFRARED INTENSITIES (KM/MOL)                   **
 **                                                                  **
 **********************************************************************


 Mode:                 1                      2                      3
 Frequency:       192.27                 234.31                 244.68
 Force Cnst:      0.3602                 0.6325                 0.2414
 Red. Mass:      16.5399                19.5532                 6.8426
 IR Active:          YES                    YES                    YES
 IR Intens:        2.474                  0.088                  1.473
 Raman Active:       YES                    YES                    YES
               X      Y      Z        X      Y      Z        X      Y      Z
 Br        -0.139  0.050 -0.000   -0.114 -0.197 -0.000    0.000  0.000 -0.058
 C         -0.117 -0.194  0.000   -0.049  0.380  0.000    0.000 -0.000  0.407
 C          0.126 -0.038 -0.000   -0.240  0.278  0.000    0.000 -0.000  0.416
 H          0.539 -0.219 -0.000   -0.413  0.356  0.000    0.000 -0.000  0.745
 F          0.146  0.611  0.000   -0.264  0.034 -0.000    0.000  0.000 -0.320
 Cl         0.216 -0.359 -0.000    0.512  0.191  0.000   -0.000 -0.000  0.001
 TransDip  -0.024 -0.044 -0.000    0.008  0.004  0.000   -0.000 -0.000  0.039

 Mode:                 4                      5                      6
 Frequency:       368.22                 451.18                 648.78
 Force Cnst:      1.5451                 0.5107                 2.1323
 Red. Mass:      19.3412                 4.2580                 8.5980
 IR Active:          YES                    YES                    YES
 IR Intens:        0.451                 11.513                 31.397
 Raman Active:       YES                    YES                    YES
               X      Y      Z        X      Y      Z        X      Y      Z
 Br         0.283 -0.022  0.000    0.000 -0.000 -0.009    0.016 -0.003 -0.000
 C         -0.218  0.035 -0.000   -0.000  0.000  0.461   -0.055  0.388 -0.000
 C         -0.472 -0.027  0.000   -0.000  0.000 -0.246    0.053  0.522  0.000
 H         -0.410 -0.051  0.000   -0.000  0.000 -0.847   -0.214  0.656  0.000
 F         -0.561  0.363 -0.000   -0.000 -0.000  0.070    0.089 -0.125 -0.000
 Cl        -0.086 -0.149  0.000   -0.000 -0.000 -0.068   -0.077 -0.256  0.000
 TransDip  -0.007 -0.020  0.000   -0.000 -0.000 -0.109    0.018  0.179  0.000

 Mode:                 7                      8                      9
 Frequency:       830.36                 898.02                1129.56
 Force Cnst:      0.5630                 5.2037                 6.8299
 Red. Mass:       1.3859                10.9520                 9.0854
 IR Active:          YES                    YES                    YES
 IR Intens:       17.571                150.530                157.480
 Raman Active:       YES                    YES                    YES
               X      Y      Z        X      Y      Z        X      Y      Z
 Br         0.000 -0.000 -0.001   -0.054 -0.003 -0.000   -0.007  0.004  0.000
 C         -0.000 -0.000  0.054    0.832  0.264  0.000    0.050 -0.259 -0.000
 C          0.000  0.000 -0.175   -0.008 -0.175 -0.000    0.577  0.242  0.000
 H          0.000  0.000  0.983   -0.398  0.006  0.000    0.549  0.266 -0.000
 F         -0.000 -0.000  0.023   -0.155  0.107  0.000   -0.407 -0.038 -0.000
 Cl         0.000  0.000  0.004   -0.065 -0.082 -0.000    0.007  0.009  0.000
 TransDip  -0.000 -0.000  0.134    0.366  0.143  0.000    0.340 -0.214 -0.000

 Mode:                10                     11                     12
 Frequency:      1313.77                1690.82                3232.01
 Force Cnst:      1.1727                13.8243                 6.7356
 Red. Mass:       1.1532                 8.2073                 1.0944
 IR Active:          YES                    YES                    YES
 IR Intens:       12.821                 41.894                  6.330
 Raman Active:       YES                    YES                    YES
               X      Y      Z        X      Y      Z        X      Y      Z
 Br         0.000 -0.000 -0.000    0.005 -0.001 -0.000    0.000 -0.000 -0.000
 C         -0.002  0.101  0.000   -0.284  0.467  0.000   -0.004  0.005  0.000
 C         -0.033 -0.009 -0.000    0.404 -0.431 -0.000   -0.030 -0.083 -0.000
 H          0.900 -0.421  0.000   -0.580 -0.109  0.000    0.397  0.913  0.000
 F         -0.022 -0.024  0.000   -0.059  0.018  0.000   -0.000  0.000  0.000
 Cl        -0.003 -0.005 -0.000   -0.004 -0.017 -0.000    0.000  0.000 -0.000
 TransDip   0.085  0.077  0.000    0.203 -0.043  0.000   -0.054  0.060 -0.000

 STANDARD THERMODYNAMIC QUANTITIES AT   298.15 K  AND     1.00 ATM

   This Molecule has  0 Imaginary Frequencies
   Zero point vibrational energy:       16.060 kcal/mol

   Atom    1 Element Br Has Mass   78.91830
   Atom    2 Element C  Has Mass   12.00000
   Atom    3 Element C  Has Mass   12.00000
   Atom    4 Element H  Has Mass    1.00783
   Atom    5 Element F  Has Mass   18.99840
   Atom    6 Element Cl Has Mass   34.96885
   Molecular Mass:   157.893380 amu
   Principal axes and moments of inertia in amu*Bohr^2:
                             1           2           3
    Eigenvalues --      459.23900  1255.93513  1715.17414
          X               0.99996    -0.00913     0.00000
          Y               0.00913     0.99996    -0.00000
          Z              -0.00000     0.00000     1.00000
   Rotational Symmetry Number is   1
   The Molecule is an Asymmetric Top
   Translational Enthalpy:        0.889 kcal/mol
   Rotational Enthalpy:           0.889 kcal/mol
   Vibrational Enthalpy:         17.613 kcal/mol
   gas constant (RT):             0.592 kcal/mol
   Translational Entropy:        41.079  cal/mol.K
   Rotational Entropy:           28.383  cal/mol.K
   Vibrational Entropy:           8.483  cal/mol.K

   Total Enthalpy:               19.983 kcal/mol
   Total Entropy:                77.945  cal/mol.K

 ======================================================================

 STANDARD THERMODYNAMIC QUANTITIES FOR ANHARMONIC VIBRATION -- TOSH

   Zero point vibrational energy: ************ kcal/mol

   Vibrational Enthalpy:       Infinity kcal/mol
   Vibrational Entropy:             NaN  cal/mol.K

   Total Enthalpy:             Infinity kcal/mol
   Total Entropy:                   NaN  cal/mol.K

 ======================================================================

 STANDARD THERMODYNAMIC QUANTITIES FOR ANHARMONIC VIBRATION -- VPT2

   Zero point vibrational energy: ************ kcal/mol

   Vibrational Enthalpy:       Infinity kcal/mol
   Vibrational Entropy:             NaN  cal/mol.K

   Total Enthalpy:             Infinity kcal/mol
   Total Entropy:                   NaN  cal/mol.K

 ======================================================================

Archival summary:
1\1\TWL01\FREQ\ProcedureUnspecified\BasisUnspecified\r1l1121\taweetha\TueAug2822:26:132018TueAug2822:26:132018\0\\#,FREQ,ProcedureUnspecified,BasisUnspecified,\\0,1\Br\C,1,1.90005\C,2,1.32941,1,119.77\H,3,1.08096,2,124.351,1,0,0\F,3,1.34096,2,121.666,1,180,0\Cl,2,1.72744,1,117.357,3,-180,0\\\@

 Total job time:  201.09s(wall), 200.90s(cpu) 
 Tue Aug 28 22:26:13 2018

        *************************************************************
        *                                                           *
        *  Thank you very much for using Q-Chem.  Have a nice day.  *
        *                                                           *
        *************************************************************
