# Supplementary material for: Geometric and energetic data from ab initio calculations of haloethene, haloimine, halomethylenephosphine, haloiminophosphine, halodiazene, halodiphosphene and halocyclopropane
Source: Data Brief. 2019 Nov 2;27:104738. doi: 10.1016/j.dib.2019.104738 (PMC6861602; doi:10.1016/j.dib.2019.104738)
Supplement: Multimedia component 2 [file mmc2.zip › CC/B3LYP/FHCCClCl.out]

Q-Chem Developer Version!
                  Welcome to Q-Chem
     A Quantum Leap Into The Future Of Chemistry


 Q-Chem 5.1, Q-Chem, Inc., Pleasanton, CA (2018)

 Yihan Shao,  Zhengting Gan,  E. Epifanovsky,  A. T. B. Gilbert,  M. Wormit,  
 J. Kussmann,  A. W. Lange,  A. Behn,  Jia Deng,  Xintian Feng,  D. Ghosh,  
 M. Goldey,  P. R. Horn,  L. D. Jacobson,  I. Kaliman,  T. Kus,  A. Landau,  
 Jie Liu,  E. I. Proynov,  R. M. Richard,  R. P. Steele,  E. J. Sundstrom,  
 H. L. Woodcock III,  P. M. Zimmerman,  D. Zuev,  B. Albrecht,  E. Alguire,  
 S. A. Baeppler,  D. Barton,  Z. Benda,  Y. A. Bernard,  E. J. Berquist,  
 K. B. Bravaya,  H. Burton,  D. Casanova,  Chun-Min Chang,  Yunqing Chen,  
 A. Chien,  K. D. Closser,  M. P. Coons,  S. Coriani,  S. Dasgupta,  
 A. L. Dempwolff,  M. Diedenhofen,  Hainam Do,  R. G. Edgar,  Po-Tung Fang,  
 S. Faraji,  S. Fatehi,  Qingguo Feng,  K. D. Fenk,  J. Fosso-Tande,  
 Qinghui Ge,  A. Ghysels,  G. Gidofalvi,  J. Gomes,  J. Gonthier,  A. Gunina,  
 D. Hait,  M. W. D. Hanson-Heine,  P. H. P. Harbach,  A. W. Hauser,  
 J. E. Herr,  E. G. Hohenstein,  Z. C. Holden,  Kerwin Hui,  B. C. Huynh,  
 T.-C. Jagau,  Hyunjun Ji,  B. Kaduk,  K. Khistyaev,  Jaehoon Kim,  
 P. Klunzinger,  K. Koh,  D. Kosenkov,  L. Koulias,  T. Kowalczyk,  
 C. M. Krauter,  A. Kunitsa,  Ka Un Lao,  A. Laurent,  K. V. Lawler,  
 Joonho Lee,  D. Lefrancois,  S. Lehtola,  D. S. Levine,  Yi-Pei Li,  
 You-Sheng Lin,  Fenglai Liu,  E. Livshits,  A. Luenser,  P. Manohar,  
 E. Mansoor,  S. F. Manzer,  Shan-Ping Mao,  Yuezhi Mao,  N. Mardirossian,  
 A. V. Marenich,  T. Markovich,  L. A. Martinez-Martinez,  S. A. Maurer,  
 N. J. Mayhall,  S. C. McKenzie,  J.-M. Mewes,  A. F. Morrison,  
 J. W. Mullinax,  K. Nanda,  T. S. Nguyen-Beck,  R. Olivares-Amaya,  
 J. A. Parkhill,  T. M. Perrine,  F. Plasser,  P. Pokhilko,  S. Prager,  
 A. Prociuk,  E. Ramos,  D. R. Rehn,  F. Rob,  M. Schneider,  N. Sergueev,  
 S. M. Sharada,  S. Sharma,  D. W. Small,  T. Stauch,  T. Stein,  
 Yu-Chuan Su,  A. J. W. Thom,  A. Tkatchenko,  T. Tsuchimochi,  N. M. Tubman,  
 L. Vogt,  M. L. Vidal,  O. Vydrov,  M. A. Watson,  J. Wenzel,  
 M. de Wergifosse,  T. A. Wesolowski,  A. White,  J. Witte,  A. Yamada,  
 Jun Yang,  K. Yao,  S. Yeganeh,  S. R. Yost,  Zhi-Qiang You,  A. Zech,  
 Igor Ying Zhang,  Xing Zhang,  Yan Zhao,  Ying Zhu,  B. R. Brooks,  
 G. K. L. Chan,  C. J. Cramer,  M. S. Gordon,  W. J. Hehre,  A. Klamt,  
 M. W. Schmidt,  C. D. Sherrill,  D. G. Truhlar,  A. Aspuru-Guzik,  R. Baer,  
 A. T. Bell,  N. A. Besley,  Jeng-Da Chai,  A. E. DePrince, III,  
 R. A. DiStasio Jr.,  A. Dreuw,  B. D. Dunietz,  T. R. Furlani,  
 Chao-Ping Hsu,  Yousung Jung,  Jing Kong,  D. S. Lambrecht,  WanZhen Liang,  
 C. Ochsenfeld,  V. A. Rassolov,  L. V. Slipchenko,  J. E. Subotnik,  
 T. Van Voorhis,  J. M. Herbert,  A. I. Krylov,  P. M. W. Gill,  M. Head-Gordon

 Contributors to earlier versions of Q-Chem not listed above: 
 R. D. Adamson,  B. Austin,  J. Baker,  G. J. O. Beran,  K. Brandhorst,  
 S. T. Brown,  E. F. C. Byrd,  A. K. Chakraborty,  C.-L. Cheng,  
 Siu Hung Chien,  D. M. Chipman,  D. L. Crittenden,  H. Dachsel,  
 R. J. Doerksen,  A. D. Dutoi,  L. Fusti-Molnar,  W. A. Goddard III,  
 A. Golubeva-Zadorozhnaya,  S. R. Gwaltney,  G. Hawkins,  A. Heyden,  
 S. Hirata,  G. Kedziora,  F. J. Keil,  C. Kelley,  Jihan Kim,  R. A. King,  
 R. Z. Khaliullin,  P. P. Korambath,  W. Kurlancheek,  A. M. Lee,  M. S. Lee,  
 S. V. Levchenko,  Ching Yeh Lin,  D. Liotard,  R. C. Lochan,  I. Lotan,  
 P. E. Maslen,  N. Nair,  D. P. O'Neill,  D. Neuhauser,  E. Neuscamman,  
 C. M. Oana,  R. Olson,  B. Peters,  R. Peverati,  P. A. Pieniazek,  
 Y. M. Rhee,  J. Ritchie,  M. A. Rohrdanz,  E. Rosta,  N. J. Russ,  
 H. F. Schaefer III,  N. E. Schultz,  N. Shenvi,  A. C. Simmonett,  A. Sodt,  
 D. Stuck,  K. S. Thanthiriwatte,  V. Vanovschi,  Tao Wang,  A. Warshel,  
 C. F. Williams,  Q. Wu,  X. Xu,  W. Zhang

 Please cite Q-Chem as follows:
 Y. Shao et al., Mol. Phys. 113, 184-215 (2015)
 DOI: 10.1080/00268976.2014.952696

 Q-Chem 5.1.1 for Intel X86 EM64T Linux

 Parts of Q-Chem use Armadillo 8.300.2 (Tropical Shenanigans).
 http://arma.sourceforge.net/

 Q-Chem begins on Tue Aug 28 22:26:13 2018  

Host: 
0

     Scratch files written to /scratch/taweetham/qchem26866//
Input Ideriv = 2
Curr. Ideriv = -1
Max.  Ideriv = 2

Checking the input file for inconsistencies... 	...done.

--------------------------------------------------------------
User input:
--------------------------------------------------------------
FClHCl.inp
$molecule
0 1
Cl
C  1 1.728300
C  2 1.329442 1 122.920765
H  3 1.080921 2 124.159162 1 -180.000000 0
F  3 1.340314 2 121.636890 1 -0.000000 0
Cl 2 1.738381 1 116.895707 3 -180.000000 0
$end

$rem
   JOB_TYPE		OPTIMIZATION
   BASIS		6-311++G**
   EXCHANGE		B3LYP
$end

--------------------------------------------------------------
 ----------------------------------------------------------------
             Standard Nuclear Orientation (Angstroms)
    I     Atom           X                Y                Z
 ----------------------------------------------------------------
    1      Cl      0.4098245943    -1.5219331076    -0.0000000000
    2      C      -0.0850729686     0.1339948172    -0.0000000000
    3      C       0.7772663745     1.1458183635     0.0000000000
    4      H       0.4902007293     2.1879236959     0.0000000000
    5      F       2.1017926047     0.9407040440     0.0000000000
    6      Cl     -1.7956772183     0.4435131560    -0.0000000000
 ----------------------------------------------------------------
 Molecular Point Group                 Cs    NOp =  2
 Largest Abelian Subgroup              Cs    NOp =  2
 Nuclear Repulsion Energy =   262.2589480050 hartrees
 There are       28 alpha and       28 beta electrons
 Requested basis set is 6-311++G(d,p)
 There are 49 shells and 133 basis functions

 Total QAlloc Memory Limit   2000 MB
 Mega-Array Size       188 MB
 MEM_STATIC part       192 MB
 A cutoff of  1.0D-11 yielded   1089 shell pairs
 There are      8478 function pairs (      9144 Cartesian)
 Smallest overlap matrix eigenvalue = 6.30E-05

 Scale SEOQF with 1.000000e-01/1.000000e-01/1.000000e-01

 Standard Electronic Orientation quadrupole field applied
 Nucleus-field energy     =     0.0000000082 hartrees
 Guess from superposition of atomic densities
 Warning:  Energy on first SCF cycle will be non-variational
 SAD guess density has 56.000000 electrons

 -----------------------------------------------------------------------
  General SCF calculation program by
  Eric Jon Sundstrom, Paul Horn, Yuezhi Mao, Dmitri Zuev, Alec White,
  David Stuck, Shaama M.S., Shane Yost, Joonho Lee, David Small,
  Daniel Levine, Susi Lehtola, Hugh Burton, Evgeny Epifanovsky
 -----------------------------------------------------------------------
 Exchange:     0.2000 Hartree-Fock + 0.0800 Slater + 0.7200 B88
 Correlation:  0.1900 VWN1RPA + 0.8100 LYP
 Using SG-1 standard quadrature grid
 A restricted SCF calculation will be
 performed using DIIS
 SCF converges when DIIS error is below 1.0e-08
 ---------------------------------------
  Cycle       Energy         DIIS error
 ---------------------------------------
    1   -1097.9223432614      4.70e-02  
    2   -1097.0994197926      3.16e-03  
    3   -1097.0948606422      3.65e-03  
    4   -1097.1131063728      1.21e-03  
    5   -1097.1156742024      2.77e-04  
    6   -1097.1158186464      1.05e-04  
    7   -1097.1158382133      1.78e-05  
    8   -1097.1158386335      6.74e-06  
    9   -1097.1158387266      1.74e-06  
   10   -1097.1158387333      2.57e-07  
   11   -1097.1158387334      4.80e-08  
   12   -1097.1158387334      2.45e-08  
   13   -1097.1158387335      2.67e-09  Convergence criterion met
 ---------------------------------------
 SCF time:   CPU 15.28s  wall 16.00s 
 SCF   energy in the final basis set =    -1097.1158387335
 Total energy in the final basis set =    -1097.1158387335

 --------------------------------------------------------------
             Orbital Energies (a.u.) and Symmetries
 --------------------------------------------------------------

 Alpha MOs, Restricted
 -- Occupied --                  
-101.59 -101.59  -24.72  -10.31  -10.29   -9.50   -9.50   -7.27
  1 A'    2 A'    3 A'    4 A'    5 A'    6 A'    7 A'    8 A'                 
 -7.266  -7.257  -7.257  -7.256  -7.256  -1.261  -0.941  -0.861
  9 A'   10 A'    1 A"    2 A"   11 A'   12 A'   13 A'   14 A'                 
 -0.774  -0.620  -0.563  -0.534  -0.500  -0.466  -0.419  -0.418
 15 A'   16 A'   17 A'   18 A'    3 A"   19 A'   20 A'    4 A"                 
 -0.363  -0.351  -0.337  -0.272
 21 A'    5 A"   22 A'    6 A"                                                 
 -- Virtual --                   
 -0.032  -0.024  -0.016   0.007   0.025   0.042   0.055   0.064
  7 A"   23 A'   24 A'   25 A'   26 A'   27 A'    8 A"   28 A'                 
  0.072   0.087   0.088   0.091   0.117   0.124   0.129   0.135
 29 A'    9 A"   30 A'   10 A"   31 A'   32 A'   33 A'   34 A'                 
  0.142   0.145   0.192   0.202   0.229   0.245   0.270   0.293
 35 A'   11 A"   36 A'   37 A'   38 A'   39 A'   12 A"   40 A'                 
  0.330   0.346   0.368   0.414   0.424   0.431   0.448   0.456
 41 A'   42 A'   43 A'   44 A'   45 A'   13 A"   46 A'   47 A'                 
  0.466   0.474   0.521   0.541   0.552   0.620   0.669   0.711
 14 A"   48 A'   15 A"   49 A'   16 A"   50 A'   51 A'   17 A"                 
  0.735   0.756   0.826   0.838   0.840   0.880   0.888   0.896
 52 A'   53 A'   18 A"   19 A"   54 A'   55 A'   20 A"   56 A'                 
  0.909   0.919   0.992   1.051   1.113   1.180   1.197   1.210
 57 A'   58 A'   59 A'   60 A'   21 A"   61 A'   22 A"   62 A'                 
  1.347   1.359   1.415   1.476   1.504   1.590   1.645   1.774
 63 A'   23 A"   64 A'   24 A"   65 A'   66 A'   67 A'   68 A'                 
  1.779   1.907   1.912   1.969   2.118   2.223   2.223   2.258
 25 A"   69 A'   70 A'   26 A"   71 A'   27 A"   72 A'   28 A"                 
  2.266   2.348   2.446   2.490   2.614   2.633   2.652   2.805
 73 A'   74 A'   75 A'   76 A'   77 A'   29 A"   78 A'   30 A"                 
  3.074   3.155   3.302   3.749   3.760   3.788   3.963   4.086
 79 A'   80 A'   81 A'   82 A'   31 A"   83 A'   32 A"   84 A'                 
  4.787   6.259   6.340   6.643   9.699   9.762  23.412  24.111
 85 A'   33 A"   86 A'   87 A'   88 A'   89 A'   90 A'   91 A'                 
 25.767  25.805  25.836  25.892  26.355  26.401  66.730 215.680
 34 A"   35 A"   92 A'   93 A'   94 A'   95 A'   96 A'   97 A'                 
215.750
 98 A'                                                                         

 Beta MOs, Restricted
 -- Occupied --                  
-101.59 -101.59  -24.72  -10.31  -10.29   -9.50   -9.50   -7.27
  1 A'    2 A'    3 A'    4 A'    5 A'    6 A'    7 A'    8 A'                 
 -7.266  -7.257  -7.257  -7.256  -7.256  -1.261  -0.941  -0.861
  9 A'   10 A'    1 A"    2 A"   11 A'   12 A'   13 A'   14 A'                 
 -0.774  -0.620  -0.563  -0.534  -0.500  -0.466  -0.419  -0.418
 15 A'   16 A'   17 A'   18 A'    3 A"   19 A'   20 A'    4 A"                 
 -0.363  -0.351  -0.337  -0.272
 21 A'    5 A"   22 A'    6 A"                                                 
 -- Virtual --                   
 -0.032  -0.024  -0.016   0.007   0.025   0.042   0.055   0.064
  7 A"   23 A'   24 A'   25 A'   26 A'   27 A'    8 A"   28 A'                 
  0.072   0.087   0.088   0.091   0.117   0.124   0.129   0.135
 29 A'    9 A"   30 A'   10 A"   31 A'   32 A'   33 A'   34 A'                 
  0.142   0.145   0.192   0.202   0.229   0.245   0.270   0.293
 35 A'   11 A"   36 A'   37 A'   38 A'   39 A'   12 A"   40 A'                 
  0.330   0.346   0.368   0.414   0.424   0.431   0.448   0.456
 41 A'   42 A'   43 A'   44 A'   45 A'   13 A"   46 A'   47 A'                 
  0.466   0.474   0.521   0.541   0.552   0.620   0.669   0.711
 14 A"   48 A'   15 A"   49 A'   16 A"   50 A'   51 A'   17 A"                 
  0.735   0.756   0.826   0.838   0.840   0.880   0.888   0.896
 52 A'   53 A'   18 A"   19 A"   54 A'   55 A'   20 A"   56 A'                 
  0.909   0.919   0.992   1.051   1.113   1.180   1.197   1.210
 57 A'   58 A'   59 A'   60 A'   21 A"   61 A'   22 A"   62 A'                 
  1.347   1.359   1.415   1.476   1.504   1.590   1.645   1.774
 63 A'   23 A"   64 A'   24 A"   65 A'   66 A'   67 A'   68 A'                 
  1.779   1.907   1.912   1.969   2.118   2.223   2.223   2.258
 25 A"   69 A'   70 A'   26 A"   71 A'   27 A"   72 A'   28 A"                 
  2.266   2.348   2.446   2.490   2.614   2.633   2.652   2.805
 73 A'   74 A'   75 A'   76 A'   77 A'   29 A"   78 A'   30 A"                 
  3.074   3.155   3.302   3.749   3.760   3.788   3.963   4.086
 79 A'   80 A'   81 A'   82 A'   31 A"   83 A'   32 A"   84 A'                 
  4.787   6.259   6.340   6.643   9.699   9.762  23.412  24.111
 85 A'   33 A"   86 A'   87 A'   88 A'   89 A'   90 A'   91 A'                 
 25.767  25.805  25.836  25.892  26.355  26.401  66.730 215.680
 34 A"   35 A"   92 A'   93 A'   94 A'   95 A'   96 A'   97 A'                 
215.750
 98 A'                                                                         
 --------------------------------------------------------------

          Ground-State Mulliken Net Atomic Charges

     Atom                 Charge (a.u.)
  ----------------------------------------
      1 Cl                    0.382348
      2 C                    -0.118839
      3 C                    -0.643521
      4 H                     0.179124
      5 F                    -0.109723
      6 Cl                    0.310610
  ----------------------------------------
  Sum of atomic charges =     0.000000

 -----------------------------------------------------------------
                    Cartesian Multipole Moments
 -----------------------------------------------------------------
    Charge (ESU x 10^10)
                 0.0000
    Dipole Moment (Debye)
         X      -0.5390      Y       1.1251      Z       0.0000
       Tot       1.2475
    Quadrupole Moments (Debye-Ang)
        XX     -44.6124     XY      -0.4846     YY     -38.0710
        XZ      -0.0000     YZ       0.0000     ZZ     -42.5414
    Octopole Moments (Debye-Ang^2)
       XXX      -2.7168    XXY      -1.2737    XYY       5.9542
       YYY       5.6956    XXZ       0.0000    XYZ       0.0000
       YYZ       0.0000    XZZ       3.7500    YZZ       0.5123
       ZZZ       0.0000
    Hexadecapole Moments (Debye-Ang^3)
      XXXX    -447.6872   XXXY      -3.8881   XXYY    -130.2099
      XYYY       6.9774   YYYY    -285.9044   XXXZ      -0.0000
      XXYZ       0.0000   XYYZ      -0.0000   YYYZ       0.0000
      XXZZ     -84.5507   XYZZ       3.3822   YYZZ     -63.1511
      XZZZ      -0.0000   YZZZ       0.0000   ZZZZ     -46.9720
 -----------------------------------------------------------------
 Calculating analytic gradient of the SCF energy
 Gradient of SCF Energy
            1           2           3           4           5           6
    1   0.0004389  -0.0001096  -0.0002152   0.0001086  -0.0001359  -0.0000868
    2   0.0000821  -0.0003191   0.0000002   0.0000719  -0.0000048   0.0001698
    3  -0.0000000   0.0000000  -0.0000000   0.0000000  -0.0000000  -0.0000000
 Max gradient component =       4.389E-04
 RMS gradient           =       1.548E-04
 Gradient time:  CPU 4.00 s  wall 4.00 s
 Geometry Optimization Parameters
   NAtoms,    NIC,     NZ,  NCons,   NDum,   NFix, NCnnct, MaxDiis
        6      27       6       0       0       0       0       0


** GEOMETRY OPTIMIZATION IN DELOCALIZED INTERNAL COORDINATES **
   Searching for a Minimum

   Optimization Cycle:   1

                       Coordinates (Angstroms)
     ATOM                X               Y               Z
      1  Cl        0.4098245943   -1.5219331076    0.0000000000
      2  C        -0.0850729686    0.1339948172    0.0000000000
      3  C         0.7772663745    1.1458183635    0.0000000000
      4  H         0.4902007293    2.1879236959    0.0000000000
      5  F         2.1017926047    0.9407040440    0.0000000000
      6  Cl       -1.7956772183    0.4435131560    0.0000000000
   Point Group: cs    Number of degrees of freedom:     9


   Energy is  -1097.115838733


 Attempting to Generate Delocalized Internal Coordinates

  9 Hessian modes will be used to form the next step
  Hessian Eigenvalues:
     0.160000    0.220000    0.250000    0.250000    0.316406    0.326888
     0.358833    0.571347    0.596376

 Minimum Search - Taking Simple RFO Step
 Searching for Lamda that Minimizes Along All modes
 Value Taken    Lamda =  -0.00000400
 Step Taken.  Stepsize is  0.004143

                             Maximum     Tolerance    Cnvgd?
         Gradient           0.000617      0.000300      NO
         Displacement       0.002394      0.001200      NO
         Energy change     *********      0.000001      NO


 New Cartesian Coordinates Obtained by Inverse Iteration

 Displacement from previous Coordinates is:  0.007869
 ----------------------------------------------------------------
             Standard Nuclear Orientation (Angstroms)
    I     Atom           X                Y                Z
 ----------------------------------------------------------------
    1      Cl      0.4070479759    -1.5228597149     0.0000000000
    2      C      -0.0842818096     0.1340855067     0.0000000000
    3      C       0.7781459471     1.1459644773     0.0000000000
    4      H       0.4891960343     2.1875243387     0.0000000000
    5      F       2.1030315645     0.9425306111     0.0000000000
    6      Cl     -1.7948055962     0.4427757502     0.0000000000
 ----------------------------------------------------------------
 Molecular Point Group                 Cs    NOp =  2
 Largest Abelian Subgroup              Cs    NOp =  2
 Nuclear Repulsion Energy =   262.2443623258 hartrees
 There are       28 alpha and       28 beta electrons
 Applying Cartesian multipole field
    Component          Value
    ---------          -----
     (2,0,0)        1.00000E-11
     (0,2,0)        2.00000E-11
     (0,0,2)       -3.00000E-11
 Nucleus-field energy     =     0.0000000082 hartrees
 Requested basis set is 6-311++G(d,p)
 There are 49 shells and 133 basis functions
 A cutoff of  1.0D-11 yielded   1089 shell pairs
 There are      8478 function pairs (      9144 Cartesian)
 Smallest overlap matrix eigenvalue = 6.26E-05
 Guess MOs from SCF MO coefficient file

 -----------------------------------------------------------------------
  General SCF calculation program by
  Eric Jon Sundstrom, Paul Horn, Yuezhi Mao, Dmitri Zuev, Alec White,
  David Stuck, Shaama M.S., Shane Yost, Joonho Lee, David Small,
  Daniel Levine, Susi Lehtola, Hugh Burton, Evgeny Epifanovsky
 -----------------------------------------------------------------------
 Exchange:     0.2000 Hartree-Fock + 0.0800 Slater + 0.7200 B88
 Correlation:  0.1900 VWN1RPA + 0.8100 LYP
 Using SG-1 standard quadrature grid
 A restricted SCF calculation will be
 performed using DIIS
 SCF converges when DIIS error is below 1.0e-08
 ---------------------------------------
  Cycle       Energy         DIIS error
 ---------------------------------------
    1   -1097.1158375951      3.12e-05  
    2   -1097.1158409160      5.81e-06  
    3   -1097.1158408662      7.90e-06  
    4   -1097.1158409939      2.12e-06  
    5   -1097.1158410030      4.19e-07  
    6   -1097.1158410032      2.08e-07  
    7   -1097.1158410033      2.68e-08  
    8   -1097.1158410033      9.65e-09  Convergence criterion met
 ---------------------------------------
 SCF time:   CPU 9.66s  wall 9.00s 
 SCF   energy in the final basis set =    -1097.1158410033
 Total energy in the final basis set =    -1097.1158410033

 --------------------------------------------------------------
             Orbital Energies (a.u.) and Symmetries
 --------------------------------------------------------------

 Alpha MOs, Restricted
 -- Occupied --                  
-101.59 -101.59  -24.72  -10.31  -10.29   -9.50   -9.50   -7.27
  1 A'    2 A'    3 A'    4 A'    5 A'    6 A'    7 A'    8 A'                 
 -7.266  -7.257  -7.257  -7.256  -7.256  -1.261  -0.941  -0.861
  9 A'   10 A'    1 A"    2 A"   11 A'   12 A'   13 A'   14 A'                 
 -0.774  -0.620  -0.563  -0.534  -0.500  -0.466  -0.419  -0.419
 15 A'   16 A'   17 A'   18 A'    3 A"   19 A'   20 A'    4 A"                 
 -0.363  -0.351  -0.337  -0.272
 21 A'    5 A"   22 A'    6 A"                                                 
 -- Virtual --                   
 -0.032  -0.024  -0.016   0.007   0.025   0.042   0.055   0.064
  7 A"   23 A'   24 A'   25 A'   26 A'   27 A'    8 A"   28 A'                 
  0.072   0.087   0.088   0.091   0.117   0.124   0.129   0.135
 29 A'    9 A"   30 A'   10 A"   31 A'   32 A'   33 A'   34 A'                 
  0.142   0.145   0.192   0.202   0.229   0.245   0.270   0.293
 35 A'   11 A"   36 A'   37 A'   38 A'   39 A'   12 A"   40 A'                 
  0.330   0.346   0.368   0.414   0.424   0.431   0.448   0.457
 41 A'   42 A'   43 A'   44 A'   45 A'   13 A"   46 A'   47 A'                 
  0.466   0.474   0.521   0.541   0.552   0.620   0.669   0.711
 14 A"   48 A'   15 A"   49 A'   16 A"   50 A'   51 A'   17 A"                 
  0.735   0.756   0.826   0.838   0.839   0.880   0.888   0.896
 52 A'   53 A'   18 A"   19 A"   54 A'   55 A'   20 A"   56 A'                 
  0.909   0.919   0.992   1.052   1.113   1.180   1.197   1.210
 57 A'   58 A'   59 A'   60 A'   21 A"   61 A'   22 A"   62 A'                 
  1.347   1.359   1.415   1.476   1.503   1.589   1.645   1.773
 63 A'   23 A"   64 A'   24 A"   65 A'   66 A'   67 A'   68 A'                 
  1.780   1.907   1.912   1.969   2.118   2.223   2.223   2.258
 25 A"   69 A'   70 A'   26 A"   71 A'   27 A"   72 A'   28 A"                 
  2.265   2.349   2.447   2.490   2.613   2.633   2.652   2.805
 73 A'   74 A'   75 A'   76 A'   77 A'   29 A"   78 A'   30 A"                 
  3.074   3.154   3.303   3.750   3.760   3.788   3.962   4.086
 79 A'   80 A'   81 A'   82 A'   31 A"   83 A'   32 A"   84 A'                 
  4.787   6.259   6.340   6.643   9.698   9.762  23.412  24.110
 85 A'   33 A"   86 A'   87 A'   88 A'   89 A'   90 A'   91 A'                 
 25.767  25.805  25.837  25.893  26.355  26.401  66.730 215.680
 34 A"   35 A"   92 A'   93 A'   94 A'   95 A'   96 A'   97 A'                 
215.750
 98 A'                                                                         

 Beta MOs, Restricted
 -- Occupied --                  
-101.59 -101.59  -24.72  -10.31  -10.29   -9.50   -9.50   -7.27
  1 A'    2 A'    3 A'    4 A'    5 A'    6 A'    7 A'    8 A'                 
 -7.266  -7.257  -7.257  -7.256  -7.256  -1.261  -0.941  -0.861
  9 A'   10 A'    1 A"    2 A"   11 A'   12 A'   13 A'   14 A'                 
 -0.774  -0.620  -0.563  -0.534  -0.500  -0.466  -0.419  -0.419
 15 A'   16 A'   17 A'   18 A'    3 A"   19 A'   20 A'    4 A"                 
 -0.363  -0.351  -0.337  -0.272
 21 A'    5 A"   22 A'    6 A"                                                 
 -- Virtual --                   
 -0.032  -0.024  -0.016   0.007   0.025   0.042   0.055   0.064
  7 A"   23 A'   24 A'   25 A'   26 A'   27 A'    8 A"   28 A'                 
  0.072   0.087   0.088   0.091   0.117   0.124   0.129   0.135
 29 A'    9 A"   30 A'   10 A"   31 A'   32 A'   33 A'   34 A'                 
  0.142   0.145   0.192   0.202   0.229   0.245   0.270   0.293
 35 A'   11 A"   36 A'   37 A'   38 A'   39 A'   12 A"   40 A'                 
  0.330   0.346   0.368   0.414   0.424   0.431   0.448   0.457
 41 A'   42 A'   43 A'   44 A'   45 A'   13 A"   46 A'   47 A'                 
  0.466   0.474   0.521   0.541   0.552   0.620   0.669   0.711
 14 A"   48 A'   15 A"   49 A'   16 A"   50 A'   51 A'   17 A"                 
  0.735   0.756   0.826   0.838   0.839   0.880   0.888   0.896
 52 A'   53 A'   18 A"   19 A"   54 A'   55 A'   20 A"   56 A'                 
  0.909   0.919   0.992   1.052   1.113   1.180   1.197   1.210
 57 A'   58 A'   59 A'   60 A'   21 A"   61 A'   22 A"   62 A'                 
  1.347   1.359   1.415   1.476   1.503   1.589   1.645   1.773
 63 A'   23 A"   64 A'   24 A"   65 A'   66 A'   67 A'   68 A'                 
  1.780   1.907   1.912   1.969   2.118   2.223   2.223   2.258
 25 A"   69 A'   70 A'   26 A"   71 A'   27 A"   72 A'   28 A"                 
  2.265   2.349   2.447   2.490   2.613   2.633   2.652   2.805
 73 A'   74 A'   75 A'   76 A'   77 A'   29 A"   78 A'   30 A"                 
  3.074   3.154   3.303   3.750   3.760   3.788   3.962   4.086
 79 A'   80 A'   81 A'   82 A'   31 A"   83 A'   32 A"   84 A'                 
  4.787   6.259   6.340   6.643   9.698   9.762  23.412  24.110
 85 A'   33 A"   86 A'   87 A'   88 A'   89 A'   90 A'   91 A'                 
 25.767  25.805  25.837  25.893  26.355  26.401  66.730 215.680
 34 A"   35 A"   92 A'   93 A'   94 A'   95 A'   96 A'   97 A'                 
215.750
 98 A'                                                                         
 --------------------------------------------------------------

          Ground-State Mulliken Net Atomic Charges

     Atom                 Charge (a.u.)
  ----------------------------------------
      1 Cl                    0.382661
      2 C                    -0.117118
      3 C                    -0.644853
      4 H                     0.179022
      5 F                    -0.109954
      6 Cl                    0.310243
  ----------------------------------------
  Sum of atomic charges =     0.000000

 -----------------------------------------------------------------
                    Cartesian Multipole Moments
 -----------------------------------------------------------------
    Charge (ESU x 10^10)
                 0.0000
    Dipole Moment (Debye)
         X      -0.5398      Y       1.1229      Z      -0.0000
       Tot       1.2459
    Quadrupole Moments (Debye-Ang)
        XX     -44.6170     XY      -0.4832     YY     -38.0747
        XZ       0.0000     YZ      -0.0000     ZZ     -42.5415
    Octopole Moments (Debye-Ang^2)
       XXX      -2.6985    XXY      -1.2705    XYY       5.9408
       YYY       5.7012    XXZ      -0.0000    XYZ       0.0000
       YYZ      -0.0000    XZZ       3.7588    YZZ       0.5228
       ZZZ      -0.0000
    Hexadecapole Moments (Debye-Ang^3)
      XXXX    -447.5104   XXXY      -4.1602   XXYY    -130.2774
      XYYY       6.7003   YYYY    -286.1446   XXXZ       0.0000
      XXYZ      -0.0000   XYYZ       0.0000   YYYZ      -0.0000
      XXZZ     -84.5125   XYZZ       3.2824   YYZZ     -63.1961
      XZZZ       0.0000   YZZZ      -0.0000   ZZZZ     -46.9725
 -----------------------------------------------------------------
 Calculating analytic gradient of the SCF energy
 Gradient of SCF Energy
            1           2           3           4           5           6
    1   0.0001267  -0.0001514  -0.0001162   0.0000054   0.0000744   0.0000610
    2   0.0000491  -0.0001615   0.0000888   0.0000103   0.0000812  -0.0000680
    3  -0.0000000   0.0000000  -0.0000000  -0.0000000   0.0000000   0.0000000
 Max gradient component =       1.615E-04
 RMS gradient           =       7.798E-05
 Gradient time:  CPU 4.08 s  wall 4.08 s
 Geometry Optimization Parameters
   NAtoms,    NIC,     NZ,  NCons,   NDum,   NFix, NCnnct, MaxDiis
        6      27       6       0       0       0       0       0

 Cartesian Hessian Update
 Hessian Updated using BFGS Update


** GEOMETRY OPTIMIZATION IN DELOCALIZED INTERNAL COORDINATES **
   Searching for a Minimum

   Optimization Cycle:   2

                       Coordinates (Angstroms)
     ATOM                X               Y               Z
      1  Cl        0.4070479759   -1.5228597149    0.0000000000
      2  C        -0.0842818096    0.1340855067    0.0000000000
      3  C         0.7781459471    1.1459644773    0.0000000000
      4  H         0.4891960343    2.1875243387    0.0000000000
      5  F         2.1030315645    0.9425306111    0.0000000000
      6  Cl       -1.7948055962    0.4427757502    0.0000000000
   Point Group: cs    Number of degrees of freedom:     9


   Energy is  -1097.115841003

 Hessian Updated using BFGS Update

  9 Hessian modes will be used to form the next step
  Hessian Eigenvalues:
     0.142731    0.220173    0.226990    0.250636    0.321599    0.329233
     0.359197    0.577070    0.612953

 Minimum Search - Taking Simple RFO Step
 Searching for Lamda that Minimizes Along All modes
 Value Taken    Lamda =   0.00000000
 Step Taken.  Stepsize is  0.001101

                             Maximum     Tolerance    Cnvgd?
         Gradient           0.000146      0.000300     YES
         Displacement       0.000656      0.001200     YES
         Energy change     -0.000002      0.000001      NO


                       Distance Matrix (Angstroms)
             Cl(  1)   C (  2)   C (  3)   H (  4)   F (  5)
   C (  2)  1.728257
   C (  3)  2.694501  1.329542
   H (  4)  3.711293  2.132015  1.080897
   F (  5)  2.992409  2.331936  1.340413  2.038253
   Cl(  6)  2.951590  1.738155  2.667312  2.874163  3.929744

 Final energy is   -1097.1158410033295     


 ******************************
 **  OPTIMIZATION CONVERGED  **
 ******************************

                       Coordinates (Angstroms)
     ATOM                X               Y               Z
      1  Cl        0.4070479759   -1.5228597149    0.0000000000
      2  C        -0.0842818096    0.1340855067    0.0000000000
      3  C         0.7781459471    1.1459644773    0.0000000000
      4  H         0.4891960343    2.1875243387    0.0000000000
      5  F         2.1030315645    0.9425306111    0.0000000000
      6  Cl       -1.7948055962    0.4427757502    0.0000000000

Z-matrix Print:
$molecule
0 1
Cl
C  1 1.728257
C  2 1.329542 1 123.042399
H  3 1.080897 2 124.053839 1 -180.000000 0
F  3 1.340413 2 121.711576 1 -0.000000 0
Cl 2 1.738155 1 116.746334 3 -180.000000 0
$end


 --------------------------------------------------------------
             Orbital Energies (a.u.) and Symmetries
 --------------------------------------------------------------

 Alpha MOs, Restricted
 -- Occupied --                  
-101.59 -101.59  -24.72  -10.31  -10.29   -9.50   -9.50   -7.27
  1 A'    2 A'    3 A'    4 A'    5 A'    6 A'    7 A'    8 A'                 
 -7.266  -7.257  -7.257  -7.256  -7.256  -1.261  -0.941  -0.861
  9 A'   10 A'    1 A"    2 A"   11 A'   12 A'   13 A'   14 A'                 
 -0.774  -0.620  -0.563  -0.534  -0.500  -0.466  -0.419  -0.419
 15 A'   16 A'   17 A'   18 A'    3 A"   19 A'   20 A'    4 A"                 
 -0.363  -0.351  -0.337  -0.272
 21 A'    5 A"   22 A'    6 A"                                                 
 -- Virtual --                   
 -0.032  -0.024  -0.016   0.007   0.025   0.042   0.055   0.064
  7 A"   23 A'   24 A'   25 A'   26 A'   27 A'    8 A"   28 A'                 
  0.072   0.087   0.088   0.091   0.117   0.124   0.129   0.135
 29 A'    9 A"   30 A'   10 A"   31 A'   32 A'   33 A'   34 A'                 
  0.142   0.145   0.192   0.202   0.229   0.245   0.270   0.293
 35 A'   11 A"   36 A'   37 A'   38 A'   39 A'   12 A"   40 A'                 
  0.330   0.346   0.368   0.414   0.424   0.431   0.448   0.457
 41 A'   42 A'   43 A'   44 A'   45 A'   13 A"   46 A'   47 A'                 
  0.466   0.474   0.521   0.541   0.552   0.620   0.669   0.711
 14 A"   48 A'   15 A"   49 A'   16 A"   50 A'   51 A'   17 A"                 
  0.735   0.756   0.826   0.838   0.839   0.880   0.888   0.896
 52 A'   53 A'   18 A"   19 A"   54 A'   55 A'   20 A"   56 A'                 
  0.909   0.919   0.992   1.052   1.113   1.180   1.197   1.210
 57 A'   58 A'   59 A'   60 A'   21 A"   61 A'   22 A"   62 A'                 
  1.347   1.359   1.415   1.476   1.503   1.589   1.645   1.773
 63 A'   23 A"   64 A'   24 A"   65 A'   66 A'   67 A'   68 A'                 
  1.780   1.907   1.912   1.969   2.118   2.223   2.223   2.258
 25 A"   69 A'   70 A'   26 A"   71 A'   27 A"   72 A'   28 A"                 
  2.265   2.349   2.447   2.490   2.613   2.633   2.652   2.805
 73 A'   74 A'   75 A'   76 A'   77 A'   29 A"   78 A'   30 A"                 
  3.074   3.154   3.303   3.750   3.760   3.788   3.962   4.086
 79 A'   80 A'   81 A'   82 A'   31 A"   83 A'   32 A"   84 A'                 
  4.787   6.259   6.340   6.643   9.698   9.762  23.412  24.110
 85 A'   33 A"   86 A'   87 A'   88 A'   89 A'   90 A'   91 A'                 
 25.767  25.805  25.837  25.893  26.355  26.401  66.730 215.680
 34 A"   35 A"   92 A'   93 A'   94 A'   95 A'   96 A'   97 A'                 
215.750
 98 A'                                                                         

 Beta MOs, Restricted
 -- Occupied --                  
-101.59 -101.59  -24.72  -10.31  -10.29   -9.50   -9.50   -7.27
  1 A'    2 A'    3 A'    4 A'    5 A'    6 A'    7 A'    8 A'                 
 -7.266  -7.257  -7.257  -7.256  -7.256  -1.261  -0.941  -0.861
  9 A'   10 A'    1 A"    2 A"   11 A'   12 A'   13 A'   14 A'                 
 -0.774  -0.620  -0.563  -0.534  -0.500  -0.466  -0.419  -0.419
 15 A'   16 A'   17 A'   18 A'    3 A"   19 A'   20 A'    4 A"                 
 -0.363  -0.351  -0.337  -0.272
 21 A'    5 A"   22 A'    6 A"                                                 
 -- Virtual --                   
 -0.032  -0.024  -0.016   0.007   0.025   0.042   0.055   0.064
  7 A"   23 A'   24 A'   25 A'   26 A'   27 A'    8 A"   28 A'                 
  0.072   0.087   0.088   0.091   0.117   0.124   0.129   0.135
 29 A'    9 A"   30 A'   10 A"   31 A'   32 A'   33 A'   34 A'                 
  0.142   0.145   0.192   0.202   0.229   0.245   0.270   0.293
 35 A'   11 A"   36 A'   37 A'   38 A'   39 A'   12 A"   40 A'                 
  0.330   0.346   0.368   0.414   0.424   0.431   0.448   0.457
 41 A'   42 A'   43 A'   44 A'   45 A'   13 A"   46 A'   47 A'                 
  0.466   0.474   0.521   0.541   0.552   0.620   0.669   0.711
 14 A"   48 A'   15 A"   49 A'   16 A"   50 A'   51 A'   17 A"                 
  0.735   0.756   0.826   0.838   0.839   0.880   0.888   0.896
 52 A'   53 A'   18 A"   19 A"   54 A'   55 A'   20 A"   56 A'                 
  0.909   0.919   0.992   1.052   1.113   1.180   1.197   1.210
 57 A'   58 A'   59 A'   60 A'   21 A"   61 A'   22 A"   62 A'                 
  1.347   1.359   1.415   1.476   1.503   1.589   1.645   1.773
 63 A'   23 A"   64 A'   24 A"   65 A'   66 A'   67 A'   68 A'                 
  1.780   1.907   1.912   1.969   2.118   2.223   2.223   2.258
 25 A"   69 A'   70 A'   26 A"   71 A'   27 A"   72 A'   28 A"                 
  2.265   2.349   2.447   2.490   2.613   2.633   2.652   2.805
 73 A'   74 A'   75 A'   76 A'   77 A'   29 A"   78 A'   30 A"                 
  3.074   3.154   3.303   3.750   3.760   3.788   3.962   4.086
 79 A'   80 A'   81 A'   82 A'   31 A"   83 A'   32 A"   84 A'                 
  4.787   6.259   6.340   6.643   9.698   9.762  23.412  24.110
 85 A'   33 A"   86 A'   87 A'   88 A'   89 A'   90 A'   91 A'                 
 25.767  25.805  25.837  25.893  26.355  26.401  66.730 215.680
 34 A"   35 A"   92 A'   93 A'   94 A'   95 A'   96 A'   97 A'                 
215.750
 98 A'                                                                         
 --------------------------------------------------------------

          Ground-State Mulliken Net Atomic Charges

     Atom                 Charge (a.u.)
  ----------------------------------------
      1 Cl                    0.382661
      2 C                    -0.117118
      3 C                    -0.644853
      4 H                     0.179022
      5 F                    -0.109954
      6 Cl                    0.310243
  ----------------------------------------
  Sum of atomic charges =     0.000000

 -----------------------------------------------------------------
                    Cartesian Multipole Moments
 -----------------------------------------------------------------
    Charge (ESU x 10^10)
                 0.0000
    Dipole Moment (Debye)
         X      -0.5398      Y       1.1229      Z      -0.0000
       Tot       1.2459
    Quadrupole Moments (Debye-Ang)
        XX     -44.6170     XY      -0.4832     YY     -38.0747
        XZ       0.0000     YZ      -0.0000     ZZ     -42.5415
    Octopole Moments (Debye-Ang^2)
       XXX      -2.6985    XXY      -1.2705    XYY       5.9408
       YYY       5.7012    XXZ      -0.0000    XYZ       0.0000
       YYZ      -0.0000    XZZ       3.7588    YZZ       0.5228
       ZZZ      -0.0000
    Hexadecapole Moments (Debye-Ang^3)
      XXXX    -447.5104   XXXY      -4.1602   XXYY    -130.2774
      XYYY       6.7003   YYYY    -286.1446   XXXZ       0.0000
      XXYZ      -0.0000   XYYZ       0.0000   YYYZ      -0.0000
      XXZZ     -84.5125   XYZZ       3.2824   YYZZ     -63.1961
      XZZZ       0.0000   YZZZ      -0.0000   ZZZZ     -46.9725
 -----------------------------------------------------------------
Archival summary:
1\1\TWL01\OPT\ProcedureUnspecified\BasisUnspecified\l2121\taweetha\TueAug2822:26:462018TueAug2822:26:462018\0\\#,OPT,ProcedureUnspecified,BasisUnspecified,\\0,1\Cl\C,1,1.72826\C,2,1.32954,1,123.042\H,3,1.0809,2,124.054,1,-180,0\F,3,1.34041,2,121.712,1,-0,0\Cl,2,1.73815,1,116.746,3,-180,0\\\@

 Total job time:  33.36s(wall), 33.14s(cpu) 
 Tue Aug 28 22:26:46 2018

        *************************************************************
        *                                                           *
        *  Thank you very much for using Q-Chem.  Have a nice day.  *
        *                                                           *
        *************************************************************


 
User input: 2 of 2 
 
Q-Chem Developer Version!
                  Welcome to Q-Chem
     A Quantum Leap Into The Future Of Chemistry


 Q-Chem 5.1, Q-Chem, Inc., Pleasanton, CA (2018)

 Yihan Shao,  Zhengting Gan,  E. Epifanovsky,  A. T. B. Gilbert,  M. Wormit,  
 J. Kussmann,  A. W. Lange,  A. Behn,  Jia Deng,  Xintian Feng,  D. Ghosh,  
 M. Goldey,  P. R. Horn,  L. D. Jacobson,  I. Kaliman,  T. Kus,  A. Landau,  
 Jie Liu,  E. I. Proynov,  R. M. Richard,  R. P. Steele,  E. J. Sundstrom,  
 H. L. Woodcock III,  P. M. Zimmerman,  D. Zuev,  B. Albrecht,  E. Alguire,  
 S. A. Baeppler,  D. Barton,  Z. Benda,  Y. A. Bernard,  E. J. Berquist,  
 K. B. Bravaya,  H. Burton,  D. Casanova,  Chun-Min Chang,  Yunqing Chen,  
 A. Chien,  K. D. Closser,  M. P. Coons,  S. Coriani,  S. Dasgupta,  
 A. L. Dempwolff,  M. Diedenhofen,  Hainam Do,  R. G. Edgar,  Po-Tung Fang,  
 S. Faraji,  S. Fatehi,  Qingguo Feng,  K. D. Fenk,  J. Fosso-Tande,  
 Qinghui Ge,  A. Ghysels,  G. Gidofalvi,  J. Gomes,  J. Gonthier,  A. Gunina,  
 D. Hait,  M. W. D. Hanson-Heine,  P. H. P. Harbach,  A. W. Hauser,  
 J. E. Herr,  E. G. Hohenstein,  Z. C. Holden,  Kerwin Hui,  B. C. Huynh,  
 T.-C. Jagau,  Hyunjun Ji,  B. Kaduk,  K. Khistyaev,  Jaehoon Kim,  
 P. Klunzinger,  K. Koh,  D. Kosenkov,  L. Koulias,  T. Kowalczyk,  
 C. M. Krauter,  A. Kunitsa,  Ka Un Lao,  A. Laurent,  K. V. Lawler,  
 Joonho Lee,  D. Lefrancois,  S. Lehtola,  D. S. Levine,  Yi-Pei Li,  
 You-Sheng Lin,  Fenglai Liu,  E. Livshits,  A. Luenser,  P. Manohar,  
 E. Mansoor,  S. F. Manzer,  Shan-Ping Mao,  Yuezhi Mao,  N. Mardirossian,  
 A. V. Marenich,  T. Markovich,  L. A. Martinez-Martinez,  S. A. Maurer,  
 N. J. Mayhall,  S. C. McKenzie,  J.-M. Mewes,  A. F. Morrison,  
 J. W. Mullinax,  K. Nanda,  T. S. Nguyen-Beck,  R. Olivares-Amaya,  
 J. A. Parkhill,  T. M. Perrine,  F. Plasser,  P. Pokhilko,  S. Prager,  
 A. Prociuk,  E. Ramos,  D. R. Rehn,  F. Rob,  M. Schneider,  N. Sergueev,  
 S. M. Sharada,  S. Sharma,  D. W. Small,  T. Stauch,  T. Stein,  
 Yu-Chuan Su,  A. J. W. Thom,  A. Tkatchenko,  T. Tsuchimochi,  N. M. Tubman,  
 L. Vogt,  M. L. Vidal,  O. Vydrov,  M. A. Watson,  J. Wenzel,  
 M. de Wergifosse,  T. A. Wesolowski,  A. White,  J. Witte,  A. Yamada,  
 Jun Yang,  K. Yao,  S. Yeganeh,  S. R. Yost,  Zhi-Qiang You,  A. Zech,  
 Igor Ying Zhang,  Xing Zhang,  Yan Zhao,  Ying Zhu,  B. R. Brooks,  
 G. K. L. Chan,  C. J. Cramer,  M. S. Gordon,  W. J. Hehre,  A. Klamt,  
 M. W. Schmidt,  C. D. Sherrill,  D. G. Truhlar,  A. Aspuru-Guzik,  R. Baer,  
 A. T. Bell,  N. A. Besley,  Jeng-Da Chai,  A. E. DePrince, III,  
 R. A. DiStasio Jr.,  A. Dreuw,  B. D. Dunietz,  T. R. Furlani,  
 Chao-Ping Hsu,  Yousung Jung,  Jing Kong,  D. S. Lambrecht,  WanZhen Liang,  
 C. Ochsenfeld,  V. A. Rassolov,  L. V. Slipchenko,  J. E. Subotnik,  
 T. Van Voorhis,  J. M. Herbert,  A. I. Krylov,  P. M. W. Gill,  M. Head-Gordon

 Contributors to earlier versions of Q-Chem not listed above: 
 R. D. Adamson,  B. Austin,  J. Baker,  G. J. O. Beran,  K. Brandhorst,  
 S. T. Brown,  E. F. C. Byrd,  A. K. Chakraborty,  C.-L. Cheng,  
 Siu Hung Chien,  D. M. Chipman,  D. L. Crittenden,  H. Dachsel,  
 R. J. Doerksen,  A. D. Dutoi,  L. Fusti-Molnar,  W. A. Goddard III,  
 A. Golubeva-Zadorozhnaya,  S. R. Gwaltney,  G. Hawkins,  A. Heyden,  
 S. Hirata,  G. Kedziora,  F. J. Keil,  C. Kelley,  Jihan Kim,  R. A. King,  
 R. Z. Khaliullin,  P. P. Korambath,  W. Kurlancheek,  A. M. Lee,  M. S. Lee,  
 S. V. Levchenko,  Ching Yeh Lin,  D. Liotard,  R. C. Lochan,  I. Lotan,  
 P. E. Maslen,  N. Nair,  D. P. O'Neill,  D. Neuhauser,  E. Neuscamman,  
 C. M. Oana,  R. Olson,  B. Peters,  R. Peverati,  P. A. Pieniazek,  
 Y. M. Rhee,  J. Ritchie,  M. A. Rohrdanz,  E. Rosta,  N. J. Russ,  
 H. F. Schaefer III,  N. E. Schultz,  N. Shenvi,  A. C. Simmonett,  A. Sodt,  
 D. Stuck,  K. S. Thanthiriwatte,  V. Vanovschi,  Tao Wang,  A. Warshel,  
 C. F. Williams,  Q. Wu,  X. Xu,  W. Zhang

 Please cite Q-Chem as follows:
 Y. Shao et al., Mol. Phys. 113, 184-215 (2015)
 DOI: 10.1080/00268976.2014.952696

 Q-Chem 5.1.1 for Intel X86 EM64T Linux

 Parts of Q-Chem use Armadillo 8.300.2 (Tropical Shenanigans).
 http://arma.sourceforge.net/

 Q-Chem begins on Tue Aug 28 22:26:46 2018  

Host: 
0

     Scratch files written to /scratch/taweetham/qchem26866//
The previous job contains 0 fragments, simply inherited here
Input Ideriv = 2
Curr. Ideriv = -1
Max.  Ideriv = 2

Checking the input file for inconsistencies... 	...done.

--------------------------------------------------------------
User input:
--------------------------------------------------------------

$molecule
read
$end

$rem
   SCF_GUESS 	READ
   JOB_TYPE 	FREQUENCY
   BASIS 	6-311++G**
   EXCHANGE 	B3LYP	
   SET_ITER 100

   SET_CONV 5
$end


--------------------------------------------------------------
 ----------------------------------------------------------------
             Standard Nuclear Orientation (Angstroms)
    I     Atom           X                Y                Z
 ----------------------------------------------------------------
    1      Cl      0.4014390631    -1.5242129791     0.0000000000
    2      C      -0.0835494730     0.1345994110     0.0000000000
    3      C       0.7827423142     1.1431722769    -0.0000000000
    4      H       0.4977783808     2.1858297248    -0.0000000000
    5      F       2.1068401252     0.9346723394    -0.0000000000
    6      Cl     -1.7928800369     0.4498299845     0.0000000000
 ----------------------------------------------------------------
 Molecular Point Group                 Cs    NOp =  2
 Largest Abelian Subgroup              Cs    NOp =  2
 Nuclear Repulsion Energy =   262.2443623258 hartrees
 There are       28 alpha and       28 beta electrons
 Requested basis set is 6-311++G(d,p)
 There are 49 shells and 133 basis functions

 Total QAlloc Memory Limit   2000 MB
 Mega-Array Size       188 MB
 MEM_STATIC part       192 MB

                       Distance Matrix (Angstroms)
             Cl(  1)   C (  2)   C (  3)   H (  4)   F (  5)
   C (  2)  1.728257
   C (  3)  2.694501  1.329542
   H (  4)  3.711293  2.132015  1.080897
   F (  5)  2.992409  2.331936  1.340413  2.038253
   Cl(  6)  2.951590  1.738155  2.667312  2.874163  3.929744

 A cutoff of  1.0D-11 yielded   1089 shell pairs
 There are      8478 function pairs (      9144 Cartesian)
 Smallest overlap matrix eigenvalue = 6.26E-05
 Guess MOs from SCF MO coefficient file

 -----------------------------------------------------------------------
  General SCF calculation program by
  Eric Jon Sundstrom, Paul Horn, Yuezhi Mao, Dmitri Zuev, Alec White,
  David Stuck, Shaama M.S., Shane Yost, Joonho Lee, David Small,
  Daniel Levine, Susi Lehtola, Hugh Burton, Evgeny Epifanovsky
 -----------------------------------------------------------------------
 Exchange:     0.2000 Hartree-Fock + 0.0800 Slater + 0.7200 B88
 Correlation:  0.1900 VWN1RPA + 0.8100 LYP
 Using SG-1 standard quadrature grid
 A restricted SCF calculation will be
 performed using DIIS
 SCF converges when DIIS error is below 1.0e-08
 ---------------------------------------
  Cycle       Energy         DIIS error
 ---------------------------------------
    1   -1097.1158139912      1.04e-04  
    2   -1097.1158453578      9.89e-06  
    3   -1097.1158455024      9.63e-06  
    4   -1097.1158456172      2.72e-06  
    5   -1097.1158456253      1.01e-06  
    6   -1097.1158456273      2.61e-07  
    7   -1097.1158456275      1.10e-07  
    8   -1097.1158456275      1.30e-08  
    9   -1097.1158456275      7.76e-09  Convergence criterion met
 ---------------------------------------
 SCF time:   CPU 10.95s  wall 10.00s 
 SCF   energy in the final basis set =    -1097.1158456275
 Total energy in the final basis set =    -1097.1158456275

 --------------------------------------------------------------
             Orbital Energies (a.u.) and Symmetries
 --------------------------------------------------------------

 Alpha MOs, Restricted
 -- Occupied --                  
-101.59 -101.59  -24.72  -10.31  -10.29   -9.50   -9.50   -7.27
  1 A'    2 A'    3 A'    4 A'    5 A'    6 A'    7 A'    8 A'                 
 -7.266  -7.257  -7.257  -7.256  -7.256  -1.261  -0.941  -0.861
  9 A'   10 A'    1 A"    2 A"   11 A'   12 A'   13 A'   14 A'                 
 -0.774  -0.620  -0.563  -0.534  -0.500  -0.466  -0.419  -0.419
 15 A'   16 A'   17 A'   18 A'    3 A"   19 A'   20 A'    4 A"                 
 -0.363  -0.351  -0.337  -0.272
 21 A'    5 A"   22 A'    6 A"                                                 
 -- Virtual --                   
 -0.032  -0.024  -0.016   0.007   0.025   0.042   0.055   0.064
  7 A"   23 A'   24 A'   25 A'   26 A'   27 A'    8 A"   28 A'                 
  0.072   0.087   0.088   0.091   0.117   0.124   0.129   0.135
 29 A'    9 A"   30 A'   10 A"   31 A'   32 A'   33 A'   34 A'                 
  0.142   0.145   0.192   0.202   0.229   0.245   0.270   0.293
 35 A'   11 A"   36 A'   37 A'   38 A'   39 A'   12 A"   40 A'                 
  0.330   0.346   0.368   0.414   0.424   0.431   0.448   0.457
 41 A'   42 A'   43 A'   44 A'   45 A'   13 A"   46 A'   47 A'                 
  0.466   0.474   0.521   0.541   0.552   0.620   0.669   0.711
 14 A"   48 A'   15 A"   49 A'   16 A"   50 A'   51 A'   17 A"                 
  0.735   0.756   0.826   0.838   0.839   0.880   0.888   0.896
 52 A'   53 A'   18 A"   19 A"   54 A'   55 A'   20 A"   56 A'                 
  0.909   0.919   0.992   1.052   1.113   1.180   1.197   1.210
 57 A'   58 A'   59 A'   60 A'   21 A"   61 A'   22 A"   62 A'                 
  1.347   1.359   1.415   1.476   1.503   1.589   1.645   1.773
 63 A'   23 A"   64 A'   24 A"   65 A'   66 A'   67 A'   68 A'                 
  1.780   1.907   1.912   1.969   2.118   2.223   2.223   2.258
 25 A"   69 A'   70 A'   26 A"   71 A'   27 A"   72 A'   28 A"                 
  2.265   2.349   2.447   2.490   2.613   2.633   2.652   2.805
 73 A'   74 A'   75 A'   76 A'   77 A'   29 A"   78 A'   30 A"                 
  3.074   3.154   3.303   3.750   3.760   3.788   3.962   4.086
 79 A'   80 A'   81 A'   82 A'   31 A"   83 A'   32 A"   84 A'                 
  4.787   6.259   6.340   6.643   9.698   9.762  23.412  24.110
 85 A'   33 A"   86 A'   87 A'   88 A'   89 A'   90 A'   91 A'                 
 25.767  25.805  25.837  25.893  26.355  26.401  66.730 215.680
 34 A"   35 A"   92 A'   93 A'   94 A'   95 A'   96 A'   97 A'                 
215.750
 98 A'                                                                         

 Beta MOs, Restricted
 -- Occupied --                  
-101.59 -101.59  -24.72  -10.31  -10.29   -9.50   -9.50   -7.27
  1 A'    2 A'    3 A'    4 A'    5 A'    6 A'    7 A'    8 A'                 
 -7.266  -7.257  -7.257  -7.256  -7.256  -1.261  -0.941  -0.861
  9 A'   10 A'    1 A"    2 A"   11 A'   12 A'   13 A'   14 A'                 
 -0.774  -0.620  -0.563  -0.534  -0.500  -0.466  -0.419  -0.419
 15 A'   16 A'   17 A'   18 A'    3 A"   19 A'   20 A'    4 A"                 
 -0.363  -0.351  -0.337  -0.272
 21 A'    5 A"   22 A'    6 A"                                                 
 -- Virtual --                   
 -0.032  -0.024  -0.016   0.007   0.025   0.042   0.055   0.064
  7 A"   23 A'   24 A'   25 A'   26 A'   27 A'    8 A"   28 A'                 
  0.072   0.087   0.088   0.091   0.117   0.124   0.129   0.135
 29 A'    9 A"   30 A'   10 A"   31 A'   32 A'   33 A'   34 A'                 
  0.142   0.145   0.192   0.202   0.229   0.245   0.270   0.293
 35 A'   11 A"   36 A'   37 A'   38 A'   39 A'   12 A"   40 A'                 
  0.330   0.346   0.368   0.414   0.424   0.431   0.448   0.457
 41 A'   42 A'   43 A'   44 A'   45 A'   13 A"   46 A'   47 A'                 
  0.466   0.474   0.521   0.541   0.552   0.620   0.669   0.711
 14 A"   48 A'   15 A"   49 A'   16 A"   50 A'   51 A'   17 A"                 
  0.735   0.756   0.826   0.838   0.839   0.880   0.888   0.896
 52 A'   53 A'   18 A"   19 A"   54 A'   55 A'   20 A"   56 A'                 
  0.909   0.919   0.992   1.052   1.113   1.180   1.197   1.210
 57 A'   58 A'   59 A'   60 A'   21 A"   61 A'   22 A"   62 A'                 
  1.347   1.359   1.415   1.476   1.503   1.589   1.645   1.773
 63 A'   23 A"   64 A'   24 A"   65 A'   66 A'   67 A'   68 A'                 
  1.780   1.907   1.912   1.969   2.118   2.223   2.223   2.258
 25 A"   69 A'   70 A'   26 A"   71 A'   27 A"   72 A'   28 A"                 
  2.265   2.349   2.447   2.490   2.613   2.633   2.652   2.805
 73 A'   74 A'   75 A'   76 A'   77 A'   29 A"   78 A'   30 A"                 
  3.074   3.154   3.303   3.750   3.760   3.788   3.962   4.086
 79 A'   80 A'   81 A'   82 A'   31 A"   83 A'   32 A"   84 A'                 
  4.787   6.259   6.340   6.643   9.698   9.762  23.412  24.110
 85 A'   33 A"   86 A'   87 A'   88 A'   89 A'   90 A'   91 A'                 
 25.767  25.805  25.837  25.893  26.355  26.401  66.730 215.680
 34 A"   35 A"   92 A'   93 A'   94 A'   95 A'   96 A'   97 A'                 
215.750
 98 A'                                                                         
 --------------------------------------------------------------

          Ground-State Mulliken Net Atomic Charges

     Atom                 Charge (a.u.)
  ----------------------------------------
      1 Cl                    0.382668
      2 C                    -0.117128
      3 C                    -0.644867
      4 H                     0.179021
      5 F                    -0.109956
      6 Cl                    0.310262
  ----------------------------------------
  Sum of atomic charges =     0.000000

 -----------------------------------------------------------------
                    Cartesian Multipole Moments
 -----------------------------------------------------------------
    Charge (ESU x 10^10)
                 0.0000
    Dipole Moment (Debye)
         X      -0.5355      Y       1.1249      Z       0.0000
       Tot       1.2459
    Quadrupole Moments (Debye-Ang)
        XX     -44.6208     XY      -0.4580     YY     -38.0705
        XZ      -0.0000     YZ       0.0000     ZZ     -42.5414
    Octopole Moments (Debye-Ang^2)
       XXX      -2.7421    XXY      -1.2236    XYY       5.9635
       YYY       5.6105    XXZ       0.0000    XYZ      -0.0000
       YYZ      -0.0000    XZZ       3.7515    YZZ       0.5002
       ZZZ      -0.0000
    Hexadecapole Moments (Debye-Ang^3)
      XXXX    -447.5750   XXXY      -3.9440   XXYY    -130.1913
      XYYY       7.1047   YYYY    -286.2450   XXXZ       0.0000
      XXYZ       0.0000   XYYZ      -0.0000   YYYZ       0.0000
      XXZZ     -84.4855   XYZZ       3.3647   YYZZ     -63.2212
      XZZZ      -0.0000   YZZZ       0.0000   ZZZZ     -46.9725
 -----------------------------------------------------------------
 Calculating MO derivatives via CPSCF
   1         3          18      0.155366    0.039248
   2         3          18      0.019996    0.005445
   3         3          18      0.001911    0.000612
   4        19           2      0.000076    0.000040
   5        21           0      0.000000    0.000000    Roots Converged
 Time for AOints: 4.5 s (CPU) 4.5 s (wall)
 ------------------------------------------------------------------------------
                     AOints        : Timing summary (seconds)
 ------------------------------------------------------------------------------
     job step          cpu (% of tot)      sys (% of tot)     wall (% of tot)
 ------------------------------------------------------------------------------
  cpscf_lag         0.5002E+02 (54.3)   0.9000E-04 (19.4)   0.5005E+02 (54.3)
  iterzp            0.3760E+02 (40.8)   0.3740E-03 (80.6)   0.3762E+02 (40.8)
  make_fx           0.0000E+00 ( 0.0)   0.0000E+00 ( 0.0)   0.0000E+00 ( 0.0)
  AOints            0.4483E+01 ( 4.9)   0.0000E+00 ( 0.0)   0.4485E+01 ( 4.9)
 ------------------------------------------------------------------------------
   Grand Totals     0.9219E+02          0.4640E-03          0.9225E+02
 ------------------------------------------------------------------------------
 Calculating analytic Hessian of the SCF energy
 Polarizability Matrix (a.u.)
            1           2           3
    1 -57.9651593  -0.9762144   0.0000000
    2  -0.9762144 -56.7218177  -0.0000000
    3   0.0000000  -0.0000000 -29.6080519

 Direct stationary perturbation theory relativistic correction:

 rels  =       1.619413598616
 relv  =      -5.891413292418
 rel2e =       1.367078345576
 E_rel =      -2.904921348226

 Hessian of the SCF Energy
            1           2           3           4           5           6
    1   0.0531858  -0.0512025  -0.0000000  -0.0411552   0.0358609   0.0000000
    2  -0.0512025   0.2233918  -0.0000000   0.0162742  -0.1684130   0.0000000
    3  -0.0000000  -0.0000000   0.0100815  -0.0000000  -0.0000000  -0.0226993
    4  -0.0411552   0.0162742  -0.0000000   0.5139282   0.2042049   0.0000000
    5   0.0358609  -0.1684130  -0.0000000   0.2042049   0.5674748  -0.0000000
    6   0.0000000   0.0000000  -0.0226993   0.0000000  -0.0000000   0.0791788
    7   0.0042489   0.0218781   0.0000000  -0.2593356  -0.2351299  -0.0000000
    8  -0.0075663  -0.0444820   0.0000000  -0.2208747  -0.3575867   0.0000000
    9  -0.0000000  -0.0000000   0.0078461  -0.0000000   0.0000000  -0.0484085
   10  -0.0013231  -0.0036990   0.0000000   0.0086181  -0.0167010   0.0000000
   11  -0.0014103  -0.0001624   0.0000000   0.0075035  -0.0134554  -0.0000000
   12   0.0000000   0.0000000   0.0059912  -0.0000000  -0.0000000   0.0050747
   13   0.0038402  -0.0046582  -0.0000000  -0.0513344   0.0097266  -0.0000000
   14  -0.0039328   0.0038021  -0.0000000  -0.0263316   0.0077200   0.0000000
   15  -0.0000000  -0.0000000  -0.0045023  -0.0000000  -0.0000000   0.0071809
   16  -0.0187967   0.0214075   0.0000000  -0.1707211   0.0020384  -0.0000000
   17   0.0282510  -0.0141366   0.0000000   0.0192238  -0.0357397   0.0000000
   18  -0.0000000   0.0000000   0.0032829  -0.0000000   0.0000000  -0.0203266
            7           8           9          10          11          12
    1   0.0042489  -0.0075663  -0.0000000  -0.0013231  -0.0014103   0.0000000
    2   0.0218781  -0.0444820  -0.0000000  -0.0036990  -0.0001624   0.0000000
    3   0.0000000   0.0000000   0.0078461   0.0000000   0.0000000   0.0059912
    4  -0.2593356  -0.2208747  -0.0000000   0.0086181   0.0075035  -0.0000000
    5  -0.2351299  -0.3575867   0.0000000  -0.0167010  -0.0134554  -0.0000000
    6  -0.0000000   0.0000000  -0.0484085   0.0000000  -0.0000000   0.0050747
    7   0.6724531   0.1153290   0.0000000  -0.0621177   0.0656527  -0.0000000
    8   0.1153290   0.8141391  -0.0000000   0.0630326  -0.3372628  -0.0000000
    9   0.0000000  -0.0000000   0.1056724  -0.0000000  -0.0000000  -0.0324808
   10  -0.0621177   0.0630326  -0.0000000   0.0814904  -0.0758836   0.0000000
   11   0.0656527  -0.3372628  -0.0000000  -0.0758836   0.3466460   0.0000000
   12  -0.0000000  -0.0000000  -0.0324808   0.0000000   0.0000000   0.0196730
   13  -0.3222635   0.0410442   0.0000000  -0.0261618   0.0040797   0.0000000
   14   0.0465248  -0.0825062  -0.0000000   0.0343534   0.0032927   0.0000000
   15   0.0000000   0.0000000  -0.0339200   0.0000000   0.0000000   0.0043108
   16  -0.0329850   0.0090351   0.0000000  -0.0005059   0.0000580  -0.0000000
   17  -0.0142546   0.0076986  -0.0000000  -0.0011025   0.0009419   0.0000000
   18   0.0000000   0.0000000   0.0012908  -0.0000000  -0.0000000  -0.0025689
           13          14          15          16          17          18
    1   0.0038402  -0.0039328  -0.0000000  -0.0187967   0.0282510  -0.0000000
    2  -0.0046582   0.0038021  -0.0000000   0.0214075  -0.0141366   0.0000000
    3  -0.0000000  -0.0000000  -0.0045023   0.0000000   0.0000000   0.0032829
    4  -0.0513344  -0.0263316  -0.0000000  -0.1707211   0.0192238  -0.0000000
    5   0.0097266   0.0077200  -0.0000000   0.0020384  -0.0357397   0.0000000
    6  -0.0000000   0.0000000   0.0071809  -0.0000000   0.0000000  -0.0203266
    7  -0.3222635   0.0465248   0.0000000  -0.0329850  -0.0142546   0.0000000
    8   0.0410442  -0.0825062   0.0000000   0.0090351   0.0076986   0.0000000
    9   0.0000000  -0.0000000  -0.0339200   0.0000000  -0.0000000   0.0012908
   10  -0.0261618   0.0343534   0.0000000  -0.0005059  -0.0011025  -0.0000000
   11   0.0040797   0.0032927   0.0000000   0.0000580   0.0009419  -0.0000000
   12   0.0000000   0.0000000   0.0043108  -0.0000000   0.0000000  -0.0025689
   13   0.4036727  -0.0477209  -0.0000000  -0.0077532  -0.0024715   0.0000000
   14  -0.0477209   0.0688066  -0.0000000  -0.0028928  -0.0011153   0.0000000
   15  -0.0000000  -0.0000000   0.0193433   0.0000000   0.0000000   0.0075874
   16  -0.0077532  -0.0028928   0.0000000   0.2307619  -0.0296462  -0.0000000
   17  -0.0024715  -0.0011153   0.0000000  -0.0296462   0.0423511  -0.0000000
   18   0.0000000   0.0000000   0.0075874  -0.0000000  -0.0000000   0.0107344
 Gradient time:  CPU 122.49 s  wall 122.56 s
 **********************************************************************
 **                                                                  **
 **                       VIBRATIONAL ANALYSIS                       **
 **                       --------------------                       **
 **                                                                  **
 **        VIBRATIONAL FREQUENCIES (CM**-1) AND NORMAL MODES         **
 **     FORCE CONSTANTS (mDYN/ANGSTROM) AND REDUCED MASSES (AMU)     **
 **                  INFRARED INTENSITIES (KM/MOL)                   **
 **                                                                  **
 **********************************************************************


 Mode:                 1                      2                      3
 Frequency:       202.42                 265.40                 285.43
 Force Cnst:      0.4361                 0.2758                 0.8939
 Red. Mass:      18.0661                 6.6448                18.6229
 IR Active:          YES                    YES                    YES
 IR Intens:        2.611                  2.159                  0.474
 Raman Active:       YES                    YES                    YES
               X      Y      Z        X      Y      Z        X      Y      Z
 Cl        -0.283 -0.342  0.000   -0.000  0.000  0.010    0.383 -0.248  0.000
 C          0.173 -0.193 -0.000    0.000  0.000  0.350   -0.140 -0.307  0.000
 C         -0.015 -0.016  0.000    0.000  0.000  0.426   -0.286 -0.212  0.000
 H         -0.469 -0.136  0.000    0.000  0.000  0.764   -0.459 -0.260  0.000
 F          0.075  0.669  0.000    0.000  0.000 -0.309   -0.291  0.010 -0.000
 Cl         0.201  0.054  0.000    0.000 -0.000 -0.131   -0.065  0.428 -0.000
 TransDip   0.015 -0.049  0.000   -0.000  0.000  0.047    0.016 -0.015  0.000

 Mode:                 4                      5                      6
 Frequency:       457.70                 464.57                 649.15
 Force Cnst:      2.4262                 0.5517                 2.0999
 Red. Mass:      19.6568                 4.3390                 8.4578
 IR Active:          YES                    YES                    YES
 IR Intens:        0.611                 12.196                 35.137
 Raman Active:       YES                    YES                    YES
               X      Y      Z        X      Y      Z        X      Y      Z
 Cl        -0.092  0.103  0.000   -0.000  0.000 -0.067    0.039 -0.267 -0.000
 C         -0.004 -0.008 -0.000   -0.000  0.000  0.481    0.089  0.382 -0.000
 C         -0.367  0.171  0.000   -0.000  0.000 -0.224    0.039  0.513 -0.000
 H         -0.380  0.164  0.000   -0.000  0.000 -0.843    0.343  0.610  0.000
 F         -0.559 -0.215 -0.000   -0.000 -0.000  0.056   -0.077 -0.100  0.000
 Cl         0.534 -0.047  0.000    0.000 -0.000 -0.027   -0.051 -0.003  0.000
 TransDip  -0.017  0.018  0.000   -0.000  0.000 -0.112    0.003  0.190  0.000

 Mode:                 7                      8                      9
 Frequency:       824.14                 927.30                1138.10
 Force Cnst:      0.5581                 5.6757                 6.6553
 Red. Mass:       1.3947                11.2027                 8.7208
 IR Active:          YES                    YES                    YES
 IR Intens:       18.480                164.391                164.752
 Raman Active:       YES                    YES                    YES
               X      Y      Z        X      Y      Z        X      Y      Z
 Cl         0.000 -0.000  0.004   -0.044  0.077 -0.000    0.005 -0.009  0.000
 C         -0.000  0.000  0.059    0.776 -0.389  0.000    0.097  0.242 -0.000
 C          0.000 -0.000 -0.175    0.032  0.194 -0.000    0.521 -0.317  0.000
 H         -0.000 -0.000  0.982   -0.381  0.077  0.000    0.544 -0.323 -0.000
 F         -0.000  0.000  0.022   -0.147 -0.078  0.000   -0.386  0.099 -0.000
 Cl         0.000  0.000 -0.004   -0.143  0.030 -0.000   -0.023 -0.009  0.000
 TransDip  -0.000  0.000  0.138    0.360 -0.198  0.000    0.377  0.164 -0.000

 Mode:                10                     11                     12
 Frequency:      1310.97                1699.93                3230.49
 Force Cnst:      1.1768                14.0195                 6.7306
 Red. Mass:       1.1621                 8.2342                 1.0946
 IR Active:          YES                    YES                    YES
 IR Intens:       13.679                 25.086                  6.937
 Raman Active:       YES                    YES                    YES
               X      Y      Z        X      Y      Z        X      Y      Z
 Cl        -0.002  0.006  0.000   -0.000  0.017 -0.000   -0.000  0.000  0.000
 C         -0.019 -0.102  0.000   -0.360 -0.415 -0.000    0.005  0.005 -0.000
 C         -0.035  0.015 -0.000    0.468  0.359 -0.000    0.016 -0.087  0.000
 H          0.953  0.279  0.000   -0.556  0.193  0.000   -0.252  0.964  0.000
 F         -0.016  0.027  0.000   -0.063 -0.008  0.000    0.000  0.000 -0.000
 Cl         0.002  0.001 -0.000    0.014  0.001  0.000   -0.000 -0.000  0.000
 TransDip   0.058 -0.103  0.000    0.160 -0.001  0.000    0.068  0.050 -0.000

 STANDARD THERMODYNAMIC QUANTITIES AT   298.15 K  AND     1.00 ATM

   This Molecule has  0 Imaginary Frequencies
   Zero point vibrational energy:       16.377 kcal/mol

   Atom    1 Element Cl Has Mass   34.96885
   Atom    2 Element C  Has Mass   12.00000
   Atom    3 Element C  Has Mass   12.00000
   Atom    4 Element H  Has Mass    1.00783
   Atom    5 Element F  Has Mass   18.99840
   Atom    6 Element Cl Has Mass   34.96885
   Molecular Mass:   113.943930 amu
   Principal axes and moments of inertia in amu*Bohr^2:
                             1           2           3
    Eigenvalues --      448.45481   750.12851  1198.58332
          X               0.99998     0.00571     0.00000
          Y              -0.00571     0.99998     0.00000
          Z               0.00000    -0.00000     1.00000
   Rotational Symmetry Number is   1
   The Molecule is an Asymmetric Top
   Translational Enthalpy:        0.889 kcal/mol
   Rotational Enthalpy:           0.889 kcal/mol
   Vibrational Enthalpy:         17.794 kcal/mol
   gas constant (RT):             0.592 kcal/mol
   Translational Entropy:        40.107  cal/mol.K
   Rotational Entropy:           27.491  cal/mol.K
   Vibrational Entropy:           7.534  cal/mol.K

   Total Enthalpy:               20.164 kcal/mol
   Total Entropy:                75.132  cal/mol.K

 ======================================================================

 STANDARD THERMODYNAMIC QUANTITIES FOR ANHARMONIC VIBRATION -- TOSH

   Zero point vibrational energy: ************ kcal/mol

   Vibrational Enthalpy:       Infinity kcal/mol
   Vibrational Entropy:             NaN  cal/mol.K

   Total Enthalpy:             Infinity kcal/mol
   Total Entropy:                   NaN  cal/mol.K

 ======================================================================

 STANDARD THERMODYNAMIC QUANTITIES FOR ANHARMONIC VIBRATION -- VPT2

   Zero point vibrational energy: ************ kcal/mol

   Vibrational Enthalpy:       Infinity kcal/mol
   Vibrational Entropy:             NaN  cal/mol.K

   Total Enthalpy:             Infinity kcal/mol
   Total Entropy:                   NaN  cal/mol.K

 ======================================================================

Archival summary:
1\1\TWL01\FREQ\ProcedureUnspecified\BasisUnspecified\l2121\taweetha\TueAug2822:29:002018TueAug2822:29:002018\0\\#,FREQ,ProcedureUnspecified,BasisUnspecified,\\0,1\Cl\C,1,1.72826\C,2,1.32954,1,123.042\H,3,1.0809,2,124.054,1,-180,0\F,3,1.34041,2,121.712,1,-0,0\Cl,2,1.73815,1,116.746,3,180,0\\\@

 Total job time:  133.57s(wall), 133.50s(cpu) 
 Tue Aug 28 22:29:00 2018

        *************************************************************
        *                                                           *
        *  Thank you very much for using Q-Chem.  Have a nice day.  *
        *                                                           *
        *************************************************************
