# Supplementary material for: Geometric and energetic data from ab initio calculations of haloethene, haloimine, halomethylenephosphine, haloiminophosphine, halodiazene, halodiphosphene and halocyclopropane
Source: Data Brief. 2019 Nov 2;27:104738. doi: 10.1016/j.dib.2019.104738 (PMC6861602; doi:10.1016/j.dib.2019.104738)
Supplement: Multimedia component 2 [file mmc2.zip › CC/B3LYP/FHCCClF.out]

Q-Chem Developer Version!
                  Welcome to Q-Chem
     A Quantum Leap Into The Future Of Chemistry


 Q-Chem 5.1, Q-Chem, Inc., Pleasanton, CA (2018)

 Yihan Shao,  Zhengting Gan,  E. Epifanovsky,  A. T. B. Gilbert,  M. Wormit,  
 J. Kussmann,  A. W. Lange,  A. Behn,  Jia Deng,  Xintian Feng,  D. Ghosh,  
 M. Goldey,  P. R. Horn,  L. D. Jacobson,  I. Kaliman,  T. Kus,  A. Landau,  
 Jie Liu,  E. I. Proynov,  R. M. Richard,  R. P. Steele,  E. J. Sundstrom,  
 H. L. Woodcock III,  P. M. Zimmerman,  D. Zuev,  B. Albrecht,  E. Alguire,  
 S. A. Baeppler,  D. Barton,  Z. Benda,  Y. A. Bernard,  E. J. Berquist,  
 K. B. Bravaya,  H. Burton,  D. Casanova,  Chun-Min Chang,  Yunqing Chen,  
 A. Chien,  K. D. Closser,  M. P. Coons,  S. Coriani,  S. Dasgupta,  
 A. L. Dempwolff,  M. Diedenhofen,  Hainam Do,  R. G. Edgar,  Po-Tung Fang,  
 S. Faraji,  S. Fatehi,  Qingguo Feng,  K. D. Fenk,  J. Fosso-Tande,  
 Qinghui Ge,  A. Ghysels,  G. Gidofalvi,  J. Gomes,  J. Gonthier,  A. Gunina,  
 D. Hait,  M. W. D. Hanson-Heine,  P. H. P. Harbach,  A. W. Hauser,  
 J. E. Herr,  E. G. Hohenstein,  Z. C. Holden,  Kerwin Hui,  B. C. Huynh,  
 T.-C. Jagau,  Hyunjun Ji,  B. Kaduk,  K. Khistyaev,  Jaehoon Kim,  
 P. Klunzinger,  K. Koh,  D. Kosenkov,  L. Koulias,  T. Kowalczyk,  
 C. M. Krauter,  A. Kunitsa,  Ka Un Lao,  A. Laurent,  K. V. Lawler,  
 Joonho Lee,  D. Lefrancois,  S. Lehtola,  D. S. Levine,  Yi-Pei Li,  
 You-Sheng Lin,  Fenglai Liu,  E. Livshits,  A. Luenser,  P. Manohar,  
 E. Mansoor,  S. F. Manzer,  Shan-Ping Mao,  Yuezhi Mao,  N. Mardirossian,  
 A. V. Marenich,  T. Markovich,  L. A. Martinez-Martinez,  S. A. Maurer,  
 N. J. Mayhall,  S. C. McKenzie,  J.-M. Mewes,  A. F. Morrison,  
 J. W. Mullinax,  K. Nanda,  T. S. Nguyen-Beck,  R. Olivares-Amaya,  
 J. A. Parkhill,  T. M. Perrine,  F. Plasser,  P. Pokhilko,  S. Prager,  
 A. Prociuk,  E. Ramos,  D. R. Rehn,  F. Rob,  M. Schneider,  N. Sergueev,  
 S. M. Sharada,  S. Sharma,  D. W. Small,  T. Stauch,  T. Stein,  
 Yu-Chuan Su,  A. J. W. Thom,  A. Tkatchenko,  T. Tsuchimochi,  N. M. Tubman,  
 L. Vogt,  M. L. Vidal,  O. Vydrov,  M. A. Watson,  J. Wenzel,  
 M. de Wergifosse,  T. A. Wesolowski,  A. White,  J. Witte,  A. Yamada,  
 Jun Yang,  K. Yao,  S. Yeganeh,  S. R. Yost,  Zhi-Qiang You,  A. Zech,  
 Igor Ying Zhang,  Xing Zhang,  Yan Zhao,  Ying Zhu,  B. R. Brooks,  
 G. K. L. Chan,  C. J. Cramer,  M. S. Gordon,  W. J. Hehre,  A. Klamt,  
 M. W. Schmidt,  C. D. Sherrill,  D. G. Truhlar,  A. Aspuru-Guzik,  R. Baer,  
 A. T. Bell,  N. A. Besley,  Jeng-Da Chai,  A. E. DePrince, III,  
 R. A. DiStasio Jr.,  A. Dreuw,  B. D. Dunietz,  T. R. Furlani,  
 Chao-Ping Hsu,  Yousung Jung,  Jing Kong,  D. S. Lambrecht,  WanZhen Liang,  
 C. Ochsenfeld,  V. A. Rassolov,  L. V. Slipchenko,  J. E. Subotnik,  
 T. Van Voorhis,  J. M. Herbert,  A. I. Krylov,  P. M. W. Gill,  M. Head-Gordon

 Contributors to earlier versions of Q-Chem not listed above: 
 R. D. Adamson,  B. Austin,  J. Baker,  G. J. O. Beran,  K. Brandhorst,  
 S. T. Brown,  E. F. C. Byrd,  A. K. Chakraborty,  C.-L. Cheng,  
 Siu Hung Chien,  D. M. Chipman,  D. L. Crittenden,  H. Dachsel,  
 R. J. Doerksen,  A. D. Dutoi,  L. Fusti-Molnar,  W. A. Goddard III,  
 A. Golubeva-Zadorozhnaya,  S. R. Gwaltney,  G. Hawkins,  A. Heyden,  
 S. Hirata,  G. Kedziora,  F. J. Keil,  C. Kelley,  Jihan Kim,  R. A. King,  
 R. Z. Khaliullin,  P. P. Korambath,  W. Kurlancheek,  A. M. Lee,  M. S. Lee,  
 S. V. Levchenko,  Ching Yeh Lin,  D. Liotard,  R. C. Lochan,  I. Lotan,  
 P. E. Maslen,  N. Nair,  D. P. O'Neill,  D. Neuhauser,  E. Neuscamman,  
 C. M. Oana,  R. Olson,  B. Peters,  R. Peverati,  P. A. Pieniazek,  
 Y. M. Rhee,  J. Ritchie,  M. A. Rohrdanz,  E. Rosta,  N. J. Russ,  
 H. F. Schaefer III,  N. E. Schultz,  N. Shenvi,  A. C. Simmonett,  A. Sodt,  
 D. Stuck,  K. S. Thanthiriwatte,  V. Vanovschi,  Tao Wang,  A. Warshel,  
 C. F. Williams,  Q. Wu,  X. Xu,  W. Zhang

 Please cite Q-Chem as follows:
 Y. Shao et al., Mol. Phys. 113, 184-215 (2015)
 DOI: 10.1080/00268976.2014.952696

 Q-Chem 5.1.1 for Intel X86 EM64T Linux

 Parts of Q-Chem use Armadillo 8.300.2 (Tropical Shenanigans).
 http://arma.sourceforge.net/

 Q-Chem begins on Tue Aug 28 22:29:00 2018  

Host: 
0

     Scratch files written to /scratch/taweetham/qchem27010//
Input Ideriv = 2
Curr. Ideriv = -1
Max.  Ideriv = 2

Checking the input file for inconsistencies... 	...done.

--------------------------------------------------------------
User input:
--------------------------------------------------------------
FClHF.inp
$molecule
0 1
Cl
C  1 1.716868
C  2 1.326059 1 125.903331
H  3 1.080676 2 123.356375 1 -180.000000 0
F  2 1.338817 1 113.992207 3 -180.000000 0
F  3 1.341696 2 121.519382 1 -0.000000 0
$end

$rem
   JOB_TYPE		OPTIMIZATION
   BASIS		6-311++G**
   EXCHANGE		B3LYP
$end

--------------------------------------------------------------
 ----------------------------------------------------------------
             Standard Nuclear Orientation (Angstroms)
    I     Atom           X                Y                Z
 ----------------------------------------------------------------
    1      Cl      1.1103716591    -0.9194981657    -0.0000000000
    2      C       0.1033575537     0.4710263112     0.0000000000
    3      C      -1.2227014313     0.4708267074     0.0000000000
    4      H      -1.8170415124     1.3733899932    -0.0000000000
    5      F       0.7747045064     1.6293545153    -0.0000000000
    6      F      -1.9239504427    -0.6730255473     0.0000000000
 ----------------------------------------------------------------
 Molecular Point Group                 Cs    NOp =  2
 Largest Abelian Subgroup              Cs    NOp =  2
 Nuclear Repulsion Energy =   214.1495899151 hartrees
 There are       24 alpha and       24 beta electrons
 Requested basis set is 6-311++G(d,p)
 There are 42 shells and 125 basis functions

 Total QAlloc Memory Limit   2000 MB
 Mega-Array Size       188 MB
 MEM_STATIC part       192 MB
 A cutoff of  1.0D-11 yielded    823 shell pairs
 There are      7575 function pairs (      8195 Cartesian)
 Smallest overlap matrix eigenvalue = 8.26E-05

 Scale SEOQF with 1.000000e-01/1.000000e-01/1.000000e-01

 Standard Electronic Orientation quadrupole field applied
 Nucleus-field energy     =     0.0000000059 hartrees
 Guess from superposition of atomic densities
 Warning:  Energy on first SCF cycle will be non-variational
 SAD guess density has 48.000000 electrons

 -----------------------------------------------------------------------
  General SCF calculation program by
  Eric Jon Sundstrom, Paul Horn, Yuezhi Mao, Dmitri Zuev, Alec White,
  David Stuck, Shaama M.S., Shane Yost, Joonho Lee, David Small,
  Daniel Levine, Susi Lehtola, Hugh Burton, Evgeny Epifanovsky
 -----------------------------------------------------------------------
 Exchange:     0.2000 Hartree-Fock + 0.0800 Slater + 0.7200 B88
 Correlation:  0.1900 VWN1RPA + 0.8100 LYP
 Using SG-1 standard quadrature grid
 A restricted SCF calculation will be
 performed using DIIS
 SCF converges when DIIS error is below 1.0e-08
 ---------------------------------------
  Cycle       Energy         DIIS error
 ---------------------------------------
    1    -737.5541388218      5.07e-02  
    2    -736.7324317532      4.52e-03  
    3    -736.7036513277      6.27e-03  
    4    -736.7571926451      1.23e-03  
    5    -736.7596086113      3.94e-04  
    6    -736.7598228582      1.10e-04  
    7    -736.7598370316      2.93e-05  
    8    -736.7598383702      7.52e-06  
    9    -736.7598384752      1.80e-06  
   10    -736.7598384809      6.61e-07  
   11    -736.7598384814      1.95e-07  
   12    -736.7598384814      2.41e-08  
   13    -736.7598384814      4.06e-09  Convergence criterion met
 ---------------------------------------
 SCF time:   CPU 12.84s  wall 13.00s 
 SCF   energy in the final basis set =     -736.7598384814
 Total energy in the final basis set =     -736.7598384814

 --------------------------------------------------------------
             Orbital Energies (a.u.) and Symmetries
 --------------------------------------------------------------

 Alpha MOs, Restricted
 -- Occupied --                  
-101.59  -24.73  -24.72  -10.33  -10.29   -9.51   -7.27   -7.26
  1 A'    2 A'    3 A'    4 A'    5 A'    6 A'    7 A'    1 A"                 
 -7.261  -1.276  -1.259  -0.909  -0.791  -0.642  -0.585  -0.569
  8 A'    9 A'   10 A'   11 A'   12 A'   13 A'   14 A'   15 A'                 
 -0.521  -0.512  -0.485  -0.449  -0.411  -0.380  -0.357  -0.276
  2 A"   16 A'    3 A"   17 A'   18 A'    4 A"   19 A'    5 A"                 
 -- Virtual --                   
 -0.020  -0.016   0.010   0.016   0.028   0.057   0.065   0.079
  6 A"   20 A'   21 A'   22 A'   23 A'    7 A"   24 A'   25 A'                 
  0.088   0.091   0.099   0.110   0.122   0.133   0.155   0.164
  8 A"   26 A'   27 A'    9 A"   28 A'   29 A'   30 A'   31 A'                 
  0.204   0.256   0.263   0.271   0.297   0.312   0.331   0.342
 32 A'   33 A'   10 A"   34 A'   11 A"   35 A'   36 A'   37 A'                 
  0.360   0.363   0.379   0.424   0.445   0.477   0.509   0.522
 38 A'   39 A'   40 A'   41 A'   12 A"   42 A'   13 A"   43 A'                 
  0.546   0.546   0.659   0.711   0.730   0.797   0.802   0.828
 14 A"   44 A'   45 A'   46 A'   47 A'   48 A'   15 A"   49 A'                 
  0.830   0.902   0.916   1.062   1.072   1.146   1.168   1.310
 16 A"   50 A'   51 A'   17 A"   52 A'   53 A'   18 A"   19 A"                 
  1.334   1.346   1.367   1.392   1.436   1.466   1.485   1.568
 54 A'   55 A'   20 A"   56 A'   57 A'   21 A"   58 A'   59 A'                 
  1.647   1.758   1.782   1.865   1.902   1.918   1.955   2.137
 60 A'   61 A'   22 A"   62 A'   63 A'   64 A'   23 A"   65 A'                 
  2.233   2.250   2.293   2.472   2.604   2.610   2.641   2.778
 24 A"   66 A'   67 A'   68 A'   25 A"   69 A'   70 A'   26 A"                 
  3.042   3.093   3.292   3.691   3.743   3.765   3.791   3.800
 71 A'   72 A'   73 A'   74 A'   27 A"   28 A"   75 A'   76 A'                 
  3.932   3.984   4.026   4.124   4.734   4.827   6.254   6.274
 29 A"   30 A"   77 A'   78 A'   79 A'   80 A'   31 A"   32 A"                 
  6.326   6.346   6.558   6.735   9.732  23.449  24.129  25.781
 81 A'   82 A'   83 A'   84 A'   85 A'   86 A'   87 A'   33 A"                 
 25.911  26.357  66.713  66.737 215.715
 88 A'   89 A'   90 A'   91 A'   92 A'                                         

 Beta MOs, Restricted
 -- Occupied --                  
-101.59  -24.73  -24.72  -10.33  -10.29   -9.51   -7.27   -7.26
  1 A'    2 A'    3 A'    4 A'    5 A'    6 A'    7 A'    1 A"                 
 -7.261  -1.276  -1.259  -0.909  -0.791  -0.642  -0.585  -0.569
  8 A'    9 A'   10 A'   11 A'   12 A'   13 A'   14 A'   15 A'                 
 -0.521  -0.512  -0.485  -0.449  -0.411  -0.380  -0.357  -0.276
  2 A"   16 A'    3 A"   17 A'   18 A'    4 A"   19 A'    5 A"                 
 -- Virtual --                   
 -0.020  -0.016   0.010   0.016   0.028   0.057   0.065   0.079
  6 A"   20 A'   21 A'   22 A'   23 A'    7 A"   24 A'   25 A'                 
  0.088   0.091   0.099   0.110   0.122   0.133   0.155   0.164
  8 A"   26 A'   27 A'    9 A"   28 A'   29 A'   30 A'   31 A'                 
  0.204   0.256   0.263   0.271   0.297   0.312   0.331   0.342
 32 A'   33 A'   10 A"   34 A'   11 A"   35 A'   36 A'   37 A'                 
  0.360   0.363   0.379   0.424   0.445   0.477   0.509   0.522
 38 A'   39 A'   40 A'   41 A'   12 A"   42 A'   13 A"   43 A'                 
  0.546   0.546   0.659   0.711   0.730   0.797   0.802   0.828
 14 A"   44 A'   45 A'   46 A'   47 A'   48 A'   15 A"   49 A'                 
  0.830   0.902   0.916   1.062   1.072   1.146   1.168   1.310
 16 A"   50 A'   51 A'   17 A"   52 A'   53 A'   18 A"   19 A"                 
  1.334   1.346   1.367   1.392   1.436   1.466   1.485   1.568
 54 A'   55 A'   20 A"   56 A'   57 A'   21 A"   58 A'   59 A'                 
  1.647   1.758   1.782   1.865   1.902   1.918   1.955   2.137
 60 A'   61 A'   22 A"   62 A'   63 A'   64 A'   23 A"   65 A'                 
  2.233   2.250   2.293   2.472   2.604   2.610   2.641   2.778
 24 A"   66 A'   67 A'   68 A'   25 A"   69 A'   70 A'   26 A"                 
  3.042   3.093   3.292   3.691   3.743   3.765   3.791   3.800
 71 A'   72 A'   73 A'   74 A'   27 A"   28 A"   75 A'   76 A'                 
  3.932   3.984   4.026   4.124   4.734   4.827   6.254   6.274
 29 A"   30 A"   77 A'   78 A'   79 A'   80 A'   31 A"   32 A"                 
  6.326   6.346   6.558   6.735   9.732  23.449  24.129  25.781
 81 A'   82 A'   83 A'   84 A'   85 A'   86 A'   87 A'   33 A"                 
 25.911  26.357  66.713  66.737 215.715
 88 A'   89 A'   90 A'   91 A'   92 A'                                         
 --------------------------------------------------------------

          Ground-State Mulliken Net Atomic Charges

     Atom                 Charge (a.u.)
  ----------------------------------------
      1 Cl                    0.240578
      2 C                    -0.092748
      3 C                    -0.156738
      4 H                     0.174985
      5 F                    -0.050251
      6 F                    -0.115826
  ----------------------------------------
  Sum of atomic charges =     0.000000

 -----------------------------------------------------------------
                    Cartesian Multipole Moments
 -----------------------------------------------------------------
    Charge (ESU x 10^10)
                 0.0000
    Dipole Moment (Debye)
         X      -0.5223      Y       0.7318      Z      -0.0000
       Tot       0.8990
    Quadrupole Moments (Debye-Ang)
        XX     -34.0229     XY      -4.4328     YY     -34.2229
        XZ       0.0000     YZ      -0.0000     ZZ     -34.3741
    Octopole Moments (Debye-Ang^2)
       XXX      -2.3438    XXY       4.6686    XYY      -2.5494
       YYY      -0.2860    XXZ      -0.0000    XYZ       0.0000
       YYZ       0.0000    XZZ      -0.9166    YZZ       0.8793
       ZZZ      -0.0000
    Hexadecapole Moments (Debye-Ang^3)
      XXXX    -314.0023   XXXY      -2.6736   XXYY     -79.8787
      XYYY       1.9971   YYYY    -206.7616   XXXZ       0.0000
      XXYZ      -0.0000   XYYZ      -0.0000   YYYZ      -0.0000
      XXZZ     -58.8880   XYZZ       5.5226   YYZZ     -41.4200
      XZZZ       0.0000   YZZZ      -0.0000   ZZZZ     -34.7533
 -----------------------------------------------------------------
 Calculating analytic gradient of the SCF energy
 Gradient of SCF Energy
            1           2           3           4           5           6
    1   0.0001339  -0.0005502   0.0003011  -0.0000642   0.0004272  -0.0002478
    2   0.0001610  -0.0000156   0.0001237  -0.0000700  -0.0000320  -0.0001671
    3  -0.0000000   0.0000000   0.0000000  -0.0000000  -0.0000000   0.0000000
 Max gradient component =       5.502E-04
 RMS gradient           =       2.020E-04
 Gradient time:  CPU 3.43 s  wall 3.43 s
 Geometry Optimization Parameters
   NAtoms,    NIC,     NZ,  NCons,   NDum,   NFix, NCnnct, MaxDiis
        6      27       6       0       0       0       0       0


** GEOMETRY OPTIMIZATION IN DELOCALIZED INTERNAL COORDINATES **
   Searching for a Minimum

   Optimization Cycle:   1

                       Coordinates (Angstroms)
     ATOM                X               Y               Z
      1  Cl        1.1103716591   -0.9194981657    0.0000000000
      2  C         0.1033575537    0.4710263112    0.0000000000
      3  C        -1.2227014313    0.4708267074    0.0000000000
      4  H        -1.8170415124    1.3733899932    0.0000000000
      5  F         0.7747045064    1.6293545153    0.0000000000
      6  F        -1.9239504427   -0.6730255473    0.0000000000
   Point Group: cs    Number of degrees of freedom:     9


   Energy is   -736.759838481


 Attempting to Generate Delocalized Internal Coordinates

  9 Hessian modes will be used to form the next step
  Hessian Eigenvalues:
     0.160000    0.220000    0.250000    0.250000    0.339343    0.359128
     0.568266    0.574709    0.604462

 Minimum Search - Taking Simple RFO Step
 Searching for Lamda that Minimizes Along All modes
 Value Taken    Lamda =  -0.00000238
 Step Taken.  Stepsize is  0.003072

                             Maximum     Tolerance    Cnvgd?
         Gradient           0.000568      0.000300      NO
         Displacement       0.002321      0.001200      NO
         Energy change     *********      0.000001      NO


 New Cartesian Coordinates Obtained by Inverse Iteration

 Displacement from previous Coordinates is:  0.004544
 ----------------------------------------------------------------
             Standard Nuclear Orientation (Angstroms)
    I     Atom           X                Y                Z
 ----------------------------------------------------------------
    1      Cl      1.1096866871    -0.9204388337     0.0000000000
    2      C       0.1036356463     0.4708884019     0.0000000000
    3      C      -1.2224137508     0.4708708334     0.0000000000
    4      H      -1.8163220833     1.3737649004     0.0000000000
    5      F       0.7731949275     1.6300494979     0.0000000000
    6      F      -1.9230410941    -0.6730609857     0.0000000000
 ----------------------------------------------------------------
 Molecular Point Group                 Cs    NOp =  2
 Largest Abelian Subgroup              Cs    NOp =  2
 Nuclear Repulsion Energy =   214.1651813623 hartrees
 There are       24 alpha and       24 beta electrons
 Applying Cartesian multipole field
    Component          Value
    ---------          -----
     (2,0,0)        1.00000E-11
     (0,2,0)        2.00000E-11
     (0,0,2)       -3.00000E-11
 Nucleus-field energy     =     0.0000000059 hartrees
 Requested basis set is 6-311++G(d,p)
 There are 42 shells and 125 basis functions
 A cutoff of  1.0D-11 yielded    823 shell pairs
 There are      7575 function pairs (      8195 Cartesian)
 Smallest overlap matrix eigenvalue = 8.28E-05
 Guess MOs from SCF MO coefficient file

 -----------------------------------------------------------------------
  General SCF calculation program by
  Eric Jon Sundstrom, Paul Horn, Yuezhi Mao, Dmitri Zuev, Alec White,
  David Stuck, Shaama M.S., Shane Yost, Joonho Lee, David Small,
  Daniel Levine, Susi Lehtola, Hugh Burton, Evgeny Epifanovsky
 -----------------------------------------------------------------------
 Exchange:     0.2000 Hartree-Fock + 0.0800 Slater + 0.7200 B88
 Correlation:  0.1900 VWN1RPA + 0.8100 LYP
 Using SG-1 standard quadrature grid
 A restricted SCF calculation will be
 performed using DIIS
 SCF converges when DIIS error is below 1.0e-08
 ---------------------------------------
  Cycle       Energy         DIIS error
 ---------------------------------------
    1    -736.7598383537      2.17e-05  
    2    -736.7598397194      4.80e-06  
    3    -736.7598397310      4.14e-06  
    4    -736.7598397482      1.72e-06  
    5    -736.7598397519      2.91e-07  
    6    -736.7598397520      1.38e-07  
    7    -736.7598397521      3.59e-08  
    8    -736.7598397521      6.90e-09  Convergence criterion met
 ---------------------------------------
 SCF time:   CPU 7.93s  wall 7.00s 
 SCF   energy in the final basis set =     -736.7598397521
 Total energy in the final basis set =     -736.7598397521

 --------------------------------------------------------------
             Orbital Energies (a.u.) and Symmetries
 --------------------------------------------------------------

 Alpha MOs, Restricted
 -- Occupied --                  
-101.59  -24.73  -24.72  -10.33  -10.29   -9.51   -7.27   -7.26
  1 A'    2 A'    3 A'    4 A'    5 A'    6 A'    7 A'    1 A"                 
 -7.261  -1.276  -1.259  -0.909  -0.791  -0.642  -0.585  -0.569
  8 A'    9 A'   10 A'   11 A'   12 A'   13 A'   14 A'   15 A'                 
 -0.521  -0.512  -0.485  -0.449  -0.411  -0.380  -0.357  -0.276
  2 A"   16 A'    3 A"   17 A'   18 A'    4 A"   19 A'    5 A"                 
 -- Virtual --                   
 -0.020  -0.016   0.010   0.016   0.028   0.057   0.065   0.079
  6 A"   20 A'   21 A'   22 A'   23 A'    7 A"   24 A'   25 A'                 
  0.088   0.091   0.099   0.110   0.122   0.133   0.155   0.164
  8 A"   26 A'   27 A'    9 A"   28 A'   29 A'   30 A'   31 A'                 
  0.204   0.256   0.263   0.271   0.297   0.312   0.331   0.342
 32 A'   33 A'   10 A"   34 A'   11 A"   35 A'   36 A'   37 A'                 
  0.360   0.363   0.379   0.424   0.445   0.477   0.509   0.522
 38 A'   39 A'   40 A'   41 A'   12 A"   42 A'   13 A"   43 A'                 
  0.546   0.546   0.659   0.711   0.730   0.796   0.802   0.828
 14 A"   44 A'   45 A'   46 A'   47 A'   48 A'   15 A"   49 A'                 
  0.830   0.902   0.916   1.062   1.072   1.146   1.168   1.310
 16 A"   50 A'   51 A'   17 A"   52 A'   53 A'   18 A"   19 A"                 
  1.334   1.346   1.367   1.392   1.436   1.466   1.486   1.568
 54 A'   55 A'   20 A"   56 A'   57 A'   21 A"   58 A'   59 A'                 
  1.647   1.758   1.782   1.865   1.902   1.918   1.955   2.137
 60 A'   61 A'   22 A"   62 A'   63 A'   64 A'   23 A"   65 A'                 
  2.233   2.250   2.293   2.472   2.604   2.610   2.641   2.778
 24 A"   66 A'   67 A'   68 A'   25 A"   69 A'   70 A'   26 A"                 
  3.042   3.093   3.292   3.691   3.743   3.765   3.791   3.800
 71 A'   72 A'   73 A'   74 A'   27 A"   28 A"   75 A'   76 A'                 
  3.932   3.984   4.026   4.125   4.734   4.827   6.254   6.274
 29 A"   30 A"   77 A'   78 A'   79 A'   80 A'   31 A"   32 A"                 
  6.326   6.346   6.558   6.736   9.732  23.449  24.129  25.781
 81 A'   82 A'   83 A'   84 A'   85 A'   86 A'   87 A'   33 A"                 
 25.910  26.357  66.713  66.737 215.715
 88 A'   89 A'   90 A'   91 A'   92 A'                                         

 Beta MOs, Restricted
 -- Occupied --                  
-101.59  -24.73  -24.72  -10.33  -10.29   -9.51   -7.27   -7.26
  1 A'    2 A'    3 A'    4 A'    5 A'    6 A'    7 A'    1 A"                 
 -7.261  -1.276  -1.259  -0.909  -0.791  -0.642  -0.585  -0.569
  8 A'    9 A'   10 A'   11 A'   12 A'   13 A'   14 A'   15 A'                 
 -0.521  -0.512  -0.485  -0.449  -0.411  -0.380  -0.357  -0.276
  2 A"   16 A'    3 A"   17 A'   18 A'    4 A"   19 A'    5 A"                 
 -- Virtual --                   
 -0.020  -0.016   0.010   0.016   0.028   0.057   0.065   0.079
  6 A"   20 A'   21 A'   22 A'   23 A'    7 A"   24 A'   25 A'                 
  0.088   0.091   0.099   0.110   0.122   0.133   0.155   0.164
  8 A"   26 A'   27 A'    9 A"   28 A'   29 A'   30 A'   31 A'                 
  0.204   0.256   0.263   0.271   0.297   0.312   0.331   0.342
 32 A'   33 A'   10 A"   34 A'   11 A"   35 A'   36 A'   37 A'                 
  0.360   0.363   0.379   0.424   0.445   0.477   0.509   0.522
 38 A'   39 A'   40 A'   41 A'   12 A"   42 A'   13 A"   43 A'                 
  0.546   0.546   0.659   0.711   0.730   0.796   0.802   0.828
 14 A"   44 A'   45 A'   46 A'   47 A'   48 A'   15 A"   49 A'                 
  0.830   0.902   0.916   1.062   1.072   1.146   1.168   1.310
 16 A"   50 A'   51 A'   17 A"   52 A'   53 A'   18 A"   19 A"                 
  1.334   1.346   1.367   1.392   1.436   1.466   1.486   1.568
 54 A'   55 A'   20 A"   56 A'   57 A'   21 A"   58 A'   59 A'                 
  1.647   1.758   1.782   1.865   1.902   1.918   1.955   2.137
 60 A'   61 A'   22 A"   62 A'   63 A'   64 A'   23 A"   65 A'                 
  2.233   2.250   2.293   2.472   2.604   2.610   2.641   2.778
 24 A"   66 A'   67 A'   68 A'   25 A"   69 A'   70 A'   26 A"                 
  3.042   3.093   3.292   3.691   3.743   3.765   3.791   3.800
 71 A'   72 A'   73 A'   74 A'   27 A"   28 A"   75 A'   76 A'                 
  3.932   3.984   4.026   4.125   4.734   4.827   6.254   6.274
 29 A"   30 A"   77 A'   78 A'   79 A'   80 A'   31 A"   32 A"                 
  6.326   6.346   6.558   6.736   9.732  23.449  24.129  25.781
 81 A'   82 A'   83 A'   84 A'   85 A'   86 A'   87 A'   33 A"                 
 25.910  26.357  66.713  66.737 215.715
 88 A'   89 A'   90 A'   91 A'   92 A'                                         
 --------------------------------------------------------------

          Ground-State Mulliken Net Atomic Charges

     Atom                 Charge (a.u.)
  ----------------------------------------
      1 Cl                    0.240757
      2 C                    -0.092716
      3 C                    -0.157093
      4 H                     0.174937
      5 F                    -0.050196
      6 F                    -0.115689
  ----------------------------------------
  Sum of atomic charges =     0.000000

 -----------------------------------------------------------------
                    Cartesian Multipole Moments
 -----------------------------------------------------------------
    Charge (ESU x 10^10)
                 0.0000
    Dipole Moment (Debye)
         X      -0.5209      Y       0.7304      Z      -0.0000
       Tot       0.8971
    Quadrupole Moments (Debye-Ang)
        XX     -34.0217     XY      -4.4304     YY     -34.2203
        XZ       0.0000     YZ       0.0000     ZZ     -34.3737
    Octopole Moments (Debye-Ang^2)
       XXX      -2.3281    XXY       4.6782    XYY      -2.5381
       YYY      -0.2714    XXZ      -0.0000    XYZ       0.0000
       YYZ      -0.0000    XZZ      -0.9092    YZZ       0.8881
       ZZZ      -0.0000
    Hexadecapole Moments (Debye-Ang^3)
      XXXX    -313.7021   XXXY      -2.5999   XXYY     -79.8599
      XYYY       2.0340   YYYY    -206.9237   XXXZ      -0.0000
      XXYZ       0.0000   XYYZ      -0.0000   YYYZ       0.0000
      XXZZ     -58.8338   XYZZ       5.5392   YYZZ     -41.4519
      XZZZ      -0.0000   YZZZ       0.0000   ZZZZ     -34.7532
 -----------------------------------------------------------------
 Calculating analytic gradient of the SCF energy
 Gradient of SCF Energy
            1           2           3           4           5           6
    1   0.0000465  -0.0002223   0.0001710  -0.0000183   0.0000467  -0.0000237
    2  -0.0000455  -0.0000467   0.0001373  -0.0000060   0.0000155  -0.0000546
    3   0.0000000  -0.0000000  -0.0000000   0.0000000   0.0000000   0.0000000
 Max gradient component =       2.223E-04
 RMS gradient           =       7.826E-05
 Gradient time:  CPU 3.43 s  wall 3.43 s
 Geometry Optimization Parameters
   NAtoms,    NIC,     NZ,  NCons,   NDum,   NFix, NCnnct, MaxDiis
        6      27       6       0       0       0       0       0

 Cartesian Hessian Update
 Hessian Updated using BFGS Update


** GEOMETRY OPTIMIZATION IN DELOCALIZED INTERNAL COORDINATES **
   Searching for a Minimum

   Optimization Cycle:   2

                       Coordinates (Angstroms)
     ATOM                X               Y               Z
      1  Cl        1.1096866871   -0.9204388337    0.0000000000
      2  C         0.1036356463    0.4708884019    0.0000000000
      3  C        -1.2224137508    0.4708708334    0.0000000000
      4  H        -1.8163220833    1.3737649004    0.0000000000
      5  F         0.7731949275    1.6300494979    0.0000000000
      6  F        -1.9230410941   -0.6730609857    0.0000000000
   Point Group: cs    Number of degrees of freedom:     9


   Energy is   -736.759839752

 Hessian Updated using BFGS Update

  9 Hessian modes will be used to form the next step
  Hessian Eigenvalues:
     0.153014    0.213904    0.240073    0.256564    0.347123    0.359240
     0.552626    0.573135    0.620399

 Minimum Search - Taking Simple RFO Step
 Searching for Lamda that Minimizes Along All modes
 Value Taken    Lamda =   0.00000000
 Step Taken.  Stepsize is  0.000641

                             Maximum     Tolerance    Cnvgd?
         Gradient           0.000149      0.000300     YES
         Displacement       0.000412      0.001200     YES
         Energy change     -0.000001      0.000001      NO


                       Distance Matrix (Angstroms)
             Cl(  1)   C (  2)   C (  3)   H (  4)   F (  5)
   C (  2)  1.716954
   C (  3)  2.715591  1.326049
   H (  4)  3.718185  2.121656  1.080715
   F (  5)  2.572590  1.338643  2.307845  2.602168
   F (  6)  3.042800  2.327238  1.341439  2.049606  3.545985

 Final energy is   -736.75983975208305     


 ******************************
 **  OPTIMIZATION CONVERGED  **
 ******************************

                       Coordinates (Angstroms)
     ATOM                X               Y               Z
      1  Cl        1.1096866871   -0.9204388337    0.0000000000
      2  C         0.1036356463    0.4708884019    0.0000000000
      3  C        -1.2224137508    0.4708708334    0.0000000000
      4  H        -1.8163220833    1.3737649004    0.0000000000
      5  F         0.7731949275    1.6300494979    0.0000000000
      6  F        -1.9230410941   -0.6730609857    0.0000000000

Z-matrix Print:
$molecule
0 1
Cl
C  1 1.716954
C  2 1.326049 1 125.869454
H  3 1.080715 2 123.335478 1 -180.000000 0
F  2 1.338643 1 114.118025 3 -180.000000 0
F  3 1.341439 2 121.487103 1 -0.000000 0
$end


 --------------------------------------------------------------
             Orbital Energies (a.u.) and Symmetries
 --------------------------------------------------------------

 Alpha MOs, Restricted
 -- Occupied --                  
-101.59  -24.73  -24.72  -10.33  -10.29   -9.51   -7.27   -7.26
  1 A'    2 A'    3 A'    4 A'    5 A'    6 A'    7 A'    1 A"                 
 -7.261  -1.276  -1.259  -0.909  -0.791  -0.642  -0.585  -0.569
  8 A'    9 A'   10 A'   11 A'   12 A'   13 A'   14 A'   15 A'                 
 -0.521  -0.512  -0.485  -0.449  -0.411  -0.380  -0.357  -0.276
  2 A"   16 A'    3 A"   17 A'   18 A'    4 A"   19 A'    5 A"                 
 -- Virtual --                   
 -0.020  -0.016   0.010   0.016   0.028   0.057   0.065   0.079
  6 A"   20 A'   21 A'   22 A'   23 A'    7 A"   24 A'   25 A'                 
  0.088   0.091   0.099   0.110   0.122   0.133   0.155   0.164
  8 A"   26 A'   27 A'    9 A"   28 A'   29 A'   30 A'   31 A'                 
  0.204   0.256   0.263   0.271   0.297   0.312   0.331   0.342
 32 A'   33 A'   10 A"   34 A'   11 A"   35 A'   36 A'   37 A'                 
  0.360   0.363   0.379   0.424   0.445   0.477   0.509   0.522
 38 A'   39 A'   40 A'   41 A'   12 A"   42 A'   13 A"   43 A'                 
  0.546   0.546   0.659   0.711   0.730   0.796   0.802   0.828
 14 A"   44 A'   45 A'   46 A'   47 A'   48 A'   15 A"   49 A'                 
  0.830   0.902   0.916   1.062   1.072   1.146   1.168   1.310
 16 A"   50 A'   51 A'   17 A"   52 A'   53 A'   18 A"   19 A"                 
  1.334   1.346   1.367   1.392   1.436   1.466   1.486   1.568
 54 A'   55 A'   20 A"   56 A'   57 A'   21 A"   58 A'   59 A'                 
  1.647   1.758   1.782   1.865   1.902   1.918   1.955   2.137
 60 A'   61 A'   22 A"   62 A'   63 A'   64 A'   23 A"   65 A'                 
  2.233   2.250   2.293   2.472   2.604   2.610   2.641   2.778
 24 A"   66 A'   67 A'   68 A'   25 A"   69 A'   70 A'   26 A"                 
  3.042   3.093   3.292   3.691   3.743   3.765   3.791   3.800
 71 A'   72 A'   73 A'   74 A'   27 A"   28 A"   75 A'   76 A'                 
  3.932   3.984   4.026   4.125   4.734   4.827   6.254   6.274
 29 A"   30 A"   77 A'   78 A'   79 A'   80 A'   31 A"   32 A"                 
  6.326   6.346   6.558   6.736   9.732  23.449  24.129  25.781
 81 A'   82 A'   83 A'   84 A'   85 A'   86 A'   87 A'   33 A"                 
 25.910  26.357  66.713  66.737 215.715
 88 A'   89 A'   90 A'   91 A'   92 A'                                         

 Beta MOs, Restricted
 -- Occupied --                  
-101.59  -24.73  -24.72  -10.33  -10.29   -9.51   -7.27   -7.26
  1 A'    2 A'    3 A'    4 A'    5 A'    6 A'    7 A'    1 A"                 
 -7.261  -1.276  -1.259  -0.909  -0.791  -0.642  -0.585  -0.569
  8 A'    9 A'   10 A'   11 A'   12 A'   13 A'   14 A'   15 A'                 
 -0.521  -0.512  -0.485  -0.449  -0.411  -0.380  -0.357  -0.276
  2 A"   16 A'    3 A"   17 A'   18 A'    4 A"   19 A'    5 A"                 
 -- Virtual --                   
 -0.020  -0.016   0.010   0.016   0.028   0.057   0.065   0.079
  6 A"   20 A'   21 A'   22 A'   23 A'    7 A"   24 A'   25 A'                 
  0.088   0.091   0.099   0.110   0.122   0.133   0.155   0.164
  8 A"   26 A'   27 A'    9 A"   28 A'   29 A'   30 A'   31 A'                 
  0.204   0.256   0.263   0.271   0.297   0.312   0.331   0.342
 32 A'   33 A'   10 A"   34 A'   11 A"   35 A'   36 A'   37 A'                 
  0.360   0.363   0.379   0.424   0.445   0.477   0.509   0.522
 38 A'   39 A'   40 A'   41 A'   12 A"   42 A'   13 A"   43 A'                 
  0.546   0.546   0.659   0.711   0.730   0.796   0.802   0.828
 14 A"   44 A'   45 A'   46 A'   47 A'   48 A'   15 A"   49 A'                 
  0.830   0.902   0.916   1.062   1.072   1.146   1.168   1.310
 16 A"   50 A'   51 A'   17 A"   52 A'   53 A'   18 A"   19 A"                 
  1.334   1.346   1.367   1.392   1.436   1.466   1.486   1.568
 54 A'   55 A'   20 A"   56 A'   57 A'   21 A"   58 A'   59 A'                 
  1.647   1.758   1.782   1.865   1.902   1.918   1.955   2.137
 60 A'   61 A'   22 A"   62 A'   63 A'   64 A'   23 A"   65 A'                 
  2.233   2.250   2.293   2.472   2.604   2.610   2.641   2.778
 24 A"   66 A'   67 A'   68 A'   25 A"   69 A'   70 A'   26 A"                 
  3.042   3.093   3.292   3.691   3.743   3.765   3.791   3.800
 71 A'   72 A'   73 A'   74 A'   27 A"   28 A"   75 A'   76 A'                 
  3.932   3.984   4.026   4.125   4.734   4.827   6.254   6.274
 29 A"   30 A"   77 A'   78 A'   79 A'   80 A'   31 A"   32 A"                 
  6.326   6.346   6.558   6.736   9.732  23.449  24.129  25.781
 81 A'   82 A'   83 A'   84 A'   85 A'   86 A'   87 A'   33 A"                 
 25.910  26.357  66.713  66.737 215.715
 88 A'   89 A'   90 A'   91 A'   92 A'                                         
 --------------------------------------------------------------

          Ground-State Mulliken Net Atomic Charges

     Atom                 Charge (a.u.)
  ----------------------------------------
      1 Cl                    0.240757
      2 C                    -0.092716
      3 C                    -0.157093
      4 H                     0.174937
      5 F                    -0.050196
      6 F                    -0.115689
  ----------------------------------------
  Sum of atomic charges =     0.000000

 -----------------------------------------------------------------
                    Cartesian Multipole Moments
 -----------------------------------------------------------------
    Charge (ESU x 10^10)
                 0.0000
    Dipole Moment (Debye)
         X      -0.5209      Y       0.7304      Z      -0.0000
       Tot       0.8971
    Quadrupole Moments (Debye-Ang)
        XX     -34.0217     XY      -4.4304     YY     -34.2203
        XZ       0.0000     YZ       0.0000     ZZ     -34.3737
    Octopole Moments (Debye-Ang^2)
       XXX      -2.3281    XXY       4.6782    XYY      -2.5381
       YYY      -0.2714    XXZ      -0.0000    XYZ       0.0000
       YYZ      -0.0000    XZZ      -0.9092    YZZ       0.8881
       ZZZ      -0.0000
    Hexadecapole Moments (Debye-Ang^3)
      XXXX    -313.7021   XXXY      -2.5999   XXYY     -79.8599
      XYYY       2.0340   YYYY    -206.9237   XXXZ      -0.0000
      XXYZ       0.0000   XYYZ      -0.0000   YYYZ       0.0000
      XXZZ     -58.8338   XYZZ       5.5392   YYZZ     -41.4519
      XZZZ      -0.0000   YZZZ       0.0000   ZZZZ     -34.7532
 -----------------------------------------------------------------
Archival summary:
1\1\TWL01\OPT\ProcedureUnspecified\BasisUnspecified\l1221\taweetha\TueAug2822:29:282018TueAug2822:29:282018\0\\#,OPT,ProcedureUnspecified,BasisUnspecified,\\0,1\Cl\C,1,1.71695\C,2,1.32605,1,125.869\H,3,1.08071,2,123.335,1,-180,0\F,2,1.33864,1,114.118,3,-180,0\F,3,1.34144,2,121.487,1,-0,0\\\@

 Total job time:  27.81s(wall), 27.75s(cpu) 
 Tue Aug 28 22:29:28 2018

        *************************************************************
        *                                                           *
        *  Thank you very much for using Q-Chem.  Have a nice day.  *
        *                                                           *
        *************************************************************


 
User input: 2 of 2 
 
Q-Chem Developer Version!
                  Welcome to Q-Chem
     A Quantum Leap Into The Future Of Chemistry


 Q-Chem 5.1, Q-Chem, Inc., Pleasanton, CA (2018)

 Yihan Shao,  Zhengting Gan,  E. Epifanovsky,  A. T. B. Gilbert,  M. Wormit,  
 J. Kussmann,  A. W. Lange,  A. Behn,  Jia Deng,  Xintian Feng,  D. Ghosh,  
 M. Goldey,  P. R. Horn,  L. D. Jacobson,  I. Kaliman,  T. Kus,  A. Landau,  
 Jie Liu,  E. I. Proynov,  R. M. Richard,  R. P. Steele,  E. J. Sundstrom,  
 H. L. Woodcock III,  P. M. Zimmerman,  D. Zuev,  B. Albrecht,  E. Alguire,  
 S. A. Baeppler,  D. Barton,  Z. Benda,  Y. A. Bernard,  E. J. Berquist,  
 K. B. Bravaya,  H. Burton,  D. Casanova,  Chun-Min Chang,  Yunqing Chen,  
 A. Chien,  K. D. Closser,  M. P. Coons,  S. Coriani,  S. Dasgupta,  
 A. L. Dempwolff,  M. Diedenhofen,  Hainam Do,  R. G. Edgar,  Po-Tung Fang,  
 S. Faraji,  S. Fatehi,  Qingguo Feng,  K. D. Fenk,  J. Fosso-Tande,  
 Qinghui Ge,  A. Ghysels,  G. Gidofalvi,  J. Gomes,  J. Gonthier,  A. Gunina,  
 D. Hait,  M. W. D. Hanson-Heine,  P. H. P. Harbach,  A. W. Hauser,  
 J. E. Herr,  E. G. Hohenstein,  Z. C. Holden,  Kerwin Hui,  B. C. Huynh,  
 T.-C. Jagau,  Hyunjun Ji,  B. Kaduk,  K. Khistyaev,  Jaehoon Kim,  
 P. Klunzinger,  K. Koh,  D. Kosenkov,  L. Koulias,  T. Kowalczyk,  
 C. M. Krauter,  A. Kunitsa,  Ka Un Lao,  A. Laurent,  K. V. Lawler,  
 Joonho Lee,  D. Lefrancois,  S. Lehtola,  D. S. Levine,  Yi-Pei Li,  
 You-Sheng Lin,  Fenglai Liu,  E. Livshits,  A. Luenser,  P. Manohar,  
 E. Mansoor,  S. F. Manzer,  Shan-Ping Mao,  Yuezhi Mao,  N. Mardirossian,  
 A. V. Marenich,  T. Markovich,  L. A. Martinez-Martinez,  S. A. Maurer,  
 N. J. Mayhall,  S. C. McKenzie,  J.-M. Mewes,  A. F. Morrison,  
 J. W. Mullinax,  K. Nanda,  T. S. Nguyen-Beck,  R. Olivares-Amaya,  
 J. A. Parkhill,  T. M. Perrine,  F. Plasser,  P. Pokhilko,  S. Prager,  
 A. Prociuk,  E. Ramos,  D. R. Rehn,  F. Rob,  M. Schneider,  N. Sergueev,  
 S. M. Sharada,  S. Sharma,  D. W. Small,  T. Stauch,  T. Stein,  
 Yu-Chuan Su,  A. J. W. Thom,  A. Tkatchenko,  T. Tsuchimochi,  N. M. Tubman,  
 L. Vogt,  M. L. Vidal,  O. Vydrov,  M. A. Watson,  J. Wenzel,  
 M. de Wergifosse,  T. A. Wesolowski,  A. White,  J. Witte,  A. Yamada,  
 Jun Yang,  K. Yao,  S. Yeganeh,  S. R. Yost,  Zhi-Qiang You,  A. Zech,  
 Igor Ying Zhang,  Xing Zhang,  Yan Zhao,  Ying Zhu,  B. R. Brooks,  
 G. K. L. Chan,  C. J. Cramer,  M. S. Gordon,  W. J. Hehre,  A. Klamt,  
 M. W. Schmidt,  C. D. Sherrill,  D. G. Truhlar,  A. Aspuru-Guzik,  R. Baer,  
 A. T. Bell,  N. A. Besley,  Jeng-Da Chai,  A. E. DePrince, III,  
 R. A. DiStasio Jr.,  A. Dreuw,  B. D. Dunietz,  T. R. Furlani,  
 Chao-Ping Hsu,  Yousung Jung,  Jing Kong,  D. S. Lambrecht,  WanZhen Liang,  
 C. Ochsenfeld,  V. A. Rassolov,  L. V. Slipchenko,  J. E. Subotnik,  
 T. Van Voorhis,  J. M. Herbert,  A. I. Krylov,  P. M. W. Gill,  M. Head-Gordon

 Contributors to earlier versions of Q-Chem not listed above: 
 R. D. Adamson,  B. Austin,  J. Baker,  G. J. O. Beran,  K. Brandhorst,  
 S. T. Brown,  E. F. C. Byrd,  A. K. Chakraborty,  C.-L. Cheng,  
 Siu Hung Chien,  D. M. Chipman,  D. L. Crittenden,  H. Dachsel,  
 R. J. Doerksen,  A. D. Dutoi,  L. Fusti-Molnar,  W. A. Goddard III,  
 A. Golubeva-Zadorozhnaya,  S. R. Gwaltney,  G. Hawkins,  A. Heyden,  
 S. Hirata,  G. Kedziora,  F. J. Keil,  C. Kelley,  Jihan Kim,  R. A. King,  
 R. Z. Khaliullin,  P. P. Korambath,  W. Kurlancheek,  A. M. Lee,  M. S. Lee,  
 S. V. Levchenko,  Ching Yeh Lin,  D. Liotard,  R. C. Lochan,  I. Lotan,  
 P. E. Maslen,  N. Nair,  D. P. O'Neill,  D. Neuhauser,  E. Neuscamman,  
 C. M. Oana,  R. Olson,  B. Peters,  R. Peverati,  P. A. Pieniazek,  
 Y. M. Rhee,  J. Ritchie,  M. A. Rohrdanz,  E. Rosta,  N. J. Russ,  
 H. F. Schaefer III,  N. E. Schultz,  N. Shenvi,  A. C. Simmonett,  A. Sodt,  
 D. Stuck,  K. S. Thanthiriwatte,  V. Vanovschi,  Tao Wang,  A. Warshel,  
 C. F. Williams,  Q. Wu,  X. Xu,  W. Zhang

 Please cite Q-Chem as follows:
 Y. Shao et al., Mol. Phys. 113, 184-215 (2015)
 DOI: 10.1080/00268976.2014.952696

 Q-Chem 5.1.1 for Intel X86 EM64T Linux

 Parts of Q-Chem use Armadillo 8.300.2 (Tropical Shenanigans).
 http://arma.sourceforge.net/

 Q-Chem begins on Tue Aug 28 22:29:28 2018  

Host: 
0

     Scratch files written to /scratch/taweetham/qchem27010//
The previous job contains 0 fragments, simply inherited here
Input Ideriv = 2
Curr. Ideriv = -1
Max.  Ideriv = 2

Checking the input file for inconsistencies... 	...done.

--------------------------------------------------------------
User input:
--------------------------------------------------------------

$molecule
read
$end

$rem
   SCF_GUESS 	READ
   JOB_TYPE 	FREQUENCY
   BASIS 	6-311++G**
   EXCHANGE 	B3LYP	
   SET_ITER 100

   SET_CONV 5
$end


--------------------------------------------------------------
 ----------------------------------------------------------------
             Standard Nuclear Orientation (Angstroms)
    I     Atom           X                Y                Z
 ----------------------------------------------------------------
    1      Cl      1.1109771158    -0.9189925308    -0.0000000000
    2      C       0.1033819667     0.4712168737     0.0000000000
    3      C      -1.2226665936     0.4697270519    -0.0000000000
    4      H      -1.8175770030     1.3719611726     0.0000000000
    5      F       0.7716538705     1.6311206370     0.0000000000
    6      F      -1.9220234488    -0.6749819373    -0.0000000000
 ----------------------------------------------------------------
 Molecular Point Group                 Cs    NOp =  2
 Largest Abelian Subgroup              Cs    NOp =  2
 Nuclear Repulsion Energy =   214.1651813623 hartrees
 There are       24 alpha and       24 beta electrons
 Requested basis set is 6-311++G(d,p)
 There are 42 shells and 125 basis functions

 Total QAlloc Memory Limit   2000 MB
 Mega-Array Size       188 MB
 MEM_STATIC part       192 MB

                       Distance Matrix (Angstroms)
             Cl(  1)   C (  2)   C (  3)   H (  4)   F (  5)
   C (  2)  1.716954
   C (  3)  2.715591  1.326049
   H (  4)  3.718185  2.121656  1.080715
   F (  5)  2.572590  1.338643  2.307845  2.602168
   F (  6)  3.042800  2.327238  1.341439  2.049606  3.545985

 A cutoff of  1.0D-11 yielded    823 shell pairs
 There are      7575 function pairs (      8195 Cartesian)
 Smallest overlap matrix eigenvalue = 8.28E-05
 Guess MOs from SCF MO coefficient file

 -----------------------------------------------------------------------
  General SCF calculation program by
  Eric Jon Sundstrom, Paul Horn, Yuezhi Mao, Dmitri Zuev, Alec White,
  David Stuck, Shaama M.S., Shane Yost, Joonho Lee, David Small,
  Daniel Levine, Susi Lehtola, Hugh Burton, Evgeny Epifanovsky
 -----------------------------------------------------------------------
 Exchange:     0.2000 Hartree-Fock + 0.0800 Slater + 0.7200 B88
 Correlation:  0.1900 VWN1RPA + 0.8100 LYP
 Using SG-1 standard quadrature grid
 A restricted SCF calculation will be
 performed using DIIS
 SCF converges when DIIS error is below 1.0e-08
 ---------------------------------------
  Cycle       Energy         DIIS error
 ---------------------------------------
    1    -736.7598376388      2.80e-05  
    2    -736.7598399182      4.85e-06  
    3    -736.7598399064      6.31e-06  
    4    -736.7598399529      9.16e-07  
    5    -736.7598399538      4.00e-07  
    6    -736.7598399541      9.67e-08  
    7    -736.7598399541      3.91e-08  
    8    -736.7598399541      7.40e-09  Convergence criterion met
 ---------------------------------------
 SCF time:   CPU 8.16s  wall 8.00s 
 SCF   energy in the final basis set =     -736.7598399541
 Total energy in the final basis set =     -736.7598399541

 --------------------------------------------------------------
             Orbital Energies (a.u.) and Symmetries
 --------------------------------------------------------------

 Alpha MOs, Restricted
 -- Occupied --                  
-101.59  -24.73  -24.72  -10.33  -10.29   -9.51   -7.27   -7.26
  1 A'    2 A'    3 A'    4 A'    5 A'    6 A'    7 A'    1 A"                 
 -7.261  -1.276  -1.259  -0.909  -0.791  -0.642  -0.585  -0.569
  8 A'    9 A'   10 A'   11 A'   12 A'   13 A'   14 A'   15 A'                 
 -0.521  -0.512  -0.485  -0.449  -0.411  -0.380  -0.357  -0.276
  2 A"   16 A'    3 A"   17 A'   18 A'    4 A"   19 A'    5 A"                 
 -- Virtual --                   
 -0.020  -0.016   0.010   0.016   0.028   0.057   0.065   0.079
  6 A"   20 A'   21 A'   22 A'   23 A'    7 A"   24 A'   25 A'                 
  0.088   0.091   0.099   0.110   0.122   0.133   0.155   0.164
  8 A"   26 A'   27 A'    9 A"   28 A'   29 A'   30 A'   31 A'                 
  0.204   0.256   0.263   0.271   0.297   0.312   0.331   0.342
 32 A'   33 A'   10 A"   34 A'   11 A"   35 A'   36 A'   37 A'                 
  0.360   0.363   0.379   0.424   0.445   0.477   0.509   0.522
 38 A'   39 A'   40 A'   41 A'   12 A"   42 A'   13 A"   43 A'                 
  0.546   0.546   0.659   0.711   0.730   0.796   0.802   0.828
 14 A"   44 A'   45 A'   46 A'   47 A'   48 A'   15 A"   49 A'                 
  0.830   0.902   0.916   1.062   1.072   1.146   1.168   1.310
 16 A"   50 A'   51 A'   17 A"   52 A'   53 A'   18 A"   19 A"                 
  1.334   1.346   1.367   1.392   1.436   1.466   1.486   1.568
 54 A'   55 A'   20 A"   56 A'   57 A'   21 A"   58 A'   59 A'                 
  1.647   1.758   1.782   1.865   1.902   1.918   1.955   2.137
 60 A'   61 A'   22 A"   62 A'   63 A'   64 A'   23 A"   65 A'                 
  2.233   2.250   2.293   2.472   2.604   2.610   2.641   2.778
 24 A"   66 A'   67 A'   68 A'   25 A"   69 A'   70 A'   26 A"                 
  3.042   3.093   3.292   3.691   3.743   3.765   3.791   3.800
 71 A'   72 A'   73 A'   74 A'   27 A"   28 A"   75 A'   76 A'                 
  3.932   3.984   4.026   4.125   4.734   4.827   6.254   6.274
 29 A"   30 A"   77 A'   78 A'   79 A'   80 A'   31 A"   32 A"                 
  6.326   6.346   6.558   6.736   9.732  23.449  24.129  25.781
 81 A'   82 A'   83 A'   84 A'   85 A'   86 A'   87 A'   33 A"                 
 25.910  26.357  66.713  66.737 215.715
 88 A'   89 A'   90 A'   91 A'   92 A'                                         

 Beta MOs, Restricted
 -- Occupied --                  
-101.59  -24.73  -24.72  -10.33  -10.29   -9.51   -7.27   -7.26
  1 A'    2 A'    3 A'    4 A'    5 A'    6 A'    7 A'    1 A"                 
 -7.261  -1.276  -1.259  -0.909  -0.791  -0.642  -0.585  -0.569
  8 A'    9 A'   10 A'   11 A'   12 A'   13 A'   14 A'   15 A'                 
 -0.521  -0.512  -0.485  -0.449  -0.411  -0.380  -0.357  -0.276
  2 A"   16 A'    3 A"   17 A'   18 A'    4 A"   19 A'    5 A"                 
 -- Virtual --                   
 -0.020  -0.016   0.010   0.016   0.028   0.057   0.065   0.079
  6 A"   20 A'   21 A'   22 A'   23 A'    7 A"   24 A'   25 A'                 
  0.088   0.091   0.099   0.110   0.122   0.133   0.155   0.164
  8 A"   26 A'   27 A'    9 A"   28 A'   29 A'   30 A'   31 A'                 
  0.204   0.256   0.263   0.271   0.297   0.312   0.331   0.342
 32 A'   33 A'   10 A"   34 A'   11 A"   35 A'   36 A'   37 A'                 
  0.360   0.363   0.379   0.424   0.445   0.477   0.509   0.522
 38 A'   39 A'   40 A'   41 A'   12 A"   42 A'   13 A"   43 A'                 
  0.546   0.546   0.659   0.711   0.730   0.796   0.802   0.828
 14 A"   44 A'   45 A'   46 A'   47 A'   48 A'   15 A"   49 A'                 
  0.830   0.902   0.916   1.062   1.072   1.146   1.168   1.310
 16 A"   50 A'   51 A'   17 A"   52 A'   53 A'   18 A"   19 A"                 
  1.334   1.346   1.367   1.392   1.436   1.466   1.486   1.568
 54 A'   55 A'   20 A"   56 A'   57 A'   21 A"   58 A'   59 A'                 
  1.647   1.758   1.782   1.865   1.902   1.918   1.955   2.137
 60 A'   61 A'   22 A"   62 A'   63 A'   64 A'   23 A"   65 A'                 
  2.233   2.250   2.293   2.472   2.604   2.610   2.641   2.778
 24 A"   66 A'   67 A'   68 A'   25 A"   69 A'   70 A'   26 A"                 
  3.042   3.093   3.292   3.691   3.743   3.765   3.791   3.800
 71 A'   72 A'   73 A'   74 A'   27 A"   28 A"   75 A'   76 A'                 
  3.932   3.984   4.026   4.125   4.734   4.827   6.254   6.274
 29 A"   30 A"   77 A'   78 A'   79 A'   80 A'   31 A"   32 A"                 
  6.326   6.346   6.558   6.736   9.732  23.449  24.129  25.781
 81 A'   82 A'   83 A'   84 A'   85 A'   86 A'   87 A'   33 A"                 
 25.910  26.357  66.713  66.737 215.715
 88 A'   89 A'   90 A'   91 A'   92 A'                                         
 --------------------------------------------------------------

          Ground-State Mulliken Net Atomic Charges

     Atom                 Charge (a.u.)
  ----------------------------------------
      1 Cl                    0.240755
      2 C                    -0.092712
      3 C                    -0.157093
      4 H                     0.174937
      5 F                    -0.050199
      6 F                    -0.115688
  ----------------------------------------
  Sum of atomic charges =     0.000000

 -----------------------------------------------------------------
                    Cartesian Multipole Moments
 -----------------------------------------------------------------
    Charge (ESU x 10^10)
                 0.0000
    Dipole Moment (Debye)
         X      -0.5217      Y       0.7298      Z      -0.0000
       Tot       0.8971
    Quadrupole Moments (Debye-Ang)
        XX     -34.0122     XY      -4.4301     YY     -34.2298
        XZ       0.0000     YZ      -0.0000     ZZ     -34.3737
    Octopole Moments (Debye-Ang^2)
       XXX      -2.3712    XXY       4.6716    XYY      -2.5385
       YYY      -0.3018    XXZ       0.0000    XYZ      -0.0000
       YYZ       0.0000    XZZ      -0.9194    YZZ       0.8798
       ZZZ       0.0000
    Hexadecapole Moments (Debye-Ang^3)
      XXXX    -313.6931   XXXY      -2.6789   XXYY     -79.8695
      XYYY       1.9960   YYYY    -206.9150   XXXZ       0.0000
      XXYZ      -0.0000   XYYZ       0.0000   YYYZ      -0.0000
      XXZZ     -58.8466   XYZZ       5.5199   YYZZ     -41.4392
      XZZZ       0.0000   YZZZ      -0.0000   ZZZZ     -34.7532
 -----------------------------------------------------------------
 Calculating MO derivatives via CPSCF
   1         3          18      0.150086    0.044890
   2         3          18      0.017938    0.005237
   3         3          18      0.001644    0.000564
   4        19           2      0.000065    0.000039
   5        21           0      0.000000    0.000000    Roots Converged
 Time for AOints: 4.1 s (CPU) 4.1 s (wall)
 ------------------------------------------------------------------------------
                     AOints        : Timing summary (seconds)
 ------------------------------------------------------------------------------
     job step          cpu (% of tot)      sys (% of tot)     wall (% of tot)
 ------------------------------------------------------------------------------
  cpscf_lag         0.5887E+02 (59.2)   0.7900E-04 (18.2)   0.5894E+02 (59.2)
  iterzp            0.3630E+02 (36.5)   0.3550E-03 (81.6)   0.3635E+02 (36.5)
  make_fx           0.0000E+00 ( 0.0)   0.0000E+00 ( 0.0)   0.0000E+00 ( 0.0)
  AOints            0.4103E+01 ( 4.1)   0.1000E-05 ( 0.2)   0.4109E+01 ( 4.1)
 ------------------------------------------------------------------------------
   Grand Totals     0.9935E+02          0.4350E-03          0.9949E+02
 ------------------------------------------------------------------------------
 Calculating analytic Hessian of the SCF energy
 Polarizability Matrix (a.u.)
            1           2           3
    1 -48.6903685   5.7449105   0.0000000
    2   5.7449105 -38.4724318  -0.0000000
    3   0.0000000  -0.0000000 -23.8801103

 Direct stationary perturbation theory relativistic correction:

 rels  =       0.892808330130
 relv  =      -3.280410948263
 rel2e =       0.792674457795
 E_rel =      -1.594928160338

 Hessian of the SCF Energy
            1           2           3           4           5           6
    1   0.1137673  -0.1029608  -0.0000000  -0.1091665   0.0672542   0.0000000
    2  -0.1029608   0.1801606   0.0000000   0.0836515  -0.1153639   0.0000000
    3  -0.0000000   0.0000000   0.0106123   0.0000000  -0.0000000  -0.0242542
    4  -0.1091665   0.0836515   0.0000000   0.8405065   0.0459899   0.0000000
    5   0.0672542  -0.1153639  -0.0000000   0.0459899   0.4497161   0.0000000
    6   0.0000000   0.0000000  -0.0242542   0.0000000   0.0000000   0.0935955
    7  -0.0142033   0.0081342   0.0000000  -0.5553425   0.0174723  -0.0000000
    8   0.0388743  -0.0207560  -0.0000000   0.0109880  -0.0835068  -0.0000000
    9  -0.0000000  -0.0000000   0.0074500  -0.0000000  -0.0000000  -0.0454742
   10  -0.0034552   0.0002614   0.0000000  -0.0078082   0.0228254  -0.0000000
   11  -0.0022998   0.0015302  -0.0000000  -0.0003686   0.0031857   0.0000000
   12   0.0000000   0.0000000   0.0057939   0.0000000  -0.0000000   0.0065263
   13   0.0137154   0.0098128  -0.0000000  -0.1492513  -0.1057075  -0.0000000
   14   0.0019193  -0.0536703  -0.0000000  -0.1347565  -0.2387436  -0.0000000
   15  -0.0000000  -0.0000000   0.0041880  -0.0000000  -0.0000000  -0.0313425
   16  -0.0006577   0.0011010   0.0000000  -0.0189381  -0.0478343   0.0000000
   17  -0.0027871   0.0080995   0.0000000  -0.0055043  -0.0152876  -0.0000000
   18  -0.0000000  -0.0000000  -0.0037900   0.0000000   0.0000000   0.0009491
            7           8           9          10          11          12
    1  -0.0142033   0.0388743  -0.0000000  -0.0034552  -0.0022998   0.0000000
    2   0.0081342  -0.0207560  -0.0000000   0.0002614   0.0015302   0.0000000
    3   0.0000000  -0.0000000   0.0074500   0.0000000  -0.0000000   0.0057939
    4  -0.5553425   0.0109880  -0.0000000  -0.0078082  -0.0003686   0.0000000
    5   0.0174723  -0.0835068  -0.0000000   0.0228254   0.0031857  -0.0000000
    6  -0.0000000  -0.0000000  -0.0454742  -0.0000000   0.0000000   0.0065263
    7   0.8848280  -0.0360255   0.0000000  -0.1558864   0.1415349  -0.0000000
    8  -0.0360255   0.6269033   0.0000000   0.1458553  -0.2457315   0.0000000
    9   0.0000000   0.0000000   0.0958522  -0.0000000  -0.0000000  -0.0299704
   10  -0.1558864   0.1458553  -0.0000000   0.1550062  -0.1427795   0.0000000
   11   0.1415349  -0.2457315  -0.0000000  -0.1427795   0.2716308  -0.0000000
   12  -0.0000000   0.0000000  -0.0299704   0.0000000  -0.0000000   0.0185001
   13  -0.0163276  -0.0466803   0.0000000   0.0016657   0.0000557  -0.0000000
   14  -0.0097055  -0.0105108   0.0000000   0.0001561   0.0009283  -0.0000000
   15   0.0000000   0.0000000   0.0016955   0.0000000  -0.0000000  -0.0042759
   16  -0.1430681  -0.1130117  -0.0000000   0.0104779   0.0038574   0.0000000
   17  -0.1214102  -0.2663982   0.0000000  -0.0263186  -0.0315435  -0.0000000
   18  -0.0000000   0.0000000  -0.0295532  -0.0000000  -0.0000000   0.0034261
           13          14          15          16          17          18
    1   0.0137154   0.0019193  -0.0000000  -0.0006577  -0.0027871  -0.0000000
    2   0.0098128  -0.0536703  -0.0000000   0.0011010   0.0080995  -0.0000000
    3  -0.0000000  -0.0000000   0.0041880   0.0000000   0.0000000  -0.0037900
    4  -0.1492513  -0.1347565  -0.0000000  -0.0189381  -0.0055043   0.0000000
    5  -0.1057075  -0.2387436  -0.0000000  -0.0478343  -0.0152876   0.0000000
    6  -0.0000000  -0.0000000  -0.0313425   0.0000000  -0.0000000   0.0009491
    7  -0.0163276  -0.0097055   0.0000000  -0.1430681  -0.1214102  -0.0000000
    8  -0.0466803  -0.0105108   0.0000000  -0.1130117  -0.2663982   0.0000000
    9   0.0000000   0.0000000   0.0016955  -0.0000000   0.0000000  -0.0295532
   10   0.0016657   0.0001561   0.0000000   0.0104779  -0.0263186  -0.0000000
   11   0.0000557   0.0009283  -0.0000000   0.0038574  -0.0315435  -0.0000000
   12  -0.0000000  -0.0000000  -0.0042759   0.0000000  -0.0000000   0.0034261
   13   0.1613428   0.1491550   0.0000000  -0.0111451  -0.0066357  -0.0000000
   14   0.1491550   0.3088455   0.0000000  -0.0067685  -0.0068491  -0.0000000
   15   0.0000000   0.0000000   0.0181101  -0.0000000  -0.0000000   0.0116248
   16  -0.0111451  -0.0067685  -0.0000000   0.1633311   0.1626560   0.0000000
   17  -0.0066357  -0.0068491  -0.0000000   0.1626560   0.3119789   0.0000000
   18  -0.0000000  -0.0000000   0.0116248   0.0000000   0.0000000   0.0173431
 Gradient time:  CPU 126.24 s  wall 126.40 s
 **********************************************************************
 **                                                                  **
 **                       VIBRATIONAL ANALYSIS                       **
 **                       --------------------                       **
 **                                                                  **
 **        VIBRATIONAL FREQUENCIES (CM**-1) AND NORMAL MODES         **
 **     FORCE CONSTANTS (mDYN/ANGSTROM) AND REDUCED MASSES (AMU)     **
 **                  INFRARED INTENSITIES (KM/MOL)                   **
 **                                                                  **
 **********************************************************************


 Mode:                 1                      2                      3
 Frequency:       195.48                 303.67                 396.17
 Force Cnst:      0.4147                 0.3157                 1.5620
 Red. Mass:      18.4223                 5.8110                16.8915
 IR Active:          YES                    YES                    YES
 IR Intens:        2.694                  6.470                  2.804
 Raman Active:       YES                    YES                    YES
               X      Y      Z        X      Y      Z        X      Y      Z
 Cl        -0.445 -0.035  0.000    0.000  0.000  0.033   -0.030  0.373  0.000
 C          0.018  0.282  0.000    0.000 -0.000  0.175   -0.225  0.003 -0.000
 C          0.032  0.074  0.000   -0.000 -0.000  0.447   -0.263 -0.032  0.000
 H         -0.369 -0.197  0.000   -0.000 -0.000  0.803   -0.419 -0.137  0.000
 F          0.185  0.158 -0.000    0.000 -0.000 -0.226    0.519 -0.468  0.000
 F          0.621 -0.308 -0.000   -0.000  0.000 -0.270   -0.133 -0.193  0.000
 TransDip  -0.035  0.039  0.000    0.000 -0.000  0.081   -0.023  0.048 -0.000

 Mode:                 4                      5                      6
 Frequency:       479.32                 578.91                 680.84
 Force Cnst:      0.6512                 2.6596                 2.1264
 Red. Mass:       4.8105                13.4693                 7.7860
 IR Active:          YES                    YES                    YES
 IR Intens:        4.821                  2.843                 46.608
 Raman Active:       YES                    YES                    YES
               X      Y      Z        X      Y      Z        X      Y      Z
 Cl        -0.000  0.000 -0.064    0.076  0.020  0.000   -0.170  0.195  0.000
 C         -0.000 -0.000  0.544   -0.256 -0.193 -0.000    0.252 -0.273 -0.000
 C         -0.000  0.000 -0.145   -0.172  0.405  0.000    0.382 -0.219  0.000
 H          0.000  0.000 -0.818   -0.154  0.417  0.000    0.744  0.006  0.000
 F         -0.000 -0.000 -0.099   -0.302 -0.409  0.000   -0.146 -0.136  0.000
 F          0.000  0.000  0.010    0.441  0.217 -0.000    0.019  0.087 -0.000
 TransDip   0.000 -0.000 -0.070   -0.029  0.045  0.000    0.163 -0.146  0.000

 Mode:                 7                      8                      9
 Frequency:       799.53                1141.98                1175.00
 Force Cnst:      0.5284                 5.1016                 9.5173
 Red. Mass:       1.4029                 6.6395                11.7001
 IR Active:          YES                    YES                    YES
 IR Intens:       29.624                 73.343                349.135
 Raman Active:       YES                    YES                    YES
               X      Y      Z        X      Y      Z        X      Y      Z
 Cl         0.000 -0.000  0.003    0.016 -0.027 -0.000    0.009 -0.021 -0.000
 C         -0.000  0.000  0.074   -0.082  0.440  0.000    0.272  0.533  0.000
 C          0.000  0.000 -0.172    0.037 -0.413 -0.000    0.277  0.396  0.000
 H         -0.000 -0.000  0.982   -0.322 -0.663 -0.000    0.214  0.361 -0.000
 F          0.000 -0.000 -0.015   -0.054 -0.158 -0.000   -0.190 -0.284 -0.000
 F         -0.000 -0.000  0.019    0.070  0.226  0.000   -0.185 -0.284 -0.000
 TransDip  -0.000  0.000  0.174   -0.210  0.176 -0.000    0.369  0.471 -0.000

 Mode:                10                     11                     12
 Frequency:      1299.60                1753.58                3232.79
 Force Cnst:      1.2251                15.7458                 6.7362
 Red. Mass:       1.2311                 8.6908                 1.0940
 IR Active:          YES                    YES                    YES
 IR Intens:       29.841                  5.788                  9.558
 Raman Active:       YES                    YES                    YES
               X      Y      Z        X      Y      Z        X      Y      Z
 Cl         0.005 -0.007  0.000   -0.016  0.012 -0.000   -0.000  0.000 -0.000
 C         -0.104  0.059  0.000    0.590  0.046  0.000   -0.007 -0.001  0.000
 C         -0.029 -0.060 -0.000   -0.566 -0.119 -0.000    0.054 -0.069  0.000
 H          0.840  0.524  0.000    0.195  0.519  0.000   -0.559  0.824 -0.000
 F          0.014  0.004 -0.000   -0.042 -0.048 -0.000    0.000  0.000  0.000
 F          0.017 -0.019 -0.000    0.045  0.044  0.000   -0.000  0.000  0.000
 TransDip  -0.144  0.100  0.000    0.054 -0.055  0.000   -0.096 -0.023 -0.000

 STANDARD THERMODYNAMIC QUANTITIES AT   298.15 K  AND     1.00 ATM

   This Molecule has  0 Imaginary Frequencies
   Zero point vibrational energy:       17.208 kcal/mol

   Atom    1 Element Cl Has Mass   34.96885
   Atom    2 Element C  Has Mass   12.00000
   Atom    3 Element C  Has Mass   12.00000
   Atom    4 Element H  Has Mass    1.00783
   Atom    5 Element F  Has Mass   18.99840
   Atom    6 Element F  Has Mass   18.99840
   Molecular Mass:    97.973480 amu
   Principal axes and moments of inertia in amu*Bohr^2:
                             1           2           3
    Eigenvalues --      341.39399   522.62514   864.01913
          X               0.99677    -0.08025    -0.00000
          Y               0.08025     0.99677    -0.00000
          Z               0.00000     0.00000     1.00000
   Rotational Symmetry Number is   1
   The Molecule is an Asymmetric Top
   Translational Enthalpy:        0.889 kcal/mol
   Rotational Enthalpy:           0.889 kcal/mol
   Vibrational Enthalpy:         18.437 kcal/mol
   gas constant (RT):             0.592 kcal/mol
   Translational Entropy:        39.657  cal/mol.K
   Rotational Entropy:           26.536  cal/mol.K
   Vibrational Entropy:           6.415  cal/mol.K

   Total Enthalpy:               20.807 kcal/mol
   Total Entropy:                72.607  cal/mol.K

 ======================================================================

 STANDARD THERMODYNAMIC QUANTITIES FOR ANHARMONIC VIBRATION -- TOSH

   Zero point vibrational energy: ************ kcal/mol

   Vibrational Enthalpy:       Infinity kcal/mol
   Vibrational Entropy:             NaN  cal/mol.K

   Total Enthalpy:             Infinity kcal/mol
   Total Entropy:                   NaN  cal/mol.K

 ======================================================================

 STANDARD THERMODYNAMIC QUANTITIES FOR ANHARMONIC VIBRATION -- VPT2

   Zero point vibrational energy: ************ kcal/mol

   Vibrational Enthalpy:       Infinity kcal/mol
   Vibrational Entropy:             NaN  cal/mol.K

   Total Enthalpy:             Infinity kcal/mol
   Total Entropy:                   NaN  cal/mol.K

 ======================================================================

Archival summary:
1\1\TWL01\FREQ\ProcedureUnspecified\BasisUnspecified\l1221\taweetha\TueAug2822:31:432018TueAug2822:31:432018\0\\#,FREQ,ProcedureUnspecified,BasisUnspecified,\\0,1\Cl\C,1,1.71695\C,2,1.32605,1,125.869\H,3,1.08071,2,123.335,1,180,0\F,2,1.33864,1,114.118,3,-180,0\F,3,1.34144,2,121.487,1,-0,0\\\@

 Total job time:  134.65s(wall), 134.45s(cpu) 
 Tue Aug 28 22:31:43 2018

        *************************************************************
        *                                                           *
        *  Thank you very much for using Q-Chem.  Have a nice day.  *
        *                                                           *
        *************************************************************
