# Supplementary material for: Geometric and energetic data from ab initio calculations of haloethene, haloimine, halomethylenephosphine, haloiminophosphine, halodiazene, halodiphosphene and halocyclopropane
Source: Data Brief. 2019 Nov 2;27:104738. doi: 10.1016/j.dib.2019.104738 (PMC6861602; doi:10.1016/j.dib.2019.104738)
Supplement: Multimedia component 2 [file mmc2.zip › CC/B3LYP/FHCCClI.out]

Q-Chem Developer Version!
                  Welcome to Q-Chem
     A Quantum Leap Into The Future Of Chemistry


 Q-Chem 5.1, Q-Chem, Inc., Pleasanton, CA (2018)

 Yihan Shao,  Zhengting Gan,  E. Epifanovsky,  A. T. B. Gilbert,  M. Wormit,  
 J. Kussmann,  A. W. Lange,  A. Behn,  Jia Deng,  Xintian Feng,  D. Ghosh,  
 M. Goldey,  P. R. Horn,  L. D. Jacobson,  I. Kaliman,  T. Kus,  A. Landau,  
 Jie Liu,  E. I. Proynov,  R. M. Richard,  R. P. Steele,  E. J. Sundstrom,  
 H. L. Woodcock III,  P. M. Zimmerman,  D. Zuev,  B. Albrecht,  E. Alguire,  
 S. A. Baeppler,  D. Barton,  Z. Benda,  Y. A. Bernard,  E. J. Berquist,  
 K. B. Bravaya,  H. Burton,  D. Casanova,  Chun-Min Chang,  Yunqing Chen,  
 A. Chien,  K. D. Closser,  M. P. Coons,  S. Coriani,  S. Dasgupta,  
 A. L. Dempwolff,  M. Diedenhofen,  Hainam Do,  R. G. Edgar,  Po-Tung Fang,  
 S. Faraji,  S. Fatehi,  Qingguo Feng,  K. D. Fenk,  J. Fosso-Tande,  
 Qinghui Ge,  A. Ghysels,  G. Gidofalvi,  J. Gomes,  J. Gonthier,  A. Gunina,  
 D. Hait,  M. W. D. Hanson-Heine,  P. H. P. Harbach,  A. W. Hauser,  
 J. E. Herr,  E. G. Hohenstein,  Z. C. Holden,  Kerwin Hui,  B. C. Huynh,  
 T.-C. Jagau,  Hyunjun Ji,  B. Kaduk,  K. Khistyaev,  Jaehoon Kim,  
 P. Klunzinger,  K. Koh,  D. Kosenkov,  L. Koulias,  T. Kowalczyk,  
 C. M. Krauter,  A. Kunitsa,  Ka Un Lao,  A. Laurent,  K. V. Lawler,  
 Joonho Lee,  D. Lefrancois,  S. Lehtola,  D. S. Levine,  Yi-Pei Li,  
 You-Sheng Lin,  Fenglai Liu,  E. Livshits,  A. Luenser,  P. Manohar,  
 E. Mansoor,  S. F. Manzer,  Shan-Ping Mao,  Yuezhi Mao,  N. Mardirossian,  
 A. V. Marenich,  T. Markovich,  L. A. Martinez-Martinez,  S. A. Maurer,  
 N. J. Mayhall,  S. C. McKenzie,  J.-M. Mewes,  A. F. Morrison,  
 J. W. Mullinax,  K. Nanda,  T. S. Nguyen-Beck,  R. Olivares-Amaya,  
 J. A. Parkhill,  T. M. Perrine,  F. Plasser,  P. Pokhilko,  S. Prager,  
 A. Prociuk,  E. Ramos,  D. R. Rehn,  F. Rob,  M. Schneider,  N. Sergueev,  
 S. M. Sharada,  S. Sharma,  D. W. Small,  T. Stauch,  T. Stein,  
 Yu-Chuan Su,  A. J. W. Thom,  A. Tkatchenko,  T. Tsuchimochi,  N. M. Tubman,  
 L. Vogt,  M. L. Vidal,  O. Vydrov,  M. A. Watson,  J. Wenzel,  
 M. de Wergifosse,  T. A. Wesolowski,  A. White,  J. Witte,  A. Yamada,  
 Jun Yang,  K. Yao,  S. Yeganeh,  S. R. Yost,  Zhi-Qiang You,  A. Zech,  
 Igor Ying Zhang,  Xing Zhang,  Yan Zhao,  Ying Zhu,  B. R. Brooks,  
 G. K. L. Chan,  C. J. Cramer,  M. S. Gordon,  W. J. Hehre,  A. Klamt,  
 M. W. Schmidt,  C. D. Sherrill,  D. G. Truhlar,  A. Aspuru-Guzik,  R. Baer,  
 A. T. Bell,  N. A. Besley,  Jeng-Da Chai,  A. E. DePrince, III,  
 R. A. DiStasio Jr.,  A. Dreuw,  B. D. Dunietz,  T. R. Furlani,  
 Chao-Ping Hsu,  Yousung Jung,  Jing Kong,  D. S. Lambrecht,  WanZhen Liang,  
 C. Ochsenfeld,  V. A. Rassolov,  L. V. Slipchenko,  J. E. Subotnik,  
 T. Van Voorhis,  J. M. Herbert,  A. I. Krylov,  P. M. W. Gill,  M. Head-Gordon

 Contributors to earlier versions of Q-Chem not listed above: 
 R. D. Adamson,  B. Austin,  J. Baker,  G. J. O. Beran,  K. Brandhorst,  
 S. T. Brown,  E. F. C. Byrd,  A. K. Chakraborty,  C.-L. Cheng,  
 Siu Hung Chien,  D. M. Chipman,  D. L. Crittenden,  H. Dachsel,  
 R. J. Doerksen,  A. D. Dutoi,  L. Fusti-Molnar,  W. A. Goddard III,  
 A. Golubeva-Zadorozhnaya,  S. R. Gwaltney,  G. Hawkins,  A. Heyden,  
 S. Hirata,  G. Kedziora,  F. J. Keil,  C. Kelley,  Jihan Kim,  R. A. King,  
 R. Z. Khaliullin,  P. P. Korambath,  W. Kurlancheek,  A. M. Lee,  M. S. Lee,  
 S. V. Levchenko,  Ching Yeh Lin,  D. Liotard,  R. C. Lochan,  I. Lotan,  
 P. E. Maslen,  N. Nair,  D. P. O'Neill,  D. Neuhauser,  E. Neuscamman,  
 C. M. Oana,  R. Olson,  B. Peters,  R. Peverati,  P. A. Pieniazek,  
 Y. M. Rhee,  J. Ritchie,  M. A. Rohrdanz,  E. Rosta,  N. J. Russ,  
 H. F. Schaefer III,  N. E. Schultz,  N. Shenvi,  A. C. Simmonett,  A. Sodt,  
 D. Stuck,  K. S. Thanthiriwatte,  V. Vanovschi,  Tao Wang,  A. Warshel,  
 C. F. Williams,  Q. Wu,  X. Xu,  W. Zhang

 Please cite Q-Chem as follows:
 Y. Shao et al., Mol. Phys. 113, 184-215 (2015)
 DOI: 10.1080/00268976.2014.952696

 Q-Chem 5.1.1 for Intel X86 EM64T Linux

 Parts of Q-Chem use Armadillo 8.300.2 (Tropical Shenanigans).
 http://arma.sourceforge.net/

 Q-Chem begins on Tue Aug 28 22:31:43 2018  

Host: 
0

     Scratch files written to /scratch/taweetham/qchem27083//
Input Ideriv = 2
Curr. Ideriv = -1
Max.  Ideriv = 2

Checking the input file for inconsistencies... 	...done.

--------------------------------------------------------------
User input:
--------------------------------------------------------------
FClHI.inp
$molecule
0 1
I 
C  1 2.123833
C  2 1.329613 1 119.583173
H  3 1.080448 2 124.406135 1 -0.000000 0
F  3 1.341955 2 121.977621 1 -180.000000 0
Cl 2 1.730416 1 118.081937 3 -180.000000 0
$end

$rem
   JOB_TYPE		OPTIMIZATION
   BASIS		6-311++G**
   EXCHANGE		B3LYP
$end

--------------------------------------------------------------
 ----------------------------------------------------------------
             Standard Nuclear Orientation (Angstroms)
    I     Atom           X                Y                Z
 ----------------------------------------------------------------
    1      I       1.2907510014     0.0699323689    -0.0000000000
    2      C      -0.8330663447     0.0617780884    -0.0000000000
    3      C      -1.4939129354     1.2155339176    -0.0000000000
    4      H      -1.0238261089     2.1883577743    -0.0000000000
    5      F      -2.8349016278     1.2664509984    -0.0000000000
    6      Cl     -1.6417639195    -1.4680414322     0.0000000000
 ----------------------------------------------------------------
 Molecular Point Group                 Cs    NOp =  2
 Largest Abelian Subgroup              Cs    NOp =  2
 Nuclear Repulsion Energy =   482.2663395767 hartrees
 There are       46 alpha and       46 beta electrons
 Requested basis set is 6-311++G(d,p)
 There are 60 shells and 165 basis functions

 Total QAlloc Memory Limit   2000 MB
 Mega-Array Size       188 MB
 MEM_STATIC part       192 MB
 A cutoff of  1.0D-11 yielded   1531 shell pairs
 There are     12223 function pairs (     13611 Cartesian)
 Smallest overlap matrix eigenvalue = 8.13E-05

 Scale SEOQF with 1.000000e-01/1.000000e-01/1.000000e-01

 Standard Electronic Orientation quadrupole field applied
 Nucleus-field energy     =     0.0000000127 hartrees
 Guess from superposition of atomic densities
 Warning:  Energy on first SCF cycle will be non-variational
 SAD guess density has 92.000000 electrons

 -----------------------------------------------------------------------
  General SCF calculation program by
  Eric Jon Sundstrom, Paul Horn, Yuezhi Mao, Dmitri Zuev, Alec White,
  David Stuck, Shaama M.S., Shane Yost, Joonho Lee, David Small,
  Daniel Levine, Susi Lehtola, Hugh Burton, Evgeny Epifanovsky
 -----------------------------------------------------------------------
 Exchange:     0.2000 Hartree-Fock + 0.0800 Slater + 0.7200 B88
 Correlation:  0.1900 VWN1RPA + 0.8100 LYP
 Using SG-1 standard quadrature grid
 A restricted SCF calculation will be
 performed using DIIS
 SCF converges when DIIS error is below 1.0e-08
 ---------------------------------------
  Cycle       Energy         DIIS error
 ---------------------------------------
    1   -7557.0948734250      4.14e-02  
    2   -7556.3917375944      2.77e-03  
    3   -7556.3885843664      3.03e-03  
    4   -7556.4086768062      7.44e-04  
    5   -7556.4099293431      1.98e-04  
    6   -7556.4100096334      1.03e-04  
    7   -7556.4100443778      2.45e-05  
    8   -7556.4100460738      5.40e-06  
    9   -7556.4100461454      1.56e-06  
   10   -7556.4100461531      6.04e-07  
   11   -7556.4100461540      7.32e-08  
   12   -7556.4100461541      1.34e-08  
   13   -7556.4100461541      3.92e-09  Convergence criterion met
 ---------------------------------------
 SCF time:   CPU 26.02s  wall 26.00s 
 SCF   energy in the final basis set =    -7556.4100461541
 Total energy in the final basis set =    -7556.4100461541

 --------------------------------------------------------------
             Orbital Energies (a.u.) and Symmetries
 --------------------------------------------------------------

 Alpha MOs, Restricted
 -- Occupied --                  
******* -176.32 -165.73 -165.73 -165.73 -101.58  -35.82  -31.31
  1 A'    2 A'    3 A'    4 A'    1 A"    5 A'    6 A'    7 A'                 
-31.308 -31.308 -24.720 -22.965 -22.964 -22.964 -22.959 -22.959
  8 A'    2 A"    9 A'   10 A'   11 A'    3 A"   12 A'    4 A"                 
-10.291 -10.290  -9.499  -7.264  -7.254  -7.253  -6.371  -4.784
 13 A'   14 A'   15 A'   16 A'    5 A"   17 A'   18 A'   19 A'                 
 -4.768  -4.768  -2.049  -2.045  -2.044  -2.031  -2.030  -1.259
 20 A'    6 A"   21 A'   22 A'    7 A"    8 A"   23 A'   24 A'                 
 -0.908  -0.790  -0.684  -0.609  -0.557  -0.511  -0.497  -0.422
 25 A'   26 A'   27 A'   28 A'   29 A'   30 A'    9 A"   31 A'                 
 -0.415  -0.397  -0.340  -0.311  -0.290  -0.263
 32 A'   10 A"   33 A'   11 A"   34 A'   12 A"                                 
 -- Virtual --                   
 -0.076  -0.033  -0.019   0.012   0.029   0.041   0.059   0.071
 35 A'   13 A"   36 A'   37 A'   38 A'   39 A'   14 A"   40 A'                 
  0.086   0.090   0.095   0.117   0.120   0.124   0.130   0.170
 15 A"   41 A'   42 A'   43 A'   16 A"   44 A'   45 A'   46 A'                 
  0.179   0.197   0.230   0.240   0.252   0.267   0.313   0.330
 47 A'   48 A'   17 A"   49 A'   50 A'   18 A"   51 A'   52 A'                 
  0.346   0.362   0.389   0.392   0.404   0.406   0.438   0.450
 53 A'   54 A'   55 A'   19 A"   20 A"   56 A'   57 A'   21 A"                 
  0.464   0.478   0.525   0.529   0.574   0.587   0.626   0.690
 58 A'   59 A'   22 A"   60 A'   23 A"   61 A'   62 A'   63 A'                 
  0.707   0.766   0.819   0.824   0.836   0.840   0.914   0.933
 64 A'   65 A'   66 A'   24 A"   25 A"   67 A'   68 A'   69 A'                 
  1.068   1.089   1.147   1.178   1.304   1.309   1.352   1.359
 26 A"   70 A'   71 A'   27 A"   28 A"   72 A'   73 A'   29 A"                 
  1.373   1.426   1.458   1.491   1.606   1.653   1.761   1.782
 74 A'   75 A'   30 A"   76 A'   77 A'   78 A'   79 A'   31 A"                 
  1.812   1.908   1.971   2.123   2.240   2.247   2.301   2.482
 80 A'   81 A'   32 A"   82 A'   33 A"   83 A'   84 A'   85 A'                 
  2.586   2.614   2.624   2.799   2.932   3.092   3.290   3.697
 86 A'   87 A'   34 A"   35 A"   88 A'   89 A'   90 A'   91 A'                 
  3.761   3.787   3.948   3.962   3.977   3.999   4.084   4.086
 36 A"   92 A'   37 A"   38 A"   93 A'   39 A"   94 A'   95 A'                 
  4.226   4.401   4.783   5.990   6.038   6.070   6.262   6.336
 96 A'   97 A'   98 A'   40 A"   99 A'  100 A'   41 A"  101 A'                 
  6.641   9.734  23.419  24.122  25.788  25.894  26.355  27.845
102 A'  103 A'  104 A'  105 A'   42 A"  106 A'  107 A'  108 A'                 
 28.330  28.369  28.373  28.520  28.532  28.541  28.584  28.674
 43 A"  109 A'  110 A'   44 A"  111 A'   45 A"  112 A'  113 A'                 
 66.729 127.873 127.902 127.922 151.641 215.7191901.804
114 A'   46 A"  115 A'  116 A'  117 A'  118 A'  119 A'                         

 Beta MOs, Restricted
 -- Occupied --                  
******* -176.32 -165.73 -165.73 -165.73 -101.58  -35.82  -31.31
  1 A'    2 A'    3 A'    4 A'    1 A"    5 A'    6 A'    7 A'                 
-31.308 -31.308 -24.720 -22.965 -22.964 -22.964 -22.959 -22.959
  8 A'    2 A"    9 A'   10 A'   11 A'    3 A"   12 A'    4 A"                 
-10.291 -10.290  -9.499  -7.264  -7.254  -7.253  -6.371  -4.784
 13 A'   14 A'   15 A'   16 A'    5 A"   17 A'   18 A'   19 A'                 
 -4.768  -4.768  -2.049  -2.045  -2.044  -2.031  -2.030  -1.259
 20 A'    6 A"   21 A'   22 A'    7 A"    8 A"   23 A'   24 A'                 
 -0.908  -0.790  -0.684  -0.609  -0.557  -0.511  -0.497  -0.422
 25 A'   26 A'   27 A'   28 A'   29 A'   30 A'    9 A"   31 A'                 
 -0.415  -0.397  -0.340  -0.311  -0.290  -0.263
 32 A'   10 A"   33 A'   11 A"   34 A'   12 A"                                 
 -- Virtual --                   
 -0.076  -0.033  -0.019   0.012   0.029   0.041   0.059   0.071
 35 A'   13 A"   36 A'   37 A'   38 A'   39 A'   14 A"   40 A'                 
  0.086   0.090   0.095   0.117   0.120   0.124   0.130   0.170
 15 A"   41 A'   42 A'   43 A'   16 A"   44 A'   45 A'   46 A'                 
  0.179   0.197   0.230   0.240   0.252   0.267   0.313   0.330
 47 A'   48 A'   17 A"   49 A'   50 A'   18 A"   51 A'   52 A'                 
  0.346   0.362   0.389   0.392   0.404   0.406   0.438   0.450
 53 A'   54 A'   55 A'   19 A"   20 A"   56 A'   57 A'   21 A"                 
  0.464   0.478   0.525   0.529   0.574   0.587   0.626   0.690
 58 A'   59 A'   22 A"   60 A'   23 A"   61 A'   62 A'   63 A'                 
  0.707   0.766   0.819   0.824   0.836   0.840   0.914   0.933
 64 A'   65 A'   66 A'   24 A"   25 A"   67 A'   68 A'   69 A'                 
  1.068   1.089   1.147   1.178   1.304   1.309   1.352   1.359
 26 A"   70 A'   71 A'   27 A"   28 A"   72 A'   73 A'   29 A"                 
  1.373   1.426   1.458   1.491   1.606   1.653   1.761   1.782
 74 A'   75 A'   30 A"   76 A'   77 A'   78 A'   79 A'   31 A"                 
  1.812   1.908   1.971   2.123   2.240   2.247   2.301   2.482
 80 A'   81 A'   32 A"   82 A'   33 A"   83 A'   84 A'   85 A'                 
  2.586   2.614   2.624   2.799   2.932   3.092   3.290   3.697
 86 A'   87 A'   34 A"   35 A"   88 A'   89 A'   90 A'   91 A'                 
  3.761   3.787   3.948   3.962   3.977   3.999   4.084   4.086
 36 A"   92 A'   37 A"   38 A"   93 A'   39 A"   94 A'   95 A'                 
  4.226   4.401   4.783   5.990   6.038   6.070   6.262   6.336
 96 A'   97 A'   98 A'   40 A"   99 A'  100 A'   41 A"  101 A'                 
  6.641   9.734  23.419  24.122  25.788  25.894  26.355  27.845
102 A'  103 A'  104 A'  105 A'   42 A"  106 A'  107 A'  108 A'                 
 28.330  28.369  28.373  28.520  28.532  28.541  28.584  28.674
 43 A"  109 A'  110 A'   44 A"  111 A'   45 A"  112 A'  113 A'                 
 66.729 127.873 127.902 127.922 151.641 215.7191901.804
114 A'   46 A"  115 A'  116 A'  117 A'  118 A'  119 A'                         
 --------------------------------------------------------------

          Ground-State Mulliken Net Atomic Charges

     Atom                 Charge (a.u.)
  ----------------------------------------
      1 I                     0.127417
      2 C                    -0.086846
      3 C                    -0.409509
      4 H                     0.160662
      5 F                    -0.108249
      6 Cl                    0.316525
  ----------------------------------------
  Sum of atomic charges =     0.000000

 -----------------------------------------------------------------
                    Cartesian Multipole Moments
 -----------------------------------------------------------------
    Charge (ESU x 10^10)
                -0.0000
    Dipole Moment (Debye)
         X       1.1818      Y       0.9681      Z       0.0000
       Tot       1.5277
    Quadrupole Moments (Debye-Ang)
        XX     -59.6530     XY       0.5152     YY     -54.8784
        XZ      -0.0000     YZ      -0.0000     ZZ     -58.8441
    Octopole Moments (Debye-Ang^2)
       XXX      61.3151    XXY      -4.6276    XYY       6.9501
       YYY      10.1071    XXZ       0.0000    XYZ       0.0000
       YYZ       0.0000    XZZ      10.8088    YZZ       1.9953
       ZZZ       0.0000
    Hexadecapole Moments (Debye-Ang^3)
      XXXX    -905.5490   XXXY      14.1630   XXYY    -205.7344
      XYYY      -6.8873   YYYY    -318.2498   XXXZ      -0.0000
      XXYZ      -0.0000   XYYZ      -0.0000   YYYZ      -0.0000
      XXZZ    -162.5927   XYZZ      -4.6653   YYZZ     -71.7378
      XZZZ      -0.0000   YZZZ      -0.0000   ZZZZ     -73.6030
 -----------------------------------------------------------------
 Calculating analytic gradient of the SCF energy
 Gradient of SCF Energy
            1           2           3           4           5           6
    1   0.0017020  -0.0015427  -0.0000251  -0.0000639  -0.0002534   0.0001831
    2   0.0004140   0.0002440  -0.0000144  -0.0006893   0.0000939  -0.0000482
    3   0.0000000  -0.0000000   0.0000000  -0.0000000  -0.0000000  -0.0000000
 Max gradient component =       1.702E-03
 RMS gradient           =       5.820E-04
 Gradient time:  CPU 7.27 s  wall 7.28 s
 Geometry Optimization Parameters
   NAtoms,    NIC,     NZ,  NCons,   NDum,   NFix, NCnnct, MaxDiis
        6      27       6       0       0       0       0       0


** GEOMETRY OPTIMIZATION IN DELOCALIZED INTERNAL COORDINATES **
   Searching for a Minimum

   Optimization Cycle:   1

                       Coordinates (Angstroms)
     ATOM                X               Y               Z
      1  I         1.2907510014    0.0699323689    0.0000000000
      2  C        -0.8330663447    0.0617780884    0.0000000000
      3  C        -1.4939129354    1.2155339176    0.0000000000
      4  H        -1.0238261089    2.1883577743    0.0000000000
      5  F        -2.8349016278    1.2664509984    0.0000000000
      6  Cl       -1.6417639195   -1.4680414322    0.0000000000
   Point Group: cs    Number of degrees of freedom:     9


   Energy is  -7556.410046154


 Attempting to Generate Delocalized Internal Coordinates

  9 Hessian modes will be used to form the next step
  Hessian Eigenvalues:
     0.112121    0.160000    0.220000    0.250000    0.250000    0.324650
     0.359403    0.567691    0.595971

 Minimum Search - Taking Simple RFO Step
 Searching for Lamda that Minimizes Along All modes
 Value Taken    Lamda =  -0.00003224
 Step Taken.  Stepsize is  0.015925

                             Maximum     Tolerance    Cnvgd?
         Gradient           0.001302      0.000300      NO
         Displacement       0.008502      0.001200      NO
         Energy change     *********      0.000001      NO


 New Cartesian Coordinates Obtained by Inverse Iteration

 Displacement from previous Coordinates is:  0.017486
 ----------------------------------------------------------------
             Standard Nuclear Orientation (Angstroms)
    I     Atom           X                Y                Z
 ----------------------------------------------------------------
    1      I       1.2852605341     0.0669778345     0.0000000000
    2      C      -0.8307451467     0.0625433437     0.0000000000
    3      C      -1.4920266226     1.2163875725     0.0000000000
    4      H      -1.0256741972     2.1919673713     0.0000000000
    5      F      -2.8329935442     1.2628321422     0.0000000000
    6      Cl     -1.6405409584    -1.4666965488     0.0000000000
 ----------------------------------------------------------------
 Molecular Point Group                 Cs    NOp =  2
 Largest Abelian Subgroup              Cs    NOp =  2
 Nuclear Repulsion Energy =   483.1515183130 hartrees
 There are       46 alpha and       46 beta electrons
 Applying Cartesian multipole field
    Component          Value
    ---------          -----
     (2,0,0)        1.00000E-11
     (0,2,0)        2.00000E-11
     (0,0,2)       -3.00000E-11
 Nucleus-field energy     =     0.0000000126 hartrees
 Requested basis set is 6-311++G(d,p)
 There are 60 shells and 165 basis functions
 A cutoff of  1.0D-11 yielded   1532 shell pairs
 There are     12228 function pairs (     13617 Cartesian)
 Smallest overlap matrix eigenvalue = 8.13E-05
 Guess MOs from SCF MO coefficient file

 -----------------------------------------------------------------------
  General SCF calculation program by
  Eric Jon Sundstrom, Paul Horn, Yuezhi Mao, Dmitri Zuev, Alec White,
  David Stuck, Shaama M.S., Shane Yost, Joonho Lee, David Small,
  Daniel Levine, Susi Lehtola, Hugh Burton, Evgeny Epifanovsky
 -----------------------------------------------------------------------
 Exchange:     0.2000 Hartree-Fock + 0.0800 Slater + 0.7200 B88
 Correlation:  0.1900 VWN1RPA + 0.8100 LYP
 Using SG-1 standard quadrature grid
 A restricted SCF calculation will be
 performed using DIIS
 SCF converges when DIIS error is below 1.0e-08
 ---------------------------------------
  Cycle       Energy         DIIS error
 ---------------------------------------
    1   -7556.4100450500      6.11e-05  
    2   -7556.4100565906      3.74e-05  
    3   -7556.4100550939      4.31e-05  
    4   -7556.4100613387      4.54e-06  
    5   -7556.4100613867      1.87e-06  
    6   -7556.4100613952      2.86e-07  
    7   -7556.4100613954      6.06e-08  
    8   -7556.4100613954      2.68e-08  
    9   -7556.4100613954      7.04e-09  Convergence criterion met
 ---------------------------------------
 SCF time:   CPU 18.00s  wall 18.00s 
 SCF   energy in the final basis set =    -7556.4100613954
 Total energy in the final basis set =    -7556.4100613954

 --------------------------------------------------------------
             Orbital Energies (a.u.) and Symmetries
 --------------------------------------------------------------

 Alpha MOs, Restricted
 -- Occupied --                  
******* -176.32 -165.73 -165.73 -165.73 -101.58  -35.82  -31.31
  1 A'    2 A'    3 A'    4 A'    1 A"    5 A'    6 A'    7 A'                 
-31.308 -31.308 -24.719 -22.965 -22.964 -22.964 -22.959 -22.959
  8 A'    2 A"    9 A'   10 A'   11 A'    3 A"   12 A'    4 A"                 
-10.291 -10.289  -9.499  -7.264  -7.253  -7.253  -6.371  -4.784
 13 A'   14 A'   15 A'   16 A'    5 A"   17 A'   18 A'   19 A'                 
 -4.768  -4.768  -2.049  -2.045  -2.044  -2.031  -2.031  -1.259
 20 A'    6 A"   21 A'   22 A'    7 A"    8 A"   23 A'   24 A'                 
 -0.909  -0.790  -0.685  -0.609  -0.557  -0.511  -0.497  -0.422
 25 A'   26 A'   27 A'   28 A'   29 A'   30 A'    9 A"   31 A'                 
 -0.415  -0.397  -0.340  -0.311  -0.290  -0.262
 32 A'   10 A"   33 A'   11 A"   34 A'   12 A"                                 
 -- Virtual --                   
 -0.074  -0.033  -0.019   0.012   0.029   0.041   0.059   0.071
 35 A'   13 A"   36 A'   37 A'   38 A'   39 A'   14 A"   40 A'                 
  0.086   0.090   0.095   0.117   0.120   0.124   0.130   0.170
 15 A"   41 A'   42 A'   43 A'   16 A"   44 A'   45 A'   46 A'                 
  0.179   0.197   0.231   0.240   0.253   0.266   0.313   0.330
 47 A'   48 A'   17 A"   49 A'   50 A'   18 A"   51 A'   52 A'                 
  0.346   0.362   0.389   0.392   0.404   0.406   0.438   0.450
 53 A'   54 A'   55 A'   19 A"   20 A"   56 A'   57 A'   21 A"                 
  0.464   0.478   0.525   0.529   0.573   0.588   0.627   0.691
 58 A'   59 A'   22 A"   60 A'   23 A"   61 A'   62 A'   63 A'                 
  0.708   0.766   0.818   0.824   0.837   0.840   0.914   0.933
 64 A'   65 A'   66 A'   24 A"   25 A"   67 A'   68 A'   69 A'                 
  1.069   1.090   1.147   1.178   1.305   1.310   1.352   1.359
 26 A"   70 A'   71 A'   27 A"   28 A"   72 A'   73 A'   29 A"                 
  1.374   1.427   1.458   1.490   1.606   1.653   1.762   1.780
 74 A'   75 A'   30 A"   76 A'   77 A'   78 A'   79 A'   31 A"                 
  1.814   1.908   1.972   2.122   2.240   2.246   2.301   2.482
 80 A'   81 A'   32 A"   82 A'   33 A"   83 A'   84 A'   85 A'                 
  2.586   2.615   2.624   2.799   2.932   3.092   3.289   3.696
 86 A'   87 A'   34 A"   35 A"   88 A'   89 A'   90 A'   91 A'                 
  3.761   3.787   3.948   3.962   3.977   4.000   4.084   4.087
 36 A"   92 A'   37 A"   38 A"   93 A'   39 A"   94 A'   95 A'                 
  4.226   4.403   4.783   5.990   6.039   6.072   6.262   6.336
 96 A'   97 A'   98 A'   40 A"   99 A'  100 A'   41 A"  101 A'                 
  6.641   9.735  23.418  24.121  25.788  25.896  26.356  27.846
102 A'  103 A'  104 A'  105 A'   42 A"  106 A'  107 A'  108 A'                 
 28.331  28.369  28.374  28.520  28.532  28.541  28.584  28.674
 43 A"  109 A'  110 A'   44 A"  111 A'   45 A"  112 A'  113 A'                 
 66.729 127.873 127.903 127.923 151.642 215.7191901.805
114 A'   46 A"  115 A'  116 A'  117 A'  118 A'  119 A'                         

 Beta MOs, Restricted
 -- Occupied --                  
******* -176.32 -165.73 -165.73 -165.73 -101.58  -35.82  -31.31
  1 A'    2 A'    3 A'    4 A'    1 A"    5 A'    6 A'    7 A'                 
-31.308 -31.308 -24.719 -22.965 -22.964 -22.964 -22.959 -22.959
  8 A'    2 A"    9 A'   10 A'   11 A'    3 A"   12 A'    4 A"                 
-10.291 -10.289  -9.499  -7.264  -7.253  -7.253  -6.371  -4.784
 13 A'   14 A'   15 A'   16 A'    5 A"   17 A'   18 A'   19 A'                 
 -4.768  -4.768  -2.049  -2.045  -2.044  -2.031  -2.031  -1.259
 20 A'    6 A"   21 A'   22 A'    7 A"    8 A"   23 A'   24 A'                 
 -0.909  -0.790  -0.685  -0.609  -0.557  -0.511  -0.497  -0.422
 25 A'   26 A'   27 A'   28 A'   29 A'   30 A'    9 A"   31 A'                 
 -0.415  -0.397  -0.340  -0.311  -0.290  -0.262
 32 A'   10 A"   33 A'   11 A"   34 A'   12 A"                                 
 -- Virtual --                   
 -0.074  -0.033  -0.019   0.012   0.029   0.041   0.059   0.071
 35 A'   13 A"   36 A'   37 A'   38 A'   39 A'   14 A"   40 A'                 
  0.086   0.090   0.095   0.117   0.120   0.124   0.130   0.170
 15 A"   41 A'   42 A'   43 A'   16 A"   44 A'   45 A'   46 A'                 
  0.179   0.197   0.231   0.240   0.253   0.266   0.313   0.330
 47 A'   48 A'   17 A"   49 A'   50 A'   18 A"   51 A'   52 A'                 
  0.346   0.362   0.389   0.392   0.404   0.406   0.438   0.450
 53 A'   54 A'   55 A'   19 A"   20 A"   56 A'   57 A'   21 A"                 
  0.464   0.478   0.525   0.529   0.573   0.588   0.627   0.691
 58 A'   59 A'   22 A"   60 A'   23 A"   61 A'   62 A'   63 A'                 
  0.708   0.766   0.818   0.824   0.837   0.840   0.914   0.933
 64 A'   65 A'   66 A'   24 A"   25 A"   67 A'   68 A'   69 A'                 
  1.069   1.090   1.147   1.178   1.305   1.310   1.352   1.359
 26 A"   70 A'   71 A'   27 A"   28 A"   72 A'   73 A'   29 A"                 
  1.374   1.427   1.458   1.490   1.606   1.653   1.762   1.780
 74 A'   75 A'   30 A"   76 A'   77 A'   78 A'   79 A'   31 A"                 
  1.814   1.908   1.972   2.122   2.240   2.246   2.301   2.482
 80 A'   81 A'   32 A"   82 A'   33 A"   83 A'   84 A'   85 A'                 
  2.586   2.615   2.624   2.799   2.932   3.092   3.289   3.696
 86 A'   87 A'   34 A"   35 A"   88 A'   89 A'   90 A'   91 A'                 
  3.761   3.787   3.948   3.962   3.977   4.000   4.084   4.087
 36 A"   92 A'   37 A"   38 A"   93 A'   39 A"   94 A'   95 A'                 
  4.226   4.403   4.783   5.990   6.039   6.072   6.262   6.336
 96 A'   97 A'   98 A'   40 A"   99 A'  100 A'   41 A"  101 A'                 
  6.641   9.735  23.418  24.121  25.788  25.896  26.356  27.846
102 A'  103 A'  104 A'  105 A'   42 A"  106 A'  107 A'  108 A'                 
 28.331  28.369  28.374  28.520  28.532  28.541  28.584  28.674
 43 A"  109 A'  110 A'   44 A"  111 A'   45 A"  112 A'  113 A'                 
 66.729 127.873 127.903 127.923 151.642 215.7191901.805
114 A'   46 A"  115 A'  116 A'  117 A'  118 A'  119 A'                         
 --------------------------------------------------------------

          Ground-State Mulliken Net Atomic Charges

     Atom                 Charge (a.u.)
  ----------------------------------------
      1 I                     0.129248
      2 C                    -0.088898
      3 C                    -0.409244
      4 H                     0.160913
      5 F                    -0.107880
      6 Cl                    0.315862
  ----------------------------------------
  Sum of atomic charges =     0.000000

 -----------------------------------------------------------------
                    Cartesian Multipole Moments
 -----------------------------------------------------------------
    Charge (ESU x 10^10)
                 0.0000
    Dipole Moment (Debye)
         X       1.1896      Y       0.9766      Z       0.0000
       Tot       1.5391
    Quadrupole Moments (Debye-Ang)
        XX     -59.6778     XY       0.4895     YY     -54.8571
        XZ      -0.0000     YZ      -0.0000     ZZ     -58.8323
    Octopole Moments (Debye-Ang^2)
       XXX      61.6258    XXY      -4.5376    XYY       7.0448
       YYY      10.4159    XXZ       0.0000    XYZ       0.0000
       YYZ       0.0000    XZZ      10.9320    YZZ       2.0712
       ZZZ       0.0000
    Hexadecapole Moments (Debye-Ang^3)
      XXXX    -902.5952   XXXY      14.2918   XXYY    -205.0478
      XYYY      -6.7127   YYYY    -317.6155   XXXZ      -0.0000
      XXYZ      -0.0000   XYYZ      -0.0000   YYYZ      -0.0000
      XXZZ    -162.0313   XYZZ      -4.5516   YYZZ     -71.6551
      XZZZ      -0.0000   YZZZ      -0.0000   ZZZZ     -73.5651
 -----------------------------------------------------------------
 Calculating analytic gradient of the SCF energy
 Gradient of SCF Energy
            1           2           3           4           5           6
    1  -0.0001936  -0.0004721   0.0000766  -0.0000465   0.0001157   0.0005199
    2   0.0002680  -0.0002421  -0.0000157   0.0000037  -0.0001940   0.0001801
    3  -0.0000000  -0.0000000  -0.0000000   0.0000000   0.0000000   0.0000000
 Max gradient component =       5.199E-04
 RMS gradient           =       2.045E-04
 Gradient time:  CPU 7.29 s  wall 7.30 s
 Geometry Optimization Parameters
   NAtoms,    NIC,     NZ,  NCons,   NDum,   NFix, NCnnct, MaxDiis
        6      27       6       0       0       0       0       0

 Cartesian Hessian Update
 Hessian Updated using BFGS Update


** GEOMETRY OPTIMIZATION IN DELOCALIZED INTERNAL COORDINATES **
   Searching for a Minimum

   Optimization Cycle:   2

                       Coordinates (Angstroms)
     ATOM                X               Y               Z
      1  I         1.2852605341    0.0669778345    0.0000000000
      2  C        -0.8307451467    0.0625433437    0.0000000000
      3  C        -1.4920266226    1.2163875725    0.0000000000
      4  H        -1.0256741972    2.1919673713    0.0000000000
      5  F        -2.8329935442    1.2628321422    0.0000000000
      6  Cl       -1.6405409584   -1.4666965488    0.0000000000
   Point Group: cs    Number of degrees of freedom:     9


   Energy is  -7556.410061395

 Hessian Updated using BFGS Update

  9 Hessian modes will be used to form the next step
  Hessian Eigenvalues:
     0.117872    0.156160    0.212326    0.246109    0.263779    0.330219
     0.363512    0.571141    0.593530

 Minimum Search - Taking Simple RFO Step
 Searching for Lamda that Minimizes Along All modes
 Value Taken    Lamda =  -0.00000261
 Step Taken.  Stepsize is  0.003187

                             Maximum     Tolerance    Cnvgd?
         Gradient           0.000491      0.000300      NO
         Displacement       0.002310      0.001200      NO
         Energy change     -0.000015      0.000001      NO


 New Cartesian Coordinates Obtained by Inverse Iteration

 Displacement from previous Coordinates is:  0.006592
 ----------------------------------------------------------------
             Standard Nuclear Orientation (Angstroms)
    I     Atom           X                Y                Z
 ----------------------------------------------------------------
    1      I       1.2867924781     0.0656567165     0.0000000000
    2      C      -0.8296564659     0.0630197466     0.0000000000
    3      C      -1.4919529699     1.2165246912     0.0000000000
    4      H      -1.0271482654     2.1928577936     0.0000000000
    5      F      -2.8331071647     1.2616409775     0.0000000000
    6      Cl     -1.6416475474    -1.4656882100     0.0000000000
 ----------------------------------------------------------------
 Molecular Point Group                 Cs    NOp =  2
 Largest Abelian Subgroup              Cs    NOp =  2
 Nuclear Repulsion Energy =   483.0243597248 hartrees
 There are       46 alpha and       46 beta electrons
 Applying Cartesian multipole field
    Component          Value
    ---------          -----
     (2,0,0)        1.00000E-11
     (0,2,0)        2.00000E-11
     (0,0,2)       -3.00000E-11
 Nucleus-field energy     =     0.0000000126 hartrees
 Requested basis set is 6-311++G(d,p)
 There are 60 shells and 165 basis functions
 A cutoff of  1.0D-11 yielded   1532 shell pairs
 There are     12228 function pairs (     13617 Cartesian)
 Smallest overlap matrix eigenvalue = 8.15E-05
 Guess MOs from SCF MO coefficient file

 -----------------------------------------------------------------------
  General SCF calculation program by
  Eric Jon Sundstrom, Paul Horn, Yuezhi Mao, Dmitri Zuev, Alec White,
  David Stuck, Shaama M.S., Shane Yost, Joonho Lee, David Small,
  Daniel Levine, Susi Lehtola, Hugh Burton, Evgeny Epifanovsky
 -----------------------------------------------------------------------
 Exchange:     0.2000 Hartree-Fock + 0.0800 Slater + 0.7200 B88
 Correlation:  0.1900 VWN1RPA + 0.8100 LYP
 Using SG-1 standard quadrature grid
 A restricted SCF calculation will be
 performed using DIIS
 SCF converges when DIIS error is below 1.0e-08
 ---------------------------------------
  Cycle       Energy         DIIS error
 ---------------------------------------
    1   -7556.4100611305      1.95e-05  
    2   -7556.4100628745      5.99e-06  
    3   -7556.4100626590      1.03e-05  
    4   -7556.4100629939      9.48e-07  
    5   -7556.4100629966      3.89e-07  
    6   -7556.4100629971      1.23e-07  
    7   -7556.4100629971      2.89e-08  
    8   -7556.4100629970      7.06e-09  Convergence criterion met
 ---------------------------------------
 SCF time:   CPU 16.01s  wall 16.00s 
 SCF   energy in the final basis set =    -7556.4100629970
 Total energy in the final basis set =    -7556.4100629970

 --------------------------------------------------------------
             Orbital Energies (a.u.) and Symmetries
 --------------------------------------------------------------

 Alpha MOs, Restricted
 -- Occupied --                  
******* -176.32 -165.73 -165.73 -165.73 -101.58  -35.82  -31.31
  1 A'    2 A'    3 A'    4 A'    1 A"    5 A'    6 A'    7 A'                 
-31.308 -31.308 -24.719 -22.965 -22.964 -22.964 -22.959 -22.959
  8 A'    2 A"    9 A'   10 A'   11 A'    3 A"   12 A'    4 A"                 
-10.291 -10.289  -9.499  -7.264  -7.253  -7.253  -6.371  -4.784
 13 A'   14 A'   15 A'   16 A'    5 A"   17 A'   18 A'   19 A'                 
 -4.768  -4.768  -2.049  -2.045  -2.044  -2.031  -2.031  -1.259
 20 A'    6 A"   21 A'   22 A'    7 A"    8 A"   23 A'   24 A'                 
 -0.908  -0.790  -0.685  -0.609  -0.557  -0.511  -0.496  -0.422
 25 A'   26 A'   27 A'   28 A'   29 A'   30 A'    9 A"   31 A'                 
 -0.415  -0.397  -0.340  -0.311  -0.290  -0.262
 32 A'   10 A"   33 A'   11 A"   34 A'   12 A"                                 
 -- Virtual --                   
 -0.075  -0.033  -0.019   0.012   0.029   0.041   0.059   0.071
 35 A'   13 A"   36 A'   37 A'   38 A'   39 A'   14 A"   40 A'                 
  0.086   0.090   0.095   0.117   0.120   0.124   0.130   0.170
 15 A"   41 A'   42 A'   43 A'   16 A"   44 A'   45 A'   46 A'                 
  0.179   0.197   0.231   0.240   0.252   0.266   0.313   0.330
 47 A'   48 A'   17 A"   49 A'   50 A'   18 A"   51 A'   52 A'                 
  0.346   0.362   0.389   0.392   0.404   0.407   0.438   0.451
 53 A'   54 A'   55 A'   19 A"   20 A"   56 A'   57 A'   21 A"                 
  0.464   0.478   0.525   0.529   0.574   0.588   0.627   0.691
 58 A'   59 A'   22 A"   60 A'   23 A"   61 A'   62 A'   63 A'                 
  0.707   0.766   0.819   0.824   0.837   0.840   0.914   0.933
 64 A'   65 A'   66 A'   24 A"   25 A"   67 A'   68 A'   69 A'                 
  1.069   1.089   1.147   1.178   1.305   1.310   1.352   1.359
 26 A"   70 A'   71 A'   27 A"   28 A"   72 A'   73 A'   29 A"                 
  1.374   1.427   1.458   1.490   1.606   1.652   1.762   1.780
 74 A'   75 A'   30 A"   76 A'   77 A'   78 A'   79 A'   31 A"                 
  1.814   1.908   1.972   2.121   2.240   2.246   2.301   2.482
 80 A'   81 A'   32 A"   82 A'   33 A"   83 A'   84 A'   85 A'                 
  2.586   2.615   2.624   2.799   2.932   3.091   3.289   3.696
 86 A'   87 A'   34 A"   35 A"   88 A'   89 A'   90 A'   91 A'                 
  3.761   3.787   3.948   3.962   3.977   4.000   4.084   4.087
 36 A"   92 A'   37 A"   38 A"   93 A'   39 A"   94 A'   95 A'                 
  4.226   4.403   4.783   5.990   6.039   6.072   6.262   6.336
 96 A'   97 A'   98 A'   40 A"   99 A'  100 A'   41 A"  101 A'                 
  6.641   9.734  23.418  24.120  25.788  25.896  26.356  27.846
102 A'  103 A'  104 A'  105 A'   42 A"  106 A'  107 A'  108 A'                 
 28.331  28.369  28.373  28.519  28.532  28.541  28.584  28.674
 43 A"  109 A'  110 A'   44 A"  111 A'   45 A"  112 A'  113 A'                 
 66.729 127.873 127.903 127.923 151.642 215.7191901.805
114 A'   46 A"  115 A'  116 A'  117 A'  118 A'  119 A'                         

 Beta MOs, Restricted
 -- Occupied --                  
******* -176.32 -165.73 -165.73 -165.73 -101.58  -35.82  -31.31
  1 A'    2 A'    3 A'    4 A'    1 A"    5 A'    6 A'    7 A'                 
-31.308 -31.308 -24.719 -22.965 -22.964 -22.964 -22.959 -22.959
  8 A'    2 A"    9 A'   10 A'   11 A'    3 A"   12 A'    4 A"                 
-10.291 -10.289  -9.499  -7.264  -7.253  -7.253  -6.371  -4.784
 13 A'   14 A'   15 A'   16 A'    5 A"   17 A'   18 A'   19 A'                 
 -4.768  -4.768  -2.049  -2.045  -2.044  -2.031  -2.031  -1.259
 20 A'    6 A"   21 A'   22 A'    7 A"    8 A"   23 A'   24 A'                 
 -0.908  -0.790  -0.685  -0.609  -0.557  -0.511  -0.496  -0.422
 25 A'   26 A'   27 A'   28 A'   29 A'   30 A'    9 A"   31 A'                 
 -0.415  -0.397  -0.340  -0.311  -0.290  -0.262
 32 A'   10 A"   33 A'   11 A"   34 A'   12 A"                                 
 -- Virtual --                   
 -0.075  -0.033  -0.019   0.012   0.029   0.041   0.059   0.071
 35 A'   13 A"   36 A'   37 A'   38 A'   39 A'   14 A"   40 A'                 
  0.086   0.090   0.095   0.117   0.120   0.124   0.130   0.170
 15 A"   41 A'   42 A'   43 A'   16 A"   44 A'   45 A'   46 A'                 
  0.179   0.197   0.231   0.240   0.252   0.266   0.313   0.330
 47 A'   48 A'   17 A"   49 A'   50 A'   18 A"   51 A'   52 A'                 
  0.346   0.362   0.389   0.392   0.404   0.407   0.438   0.451
 53 A'   54 A'   55 A'   19 A"   20 A"   56 A'   57 A'   21 A"                 
  0.464   0.478   0.525   0.529   0.574   0.588   0.627   0.691
 58 A'   59 A'   22 A"   60 A'   23 A"   61 A'   62 A'   63 A'                 
  0.707   0.766   0.819   0.824   0.837   0.840   0.914   0.933
 64 A'   65 A'   66 A'   24 A"   25 A"   67 A'   68 A'   69 A'                 
  1.069   1.089   1.147   1.178   1.305   1.310   1.352   1.359
 26 A"   70 A'   71 A'   27 A"   28 A"   72 A'   73 A'   29 A"                 
  1.374   1.427   1.458   1.490   1.606   1.652   1.762   1.780
 74 A'   75 A'   30 A"   76 A'   77 A'   78 A'   79 A'   31 A"                 
  1.814   1.908   1.972   2.121   2.240   2.246   2.301   2.482
 80 A'   81 A'   32 A"   82 A'   33 A"   83 A'   84 A'   85 A'                 
  2.586   2.615   2.624   2.799   2.932   3.091   3.289   3.696
 86 A'   87 A'   34 A"   35 A"   88 A'   89 A'   90 A'   91 A'                 
  3.761   3.787   3.948   3.962   3.977   4.000   4.084   4.087
 36 A"   92 A'   37 A"   38 A"   93 A'   39 A"   94 A'   95 A'                 
  4.226   4.403   4.783   5.990   6.039   6.072   6.262   6.336
 96 A'   97 A'   98 A'   40 A"   99 A'  100 A'   41 A"  101 A'                 
  6.641   9.734  23.418  24.120  25.788  25.896  26.356  27.846
102 A'  103 A'  104 A'  105 A'   42 A"  106 A'  107 A'  108 A'                 
 28.331  28.369  28.373  28.519  28.532  28.541  28.584  28.674
 43 A"  109 A'  110 A'   44 A"  111 A'   45 A"  112 A'  113 A'                 
 66.729 127.873 127.903 127.923 151.642 215.7191901.805
114 A'   46 A"  115 A'  116 A'  117 A'  118 A'  119 A'                         
 --------------------------------------------------------------

          Ground-State Mulliken Net Atomic Charges

     Atom                 Charge (a.u.)
  ----------------------------------------
      1 I                     0.129605
      2 C                    -0.088781
      3 C                    -0.408925
      4 H                     0.160933
      5 F                    -0.107737
      6 Cl                    0.314905
  ----------------------------------------
  Sum of atomic charges =     0.000000

 -----------------------------------------------------------------
                    Cartesian Multipole Moments
 -----------------------------------------------------------------
    Charge (ESU x 10^10)
                 0.0000
    Dipole Moment (Debye)
         X       1.1945      Y       0.9801      Z      -0.0000
       Tot       1.5451
    Quadrupole Moments (Debye-Ang)
        XX     -59.6726     XY       0.4785     YY     -54.8586
        XZ       0.0000     YZ       0.0000     ZZ     -58.8344
    Octopole Moments (Debye-Ang^2)
       XXX      61.5565    XXY      -4.5124    XYY       7.0041
       YYY      10.5336    XXZ      -0.0000    XYZ      -0.0000
       YYZ      -0.0000    XZZ      10.9044    YZZ       2.0996
       ZZZ      -0.0000
    Hexadecapole Moments (Debye-Ang^3)
      XXXX    -903.3900   XXXY      14.3531   XXYY    -205.1090
      XYYY      -6.6691   YYYY    -317.3352   XXXZ       0.0000
      XXYZ       0.0000   XYYZ       0.0000   YYYZ       0.0000
      XXZZ    -162.1878   XYZZ      -4.5183   YYZZ     -71.6085
      XZZZ       0.0000   YZZZ       0.0000   ZZZZ     -73.5690
 -----------------------------------------------------------------
 Calculating analytic gradient of the SCF energy
 Gradient of SCF Energy
            1           2           3           4           5           6
    1   0.0000514  -0.0001938  -0.0000518  -0.0001166   0.0000009   0.0003098
    2   0.0001974  -0.0002232   0.0000501   0.0000451  -0.0001740   0.0001045
    3  -0.0000000   0.0000000   0.0000000   0.0000000   0.0000000  -0.0000000
 Max gradient component =       3.098E-04
 RMS gradient           =       1.263E-04
 Gradient time:  CPU 7.31 s  wall 7.32 s
 Geometry Optimization Parameters
   NAtoms,    NIC,     NZ,  NCons,   NDum,   NFix, NCnnct, MaxDiis
        6      27       6       0       0       0       0       0

 Cartesian Hessian Update
 Hessian Updated using BFGS Update


** GEOMETRY OPTIMIZATION IN DELOCALIZED INTERNAL COORDINATES **
   Searching for a Minimum

   Optimization Cycle:   3

                       Coordinates (Angstroms)
     ATOM                X               Y               Z
      1  I         1.2867924781    0.0656567165    0.0000000000
      2  C        -0.8296564659    0.0630197466    0.0000000000
      3  C        -1.4919529699    1.2165246912    0.0000000000
      4  H        -1.0271482654    2.1928577936    0.0000000000
      5  F        -2.8331071647    1.2616409775    0.0000000000
      6  Cl       -1.6416475474   -1.4656882100    0.0000000000
   Point Group: cs    Number of degrees of freedom:     9


   Energy is  -7556.410062997

 Hessian Updated using BFGS Update

  9 Hessian modes will be used to form the next step
  Hessian Eigenvalues:
     0.112387    0.160988    0.204873    0.220719    0.250275    0.313472
     0.359624    0.566156    0.610203

 Minimum Search - Taking Simple RFO Step
 Searching for Lamda that Minimizes Along All modes
 Value Taken    Lamda =   0.00000000
 Step Taken.  Stepsize is  0.001498

                             Maximum     Tolerance    Cnvgd?
         Gradient           0.000161      0.000300     YES
         Displacement       0.000881      0.001200     YES
         Energy change     -0.000002      0.000001      NO


                       Distance Matrix (Angstroms)
             I (  1)   C (  2)   C (  3)   H (  4)   F (  5)
   C (  2)  2.116451
   C (  3)  3.007644  1.330117
   H (  4)  3.143136  2.138975  1.081328
   F (  5)  4.289983  2.334632  1.341913  2.031909
   Cl(  6)  3.304660  1.730976  2.686387  3.709794  2.976223

 Final energy is   -7556.4100629969962     


 ******************************
 **  OPTIMIZATION CONVERGED  **
 ******************************

                       Coordinates (Angstroms)
     ATOM                X               Y               Z
      1  I         1.2867924781    0.0656567165    0.0000000000
      2  C        -0.8296564659    0.0630197466    0.0000000000
      3  C        -1.4919529699    1.2165246912    0.0000000000
      4  H        -1.0271482654    2.1928577936    0.0000000000
      5  F        -2.8331071647    1.2616409775    0.0000000000
      6  Cl       -1.6416475474   -1.4656882100    0.0000000000

Z-matrix Print:
$molecule
0 1
I 
C  1 2.116451
C  2 1.330117 1 119.791336
H  3 1.081328 2 124.679473 1 -0.000000 0
F  3 1.341913 2 121.789420 1 -180.000000 0
Cl 2 1.730976 1 118.046915 3 -180.000000 0
$end


 --------------------------------------------------------------
             Orbital Energies (a.u.) and Symmetries
 --------------------------------------------------------------

 Alpha MOs, Restricted
 -- Occupied --                  
******* -176.32 -165.73 -165.73 -165.73 -101.58  -35.82  -31.31
  1 A'    2 A'    3 A'    4 A'    1 A"    5 A'    6 A'    7 A'                 
-31.308 -31.308 -24.719 -22.965 -22.964 -22.964 -22.959 -22.959
  8 A'    2 A"    9 A'   10 A'   11 A'    3 A"   12 A'    4 A"                 
-10.291 -10.289  -9.499  -7.264  -7.253  -7.253  -6.371  -4.784
 13 A'   14 A'   15 A'   16 A'    5 A"   17 A'   18 A'   19 A'                 
 -4.768  -4.768  -2.049  -2.045  -2.044  -2.031  -2.031  -1.259
 20 A'    6 A"   21 A'   22 A'    7 A"    8 A"   23 A'   24 A'                 
 -0.908  -0.790  -0.685  -0.609  -0.557  -0.511  -0.496  -0.422
 25 A'   26 A'   27 A'   28 A'   29 A'   30 A'    9 A"   31 A'                 
 -0.415  -0.397  -0.340  -0.311  -0.290  -0.262
 32 A'   10 A"   33 A'   11 A"   34 A'   12 A"                                 
 -- Virtual --                   
 -0.075  -0.033  -0.019   0.012   0.029   0.041   0.059   0.071
 35 A'   13 A"   36 A'   37 A'   38 A'   39 A'   14 A"   40 A'                 
  0.086   0.090   0.095   0.117   0.120   0.124   0.130   0.170
 15 A"   41 A'   42 A'   43 A'   16 A"   44 A'   45 A'   46 A'                 
  0.179   0.197   0.231   0.240   0.252   0.266   0.313   0.330
 47 A'   48 A'   17 A"   49 A'   50 A'   18 A"   51 A'   52 A'                 
  0.346   0.362   0.389   0.392   0.404   0.407   0.438   0.451
 53 A'   54 A'   55 A'   19 A"   20 A"   56 A'   57 A'   21 A"                 
  0.464   0.478   0.525   0.529   0.574   0.588   0.627   0.691
 58 A'   59 A'   22 A"   60 A'   23 A"   61 A'   62 A'   63 A'                 
  0.707   0.766   0.819   0.824   0.837   0.840   0.914   0.933
 64 A'   65 A'   66 A'   24 A"   25 A"   67 A'   68 A'   69 A'                 
  1.069   1.089   1.147   1.178   1.305   1.310   1.352   1.359
 26 A"   70 A'   71 A'   27 A"   28 A"   72 A'   73 A'   29 A"                 
  1.374   1.427   1.458   1.490   1.606   1.652   1.762   1.780
 74 A'   75 A'   30 A"   76 A'   77 A'   78 A'   79 A'   31 A"                 
  1.814   1.908   1.972   2.121   2.240   2.246   2.301   2.482
 80 A'   81 A'   32 A"   82 A'   33 A"   83 A'   84 A'   85 A'                 
  2.586   2.615   2.624   2.799   2.932   3.091   3.289   3.696
 86 A'   87 A'   34 A"   35 A"   88 A'   89 A'   90 A'   91 A'                 
  3.761   3.787   3.948   3.962   3.977   4.000   4.084   4.087
 36 A"   92 A'   37 A"   38 A"   93 A'   39 A"   94 A'   95 A'                 
  4.226   4.403   4.783   5.990   6.039   6.072   6.262   6.336
 96 A'   97 A'   98 A'   40 A"   99 A'  100 A'   41 A"  101 A'                 
  6.641   9.734  23.418  24.120  25.788  25.896  26.356  27.846
102 A'  103 A'  104 A'  105 A'   42 A"  106 A'  107 A'  108 A'                 
 28.331  28.369  28.373  28.519  28.532  28.541  28.584  28.674
 43 A"  109 A'  110 A'   44 A"  111 A'   45 A"  112 A'  113 A'                 
 66.729 127.873 127.903 127.923 151.642 215.7191901.805
114 A'   46 A"  115 A'  116 A'  117 A'  118 A'  119 A'                         

 Beta MOs, Restricted
 -- Occupied --                  
******* -176.32 -165.73 -165.73 -165.73 -101.58  -35.82  -31.31
  1 A'    2 A'    3 A'    4 A'    1 A"    5 A'    6 A'    7 A'                 
-31.308 -31.308 -24.719 -22.965 -22.964 -22.964 -22.959 -22.959
  8 A'    2 A"    9 A'   10 A'   11 A'    3 A"   12 A'    4 A"                 
-10.291 -10.289  -9.499  -7.264  -7.253  -7.253  -6.371  -4.784
 13 A'   14 A'   15 A'   16 A'    5 A"   17 A'   18 A'   19 A'                 
 -4.768  -4.768  -2.049  -2.045  -2.044  -2.031  -2.031  -1.259
 20 A'    6 A"   21 A'   22 A'    7 A"    8 A"   23 A'   24 A'                 
 -0.908  -0.790  -0.685  -0.609  -0.557  -0.511  -0.496  -0.422
 25 A'   26 A'   27 A'   28 A'   29 A'   30 A'    9 A"   31 A'                 
 -0.415  -0.397  -0.340  -0.311  -0.290  -0.262
 32 A'   10 A"   33 A'   11 A"   34 A'   12 A"                                 
 -- Virtual --                   
 -0.075  -0.033  -0.019   0.012   0.029   0.041   0.059   0.071
 35 A'   13 A"   36 A'   37 A'   38 A'   39 A'   14 A"   40 A'                 
  0.086   0.090   0.095   0.117   0.120   0.124   0.130   0.170
 15 A"   41 A'   42 A'   43 A'   16 A"   44 A'   45 A'   46 A'                 
  0.179   0.197   0.231   0.240   0.252   0.266   0.313   0.330
 47 A'   48 A'   17 A"   49 A'   50 A'   18 A"   51 A'   52 A'                 
  0.346   0.362   0.389   0.392   0.404   0.407   0.438   0.451
 53 A'   54 A'   55 A'   19 A"   20 A"   56 A'   57 A'   21 A"                 
  0.464   0.478   0.525   0.529   0.574   0.588   0.627   0.691
 58 A'   59 A'   22 A"   60 A'   23 A"   61 A'   62 A'   63 A'                 
  0.707   0.766   0.819   0.824   0.837   0.840   0.914   0.933
 64 A'   65 A'   66 A'   24 A"   25 A"   67 A'   68 A'   69 A'                 
  1.069   1.089   1.147   1.178   1.305   1.310   1.352   1.359
 26 A"   70 A'   71 A'   27 A"   28 A"   72 A'   73 A'   29 A"                 
  1.374   1.427   1.458   1.490   1.606   1.652   1.762   1.780
 74 A'   75 A'   30 A"   76 A'   77 A'   78 A'   79 A'   31 A"                 
  1.814   1.908   1.972   2.121   2.240   2.246   2.301   2.482
 80 A'   81 A'   32 A"   82 A'   33 A"   83 A'   84 A'   85 A'                 
  2.586   2.615   2.624   2.799   2.932   3.091   3.289   3.696
 86 A'   87 A'   34 A"   35 A"   88 A'   89 A'   90 A'   91 A'                 
  3.761   3.787   3.948   3.962   3.977   4.000   4.084   4.087
 36 A"   92 A'   37 A"   38 A"   93 A'   39 A"   94 A'   95 A'                 
  4.226   4.403   4.783   5.990   6.039   6.072   6.262   6.336
 96 A'   97 A'   98 A'   40 A"   99 A'  100 A'   41 A"  101 A'                 
  6.641   9.734  23.418  24.120  25.788  25.896  26.356  27.846
102 A'  103 A'  104 A'  105 A'   42 A"  106 A'  107 A'  108 A'                 
 28.331  28.369  28.373  28.519  28.532  28.541  28.584  28.674
 43 A"  109 A'  110 A'   44 A"  111 A'   45 A"  112 A'  113 A'                 
 66.729 127.873 127.903 127.923 151.642 215.7191901.805
114 A'   46 A"  115 A'  116 A'  117 A'  118 A'  119 A'                         
 --------------------------------------------------------------

          Ground-State Mulliken Net Atomic Charges

     Atom                 Charge (a.u.)
  ----------------------------------------
      1 I                     0.129605
      2 C                    -0.088781
      3 C                    -0.408925
      4 H                     0.160933
      5 F                    -0.107737
      6 Cl                    0.314905
  ----------------------------------------
  Sum of atomic charges =     0.000000

 -----------------------------------------------------------------
                    Cartesian Multipole Moments
 -----------------------------------------------------------------
    Charge (ESU x 10^10)
                 0.0000
    Dipole Moment (Debye)
         X       1.1945      Y       0.9801      Z      -0.0000
       Tot       1.5451
    Quadrupole Moments (Debye-Ang)
        XX     -59.6726     XY       0.4785     YY     -54.8586
        XZ       0.0000     YZ       0.0000     ZZ     -58.8344
    Octopole Moments (Debye-Ang^2)
       XXX      61.5565    XXY      -4.5124    XYY       7.0041
       YYY      10.5336    XXZ      -0.0000    XYZ      -0.0000
       YYZ      -0.0000    XZZ      10.9044    YZZ       2.0996
       ZZZ      -0.0000
    Hexadecapole Moments (Debye-Ang^3)
      XXXX    -903.3900   XXXY      14.3531   XXYY    -205.1090
      XYYY      -6.6691   YYYY    -317.3352   XXXZ       0.0000
      XXYZ       0.0000   XYYZ       0.0000   YYYZ       0.0000
      XXZZ    -162.1878   XYZZ      -4.5183   YYZZ     -71.6085
      XZZZ       0.0000   YZZZ       0.0000   ZZZZ     -73.5690
 -----------------------------------------------------------------
Archival summary:
1\1\TWL01\OPT\ProcedureUnspecified\BasisUnspecified\1l1121\taweetha\TueAug2822:33:052018TueAug2822:33:052018\0\\#,OPT,ProcedureUnspecified,BasisUnspecified,\\0,1\I\C,1,2.11645\C,2,1.33012,1,119.791\H,3,1.08133,2,124.679,1,-0,0\F,3,1.34191,2,121.789,1,-180,0\Cl,2,1.73098,1,118.047,3,-180,0\\\@

 Total job time:  82.36s(wall), 82.21s(cpu) 
 Tue Aug 28 22:33:05 2018

        *************************************************************
        *                                                           *
        *  Thank you very much for using Q-Chem.  Have a nice day.  *
        *                                                           *
        *************************************************************


 
User input: 2 of 2 
 
Q-Chem Developer Version!
                  Welcome to Q-Chem
     A Quantum Leap Into The Future Of Chemistry


 Q-Chem 5.1, Q-Chem, Inc., Pleasanton, CA (2018)

 Yihan Shao,  Zhengting Gan,  E. Epifanovsky,  A. T. B. Gilbert,  M. Wormit,  
 J. Kussmann,  A. W. Lange,  A. Behn,  Jia Deng,  Xintian Feng,  D. Ghosh,  
 M. Goldey,  P. R. Horn,  L. D. Jacobson,  I. Kaliman,  T. Kus,  A. Landau,  
 Jie Liu,  E. I. Proynov,  R. M. Richard,  R. P. Steele,  E. J. Sundstrom,  
 H. L. Woodcock III,  P. M. Zimmerman,  D. Zuev,  B. Albrecht,  E. Alguire,  
 S. A. Baeppler,  D. Barton,  Z. Benda,  Y. A. Bernard,  E. J. Berquist,  
 K. B. Bravaya,  H. Burton,  D. Casanova,  Chun-Min Chang,  Yunqing Chen,  
 A. Chien,  K. D. Closser,  M. P. Coons,  S. Coriani,  S. Dasgupta,  
 A. L. Dempwolff,  M. Diedenhofen,  Hainam Do,  R. G. Edgar,  Po-Tung Fang,  
 S. Faraji,  S. Fatehi,  Qingguo Feng,  K. D. Fenk,  J. Fosso-Tande,  
 Qinghui Ge,  A. Ghysels,  G. Gidofalvi,  J. Gomes,  J. Gonthier,  A. Gunina,  
 D. Hait,  M. W. D. Hanson-Heine,  P. H. P. Harbach,  A. W. Hauser,  
 J. E. Herr,  E. G. Hohenstein,  Z. C. Holden,  Kerwin Hui,  B. C. Huynh,  
 T.-C. Jagau,  Hyunjun Ji,  B. Kaduk,  K. Khistyaev,  Jaehoon Kim,  
 P. Klunzinger,  K. Koh,  D. Kosenkov,  L. Koulias,  T. Kowalczyk,  
 C. M. Krauter,  A. Kunitsa,  Ka Un Lao,  A. Laurent,  K. V. Lawler,  
 Joonho Lee,  D. Lefrancois,  S. Lehtola,  D. S. Levine,  Yi-Pei Li,  
 You-Sheng Lin,  Fenglai Liu,  E. Livshits,  A. Luenser,  P. Manohar,  
 E. Mansoor,  S. F. Manzer,  Shan-Ping Mao,  Yuezhi Mao,  N. Mardirossian,  
 A. V. Marenich,  T. Markovich,  L. A. Martinez-Martinez,  S. A. Maurer,  
 N. J. Mayhall,  S. C. McKenzie,  J.-M. Mewes,  A. F. Morrison,  
 J. W. Mullinax,  K. Nanda,  T. S. Nguyen-Beck,  R. Olivares-Amaya,  
 J. A. Parkhill,  T. M. Perrine,  F. Plasser,  P. Pokhilko,  S. Prager,  
 A. Prociuk,  E. Ramos,  D. R. Rehn,  F. Rob,  M. Schneider,  N. Sergueev,  
 S. M. Sharada,  S. Sharma,  D. W. Small,  T. Stauch,  T. Stein,  
 Yu-Chuan Su,  A. J. W. Thom,  A. Tkatchenko,  T. Tsuchimochi,  N. M. Tubman,  
 L. Vogt,  M. L. Vidal,  O. Vydrov,  M. A. Watson,  J. Wenzel,  
 M. de Wergifosse,  T. A. Wesolowski,  A. White,  J. Witte,  A. Yamada,  
 Jun Yang,  K. Yao,  S. Yeganeh,  S. R. Yost,  Zhi-Qiang You,  A. Zech,  
 Igor Ying Zhang,  Xing Zhang,  Yan Zhao,  Ying Zhu,  B. R. Brooks,  
 G. K. L. Chan,  C. J. Cramer,  M. S. Gordon,  W. J. Hehre,  A. Klamt,  
 M. W. Schmidt,  C. D. Sherrill,  D. G. Truhlar,  A. Aspuru-Guzik,  R. Baer,  
 A. T. Bell,  N. A. Besley,  Jeng-Da Chai,  A. E. DePrince, III,  
 R. A. DiStasio Jr.,  A. Dreuw,  B. D. Dunietz,  T. R. Furlani,  
 Chao-Ping Hsu,  Yousung Jung,  Jing Kong,  D. S. Lambrecht,  WanZhen Liang,  
 C. Ochsenfeld,  V. A. Rassolov,  L. V. Slipchenko,  J. E. Subotnik,  
 T. Van Voorhis,  J. M. Herbert,  A. I. Krylov,  P. M. W. Gill,  M. Head-Gordon

 Contributors to earlier versions of Q-Chem not listed above: 
 R. D. Adamson,  B. Austin,  J. Baker,  G. J. O. Beran,  K. Brandhorst,  
 S. T. Brown,  E. F. C. Byrd,  A. K. Chakraborty,  C.-L. Cheng,  
 Siu Hung Chien,  D. M. Chipman,  D. L. Crittenden,  H. Dachsel,  
 R. J. Doerksen,  A. D. Dutoi,  L. Fusti-Molnar,  W. A. Goddard III,  
 A. Golubeva-Zadorozhnaya,  S. R. Gwaltney,  G. Hawkins,  A. Heyden,  
 S. Hirata,  G. Kedziora,  F. J. Keil,  C. Kelley,  Jihan Kim,  R. A. King,  
 R. Z. Khaliullin,  P. P. Korambath,  W. Kurlancheek,  A. M. Lee,  M. S. Lee,  
 S. V. Levchenko,  Ching Yeh Lin,  D. Liotard,  R. C. Lochan,  I. Lotan,  
 P. E. Maslen,  N. Nair,  D. P. O'Neill,  D. Neuhauser,  E. Neuscamman,  
 C. M. Oana,  R. Olson,  B. Peters,  R. Peverati,  P. A. Pieniazek,  
 Y. M. Rhee,  J. Ritchie,  M. A. Rohrdanz,  E. Rosta,  N. J. Russ,  
 H. F. Schaefer III,  N. E. Schultz,  N. Shenvi,  A. C. Simmonett,  A. Sodt,  
 D. Stuck,  K. S. Thanthiriwatte,  V. Vanovschi,  Tao Wang,  A. Warshel,  
 C. F. Williams,  Q. Wu,  X. Xu,  W. Zhang

 Please cite Q-Chem as follows:
 Y. Shao et al., Mol. Phys. 113, 184-215 (2015)
 DOI: 10.1080/00268976.2014.952696

 Q-Chem 5.1.1 for Intel X86 EM64T Linux

 Parts of Q-Chem use Armadillo 8.300.2 (Tropical Shenanigans).
 http://arma.sourceforge.net/

 Q-Chem begins on Tue Aug 28 22:33:05 2018  

Host: 
0

     Scratch files written to /scratch/taweetham/qchem27083//
The previous job contains 0 fragments, simply inherited here
Input Ideriv = 2
Curr. Ideriv = -1
Max.  Ideriv = 2

Checking the input file for inconsistencies... 	...done.

--------------------------------------------------------------
User input:
--------------------------------------------------------------

$molecule
read
$end

$rem
   SCF_GUESS 	READ
   JOB_TYPE 	FREQUENCY
   BASIS 	6-311++G**
   EXCHANGE 	B3LYP	
   SET_ITER 100

   SET_CONV 5
$end


--------------------------------------------------------------
 ----------------------------------------------------------------
             Standard Nuclear Orientation (Angstroms)
    I     Atom           X                Y                Z
 ----------------------------------------------------------------
    1      I       1.2884565733     0.0699274052    -0.0000000000
    2      C      -0.8279858821     0.0640606213    -0.0000000000
    3      C      -1.4920419267     1.2165535219    -0.0000000000
    4      H      -1.0287277014     2.1935948050    -0.0000000000
    5      F      -2.8332634098     1.2596230808    -0.0000000000
    6      Cl     -1.6376431260    -1.4658846982     0.0000000000
 ----------------------------------------------------------------
 Molecular Point Group                 Cs    NOp =  2
 Largest Abelian Subgroup              Cs    NOp =  2
 Nuclear Repulsion Energy =   483.0243597248 hartrees
 There are       46 alpha and       46 beta electrons
 Requested basis set is 6-311++G(d,p)
 There are 60 shells and 165 basis functions

 Total QAlloc Memory Limit   2000 MB
 Mega-Array Size       188 MB
 MEM_STATIC part       192 MB

                       Distance Matrix (Angstroms)
             I (  1)   C (  2)   C (  3)   H (  4)   F (  5)
   C (  2)  2.116451
   C (  3)  3.007644  1.330117
   H (  4)  3.143136  2.138975  1.081328
   F (  5)  4.289983  2.334632  1.341913  2.031909
   Cl(  6)  3.304660  1.730976  2.686387  3.709794  2.976223

 A cutoff of  1.0D-11 yielded   1532 shell pairs
 There are     12228 function pairs (     13617 Cartesian)
 Smallest overlap matrix eigenvalue = 8.15E-05
 Guess MOs from SCF MO coefficient file

 -----------------------------------------------------------------------
  General SCF calculation program by
  Eric Jon Sundstrom, Paul Horn, Yuezhi Mao, Dmitri Zuev, Alec White,
  David Stuck, Shaama M.S., Shane Yost, Joonho Lee, David Small,
  Daniel Levine, Susi Lehtola, Hugh Burton, Evgeny Epifanovsky
 -----------------------------------------------------------------------
 Exchange:     0.2000 Hartree-Fock + 0.0800 Slater + 0.7200 B88
 Correlation:  0.1900 VWN1RPA + 0.8100 LYP
 Using SG-1 standard quadrature grid
 A restricted SCF calculation will be
 performed using DIIS
 SCF converges when DIIS error is below 1.0e-08
 ---------------------------------------
  Cycle       Energy         DIIS error
 ---------------------------------------
    1   -7556.4100548481      2.97e-05  
    2   -7556.4100586776      3.76e-06  
    3   -7556.4100586719      4.63e-06  
    4   -7556.4100587267      1.46e-06  
    5   -7556.4100587325      4.95e-07  
    6   -7556.4100587333      1.30e-07  
    7   -7556.4100587334      3.02e-08  
    8   -7556.4100587334      9.80e-09  Convergence criterion met
 ---------------------------------------
 SCF time:   CPU 16.49s  wall 17.00s 
 SCF   energy in the final basis set =    -7556.4100587334
 Total energy in the final basis set =    -7556.4100587334

 --------------------------------------------------------------
             Orbital Energies (a.u.) and Symmetries
 --------------------------------------------------------------

 Alpha MOs, Restricted
 -- Occupied --                  
******* -176.32 -165.73 -165.73 -165.73 -101.58  -35.82  -31.31
  1 A'    2 A'    3 A'    4 A'    1 A"    5 A'    6 A'    7 A'                 
-31.308 -31.308 -24.719 -22.965 -22.964 -22.964 -22.959 -22.959
  8 A'    2 A"    9 A'   10 A'   11 A'    3 A"   12 A'    4 A"                 
-10.291 -10.289  -9.499  -7.264  -7.253  -7.253  -6.371  -4.784
 13 A'   14 A'   15 A'   16 A'    5 A"   17 A'   18 A'   19 A'                 
 -4.768  -4.768  -2.049  -2.045  -2.044  -2.031  -2.031  -1.259
 20 A'    6 A"   21 A'   22 A'    7 A"    8 A"   23 A'   24 A'                 
 -0.908  -0.790  -0.685  -0.609  -0.557  -0.511  -0.496  -0.422
 25 A'   26 A'   27 A'   28 A'   29 A'   30 A'    9 A"   31 A'                 
 -0.415  -0.397  -0.340  -0.311  -0.290  -0.262
 32 A'   10 A"   33 A'   11 A"   34 A'   12 A"                                 
 -- Virtual --                   
 -0.075  -0.033  -0.019   0.012   0.029   0.041   0.059   0.071
 35 A'   13 A"   36 A'   37 A'   38 A'   39 A'   14 A"   40 A'                 
  0.086   0.090   0.095   0.117   0.120   0.124   0.130   0.170
 15 A"   41 A'   42 A'   43 A'   16 A"   44 A'   45 A'   46 A'                 
  0.179   0.197   0.231   0.240   0.252   0.266   0.313   0.330
 47 A'   48 A'   17 A"   49 A'   50 A'   18 A"   51 A'   52 A'                 
  0.346   0.362   0.389   0.392   0.404   0.407   0.438   0.451
 53 A'   54 A'   55 A'   19 A"   20 A"   56 A'   57 A'   21 A"                 
  0.464   0.478   0.525   0.529   0.574   0.588   0.627   0.691
 58 A'   59 A'   22 A"   60 A'   23 A"   61 A'   62 A'   63 A'                 
  0.707   0.766   0.819   0.824   0.837   0.840   0.914   0.933
 64 A'   65 A'   66 A'   24 A"   25 A"   67 A'   68 A'   69 A'                 
  1.069   1.089   1.147   1.178   1.305   1.310   1.352   1.359
 26 A"   70 A'   71 A'   27 A"   28 A"   72 A'   73 A'   29 A"                 
  1.374   1.427   1.458   1.490   1.606   1.652   1.762   1.780
 74 A'   75 A'   30 A"   76 A'   77 A'   78 A'   79 A'   31 A"                 
  1.814   1.908   1.972   2.121   2.240   2.246   2.301   2.482
 80 A'   81 A'   32 A"   82 A'   33 A"   83 A'   84 A'   85 A'                 
  2.586   2.615   2.624   2.799   2.932   3.091   3.289   3.696
 86 A'   87 A'   34 A"   35 A"   88 A'   89 A'   90 A'   91 A'                 
  3.761   3.787   3.948   3.962   3.977   4.000   4.084   4.087
 36 A"   92 A'   37 A"   38 A"   93 A'   39 A"   94 A'   95 A'                 
  4.226   4.403   4.783   5.990   6.039   6.072   6.262   6.336
 96 A'   97 A'   98 A'   40 A"   99 A'  100 A'   41 A"  101 A'                 
  6.641   9.734  23.418  24.120  25.788  25.896  26.356  27.846
102 A'  103 A'  104 A'  105 A'   42 A"  106 A'  107 A'  108 A'                 
 28.331  28.369  28.373  28.519  28.532  28.541  28.584  28.674
 43 A"  109 A'  110 A'   44 A"  111 A'   45 A"  112 A'  113 A'                 
 66.729 127.873 127.903 127.923 151.642 215.7191901.805
114 A'   46 A"  115 A'  116 A'  117 A'  118 A'  119 A'                         

 Beta MOs, Restricted
 -- Occupied --                  
******* -176.32 -165.73 -165.73 -165.73 -101.58  -35.82  -31.31
  1 A'    2 A'    3 A'    4 A'    1 A"    5 A'    6 A'    7 A'                 
-31.308 -31.308 -24.719 -22.965 -22.964 -22.964 -22.959 -22.959
  8 A'    2 A"    9 A'   10 A'   11 A'    3 A"   12 A'    4 A"                 
-10.291 -10.289  -9.499  -7.264  -7.253  -7.253  -6.371  -4.784
 13 A'   14 A'   15 A'   16 A'    5 A"   17 A'   18 A'   19 A'                 
 -4.768  -4.768  -2.049  -2.045  -2.044  -2.031  -2.031  -1.259
 20 A'    6 A"   21 A'   22 A'    7 A"    8 A"   23 A'   24 A'                 
 -0.908  -0.790  -0.685  -0.609  -0.557  -0.511  -0.496  -0.422
 25 A'   26 A'   27 A'   28 A'   29 A'   30 A'    9 A"   31 A'                 
 -0.415  -0.397  -0.340  -0.311  -0.290  -0.262
 32 A'   10 A"   33 A'   11 A"   34 A'   12 A"                                 
 -- Virtual --                   
 -0.075  -0.033  -0.019   0.012   0.029   0.041   0.059   0.071
 35 A'   13 A"   36 A'   37 A'   38 A'   39 A'   14 A"   40 A'                 
  0.086   0.090   0.095   0.117   0.120   0.124   0.130   0.170
 15 A"   41 A'   42 A'   43 A'   16 A"   44 A'   45 A'   46 A'                 
  0.179   0.197   0.231   0.240   0.252   0.266   0.313   0.330
 47 A'   48 A'   17 A"   49 A'   50 A'   18 A"   51 A'   52 A'                 
  0.346   0.362   0.389   0.392   0.404   0.407   0.438   0.451
 53 A'   54 A'   55 A'   19 A"   20 A"   56 A'   57 A'   21 A"                 
  0.464   0.478   0.525   0.529   0.574   0.588   0.627   0.691
 58 A'   59 A'   22 A"   60 A'   23 A"   61 A'   62 A'   63 A'                 
  0.707   0.766   0.819   0.824   0.837   0.840   0.914   0.933
 64 A'   65 A'   66 A'   24 A"   25 A"   67 A'   68 A'   69 A'                 
  1.069   1.089   1.147   1.178   1.305   1.310   1.352   1.359
 26 A"   70 A'   71 A'   27 A"   28 A"   72 A'   73 A'   29 A"                 
  1.374   1.427   1.458   1.490   1.606   1.652   1.762   1.780
 74 A'   75 A'   30 A"   76 A'   77 A'   78 A'   79 A'   31 A"                 
  1.814   1.908   1.972   2.121   2.240   2.246   2.301   2.482
 80 A'   81 A'   32 A"   82 A'   33 A"   83 A'   84 A'   85 A'                 
  2.586   2.615   2.624   2.799   2.932   3.091   3.289   3.696
 86 A'   87 A'   34 A"   35 A"   88 A'   89 A'   90 A'   91 A'                 
  3.761   3.787   3.948   3.962   3.977   4.000   4.084   4.087
 36 A"   92 A'   37 A"   38 A"   93 A'   39 A"   94 A'   95 A'                 
  4.226   4.403   4.783   5.990   6.039   6.072   6.262   6.336
 96 A'   97 A'   98 A'   40 A"   99 A'  100 A'   41 A"  101 A'                 
  6.641   9.734  23.418  24.120  25.788  25.896  26.356  27.846
102 A'  103 A'  104 A'  105 A'   42 A"  106 A'  107 A'  108 A'                 
 28.331  28.369  28.373  28.519  28.532  28.541  28.584  28.674
 43 A"  109 A'  110 A'   44 A"  111 A'   45 A"  112 A'  113 A'                 
 66.729 127.873 127.903 127.923 151.642 215.7191901.805
114 A'   46 A"  115 A'  116 A'  117 A'  118 A'  119 A'                         
 --------------------------------------------------------------

          Ground-State Mulliken Net Atomic Charges

     Atom                 Charge (a.u.)
  ----------------------------------------
      1 I                     0.129588
      2 C                    -0.088700
      3 C                    -0.408979
      4 H                     0.160941
      5 F                    -0.107735
      6 Cl                    0.314884
  ----------------------------------------
  Sum of atomic charges =     0.000000

 -----------------------------------------------------------------
                    Cartesian Multipole Moments
 -----------------------------------------------------------------
    Charge (ESU x 10^10)
                 0.0000
    Dipole Moment (Debye)
         X       1.1929      Y       0.9819      Z       0.0000
       Tot       1.5451
    Quadrupole Moments (Debye-Ang)
        XX     -59.6699     XY       0.4756     YY     -54.8527
        XZ      -0.0000     YZ      -0.0000     ZZ     -58.8345
    Octopole Moments (Debye-Ang^2)
       XXX      61.2602    XXY      -4.5758    XYY       6.8793
       YYY      10.1859    XXZ       0.0000    XYZ       0.0000
       YYZ       0.0000    XZZ      10.7972    YZZ       1.9804
       ZZZ       0.0000
    Hexadecapole Moments (Debye-Ang^3)
      XXXX    -903.0437   XXXY      14.0306   XXYY    -205.0417
      XYYY      -7.0578   YYYY    -317.2823   XXXZ      -0.0000
      XXYZ      -0.0000   XYYZ      -0.0000   YYYZ      -0.0000
      XXZZ    -162.1358   XYZZ      -4.6280   YYZZ     -71.6132
      XZZZ      -0.0000   YZZZ      -0.0000   ZZZZ     -73.5693
 -----------------------------------------------------------------
 Calculating MO derivatives via CPSCF
   1         3          18      0.123578    0.033962
   2         3          18      0.015508    0.004669
   3         3          18      0.001620    0.000665
   4        18           3      0.000100    0.000065
   5        21           0      0.000000    0.000000    Roots Converged
 Time for AOints: 10.0 s (CPU) 10.0 s (wall)
 ------------------------------------------------------------------------------
                     AOints        : Timing summary (seconds)
 ------------------------------------------------------------------------------
     job step          cpu (% of tot)      sys (% of tot)     wall (% of tot)
 ------------------------------------------------------------------------------
  cpscf_lag         0.7623E+02 (51.1)   0.1100E-03 (19.3)   0.7631E+02 (51.1)
  iterzp            0.6271E+02 (42.1)   0.4600E-03 (80.7)   0.6279E+02 (42.1)
  make_fx           0.0000E+00 ( 0.0)   0.0000E+00 ( 0.0)   0.0000E+00 ( 0.0)
  AOints            0.9987E+01 ( 6.7)   0.0000E+00 ( 0.0)   0.9996E+01 ( 6.7)
 ------------------------------------------------------------------------------
   Grand Totals     0.1491E+03          0.5700E-03          0.1493E+03
 ------------------------------------------------------------------------------
 Calculating analytic Hessian of the SCF energy
 Polarizability Matrix (a.u.)
            1           2           3
    1 -84.4203647   0.0232989   0.0000000
    2   0.0232989 -68.7653647  -0.0000000
    3   0.0000000  -0.0000000 -42.2997385

 Direct stationary perturbation theory relativistic correction:

 rels  =      97.795882950340
 relv  =    -324.202838138549
 rel2e =      42.198239081164
 E_rel =    -184.208716107045

 Hessian of the SCF Energy
            1           2           3           4           5           6
    1   0.1344583  -0.0028524  -0.0000000  -0.0864811   0.0142915  -0.0000000
    2  -0.0028524   0.0295657  -0.0000000   0.0031625  -0.0271332   0.0000000
    3  -0.0000000  -0.0000000   0.0141428   0.0000000   0.0000000  -0.0202821
    4  -0.0864811   0.0031625   0.0000000   0.3614579  -0.1717718   0.0000000
    5   0.0142915  -0.0271332   0.0000000  -0.1717718   0.6248049   0.0000000
    6  -0.0000000   0.0000000  -0.0202821   0.0000000   0.0000000   0.0735949
    7  -0.0245030   0.0133157  -0.0000000  -0.1737379   0.2046451  -0.0000000
    8  -0.0011919   0.0029287   0.0000000   0.1834628  -0.4316621  -0.0000000
    9   0.0000000   0.0000000   0.0003909  -0.0000000  -0.0000000  -0.0472932
   10  -0.0006736   0.0015722   0.0000000   0.0089348   0.0135003  -0.0000000
   11   0.0003497   0.0000528  -0.0000000  -0.0109392  -0.0142204  -0.0000000
   12   0.0000000  -0.0000000  -0.0016323   0.0000000  -0.0000000   0.0040486
   13  -0.0018725   0.0024051   0.0000000  -0.0517739   0.0049839   0.0000000
   14   0.0023424  -0.0013269   0.0000000   0.0377504   0.0008769  -0.0000000
   15  -0.0000000  -0.0000000   0.0052439   0.0000000   0.0000000   0.0114095
   16  -0.0209280  -0.0176032  -0.0000000  -0.0583997  -0.0656490   0.0000000
   17  -0.0129394  -0.0040872  -0.0000000  -0.0416647  -0.1526661  -0.0000000
   18   0.0000000  -0.0000000   0.0021368  -0.0000000  -0.0000000  -0.0214779
            7           8           9          10          11          12
    1  -0.0245030  -0.0011919   0.0000000  -0.0006736   0.0003497   0.0000000
    2   0.0133157   0.0029287   0.0000000   0.0015722   0.0000528  -0.0000000
    3  -0.0000000   0.0000000   0.0003909   0.0000000  -0.0000000  -0.0016323
    4  -0.1737379   0.1834628  -0.0000000   0.0089348  -0.0109392   0.0000000
    5   0.2046451  -0.4316621  -0.0000000   0.0135003  -0.0142204  -0.0000000
    6  -0.0000000  -0.0000000  -0.0472932  -0.0000000  -0.0000000   0.0040486
    7   0.6107852  -0.0761433   0.0000000  -0.0922969  -0.1101110  -0.0000000
    8  -0.0761433   0.8495945   0.0000000  -0.1078874  -0.3046830  -0.0000000
    9   0.0000000   0.0000000   0.1083588  -0.0000000  -0.0000000  -0.0336511
   10  -0.0922969  -0.1078874  -0.0000000   0.1172811   0.1167777   0.0000000
   11  -0.1101110  -0.3046830  -0.0000000   0.1167777   0.3109687   0.0000000
   12  -0.0000000  -0.0000000  -0.0336511   0.0000000   0.0000000   0.0200345
   13  -0.3193568   0.0022901  -0.0000000  -0.0331119   0.0025140   0.0000000
   14  -0.0003994  -0.0745434   0.0000000  -0.0278270   0.0089302   0.0000000
   15  -0.0000000   0.0000000  -0.0352981  -0.0000000   0.0000000   0.0049109
   16  -0.0008907  -0.0005302  -0.0000000  -0.0001335   0.0014087   0.0000000
   17  -0.0313071  -0.0416347  -0.0000000   0.0038641  -0.0010483   0.0000000
   18  -0.0000000  -0.0000000   0.0074926   0.0000000   0.0000000   0.0062893
           13          14          15          16          17          18
    1  -0.0018725   0.0023424  -0.0000000  -0.0209280  -0.0129394   0.0000000
    2   0.0024051  -0.0013269  -0.0000000  -0.0176032  -0.0040872  -0.0000000
    3   0.0000000   0.0000000   0.0052439  -0.0000000  -0.0000000   0.0021368
    4  -0.0517739   0.0377504   0.0000000  -0.0583997  -0.0416647  -0.0000000
    5   0.0049839   0.0008769   0.0000000  -0.0656490  -0.1526661  -0.0000000
    6   0.0000000  -0.0000000   0.0114095   0.0000000  -0.0000000  -0.0214779
    7  -0.3193568  -0.0003994  -0.0000000  -0.0008907  -0.0313071  -0.0000000
    8   0.0022901  -0.0745434   0.0000000  -0.0005302  -0.0416347  -0.0000000
    9  -0.0000000   0.0000000  -0.0352981  -0.0000000  -0.0000000   0.0074926
   10  -0.0331119  -0.0278270  -0.0000000  -0.0001335   0.0038641   0.0000000
   11   0.0025140   0.0089302   0.0000000   0.0014087  -0.0010483   0.0000000
   12   0.0000000   0.0000000   0.0049109   0.0000000   0.0000000   0.0062893
   13   0.4005065  -0.0156027   0.0000000   0.0056086   0.0034096  -0.0000000
   14  -0.0156027   0.0633904  -0.0000000   0.0037363   0.0026728   0.0000000
   15   0.0000000  -0.0000000   0.0187326   0.0000000  -0.0000000  -0.0049989
   16   0.0056086   0.0037363   0.0000000   0.0747432   0.0786373   0.0000000
   17   0.0034096   0.0026728  -0.0000000   0.0786373   0.1967636   0.0000000
   18  -0.0000000   0.0000000  -0.0049989   0.0000000   0.0000000   0.0105581
 Gradient time:  CPU 199.10 s  wall 199.34 s
 **********************************************************************
 **                                                                  **
 **                       VIBRATIONAL ANALYSIS                       **
 **                       --------------------                       **
 **                                                                  **
 **        VIBRATIONAL FREQUENCIES (CM**-1) AND NORMAL MODES         **
 **     FORCE CONSTANTS (mDYN/ANGSTROM) AND REDUCED MASSES (AMU)     **
 **                  INFRARED INTENSITIES (KM/MOL)                   **
 **                                                                  **
 **********************************************************************


 Mode:                 1                      2                      3
 Frequency:       187.57                 210.84                 237.83
 Force Cnst:      0.3531                 0.4799                 0.2185
 Red. Mass:      17.0346                18.3238                 6.5556
 IR Active:          YES                    YES                    YES
 IR Intens:        2.041                  0.107                  1.014
 Raman Active:       YES                    YES                    YES
               X      Y      Z        X      Y      Z        X      Y      Z
 I         -0.132  0.023  0.000   -0.091 -0.115  0.000    0.000 -0.000  0.033
 C         -0.043 -0.157 -0.000    0.053  0.403 -0.000   -0.000  0.000 -0.400
 C          0.196 -0.016 -0.000   -0.193  0.270  0.000   -0.000  0.000 -0.404
 H          0.566 -0.189 -0.000   -0.433  0.384  0.000   -0.000  0.000 -0.757
 F          0.235  0.565  0.000   -0.221 -0.093 -0.000   -0.000 -0.000  0.321
 Cl         0.281 -0.327 -0.000    0.510  0.226  0.000   -0.000  0.000  0.002
 TransDip  -0.027 -0.037 -0.000    0.008  0.007  0.000    0.000  0.000 -0.032

 Mode:                 4                      5                      6
 Frequency:       299.82                 459.86                 648.62
 Force Cnst:      0.9297                 0.5377                 2.1595
 Red. Mass:      17.5541                 4.3156                 8.7120
 IR Active:          YES                    YES                    YES
 IR Intens:        1.167                 14.092                 27.202
 Raman Active:       YES                    YES                    YES
               X      Y      Z        X      Y      Z        X      Y      Z
 I         -0.163  0.027  0.000    0.000 -0.000 -0.005    0.007 -0.002 -0.000
 C          0.360 -0.063 -0.000   -0.000 -0.000  0.466   -0.068  0.387  0.000
 C          0.478 -0.054 -0.000   -0.000  0.000 -0.247    0.078  0.527 -0.000
 H          0.357  0.001 -0.000   -0.000  0.000 -0.844   -0.168  0.659  0.000
 F          0.524 -0.421  0.000   -0.000 -0.000  0.069    0.107 -0.143 -0.000
 Cl         0.008  0.172 -0.000    0.000  0.000 -0.069   -0.083 -0.248 -0.000
 TransDip   0.006  0.034 -0.000   -0.000 -0.000 -0.120    0.009  0.167 -0.000

 Mode:                 7                      8                      9
 Frequency:       831.78                 832.44                1120.39
 Force Cnst:      4.4858                 0.5677                 6.9282
 Red. Mass:      11.0047                 1.3904                 9.3676
 IR Active:          YES                    YES                    YES
 IR Intens:      137.976                 14.601                153.875
 Raman Active:       YES                    YES                    YES
               X      Y      Z        X      Y      Z        X      Y      Z
 I         -0.020 -0.001  0.000   -0.000 -0.000 -0.001   -0.004  0.002  0.000
 C          0.828  0.243 -0.000    0.000  0.000  0.052    0.032 -0.265 -0.000
 C         -0.042 -0.142  0.000   -0.000 -0.000 -0.176    0.594  0.233  0.000
 H         -0.403  0.039 -0.000   -0.000  0.000  0.983    0.522  0.279 -0.000
 F         -0.186  0.128 -0.000   -0.000  0.000  0.024   -0.414 -0.026 -0.000
 Cl        -0.085 -0.102 -0.000   -0.000 -0.000  0.004    0.008  0.008  0.000
 TransDip   0.350  0.138 -0.000    0.000  0.000  0.122    0.331 -0.219 -0.000

 Mode:                10                     11                     12
 Frequency:      1320.19                1676.33                3226.24
 Force Cnst:      1.1756                13.4688                 6.7137
 Red. Mass:       1.1448                 8.1350                 1.0948
 IR Active:          YES                    YES                    YES
 IR Intens:       11.776                 67.623                  5.436
 Raman Active:       YES                    YES                    YES
               X      Y      Z        X      Y      Z        X      Y      Z
 I          0.000 -0.000 -0.000    0.002 -0.001 -0.000    0.000 -0.000 -0.000
 C          0.001  0.098  0.000   -0.253  0.478  0.000   -0.004  0.006  0.000
 C         -0.029 -0.008 -0.000    0.389 -0.445  0.000   -0.032 -0.083 -0.000
 H          0.891 -0.442  0.000   -0.587 -0.099 -0.000    0.420  0.903  0.000
 F         -0.024 -0.023  0.000   -0.056  0.020 -0.000   -0.000  0.000  0.000
 Cl        -0.003 -0.005 -0.000   -0.005 -0.017 -0.000    0.000  0.000 -0.000
 TransDip   0.095  0.056  0.000    0.255 -0.066 -0.000   -0.045  0.059  0.000

 STANDARD THERMODYNAMIC QUANTITIES AT   298.15 K  AND     1.00 ATM

   This Molecule has  0 Imaginary Frequencies
   Zero point vibrational energy:       15.800 kcal/mol

   Atom    1 Element I  Has Mass  126.90440
   Atom    2 Element C  Has Mass   12.00000
   Atom    3 Element C  Has Mass   12.00000
   Atom    4 Element H  Has Mass    1.00783
   Atom    5 Element F  Has Mass   18.99840
   Atom    6 Element Cl Has Mass   34.96885
   Molecular Mass:   205.879480 amu
   Principal axes and moments of inertia in amu*Bohr^2:
                             1           2           3
    Eigenvalues --      459.01213  1750.91736  2209.92948
          X               0.99997    -0.00825     0.00000
          Y               0.00825     0.99997     0.00000
          Z               0.00000    -0.00000     1.00000
   Rotational Symmetry Number is   1
   The Molecule is an Asymmetric Top
   Translational Enthalpy:        0.889 kcal/mol
   Rotational Enthalpy:           0.889 kcal/mol
   Vibrational Enthalpy:         17.440 kcal/mol
   gas constant (RT):             0.592 kcal/mol
   Translational Entropy:        41.870  cal/mol.K
   Rotational Entropy:           28.964  cal/mol.K
   Vibrational Entropy:           9.118  cal/mol.K

   Total Enthalpy:               19.810 kcal/mol
   Total Entropy:                79.952  cal/mol.K

 ======================================================================

 STANDARD THERMODYNAMIC QUANTITIES FOR ANHARMONIC VIBRATION -- TOSH

   Zero point vibrational energy: ************ kcal/mol

   Vibrational Enthalpy:       Infinity kcal/mol
   Vibrational Entropy:             NaN  cal/mol.K

   Total Enthalpy:             Infinity kcal/mol
   Total Entropy:                   NaN  cal/mol.K

 ======================================================================

 STANDARD THERMODYNAMIC QUANTITIES FOR ANHARMONIC VIBRATION -- VPT2

   Zero point vibrational energy: ************ kcal/mol

   Vibrational Enthalpy:       Infinity kcal/mol
   Vibrational Entropy:             NaN  cal/mol.K

   Total Enthalpy:             Infinity kcal/mol
   Total Entropy:                   NaN  cal/mol.K

 ======================================================================

Archival summary:
1\1\TWL01\FREQ\ProcedureUnspecified\BasisUnspecified\1l1121\taweetha\TueAug2822:36:412018TueAug2822:36:412018\0\\#,FREQ,ProcedureUnspecified,BasisUnspecified,\\0,1\I\C,1,2.11645\C,2,1.33012,1,119.791\H,3,1.08133,2,124.679,1,-0,0\F,3,1.34191,2,121.789,1,-180,0\Cl,2,1.73098,1,118.047,3,-180,0\\\@

 Total job time:  215.95s(wall), 215.69s(cpu) 
 Tue Aug 28 22:36:41 2018

        *************************************************************
        *                                                           *
        *  Thank you very much for using Q-Chem.  Have a nice day.  *
        *                                                           *
        *************************************************************
