# Supplementary material for: Geometric and energetic data from ab initio calculations of haloethene, haloimine, halomethylenephosphine, haloiminophosphine, halodiazene, halodiphosphene and halocyclopropane
Source: Data Brief. 2019 Nov 2;27:104738. doi: 10.1016/j.dib.2019.104738 (PMC6861602; doi:10.1016/j.dib.2019.104738)
Supplement: Multimedia component 2 [file mmc2.zip › CC/B3LYP/FHCCFBr.out]

Q-Chem Developer Version!
                  Welcome to Q-Chem
     A Quantum Leap Into The Future Of Chemistry


 Q-Chem 5.1, Q-Chem, Inc., Pleasanton, CA (2018)

 Yihan Shao,  Zhengting Gan,  E. Epifanovsky,  A. T. B. Gilbert,  M. Wormit,  
 J. Kussmann,  A. W. Lange,  A. Behn,  Jia Deng,  Xintian Feng,  D. Ghosh,  
 M. Goldey,  P. R. Horn,  L. D. Jacobson,  I. Kaliman,  T. Kus,  A. Landau,  
 Jie Liu,  E. I. Proynov,  R. M. Richard,  R. P. Steele,  E. J. Sundstrom,  
 H. L. Woodcock III,  P. M. Zimmerman,  D. Zuev,  B. Albrecht,  E. Alguire,  
 S. A. Baeppler,  D. Barton,  Z. Benda,  Y. A. Bernard,  E. J. Berquist,  
 K. B. Bravaya,  H. Burton,  D. Casanova,  Chun-Min Chang,  Yunqing Chen,  
 A. Chien,  K. D. Closser,  M. P. Coons,  S. Coriani,  S. Dasgupta,  
 A. L. Dempwolff,  M. Diedenhofen,  Hainam Do,  R. G. Edgar,  Po-Tung Fang,  
 S. Faraji,  S. Fatehi,  Qingguo Feng,  K. D. Fenk,  J. Fosso-Tande,  
 Qinghui Ge,  A. Ghysels,  G. Gidofalvi,  J. Gomes,  J. Gonthier,  A. Gunina,  
 D. Hait,  M. W. D. Hanson-Heine,  P. H. P. Harbach,  A. W. Hauser,  
 J. E. Herr,  E. G. Hohenstein,  Z. C. Holden,  Kerwin Hui,  B. C. Huynh,  
 T.-C. Jagau,  Hyunjun Ji,  B. Kaduk,  K. Khistyaev,  Jaehoon Kim,  
 P. Klunzinger,  K. Koh,  D. Kosenkov,  L. Koulias,  T. Kowalczyk,  
 C. M. Krauter,  A. Kunitsa,  Ka Un Lao,  A. Laurent,  K. V. Lawler,  
 Joonho Lee,  D. Lefrancois,  S. Lehtola,  D. S. Levine,  Yi-Pei Li,  
 You-Sheng Lin,  Fenglai Liu,  E. Livshits,  A. Luenser,  P. Manohar,  
 E. Mansoor,  S. F. Manzer,  Shan-Ping Mao,  Yuezhi Mao,  N. Mardirossian,  
 A. V. Marenich,  T. Markovich,  L. A. Martinez-Martinez,  S. A. Maurer,  
 N. J. Mayhall,  S. C. McKenzie,  J.-M. Mewes,  A. F. Morrison,  
 J. W. Mullinax,  K. Nanda,  T. S. Nguyen-Beck,  R. Olivares-Amaya,  
 J. A. Parkhill,  T. M. Perrine,  F. Plasser,  P. Pokhilko,  S. Prager,  
 A. Prociuk,  E. Ramos,  D. R. Rehn,  F. Rob,  M. Schneider,  N. Sergueev,  
 S. M. Sharada,  S. Sharma,  D. W. Small,  T. Stauch,  T. Stein,  
 Yu-Chuan Su,  A. J. W. Thom,  A. Tkatchenko,  T. Tsuchimochi,  N. M. Tubman,  
 L. Vogt,  M. L. Vidal,  O. Vydrov,  M. A. Watson,  J. Wenzel,  
 M. de Wergifosse,  T. A. Wesolowski,  A. White,  J. Witte,  A. Yamada,  
 Jun Yang,  K. Yao,  S. Yeganeh,  S. R. Yost,  Zhi-Qiang You,  A. Zech,  
 Igor Ying Zhang,  Xing Zhang,  Yan Zhao,  Ying Zhu,  B. R. Brooks,  
 G. K. L. Chan,  C. J. Cramer,  M. S. Gordon,  W. J. Hehre,  A. Klamt,  
 M. W. Schmidt,  C. D. Sherrill,  D. G. Truhlar,  A. Aspuru-Guzik,  R. Baer,  
 A. T. Bell,  N. A. Besley,  Jeng-Da Chai,  A. E. DePrince, III,  
 R. A. DiStasio Jr.,  A. Dreuw,  B. D. Dunietz,  T. R. Furlani,  
 Chao-Ping Hsu,  Yousung Jung,  Jing Kong,  D. S. Lambrecht,  WanZhen Liang,  
 C. Ochsenfeld,  V. A. Rassolov,  L. V. Slipchenko,  J. E. Subotnik,  
 T. Van Voorhis,  J. M. Herbert,  A. I. Krylov,  P. M. W. Gill,  M. Head-Gordon

 Contributors to earlier versions of Q-Chem not listed above: 
 R. D. Adamson,  B. Austin,  J. Baker,  G. J. O. Beran,  K. Brandhorst,  
 S. T. Brown,  E. F. C. Byrd,  A. K. Chakraborty,  C.-L. Cheng,  
 Siu Hung Chien,  D. M. Chipman,  D. L. Crittenden,  H. Dachsel,  
 R. J. Doerksen,  A. D. Dutoi,  L. Fusti-Molnar,  W. A. Goddard III,  
 A. Golubeva-Zadorozhnaya,  S. R. Gwaltney,  G. Hawkins,  A. Heyden,  
 S. Hirata,  G. Kedziora,  F. J. Keil,  C. Kelley,  Jihan Kim,  R. A. King,  
 R. Z. Khaliullin,  P. P. Korambath,  W. Kurlancheek,  A. M. Lee,  M. S. Lee,  
 S. V. Levchenko,  Ching Yeh Lin,  D. Liotard,  R. C. Lochan,  I. Lotan,  
 P. E. Maslen,  N. Nair,  D. P. O'Neill,  D. Neuhauser,  E. Neuscamman,  
 C. M. Oana,  R. Olson,  B. Peters,  R. Peverati,  P. A. Pieniazek,  
 Y. M. Rhee,  J. Ritchie,  M. A. Rohrdanz,  E. Rosta,  N. J. Russ,  
 H. F. Schaefer III,  N. E. Schultz,  N. Shenvi,  A. C. Simmonett,  A. Sodt,  
 D. Stuck,  K. S. Thanthiriwatte,  V. Vanovschi,  Tao Wang,  A. Warshel,  
 C. F. Williams,  Q. Wu,  X. Xu,  W. Zhang

 Please cite Q-Chem as follows:
 Y. Shao et al., Mol. Phys. 113, 184-215 (2015)
 DOI: 10.1080/00268976.2014.952696

 Q-Chem 5.1.1 for Intel X86 EM64T Linux

 Parts of Q-Chem use Armadillo 8.300.2 (Tropical Shenanigans).
 http://arma.sourceforge.net/

 Q-Chem begins on Tue Aug 28 01:31:22 2018  

Host: 
0

     Scratch files written to /scratch/taweetham/qchem10079//
Input Ideriv = 2
Curr. Ideriv = -1
Max.  Ideriv = 2

Checking the input file for inconsistencies... 	...done.

--------------------------------------------------------------
User input:
--------------------------------------------------------------
inp/FFHBr.inp
$molecule
0	1
F	-2.0	1.0	0.0
F	2.0	1.0	0.0
H	-2.0	-1.0	0.0
Br	2.0	-1.0	0.0
C	-1.0	0.0	0.0
C	1.0	0.0	0.0
$end
$rem
   JOB_TYPE		OPTIMIZATION
   BASIS		6-311++G**
   EXCHANGE		B3LYP
$end

--------------------------------------------------------------
 ----------------------------------------------------------------
             Standard Nuclear Orientation (Angstroms)
    I     Atom           X                Y                Z
 ----------------------------------------------------------------
    1      F       3.2853605676     0.0947475969     0.0000000000
    2      F      -0.4456867097     1.5367206254     0.0000000000
    3      H       2.5643740533    -1.7707760417    -0.0000000000
    4      Br     -1.1666732239    -0.3288030132    -0.0000000000
    5      C       1.9921054912    -0.4775209653    -0.0000000000
    6      C       0.1265818525     0.2434655490     0.0000000000
 ----------------------------------------------------------------
 Molecular Point Group                 Cs    NOp =  2
 Largest Abelian Subgroup              Cs    NOp =  2
 Nuclear Repulsion Energy =   324.3903905742 hartrees
 There are       33 alpha and       33 beta electrons
 Requested basis set is 6-311++G(d,p)
 There are 48 shells and 143 basis functions

 Total QAlloc Memory Limit   2000 MB
 Mega-Array Size       188 MB
 MEM_STATIC part       192 MB
 A cutoff of  1.0D-11 yielded   1018 shell pairs
 There are      9373 function pairs (     10313 Cartesian)

 -------------------------------------------------------
 OpenMP Integral Computing Module                       
 Release: version 1.0, May 2013, Q-Chem Inc. Pittsburgh 
 -------------------------------------------------------
 Integral Job Info:
 Integral job number is                      11
 Integral operator is                         1
 short-range coefficients                     0
 long-range coefficients              100000000
 Omega coefficients                           0
 if combine SR and LR in K                    0
 Integral screening is                        0
 Integral computing path is                   2
 max size of driver memory is            800000
 size of driver memory is                593474
 size of scratch memory is             29623520
 max col of scratch BK array               1296
 max len of scratch array in speh3          155
 max len of scratch index in speh4           18
 max int batch size is                      520
 min int batch size is                       52
 fixed nKL is                                45
 max L of basis functions is                  2
 order of int derivative is                   0
 number of shells is                         48
 number of basis is                         150
 number of cartesian basis is               150
 number of contracted shell pairs          1018
 number of primitive shell pairs           2903
 maxK2 (contraction) of shell pair           36
 max number of K2 of shell pair               1
 max number of CS2 of shell pair            116
 max number of PS2 of shell pair            372
 mem total for path MDJ                  520748
 -------------------------------------------------------
 Smallest overlap matrix eigenvalue = 2.51E-04

 Scale SEOQF with 1.000000e-01/1.000000e-01/1.000000e-01

 Standard Electronic Orientation quadrupole field applied
 Nucleus-field energy     =     0.0000000085 hartrees
 Guess from superposition of atomic densities
 Warning:  Energy on first SCF cycle will be non-variational
 SAD guess density has 66.000000 electrons

 -----------------------------------------------------------------------
  General SCF calculation program by
  Eric Jon Sundstrom, Paul Horn, Yuezhi Mao, Dmitri Zuev, Alec White,
  David Stuck, Shaama M.S., Shane Yost, Joonho Lee, David Small,
  Daniel Levine, Susi Lehtola, Hugh Burton, Evgeny Epifanovsky
 -----------------------------------------------------------------------
 Exchange:     0.2000 Hartree-Fock + 0.0800 Slater + 0.7200 B88
 Correlation:  0.1900 VWN1RPA + 0.8100 LYP
 Using SG-1 standard quadrature grid
 using 4 threads for integral computing
 -------------------------------------------------------
 OpenMP Integral computing Module                
 Release: version 2.0, May 2017, Q-Chem Inc. Pleasanton 
 -------------------------------------------------------
 -------------------------------------------------------
 OpenMP BLAS3 based DFT computing Module                
 Release: version 1.0, May 2013, Q-Chem Inc. Pittsburgh 
 -------------------------------------------------------
 A restricted SCF calculation will be
 performed using DIIS
 SCF converges when DIIS error is below 1.0e-08
 ---------------------------------------
  Cycle       Energy         DIIS error
 ---------------------------------------
    1   -2851.4863566650      6.31e-02  
    2   -2850.1519243249      4.80e-03  
    3   -2850.0789088342      8.39e-03  
    4   -2850.1836488637      1.25e-03  
    5   -2850.1825981527      1.16e-03  
    6   -2850.1852771467      6.49e-04  
    7   -2850.1865225485      1.41e-04  
    8   -2850.1865820891      3.44e-05  
    9   -2850.1865846709      1.15e-05  
   10   -2850.1865849834      2.31e-06  
   11   -2850.1865849942      7.64e-07  
   12   -2850.1865849962      1.15e-07  
   13   -2850.1865849962      2.37e-08  
   14   -2850.1865849963      6.75e-09  Convergence criterion met
 ---------------------------------------
 SCF time:   CPU 21.90s  wall 6.00s 
 SCF   energy in the final basis set =    -2850.1865849963
 Total energy in the final basis set =    -2850.1865849963

 --------------------------------------------------------------
             Orbital Energies (a.u.) and Symmetries
 --------------------------------------------------------------

 Alpha MOs, Restricted
 -- Occupied --                  
-482.89  -62.55  -56.37  -56.37  -56.36  -24.71  -24.71  -10.35
  1 A'    2 A'    3 A'    1 A"    4 A'    5 A'    6 A'    7 A'                 
-10.341  -8.767  -6.598  -6.587  -6.585  -2.714  -2.706  -2.705
  8 A'    9 A'   10 A'    2 A"   11 A'   12 A'    3 A"   13 A'                 
 -2.696  -2.696  -1.279  -1.225  -0.982  -0.663  -0.635  -0.558
  4 A"   14 A'   15 A'   16 A'   17 A'   18 A'   19 A'   20 A'                 
 -0.530  -0.520  -0.489  -0.465  -0.457  -0.397  -0.360  -0.305
  5 A"   21 A'   22 A'    6 A"   23 A'    7 A"   24 A'   25 A'                 
 -0.207
  8 A"                                                                         
 -- Virtual --                   
 -0.120  -0.104  -0.022   0.005   0.014   0.027   0.043   0.044
 26 A'    9 A"   27 A'   28 A'   29 A'   30 A'   10 A"   31 A'                 
  0.070   0.083   0.090   0.103   0.108   0.128   0.137   0.142
 32 A'   11 A"   33 A'   34 A'   12 A"   35 A'   36 A'   37 A'                 
  0.161   0.178   0.190   0.238   0.257   0.292   0.302   0.322
 38 A'   39 A'   40 A'   13 A"   41 A'   14 A"   42 A'   43 A'                 
  0.336   0.366   0.373   0.377   0.399   0.440   0.472   0.504
 44 A'   45 A'   46 A'   15 A"   47 A'   48 A'   49 A'   16 A"                 
  0.513   0.531   0.554   0.560   0.616   0.654   0.661   0.716
 50 A'   17 A"   51 A'   18 A"   19 A"   52 A'   53 A'   54 A'                 
  0.718   0.794   0.823   0.872   1.102   1.160   1.175   1.267
 55 A'   56 A'   57 A'   58 A'   20 A"   59 A'   21 A"   22 A"                 
  1.268   1.295   1.330   1.388   1.409   1.429   1.485   1.496
 60 A'   61 A'   62 A'   23 A"   63 A'   64 A'   65 A'   24 A"                 
  1.533   1.542   1.579   1.662   1.666   1.755   1.857   1.926
 66 A'   25 A"   67 A'   26 A"   68 A'   69 A'   70 A'   27 A"                 
  1.932   1.955   2.021   2.060   2.180   2.568   2.596   2.647
 71 A'   72 A'   73 A'   74 A'   75 A'   76 A'   28 A"   29 A"                 
  2.714   2.889   2.943   3.223   3.721   3.751   3.762   3.766
 77 A'   78 A'   79 A'   80 A'   30 A"   81 A'   31 A"   82 A'                 
  3.845   3.880   3.910   3.964   3.967   4.040   4.051   4.210
 83 A'   32 A"   33 A"   84 A'   34 A"   35 A"   85 A'   86 A'                 
  4.447   4.577   4.653   6.248   6.282   6.312   6.378   6.408
 87 A'   88 A'   89 A'   36 A"   37 A"   90 A'   91 A'   92 A'                 
  6.486   6.797   7.475   7.566   7.716  23.312  23.524  48.048
 93 A'   94 A'   38 A"   95 A'   96 A'   97 A'   98 A'   99 A'                 
 66.726  66.752 289.693 289.763 289.9511020.908
100 A'  101 A'   39 A"  102 A'  103 A'  104 A'                                 

 Beta MOs, Restricted
 -- Occupied --                  
-482.89  -62.55  -56.37  -56.37  -56.36  -24.71  -24.71  -10.35
  1 A'    2 A'    3 A'    1 A"    4 A'    5 A'    6 A'    7 A'                 
-10.341  -8.767  -6.598  -6.587  -6.585  -2.714  -2.706  -2.705
  8 A'    9 A'   10 A'    2 A"   11 A'   12 A'    3 A"   13 A'                 
 -2.696  -2.696  -1.279  -1.225  -0.982  -0.663  -0.635  -0.558
  4 A"   14 A'   15 A'   16 A'   17 A'   18 A'   19 A'   20 A'                 
 -0.530  -0.520  -0.489  -0.465  -0.457  -0.397  -0.360  -0.305
  5 A"   21 A'   22 A'    6 A"   23 A'    7 A"   24 A'   25 A'                 
 -0.207
  8 A"                                                                         
 -- Virtual --                   
 -0.120  -0.104  -0.022   0.005   0.014   0.027   0.043   0.044
 26 A'    9 A"   27 A'   28 A'   29 A'   30 A'   10 A"   31 A'                 
  0.070   0.083   0.090   0.103   0.108   0.128   0.137   0.142
 32 A'   11 A"   33 A'   34 A'   12 A"   35 A'   36 A'   37 A'                 
  0.161   0.178   0.190   0.238   0.257   0.292   0.302   0.322
 38 A'   39 A'   40 A'   13 A"   41 A'   14 A"   42 A'   43 A'                 
  0.336   0.366   0.373   0.377   0.399   0.440   0.472   0.504
 44 A'   45 A'   46 A'   15 A"   47 A'   48 A'   49 A'   16 A"                 
  0.513   0.531   0.554   0.560   0.616   0.654   0.661   0.716
 50 A'   17 A"   51 A'   18 A"   19 A"   52 A'   53 A'   54 A'                 
  0.718   0.794   0.823   0.872   1.102   1.160   1.175   1.267
 55 A'   56 A'   57 A'   58 A'   20 A"   59 A'   21 A"   22 A"                 
  1.268   1.295   1.330   1.388   1.409   1.429   1.485   1.496
 60 A'   61 A'   62 A'   23 A"   63 A'   64 A'   65 A'   24 A"                 
  1.533   1.542   1.579   1.662   1.666   1.755   1.857   1.926
 66 A'   25 A"   67 A'   26 A"   68 A'   69 A'   70 A'   27 A"                 
  1.932   1.955   2.021   2.060   2.180   2.568   2.596   2.647
 71 A'   72 A'   73 A'   74 A'   75 A'   76 A'   28 A"   29 A"                 
  2.714   2.889   2.943   3.223   3.721   3.751   3.762   3.766
 77 A'   78 A'   79 A'   80 A'   30 A"   81 A'   31 A"   82 A'                 
  3.845   3.880   3.910   3.964   3.967   4.040   4.051   4.210
 83 A'   32 A"   33 A"   84 A'   34 A"   35 A"   85 A'   86 A'                 
  4.447   4.577   4.653   6.248   6.282   6.312   6.378   6.408
 87 A'   88 A'   89 A'   36 A"   37 A"   90 A'   91 A'   92 A'                 
  6.486   6.797   7.475   7.566   7.716  23.312  23.524  48.048
 93 A'   94 A'   38 A"   95 A'   96 A'   97 A'   98 A'   99 A'                 
 66.726  66.752 289.693 289.763 289.9511020.908
100 A'  101 A'   39 A"  102 A'  103 A'  104 A'                                 
 --------------------------------------------------------------

          Ground-State Mulliken Net Atomic Charges

     Atom                 Charge (a.u.)
  ----------------------------------------
      1 F                    -0.081577
      2 F                    -0.049703
      3 H                     0.194939
      4 Br                    0.343286
      5 C                    -0.179758
      6 C                    -0.227186
  ----------------------------------------
  Sum of atomic charges =     0.000000

 -----------------------------------------------------------------
                    Cartesian Multipole Moments
 -----------------------------------------------------------------
    Charge (ESU x 10^10)
                 0.0000
    Dipole Moment (Debye)
         X      -1.7771      Y      -1.8423      Z       0.0000
       Tot       2.5598
    Quadrupole Moments (Debye-Ang)
        XX     -41.1249     XY      -3.0023     YY     -40.3685
        XZ      -0.0000     YZ       0.0000     ZZ     -41.2263
    Octopole Moments (Debye-Ang^2)
       XXX     -43.6013    XXY     -11.5617    XYY      -0.8471
       YYY      -5.2365    XXZ      -0.0000    XYZ       0.0000
       YYZ       0.0000    XZZ     -11.7528    YZZ       1.9412
       ZZZ       0.0000
    Hexadecapole Moments (Debye-Ang^3)
      XXXX    -721.4175   XXXY     -18.3924   XXYY    -118.5363
      XYYY      -1.3627   YYYY    -151.0164   XXXZ       0.0000
      XXYZ       0.0000   XYYZ       0.0000   YYYZ       0.0000
      XXZZ    -127.0139   XYZZ       5.7303   YYZZ     -33.9123
      XZZZ       0.0000   YZZZ       0.0000   ZZZZ     -46.4854
 -----------------------------------------------------------------
 Calculating analytic gradient of the SCF energy
 Gradient of SCF Energy
            1           2           3           4           5           6
    1   0.0511245  -0.1030550   0.0660046   0.5410536   0.0115092  -0.5666369
    2  -0.0208318  -0.1359099  -0.0677147   0.3919381   0.0358192  -0.2033009
    3   0.0000000  -0.0000000   0.0000000  -0.0000000  -0.0000000   0.0000000
 Max gradient component =       5.666E-01
 RMS gradient           =       2.175E-01
 Gradient time:  CPU 5.19 s  wall 1.40 s
 Geometry Optimization Parameters
   NAtoms,    NIC,     NZ,  NCons,   NDum,   NFix, NCnnct, MaxDiis
        6      32       0       0       0       0       0       0


** GEOMETRY OPTIMIZATION IN DELOCALIZED INTERNAL COORDINATES **
   Searching for a Minimum

   Optimization Cycle:   1

                       Coordinates (Angstroms)
     ATOM                X               Y               Z
      1  F         3.2853605676    0.0947475969    0.0000000000
      2  F        -0.4456867097    1.5367206254    0.0000000000
      3  H         2.5643740533   -1.7707760417    0.0000000000
      4  Br       -1.1666732239   -0.3288030132    0.0000000000
      5  C         1.9921054912   -0.4775209653    0.0000000000
      6  C         0.1265818525    0.2434655490    0.0000000000
   Point Group: cs    Number of degrees of freedom:     9


   Energy is  -2850.186584996


 Attempting to Generate Delocalized Internal Coordinates

 ** Taking Steepest Descent Step **
 Calculated Step too Large.  Step scaled by  0.533116
 Step Taken.  Stepsize is  0.300000

                             Maximum     Tolerance    Cnvgd?
         Gradient           0.318813      0.000300      NO
         Displacement       0.169964      0.001200      NO
         Energy change     *********      0.000001      NO


 New Cartesian Coordinates Obtained by Inverse Iteration

 Displacement from previous Coordinates is:  0.228547
 ----------------------------------------------------------------
             Standard Nuclear Orientation (Angstroms)
    I     Atom           X                Y                Z
 ----------------------------------------------------------------
    1      F       3.2737628110     0.1169593801     0.0000000000
    2      F      -0.3875738954     1.5231377640     0.0000000000
    3      H       2.5414974904    -1.7532864857     0.0000000000
    4      Br     -1.2470112281    -0.3560746745     0.0000000000
    5      C       2.0007008974    -0.4736471560     0.0000000000
    6      C       0.1746859557     0.2407449234     0.0000000000
 ----------------------------------------------------------------
 Molecular Point Group                 Cs    NOp =  2
 Largest Abelian Subgroup              Cs    NOp =  2
 Nuclear Repulsion Energy =   314.7651636190 hartrees
 There are       33 alpha and       33 beta electrons
 Applying Cartesian multipole field
    Component          Value
    ---------          -----
     (2,0,0)        1.00000E-11
     (0,2,0)        2.00000E-11
     (0,0,2)       -3.00000E-11
 Nucleus-field energy     =     0.0000000087 hartrees
 Requested basis set is 6-311++G(d,p)
 There are 48 shells and 143 basis functions
 A cutoff of  1.0D-11 yielded   1017 shell pairs
 There are      9353 function pairs (     10289 Cartesian)
 Smallest overlap matrix eigenvalue = 2.67E-04
 Guess MOs from SCF MO coefficient file

 -----------------------------------------------------------------------
  General SCF calculation program by
  Eric Jon Sundstrom, Paul Horn, Yuezhi Mao, Dmitri Zuev, Alec White,
  David Stuck, Shaama M.S., Shane Yost, Joonho Lee, David Small,
  Daniel Levine, Susi Lehtola, Hugh Burton, Evgeny Epifanovsky
 -----------------------------------------------------------------------
 Exchange:     0.2000 Hartree-Fock + 0.0800 Slater + 0.7200 B88
 Correlation:  0.1900 VWN1RPA + 0.8100 LYP
 Using SG-1 standard quadrature grid
 using 4 threads for integral computing
 -------------------------------------------------------
 OpenMP Integral computing Module                
 Release: version 2.0, May 2017, Q-Chem Inc. Pleasanton 
 -------------------------------------------------------
 -------------------------------------------------------
 OpenMP BLAS3 based DFT computing Module                
 Release: version 1.0, May 2013, Q-Chem Inc. Pittsburgh 
 -------------------------------------------------------
 A restricted SCF calculation will be
 performed using DIIS
 SCF converges when DIIS error is below 1.0e-08
 ---------------------------------------
  Cycle       Energy         DIIS error
 ---------------------------------------
    1   -2850.3028793962      2.30e-03  
    2   -2850.2965392069      2.66e-03  
    3   -2850.2779994272      3.41e-03  
    4   -2850.3099862499      1.30e-03  
    5   -2850.3151408380      1.54e-04  
    6   -2850.3151932104      8.94e-05  
    7   -2850.3152045790      1.99e-05  
    8   -2850.3152060422      5.14e-06  
    9   -2850.3152060870      1.77e-06  
   10   -2850.3152060928      6.22e-07  
   11   -2850.3152060934      2.49e-07  
   12   -2850.3152060936      5.64e-08  
   13   -2850.3152060936      1.77e-08  
   14   -2850.3152060936      2.54e-09  Convergence criterion met
 ---------------------------------------
 SCF time:   CPU 21.61s  wall 6.00s 
 SCF   energy in the final basis set =    -2850.3152060936
 Total energy in the final basis set =    -2850.3152060936

 --------------------------------------------------------------
             Orbital Energies (a.u.) and Symmetries
 --------------------------------------------------------------

 Alpha MOs, Restricted
 -- Occupied --                  
-482.88  -62.54  -56.36  -56.35  -56.35  -24.72  -24.72  -10.36
  1 A'    2 A'    3 A'    1 A"    4 A'    5 A'    6 A'    7 A'                 
-10.349  -8.752  -6.583  -6.572  -6.570  -2.696  -2.691  -2.690
  8 A'    9 A'   10 A'    2 A"   11 A'   12 A'    3 A"   13 A'                 
 -2.681  -2.681  -1.275  -1.236  -0.938  -0.674  -0.640  -0.548
  4 A"   14 A'   15 A'   16 A'   17 A'   18 A'   19 A'   20 A'                 
 -0.520  -0.518  -0.499  -0.474  -0.458  -0.379  -0.368  -0.305
 21 A'    5 A"   22 A'    6 A"   23 A'    7 A"   24 A'   25 A'                 
 -0.217
  8 A"                                                                         
 -- Virtual --                   
 -0.114  -0.105  -0.025   0.007   0.013   0.026   0.045   0.050
 26 A'    9 A"   27 A'   28 A'   29 A'   30 A'   10 A"   31 A'                 
  0.066   0.081   0.089   0.105   0.109   0.127   0.134   0.141
 32 A'   11 A"   33 A'   34 A'   12 A"   35 A'   36 A'   37 A'                 
  0.160   0.176   0.192   0.240   0.253   0.290   0.304   0.325
 38 A'   39 A'   40 A'   13 A"   41 A'   14 A"   42 A'   43 A'                 
  0.330   0.362   0.373   0.388   0.400   0.439   0.452   0.508
 44 A'   45 A'   46 A'   15 A"   47 A'   48 A'   49 A'   16 A"                 
  0.511   0.531   0.549   0.563   0.610   0.642   0.650   0.689
 50 A'   17 A"   18 A"   51 A'   19 A"   52 A'   53 A'   54 A'                 
  0.717   0.791   0.818   0.873   1.064   1.094   1.168   1.257
 55 A'   56 A'   57 A'   58 A'   59 A'   20 A"   21 A"   60 A'                 
  1.267   1.283   1.332   1.382   1.411   1.424   1.477   1.477
 22 A"   61 A'   62 A'   23 A"   63 A'   64 A'   24 A"   65 A'                 
  1.520   1.542   1.594   1.664   1.667   1.797   1.861   1.917
 25 A"   66 A'   67 A'   26 A"   68 A'   69 A'   70 A'   71 A'                 
  1.951   1.968   2.019   2.058   2.169   2.575   2.584   2.646
 27 A"   72 A'   73 A'   74 A'   75 A'   76 A'   28 A"   29 A"                 
  2.709   2.883   2.936   3.244   3.727   3.750   3.754   3.758
 77 A'   78 A'   79 A'   80 A'   30 A"   81 A'   31 A"   82 A'                 
  3.874   3.894   3.911   3.969   3.973   4.052   4.052   4.197
 83 A'   32 A"   33 A"   84 A'   34 A"   85 A'   35 A"   86 A'                 
  4.372   4.570   4.634   6.242   6.276   6.311   6.374   6.405
 87 A'   88 A'   89 A'   36 A"   37 A"   90 A'   91 A'   92 A'                 
  6.490   6.769   7.493   7.557   7.672  23.314  23.401  48.009
 93 A'   94 A'   38 A"   95 A'   96 A'   97 A'   98 A'   99 A'                 
 66.717  66.742 289.704 289.755 289.8911020.846
100 A'  101 A'   39 A"  102 A'  103 A'  104 A'                                 

 Beta MOs, Restricted
 -- Occupied --                  
-482.88  -62.54  -56.36  -56.35  -56.35  -24.72  -24.72  -10.36
  1 A'    2 A'    3 A'    1 A"    4 A'    5 A'    6 A'    7 A'                 
-10.349  -8.752  -6.583  -6.572  -6.570  -2.696  -2.691  -2.690
  8 A'    9 A'   10 A'    2 A"   11 A'   12 A'    3 A"   13 A'                 
 -2.681  -2.681  -1.275  -1.236  -0.938  -0.674  -0.640  -0.548
  4 A"   14 A'   15 A'   16 A'   17 A'   18 A'   19 A'   20 A'                 
 -0.520  -0.518  -0.499  -0.474  -0.458  -0.379  -0.368  -0.305
 21 A'    5 A"   22 A'    6 A"   23 A'    7 A"   24 A'   25 A'                 
 -0.217
  8 A"                                                                         
 -- Virtual --                   
 -0.114  -0.105  -0.025   0.007   0.013   0.026   0.045   0.050
 26 A'    9 A"   27 A'   28 A'   29 A'   30 A'   10 A"   31 A'                 
  0.066   0.081   0.089   0.105   0.109   0.127   0.134   0.141
 32 A'   11 A"   33 A'   34 A'   12 A"   35 A'   36 A'   37 A'                 
  0.160   0.176   0.192   0.240   0.253   0.290   0.304   0.325
 38 A'   39 A'   40 A'   13 A"   41 A'   14 A"   42 A'   43 A'                 
  0.330   0.362   0.373   0.388   0.400   0.439   0.452   0.508
 44 A'   45 A'   46 A'   15 A"   47 A'   48 A'   49 A'   16 A"                 
  0.511   0.531   0.549   0.563   0.610   0.642   0.650   0.689
 50 A'   17 A"   18 A"   51 A'   19 A"   52 A'   53 A'   54 A'                 
  0.717   0.791   0.818   0.873   1.064   1.094   1.168   1.257
 55 A'   56 A'   57 A'   58 A'   59 A'   20 A"   21 A"   60 A'                 
  1.267   1.283   1.332   1.382   1.411   1.424   1.477   1.477
 22 A"   61 A'   62 A'   23 A"   63 A'   64 A'   24 A"   65 A'                 
  1.520   1.542   1.594   1.664   1.667   1.797   1.861   1.917
 25 A"   66 A'   67 A'   26 A"   68 A'   69 A'   70 A'   71 A'                 
  1.951   1.968   2.019   2.058   2.169   2.575   2.584   2.646
 27 A"   72 A'   73 A'   74 A'   75 A'   76 A'   28 A"   29 A"                 
  2.709   2.883   2.936   3.244   3.727   3.750   3.754   3.758
 77 A'   78 A'   79 A'   80 A'   30 A"   81 A'   31 A"   82 A'                 
  3.874   3.894   3.911   3.969   3.973   4.052   4.052   4.197
 83 A'   32 A"   33 A"   84 A'   34 A"   85 A'   35 A"   86 A'                 
  4.372   4.570   4.634   6.242   6.276   6.311   6.374   6.405
 87 A'   88 A'   89 A'   36 A"   37 A"   90 A'   91 A'   92 A'                 
  6.490   6.769   7.493   7.557   7.672  23.314  23.401  48.009
 93 A'   94 A'   38 A"   95 A'   96 A'   97 A'   98 A'   99 A'                 
 66.717  66.742 289.704 289.755 289.8911020.846
100 A'  101 A'   39 A"  102 A'  103 A'  104 A'                                 
 --------------------------------------------------------------

          Ground-State Mulliken Net Atomic Charges

     Atom                 Charge (a.u.)
  ----------------------------------------
      1 F                    -0.071629
      2 F                    -0.031386
      3 H                     0.201073
      4 Br                    0.192463
      5 C                    -0.160908
      6 C                    -0.129613
  ----------------------------------------
  Sum of atomic charges =     0.000000

 -----------------------------------------------------------------
                    Cartesian Multipole Moments
 -----------------------------------------------------------------
    Charge (ESU x 10^10)
                 0.0000
    Dipole Moment (Debye)
         X      -1.1852      Y      -1.7307      Z      -0.0000
       Tot       2.0976
    Quadrupole Moments (Debye-Ang)
        XX     -40.3337     XY      -3.1980     YY     -40.2835
        XZ       0.0000     YZ      -0.0000     ZZ     -41.5308
    Octopole Moments (Debye-Ang^2)
       XXX     -38.0702    XXY     -11.2942    XYY       0.4527
       YYY      -3.3064    XXZ       0.0000    XYZ      -0.0000
       YYZ       0.0000    XZZ      -9.8841    YZZ       2.4141
       ZZZ      -0.0000
    Hexadecapole Moments (Debye-Ang^3)
      XXXX    -727.1416   XXXY     -23.6789   XXYY    -121.5612
      XYYY      -8.6473   YYYY    -149.9158   XXXZ       0.0000
      XXYZ      -0.0000   XYYZ       0.0000   YYYZ      -0.0000
      XXZZ    -129.1816   XYZZ       3.2722   YYZZ     -33.8509
      XZZZ       0.0000   YZZZ      -0.0000   ZZZZ     -46.9282
 -----------------------------------------------------------------
 Calculating analytic gradient of the SCF energy
 Gradient of SCF Energy
            1           2           3           4           5           6
    1   0.0504470  -0.1007361   0.0639905   0.2777040   0.0231154  -0.3145210
    2  -0.0192284  -0.1028918  -0.0691341   0.2418815   0.0335234  -0.0841507
    3  -0.0000000   0.0000000  -0.0000000  -0.0000000   0.0000000  -0.0000000
 Max gradient component =       3.145E-01
 RMS gradient           =       1.238E-01
 Gradient time:  CPU 5.11 s  wall 1.37 s
 Geometry Optimization Parameters
   NAtoms,    NIC,     NZ,  NCons,   NDum,   NFix, NCnnct, MaxDiis
        6      32       0       0       0       0       0       0

 Cartesian Hessian Update
 Hessian Updated using BFGS Update


** GEOMETRY OPTIMIZATION IN DELOCALIZED INTERNAL COORDINATES **
   Searching for a Minimum

   Optimization Cycle:   2

                       Coordinates (Angstroms)
     ATOM                X               Y               Z
      1  F         3.2737628110    0.1169593801    0.0000000000
      2  F        -0.3875738954    1.5231377640    0.0000000000
      3  H         2.5414974904   -1.7532864857    0.0000000000
      4  Br       -1.2470112281   -0.3560746745    0.0000000000
      5  C         2.0007008974   -0.4736471560    0.0000000000
      6  C         0.1746859557    0.2407449234    0.0000000000
   Point Group: cs    Number of degrees of freedom:     9


   Energy is  -2850.315206094

 Hessian Updated using BFGS Update

  9 Hessian modes will be used to form the next step
  Hessian Eigenvalues:
     0.085429    0.137585    0.159619    0.189048    0.219293    0.250209
     0.389735    0.431142    1.011424

 Minimum Search - Taking Simple RFO Step
 Searching for Lamda that Minimizes Along All modes
 Value Taken    Lamda =  -0.22240008
 Calculated Step too Large.  Step scaled by  0.402404
 Step Taken.  Stepsize is  0.300000

                             Maximum     Tolerance    Cnvgd?
         Gradient           0.200244      0.000300      NO
         Displacement       0.207271      0.001200      NO
         Energy change     -0.128621      0.000001      NO


 New Cartesian Coordinates Obtained by Inverse Iteration

 Displacement from previous Coordinates is:  0.394001
 ----------------------------------------------------------------
             Standard Nuclear Orientation (Angstroms)
    I     Atom           X                Y                Z
 ----------------------------------------------------------------
    1      F       3.1997941458     0.1636115368     0.0000000000
    2      F      -0.2759291839     1.5038623432     0.0000000000
    3      H       2.4420001844    -1.7084199306     0.0000000000
    4      Br     -1.2131805108    -0.4127410522     0.0000000000
    5      C       1.9615795057    -0.4646630825     0.0000000000
    6      C       0.2417978898     0.2161839364     0.0000000000
 ----------------------------------------------------------------
 Molecular Point Group                 Cs    NOp =  2
 Largest Abelian Subgroup              Cs    NOp =  2
 Nuclear Repulsion Energy =   314.6483641353 hartrees
 There are       33 alpha and       33 beta electrons
 Applying Cartesian multipole field
    Component          Value
    ---------          -----
     (2,0,0)        1.00000E-11
     (0,2,0)        2.00000E-11
     (0,0,2)       -3.00000E-11
 Nucleus-field energy     =     0.0000000084 hartrees
 Requested basis set is 6-311++G(d,p)
 There are 48 shells and 143 basis functions
 A cutoff of  1.0D-11 yielded   1021 shell pairs
 There are      9390 function pairs (     10334 Cartesian)
 Smallest overlap matrix eigenvalue = 2.29E-04
 Guess MOs from SCF MO coefficient file

 -----------------------------------------------------------------------
  General SCF calculation program by
  Eric Jon Sundstrom, Paul Horn, Yuezhi Mao, Dmitri Zuev, Alec White,
  David Stuck, Shaama M.S., Shane Yost, Joonho Lee, David Small,
  Daniel Levine, Susi Lehtola, Hugh Burton, Evgeny Epifanovsky
 -----------------------------------------------------------------------
 Exchange:     0.2000 Hartree-Fock + 0.0800 Slater + 0.7200 B88
 Correlation:  0.1900 VWN1RPA + 0.8100 LYP
 Using SG-1 standard quadrature grid
 using 4 threads for integral computing
 -------------------------------------------------------
 OpenMP Integral computing Module                
 Release: version 2.0, May 2017, Q-Chem Inc. Pleasanton 
 -------------------------------------------------------
 -------------------------------------------------------
 OpenMP BLAS3 based DFT computing Module                
 Release: version 1.0, May 2013, Q-Chem Inc. Pittsburgh 
 -------------------------------------------------------
 A restricted SCF calculation will be
 performed using DIIS
 SCF converges when DIIS error is below 1.0e-08
 ---------------------------------------
  Cycle       Energy         DIIS error
 ---------------------------------------
    1   -2850.3966124302      1.13e-03  
    2   -2850.3993094497      8.61e-04  
    3   -2850.3930756783      1.64e-03  
    4   -2850.4010849830      3.31e-04  
    5   -2850.4013344204      5.54e-05  
    6   -2850.4013390106      2.34e-05  
    7   -2850.4013397640      8.40e-06  
    8   -2850.4013399248      3.41e-06  
    9   -2850.4013399546      1.08e-06  
   10   -2850.4013399569      4.14e-07  
   11   -2850.4013399572      1.53e-07  
   12   -2850.4013399573      8.40e-09  Convergence criterion met
 ---------------------------------------
 SCF time:   CPU 18.62s  wall 5.00s 
 SCF   energy in the final basis set =    -2850.4013399573
 Total energy in the final basis set =    -2850.4013399573

 --------------------------------------------------------------
             Orbital Energies (a.u.) and Symmetries
 --------------------------------------------------------------

 Alpha MOs, Restricted
 -- Occupied --                  
-482.88  -62.53  -56.35  -56.35  -56.35  -24.72  -24.72  -10.36
  1 A'    2 A'    3 A'    1 A"    4 A'    5 A'    6 A'    7 A'                 
-10.345  -8.746  -6.578  -6.566  -6.564  -2.690  -2.686  -2.684
  8 A'    9 A'   10 A'    2 A"   11 A'   12 A'    3 A"   13 A'                 
 -2.675  -2.675  -1.272  -1.242  -0.924  -0.686  -0.640  -0.551
  4 A"   14 A'   15 A'   16 A'   17 A'   18 A'   19 A'   20 A'                 
 -0.522  -0.513  -0.504  -0.478  -0.457  -0.376  -0.374  -0.311
 21 A'    5 A"   22 A'    6 A"   23 A'   24 A'    7 A"   25 A'                 
 -0.223
  8 A"                                                                         
 -- Virtual --                   
 -0.096  -0.077  -0.021   0.009   0.016   0.028   0.046   0.052
  9 A"   26 A'   27 A'   28 A'   29 A'   30 A'   10 A"   31 A'                 
  0.070   0.081   0.090   0.109   0.113   0.127   0.135   0.142
 32 A'   11 A"   33 A'   12 A"   34 A'   35 A'   36 A'   37 A'                 
  0.158   0.183   0.203   0.244   0.256   0.292   0.312   0.318
 38 A'   39 A'   40 A'   13 A"   41 A'   14 A"   42 A'   43 A'                 
  0.330   0.362   0.380   0.392   0.408   0.444   0.448   0.510
 44 A'   45 A'   46 A'   15 A"   47 A'   48 A'   49 A'   50 A'                 
  0.512   0.528   0.548   0.576   0.611   0.629   0.647   0.675
 16 A"   17 A"   18 A"   51 A'   19 A"   52 A'   53 A'   54 A'                 
  0.722   0.785   0.842   0.887   1.032   1.083   1.161   1.279
 55 A'   56 A'   57 A'   58 A'   59 A'   20 A"   21 A"   60 A'                 
  1.282   1.302   1.349   1.374   1.422   1.436   1.463   1.482
 22 A"   61 A'   62 A'   23 A"   63 A'   64 A'   24 A"   65 A'                 
  1.541   1.558   1.622   1.700   1.710   1.811   1.863   1.916
 25 A"   66 A'   67 A'   68 A'   26 A"   69 A'   70 A'   71 A'                 
  1.961   1.998   2.043   2.066   2.235   2.573   2.605   2.663
 27 A"   72 A'   73 A'   74 A'   75 A'   28 A"   76 A'   29 A"                 
  2.712   2.899   2.971   3.375   3.734   3.751   3.753   3.758
 77 A'   78 A'   79 A'   80 A'   30 A"   81 A'   31 A"   82 A'                 
  3.899   3.906   3.922   3.973   3.989   4.055   4.057   4.187
 83 A'   32 A"   33 A"   34 A"   84 A'   85 A'   35 A"   86 A'                 
  4.333   4.586   4.673   6.242   6.277   6.322   6.375   6.417
 87 A'   88 A'   89 A'   36 A"   37 A"   90 A'   91 A'   92 A'                 
  6.520   6.751   7.501   7.558   7.662  23.343  23.389  47.992
 93 A'   94 A'   38 A"   95 A'   96 A'   97 A'   98 A'   99 A'                 
 66.715  66.739 289.709 289.756 289.8811020.821
100 A'  101 A'   39 A"  102 A'  103 A'  104 A'                                 

 Beta MOs, Restricted
 -- Occupied --                  
-482.88  -62.53  -56.35  -56.35  -56.35  -24.72  -24.72  -10.36
  1 A'    2 A'    3 A'    1 A"    4 A'    5 A'    6 A'    7 A'                 
-10.345  -8.746  -6.578  -6.566  -6.564  -2.690  -2.686  -2.684
  8 A'    9 A'   10 A'    2 A"   11 A'   12 A'    3 A"   13 A'                 
 -2.675  -2.675  -1.272  -1.242  -0.924  -0.686  -0.640  -0.551
  4 A"   14 A'   15 A'   16 A'   17 A'   18 A'   19 A'   20 A'                 
 -0.522  -0.513  -0.504  -0.478  -0.457  -0.376  -0.374  -0.311
 21 A'    5 A"   22 A'    6 A"   23 A'   24 A'    7 A"   25 A'                 
 -0.223
  8 A"                                                                         
 -- Virtual --                   
 -0.096  -0.077  -0.021   0.009   0.016   0.028   0.046   0.052
  9 A"   26 A'   27 A'   28 A'   29 A'   30 A'   10 A"   31 A'                 
  0.070   0.081   0.090   0.109   0.113   0.127   0.135   0.142
 32 A'   11 A"   33 A'   12 A"   34 A'   35 A'   36 A'   37 A'                 
  0.158   0.183   0.203   0.244   0.256   0.292   0.312   0.318
 38 A'   39 A'   40 A'   13 A"   41 A'   14 A"   42 A'   43 A'                 
  0.330   0.362   0.380   0.392   0.408   0.444   0.448   0.510
 44 A'   45 A'   46 A'   15 A"   47 A'   48 A'   49 A'   50 A'                 
  0.512   0.528   0.548   0.576   0.611   0.629   0.647   0.675
 16 A"   17 A"   18 A"   51 A'   19 A"   52 A'   53 A'   54 A'                 
  0.722   0.785   0.842   0.887   1.032   1.083   1.161   1.279
 55 A'   56 A'   57 A'   58 A'   59 A'   20 A"   21 A"   60 A'                 
  1.282   1.302   1.349   1.374   1.422   1.436   1.463   1.482
 22 A"   61 A'   62 A'   23 A"   63 A'   64 A'   24 A"   65 A'                 
  1.541   1.558   1.622   1.700   1.710   1.811   1.863   1.916
 25 A"   66 A'   67 A'   68 A'   26 A"   69 A'   70 A'   71 A'                 
  1.961   1.998   2.043   2.066   2.235   2.573   2.605   2.663
 27 A"   72 A'   73 A'   74 A'   75 A'   28 A"   76 A'   29 A"                 
  2.712   2.899   2.971   3.375   3.734   3.751   3.753   3.758
 77 A'   78 A'   79 A'   80 A'   30 A"   81 A'   31 A"   82 A'                 
  3.899   3.906   3.922   3.973   3.989   4.055   4.057   4.187
 83 A'   32 A"   33 A"   34 A"   84 A'   85 A'   35 A"   86 A'                 
  4.333   4.586   4.673   6.242   6.277   6.322   6.375   6.417
 87 A'   88 A'   89 A'   36 A"   37 A"   90 A'   91 A'   92 A'                 
  6.520   6.751   7.501   7.558   7.662  23.343  23.389  47.992
 93 A'   94 A'   38 A"   95 A'   96 A'   97 A'   98 A'   99 A'                 
 66.715  66.739 289.709 289.756 289.8811020.821
100 A'  101 A'   39 A"  102 A'  103 A'  104 A'                                 
 --------------------------------------------------------------

          Ground-State Mulliken Net Atomic Charges

     Atom                 Charge (a.u.)
  ----------------------------------------
      1 F                    -0.073191
      2 F                    -0.034072
      3 H                     0.199472
      4 Br                    0.153483
      5 C                    -0.140835
      6 C                    -0.104857
  ----------------------------------------
  Sum of atomic charges =     0.000000

 -----------------------------------------------------------------
                    Cartesian Multipole Moments
 -----------------------------------------------------------------
    Charge (ESU x 10^10)
                 0.0000
    Dipole Moment (Debye)
         X      -1.0108      Y      -1.7563      Z       0.0000
       Tot       2.0264
    Quadrupole Moments (Debye-Ang)
        XX     -40.3980     XY      -2.9921     YY     -40.1889
        XZ       0.0000     YZ       0.0000     ZZ     -41.3728
    Octopole Moments (Debye-Ang^2)
       XXX     -39.5714    XXY      -9.6344    XYY      -1.2016
       YYY      -0.0999    XXZ       0.0000    XYZ       0.0000
       YYZ      -0.0000    XZZ      -9.8507    YZZ       3.2464
       ZZZ      -0.0000
    Hexadecapole Moments (Debye-Ang^3)
      XXXX    -692.8261   XXXY     -28.4043   XXYY    -118.5101
      XYYY     -16.7076   YYYY    -150.8803   XXXZ       0.0000
      XXYZ       0.0000   XYYZ       0.0000   YYYZ       0.0000
      XXZZ    -122.6302   XYZZ      -0.1479   YYZZ     -33.7982
      XZZZ      -0.0000   YZZZ       0.0000   ZZZZ     -46.3051
 -----------------------------------------------------------------
 Calculating analytic gradient of the SCF energy
 Gradient of SCF Energy
            1           2           3           4           5           6
    1   0.0447697  -0.0897174   0.0586738   0.2145341   0.0454507  -0.2737109
    2  -0.0159997  -0.0760763  -0.0694835   0.1924412   0.0245135  -0.0553952
    3   0.0000000  -0.0000000   0.0000000  -0.0000000  -0.0000000   0.0000000
 Max gradient component =       2.737E-01
 RMS gradient           =       1.022E-01
 Gradient time:  CPU 5.15 s  wall 1.38 s
 Geometry Optimization Parameters
   NAtoms,    NIC,     NZ,  NCons,   NDum,   NFix, NCnnct, MaxDiis
        6      32       0       0       0       0       0       0

 Cartesian Hessian Update
 Hessian Updated using BFGS Update


** GEOMETRY OPTIMIZATION IN DELOCALIZED INTERNAL COORDINATES **
   Searching for a Minimum

   Optimization Cycle:   3

                       Coordinates (Angstroms)
     ATOM                X               Y               Z
      1  F         3.1997941458    0.1636115368    0.0000000000
      2  F        -0.2759291839    1.5038623432    0.0000000000
      3  H         2.4420001844   -1.7084199306    0.0000000000
      4  Br       -1.2131805108   -0.4127410522    0.0000000000
      5  C         1.9615795057   -0.4646630825    0.0000000000
      6  C         0.2417978898    0.2161839364    0.0000000000
   Point Group: cs    Number of degrees of freedom:     9


   Energy is  -2850.401339957

 Hessian Updated using BFGS Update

  9 Hessian modes will be used to form the next step
  Hessian Eigenvalues:
     0.025527    0.135261    0.161120    0.214544    0.235355    0.252177
     0.381374    0.433662    1.200505

 Minimum Search - Taking Simple RFO Step
 Searching for Lamda that Minimizes Along All modes
 Value Taken    Lamda =  -0.24680148
 Calculated Step too Large.  Step scaled by  0.326512
 Step Taken.  Stepsize is  0.300000

                             Maximum     Tolerance    Cnvgd?
         Gradient           0.154340      0.000300      NO
         Displacement       0.212055      0.001200      NO
         Energy change     -0.086134      0.000001      NO


 New Cartesian Coordinates Obtained by Inverse Iteration

 Displacement from previous Coordinates is:  0.405385
 ----------------------------------------------------------------
             Standard Nuclear Orientation (Angstroms)
    I     Atom           X                Y                Z
 ----------------------------------------------------------------
    1      F       3.1205514322     0.2067199756     0.0000000000
    2      F      -0.1607016402     1.4732156401     0.0000000000
    3      H       2.3459074274    -1.6567382126     0.0000000000
    4      Br     -1.1772100011    -0.4602007915     0.0000000000
    5      C       1.9146951483    -0.4526078952     0.0000000000
    6      C       0.3128196645     0.1874450347     0.0000000000
 ----------------------------------------------------------------
 Molecular Point Group                 Cs    NOp =  2
 Largest Abelian Subgroup              Cs    NOp =  2
 Nuclear Repulsion Energy =   316.2907459358 hartrees
 There are       33 alpha and       33 beta electrons
 Applying Cartesian multipole field
    Component          Value
    ---------          -----
     (2,0,0)        1.00000E-11
     (0,2,0)        2.00000E-11
     (0,0,2)       -3.00000E-11
 Nucleus-field energy     =     0.0000000081 hartrees
 Requested basis set is 6-311++G(d,p)
 There are 48 shells and 143 basis functions
 A cutoff of  1.0D-11 yielded   1028 shell pairs
 There are      9470 function pairs (     10422 Cartesian)
 Smallest overlap matrix eigenvalue = 1.71E-04
 Guess MOs from SCF MO coefficient file

 -----------------------------------------------------------------------
  General SCF calculation program by
  Eric Jon Sundstrom, Paul Horn, Yuezhi Mao, Dmitri Zuev, Alec White,
  David Stuck, Shaama M.S., Shane Yost, Joonho Lee, David Small,
  Daniel Levine, Susi Lehtola, Hugh Burton, Evgeny Epifanovsky
 -----------------------------------------------------------------------
 Exchange:     0.2000 Hartree-Fock + 0.0800 Slater + 0.7200 B88
 Correlation:  0.1900 VWN1RPA + 0.8100 LYP
 Using SG-1 standard quadrature grid
 using 4 threads for integral computing
 -------------------------------------------------------
 OpenMP Integral computing Module                
 Release: version 2.0, May 2017, Q-Chem Inc. Pleasanton 
 -------------------------------------------------------
 -------------------------------------------------------
 OpenMP BLAS3 based DFT computing Module                
 Release: version 1.0, May 2013, Q-Chem Inc. Pittsburgh 
 -------------------------------------------------------
 A restricted SCF calculation will be
 performed using DIIS
 SCF converges when DIIS error is below 1.0e-08
 ---------------------------------------
  Cycle       Energy         DIIS error
 ---------------------------------------
    1   -2850.4745828134      1.17e-03  
    2   -2850.4781636801      7.01e-04  
    3   -2850.4748880532      1.25e-03  
    4   -2850.4792807161      2.85e-04  
    5   -2850.4794645631      5.77e-05  
    6   -2850.4794694935      1.50e-05  
    7   -2850.4794696923      5.59e-06  
    8   -2850.4794697501      2.31e-06  
    9   -2850.4794697588      6.23e-07  
   10   -2850.4794697596      1.68e-07  
   11   -2850.4794697597      8.05e-08  
   12   -2850.4794697597      6.38e-09  Convergence criterion met
 ---------------------------------------
 SCF time:   CPU 18.92s  wall 5.00s 
 SCF   energy in the final basis set =    -2850.4794697597
 Total energy in the final basis set =    -2850.4794697597

 --------------------------------------------------------------
             Orbital Energies (a.u.) and Symmetries
 --------------------------------------------------------------

 Alpha MOs, Restricted
 -- Occupied --                  
-482.87  -62.53  -56.35  -56.35  -56.34  -24.72  -24.72  -10.35
  1 A'    2 A'    3 A'    1 A"    4 A'    5 A'    6 A'    7 A'                 
-10.338  -8.741  -6.572  -6.560  -6.558  -2.684  -2.680  -2.679
  8 A'    9 A'   10 A'    2 A"   11 A'   12 A'    3 A"   13 A'                 
 -2.669  -2.669  -1.274  -1.247  -0.911  -0.703  -0.640  -0.560
  4 A"   14 A'   15 A'   16 A'   17 A'   18 A'   19 A'   20 A'                 
 -0.527  -0.513  -0.508  -0.481  -0.454  -0.384  -0.369  -0.314
 21 A'    5 A"   22 A'    6 A"   23 A'   24 A'    7 A"   25 A'                 
 -0.232
  8 A"                                                                         
 -- Virtual --                   
 -0.083  -0.038  -0.018   0.013   0.020   0.032   0.047   0.054
  9 A"   26 A'   27 A'   28 A'   29 A'   30 A'   10 A"   31 A'                 
  0.072   0.080   0.092   0.108   0.120   0.128   0.138   0.144
 32 A'   11 A"   33 A'   12 A"   34 A'   35 A'   36 A'   37 A'                 
  0.159   0.194   0.219   0.245   0.259   0.295   0.306   0.318
 38 A'   39 A'   40 A'   13 A"   41 A'   14 A"   42 A'   43 A'                 
  0.339   0.362   0.388   0.396   0.417   0.443   0.454   0.505
 44 A'   45 A'   46 A'   15 A"   47 A'   48 A'   49 A'   50 A'                 
  0.513   0.526   0.550   0.591   0.615   0.618   0.654   0.668
 16 A"   17 A"   18 A"   51 A'   19 A"   52 A'   53 A'   54 A'                 
  0.732   0.776   0.869   0.901   1.006   1.073   1.153   1.285
 55 A'   56 A'   57 A'   58 A'   59 A'   20 A"   21 A"   60 A'                 
  1.296   1.351   1.355   1.366   1.426   1.450   1.457   1.490
 22 A"   61 A'   62 A'   23 A"   63 A'   24 A"   64 A'   65 A'                 
  1.562   1.574   1.649   1.749   1.764   1.835   1.877   1.920
 66 A'   25 A"   67 A'   68 A'   26 A"   69 A'   70 A'   71 A'                 
  1.970   2.030   2.053   2.095   2.322   2.566   2.631   2.688
 27 A"   72 A'   73 A'   74 A'   75 A'   28 A"   76 A'   29 A"                 
  2.747   2.915   3.016   3.517   3.737   3.754   3.754   3.760
 77 A'   78 A'   79 A'   80 A'   30 A"   31 A"   81 A'   82 A'                 
  3.918   3.926   3.936   3.976   4.008   4.062   4.062   4.184
 32 A"   83 A'   33 A"   34 A"   84 A'   85 A'   35 A"   86 A'                 
  4.316   4.605   4.724   6.243   6.277   6.334   6.373   6.434
 87 A'   88 A'   89 A'   36 A"   37 A"   90 A'   91 A'   92 A'                 
  6.564   6.738   7.508   7.561   7.663  23.385  23.402  47.978
 93 A'   94 A'   38 A"   95 A'   96 A'   97 A'   98 A'   99 A'                 
 66.715  66.739 289.714 289.759 289.8811020.800
100 A'  101 A'   39 A"  102 A'  103 A'  104 A'                                 

 Beta MOs, Restricted
 -- Occupied --                  
-482.87  -62.53  -56.35  -56.35  -56.34  -24.72  -24.72  -10.35
  1 A'    2 A'    3 A'    1 A"    4 A'    5 A'    6 A'    7 A'                 
-10.338  -8.741  -6.572  -6.560  -6.558  -2.684  -2.680  -2.679
  8 A'    9 A'   10 A'    2 A"   11 A'   12 A'    3 A"   13 A'                 
 -2.669  -2.669  -1.274  -1.247  -0.911  -0.703  -0.640  -0.560
  4 A"   14 A'   15 A'   16 A'   17 A'   18 A'   19 A'   20 A'                 
 -0.527  -0.513  -0.508  -0.481  -0.454  -0.384  -0.369  -0.314
 21 A'    5 A"   22 A'    6 A"   23 A'   24 A'    7 A"   25 A'                 
 -0.232
  8 A"                                                                         
 -- Virtual --                   
 -0.083  -0.038  -0.018   0.013   0.020   0.032   0.047   0.054
  9 A"   26 A'   27 A'   28 A'   29 A'   30 A'   10 A"   31 A'                 
  0.072   0.080   0.092   0.108   0.120   0.128   0.138   0.144
 32 A'   11 A"   33 A'   12 A"   34 A'   35 A'   36 A'   37 A'                 
  0.159   0.194   0.219   0.245   0.259   0.295   0.306   0.318
 38 A'   39 A'   40 A'   13 A"   41 A'   14 A"   42 A'   43 A'                 
  0.339   0.362   0.388   0.396   0.417   0.443   0.454   0.505
 44 A'   45 A'   46 A'   15 A"   47 A'   48 A'   49 A'   50 A'                 
  0.513   0.526   0.550   0.591   0.615   0.618   0.654   0.668
 16 A"   17 A"   18 A"   51 A'   19 A"   52 A'   53 A'   54 A'                 
  0.732   0.776   0.869   0.901   1.006   1.073   1.153   1.285
 55 A'   56 A'   57 A'   58 A'   59 A'   20 A"   21 A"   60 A'                 
  1.296   1.351   1.355   1.366   1.426   1.450   1.457   1.490
 22 A"   61 A'   62 A'   23 A"   63 A'   24 A"   64 A'   65 A'                 
  1.562   1.574   1.649   1.749   1.764   1.835   1.877   1.920
 66 A'   25 A"   67 A'   68 A'   26 A"   69 A'   70 A'   71 A'                 
  1.970   2.030   2.053   2.095   2.322   2.566   2.631   2.688
 27 A"   72 A'   73 A'   74 A'   75 A'   28 A"   76 A'   29 A"                 
  2.747   2.915   3.016   3.517   3.737   3.754   3.754   3.760
 77 A'   78 A'   79 A'   80 A'   30 A"   31 A"   81 A'   82 A'                 
  3.918   3.926   3.936   3.976   4.008   4.062   4.062   4.184
 32 A"   83 A'   33 A"   34 A"   84 A'   85 A'   35 A"   86 A'                 
  4.316   4.605   4.724   6.243   6.277   6.334   6.373   6.434
 87 A'   88 A'   89 A'   36 A"   37 A"   90 A'   91 A'   92 A'                 
  6.564   6.738   7.508   7.561   7.663  23.385  23.402  47.978
 93 A'   94 A'   38 A"   95 A'   96 A'   97 A'   98 A'   99 A'                 
 66.715  66.739 289.714 289.759 289.8811020.800
100 A'  101 A'   39 A"  102 A'  103 A'  104 A'                                 
 --------------------------------------------------------------

          Ground-State Mulliken Net Atomic Charges

     Atom                 Charge (a.u.)
  ----------------------------------------
      1 F                    -0.078419
      2 F                    -0.032433
      3 H                     0.198610
      4 Br                    0.112775
      5 C                    -0.115921
      6 C                    -0.084613
  ----------------------------------------
  Sum of atomic charges =     0.000000

 -----------------------------------------------------------------
                    Cartesian Multipole Moments
 -----------------------------------------------------------------
    Charge (ESU x 10^10)
                -0.0000
    Dipole Moment (Debye)
         X      -0.8219      Y      -1.7229      Z       0.0000
       Tot       1.9089
    Quadrupole Moments (Debye-Ang)
        XX     -40.4724     XY      -2.8766     YY     -40.1032
        XZ      -0.0000     YZ      -0.0000     ZZ     -41.1400
    Octopole Moments (Debye-Ang^2)
       XXX     -40.9862    XXY      -8.0885    XYY      -2.7162
       YYY       3.0430    XXZ       0.0000    XYZ      -0.0000
       YYZ      -0.0000    XZZ      -9.7930    YZZ       4.0288
       ZZZ       0.0000
    Hexadecapole Moments (Debye-Ang^3)
      XXXX    -658.0809   XXXY     -33.2109   XXYY    -115.0468
      XYYY     -23.9182   YYYY    -150.8337   XXXZ      -0.0000
      XXYZ      -0.0000   XYYZ      -0.0000   YYYZ      -0.0000
      XXZZ    -115.9890   XYZZ      -3.2571   YYZZ     -33.5385
      XZZZ      -0.0000   YZZZ      -0.0000   ZZZZ     -45.4949
 -----------------------------------------------------------------
 Calculating analytic gradient of the SCF energy
 Gradient of SCF Energy
            1           2           3           4           5           6
    1   0.0366960  -0.0798356   0.0523247   0.1676758   0.0658291  -0.2426900
    2  -0.0146139  -0.0638399  -0.0653778   0.1550675   0.0155268  -0.0267628
    3  -0.0000000   0.0000000   0.0000000  -0.0000000   0.0000000  -0.0000000
 Max gradient component =       2.427E-01
 RMS gradient           =       8.672E-02
 Gradient time:  CPU 5.21 s  wall 1.40 s
 Geometry Optimization Parameters
   NAtoms,    NIC,     NZ,  NCons,   NDum,   NFix, NCnnct, MaxDiis
        6      32       0       0       0       0       0       0

 Cartesian Hessian Update
 Hessian Updated using BFGS Update


** GEOMETRY OPTIMIZATION IN DELOCALIZED INTERNAL COORDINATES **
   Searching for a Minimum

   Optimization Cycle:   4

                       Coordinates (Angstroms)
     ATOM                X               Y               Z
      1  F         3.1205514322    0.2067199756    0.0000000000
      2  F        -0.1607016402    1.4732156401    0.0000000000
      3  H         2.3459074274   -1.6567382126    0.0000000000
      4  Br       -1.1772100011   -0.4602007915    0.0000000000
      5  C         1.9146951483   -0.4526078952    0.0000000000
      6  C         0.3128196645    0.1874450347    0.0000000000
   Point Group: cs    Number of degrees of freedom:     9


   Energy is  -2850.479469760

 Hessian Updated using BFGS Update

  9 Hessian modes will be used to form the next step
  Hessian Eigenvalues:
     0.029870    0.140612    0.162712    0.214419    0.238949    0.255381
     0.388082    0.440266    1.197480

 Minimum Search - Taking Simple RFO Step
 Searching for Lamda that Minimizes Along All modes
 Value Taken    Lamda =  -0.22544207
 Calculated Step too Large.  Step scaled by  0.326934
 Step Taken.  Stepsize is  0.300000

                             Maximum     Tolerance    Cnvgd?
         Gradient           0.146948      0.000300      NO
         Displacement       0.213197      0.001200      NO
         Energy change     -0.078130      0.000001      NO


 New Cartesian Coordinates Obtained by Inverse Iteration

 Displacement from previous Coordinates is:  0.406263
 ----------------------------------------------------------------
             Standard Nuclear Orientation (Angstroms)
    I     Atom           X                Y                Z
 ----------------------------------------------------------------
    1      F       3.0404720084     0.2485241536     0.0000000000
    2      F      -0.0464020559     1.4416691386     0.0000000000
    3      H       2.2526593050    -1.6054355911     0.0000000000
    4      Br     -1.1373260274    -0.5046462711     0.0000000000
    5      C       1.8620072330    -0.4385465668     0.0000000000
    6      C       0.3846515679     0.1562688879     0.0000000000
 ----------------------------------------------------------------
 Molecular Point Group                 Cs    NOp =  2
 Largest Abelian Subgroup              Cs    NOp =  2
 Nuclear Repulsion Energy =   318.9732418577 hartrees
 There are       33 alpha and       33 beta electrons
 Applying Cartesian multipole field
    Component          Value
    ---------          -----
     (2,0,0)        1.00000E-11
     (0,2,0)        2.00000E-11
     (0,0,2)       -3.00000E-11
 Nucleus-field energy     =     0.0000000078 hartrees
 Requested basis set is 6-311++G(d,p)
 There are 48 shells and 143 basis functions
 A cutoff of  1.0D-11 yielded   1031 shell pairs
 There are      9508 function pairs (     10458 Cartesian)
 Smallest overlap matrix eigenvalue = 1.15E-04
 Guess MOs from SCF MO coefficient file

 -----------------------------------------------------------------------
  General SCF calculation program by
  Eric Jon Sundstrom, Paul Horn, Yuezhi Mao, Dmitri Zuev, Alec White,
  David Stuck, Shaama M.S., Shane Yost, Joonho Lee, David Small,
  Daniel Levine, Susi Lehtola, Hugh Burton, Evgeny Epifanovsky
 -----------------------------------------------------------------------
 Exchange:     0.2000 Hartree-Fock + 0.0800 Slater + 0.7200 B88
 Correlation:  0.1900 VWN1RPA + 0.8100 LYP
 Using SG-1 standard quadrature grid
 using 4 threads for integral computing
 -------------------------------------------------------
 OpenMP Integral computing Module                
 Release: version 2.0, May 2017, Q-Chem Inc. Pleasanton 
 -------------------------------------------------------
 -------------------------------------------------------
 OpenMP BLAS3 based DFT computing Module                
 Release: version 1.0, May 2013, Q-Chem Inc. Pittsburgh 
 -------------------------------------------------------
 A restricted SCF calculation will be
 performed using DIIS
 SCF converges when DIIS error is below 1.0e-08
 ---------------------------------------
  Cycle       Energy         DIIS error
 ---------------------------------------
    1   -2850.5444058730      1.27e-03  
    2   -2850.5487606649      6.31e-04  
    3   -2850.5476122531      8.98e-04  
    4   -2850.5496059775      2.46e-04  
    5   -2850.5497520516      6.96e-05  
    6   -2850.5497600980      1.21e-05  
    7   -2850.5497602636      4.87e-06  
    8   -2850.5497603174      1.83e-06  
    9   -2850.5497603213      3.67e-07  
   10   -2850.5497603216      1.86e-07  
   11   -2850.5497603216      4.87e-08  
   12   -2850.5497603216      5.34e-09  Convergence criterion met
 ---------------------------------------
 SCF time:   CPU 19.17s  wall 5.00s 
 SCF   energy in the final basis set =    -2850.5497603216
 Total energy in the final basis set =    -2850.5497603216

 --------------------------------------------------------------
             Orbital Energies (a.u.) and Symmetries
 --------------------------------------------------------------

 Alpha MOs, Restricted
 -- Occupied --                  
-482.87  -62.52  -56.34  -56.34  -56.34  -24.72  -24.72  -10.35
  1 A'    2 A'    3 A'    1 A"    4 A'    5 A'    6 A'    7 A'                 
-10.327  -8.736  -6.568  -6.555  -6.554  -2.680  -2.675  -2.674
  8 A'    9 A'   10 A'    2 A"   11 A'   12 A'    3 A"   13 A'                 
 -2.664  -2.664  -1.275  -1.250  -0.900  -0.724  -0.640  -0.570
  4 A"   14 A'   15 A'   16 A'   17 A'   18 A'   19 A'   20 A'                 
 -0.534  -0.514  -0.509  -0.482  -0.449  -0.392  -0.365  -0.316
 21 A'    5 A"   22 A'    6 A"   23 A'   24 A'    7 A"   25 A'                 
 -0.243
  8 A"                                                                         
 -- Virtual --                   
 -0.066  -0.023  -0.010   0.018   0.025   0.045   0.048   0.056
  9 A"   26 A'   27 A'   28 A'   29 A'   30 A'   10 A"   31 A'                 
  0.073   0.080   0.097   0.108   0.122   0.136   0.142   0.146
 32 A'   11 A"   33 A'   12 A"   34 A'   35 A'   36 A'   37 A'                 
  0.162   0.211   0.239   0.246   0.265   0.299   0.299   0.321
 38 A'   39 A'   40 A'   13 A"   41 A'   42 A'   14 A"   43 A'                 
  0.350   0.362   0.396   0.399   0.429   0.442   0.463   0.495
 44 A'   45 A'   46 A'   15 A"   47 A'   48 A'   49 A'   50 A'                 
  0.507   0.529   0.552   0.602   0.616   0.621   0.663   0.671
 16 A"   17 A"   18 A"   51 A'   52 A'   19 A"   53 A'   54 A'                 
  0.744   0.767   0.895   0.914   0.987   1.071   1.144   1.288
 55 A'   56 A'   57 A'   58 A'   59 A'   20 A"   21 A"   60 A'                 
  1.304   1.356   1.362   1.400   1.424   1.446   1.463   1.521
 22 A"   61 A'   23 A"   62 A'   63 A'   24 A"   64 A'   65 A'                 
  1.563   1.617   1.673   1.803   1.823   1.859   1.891   1.964
 66 A'   25 A"   67 A'   68 A'   26 A"   69 A'   70 A'   71 A'                 
  1.980   2.050   2.073   2.126   2.423   2.565   2.648   2.722
 27 A"   72 A'   73 A'   74 A'   75 A'   28 A"   76 A'   29 A"                 
  2.826   2.932   3.068   3.621   3.740   3.756   3.762   3.773
 77 A'   78 A'   79 A'   80 A'   30 A"   31 A"   81 A'   82 A'                 
  3.926   3.947   3.950   3.980   4.024   4.067   4.075   4.183
 32 A"   83 A'   33 A"   34 A"   84 A'   35 A"   85 A'   86 A'                 
  4.313   4.625   4.781   6.245   6.278   6.341   6.374   6.452
 87 A'   88 A'   89 A'   36 A"   37 A"   90 A'   91 A'   92 A'                 
  6.622   6.727   7.514   7.565   7.670  23.416  23.487  47.967
 93 A'   94 A'   38 A"   95 A'   96 A'   97 A'   98 A'   99 A'                 
 66.716  66.742 289.718 289.764 289.8881020.784
100 A'  101 A'   39 A"  102 A'  103 A'  104 A'                                 

 Beta MOs, Restricted
 -- Occupied --                  
-482.87  -62.52  -56.34  -56.34  -56.34  -24.72  -24.72  -10.35
  1 A'    2 A'    3 A'    1 A"    4 A'    5 A'    6 A'    7 A'                 
-10.327  -8.736  -6.568  -6.555  -6.554  -2.680  -2.675  -2.674
  8 A'    9 A'   10 A'    2 A"   11 A'   12 A'    3 A"   13 A'                 
 -2.664  -2.664  -1.275  -1.250  -0.900  -0.724  -0.640  -0.570
  4 A"   14 A'   15 A'   16 A'   17 A'   18 A'   19 A'   20 A'                 
 -0.534  -0.514  -0.509  -0.482  -0.449  -0.392  -0.365  -0.316
 21 A'    5 A"   22 A'    6 A"   23 A'   24 A'    7 A"   25 A'                 
 -0.243
  8 A"                                                                         
 -- Virtual --                   
 -0.066  -0.023  -0.010   0.018   0.025   0.045   0.048   0.056
  9 A"   26 A'   27 A'   28 A'   29 A'   30 A'   10 A"   31 A'                 
  0.073   0.080   0.097   0.108   0.122   0.136   0.142   0.146
 32 A'   11 A"   33 A'   12 A"   34 A'   35 A'   36 A'   37 A'                 
  0.162   0.211   0.239   0.246   0.265   0.299   0.299   0.321
 38 A'   39 A'   40 A'   13 A"   41 A'   42 A'   14 A"   43 A'                 
  0.350   0.362   0.396   0.399   0.429   0.442   0.463   0.495
 44 A'   45 A'   46 A'   15 A"   47 A'   48 A'   49 A'   50 A'                 
  0.507   0.529   0.552   0.602   0.616   0.621   0.663   0.671
 16 A"   17 A"   18 A"   51 A'   52 A'   19 A"   53 A'   54 A'                 
  0.744   0.767   0.895   0.914   0.987   1.071   1.144   1.288
 55 A'   56 A'   57 A'   58 A'   59 A'   20 A"   21 A"   60 A'                 
  1.304   1.356   1.362   1.400   1.424   1.446   1.463   1.521
 22 A"   61 A'   23 A"   62 A'   63 A'   24 A"   64 A'   65 A'                 
  1.563   1.617   1.673   1.803   1.823   1.859   1.891   1.964
 66 A'   25 A"   67 A'   68 A'   26 A"   69 A'   70 A'   71 A'                 
  1.980   2.050   2.073   2.126   2.423   2.565   2.648   2.722
 27 A"   72 A'   73 A'   74 A'   75 A'   28 A"   76 A'   29 A"                 
  2.826   2.932   3.068   3.621   3.740   3.756   3.762   3.773
 77 A'   78 A'   79 A'   80 A'   30 A"   31 A"   81 A'   82 A'                 
  3.926   3.947   3.950   3.980   4.024   4.067   4.075   4.183
 32 A"   83 A'   33 A"   34 A"   84 A'   35 A"   85 A'   86 A'                 
  4.313   4.625   4.781   6.245   6.278   6.341   6.374   6.452
 87 A'   88 A'   89 A'   36 A"   37 A"   90 A'   91 A'   92 A'                 
  6.622   6.727   7.514   7.565   7.670  23.416  23.487  47.967
 93 A'   94 A'   38 A"   95 A'   96 A'   97 A'   98 A'   99 A'                 
 66.716  66.742 289.718 289.764 289.8881020.784
100 A'  101 A'   39 A"  102 A'  103 A'  104 A'                                 
 --------------------------------------------------------------

          Ground-State Mulliken Net Atomic Charges

     Atom                 Charge (a.u.)
  ----------------------------------------
      1 F                    -0.089473
      2 F                    -0.035775
      3 H                     0.197909
      4 Br                    0.078793
      5 C                    -0.084312
      6 C                    -0.067141
  ----------------------------------------
  Sum of atomic charges =    -0.000000

 -----------------------------------------------------------------
                    Cartesian Multipole Moments
 -----------------------------------------------------------------
    Charge (ESU x 10^10)
                -0.0000
    Dipole Moment (Debye)
         X      -0.6647      Y      -1.7161      Z       0.0000
       Tot       1.8403
    Quadrupole Moments (Debye-Ang)
        XX     -40.5638     XY      -2.8255     YY     -40.0417
        XZ       0.0000     YZ      -0.0000     ZZ     -40.8302
    Octopole Moments (Debye-Ang^2)
       XXX     -42.7195    XXY      -6.7525    XYY      -4.1562
       YYY       5.9416    XXZ       0.0000    XYZ      -0.0000
       YYZ       0.0000    XZZ      -9.7779    YZZ       4.7568
       ZZZ       0.0000
    Hexadecapole Moments (Debye-Ang^3)
      XXXX    -624.4176   XXXY     -38.0868   XXYY    -111.4164
      XYYY     -30.4792   YYYY    -151.3298   XXXZ      -0.0000
      XXYZ      -0.0000   XYYZ      -0.0000   YYYZ      -0.0000
      XXZZ    -109.4168   XYZZ      -6.0951   YYZZ     -33.3519
      XZZZ       0.0000   YZZZ       0.0000   ZZZZ     -44.4764
 -----------------------------------------------------------------
 Calculating analytic gradient of the SCF energy
 Gradient of SCF Energy
            1           2           3           4           5           6
    1   0.0281779  -0.0694194   0.0446780   0.1332054   0.0729556  -0.2095975
    2  -0.0133699  -0.0561088  -0.0578382   0.1259232   0.0097336  -0.0083399
    3   0.0000000  -0.0000000  -0.0000000   0.0000000  -0.0000000   0.0000000
 Max gradient component =       2.096E-01
 RMS gradient           =       7.352E-02
 Gradient time:  CPU 5.31 s  wall 1.42 s
 Geometry Optimization Parameters
   NAtoms,    NIC,     NZ,  NCons,   NDum,   NFix, NCnnct, MaxDiis
        6      32       0       0       0       0       0       0

 Cartesian Hessian Update
 Hessian Updated using BFGS Update


** GEOMETRY OPTIMIZATION IN DELOCALIZED INTERNAL COORDINATES **
   Searching for a Minimum

   Optimization Cycle:   5

                       Coordinates (Angstroms)
     ATOM                X               Y               Z
      1  F         3.0404720084    0.2485241536    0.0000000000
      2  F        -0.0464020559    1.4416691386    0.0000000000
      3  H         2.2526593050   -1.6054355911    0.0000000000
      4  Br       -1.1373260274   -0.5046462711    0.0000000000
      5  C         1.8620072330   -0.4385465668    0.0000000000
      6  C         0.3846515679    0.1562688879    0.0000000000
   Point Group: cs    Number of degrees of freedom:     9


   Energy is  -2850.549760322

 Hessian Updated using BFGS Update

  9 Hessian modes will be used to form the next step
  Hessian Eigenvalues:
     0.069062    0.141845    0.163489    0.213160    0.231209    0.253860
     0.390327    0.442791    1.089172

 Minimum Search - Taking Simple RFO Step
 Searching for Lamda that Minimizes Along All modes
 Value Taken    Lamda =  -0.18082510
 Calculated Step too Large.  Step scaled by  0.361253
 Step Taken.  Stepsize is  0.300000

                             Maximum     Tolerance    Cnvgd?
         Gradient           0.136579      0.000300      NO
         Displacement       0.211830      0.001200      NO
         Energy change     -0.070291      0.000001      NO


 New Cartesian Coordinates Obtained by Inverse Iteration

 Displacement from previous Coordinates is:  0.403134
 ----------------------------------------------------------------
             Standard Nuclear Orientation (Angstroms)
    I     Atom           X                Y                Z
 ----------------------------------------------------------------
    1      F       2.9622128713     0.2892251190     0.0000000000
    2      F       0.0664604142     1.4117983523     0.0000000000
    3      H       2.1607897084    -1.5546192930     0.0000000000
    4      Br     -1.0957028885    -0.5490148177     0.0000000000
    5      C       1.8065590449    -0.4237647448     0.0000000000
    6      C       0.4557428808     0.1242091353     0.0000000000
 ----------------------------------------------------------------
 Molecular Point Group                 Cs    NOp =  2
 Largest Abelian Subgroup              Cs    NOp =  2
 Nuclear Repulsion Energy =   322.2745437205 hartrees
 There are       33 alpha and       33 beta electrons
 Applying Cartesian multipole field
    Component          Value
    ---------          -----
     (2,0,0)        1.00000E-11
     (0,2,0)        2.00000E-11
     (0,0,2)       -3.00000E-11
 Nucleus-field energy     =     0.0000000076 hartrees
 Requested basis set is 6-311++G(d,p)
 There are 48 shells and 143 basis functions
 A cutoff of  1.0D-11 yielded   1040 shell pairs
 There are      9609 function pairs (     10574 Cartesian)
 Smallest overlap matrix eigenvalue = 7.19E-05
 Guess MOs from SCF MO coefficient file

 -----------------------------------------------------------------------
  General SCF calculation program by
  Eric Jon Sundstrom, Paul Horn, Yuezhi Mao, Dmitri Zuev, Alec White,
  David Stuck, Shaama M.S., Shane Yost, Joonho Lee, David Small,
  Daniel Levine, Susi Lehtola, Hugh Burton, Evgeny Epifanovsky
 -----------------------------------------------------------------------
 Exchange:     0.2000 Hartree-Fock + 0.0800 Slater + 0.7200 B88
 Correlation:  0.1900 VWN1RPA + 0.8100 LYP
 Using SG-1 standard quadrature grid
 using 4 threads for integral computing
 -------------------------------------------------------
 OpenMP Integral computing Module                
 Release: version 2.0, May 2017, Q-Chem Inc. Pleasanton 
 -------------------------------------------------------
 -------------------------------------------------------
 OpenMP BLAS3 based DFT computing Module                
 Release: version 1.0, May 2013, Q-Chem Inc. Pittsburgh 
 -------------------------------------------------------
 A restricted SCF calculation will be
 performed using DIIS
 SCF converges when DIIS error is below 1.0e-08
 ---------------------------------------
  Cycle       Energy         DIIS error
 ---------------------------------------
    1   -2850.6015614961      1.46e-03  
    2   -2850.6068632696      6.74e-04  
    3   -2850.6066704055      7.38e-04  
    4   -2850.6078794028      1.72e-04  
    5   -2850.6079382705      7.43e-05  
    6   -2850.6079497220      1.48e-05  
    7   -2850.6079500858      5.17e-06  
    8   -2850.6079501469      1.44e-06  
    9   -2850.6079501486      2.95e-07  
   10   -2850.6079501487      1.58e-07  
   11   -2850.6079501487      3.28e-08  
   12   -2850.6079501487      4.52e-09  Convergence criterion met
 ---------------------------------------
 SCF time:   CPU 19.50s  wall 6.00s 
 SCF   energy in the final basis set =    -2850.6079501487
 Total energy in the final basis set =    -2850.6079501487

 --------------------------------------------------------------
             Orbital Energies (a.u.) and Symmetries
 --------------------------------------------------------------

 Alpha MOs, Restricted
 -- Occupied --                  
-482.87  -62.52  -56.34  -56.34  -56.34  -24.72  -24.72  -10.34
  1 A'    2 A'    3 A'    1 A"    4 A'    5 A'    6 A'    7 A'                 
-10.311  -8.732  -6.564  -6.551  -6.550  -2.676  -2.671  -2.671
  8 A'    9 A'   10 A'    2 A"   11 A'   12 A'    3 A"   13 A'                 
 -2.660  -2.660  -1.276  -1.250  -0.893  -0.752  -0.639  -0.579
  4 A"   14 A'   15 A'   16 A'   17 A'   18 A'   19 A'   20 A'                 
 -0.543  -0.516  -0.507  -0.481  -0.443  -0.400  -0.363  -0.318
 21 A'    5 A"   22 A'    6 A"   23 A'   24 A'    7 A"   25 A'                 
 -0.256
  8 A"                                                                         
 -- Virtual --                   
 -0.046  -0.024  -0.004   0.020   0.028   0.049   0.055   0.062
  9 A"   26 A'   27 A'   28 A'   29 A'   10 A"   30 A'   31 A'                 
  0.073   0.080   0.104   0.109   0.121   0.140   0.146   0.154
 32 A'   11 A"   33 A'   12 A"   34 A'   35 A'   36 A'   37 A'                 
  0.169   0.240   0.246   0.258   0.280   0.298   0.305   0.327
 38 A'   39 A'   13 A"   40 A'   41 A'   42 A'   14 A"   43 A'                 
  0.359   0.364   0.402   0.404   0.441   0.448   0.469   0.487
 44 A'   45 A'   15 A"   46 A'   47 A'   48 A'   49 A'   50 A'                 
  0.498   0.532   0.554   0.605   0.620   0.632   0.675   0.685
 16 A"   17 A"   18 A"   51 A'   52 A'   19 A"   53 A'   54 A'                 
  0.758   0.761   0.916   0.927   0.974   1.082   1.132   1.293
 55 A'   56 A'   57 A'   58 A'   59 A'   20 A"   21 A"   60 A'                 
  1.309   1.356   1.362   1.406   1.431   1.451   1.475   1.543
 22 A"   61 A'   23 A"   62 A'   63 A'   24 A"   64 A'   65 A'                 
  1.585   1.671   1.707   1.836   1.882   1.896   1.904   1.994
 66 A'   25 A"   67 A'   68 A'   26 A"   69 A'   70 A'   27 A"                 
  2.029   2.072   2.112   2.157   2.532   2.574   2.655   2.760
 71 A'   72 A'   73 A'   74 A'   75 A'   28 A"   76 A'   29 A"                 
  2.909   2.986   3.137   3.656   3.744   3.761   3.771   3.793
 77 A'   78 A'   79 A'   80 A'   30 A"   31 A"   81 A'   82 A'                 
  3.929   3.959   3.962   3.987   4.033   4.072   4.100   4.184
 32 A"   83 A'   33 A"   34 A"   84 A'   35 A"   85 A'   86 A'                 
  4.320   4.647   4.835   6.249   6.280   6.340   6.381   6.469
 87 A'   88 A'   89 A'   36 A"   37 A"   90 A'   91 A'   92 A'                 
  6.686   6.720   7.518   7.568   7.682  23.429  23.713  47.957
 93 A'   94 A'   38 A"   95 A'   96 A'   97 A'   98 A'   99 A'                 
 66.719  66.747 289.722 289.768 289.8971020.769
100 A'  101 A'   39 A"  102 A'  103 A'  104 A'                                 

 Beta MOs, Restricted
 -- Occupied --                  
-482.87  -62.52  -56.34  -56.34  -56.34  -24.72  -24.72  -10.34
  1 A'    2 A'    3 A'    1 A"    4 A'    5 A'    6 A'    7 A'                 
-10.311  -8.732  -6.564  -6.551  -6.550  -2.676  -2.671  -2.671
  8 A'    9 A'   10 A'    2 A"   11 A'   12 A'    3 A"   13 A'                 
 -2.660  -2.660  -1.276  -1.250  -0.893  -0.752  -0.639  -0.579
  4 A"   14 A'   15 A'   16 A'   17 A'   18 A'   19 A'   20 A'                 
 -0.543  -0.516  -0.507  -0.481  -0.443  -0.400  -0.363  -0.318
 21 A'    5 A"   22 A'    6 A"   23 A'   24 A'    7 A"   25 A'                 
 -0.256
  8 A"                                                                         
 -- Virtual --                   
 -0.046  -0.024  -0.004   0.020   0.028   0.049   0.055   0.062
  9 A"   26 A'   27 A'   28 A'   29 A'   10 A"   30 A'   31 A'                 
  0.073   0.080   0.104   0.109   0.121   0.140   0.146   0.154
 32 A'   11 A"   33 A'   12 A"   34 A'   35 A'   36 A'   37 A'                 
  0.169   0.240   0.246   0.258   0.280   0.298   0.305   0.327
 38 A'   39 A'   13 A"   40 A'   41 A'   42 A'   14 A"   43 A'                 
  0.359   0.364   0.402   0.404   0.441   0.448   0.469   0.487
 44 A'   45 A'   15 A"   46 A'   47 A'   48 A'   49 A'   50 A'                 
  0.498   0.532   0.554   0.605   0.620   0.632   0.675   0.685
 16 A"   17 A"   18 A"   51 A'   52 A'   19 A"   53 A'   54 A'                 
  0.758   0.761   0.916   0.927   0.974   1.082   1.132   1.293
 55 A'   56 A'   57 A'   58 A'   59 A'   20 A"   21 A"   60 A'                 
  1.309   1.356   1.362   1.406   1.431   1.451   1.475   1.543
 22 A"   61 A'   23 A"   62 A'   63 A'   24 A"   64 A'   65 A'                 
  1.585   1.671   1.707   1.836   1.882   1.896   1.904   1.994
 66 A'   25 A"   67 A'   68 A'   26 A"   69 A'   70 A'   27 A"                 
  2.029   2.072   2.112   2.157   2.532   2.574   2.655   2.760
 71 A'   72 A'   73 A'   74 A'   75 A'   28 A"   76 A'   29 A"                 
  2.909   2.986   3.137   3.656   3.744   3.761   3.771   3.793
 77 A'   78 A'   79 A'   80 A'   30 A"   31 A"   81 A'   82 A'                 
  3.929   3.959   3.962   3.987   4.033   4.072   4.100   4.184
 32 A"   83 A'   33 A"   34 A"   84 A'   35 A"   85 A'   86 A'                 
  4.320   4.647   4.835   6.249   6.280   6.340   6.381   6.469
 87 A'   88 A'   89 A'   36 A"   37 A"   90 A'   91 A'   92 A'                 
  6.686   6.720   7.518   7.568   7.682  23.429  23.713  47.957
 93 A'   94 A'   38 A"   95 A'   96 A'   97 A'   98 A'   99 A'                 
 66.719  66.747 289.722 289.768 289.8971020.769
100 A'  101 A'   39 A"  102 A'  103 A'  104 A'                                 
 --------------------------------------------------------------

          Ground-State Mulliken Net Atomic Charges

     Atom                 Charge (a.u.)
  ----------------------------------------
      1 F                    -0.104959
      2 F                    -0.044296
      3 H                     0.197000
      4 Br                    0.051045
      5 C                    -0.044319
      6 C                    -0.054471
  ----------------------------------------
  Sum of atomic charges =     0.000000

 -----------------------------------------------------------------
                    Cartesian Multipole Moments
 -----------------------------------------------------------------
    Charge (ESU x 10^10)
                 0.0000
    Dipole Moment (Debye)
         X      -0.5444      Y      -1.7467      Z       0.0000
       Tot       1.8296
    Quadrupole Moments (Debye-Ang)
        XX     -40.6427     XY      -2.8293     YY     -39.9859
        XZ       0.0000     YZ      -0.0000     ZZ     -40.4570
    Octopole Moments (Debye-Ang^2)
       XXX     -44.6233    XXY      -5.5987    XYY      -5.5403
       YYY       8.6791    XXZ       0.0000    XYZ      -0.0000
       YYZ       0.0000    XZZ      -9.7899    YZZ       5.4527
       ZZZ       0.0000
    Hexadecapole Moments (Debye-Ang^3)
      XXXX    -592.7766   XXXY     -42.9744   XXYY    -107.9400
      XYYY     -36.5546   YYYY    -152.7686   XXXZ       0.0000
      XXYZ      -0.0000   XYYZ       0.0000   YYYZ      -0.0000
      XXZZ    -103.1472   XYZZ      -8.7303   YYZZ     -33.3278
      XZZZ       0.0000   YZZZ      -0.0000   ZZZZ     -43.3284
 -----------------------------------------------------------------
 Calculating analytic gradient of the SCF energy
 Gradient of SCF Energy
            1           2           3           4           5           6
    1   0.0196446  -0.0579430   0.0353686   0.1063634   0.0496693  -0.1531029
    2  -0.0117029  -0.0500897  -0.0465395   0.1020167   0.0134993  -0.0071839
    3  -0.0000000  -0.0000000   0.0000000  -0.0000000   0.0000000   0.0000000
 Max gradient component =       1.531E-01
 RMS gradient           =       5.660E-02
 Gradient time:  CPU 5.40 s  wall 1.45 s
 Geometry Optimization Parameters
   NAtoms,    NIC,     NZ,  NCons,   NDum,   NFix, NCnnct, MaxDiis
        6      32       0       0       0       0       0       0

 Cartesian Hessian Update
 Hessian Updated using BFGS Update


** GEOMETRY OPTIMIZATION IN DELOCALIZED INTERNAL COORDINATES **
   Searching for a Minimum

   Optimization Cycle:   6

                       Coordinates (Angstroms)
     ATOM                X               Y               Z
      1  F         2.9622128713    0.2892251190    0.0000000000
      2  F         0.0664604142    1.4117983523    0.0000000000
      3  H         2.1607897084   -1.5546192930    0.0000000000
      4  Br       -1.0957028885   -0.5490148177    0.0000000000
      5  C         1.8065590449   -0.4237647448    0.0000000000
      6  C         0.4557428808    0.1242091353    0.0000000000
   Point Group: cs    Number of degrees of freedom:     9


   Energy is  -2850.607950149

 Hessian Updated using BFGS Update

  9 Hessian modes will be used to form the next step
  Hessian Eigenvalues:
     0.137900    0.161488    0.172387    0.217270    0.223837    0.254004
     0.389812    0.442415    1.026419

 Minimum Search - Taking Simple RFO Step
 Searching for Lamda that Minimizes Along All modes
 Value Taken    Lamda =  -0.09986899
 Calculated Step too Large.  Step scaled by  0.502625
 Step Taken.  Stepsize is  0.300000

                             Maximum     Tolerance    Cnvgd?
         Gradient           0.101183      0.000300      NO
         Displacement       0.206144      0.001200      NO
         Energy change     -0.058190      0.000001      NO


 New Cartesian Coordinates Obtained by Inverse Iteration

 Displacement from previous Coordinates is:  0.395136
 ----------------------------------------------------------------
             Standard Nuclear Orientation (Angstroms)
    I     Atom           X                Y                Z
 ----------------------------------------------------------------
    1      F       2.8911655620     0.3294325663     0.0000000000
    2      F       0.1829996021     1.3876074811     0.0000000000
    3      H       2.0672551257    -1.4979658869     0.0000000000
    4      Br     -1.0618262699    -0.6004944737     0.0000000000
    5      C       1.7587087516    -0.4146824819     0.0000000000
    6      C       0.5177592596     0.0939365463     0.0000000000
 ----------------------------------------------------------------
 Molecular Point Group                 Cs    NOp =  2
 Largest Abelian Subgroup              Cs    NOp =  2
 Nuclear Repulsion Energy =   324.8607948427 hartrees
 There are       33 alpha and       33 beta electrons
 Applying Cartesian multipole field
    Component          Value
    ---------          -----
     (2,0,0)        1.00000E-11
     (0,2,0)        2.00000E-11
     (0,0,2)       -3.00000E-11
 Nucleus-field energy     =     0.0000000074 hartrees
 Requested basis set is 6-311++G(d,p)
 There are 48 shells and 143 basis functions
 A cutoff of  1.0D-11 yielded   1053 shell pairs
 There are      9695 function pairs (     10666 Cartesian)
 Smallest overlap matrix eigenvalue = 4.68E-05
 Guess MOs from SCF MO coefficient file

 -----------------------------------------------------------------------
  General SCF calculation program by
  Eric Jon Sundstrom, Paul Horn, Yuezhi Mao, Dmitri Zuev, Alec White,
  David Stuck, Shaama M.S., Shane Yost, Joonho Lee, David Small,
  Daniel Levine, Susi Lehtola, Hugh Burton, Evgeny Epifanovsky
 -----------------------------------------------------------------------
 Exchange:     0.2000 Hartree-Fock + 0.0800 Slater + 0.7200 B88
 Correlation:  0.1900 VWN1RPA + 0.8100 LYP
 Using SG-1 standard quadrature grid
 using 4 threads for integral computing
 -------------------------------------------------------
 OpenMP Integral computing Module                
 Release: version 2.0, May 2017, Q-Chem Inc. Pleasanton 
 -------------------------------------------------------
 -------------------------------------------------------
 OpenMP BLAS3 based DFT computing Module                
 Release: version 1.0, May 2013, Q-Chem Inc. Pittsburgh 
 -------------------------------------------------------
 A restricted SCF calculation will be
 performed using DIIS
 SCF converges when DIIS error is below 1.0e-08
 ---------------------------------------
  Cycle       Energy         DIIS error
 ---------------------------------------
    1   -2850.6382771729      1.63e-03  
    2   -2850.6442093693      7.16e-04  
    3   -2850.6443355763      6.91e-04  
    4   -2850.6453816898      1.42e-04  
    5   -2850.6454133980      4.41e-05  
    6   -2850.6454171117      1.57e-05  
    7   -2850.6454175272      4.46e-06  
    8   -2850.6454175690      1.50e-06  
    9   -2850.6454175717      2.51e-07  
   10   -2850.6454175718      1.24e-07  
   11   -2850.6454175718      2.74e-08  
   12   -2850.6454175718      2.75e-09  Convergence criterion met
 ---------------------------------------
 SCF time:   CPU 19.74s  wall 5.00s 
 SCF   energy in the final basis set =    -2850.6454175718
 Total energy in the final basis set =    -2850.6454175718

 --------------------------------------------------------------
             Orbital Energies (a.u.) and Symmetries
 --------------------------------------------------------------

 Alpha MOs, Restricted
 -- Occupied --                  
-482.86  -62.52  -56.34  -56.34  -56.34  -24.72  -24.72  -10.32
  1 A'    2 A'    3 A'    1 A"    4 A'    5 A'    6 A'    7 A'                 
-10.292  -8.730  -6.562  -6.548  -6.548  -2.673  -2.669  -2.668
  8 A'    9 A'   10 A'    2 A"   11 A'   12 A'    3 A"   13 A'                 
 -2.658  -2.658  -1.276  -1.249  -0.888  -0.779  -0.638  -0.584
  4 A"   14 A'   15 A'   16 A'   17 A'   18 A'   19 A'   20 A'                 
 -0.554  -0.519  -0.503  -0.479  -0.437  -0.407  -0.362  -0.321
 21 A'    5 A"   22 A'    6 A"   23 A'   24 A'    7 A"   25 A'                 
 -0.268
  8 A"                                                                         
 -- Virtual --                   
 -0.027  -0.025  -0.003   0.022   0.029   0.051   0.056   0.067
 26 A'    9 A"   27 A'   28 A'   29 A'   10 A"   30 A'   31 A'                 
  0.075   0.079   0.107   0.109   0.121   0.142   0.148   0.159
 32 A'   11 A"   33 A'   12 A"   34 A'   35 A'   36 A'   37 A'                 
  0.179   0.247   0.261   0.266   0.298   0.310   0.310   0.339
 38 A'   13 A"   39 A'   40 A'   41 A'   42 A'   14 A"   43 A'                 
  0.362   0.375   0.403   0.409   0.446   0.460   0.469   0.487
 44 A'   45 A'   15 A"   46 A'   47 A'   48 A'   49 A'   16 A"                 
  0.500   0.534   0.555   0.601   0.626   0.645   0.681   0.719
 50 A'   17 A"   18 A"   51 A'   52 A'   19 A"   53 A'   54 A'                 
  0.756   0.785   0.926   0.939   0.968   1.104   1.118   1.299
 55 A'   56 A'   57 A'   58 A'   59 A'   20 A"   21 A"   60 A'                 
  1.311   1.363   1.368   1.399   1.421   1.463   1.498   1.570
 22 A"   61 A'   23 A"   62 A'   63 A'   24 A"   64 A'   65 A'                 
  1.611   1.733   1.739   1.858   1.903   1.928   1.954   2.021
 66 A'   25 A"   67 A'   68 A'   69 A'   26 A"   70 A'   27 A"                 
  2.039   2.126   2.161   2.226   2.590   2.616   2.664   2.790
 71 A'   72 A'   73 A'   74 A'   28 A"   75 A'   76 A'   29 A"                 
  2.935   3.072   3.243   3.662   3.747   3.768   3.783   3.799
 77 A'   78 A'   79 A'   80 A'   30 A"   31 A"   81 A'   82 A'                 
  3.929   3.963   3.969   3.999   4.031   4.074   4.136   4.193
 32 A"   83 A'   33 A"   34 A"   84 A'   35 A"   85 A'   86 A'                 
  4.334   4.671   4.876   6.253   6.283   6.340   6.384   6.487
 87 A'   88 A'   89 A'   36 A"   37 A"   90 A'   91 A'   92 A'                 
  6.699   6.753   7.522   7.569   7.692  23.435  24.084  47.943
 93 A'   94 A'   38 A"   95 A'   96 A'   97 A'   98 A'   99 A'                 
 66.724  66.752 289.724 289.770 289.9061020.750
100 A'  101 A'   39 A"  102 A'  103 A'  104 A'                                 

 Beta MOs, Restricted
 -- Occupied --                  
-482.86  -62.52  -56.34  -56.34  -56.34  -24.72  -24.72  -10.32
  1 A'    2 A'    3 A'    1 A"    4 A'    5 A'    6 A'    7 A'                 
-10.292  -8.730  -6.562  -6.548  -6.548  -2.673  -2.669  -2.668
  8 A'    9 A'   10 A'    2 A"   11 A'   12 A'    3 A"   13 A'                 
 -2.658  -2.658  -1.276  -1.249  -0.888  -0.779  -0.638  -0.584
  4 A"   14 A'   15 A'   16 A'   17 A'   18 A'   19 A'   20 A'                 
 -0.554  -0.519  -0.503  -0.479  -0.437  -0.407  -0.362  -0.321
 21 A'    5 A"   22 A'    6 A"   23 A'   24 A'    7 A"   25 A'                 
 -0.268
  8 A"                                                                         
 -- Virtual --                   
 -0.027  -0.025  -0.003   0.022   0.029   0.051   0.056   0.067
 26 A'    9 A"   27 A'   28 A'   29 A'   10 A"   30 A'   31 A'                 
  0.075   0.079   0.107   0.109   0.121   0.142   0.148   0.159
 32 A'   11 A"   33 A'   12 A"   34 A'   35 A'   36 A'   37 A'                 
  0.179   0.247   0.261   0.266   0.298   0.310   0.310   0.339
 38 A'   13 A"   39 A'   40 A'   41 A'   42 A'   14 A"   43 A'                 
  0.362   0.375   0.403   0.409   0.446   0.460   0.469   0.487
 44 A'   45 A'   15 A"   46 A'   47 A'   48 A'   49 A'   16 A"                 
  0.500   0.534   0.555   0.601   0.626   0.645   0.681   0.719
 50 A'   17 A"   18 A"   51 A'   52 A'   19 A"   53 A'   54 A'                 
  0.756   0.785   0.926   0.939   0.968   1.104   1.118   1.299
 55 A'   56 A'   57 A'   58 A'   59 A'   20 A"   21 A"   60 A'                 
  1.311   1.363   1.368   1.399   1.421   1.463   1.498   1.570
 22 A"   61 A'   23 A"   62 A'   63 A'   24 A"   64 A'   65 A'                 
  1.611   1.733   1.739   1.858   1.903   1.928   1.954   2.021
 66 A'   25 A"   67 A'   68 A'   69 A'   26 A"   70 A'   27 A"                 
  2.039   2.126   2.161   2.226   2.590   2.616   2.664   2.790
 71 A'   72 A'   73 A'   74 A'   28 A"   75 A'   76 A'   29 A"                 
  2.935   3.072   3.243   3.662   3.747   3.768   3.783   3.799
 77 A'   78 A'   79 A'   80 A'   30 A"   31 A"   81 A'   82 A'                 
  3.929   3.963   3.969   3.999   4.031   4.074   4.136   4.193
 32 A"   83 A'   33 A"   34 A"   84 A'   35 A"   85 A'   86 A'                 
  4.334   4.671   4.876   6.253   6.283   6.340   6.384   6.487
 87 A'   88 A'   89 A'   36 A"   37 A"   90 A'   91 A'   92 A'                 
  6.699   6.753   7.522   7.569   7.692  23.435  24.084  47.943
 93 A'   94 A'   38 A"   95 A'   96 A'   97 A'   98 A'   99 A'                 
 66.724  66.752 289.724 289.770 289.9061020.750
100 A'  101 A'   39 A"  102 A'  103 A'  104 A'                                 
 --------------------------------------------------------------

          Ground-State Mulliken Net Atomic Charges

     Atom                 Charge (a.u.)
  ----------------------------------------
      1 F                    -0.121032
      2 F                    -0.055751
      3 H                     0.195155
      4 Br                    0.029392
      5 C                     0.003053
      6 C                    -0.050818
  ----------------------------------------
  Sum of atomic charges =     0.000000

 -----------------------------------------------------------------
                    Cartesian Multipole Moments
 -----------------------------------------------------------------
    Charge (ESU x 10^10)
                 0.0000
    Dipole Moment (Debye)
         X      -0.4916      Y      -1.8197      Z       0.0000
       Tot       1.8849
    Quadrupole Moments (Debye-Ang)
        XX     -40.7025     XY      -2.8418     YY     -39.8908
        XZ       0.0000     YZ       0.0000     ZZ     -40.0837
    Octopole Moments (Debye-Ang^2)
       XXX     -46.3182    XXY      -4.5337    XYY      -6.8675
       YYY      11.5951    XXZ       0.0000    XYZ       0.0000
       YYZ       0.0000    XZZ      -9.7927    YZZ       6.2358
       ZZZ       0.0000
    Hexadecapole Moments (Debye-Ang^3)
      XXXX    -566.6574   XXXY     -48.2036   XXYY    -105.4644
      XYYY     -42.6297   YYYY    -156.1268   XXXZ       0.0000
      XXYZ      -0.0000   XYYZ       0.0000   YYYZ      -0.0000
      XXZZ     -97.9169   XYZZ     -11.3864   YYZZ     -33.6740
      XZZZ       0.0000   YZZZ       0.0000   ZZZZ     -42.2995
 -----------------------------------------------------------------
 Calculating analytic gradient of the SCF energy
 Gradient of SCF Energy
            1           2           3           4           5           6
    1   0.0115089  -0.0428417   0.0211234   0.0812054  -0.0118914  -0.0591046
    2  -0.0083821  -0.0425869  -0.0239684   0.0783713   0.0237656  -0.0271994
    3  -0.0000000  -0.0000000  -0.0000000  -0.0000000  -0.0000000   0.0000000
 Max gradient component =       8.121E-02
 RMS gradient           =       3.539E-02
 Gradient time:  CPU 5.53 s  wall 1.48 s
 Geometry Optimization Parameters
   NAtoms,    NIC,     NZ,  NCons,   NDum,   NFix, NCnnct, MaxDiis
        6      32       0       0       0       0       0       0

 Cartesian Hessian Update
 Hessian Updated using BFGS Update


** GEOMETRY OPTIMIZATION IN DELOCALIZED INTERNAL COORDINATES **
   Searching for a Minimum

   Optimization Cycle:   7

                       Coordinates (Angstroms)
     ATOM                X               Y               Z
      1  F         2.8911655620    0.3294325663    0.0000000000
      2  F         0.1829996021    1.3876074811    0.0000000000
      3  H         2.0672551257   -1.4979658869    0.0000000000
      4  Br       -1.0618262699   -0.6004944737    0.0000000000
      5  C         1.7587087516   -0.4146824819    0.0000000000
      6  C         0.5177592596    0.0939365463    0.0000000000
   Point Group: cs    Number of degrees of freedom:     9


   Energy is  -2850.645417572

 Hessian Updated using BFGS Update

  9 Hessian modes will be used to form the next step
  Hessian Eigenvalues:
     0.132971    0.161243    0.177597    0.218604    0.250073    0.381861
     0.413617    0.441857    0.995363

 Minimum Search - Taking Simple RFO Step
 Searching for Lamda that Minimizes Along All modes
 Value Taken    Lamda =  -0.03223731
 Calculated Step too Large.  Step scaled by  0.783289
 Step Taken.  Stepsize is  0.300000

                             Maximum     Tolerance    Cnvgd?
         Gradient           0.071639      0.000300      NO
         Displacement       0.228991      0.001200      NO
         Energy change     -0.037467      0.000001      NO


 New Cartesian Coordinates Obtained by Inverse Iteration

 Displacement from previous Coordinates is:  0.302565
 ----------------------------------------------------------------
             Standard Nuclear Orientation (Angstroms)
    I     Atom           X                Y                Z
 ----------------------------------------------------------------
    1      F       2.8502468426     0.3638074733     0.0000000000
    2      F       0.2862976126     1.3842676260     0.0000000000
    3      H       1.9946398215    -1.4471611904     0.0000000000
    4      Br     -1.0613000295    -0.6603459347     0.0000000000
    5      C       1.7499832111    -0.4243637974     0.0000000000
    6      C       0.5361945728     0.0816295744     0.0000000000
 ----------------------------------------------------------------
 Molecular Point Group                 Cs    NOp =  2
 Largest Abelian Subgroup              Cs    NOp =  2
 Nuclear Repulsion Energy =   323.2027368073 hartrees
 There are       33 alpha and       33 beta electrons
 Applying Cartesian multipole field
    Component          Value
    ---------          -----
     (2,0,0)        1.00000E-11
     (0,2,0)        2.00000E-11
     (0,0,2)       -3.00000E-11
 Nucleus-field energy     =     0.0000000075 hartrees
 Requested basis set is 6-311++G(d,p)
 There are 48 shells and 143 basis functions
 A cutoff of  1.0D-11 yielded   1054 shell pairs
 There are      9698 function pairs (     10669 Cartesian)
 Smallest overlap matrix eigenvalue = 4.71E-05
 Guess MOs from SCF MO coefficient file

 -----------------------------------------------------------------------
  General SCF calculation program by
  Eric Jon Sundstrom, Paul Horn, Yuezhi Mao, Dmitri Zuev, Alec White,
  David Stuck, Shaama M.S., Shane Yost, Joonho Lee, David Small,
  Daniel Levine, Susi Lehtola, Hugh Burton, Evgeny Epifanovsky
 -----------------------------------------------------------------------
 Exchange:     0.2000 Hartree-Fock + 0.0800 Slater + 0.7200 B88
 Correlation:  0.1900 VWN1RPA + 0.8100 LYP
 Using SG-1 standard quadrature grid
 using 4 threads for integral computing
 -------------------------------------------------------
 OpenMP Integral computing Module                
 Release: version 2.0, May 2017, Q-Chem Inc. Pleasanton 
 -------------------------------------------------------
 -------------------------------------------------------
 OpenMP BLAS3 based DFT computing Module                
 Release: version 1.0, May 2013, Q-Chem Inc. Pittsburgh 
 -------------------------------------------------------
 A restricted SCF calculation will be
 performed using DIIS
 SCF converges when DIIS error is below 1.0e-08
 ---------------------------------------
  Cycle       Energy         DIIS error
 ---------------------------------------
    1   -2850.6577731444      1.24e-03  
    2   -2850.6619214404      4.73e-04  
    3   -2850.6616710755      5.61e-04  
    4   -2850.6624259884      9.95e-05  
    5   -2850.6624436468      3.82e-05  
    6   -2850.6624459683      1.06e-05  
    7   -2850.6624461058      1.89e-06  
    8   -2850.6624461103      9.65e-07  
    9   -2850.6624461119      1.76e-07  
   10   -2850.6624461119      6.48e-08  
   11   -2850.6624461119      1.95e-08  
   12   -2850.6624461119      1.57e-09  Convergence criterion met
 ---------------------------------------
 SCF time:   CPU 19.75s  wall 5.00s 
 SCF   energy in the final basis set =    -2850.6624461119
 Total energy in the final basis set =    -2850.6624461119

 --------------------------------------------------------------
             Orbital Energies (a.u.) and Symmetries
 --------------------------------------------------------------

 Alpha MOs, Restricted
 -- Occupied --                  
-482.87  -62.52  -56.34  -56.34  -56.34  -24.72  -24.71  -10.32
  1 A'    2 A'    3 A'    1 A"    4 A'    5 A'    6 A'    7 A'                 
-10.280  -8.730  -6.562  -6.549  -6.548  -2.673  -2.669  -2.669
  8 A'    9 A'   10 A'    2 A"   11 A'   12 A'   13 A'    3 A"                 
 -2.658  -2.658  -1.278  -1.248  -0.883  -0.785  -0.641  -0.582
  4 A"   14 A'   15 A'   16 A'   17 A'   18 A'   19 A'   20 A'                 
 -0.563  -0.520  -0.504  -0.477  -0.435  -0.410  -0.361  -0.327
 21 A'    5 A"   22 A'    6 A"   23 A'   24 A'    7 A"   25 A'                 
 -0.270
  8 A"                                                                         
 -- Virtual --                   
 -0.024  -0.019  -0.005   0.023   0.027   0.051   0.057   0.068
 26 A'    9 A"   27 A'   28 A'   29 A'   10 A"   30 A'   31 A'                 
  0.079   0.080   0.108   0.110   0.122   0.143   0.149   0.160
 11 A"   32 A'   33 A'   12 A"   34 A'   35 A'   36 A'   37 A'                 
  0.187   0.248   0.266   0.271   0.306   0.313   0.316   0.345
 38 A'   13 A"   39 A'   40 A'   41 A'   42 A'   14 A"   43 A'                 
  0.364   0.382   0.404   0.409   0.446   0.460   0.475   0.481
 44 A'   45 A'   15 A"   46 A'   47 A'   48 A'   49 A'   16 A"                 
  0.514   0.532   0.554   0.594   0.625   0.653   0.687   0.726
 50 A'   17 A"   18 A"   51 A'   52 A'   19 A"   53 A'   54 A'                 
  0.755   0.805   0.927   0.937   0.968   1.105   1.120   1.295
 55 A'   56 A'   57 A'   58 A'   59 A'   20 A"   21 A"   60 A'                 
  1.311   1.371   1.376   1.392   1.424   1.468   1.509   1.592
 22 A"   23 A"   61 A'   62 A'   63 A'   24 A"   64 A'   65 A'                 
  1.613   1.750   1.775   1.867   1.902   1.942   1.975   2.031
 66 A'   67 A'   25 A"   68 A'   69 A'   26 A"   70 A'   71 A'                 
  2.039   2.130   2.172   2.306   2.599   2.614   2.706   2.795
 27 A"   72 A'   73 A'   74 A'   28 A"   75 A'   76 A'   29 A"                 
  2.955   3.102   3.289   3.701   3.749   3.772   3.803   3.818
 77 A'   78 A'   79 A'   80 A'   30 A"   31 A"   81 A'   82 A'                 
  3.930   3.967   3.970   4.007   4.015   4.071   4.150   4.213
 32 A"   83 A'   33 A"   34 A"   84 A'   35 A"   85 A'   86 A'                 
  4.349   4.686   4.894   6.254   6.284   6.332   6.383   6.499
 87 A'   88 A'   89 A'   36 A"   37 A"   90 A'   91 A'   92 A'                 
  6.682   6.778   7.522   7.567   7.692  23.482  24.207  47.922
 93 A'   94 A'   38 A"   95 A'   96 A'   97 A'   98 A'   99 A'                 
 66.727  66.753 289.722 289.768 289.9041020.722
100 A'  101 A'   39 A"  102 A'  103 A'  104 A'                                 

 Beta MOs, Restricted
 -- Occupied --                  
-482.87  -62.52  -56.34  -56.34  -56.34  -24.72  -24.71  -10.32
  1 A'    2 A'    3 A'    1 A"    4 A'    5 A'    6 A'    7 A'                 
-10.280  -8.730  -6.562  -6.549  -6.548  -2.673  -2.669  -2.669
  8 A'    9 A'   10 A'    2 A"   11 A'   12 A'   13 A'    3 A"                 
 -2.658  -2.658  -1.278  -1.248  -0.883  -0.785  -0.641  -0.582
  4 A"   14 A'   15 A'   16 A'   17 A'   18 A'   19 A'   20 A'                 
 -0.563  -0.520  -0.504  -0.477  -0.435  -0.410  -0.361  -0.327
 21 A'    5 A"   22 A'    6 A"   23 A'   24 A'    7 A"   25 A'                 
 -0.270
  8 A"                                                                         
 -- Virtual --                   
 -0.024  -0.019  -0.005   0.023   0.027   0.051   0.057   0.068
 26 A'    9 A"   27 A'   28 A'   29 A'   10 A"   30 A'   31 A'                 
  0.079   0.080   0.108   0.110   0.122   0.143   0.149   0.160
 11 A"   32 A'   33 A'   12 A"   34 A'   35 A'   36 A'   37 A'                 
  0.187   0.248   0.266   0.271   0.306   0.313   0.316   0.345
 38 A'   13 A"   39 A'   40 A'   41 A'   42 A'   14 A"   43 A'                 
  0.364   0.382   0.404   0.409   0.446   0.460   0.475   0.481
 44 A'   45 A'   15 A"   46 A'   47 A'   48 A'   49 A'   16 A"                 
  0.514   0.532   0.554   0.594   0.625   0.653   0.687   0.726
 50 A'   17 A"   18 A"   51 A'   52 A'   19 A"   53 A'   54 A'                 
  0.755   0.805   0.927   0.937   0.968   1.105   1.120   1.295
 55 A'   56 A'   57 A'   58 A'   59 A'   20 A"   21 A"   60 A'                 
  1.311   1.371   1.376   1.392   1.424   1.468   1.509   1.592
 22 A"   23 A"   61 A'   62 A'   63 A'   24 A"   64 A'   65 A'                 
  1.613   1.750   1.775   1.867   1.902   1.942   1.975   2.031
 66 A'   67 A'   25 A"   68 A'   69 A'   26 A"   70 A'   71 A'                 
  2.039   2.130   2.172   2.306   2.599   2.614   2.706   2.795
 27 A"   72 A'   73 A'   74 A'   28 A"   75 A'   76 A'   29 A"                 
  2.955   3.102   3.289   3.701   3.749   3.772   3.803   3.818
 77 A'   78 A'   79 A'   80 A'   30 A"   31 A"   81 A'   82 A'                 
  3.930   3.967   3.970   4.007   4.015   4.071   4.150   4.213
 32 A"   83 A'   33 A"   34 A"   84 A'   35 A"   85 A'   86 A'                 
  4.349   4.686   4.894   6.254   6.284   6.332   6.383   6.499
 87 A'   88 A'   89 A'   36 A"   37 A"   90 A'   91 A'   92 A'                 
  6.682   6.778   7.522   7.567   7.692  23.482  24.207  47.922
 93 A'   94 A'   38 A"   95 A'   96 A'   97 A'   98 A'   99 A'                 
 66.727  66.753 289.722 289.768 289.9041020.722
100 A'  101 A'   39 A"  102 A'  103 A'  104 A'                                 
 --------------------------------------------------------------

          Ground-State Mulliken Net Atomic Charges

     Atom                 Charge (a.u.)
  ----------------------------------------
      1 F                    -0.129036
      2 F                    -0.059232
      3 H                     0.189454
      4 Br                    0.020748
      5 C                     0.025014
      6 C                    -0.046948
  ----------------------------------------
  Sum of atomic charges =     0.000000

 -----------------------------------------------------------------
                    Cartesian Multipole Moments
 -----------------------------------------------------------------
    Charge (ESU x 10^10)
                 0.0000
    Dipole Moment (Debye)
         X      -0.5559      Y      -1.8959      Z       0.0000
       Tot       1.9758
    Quadrupole Moments (Debye-Ang)
        XX     -40.7654     XY      -2.7548     YY     -39.7280
        XZ      -0.0000     YZ      -0.0000     ZZ     -39.9729
    Octopole Moments (Debye-Ang^2)
       XXX     -46.6476    XXY      -3.6871    XYY      -7.8164
       YYY      14.5170    XXZ      -0.0000    XYZ       0.0000
       YYZ       0.0000    XZZ      -9.7468    YZZ       7.1650
       ZZZ       0.0000
    Hexadecapole Moments (Debye-Ang^3)
      XXXX    -557.7561   XXXY     -53.7512   XXYY    -105.8809
      XYYY     -48.4646   YYYY    -163.0108   XXXZ      -0.0000
      XXYZ      -0.0000   XYYZ      -0.0000   YYYZ      -0.0000
      XXZZ     -96.1940   XYZZ     -13.9181   YYZZ     -34.8109
      XZZZ       0.0000   YZZZ       0.0000   ZZZZ     -42.1093
 -----------------------------------------------------------------
 Calculating analytic gradient of the SCF energy
 Gradient of SCF Energy
            1           2           3           4           5           6
    1   0.0060879  -0.0233697  -0.0000189   0.0559161  -0.0159145  -0.0227009
    2  -0.0016742  -0.0323254   0.0212060   0.0533736  -0.0110680  -0.0295120
    3  -0.0000000   0.0000000  -0.0000000  -0.0000000   0.0000000  -0.0000000
 Max gradient component =       5.592E-02
 RMS gradient           =       2.335E-02
 Gradient time:  CPU 5.51 s  wall 1.48 s
 Geometry Optimization Parameters
   NAtoms,    NIC,     NZ,  NCons,   NDum,   NFix, NCnnct, MaxDiis
        6      32       0       0       0       0       0       0

 Cartesian Hessian Update
 Hessian Updated using BFGS Update


** GEOMETRY OPTIMIZATION IN DELOCALIZED INTERNAL COORDINATES **
   Searching for a Minimum

   Optimization Cycle:   8

                       Coordinates (Angstroms)
     ATOM                X               Y               Z
      1  F         2.8502468426    0.3638074733    0.0000000000
      2  F         0.2862976126    1.3842676260    0.0000000000
      3  H         1.9946398215   -1.4471611904    0.0000000000
      4  Br       -1.0613000295   -0.6603459347    0.0000000000
      5  C         1.7499832111   -0.4243637974    0.0000000000
      6  C         0.5361945728    0.0816295744    0.0000000000
   Point Group: cs    Number of degrees of freedom:     9


   Energy is  -2850.662446112

 Hessian Updated using BFGS Update

  9 Hessian modes will be used to form the next step
  Hessian Eigenvalues:
     0.100024    0.162008    0.202700    0.219916    0.249233    0.384691
     0.439312    0.504433    0.940878

 Minimum Search - Taking Simple RFO Step
 Searching for Lamda that Minimizes Along All modes
 Value Taken    Lamda =  -0.01824751
 Calculated Step too Large.  Step scaled by  0.806830
 Step Taken.  Stepsize is  0.300000

                             Maximum     Tolerance    Cnvgd?
         Gradient           0.043097      0.000300      NO
         Displacement       0.205467      0.001200      NO
         Energy change     -0.017029      0.000001      NO


 New Cartesian Coordinates Obtained by Inverse Iteration

 Displacement from previous Coordinates is:  0.266950
 ----------------------------------------------------------------
             Standard Nuclear Orientation (Angstroms)
    I     Atom           X                Y                Z
 ----------------------------------------------------------------
    1      F       2.8084058882     0.4075948706     0.0000000000
    2      F       0.3679981397     1.4113225227     0.0000000000
    3      H       1.9486569467    -1.4840445182     0.0000000000
    4      Br     -1.0522440041    -0.7275487247     0.0000000000
    5      C       1.7377834284    -0.4109163326     0.0000000000
    6      C       0.5454616322     0.1014259334     0.0000000000
 ----------------------------------------------------------------
 Molecular Point Group                 Cs    NOp =  2
 Largest Abelian Subgroup              Cs    NOp =  2
 Nuclear Repulsion Energy =   320.5792945153 hartrees
 There are       33 alpha and       33 beta electrons
 Applying Cartesian multipole field
    Component          Value
    ---------          -----
     (2,0,0)        1.00000E-11
     (0,2,0)        2.00000E-11
     (0,0,2)       -3.00000E-11
 Nucleus-field energy     =     0.0000000078 hartrees
 Requested basis set is 6-311++G(d,p)
 There are 48 shells and 143 basis functions
 A cutoff of  1.0D-11 yielded   1053 shell pairs
 There are      9690 function pairs (     10659 Cartesian)
 Smallest overlap matrix eigenvalue = 5.18E-05
 Guess MOs from SCF MO coefficient file

 -----------------------------------------------------------------------
  General SCF calculation program by
  Eric Jon Sundstrom, Paul Horn, Yuezhi Mao, Dmitri Zuev, Alec White,
  David Stuck, Shaama M.S., Shane Yost, Joonho Lee, David Small,
  Daniel Levine, Susi Lehtola, Hugh Burton, Evgeny Epifanovsky
 -----------------------------------------------------------------------
 Exchange:     0.2000 Hartree-Fock + 0.0800 Slater + 0.7200 B88
 Correlation:  0.1900 VWN1RPA + 0.8100 LYP
 Using SG-1 standard quadrature grid
 using 4 threads for integral computing
 -------------------------------------------------------
 OpenMP Integral computing Module                
 Release: version 2.0, May 2017, Q-Chem Inc. Pleasanton 
 -------------------------------------------------------
 -------------------------------------------------------
 OpenMP BLAS3 based DFT computing Module                
 Release: version 1.0, May 2013, Q-Chem Inc. Pittsburgh 
 -------------------------------------------------------
 A restricted SCF calculation will be
 performed using DIIS
 SCF converges when DIIS error is below 1.0e-08
 ---------------------------------------
  Cycle       Energy         DIIS error
 ---------------------------------------
    1   -2850.6677351336      1.06e-03  
    2   -2850.6712372303      3.14e-04  
    3   -2850.6712313172      3.40e-04  
    4   -2850.6714103651      7.13e-05  
    5   -2850.6714191417      1.72e-05  
    6   -2850.6714195547      6.22e-06  
    7   -2850.6714196147      1.91e-06  
    8   -2850.6714196205      7.74e-07  
    9   -2850.6714196216      1.35e-07  
   10   -2850.6714196216      4.70e-08  
   11   -2850.6714196217      9.87e-09  Convergence criterion met
 ---------------------------------------
 SCF time:   CPU 18.13s  wall 5.00s 
 SCF   energy in the final basis set =    -2850.6714196217
 Total energy in the final basis set =    -2850.6714196217

 --------------------------------------------------------------
             Orbital Energies (a.u.) and Symmetries
 --------------------------------------------------------------

 Alpha MOs, Restricted
 -- Occupied --                  
-482.87  -62.52  -56.34  -56.34  -56.34  -24.72  -24.71  -10.32
  1 A'    2 A'    3 A'    1 A"    4 A'    5 A'    6 A'    7 A'                 
-10.280  -8.730  -6.562  -6.548  -6.548  -2.673  -2.669  -2.669
  8 A'    9 A'   10 A'   11 A'    2 A"   12 A'   13 A'    3 A"                 
 -2.658  -2.658  -1.279  -1.250  -0.877  -0.784  -0.638  -0.580
 14 A'    4 A"   15 A'   16 A'   17 A'   18 A'   19 A'   20 A'                 
 -0.564  -0.521  -0.500  -0.477  -0.432  -0.408  -0.360  -0.331
 21 A'    5 A"   22 A'    6 A"   23 A'   24 A'    7 A"   25 A'                 
 -0.271
  8 A"                                                                         
 -- Virtual --                   
 -0.025  -0.015  -0.007   0.021   0.026   0.051   0.058   0.066
 26 A'    9 A"   27 A'   28 A'   29 A'   10 A"   30 A'   31 A'                 
  0.079   0.079   0.106   0.109   0.122   0.142   0.149   0.153
 11 A"   32 A'   33 A'   12 A"   34 A'   35 A'   36 A'   37 A'                 
  0.180   0.249   0.269   0.272   0.313   0.316   0.320   0.346
 38 A'   13 A"   39 A'   40 A'   41 A'   42 A'   14 A"   43 A'                 
  0.365   0.388   0.406   0.410   0.445   0.458   0.475   0.479
 44 A'   45 A'   15 A"   46 A'   47 A'   48 A'   16 A"   49 A'                 
  0.502   0.528   0.554   0.581   0.621   0.659   0.681   0.732
 50 A'   17 A"   18 A"   51 A'   52 A'   19 A"   53 A'   54 A'                 
  0.751   0.816   0.918   0.931   0.963   1.099   1.124   1.285
 55 A'   56 A'   57 A'   58 A'   59 A'   20 A"   21 A"   60 A'                 
  1.311   1.371   1.374   1.392   1.439   1.462   1.509   1.590
 22 A"   23 A"   61 A'   62 A'   63 A'   24 A"   64 A'   65 A'                 
  1.612   1.751   1.780   1.855   1.901   1.937   1.951   2.025
 66 A'   67 A'   25 A"   68 A'   69 A'   26 A"   70 A'   27 A"                 
  2.036   2.133   2.183   2.317   2.600   2.607   2.642   2.796
 71 A'   72 A'   73 A'   74 A'   28 A"   75 A'   76 A'   29 A"                 
  2.958   3.117   3.294   3.680   3.749   3.771   3.792   3.813
 77 A'   78 A'   79 A'   80 A'   30 A"   31 A"   81 A'   82 A'                 
  3.930   3.959   3.972   4.004   4.013   4.068   4.162   4.228
 32 A"   83 A'   33 A"   84 A'   34 A"   35 A"   85 A'   86 A'                 
  4.362   4.677   4.907   6.252   6.286   6.311   6.397   6.495
 87 A'   88 A'   89 A'   36 A"   37 A"   90 A'   91 A'   92 A'                 
  6.672   6.793   7.524   7.567   7.682  23.448  24.264  47.901
 93 A'   94 A'   38 A"   95 A'   96 A'   97 A'   98 A'   99 A'                 
 66.725  66.751 289.721 289.765 289.8971020.695
100 A'  101 A'   39 A"  102 A'  103 A'  104 A'                                 

 Beta MOs, Restricted
 -- Occupied --                  
-482.87  -62.52  -56.34  -56.34  -56.34  -24.72  -24.71  -10.32
  1 A'    2 A'    3 A'    1 A"    4 A'    5 A'    6 A'    7 A'                 
-10.280  -8.730  -6.562  -6.548  -6.548  -2.673  -2.669  -2.669
  8 A'    9 A'   10 A'   11 A'    2 A"   12 A'   13 A'    3 A"                 
 -2.658  -2.658  -1.279  -1.250  -0.877  -0.784  -0.638  -0.580
 14 A'    4 A"   15 A'   16 A'   17 A'   18 A'   19 A'   20 A'                 
 -0.564  -0.521  -0.500  -0.477  -0.432  -0.408  -0.360  -0.331
 21 A'    5 A"   22 A'    6 A"   23 A'   24 A'    7 A"   25 A'                 
 -0.271
  8 A"                                                                         
 -- Virtual --                   
 -0.025  -0.015  -0.007   0.021   0.026   0.051   0.058   0.066
 26 A'    9 A"   27 A'   28 A'   29 A'   10 A"   30 A'   31 A'                 
  0.079   0.079   0.106   0.109   0.122   0.142   0.149   0.153
 11 A"   32 A'   33 A'   12 A"   34 A'   35 A'   36 A'   37 A'                 
  0.180   0.249   0.269   0.272   0.313   0.316   0.320   0.346
 38 A'   13 A"   39 A'   40 A'   41 A'   42 A'   14 A"   43 A'                 
  0.365   0.388   0.406   0.410   0.445   0.458   0.475   0.479
 44 A'   45 A'   15 A"   46 A'   47 A'   48 A'   16 A"   49 A'                 
  0.502   0.528   0.554   0.581   0.621   0.659   0.681   0.732
 50 A'   17 A"   18 A"   51 A'   52 A'   19 A"   53 A'   54 A'                 
  0.751   0.816   0.918   0.931   0.963   1.099   1.124   1.285
 55 A'   56 A'   57 A'   58 A'   59 A'   20 A"   21 A"   60 A'                 
  1.311   1.371   1.374   1.392   1.439   1.462   1.509   1.590
 22 A"   23 A"   61 A'   62 A'   63 A'   24 A"   64 A'   65 A'                 
  1.612   1.751   1.780   1.855   1.901   1.937   1.951   2.025
 66 A'   67 A'   25 A"   68 A'   69 A'   26 A"   70 A'   27 A"                 
  2.036   2.133   2.183   2.317   2.600   2.607   2.642   2.796
 71 A'   72 A'   73 A'   74 A'   28 A"   75 A'   76 A'   29 A"                 
  2.958   3.117   3.294   3.680   3.749   3.771   3.792   3.813
 77 A'   78 A'   79 A'   80 A'   30 A"   31 A"   81 A'   82 A'                 
  3.930   3.959   3.972   4.004   4.013   4.068   4.162   4.228
 32 A"   83 A'   33 A"   84 A'   34 A"   35 A"   85 A'   86 A'                 
  4.362   4.677   4.907   6.252   6.286   6.311   6.397   6.495
 87 A'   88 A'   89 A'   36 A"   37 A"   90 A'   91 A'   92 A'                 
  6.672   6.793   7.524   7.567   7.682  23.448  24.264  47.901
 93 A'   94 A'   38 A"   95 A'   96 A'   97 A'   98 A'   99 A'                 
 66.725  66.751 289.721 289.765 289.8971020.695
100 A'  101 A'   39 A"  102 A'  103 A'  104 A'                                 
 --------------------------------------------------------------

          Ground-State Mulliken Net Atomic Charges

     Atom                 Charge (a.u.)
  ----------------------------------------
      1 F                    -0.126927
      2 F                    -0.063601
      3 H                     0.184270
      4 Br                    0.010135
      5 C                     0.022111
      6 C                    -0.025989
  ----------------------------------------
  Sum of atomic charges =     0.000000

 -----------------------------------------------------------------
                    Cartesian Multipole Moments
 -----------------------------------------------------------------
    Charge (ESU x 10^10)
                 0.0000
    Dipole Moment (Debye)
         X      -0.5170      Y      -1.9466      Z      -0.0000
       Tot       2.0141
    Quadrupole Moments (Debye-Ang)
        XX     -40.7764     XY      -2.6693     YY     -39.5387
        XZ       0.0000     YZ       0.0000     ZZ     -40.0319
    Octopole Moments (Debye-Ang^2)
       XXX     -46.4074    XXY      -3.2155    XYY      -8.6589
       YYY      16.2666    XXZ      -0.0000    XYZ       0.0000
       YYZ      -0.0000    XZZ      -9.9385    YZZ       8.0009
       ZZZ      -0.0000
    Hexadecapole Moments (Debye-Ang^3)
      XXXX    -547.5757   XXXY     -59.9044   XXYY    -106.1264
      XYYY     -54.8763   YYYY    -175.3924   XXXZ      -0.0000
      XXYZ      -0.0000   XYYZ      -0.0000   YYYZ      -0.0000
      XXZZ     -94.6881   XYZZ     -16.3173   YYZZ     -37.1563
      XZZZ       0.0000   YZZZ       0.0000   ZZZZ     -42.2393
 -----------------------------------------------------------------
 Calculating analytic gradient of the SCF energy
 Gradient of SCF Energy
            1           2           3           4           5           6
    1  -0.0014265  -0.0056816  -0.0005153   0.0342052  -0.0332059   0.0066242
    2   0.0038973  -0.0231717  -0.0102128   0.0300251   0.0254040  -0.0259419
    3  -0.0000000   0.0000000   0.0000000  -0.0000000   0.0000000  -0.0000000
 Max gradient component =       3.421E-02
 RMS gradient           =       1.704E-02
 Gradient time:  CPU 5.50 s  wall 1.47 s
 Geometry Optimization Parameters
   NAtoms,    NIC,     NZ,  NCons,   NDum,   NFix, NCnnct, MaxDiis
        6      32       0       0       0       0       0       0

 Cartesian Hessian Update
 Hessian Updated using BFGS Update


** GEOMETRY OPTIMIZATION IN DELOCALIZED INTERNAL COORDINATES **
   Searching for a Minimum

   Optimization Cycle:   9

                       Coordinates (Angstroms)
     ATOM                X               Y               Z
      1  F         2.8084058882    0.4075948706    0.0000000000
      2  F         0.3679981397    1.4113225227    0.0000000000
      3  H         1.9486569467   -1.4840445182    0.0000000000
      4  Br       -1.0522440041   -0.7275487247    0.0000000000
      5  C         1.7377834284   -0.4109163326    0.0000000000
      6  C         0.5454616322    0.1014259334    0.0000000000
   Point Group: cs    Number of degrees of freedom:     9


   Energy is  -2850.671419622

 Hessian Updated using BFGS Update

  9 Hessian modes will be used to form the next step
  Hessian Eigenvalues:
     0.071408    0.164026    0.219787    0.248352    0.325006    0.386412
     0.437672    0.539515    0.839256

 Minimum Search - Taking Simple RFO Step
 Searching for Lamda that Minimizes Along All modes
 Value Taken    Lamda =  -0.01105432
 Calculated Step too Large.  Step scaled by  0.967545
 Step Taken.  Stepsize is  0.300000

                             Maximum     Tolerance    Cnvgd?
         Gradient           0.034943      0.000300      NO
         Displacement       0.264413      0.001200      NO
         Energy change     -0.008974      0.000001      NO


 New Cartesian Coordinates Obtained by Inverse Iteration

 Displacement from previous Coordinates is:  0.213697
 ----------------------------------------------------------------
             Standard Nuclear Orientation (Angstroms)
    I     Atom           X                Y                Z
 ----------------------------------------------------------------
    1      F       2.8241198789     0.3867200307     0.0000000000
    2      F       0.3960810048     1.4581475261     0.0000000000
    3      H       1.9171451376    -1.4640349672     0.0000000000
    4      Br     -1.0565135193    -0.8041155123     0.0000000000
    5      C       1.7498305448    -0.4160316299     0.0000000000
    6      C       0.5253989842     0.1371483039     0.0000000000
 ----------------------------------------------------------------
 Molecular Point Group                 Cs    NOp =  2
 Largest Abelian Subgroup              Cs    NOp =  2
 Nuclear Repulsion Energy =   314.8719318531 hartrees
 There are       33 alpha and       33 beta electrons
 Applying Cartesian multipole field
    Component          Value
    ---------          -----
     (2,0,0)        1.00000E-11
     (0,2,0)        2.00000E-11
     (0,0,2)       -3.00000E-11
 Nucleus-field energy     =     0.0000000082 hartrees
 Requested basis set is 6-311++G(d,p)
 There are 48 shells and 143 basis functions
 A cutoff of  1.0D-11 yielded   1046 shell pairs
 There are      9622 function pairs (     10577 Cartesian)
 Smallest overlap matrix eigenvalue = 7.67E-05
 Guess MOs from SCF MO coefficient file

 -----------------------------------------------------------------------
  General SCF calculation program by
  Eric Jon Sundstrom, Paul Horn, Yuezhi Mao, Dmitri Zuev, Alec White,
  David Stuck, Shaama M.S., Shane Yost, Joonho Lee, David Small,
  Daniel Levine, Susi Lehtola, Hugh Burton, Evgeny Epifanovsky
 -----------------------------------------------------------------------
 Exchange:     0.2000 Hartree-Fock + 0.0800 Slater + 0.7200 B88
 Correlation:  0.1900 VWN1RPA + 0.8100 LYP
 Using SG-1 standard quadrature grid
 using 4 threads for integral computing
 -------------------------------------------------------
 OpenMP Integral computing Module                
 Release: version 2.0, May 2017, Q-Chem Inc. Pleasanton 
 -------------------------------------------------------
 -------------------------------------------------------
 OpenMP BLAS3 based DFT computing Module                
 Release: version 1.0, May 2013, Q-Chem Inc. Pittsburgh 
 -------------------------------------------------------
 A restricted SCF calculation will be
 performed using DIIS
 SCF converges when DIIS error is below 1.0e-08
 ---------------------------------------
  Cycle       Energy         DIIS error
 ---------------------------------------
    1   -2850.6724063333      1.08e-03  
    2   -2850.6755690136      5.30e-04  
    3   -2850.6754493438      5.81e-04  
    4   -2850.6761751086      9.57e-05  
    5   -2850.6761934966      3.69e-05  
    6   -2850.6761960897      9.25e-06  
    7   -2850.6761962487      3.10e-06  
    8   -2850.6761962644      7.16e-07  
    9   -2850.6761962650      1.82e-07  
   10   -2850.6761962651      7.25e-08  
   11   -2850.6761962651      1.57e-08  
   12   -2850.6761962651      2.48e-09  Convergence criterion met
 ---------------------------------------
 SCF time:   CPU 19.55s  wall 6.00s 
 SCF   energy in the final basis set =    -2850.6761962651
 Total energy in the final basis set =    -2850.6761962651

 --------------------------------------------------------------
             Orbital Energies (a.u.) and Symmetries
 --------------------------------------------------------------

 Alpha MOs, Restricted
 -- Occupied --                  
-482.87  -62.52  -56.34  -56.34  -56.34  -24.73  -24.72  -10.33
  1 A'    2 A'    3 A'    4 A'    1 A"    5 A'    6 A'    7 A'                 
-10.283  -8.731  -6.563  -6.549  -6.549  -2.673  -2.669  -2.669
  8 A'    9 A'   10 A'   11 A'    2 A"   12 A'   13 A'    3 A"                 
 -2.658  -2.658  -1.278  -1.254  -0.868  -0.774  -0.642  -0.578
 14 A'    4 A"   15 A'   16 A'   17 A'   18 A'   19 A'   20 A'                 
 -0.565  -0.518  -0.504  -0.480  -0.436  -0.406  -0.357  -0.333
 21 A'    5 A"   22 A'    6 A"   23 A'   24 A'    7 A"   25 A'                 
 -0.267
  8 A"                                                                         
 -- Virtual --                   
 -0.029  -0.024  -0.010   0.020   0.026   0.050   0.060   0.064
 26 A'    9 A"   27 A'   28 A'   29 A'   10 A"   30 A'   31 A'                 
  0.080   0.081   0.105   0.106   0.122   0.140   0.147   0.150
 11 A"   32 A'   33 A'   12 A"   34 A'   35 A'   36 A'   37 A'                 
  0.182   0.250   0.267   0.272   0.308   0.314   0.321   0.343
 38 A'   13 A"   39 A'   40 A'   41 A'   42 A'   14 A"   43 A'                 
  0.361   0.387   0.407   0.407   0.436   0.453   0.471   0.474
 44 A'   45 A'   15 A"   46 A'   47 A'   48 A'   49 A'   16 A"                 
  0.500   0.524   0.554   0.578   0.614   0.659   0.676   0.712
 50 A'   17 A"   18 A"   51 A'   52 A'   19 A"   53 A'   54 A'                 
  0.750   0.814   0.902   0.924   0.955   1.088   1.121   1.286
 55 A'   56 A'   57 A'   58 A'   59 A'   20 A"   21 A"   60 A'                 
  1.302   1.369   1.379   1.401   1.439   1.459   1.508   1.580
 22 A"   23 A"   61 A'   62 A'   63 A'   24 A"   64 A'   65 A'                 
  1.595   1.751   1.776   1.844   1.894   1.912   1.932   2.012
 66 A'   67 A'   25 A"   68 A'   69 A'   70 A'   26 A"   27 A"                 
  2.037   2.106   2.176   2.315   2.594   2.600   2.629   2.784
 71 A'   72 A'   73 A'   74 A'   28 A"   75 A'   76 A'   29 A"                 
  2.965   3.087   3.280   3.696   3.746   3.767   3.798   3.816
 77 A'   78 A'   79 A'   80 A'   30 A"   31 A"   81 A'   82 A'                 
  3.930   3.955   3.972   4.001   4.004   4.061   4.153   4.214
 32 A"   83 A'   33 A"   84 A'   34 A"   35 A"   85 A'   86 A'                 
  4.359   4.676   4.898   6.250   6.282   6.308   6.392   6.486
 87 A'   88 A'   89 A'   36 A"   37 A"   90 A'   91 A'   92 A'                 
  6.655   6.784   7.524   7.563   7.664  23.485  24.085  47.880
 93 A'   94 A'   38 A"   95 A'   96 A'   97 A'   98 A'   99 A'                 
 66.720  66.746 289.719 289.759 289.8841020.668
100 A'  101 A'   39 A"  102 A'  103 A'  104 A'                                 

 Beta MOs, Restricted
 -- Occupied --                  
-482.87  -62.52  -56.34  -56.34  -56.34  -24.73  -24.72  -10.33
  1 A'    2 A'    3 A'    4 A'    1 A"    5 A'    6 A'    7 A'                 
-10.283  -8.731  -6.563  -6.549  -6.549  -2.673  -2.669  -2.669
  8 A'    9 A'   10 A'   11 A'    2 A"   12 A'   13 A'    3 A"                 
 -2.658  -2.658  -1.278  -1.254  -0.868  -0.774  -0.642  -0.578
 14 A'    4 A"   15 A'   16 A'   17 A'   18 A'   19 A'   20 A'                 
 -0.565  -0.518  -0.504  -0.480  -0.436  -0.406  -0.357  -0.333
 21 A'    5 A"   22 A'    6 A"   23 A'   24 A'    7 A"   25 A'                 
 -0.267
  8 A"                                                                         
 -- Virtual --                   
 -0.029  -0.024  -0.010   0.020   0.026   0.050   0.060   0.064
 26 A'    9 A"   27 A'   28 A'   29 A'   10 A"   30 A'   31 A'                 
  0.080   0.081   0.105   0.106   0.122   0.140   0.147   0.150
 11 A"   32 A'   33 A'   12 A"   34 A'   35 A'   36 A'   37 A'                 
  0.182   0.250   0.267   0.272   0.308   0.314   0.321   0.343
 38 A'   13 A"   39 A'   40 A'   41 A'   42 A'   14 A"   43 A'                 
  0.361   0.387   0.407   0.407   0.436   0.453   0.471   0.474
 44 A'   45 A'   15 A"   46 A'   47 A'   48 A'   49 A'   16 A"                 
  0.500   0.524   0.554   0.578   0.614   0.659   0.676   0.712
 50 A'   17 A"   18 A"   51 A'   52 A'   19 A"   53 A'   54 A'                 
  0.750   0.814   0.902   0.924   0.955   1.088   1.121   1.286
 55 A'   56 A'   57 A'   58 A'   59 A'   20 A"   21 A"   60 A'                 
  1.302   1.369   1.379   1.401   1.439   1.459   1.508   1.580
 22 A"   23 A"   61 A'   62 A'   63 A'   24 A"   64 A'   65 A'                 
  1.595   1.751   1.776   1.844   1.894   1.912   1.932   2.012
 66 A'   67 A'   25 A"   68 A'   69 A'   70 A'   26 A"   27 A"                 
  2.037   2.106   2.176   2.315   2.594   2.600   2.629   2.784
 71 A'   72 A'   73 A'   74 A'   28 A"   75 A'   76 A'   29 A"                 
  2.965   3.087   3.280   3.696   3.746   3.767   3.798   3.816
 77 A'   78 A'   79 A'   80 A'   30 A"   31 A"   81 A'   82 A'                 
  3.930   3.955   3.972   4.001   4.004   4.061   4.153   4.214
 32 A"   83 A'   33 A"   84 A'   34 A"   35 A"   85 A'   86 A'                 
  4.359   4.676   4.898   6.250   6.282   6.308   6.392   6.486
 87 A'   88 A'   89 A'   36 A"   37 A"   90 A'   91 A'   92 A'                 
  6.655   6.784   7.524   7.563   7.664  23.485  24.085  47.880
 93 A'   94 A'   38 A"   95 A'   96 A'   97 A'   98 A'   99 A'                 
 66.720  66.746 289.719 289.759 289.8841020.668
100 A'  101 A'   39 A"  102 A'  103 A'  104 A'                                 
 --------------------------------------------------------------

          Ground-State Mulliken Net Atomic Charges

     Atom                 Charge (a.u.)
  ----------------------------------------
      1 F                    -0.119186
      2 F                    -0.067334
      3 H                     0.183636
      4 Br                    0.008658
      5 C                    -0.007911
      6 C                     0.002136
  ----------------------------------------
  Sum of atomic charges =     0.000000

 -----------------------------------------------------------------
                    Cartesian Multipole Moments
 -----------------------------------------------------------------
    Charge (ESU x 10^10)
                 0.0000
    Dipole Moment (Debye)
         X      -0.4955      Y      -1.9220      Z       0.0000
       Tot       1.9848
    Quadrupole Moments (Debye-Ang)
        XX     -40.8997     XY      -2.4168     YY     -39.3847
        XZ       0.0000     YZ      -0.0000     ZZ     -40.2319
    Octopole Moments (Debye-Ang^2)
       XXX     -45.8530    XXY      -2.1711    XYY      -9.3203
       YYY      19.0077    XXZ       0.0000    XYZ       0.0000
       YYZ       0.0000    XZZ     -10.0297    YZZ       9.1346
       ZZZ       0.0000
    Hexadecapole Moments (Debye-Ang^3)
      XXXX    -553.0403   XXXY     -63.4736   XXYY    -108.5306
      XYYY     -58.1041   YYYY    -190.5696   XXXZ       0.0000
      XXYZ      -0.0000   XYYZ      -0.0000   YYYZ      -0.0000
      XXZZ     -95.5277   XYZZ     -17.9926   YYZZ     -39.8969
      XZZZ       0.0000   YZZZ      -0.0000   ZZZZ     -42.8447
 -----------------------------------------------------------------
 Calculating analytic gradient of the SCF energy
 Gradient of SCF Energy
            1           2           3           4           5           6
    1  -0.0037892   0.0036150  -0.0062565   0.0154163   0.0238466  -0.0328322
    2   0.0033339  -0.0073107   0.0120938   0.0097024  -0.0195433   0.0017238
    3  -0.0000000  -0.0000000   0.0000000  -0.0000000  -0.0000000   0.0000000
 Max gradient component =       3.283E-02
 RMS gradient           =       1.211E-02
 Gradient time:  CPU 5.45 s  wall 1.47 s
 Geometry Optimization Parameters
   NAtoms,    NIC,     NZ,  NCons,   NDum,   NFix, NCnnct, MaxDiis
        6      32       0       0       0       0       0       0

 Cartesian Hessian Update
 Hessian Updated using BFGS Update


** GEOMETRY OPTIMIZATION IN DELOCALIZED INTERNAL COORDINATES **
   Searching for a Minimum

   Optimization Cycle:  10

                       Coordinates (Angstroms)
     ATOM                X               Y               Z
      1  F         2.8241198789    0.3867200307    0.0000000000
      2  F         0.3960810048    1.4581475261    0.0000000000
      3  H         1.9171451376   -1.4640349672    0.0000000000
      4  Br       -1.0565135193   -0.8041155123    0.0000000000
      5  C         1.7498305448   -0.4160316299    0.0000000000
      6  C         0.5253989842    0.1371483039    0.0000000000
   Point Group: cs    Number of degrees of freedom:     9


   Energy is  -2850.676196265

 Hessian Updated using BFGS Update

  9 Hessian modes will be used to form the next step
  Hessian Eigenvalues:
     0.070851    0.165547    0.224713    0.247017    0.369660    0.387926
     0.437469    0.629419    0.760332

 Minimum Search - Taking Simple RFO Step
 Searching for Lamda that Minimizes Along All modes
 Value Taken    Lamda =  -0.00199274
 Step Taken.  Stepsize is  0.092134

                             Maximum     Tolerance    Cnvgd?
         Gradient           0.024428      0.000300      NO
         Displacement       0.056181      0.001200      NO
         Energy change     -0.004777      0.000001      NO


 New Cartesian Coordinates Obtained by Inverse Iteration

 Displacement from previous Coordinates is:  0.097890
 ----------------------------------------------------------------
             Standard Nuclear Orientation (Angstroms)
    I     Atom           X                Y                Z
 ----------------------------------------------------------------
    1      F       2.8372926193     0.3636931040     0.0000000000
    2      F       0.3848211154     1.4798965567     0.0000000000
    3      H       1.9103192143    -1.4665402271     0.0000000000
    4      Br     -1.0448153047    -0.8287656816     0.0000000000
    5      C       1.7378113464    -0.4035982645     0.0000000000
    6      C       0.5306330404     0.1531482637     0.0000000000
 ----------------------------------------------------------------
 Molecular Point Group                 Cs    NOp =  2
 Largest Abelian Subgroup              Cs    NOp =  2
 Nuclear Repulsion Energy =   313.7140430423 hartrees
 There are       33 alpha and       33 beta electrons
 Applying Cartesian multipole field
    Component          Value
    ---------          -----
     (2,0,0)        1.00000E-11
     (0,2,0)        2.00000E-11
     (0,0,2)       -3.00000E-11
 Nucleus-field energy     =     0.0000000083 hartrees
 Requested basis set is 6-311++G(d,p)
 There are 48 shells and 143 basis functions
 A cutoff of  1.0D-11 yielded   1045 shell pairs
 There are      9602 function pairs (     10553 Cartesian)
 Smallest overlap matrix eigenvalue = 7.54E-05
 Guess MOs from SCF MO coefficient file

 -----------------------------------------------------------------------
  General SCF calculation program by
  Eric Jon Sundstrom, Paul Horn, Yuezhi Mao, Dmitri Zuev, Alec White,
  David Stuck, Shaama M.S., Shane Yost, Joonho Lee, David Small,
  Daniel Levine, Susi Lehtola, Hugh Burton, Evgeny Epifanovsky
 -----------------------------------------------------------------------
 Exchange:     0.2000 Hartree-Fock + 0.0800 Slater + 0.7200 B88
 Correlation:  0.1900 VWN1RPA + 0.8100 LYP
 Using SG-1 standard quadrature grid
 using 4 threads for integral computing
 -------------------------------------------------------
 OpenMP Integral computing Module                
 Release: version 2.0, May 2017, Q-Chem Inc. Pleasanton 
 -------------------------------------------------------
 -------------------------------------------------------
 OpenMP BLAS3 based DFT computing Module                
 Release: version 1.0, May 2013, Q-Chem Inc. Pittsburgh 
 -------------------------------------------------------
 A restricted SCF calculation will be
 performed using DIIS
 SCF converges when DIIS error is below 1.0e-08
 ---------------------------------------
  Cycle       Energy         DIIS error
 ---------------------------------------
    1   -2850.6765266172      5.02e-04  
    2   -2850.6774174239      1.12e-04  
    3   -2850.6774118319      1.38e-04  
    4   -2850.6774390000      2.47e-05  
    5   -2850.6774398480      8.82e-06  
    6   -2850.6774400257      3.08e-06  
    7   -2850.6774400490      4.33e-07  
    8   -2850.6774400493      2.78e-07  
    9   -2850.6774400494      3.63e-08  
   10   -2850.6774400494      1.24e-08  
   11   -2850.6774400494      1.73e-09  Convergence criterion met
 ---------------------------------------
 SCF time:   CPU 17.89s  wall 5.00s 
 SCF   energy in the final basis set =    -2850.6774400494
 Total energy in the final basis set =    -2850.6774400494

 --------------------------------------------------------------
             Orbital Energies (a.u.) and Symmetries
 --------------------------------------------------------------

 Alpha MOs, Restricted
 -- Occupied --                  
-482.87  -62.52  -56.34  -56.34  -56.34  -24.73  -24.72  -10.33
  1 A'    2 A'    3 A'    4 A'    1 A"    5 A'    6 A'    7 A'                 
-10.284  -8.730  -6.562  -6.548  -6.548  -2.673  -2.669  -2.669
  8 A'    9 A'   10 A'   11 A'    2 A"   12 A'   13 A'    3 A"                 
 -2.658  -2.657  -1.276  -1.254  -0.868  -0.776  -0.641  -0.580
 14 A'    4 A"   15 A'   16 A'   17 A'   18 A'   19 A'   20 A'                 
 -0.564  -0.518  -0.502  -0.480  -0.434  -0.407  -0.357  -0.332
 21 A'    5 A"   22 A'    6 A"   23 A'   24 A'    7 A"   25 A'                 
 -0.270
  8 A"                                                                         
 -- Virtual --                   
 -0.033  -0.022  -0.011   0.019   0.026   0.050   0.060   0.063
 26 A'    9 A"   27 A'   28 A'   29 A'   10 A"   30 A'   31 A'                 
  0.079   0.080   0.103   0.106   0.122   0.139   0.146   0.148
 32 A'   11 A"   33 A'   12 A"   34 A'   35 A'   36 A'   37 A'                 
  0.183   0.251   0.268   0.273   0.310   0.311   0.320   0.343
 38 A'   13 A"   39 A'   40 A'   41 A'   42 A'   14 A"   43 A'                 
  0.363   0.387   0.407   0.408   0.434   0.447   0.470   0.472
 44 A'   45 A'   46 A'   15 A"   47 A'   48 A'   49 A'   16 A"                 
  0.499   0.523   0.556   0.575   0.612   0.659   0.675   0.717
 50 A'   17 A"   18 A"   51 A'   52 A'   19 A"   53 A'   54 A'                 
  0.750   0.816   0.898   0.922   0.950   1.085   1.121   1.293
 55 A'   56 A'   57 A'   58 A'   59 A'   20 A"   21 A"   60 A'                 
  1.300   1.370   1.384   1.398   1.434   1.459   1.505   1.579
 22 A"   23 A"   61 A'   62 A'   63 A'   24 A"   64 A'   65 A'                 
  1.594   1.750   1.775   1.841   1.896   1.909   1.934   2.011
 66 A'   67 A'   25 A"   68 A'   69 A'   70 A'   26 A"   27 A"                 
  2.037   2.123   2.175   2.299   2.594   2.607   2.621   2.786
 71 A'   72 A'   73 A'   74 A'   28 A"   75 A'   76 A'   29 A"                 
  2.960   3.098   3.271   3.685   3.745   3.767   3.791   3.808
 77 A'   78 A'   79 A'   80 A'   30 A"   31 A"   81 A'   82 A'                 
  3.927   3.951   3.973   4.001   4.003   4.059   4.151   4.208
 32 A"   83 A'   33 A"   34 A"   84 A'   35 A"   85 A'   86 A'                 
  4.358   4.675   4.894   6.251   6.281   6.316   6.386   6.481
 87 A'   88 A'   89 A'   36 A"   37 A"   90 A'   91 A'   92 A'                 
  6.649   6.780   7.524   7.563   7.660  23.463  24.132  47.875
 93 A'   94 A'   38 A"   95 A'   96 A'   97 A'   98 A'   99 A'                 
 66.719  66.745 289.720 289.758 289.8811020.663
100 A'  101 A'   39 A"  102 A'  103 A'  104 A'                                 

 Beta MOs, Restricted
 -- Occupied --                  
-482.87  -62.52  -56.34  -56.34  -56.34  -24.73  -24.72  -10.33
  1 A'    2 A'    3 A'    4 A'    1 A"    5 A'    6 A'    7 A'                 
-10.284  -8.730  -6.562  -6.548  -6.548  -2.673  -2.669  -2.669
  8 A'    9 A'   10 A'   11 A'    2 A"   12 A'   13 A'    3 A"                 
 -2.658  -2.657  -1.276  -1.254  -0.868  -0.776  -0.641  -0.580
 14 A'    4 A"   15 A'   16 A'   17 A'   18 A'   19 A'   20 A'                 
 -0.564  -0.518  -0.502  -0.480  -0.434  -0.407  -0.357  -0.332
 21 A'    5 A"   22 A'    6 A"   23 A'   24 A'    7 A"   25 A'                 
 -0.270
  8 A"                                                                         
 -- Virtual --                   
 -0.033  -0.022  -0.011   0.019   0.026   0.050   0.060   0.063
 26 A'    9 A"   27 A'   28 A'   29 A'   10 A"   30 A'   31 A'                 
  0.079   0.080   0.103   0.106   0.122   0.139   0.146   0.148
 32 A'   11 A"   33 A'   12 A"   34 A'   35 A'   36 A'   37 A'                 
  0.183   0.251   0.268   0.273   0.310   0.311   0.320   0.343
 38 A'   13 A"   39 A'   40 A'   41 A'   42 A'   14 A"   43 A'                 
  0.363   0.387   0.407   0.408   0.434   0.447   0.470   0.472
 44 A'   45 A'   46 A'   15 A"   47 A'   48 A'   49 A'   16 A"                 
  0.499   0.523   0.556   0.575   0.612   0.659   0.675   0.717
 50 A'   17 A"   18 A"   51 A'   52 A'   19 A"   53 A'   54 A'                 
  0.750   0.816   0.898   0.922   0.950   1.085   1.121   1.293
 55 A'   56 A'   57 A'   58 A'   59 A'   20 A"   21 A"   60 A'                 
  1.300   1.370   1.384   1.398   1.434   1.459   1.505   1.579
 22 A"   23 A"   61 A'   62 A'   63 A'   24 A"   64 A'   65 A'                 
  1.594   1.750   1.775   1.841   1.896   1.909   1.934   2.011
 66 A'   67 A'   25 A"   68 A'   69 A'   70 A'   26 A"   27 A"                 
  2.037   2.123   2.175   2.299   2.594   2.607   2.621   2.786
 71 A'   72 A'   73 A'   74 A'   28 A"   75 A'   76 A'   29 A"                 
  2.960   3.098   3.271   3.685   3.745   3.767   3.791   3.808
 77 A'   78 A'   79 A'   80 A'   30 A"   31 A"   81 A'   82 A'                 
  3.927   3.951   3.973   4.001   4.003   4.059   4.151   4.208
 32 A"   83 A'   33 A"   34 A"   84 A'   35 A"   85 A'   86 A'                 
  4.358   4.675   4.894   6.251   6.281   6.316   6.386   6.481
 87 A'   88 A'   89 A'   36 A"   37 A"   90 A'   91 A'   92 A'                 
  6.649   6.780   7.524   7.563   7.660  23.463  24.132  47.875
 93 A'   94 A'   38 A"   95 A'   96 A'   97 A'   98 A'   99 A'                 
 66.719  66.745 289.720 289.758 289.8811020.663
100 A'  101 A'   39 A"  102 A'  103 A'  104 A'                                 
 --------------------------------------------------------------

          Ground-State Mulliken Net Atomic Charges

     Atom                 Charge (a.u.)
  ----------------------------------------
      1 F                    -0.118583
      2 F                    -0.076117
      3 H                     0.186181
      4 Br                    0.004263
      5 C                    -0.011004
      6 C                     0.015261
  ----------------------------------------
  Sum of atomic charges =     0.000000

 -----------------------------------------------------------------
                    Cartesian Multipole Moments
 -----------------------------------------------------------------
    Charge (ESU x 10^10)
                 0.0000
    Dipole Moment (Debye)
         X      -0.4437      Y      -1.9057      Z      -0.0000
       Tot       1.9566
    Quadrupole Moments (Debye-Ang)
        XX     -41.0125     XY      -2.3294     YY     -39.3778
        XZ       0.0000     YZ       0.0000     ZZ     -40.2336
    Octopole Moments (Debye-Ang^2)
       XXX     -46.4357    XXY      -1.7388    XYY      -9.5651
       YYY      19.7135    XXZ      -0.0000    XYZ      -0.0000
       YYZ      -0.0000    XZZ     -10.1123    YZZ       9.4443
       ZZZ      -0.0000
    Hexadecapole Moments (Debye-Ang^3)
      XXXX    -553.1176   XXXY     -63.4883   XXYY    -108.7597
      XYYY     -58.2474   YYYY    -196.1968   XXXZ       0.0000
      XXYZ       0.0000   XYYZ       0.0000   YYYZ       0.0000
      XXZZ     -95.1303   XYZZ     -18.2058   YYZZ     -40.8745
      XZZZ       0.0000   YZZZ       0.0000   ZZZZ     -42.7916
 -----------------------------------------------------------------
 Calculating analytic gradient of the SCF energy
 Gradient of SCF Energy
            1           2           3           4           5           6
    1  -0.0024839   0.0026007  -0.0013792   0.0105580   0.0044807  -0.0137764
    2   0.0000626   0.0003744   0.0012552   0.0048421  -0.0015456  -0.0049887
    3   0.0000000   0.0000000   0.0000000  -0.0000000  -0.0000000  -0.0000000
 Max gradient component =       1.378E-02
 RMS gradient           =       4.646E-03
 Gradient time:  CPU 5.42 s  wall 1.45 s
 Geometry Optimization Parameters
   NAtoms,    NIC,     NZ,  NCons,   NDum,   NFix, NCnnct, MaxDiis
        6      32       0       0       0       0       0       0

 Cartesian Hessian Update
 Hessian Updated using BFGS Update


** GEOMETRY OPTIMIZATION IN DELOCALIZED INTERNAL COORDINATES **
   Searching for a Minimum

   Optimization Cycle:  11

                       Coordinates (Angstroms)
     ATOM                X               Y               Z
      1  F         2.8372926193    0.3636931040    0.0000000000
      2  F         0.3848211154    1.4798965567    0.0000000000
      3  H         1.9103192143   -1.4665402271    0.0000000000
      4  Br       -1.0448153047   -0.8287656816    0.0000000000
      5  C         1.7378113464   -0.4035982645    0.0000000000
      6  C         0.5306330404    0.1531482637    0.0000000000
   Point Group: cs    Number of degrees of freedom:     9


   Energy is  -2850.677440049

 Hessian Updated using BFGS Update

  9 Hessian modes will be used to form the next step
  Hessian Eigenvalues:
     0.068674    0.159775    0.211032    0.240911    0.371097    0.395020
     0.438702    0.522151    0.789176

 Minimum Search - Taking Simple RFO Step
 Searching for Lamda that Minimizes Along All modes
 Value Taken    Lamda =  -0.00038509
 Step Taken.  Stepsize is  0.039905

                             Maximum     Tolerance    Cnvgd?
         Gradient           0.007095      0.000300      NO
         Displacement       0.024153      0.001200      NO
         Energy change     -0.001244      0.000001      NO


 New Cartesian Coordinates Obtained by Inverse Iteration

 Displacement from previous Coordinates is:  0.038987
 ----------------------------------------------------------------
             Standard Nuclear Orientation (Angstroms)
    I     Atom           X                Y                Z
 ----------------------------------------------------------------
    1      F       2.8474110476     0.3541221737     0.0000000000
    2      F       0.3782092195     1.4848968588     0.0000000000
    3      H       1.9098191861    -1.4645056396     0.0000000000
    4      Br     -1.0483324431    -0.8372226644     0.0000000000
    5      C       1.7355692855    -0.3990039248     0.0000000000
    6      C       0.5333857354     0.1595469474     0.0000000000
 ----------------------------------------------------------------
 Molecular Point Group                 Cs    NOp =  2
 Largest Abelian Subgroup              Cs    NOp =  2
 Nuclear Repulsion Energy =   312.7304723492 hartrees
 There are       33 alpha and       33 beta electrons
 Applying Cartesian multipole field
    Component          Value
    ---------          -----
     (2,0,0)        1.00000E-11
     (0,2,0)        2.00000E-11
     (0,0,2)       -3.00000E-11
 Nucleus-field energy     =     0.0000000083 hartrees
 Requested basis set is 6-311++G(d,p)
 There are 48 shells and 143 basis functions
 A cutoff of  1.0D-11 yielded   1045 shell pairs
 There are      9602 function pairs (     10553 Cartesian)
 Smallest overlap matrix eigenvalue = 7.49E-05
 Guess MOs from SCF MO coefficient file

 -----------------------------------------------------------------------
  General SCF calculation program by
  Eric Jon Sundstrom, Paul Horn, Yuezhi Mao, Dmitri Zuev, Alec White,
  David Stuck, Shaama M.S., Shane Yost, Joonho Lee, David Small,
  Daniel Levine, Susi Lehtola, Hugh Burton, Evgeny Epifanovsky
 -----------------------------------------------------------------------
 Exchange:     0.2000 Hartree-Fock + 0.0800 Slater + 0.7200 B88
 Correlation:  0.1900 VWN1RPA + 0.8100 LYP
 Using SG-1 standard quadrature grid
 using 4 threads for integral computing
 -------------------------------------------------------
 OpenMP Integral computing Module                
 Release: version 2.0, May 2017, Q-Chem Inc. Pleasanton 
 -------------------------------------------------------
 -------------------------------------------------------
 OpenMP BLAS3 based DFT computing Module                
 Release: version 1.0, May 2013, Q-Chem Inc. Pittsburgh 
 -------------------------------------------------------
 A restricted SCF calculation will be
 performed using DIIS
 SCF converges when DIIS error is below 1.0e-08
 ---------------------------------------
  Cycle       Energy         DIIS error
 ---------------------------------------
    1   -2850.6775317156      2.15e-04  
    2   -2850.6776927567      5.81e-05  
    3   -2850.6776870667      7.82e-05  
    4   -2850.6776992632      1.16e-05  
    5   -2850.6776994703      6.91e-06  
    6   -2850.6776995610      1.02e-06  
    7   -2850.6776995631      2.98e-07  
    8   -2850.6776995632      1.33e-07  
    9   -2850.6776995632      2.48e-08  
   10   -2850.6776995632      7.78e-09  Convergence criterion met
 ---------------------------------------
 SCF time:   CPU 16.24s  wall 5.00s 
 SCF   energy in the final basis set =    -2850.6776995632
 Total energy in the final basis set =    -2850.6776995632

 --------------------------------------------------------------
             Orbital Energies (a.u.) and Symmetries
 --------------------------------------------------------------

 Alpha MOs, Restricted
 -- Occupied --                  
-482.87  -62.52  -56.34  -56.34  -56.34  -24.73  -24.72  -10.33
  1 A'    2 A'    3 A'    4 A'    1 A"    5 A'    6 A'    7 A'                 
-10.285  -8.729  -6.562  -6.548  -6.547  -2.672  -2.668  -2.668
  8 A'    9 A'   10 A'   11 A'    2 A"   12 A'   13 A'    3 A"                 
 -2.657  -2.657  -1.276  -1.254  -0.866  -0.777  -0.642  -0.581
 14 A'    4 A"   15 A'   16 A'   17 A'   18 A'   19 A'   20 A'                 
 -0.563  -0.518  -0.502  -0.481  -0.434  -0.407  -0.356  -0.332
 21 A'    5 A"   22 A'    6 A"   23 A'   24 A'    7 A"   25 A'                 
 -0.271
  8 A"                                                                         
 -- Virtual --                   
 -0.037  -0.021  -0.012   0.019   0.026   0.050   0.060   0.063
 26 A'    9 A"   27 A'   28 A'   29 A'   10 A"   30 A'   31 A'                 
  0.078   0.080   0.102   0.105   0.122   0.138   0.146   0.147
 32 A'   11 A"   33 A'   12 A"   34 A'   35 A'   36 A'   37 A'                 
  0.183   0.251   0.268   0.273   0.309   0.312   0.320   0.343
 38 A'   13 A"   39 A'   40 A'   41 A'   42 A'   14 A"   43 A'                 
  0.363   0.386   0.406   0.408   0.433   0.446   0.469   0.470
 44 A'   45 A'   46 A'   15 A"   47 A'   48 A'   49 A'   16 A"                 
  0.500   0.523   0.556   0.574   0.611   0.659   0.674   0.718
 50 A'   17 A"   18 A"   51 A'   52 A'   19 A"   53 A'   54 A'                 
  0.749   0.816   0.895   0.921   0.948   1.083   1.121   1.296
 55 A'   56 A'   57 A'   58 A'   59 A'   20 A"   21 A"   60 A'                 
  1.298   1.370   1.386   1.396   1.431   1.458   1.503   1.578
 22 A"   23 A"   61 A'   62 A'   63 A'   24 A"   64 A'   65 A'                 
  1.594   1.750   1.775   1.837   1.897   1.907   1.935   2.010
 66 A'   67 A'   25 A"   68 A'   69 A'   70 A'   26 A"   27 A"                 
  2.036   2.129   2.176   2.294   2.594   2.606   2.623   2.787
 71 A'   72 A'   73 A'   74 A'   28 A"   75 A'   76 A'   29 A"                 
  2.956   3.098   3.268   3.681   3.744   3.767   3.789   3.806
 77 A'   78 A'   79 A'   80 A'   30 A"   31 A"   81 A'   82 A'                 
  3.926   3.951   3.972   4.000   4.003   4.057   4.148   4.205
 32 A"   83 A'   33 A"   34 A"   84 A'   35 A"   85 A'   86 A'                 
  4.358   4.675   4.892   6.251   6.280   6.320   6.382   6.479
 87 A'   88 A'   89 A'   36 A"   37 A"   90 A'   91 A'   92 A'                 
  6.643   6.778   7.525   7.563   7.658  23.457  24.144  47.871
 93 A'   94 A'   38 A"   95 A'   96 A'   97 A'   98 A'   99 A'                 
 66.718  66.745 289.720 289.758 289.8791020.658
100 A'  101 A'   39 A"  102 A'  103 A'  104 A'                                 

 Beta MOs, Restricted
 -- Occupied --                  
-482.87  -62.52  -56.34  -56.34  -56.34  -24.73  -24.72  -10.33
  1 A'    2 A'    3 A'    4 A'    1 A"    5 A'    6 A'    7 A'                 
-10.285  -8.729  -6.562  -6.548  -6.547  -2.672  -2.668  -2.668
  8 A'    9 A'   10 A'   11 A'    2 A"   12 A'   13 A'    3 A"                 
 -2.657  -2.657  -1.276  -1.254  -0.866  -0.777  -0.642  -0.581
 14 A'    4 A"   15 A'   16 A'   17 A'   18 A'   19 A'   20 A'                 
 -0.563  -0.518  -0.502  -0.481  -0.434  -0.407  -0.356  -0.332
 21 A'    5 A"   22 A'    6 A"   23 A'   24 A'    7 A"   25 A'                 
 -0.271
  8 A"                                                                         
 -- Virtual --                   
 -0.037  -0.021  -0.012   0.019   0.026   0.050   0.060   0.063
 26 A'    9 A"   27 A'   28 A'   29 A'   10 A"   30 A'   31 A'                 
  0.078   0.080   0.102   0.105   0.122   0.138   0.146   0.147
 32 A'   11 A"   33 A'   12 A"   34 A'   35 A'   36 A'   37 A'                 
  0.183   0.251   0.268   0.273   0.309   0.312   0.320   0.343
 38 A'   13 A"   39 A'   40 A'   41 A'   42 A'   14 A"   43 A'                 
  0.363   0.386   0.406   0.408   0.433   0.446   0.469   0.470
 44 A'   45 A'   46 A'   15 A"   47 A'   48 A'   49 A'   16 A"                 
  0.500   0.523   0.556   0.574   0.611   0.659   0.674   0.718
 50 A'   17 A"   18 A"   51 A'   52 A'   19 A"   53 A'   54 A'                 
  0.749   0.816   0.895   0.921   0.948   1.083   1.121   1.296
 55 A'   56 A'   57 A'   58 A'   59 A'   20 A"   21 A"   60 A'                 
  1.298   1.370   1.386   1.396   1.431   1.458   1.503   1.578
 22 A"   23 A"   61 A'   62 A'   63 A'   24 A"   64 A'   65 A'                 
  1.594   1.750   1.775   1.837   1.897   1.907   1.935   2.010
 66 A'   67 A'   25 A"   68 A'   69 A'   70 A'   26 A"   27 A"                 
  2.036   2.129   2.176   2.294   2.594   2.606   2.623   2.787
 71 A'   72 A'   73 A'   74 A'   28 A"   75 A'   76 A'   29 A"                 
  2.956   3.098   3.268   3.681   3.744   3.767   3.789   3.806
 77 A'   78 A'   79 A'   80 A'   30 A"   31 A"   81 A'   82 A'                 
  3.926   3.951   3.972   4.000   4.003   4.057   4.148   4.205
 32 A"   83 A'   33 A"   34 A"   84 A'   35 A"   85 A'   86 A'                 
  4.358   4.675   4.892   6.251   6.280   6.320   6.382   6.479
 87 A'   88 A'   89 A'   36 A"   37 A"   90 A'   91 A'   92 A'                 
  6.643   6.778   7.525   7.563   7.658  23.457  24.144  47.871
 93 A'   94 A'   38 A"   95 A'   96 A'   97 A'   98 A'   99 A'                 
 66.718  66.745 289.720 289.758 289.8791020.658
100 A'  101 A'   39 A"  102 A'  103 A'  104 A'                                 
 --------------------------------------------------------------

          Ground-State Mulliken Net Atomic Charges

     Atom                 Charge (a.u.)
  ----------------------------------------
      1 F                    -0.119704
      2 F                    -0.075967
      3 H                     0.187676
      4 Br                    0.000532
      5 C                    -0.012999
      6 C                     0.020462
  ----------------------------------------
  Sum of atomic charges =     0.000000

 -----------------------------------------------------------------
                    Cartesian Multipole Moments
 -----------------------------------------------------------------
    Charge (ESU x 10^10)
                 0.0000
    Dipole Moment (Debye)
         X      -0.4256      Y      -1.8733      Z      -0.0000
       Tot       1.9210
    Quadrupole Moments (Debye-Ang)
        XX     -41.0899     XY      -2.2930     YY     -39.3699
        XZ       0.0000     YZ       0.0000     ZZ     -40.2515
    Octopole Moments (Debye-Ang^2)
       XXX     -46.5282    XXY      -1.5924    XYY      -9.5118
       YYY      20.1087    XXZ      -0.0000    XYZ      -0.0000
       YYZ      -0.0000    XZZ     -10.0351    YZZ       9.5806
       ZZZ      -0.0000
    Hexadecapole Moments (Debye-Ang^3)
      XXXX    -556.5050   XXXY     -63.7108   XXYY    -109.2688
      XYYY     -58.5594   YYYY    -197.8981   XXXZ       0.0000
      XXYZ      -0.0000   XYYZ       0.0000   YYYZ       0.0000
      XXZZ     -95.5241   XYZZ     -18.3662   YYZZ     -41.1734
      XZZZ       0.0000   YZZZ       0.0000   ZZZZ     -42.8271
 -----------------------------------------------------------------
 Calculating analytic gradient of the SCF energy
 Gradient of SCF Energy
            1           2           3           4           5           6
    1  -0.0003249   0.0020675   0.0001705   0.0059457  -0.0020022  -0.0058566
    2  -0.0005837   0.0012538  -0.0005076   0.0018987   0.0023859  -0.0044470
    3   0.0000000   0.0000000   0.0000000  -0.0000000  -0.0000000  -0.0000000
 Max gradient component =       5.946E-03
 RMS gradient           =       2.464E-03
 Gradient time:  CPU 5.42 s  wall 1.45 s
 Geometry Optimization Parameters
   NAtoms,    NIC,     NZ,  NCons,   NDum,   NFix, NCnnct, MaxDiis
        6      32       0       0       0       0       0       0

 Cartesian Hessian Update
 Hessian Updated using BFGS Update


** GEOMETRY OPTIMIZATION IN DELOCALIZED INTERNAL COORDINATES **
   Searching for a Minimum

   Optimization Cycle:  12

                       Coordinates (Angstroms)
     ATOM                X               Y               Z
      1  F         2.8474110476    0.3541221737    0.0000000000
      2  F         0.3782092195    1.4848968588    0.0000000000
      3  H         1.9098191861   -1.4645056396    0.0000000000
      4  Br       -1.0483324431   -0.8372226644    0.0000000000
      5  C         1.7355692855   -0.3990039248    0.0000000000
      6  C         0.5333857354    0.1595469474    0.0000000000
   Point Group: cs    Number of degrees of freedom:     9


   Energy is  -2850.677699563

 Hessian Updated using BFGS Update

  9 Hessian modes will be used to form the next step
  Hessian Eigenvalues:
     0.072612    0.156780    0.197743    0.239431    0.333522    0.382454
     0.419471    0.441150    0.751906

 Minimum Search - Taking Simple RFO Step
 Searching for Lamda that Minimizes Along All modes
 Value Taken    Lamda =  -0.00017861
 Step Taken.  Stepsize is  0.026124

                             Maximum     Tolerance    Cnvgd?
         Gradient           0.003923      0.000300      NO
         Displacement       0.015467      0.001200      NO
         Energy change     -0.000260      0.000001      NO


 New Cartesian Coordinates Obtained by Inverse Iteration

 Displacement from previous Coordinates is:  0.024014
 ----------------------------------------------------------------
             Standard Nuclear Orientation (Angstroms)
    I     Atom           X                Y                Z
 ----------------------------------------------------------------
    1      F       2.8528396975     0.3518027860     0.0000000000
    2      F       0.3721214723     1.4849667727     0.0000000000
    3      H       1.9124637116    -1.4647197643     0.0000000000
    4      Br     -1.0559900912    -0.8375659359     0.0000000000
    5      C       1.7378178030    -0.3988378883     0.0000000000
    6      C       0.5368094378     0.1621877810     0.0000000000
 ----------------------------------------------------------------
 Molecular Point Group                 Cs    NOp =  2
 Largest Abelian Subgroup              Cs    NOp =  2
 Nuclear Repulsion Energy =   311.9794849875 hartrees
 There are       33 alpha and       33 beta electrons
 Applying Cartesian multipole field
    Component          Value
    ---------          -----
     (2,0,0)        1.00000E-11
     (0,2,0)        2.00000E-11
     (0,0,2)       -3.00000E-11
 Nucleus-field energy     =     0.0000000084 hartrees
 Requested basis set is 6-311++G(d,p)
 There are 48 shells and 143 basis functions
 A cutoff of  1.0D-11 yielded   1045 shell pairs
 There are      9602 function pairs (     10553 Cartesian)
 Smallest overlap matrix eigenvalue = 7.46E-05
 Guess MOs from SCF MO coefficient file

 -----------------------------------------------------------------------
  General SCF calculation program by
  Eric Jon Sundstrom, Paul Horn, Yuezhi Mao, Dmitri Zuev, Alec White,
  David Stuck, Shaama M.S., Shane Yost, Joonho Lee, David Small,
  Daniel Levine, Susi Lehtola, Hugh Burton, Evgeny Epifanovsky
 -----------------------------------------------------------------------
 Exchange:     0.2000 Hartree-Fock + 0.0800 Slater + 0.7200 B88
 Correlation:  0.1900 VWN1RPA + 0.8100 LYP
 Using SG-1 standard quadrature grid
 using 4 threads for integral computing
 -------------------------------------------------------
 OpenMP Integral computing Module                
 Release: version 2.0, May 2017, Q-Chem Inc. Pleasanton 
 -------------------------------------------------------
 -------------------------------------------------------
 OpenMP BLAS3 based DFT computing Module                
 Release: version 1.0, May 2013, Q-Chem Inc. Pittsburgh 
 -------------------------------------------------------
 A restricted SCF calculation will be
 performed using DIIS
 SCF converges when DIIS error is below 1.0e-08
 ---------------------------------------
  Cycle       Energy         DIIS error
 ---------------------------------------
    1   -2850.6777575961      1.28e-04  
    2   -2850.6778116021      5.11e-05  
    3   -2850.6778068445      6.79e-05  
    4   -2850.6778177234      9.60e-06  
    5   -2850.6778178832      4.16e-06  
    6   -2850.6778179147      9.77e-07  
    7   -2850.6778179161      2.13e-07  
    8   -2850.6778179161      1.19e-07  
    9   -2850.6778179162      1.45e-08  
   10   -2850.6778179162      8.04e-09  Convergence criterion met
 ---------------------------------------
 SCF time:   CPU 16.18s  wall 5.00s 
 SCF   energy in the final basis set =    -2850.6778179162
 Total energy in the final basis set =    -2850.6778179162

 --------------------------------------------------------------
             Orbital Energies (a.u.) and Symmetries
 --------------------------------------------------------------

 Alpha MOs, Restricted
 -- Occupied --                  
-482.87  -62.52  -56.34  -56.34  -56.34  -24.73  -24.72  -10.33
  1 A'    2 A'    3 A'    4 A'    1 A"    5 A'    6 A'    7 A'                 
-10.286  -8.729  -6.561  -6.547  -6.547  -2.672  -2.668  -2.668
  8 A'    9 A'   10 A'   11 A'    2 A"   12 A'   13 A'    3 A"                 
 -2.656  -2.656  -1.278  -1.254  -0.864  -0.777  -0.643  -0.581
 14 A'    4 A"   15 A'   16 A'   17 A'   18 A'   19 A'   20 A'                 
 -0.564  -0.519  -0.502  -0.481  -0.434  -0.407  -0.355  -0.331
 21 A'    5 A"   22 A'    6 A"   23 A'   24 A'    7 A"   25 A'                 
 -0.272
  8 A"                                                                         
 -- Virtual --                   
 -0.040  -0.021  -0.012   0.019   0.026   0.050   0.061   0.062
 26 A'    9 A"   27 A'   28 A'   29 A'   10 A"   30 A'   31 A'                 
  0.078   0.079   0.102   0.105   0.122   0.138   0.146   0.147
 32 A'   11 A"   33 A'   12 A"   34 A'   35 A'   36 A'   37 A'                 
  0.183   0.251   0.269   0.272   0.308   0.313   0.319   0.343
 38 A'   13 A"   39 A'   40 A'   41 A'   42 A'   14 A"   43 A'                 
  0.363   0.386   0.405   0.409   0.433   0.445   0.469   0.469
 44 A'   45 A'   46 A'   15 A"   47 A'   48 A'   49 A'   16 A"                 
  0.501   0.524   0.556   0.574   0.610   0.660   0.673   0.716
 50 A'   17 A"   18 A"   51 A'   52 A'   19 A"   53 A'   54 A'                 
  0.749   0.816   0.892   0.921   0.946   1.082   1.120   1.296
 55 A'   56 A'   57 A'   58 A'   59 A'   20 A"   21 A"   60 A'                 
  1.296   1.369   1.385   1.394   1.430   1.456   1.502   1.576
 22 A"   23 A"   61 A'   62 A'   63 A'   24 A"   64 A'   65 A'                 
  1.594   1.748   1.774   1.835   1.896   1.906   1.935   2.010
 66 A'   67 A'   25 A"   68 A'   69 A'   70 A'   26 A"   27 A"                 
  2.035   2.131   2.177   2.291   2.593   2.606   2.624   2.787
 71 A'   72 A'   73 A'   74 A'   28 A"   75 A'   76 A'   29 A"                 
  2.953   3.095   3.267   3.679   3.743   3.766   3.788   3.805
 77 A'   78 A'   79 A'   80 A'   30 A"   31 A"   81 A'   82 A'                 
  3.926   3.950   3.972   4.000   4.003   4.056   4.145   4.204
 32 A"   83 A'   33 A"   34 A"   84 A'   35 A"   85 A'   86 A'                 
  4.358   4.675   4.890   6.251   6.279   6.322   6.379   6.477
 87 A'   88 A'   89 A'   36 A"   37 A"   90 A'   91 A'   92 A'                 
  6.638   6.777   7.525   7.563   7.657  23.456  24.143  47.868
 93 A'   94 A'   38 A"   95 A'   96 A'   97 A'   98 A'   99 A'                 
 66.717  66.744 289.720 289.758 289.8781020.653
100 A'  101 A'   39 A"  102 A'  103 A'  104 A'                                 

 Beta MOs, Restricted
 -- Occupied --                  
-482.87  -62.52  -56.34  -56.34  -56.34  -24.73  -24.72  -10.33
  1 A'    2 A'    3 A'    4 A'    1 A"    5 A'    6 A'    7 A'                 
-10.286  -8.729  -6.561  -6.547  -6.547  -2.672  -2.668  -2.668
  8 A'    9 A'   10 A'   11 A'    2 A"   12 A'   13 A'    3 A"                 
 -2.656  -2.656  -1.278  -1.254  -0.864  -0.777  -0.643  -0.581
 14 A'    4 A"   15 A'   16 A'   17 A'   18 A'   19 A'   20 A'                 
 -0.564  -0.519  -0.502  -0.481  -0.434  -0.407  -0.355  -0.331
 21 A'    5 A"   22 A'    6 A"   23 A'   24 A'    7 A"   25 A'                 
 -0.272
  8 A"                                                                         
 -- Virtual --                   
 -0.040  -0.021  -0.012   0.019   0.026   0.050   0.061   0.062
 26 A'    9 A"   27 A'   28 A'   29 A'   10 A"   30 A'   31 A'                 
  0.078   0.079   0.102   0.105   0.122   0.138   0.146   0.147
 32 A'   11 A"   33 A'   12 A"   34 A'   35 A'   36 A'   37 A'                 
  0.183   0.251   0.269   0.272   0.308   0.313   0.319   0.343
 38 A'   13 A"   39 A'   40 A'   41 A'   42 A'   14 A"   43 A'                 
  0.363   0.386   0.405   0.409   0.433   0.445   0.469   0.469
 44 A'   45 A'   46 A'   15 A"   47 A'   48 A'   49 A'   16 A"                 
  0.501   0.524   0.556   0.574   0.610   0.660   0.673   0.716
 50 A'   17 A"   18 A"   51 A'   52 A'   19 A"   53 A'   54 A'                 
  0.749   0.816   0.892   0.921   0.946   1.082   1.120   1.296
 55 A'   56 A'   57 A'   58 A'   59 A'   20 A"   21 A"   60 A'                 
  1.296   1.369   1.385   1.394   1.430   1.456   1.502   1.576
 22 A"   23 A"   61 A'   62 A'   63 A'   24 A"   64 A'   65 A'                 
  1.594   1.748   1.774   1.835   1.896   1.906   1.935   2.010
 66 A'   67 A'   25 A"   68 A'   69 A'   70 A'   26 A"   27 A"                 
  2.035   2.131   2.177   2.291   2.593   2.606   2.624   2.787
 71 A'   72 A'   73 A'   74 A'   28 A"   75 A'   76 A'   29 A"                 
  2.953   3.095   3.267   3.679   3.743   3.766   3.788   3.805
 77 A'   78 A'   79 A'   80 A'   30 A"   31 A"   81 A'   82 A'                 
  3.926   3.950   3.972   4.000   4.003   4.056   4.145   4.204
 32 A"   83 A'   33 A"   34 A"   84 A'   35 A"   85 A'   86 A'                 
  4.358   4.675   4.890   6.251   6.279   6.322   6.379   6.477
 87 A'   88 A'   89 A'   36 A"   37 A"   90 A'   91 A'   92 A'                 
  6.638   6.777   7.525   7.563   7.657  23.456  24.143  47.868
 93 A'   94 A'   38 A"   95 A'   96 A'   97 A'   98 A'   99 A'                 
 66.717  66.744 289.720 289.758 289.8781020.653
100 A'  101 A'   39 A"  102 A'  103 A'  104 A'                                 
 --------------------------------------------------------------

          Ground-State Mulliken Net Atomic Charges

     Atom                 Charge (a.u.)
  ----------------------------------------
      1 F                    -0.120057
      2 F                    -0.073760
      3 H                     0.188795
      4 Br                   -0.003153
      5 C                    -0.013101
      6 C                     0.021276
  ----------------------------------------
  Sum of atomic charges =     0.000000

 -----------------------------------------------------------------
                    Cartesian Multipole Moments
 -----------------------------------------------------------------
    Charge (ESU x 10^10)
                 0.0000
    Dipole Moment (Debye)
         X      -0.3982      Y      -1.8461      Z      -0.0000
       Tot       1.8886
    Quadrupole Moments (Debye-Ang)
        XX     -41.1001     XY      -2.2981     YY     -39.3689
        XZ      -0.0000     YZ      -0.0000     ZZ     -40.2758
    Octopole Moments (Debye-Ang^2)
       XXX     -46.2937    XXY      -1.6161    XYY      -9.3242
       YYY      20.2304    XXZ      -0.0000    XYZ       0.0000
       YYZ       0.0000    XZZ      -9.9078    YZZ       9.6068
       ZZZ      -0.0000
    Hexadecapole Moments (Debye-Ang^3)
      XXXX    -559.7294   XXXY     -63.9127   XXYY    -109.6920
      XYYY     -58.8509   YYYY    -198.0069   XXXZ      -0.0000
      XXYZ      -0.0000   XYYZ       0.0000   YYYZ       0.0000
      XXZZ     -96.0559   XYZZ     -18.4431   YYZZ     -41.2002
      XZZZ      -0.0000   YZZZ      -0.0000   ZZZZ     -42.8937
 -----------------------------------------------------------------
 Calculating analytic gradient of the SCF energy
 Gradient of SCF Energy
            1           2           3           4           5           6
    1   0.0004932   0.0009579   0.0006274   0.0020007  -0.0026569  -0.0014223
    2  -0.0004210   0.0010315  -0.0008087   0.0001571   0.0019788  -0.0019377
    3   0.0000000   0.0000000  -0.0000000   0.0000000   0.0000000  -0.0000000
 Max gradient component =       2.657E-03
 RMS gradient           =       1.160E-03
 Gradient time:  CPU 5.38 s  wall 1.44 s
 Geometry Optimization Parameters
   NAtoms,    NIC,     NZ,  NCons,   NDum,   NFix, NCnnct, MaxDiis
        6      32       0       0       0       0       0       0

 Cartesian Hessian Update
 Hessian Updated using BFGS Update


** GEOMETRY OPTIMIZATION IN DELOCALIZED INTERNAL COORDINATES **
   Searching for a Minimum

   Optimization Cycle:  13

                       Coordinates (Angstroms)
     ATOM                X               Y               Z
      1  F         2.8528396975    0.3518027860    0.0000000000
      2  F         0.3721214723    1.4849667727    0.0000000000
      3  H         1.9124637116   -1.4647197643    0.0000000000
      4  Br       -1.0559900912   -0.8375659359    0.0000000000
      5  C         1.7378178030   -0.3988378883    0.0000000000
      6  C         0.5368094378    0.1621877810    0.0000000000
   Point Group: cs    Number of degrees of freedom:     9


   Energy is  -2850.677817916

 Hessian Updated using BFGS Update

  9 Hessian modes will be used to form the next step
  Hessian Eigenvalues:
     0.073504    0.160696    0.170905    0.235986    0.283216    0.378006
     0.406162    0.442139    0.699048

 Minimum Search - Taking Simple RFO Step
 Searching for Lamda that Minimizes Along All modes
 Value Taken    Lamda =  -0.00005329
 Step Taken.  Stepsize is  0.017456

                             Maximum     Tolerance    Cnvgd?
         Gradient           0.002088      0.000300      NO
         Displacement       0.012436      0.001200      NO
         Energy change     -0.000118      0.000001      NO


 New Cartesian Coordinates Obtained by Inverse Iteration

 Displacement from previous Coordinates is:  0.017551
 ----------------------------------------------------------------
             Standard Nuclear Orientation (Angstroms)
    I     Atom           X                Y                Z
 ----------------------------------------------------------------
    1      F       2.8539781556     0.3536089134     0.0000000000
    2      F       0.3691745327     1.4823848559     0.0000000000
    3      H       1.9145265715    -1.4653174294     0.0000000000
    4      Br     -1.0617769550    -0.8343015434     0.0000000000
    5      C       1.7409232480    -0.4001548701     0.0000000000
    6      C       0.5392364781     0.1616138247     0.0000000000
 ----------------------------------------------------------------
 Molecular Point Group                 Cs    NOp =  2
 Largest Abelian Subgroup              Cs    NOp =  2
 Nuclear Repulsion Energy =   311.7035042103 hartrees
 There are       33 alpha and       33 beta electrons
 Applying Cartesian multipole field
    Component          Value
    ---------          -----
     (2,0,0)        1.00000E-11
     (0,2,0)        2.00000E-11
     (0,0,2)       -3.00000E-11
 Nucleus-field energy     =     0.0000000084 hartrees
 Requested basis set is 6-311++G(d,p)
 There are 48 shells and 143 basis functions
 A cutoff of  1.0D-11 yielded   1045 shell pairs
 There are      9602 function pairs (     10553 Cartesian)
 Smallest overlap matrix eigenvalue = 7.43E-05
 Guess MOs from SCF MO coefficient file

 -----------------------------------------------------------------------
  General SCF calculation program by
  Eric Jon Sundstrom, Paul Horn, Yuezhi Mao, Dmitri Zuev, Alec White,
  David Stuck, Shaama M.S., Shane Yost, Joonho Lee, David Small,
  Daniel Levine, Susi Lehtola, Hugh Burton, Evgeny Epifanovsky
 -----------------------------------------------------------------------
 Exchange:     0.2000 Hartree-Fock + 0.0800 Slater + 0.7200 B88
 Correlation:  0.1900 VWN1RPA + 0.8100 LYP
 Using SG-1 standard quadrature grid
 using 4 threads for integral computing
 -------------------------------------------------------
 OpenMP Integral computing Module                
 Release: version 2.0, May 2017, Q-Chem Inc. Pleasanton 
 -------------------------------------------------------
 -------------------------------------------------------
 OpenMP BLAS3 based DFT computing Module                
 Release: version 1.0, May 2013, Q-Chem Inc. Pittsburgh 
 -------------------------------------------------------
 A restricted SCF calculation will be
 performed using DIIS
 SCF converges when DIIS error is below 1.0e-08
 ---------------------------------------
  Cycle       Energy         DIIS error
 ---------------------------------------
    1   -2850.6778243629      7.86e-05  
    2   -2850.6778468456      2.97e-05  
    3   -2850.6778445256      4.28e-05  
    4   -2850.6778490043      5.33e-06  
    5   -2850.6778490584      2.19e-06  
    6   -2850.6778490688      6.29e-07  
    7   -2850.6778490694      1.48e-07  
    8   -2850.6778490694      7.78e-08  
    9   -2850.6778490695      1.06e-08  
   10   -2850.6778490695      4.01e-09  Convergence criterion met
 ---------------------------------------
 SCF time:   CPU 16.20s  wall 5.00s 
 SCF   energy in the final basis set =    -2850.6778490695
 Total energy in the final basis set =    -2850.6778490695

 --------------------------------------------------------------
             Orbital Energies (a.u.) and Symmetries
 --------------------------------------------------------------

 Alpha MOs, Restricted
 -- Occupied --                  
-482.87  -62.52  -56.34  -56.34  -56.34  -24.73  -24.72  -10.33
  1 A'    2 A'    3 A'    4 A'    1 A"    5 A'    6 A'    7 A'                 
-10.286  -8.728  -6.561  -6.547  -6.546  -2.671  -2.667  -2.667
  8 A'    9 A'   10 A'   11 A'    2 A"   12 A'   13 A'    3 A"                 
 -2.656  -2.656  -1.278  -1.254  -0.863  -0.777  -0.643  -0.581
 14 A'    4 A"   15 A'   16 A'   17 A'   18 A'   19 A'   20 A'                 
 -0.564  -0.519  -0.503  -0.481  -0.434  -0.407  -0.354  -0.331
 21 A'    5 A"   22 A'    6 A"   23 A'   24 A'    7 A"   25 A'                 
 -0.272
  8 A"                                                                         
 -- Virtual --                   
 -0.041  -0.022  -0.012   0.019   0.026   0.050   0.061   0.062
 26 A'    9 A"   27 A'   28 A'   29 A'   10 A"   30 A'   31 A'                 
  0.078   0.079   0.103   0.105   0.121   0.138   0.146   0.147
 32 A'   11 A"   33 A'   12 A"   34 A'   35 A'   36 A'   37 A'                 
  0.183   0.250   0.269   0.272   0.307   0.313   0.319   0.343
 38 A'   13 A"   39 A'   40 A'   41 A'   42 A'   14 A"   43 A'                 
  0.363   0.386   0.404   0.409   0.433   0.445   0.469   0.469
 44 A'   45 A'   46 A'   15 A"   47 A'   48 A'   49 A'   16 A"                 
  0.501   0.524   0.556   0.574   0.610   0.660   0.673   0.715
 50 A'   17 A"   18 A"   51 A'   52 A'   19 A"   53 A'   54 A'                 
  0.748   0.816   0.891   0.920   0.946   1.082   1.120   1.295
 55 A'   56 A'   57 A'   58 A'   59 A'   20 A"   21 A"   60 A'                 
  1.296   1.369   1.385   1.394   1.430   1.455   1.502   1.576
 22 A"   23 A"   61 A'   62 A'   63 A'   24 A"   64 A'   65 A'                 
  1.595   1.747   1.773   1.833   1.896   1.906   1.934   2.010
 66 A'   67 A'   25 A"   68 A'   69 A'   70 A'   26 A"   27 A"                 
  2.034   2.131   2.178   2.291   2.593   2.606   2.624   2.786
 71 A'   72 A'   73 A'   74 A'   28 A"   75 A'   76 A'   29 A"                 
  2.950   3.093   3.268   3.679   3.743   3.766   3.788   3.805
 77 A'   78 A'   79 A'   80 A'   30 A"   31 A"   81 A'   82 A'                 
  3.927   3.950   3.972   4.000   4.003   4.055   4.145   4.205
 32 A"   83 A'   33 A"   34 A"   84 A'   35 A"   85 A'   86 A'                 
  4.359   4.675   4.890   6.250   6.278   6.322   6.379   6.477
 87 A'   88 A'   89 A'   36 A"   37 A"   90 A'   91 A'   92 A'                 
  6.636   6.778   7.525   7.563   7.657  23.458  24.139  47.867
 93 A'   94 A'   38 A"   95 A'   96 A'   97 A'   98 A'   99 A'                 
 66.717  66.744 289.720 289.758 289.8791020.652
100 A'  101 A'   39 A"  102 A'  103 A'  104 A'                                 

 Beta MOs, Restricted
 -- Occupied --                  
-482.87  -62.52  -56.34  -56.34  -56.34  -24.73  -24.72  -10.33
  1 A'    2 A'    3 A'    4 A'    1 A"    5 A'    6 A'    7 A'                 
-10.286  -8.728  -6.561  -6.547  -6.546  -2.671  -2.667  -2.667
  8 A'    9 A'   10 A'   11 A'    2 A"   12 A'   13 A'    3 A"                 
 -2.656  -2.656  -1.278  -1.254  -0.863  -0.777  -0.643  -0.581
 14 A'    4 A"   15 A'   16 A'   17 A'   18 A'   19 A'   20 A'                 
 -0.564  -0.519  -0.503  -0.481  -0.434  -0.407  -0.354  -0.331
 21 A'    5 A"   22 A'    6 A"   23 A'   24 A'    7 A"   25 A'                 
 -0.272
  8 A"                                                                         
 -- Virtual --                   
 -0.041  -0.022  -0.012   0.019   0.026   0.050   0.061   0.062
 26 A'    9 A"   27 A'   28 A'   29 A'   10 A"   30 A'   31 A'                 
  0.078   0.079   0.103   0.105   0.121   0.138   0.146   0.147
 32 A'   11 A"   33 A'   12 A"   34 A'   35 A'   36 A'   37 A'                 
  0.183   0.250   0.269   0.272   0.307   0.313   0.319   0.343
 38 A'   13 A"   39 A'   40 A'   41 A'   42 A'   14 A"   43 A'                 
  0.363   0.386   0.404   0.409   0.433   0.445   0.469   0.469
 44 A'   45 A'   46 A'   15 A"   47 A'   48 A'   49 A'   16 A"                 
  0.501   0.524   0.556   0.574   0.610   0.660   0.673   0.715
 50 A'   17 A"   18 A"   51 A'   52 A'   19 A"   53 A'   54 A'                 
  0.748   0.816   0.891   0.920   0.946   1.082   1.120   1.295
 55 A'   56 A'   57 A'   58 A'   59 A'   20 A"   21 A"   60 A'                 
  1.296   1.369   1.385   1.394   1.430   1.455   1.502   1.576
 22 A"   23 A"   61 A'   62 A'   63 A'   24 A"   64 A'   65 A'                 
  1.595   1.747   1.773   1.833   1.896   1.906   1.934   2.010
 66 A'   67 A'   25 A"   68 A'   69 A'   70 A'   26 A"   27 A"                 
  2.034   2.131   2.178   2.291   2.593   2.606   2.624   2.786
 71 A'   72 A'   73 A'   74 A'   28 A"   75 A'   76 A'   29 A"                 
  2.950   3.093   3.268   3.679   3.743   3.766   3.788   3.805
 77 A'   78 A'   79 A'   80 A'   30 A"   31 A"   81 A'   82 A'                 
  3.927   3.950   3.972   4.000   4.003   4.055   4.145   4.205
 32 A"   83 A'   33 A"   34 A"   84 A'   35 A"   85 A'   86 A'                 
  4.359   4.675   4.890   6.250   6.278   6.322   6.379   6.477
 87 A'   88 A'   89 A'   36 A"   37 A"   90 A'   91 A'   92 A'                 
  6.636   6.778   7.525   7.563   7.657  23.458  24.139  47.867
 93 A'   94 A'   38 A"   95 A'   96 A'   97 A'   98 A'   99 A'                 
 66.717  66.744 289.720 289.758 289.8791020.652
100 A'  101 A'   39 A"  102 A'  103 A'  104 A'                                 
 --------------------------------------------------------------

          Ground-State Mulliken Net Atomic Charges

     Atom                 Charge (a.u.)
  ----------------------------------------
      1 F                    -0.119947
      2 F                    -0.071732
      3 H                     0.189106
      4 Br                   -0.005198
      5 C                    -0.012221
      6 C                     0.019993
  ----------------------------------------
  Sum of atomic charges =     0.000000

 -----------------------------------------------------------------
                    Cartesian Multipole Moments
 -----------------------------------------------------------------
    Charge (ESU x 10^10)
                 0.0000
    Dipole Moment (Debye)
         X      -0.3793      Y      -1.8328      Z      -0.0000
       Tot       1.8717
    Quadrupole Moments (Debye-Ang)
        XX     -41.0745     XY      -2.3152     YY     -39.3741
        XZ      -0.0000     YZ      -0.0000     ZZ     -40.2889
    Octopole Moments (Debye-Ang^2)
       XXX     -46.0387    XXY      -1.6877    XYY      -9.1733
       YYY      20.1920    XXZ      -0.0000    XYZ      -0.0000
       YYZ       0.0000    XZZ      -9.8180    YZZ       9.5754
       ZZZ      -0.0000
    Hexadecapole Moments (Debye-Ang^3)
      XXXX    -561.3761   XXXY     -63.9942   XXYY    -109.8920
      XYYY     -59.0000   YYYY    -197.3321   XXXZ      -0.0000
      XXYZ      -0.0000   XYYZ       0.0000   YYYZ       0.0000
      XXZZ     -96.3950   XYZZ     -18.4525   YYZZ     -41.0861
      XZZZ       0.0000   YZZZ      -0.0000   ZZZZ     -42.9360
 -----------------------------------------------------------------
 Calculating analytic gradient of the SCF energy
 Gradient of SCF Energy
            1           2           3           4           5           6
    1   0.0003525   0.0001685   0.0003138   0.0001031  -0.0010337   0.0000958
    2  -0.0000571   0.0002527  -0.0002760  -0.0002257   0.0004199  -0.0001138
    3  -0.0000000   0.0000000  -0.0000000  -0.0000000   0.0000000  -0.0000000
 Max gradient component =       1.034E-03
 RMS gradient           =       3.094E-04
 Gradient time:  CPU 5.38 s  wall 1.46 s
 Geometry Optimization Parameters
   NAtoms,    NIC,     NZ,  NCons,   NDum,   NFix, NCnnct, MaxDiis
        6      32       0       0       0       0       0       0

 Cartesian Hessian Update
 Hessian Updated using BFGS Update


** GEOMETRY OPTIMIZATION IN DELOCALIZED INTERNAL COORDINATES **
   Searching for a Minimum

   Optimization Cycle:  14

                       Coordinates (Angstroms)
     ATOM                X               Y               Z
      1  F         2.8539781556    0.3536089134    0.0000000000
      2  F         0.3691745327    1.4823848559    0.0000000000
      3  H         1.9145265715   -1.4653174294    0.0000000000
      4  Br       -1.0617769550   -0.8343015434    0.0000000000
      5  C         1.7409232480   -0.4001548701    0.0000000000
      6  C         0.5392364781    0.1616138247    0.0000000000
   Point Group: cs    Number of degrees of freedom:     9


   Energy is  -2850.677849069

 Hessian Updated using BFGS Update

  9 Hessian modes will be used to form the next step
  Hessian Eigenvalues:
     0.067376    0.158661    0.174655    0.226908    0.276238    0.374289
     0.400524    0.440835    0.685905

 Minimum Search - Taking Simple RFO Step
 Searching for Lamda that Minimizes Along All modes
 Value Taken    Lamda =  -0.00000384
 Step Taken.  Stepsize is  0.005725

                             Maximum     Tolerance    Cnvgd?
         Gradient           0.000587      0.000300      NO
         Displacement       0.004344      0.001200      NO
         Energy change     -0.000031      0.000001      NO


 New Cartesian Coordinates Obtained by Inverse Iteration

 Displacement from previous Coordinates is:  0.005721
 ----------------------------------------------------------------
             Standard Nuclear Orientation (Angstroms)
    I     Atom           X                Y                Z
 ----------------------------------------------------------------
    1      F       2.8535504096     0.3547873257     0.0000000000
    2      F       0.3688807141     1.4812053758     0.0000000000
    3      H       1.9148183836    -1.4655203249     0.0000000000
    4      Br     -1.0629318122    -0.8327744527     0.0000000000
    5      C       1.7419778288    -0.4006471880     0.0000000000
    6      C       0.5397665071     0.1607830153     0.0000000000
 ----------------------------------------------------------------
 Molecular Point Group                 Cs    NOp =  2
 Largest Abelian Subgroup              Cs    NOp =  2
 Nuclear Repulsion Energy =   311.7187564207 hartrees
 There are       33 alpha and       33 beta electrons
 Applying Cartesian multipole field
    Component          Value
    ---------          -----
     (2,0,0)        1.00000E-11
     (0,2,0)        2.00000E-11
     (0,0,2)       -3.00000E-11
 Nucleus-field energy     =     0.0000000084 hartrees
 Requested basis set is 6-311++G(d,p)
 There are 48 shells and 143 basis functions
 A cutoff of  1.0D-11 yielded   1045 shell pairs
 There are      9602 function pairs (     10553 Cartesian)
 Smallest overlap matrix eigenvalue = 7.41E-05
 Guess MOs from SCF MO coefficient file

 -----------------------------------------------------------------------
  General SCF calculation program by
  Eric Jon Sundstrom, Paul Horn, Yuezhi Mao, Dmitri Zuev, Alec White,
  David Stuck, Shaama M.S., Shane Yost, Joonho Lee, David Small,
  Daniel Levine, Susi Lehtola, Hugh Burton, Evgeny Epifanovsky
 -----------------------------------------------------------------------
 Exchange:     0.2000 Hartree-Fock + 0.0800 Slater + 0.7200 B88
 Correlation:  0.1900 VWN1RPA + 0.8100 LYP
 Using SG-1 standard quadrature grid
 using 4 threads for integral computing
 -------------------------------------------------------
 OpenMP Integral computing Module                
 Release: version 2.0, May 2017, Q-Chem Inc. Pleasanton 
 -------------------------------------------------------
 -------------------------------------------------------
 OpenMP BLAS3 based DFT computing Module                
 Release: version 1.0, May 2013, Q-Chem Inc. Pittsburgh 
 -------------------------------------------------------
 A restricted SCF calculation will be
 performed using DIIS
 SCF converges when DIIS error is below 1.0e-08
 ---------------------------------------
  Cycle       Energy         DIIS error
 ---------------------------------------
    1   -2850.6778488142      2.47e-05  
    2   -2850.6778511365      7.49e-06  
    3   -2850.6778510283      1.04e-05  
    4   -2850.6778512409      1.75e-06  
    5   -2850.6778512478      5.95e-07  
    6   -2850.6778512485      1.68e-07  
    7   -2850.6778512485      2.29e-08  
    8   -2850.6778512485      1.04e-08  
    9   -2850.6778512485      2.43e-09  Convergence criterion met
 ---------------------------------------
 SCF time:   CPU 14.60s  wall 4.00s 
 SCF   energy in the final basis set =    -2850.6778512485
 Total energy in the final basis set =    -2850.6778512485

 --------------------------------------------------------------
             Orbital Energies (a.u.) and Symmetries
 --------------------------------------------------------------

 Alpha MOs, Restricted
 -- Occupied --                  
-482.87  -62.52  -56.34  -56.34  -56.34  -24.73  -24.72  -10.33
  1 A'    2 A'    3 A'    4 A'    1 A"    5 A'    6 A'    7 A'                 
-10.286  -8.728  -6.561  -6.546  -6.546  -2.671  -2.667  -2.667
  8 A'    9 A'   10 A'   11 A'    2 A"   12 A'   13 A'    3 A"                 
 -2.656  -2.656  -1.279  -1.255  -0.862  -0.777  -0.643  -0.581
 14 A'    4 A"   15 A'   16 A'   17 A'   18 A'   19 A'   20 A'                 
 -0.564  -0.519  -0.503  -0.482  -0.434  -0.407  -0.354  -0.331
 21 A'    5 A"   22 A'    6 A"   23 A'   24 A'    7 A"   25 A'                 
 -0.272
  8 A"                                                                         
 -- Virtual --                   
 -0.041  -0.022  -0.012   0.019   0.026   0.050   0.061   0.062
 26 A'    9 A"   27 A'   28 A'   29 A'   10 A"   30 A'   31 A'                 
  0.078   0.079   0.103   0.105   0.121   0.138   0.146   0.147
 32 A'   11 A"   33 A'   12 A"   34 A'   35 A'   36 A'   37 A'                 
  0.183   0.250   0.269   0.272   0.308   0.313   0.319   0.343
 38 A'   13 A"   39 A'   40 A'   41 A'   42 A'   14 A"   43 A'                 
  0.363   0.386   0.404   0.409   0.433   0.445   0.469   0.469
 44 A'   45 A'   46 A'   15 A"   47 A'   48 A'   49 A'   16 A"                 
  0.501   0.524   0.556   0.575   0.610   0.660   0.673   0.714
 50 A'   17 A"   18 A"   51 A'   52 A'   19 A"   53 A'   54 A'                 
  0.748   0.816   0.890   0.920   0.946   1.082   1.120   1.295
 55 A'   56 A'   57 A'   58 A'   59 A'   20 A"   21 A"   60 A'                 
  1.296   1.369   1.384   1.394   1.430   1.455   1.502   1.576
 22 A"   23 A"   61 A'   62 A'   63 A'   24 A"   64 A'   65 A'                 
  1.595   1.746   1.774   1.833   1.896   1.906   1.934   2.011
 66 A'   67 A'   25 A"   68 A'   69 A'   70 A'   26 A"   27 A"                 
  2.034   2.130   2.179   2.292   2.593   2.606   2.624   2.786
 71 A'   72 A'   73 A'   74 A'   28 A"   75 A'   76 A'   29 A"                 
  2.950   3.093   3.269   3.679   3.743   3.766   3.788   3.805
 77 A'   78 A'   79 A'   80 A'   30 A"   31 A"   81 A'   82 A'                 
  3.927   3.950   3.972   4.000   4.003   4.055   4.145   4.205
 32 A"   83 A'   33 A"   34 A"   84 A'   35 A"   85 A'   86 A'                 
  4.359   4.675   4.890   6.250   6.278   6.321   6.379   6.477
 87 A'   88 A'   89 A'   36 A"   37 A"   90 A'   91 A'   92 A'                 
  6.636   6.778   7.525   7.563   7.657  23.458  24.138  47.867
 93 A'   94 A'   38 A"   95 A'   96 A'   97 A'   98 A'   99 A'                 
 66.717  66.744 289.720 289.758 289.8791020.651
100 A'  101 A'   39 A"  102 A'  103 A'  104 A'                                 

 Beta MOs, Restricted
 -- Occupied --                  
-482.87  -62.52  -56.34  -56.34  -56.34  -24.73  -24.72  -10.33
  1 A'    2 A'    3 A'    4 A'    1 A"    5 A'    6 A'    7 A'                 
-10.286  -8.728  -6.561  -6.546  -6.546  -2.671  -2.667  -2.667
  8 A'    9 A'   10 A'   11 A'    2 A"   12 A'   13 A'    3 A"                 
 -2.656  -2.656  -1.279  -1.255  -0.862  -0.777  -0.643  -0.581
 14 A'    4 A"   15 A'   16 A'   17 A'   18 A'   19 A'   20 A'                 
 -0.564  -0.519  -0.503  -0.482  -0.434  -0.407  -0.354  -0.331
 21 A'    5 A"   22 A'    6 A"   23 A'   24 A'    7 A"   25 A'                 
 -0.272
  8 A"                                                                         
 -- Virtual --                   
 -0.041  -0.022  -0.012   0.019   0.026   0.050   0.061   0.062
 26 A'    9 A"   27 A'   28 A'   29 A'   10 A"   30 A'   31 A'                 
  0.078   0.079   0.103   0.105   0.121   0.138   0.146   0.147
 32 A'   11 A"   33 A'   12 A"   34 A'   35 A'   36 A'   37 A'                 
  0.183   0.250   0.269   0.272   0.308   0.313   0.319   0.343
 38 A'   13 A"   39 A'   40 A'   41 A'   42 A'   14 A"   43 A'                 
  0.363   0.386   0.404   0.409   0.433   0.445   0.469   0.469
 44 A'   45 A'   46 A'   15 A"   47 A'   48 A'   49 A'   16 A"                 
  0.501   0.524   0.556   0.575   0.610   0.660   0.673   0.714
 50 A'   17 A"   18 A"   51 A'   52 A'   19 A"   53 A'   54 A'                 
  0.748   0.816   0.890   0.920   0.946   1.082   1.120   1.295
 55 A'   56 A'   57 A'   58 A'   59 A'   20 A"   21 A"   60 A'                 
  1.296   1.369   1.384   1.394   1.430   1.455   1.502   1.576
 22 A"   23 A"   61 A'   62 A'   63 A'   24 A"   64 A'   65 A'                 
  1.595   1.746   1.774   1.833   1.896   1.906   1.934   2.011
 66 A'   67 A'   25 A"   68 A'   69 A'   70 A'   26 A"   27 A"                 
  2.034   2.130   2.179   2.292   2.593   2.606   2.624   2.786
 71 A'   72 A'   73 A'   74 A'   28 A"   75 A'   76 A'   29 A"                 
  2.950   3.093   3.269   3.679   3.743   3.766   3.788   3.805
 77 A'   78 A'   79 A'   80 A'   30 A"   31 A"   81 A'   82 A'                 
  3.927   3.950   3.972   4.000   4.003   4.055   4.145   4.205
 32 A"   83 A'   33 A"   34 A"   84 A'   35 A"   85 A'   86 A'                 
  4.359   4.675   4.890   6.250   6.278   6.321   6.379   6.477
 87 A'   88 A'   89 A'   36 A"   37 A"   90 A'   91 A'   92 A'                 
  6.636   6.778   7.525   7.563   7.657  23.458  24.138  47.867
 93 A'   94 A'   38 A"   95 A'   96 A'   97 A'   98 A'   99 A'                 
 66.717  66.744 289.720 289.758 289.8791020.651
100 A'  101 A'   39 A"  102 A'  103 A'  104 A'                                 
 --------------------------------------------------------------

          Ground-State Mulliken Net Atomic Charges

     Atom                 Charge (a.u.)
  ----------------------------------------
      1 F                    -0.119771
      2 F                    -0.071307
      3 H                     0.189002
      4 Br                   -0.005444
      5 C                    -0.011752
      6 C                     0.019273
  ----------------------------------------
  Sum of atomic charges =     0.000000

 -----------------------------------------------------------------
                    Cartesian Multipole Moments
 -----------------------------------------------------------------
    Charge (ESU x 10^10)
                 0.0000
    Dipole Moment (Debye)
         X      -0.3751      Y      -1.8320      Z       0.0000
       Tot       1.8700
    Quadrupole Moments (Debye-Ang)
        XX     -41.0582     XY      -2.3206     YY     -39.3782
        XZ       0.0000     YZ      -0.0000     ZZ     -40.2901
    Octopole Moments (Debye-Ang^2)
       XXX     -45.9641    XXY      -1.7119    XYY      -9.1418
       YYY      20.1525    XXZ      -0.0000    XYZ      -0.0000
       YYZ       0.0000    XZZ      -9.8013    YZZ       9.5564
       ZZZ       0.0000
    Hexadecapole Moments (Debye-Ang^3)
      XXXX    -561.4985   XXXY     -63.9809   XXYY    -109.9069
      XYYY     -59.0084   YYYY    -197.0116   XXXZ       0.0000
      XXYZ       0.0000   XYYZ       0.0000   YYYZ       0.0000
      XXZZ     -96.4474   XYZZ     -18.4413   YYZZ     -41.0298
      XZZZ       0.0000   YZZZ      -0.0000   ZZZZ     -42.9419
 -----------------------------------------------------------------
 Calculating analytic gradient of the SCF energy
 Gradient of SCF Energy
            1           2           3           4           5           6
    1   0.0000951   0.0000028   0.0000747  -0.0000572  -0.0002035   0.0000879
    2   0.0000321  -0.0000105  -0.0000224  -0.0000815  -0.0000385   0.0001209
    3  -0.0000000   0.0000000  -0.0000000   0.0000000   0.0000000  -0.0000000
 Max gradient component =       2.035E-04
 RMS gradient           =       7.126E-05
 Gradient time:  CPU 5.38 s  wall 1.44 s
 Geometry Optimization Parameters
   NAtoms,    NIC,     NZ,  NCons,   NDum,   NFix, NCnnct, MaxDiis
        6      32       0       0       0       0       0       0

 Cartesian Hessian Update
 Hessian Updated using BFGS Update


** GEOMETRY OPTIMIZATION IN DELOCALIZED INTERNAL COORDINATES **
   Searching for a Minimum

   Optimization Cycle:  15

                       Coordinates (Angstroms)
     ATOM                X               Y               Z
      1  F         2.8535504096    0.3547873257    0.0000000000
      2  F         0.3688807141    1.4812053758    0.0000000000
      3  H         1.9148183836   -1.4655203249    0.0000000000
      4  Br       -1.0629318122   -0.8327744527    0.0000000000
      5  C         1.7419778288   -0.4006471880    0.0000000000
      6  C         0.5397665071    0.1607830153    0.0000000000
   Point Group: cs    Number of degrees of freedom:     9


   Energy is  -2850.677851249

 Hessian Updated using BFGS Update

  9 Hessian modes will be used to form the next step
  Hessian Eigenvalues:
     0.062187    0.149555    0.178067    0.225966    0.276804    0.368634
     0.401706    0.434304    0.689353

 Minimum Search - Taking Simple RFO Step
 Searching for Lamda that Minimizes Along All modes
 Value Taken    Lamda =   0.00000000
 Step Taken.  Stepsize is  0.001264

                             Maximum     Tolerance    Cnvgd?
         Gradient           0.000103      0.000300     YES
         Displacement       0.000714      0.001200     YES
         Energy change     -0.000002      0.000001      NO


                       Distance Matrix (Angstroms)
             F (  1)   F (  2)   H (  3)   Br(  4)   C (  5)
   F (  2)  2.728076
   H (  3)  2.048106  3.327629
   Br(  4)  4.092571  2.721138  3.044234
   C (  5)  1.343977  2.329542  1.078809  2.838001
   C (  6)  2.321903  1.331434  2.129702  1.885682  1.326844

 Final energy is   -2850.6778512485021     


 ******************************
 **  OPTIMIZATION CONVERGED  **
 ******************************

                       Coordinates (Angstroms)
     ATOM                X               Y               Z
      1  F         2.8535504096    0.3547873257    0.0000000000
      2  F         0.3688807141    1.4812053758    0.0000000000
      3  H         1.9148183836   -1.4655203249    0.0000000000
      4  Br       -1.0629318122   -0.8327744527    0.0000000000
      5  C         1.7419778288   -0.4006471880    0.0000000000
      6  C         0.5397665071    0.1607830153    0.0000000000

Z-matrix Print:
$molecule
0 1
Br
C  1 1.885682
C  2 1.326844 1 123.171592
H  3 1.078809 2 124.251809 1 -0.000000 0
F  2 1.331434 1 114.421839 3 -180.000000 0
F  3 1.343977 2 120.767150 1 -180.000000 0
$end


 --------------------------------------------------------------
             Orbital Energies (a.u.) and Symmetries
 --------------------------------------------------------------

 Alpha MOs, Restricted
 -- Occupied --                  
-482.87  -62.52  -56.34  -56.34  -56.34  -24.73  -24.72  -10.33
  1 A'    2 A'    3 A'    4 A'    1 A"    5 A'    6 A'    7 A'                 
-10.286  -8.728  -6.561  -6.546  -6.546  -2.671  -2.667  -2.667
  8 A'    9 A'   10 A'   11 A'    2 A"   12 A'   13 A'    3 A"                 
 -2.656  -2.656  -1.279  -1.255  -0.862  -0.777  -0.643  -0.581
 14 A'    4 A"   15 A'   16 A'   17 A'   18 A'   19 A'   20 A'                 
 -0.564  -0.519  -0.503  -0.482  -0.434  -0.407  -0.354  -0.331
 21 A'    5 A"   22 A'    6 A"   23 A'   24 A'    7 A"   25 A'                 
 -0.272
  8 A"                                                                         
 -- Virtual --                   
 -0.041  -0.022  -0.012   0.019   0.026   0.050   0.061   0.062
 26 A'    9 A"   27 A'   28 A'   29 A'   10 A"   30 A'   31 A'                 
  0.078   0.079   0.103   0.105   0.121   0.138   0.146   0.147
 32 A'   11 A"   33 A'   12 A"   34 A'   35 A'   36 A'   37 A'                 
  0.183   0.250   0.269   0.272   0.308   0.313   0.319   0.343
 38 A'   13 A"   39 A'   40 A'   41 A'   42 A'   14 A"   43 A'                 
  0.363   0.386   0.404   0.409   0.433   0.445   0.469   0.469
 44 A'   45 A'   46 A'   15 A"   47 A'   48 A'   49 A'   16 A"                 
  0.501   0.524   0.556   0.575   0.610   0.660   0.673   0.714
 50 A'   17 A"   18 A"   51 A'   52 A'   19 A"   53 A'   54 A'                 
  0.748   0.816   0.890   0.920   0.946   1.082   1.120   1.295
 55 A'   56 A'   57 A'   58 A'   59 A'   20 A"   21 A"   60 A'                 
  1.296   1.369   1.384   1.394   1.430   1.455   1.502   1.576
 22 A"   23 A"   61 A'   62 A'   63 A'   24 A"   64 A'   65 A'                 
  1.595   1.746   1.774   1.833   1.896   1.906   1.934   2.011
 66 A'   67 A'   25 A"   68 A'   69 A'   70 A'   26 A"   27 A"                 
  2.034   2.130   2.179   2.292   2.593   2.606   2.624   2.786
 71 A'   72 A'   73 A'   74 A'   28 A"   75 A'   76 A'   29 A"                 
  2.950   3.093   3.269   3.679   3.743   3.766   3.788   3.805
 77 A'   78 A'   79 A'   80 A'   30 A"   31 A"   81 A'   82 A'                 
  3.927   3.950   3.972   4.000   4.003   4.055   4.145   4.205
 32 A"   83 A'   33 A"   34 A"   84 A'   35 A"   85 A'   86 A'                 
  4.359   4.675   4.890   6.250   6.278   6.321   6.379   6.477
 87 A'   88 A'   89 A'   36 A"   37 A"   90 A'   91 A'   92 A'                 
  6.636   6.778   7.525   7.563   7.657  23.458  24.138  47.867
 93 A'   94 A'   38 A"   95 A'   96 A'   97 A'   98 A'   99 A'                 
 66.717  66.744 289.720 289.758 289.8791020.651
100 A'  101 A'   39 A"  102 A'  103 A'  104 A'                                 

 Beta MOs, Restricted
 -- Occupied --                  
-482.87  -62.52  -56.34  -56.34  -56.34  -24.73  -24.72  -10.33
  1 A'    2 A'    3 A'    4 A'    1 A"    5 A'    6 A'    7 A'                 
-10.286  -8.728  -6.561  -6.546  -6.546  -2.671  -2.667  -2.667
  8 A'    9 A'   10 A'   11 A'    2 A"   12 A'   13 A'    3 A"                 
 -2.656  -2.656  -1.279  -1.255  -0.862  -0.777  -0.643  -0.581
 14 A'    4 A"   15 A'   16 A'   17 A'   18 A'   19 A'   20 A'                 
 -0.564  -0.519  -0.503  -0.482  -0.434  -0.407  -0.354  -0.331
 21 A'    5 A"   22 A'    6 A"   23 A'   24 A'    7 A"   25 A'                 
 -0.272
  8 A"                                                                         
 -- Virtual --                   
 -0.041  -0.022  -0.012   0.019   0.026   0.050   0.061   0.062
 26 A'    9 A"   27 A'   28 A'   29 A'   10 A"   30 A'   31 A'                 
  0.078   0.079   0.103   0.105   0.121   0.138   0.146   0.147
 32 A'   11 A"   33 A'   12 A"   34 A'   35 A'   36 A'   37 A'                 
  0.183   0.250   0.269   0.272   0.308   0.313   0.319   0.343
 38 A'   13 A"   39 A'   40 A'   41 A'   42 A'   14 A"   43 A'                 
  0.363   0.386   0.404   0.409   0.433   0.445   0.469   0.469
 44 A'   45 A'   46 A'   15 A"   47 A'   48 A'   49 A'   16 A"                 
  0.501   0.524   0.556   0.575   0.610   0.660   0.673   0.714
 50 A'   17 A"   18 A"   51 A'   52 A'   19 A"   53 A'   54 A'                 
  0.748   0.816   0.890   0.920   0.946   1.082   1.120   1.295
 55 A'   56 A'   57 A'   58 A'   59 A'   20 A"   21 A"   60 A'                 
  1.296   1.369   1.384   1.394   1.430   1.455   1.502   1.576
 22 A"   23 A"   61 A'   62 A'   63 A'   24 A"   64 A'   65 A'                 
  1.595   1.746   1.774   1.833   1.896   1.906   1.934   2.011
 66 A'   67 A'   25 A"   68 A'   69 A'   70 A'   26 A"   27 A"                 
  2.034   2.130   2.179   2.292   2.593   2.606   2.624   2.786
 71 A'   72 A'   73 A'   74 A'   28 A"   75 A'   76 A'   29 A"                 
  2.950   3.093   3.269   3.679   3.743   3.766   3.788   3.805
 77 A'   78 A'   79 A'   80 A'   30 A"   31 A"   81 A'   82 A'                 
  3.927   3.950   3.972   4.000   4.003   4.055   4.145   4.205
 32 A"   83 A'   33 A"   34 A"   84 A'   35 A"   85 A'   86 A'                 
  4.359   4.675   4.890   6.250   6.278   6.321   6.379   6.477
 87 A'   88 A'   89 A'   36 A"   37 A"   90 A'   91 A'   92 A'                 
  6.636   6.778   7.525   7.563   7.657  23.458  24.138  47.867
 93 A'   94 A'   38 A"   95 A'   96 A'   97 A'   98 A'   99 A'                 
 66.717  66.744 289.720 289.758 289.8791020.651
100 A'  101 A'   39 A"  102 A'  103 A'  104 A'                                 
 --------------------------------------------------------------

          Ground-State Mulliken Net Atomic Charges

     Atom                 Charge (a.u.)
  ----------------------------------------
      1 F                    -0.119771
      2 F                    -0.071307
      3 H                     0.189002
      4 Br                   -0.005444
      5 C                    -0.011752
      6 C                     0.019273
  ----------------------------------------
  Sum of atomic charges =     0.000000

 -----------------------------------------------------------------
                    Cartesian Multipole Moments
 -----------------------------------------------------------------
    Charge (ESU x 10^10)
                 0.0000
    Dipole Moment (Debye)
         X      -0.3751      Y      -1.8320      Z       0.0000
       Tot       1.8700
    Quadrupole Moments (Debye-Ang)
        XX     -41.0582     XY      -2.3206     YY     -39.3782
        XZ       0.0000     YZ      -0.0000     ZZ     -40.2901
    Octopole Moments (Debye-Ang^2)
       XXX     -45.9641    XXY      -1.7119    XYY      -9.1418
       YYY      20.1525    XXZ      -0.0000    XYZ      -0.0000
       YYZ       0.0000    XZZ      -9.8013    YZZ       9.5564
       ZZZ       0.0000
    Hexadecapole Moments (Debye-Ang^3)
      XXXX    -561.4985   XXXY     -63.9809   XXYY    -109.9069
      XYYY     -59.0084   YYYY    -197.0116   XXXZ       0.0000
      XXYZ       0.0000   XYYZ       0.0000   YYYZ       0.0000
      XXZZ     -96.4474   XYZZ     -18.4413   YYZZ     -41.0298
      XZZZ       0.0000   YZZZ      -0.0000   ZZZZ     -42.9419
 -----------------------------------------------------------------
Archival summary:
1\1\TWL01\OPT\ProcedureUnspecified\BasisUnspecified\r1221\taweetha\TueAug2801:33:002018TueAug2801:33:002018\0\\#,OPT,ProcedureUnspecified,BasisUnspecified,\\0,1\Br\C,1,1.88568\C,2,1.32684,1,123.172\H,3,1.07881,2,124.252,1,-0,0\F,2,1.33143,1,114.422,3,-180,0\F,3,1.34398,2,120.767,1,-180,0\\\@

 Total job time:  97.71s(wall), 359.68s(cpu) 
 Tue Aug 28 01:33:00 2018

        *************************************************************
        *                                                           *
        *  Thank you very much for using Q-Chem.  Have a nice day.  *
        *                                                           *
        *************************************************************


 
User input: 2 of 2 
 
Q-Chem Developer Version!
                  Welcome to Q-Chem
     A Quantum Leap Into The Future Of Chemistry


 Q-Chem 5.1, Q-Chem, Inc., Pleasanton, CA (2018)

 Yihan Shao,  Zhengting Gan,  E. Epifanovsky,  A. T. B. Gilbert,  M. Wormit,  
 J. Kussmann,  A. W. Lange,  A. Behn,  Jia Deng,  Xintian Feng,  D. Ghosh,  
 M. Goldey,  P. R. Horn,  L. D. Jacobson,  I. Kaliman,  T. Kus,  A. Landau,  
 Jie Liu,  E. I. Proynov,  R. M. Richard,  R. P. Steele,  E. J. Sundstrom,  
 H. L. Woodcock III,  P. M. Zimmerman,  D. Zuev,  B. Albrecht,  E. Alguire,  
 S. A. Baeppler,  D. Barton,  Z. Benda,  Y. A. Bernard,  E. J. Berquist,  
 K. B. Bravaya,  H. Burton,  D. Casanova,  Chun-Min Chang,  Yunqing Chen,  
 A. Chien,  K. D. Closser,  M. P. Coons,  S. Coriani,  S. Dasgupta,  
 A. L. Dempwolff,  M. Diedenhofen,  Hainam Do,  R. G. Edgar,  Po-Tung Fang,  
 S. Faraji,  S. Fatehi,  Qingguo Feng,  K. D. Fenk,  J. Fosso-Tande,  
 Qinghui Ge,  A. Ghysels,  G. Gidofalvi,  J. Gomes,  J. Gonthier,  A. Gunina,  
 D. Hait,  M. W. D. Hanson-Heine,  P. H. P. Harbach,  A. W. Hauser,  
 J. E. Herr,  E. G. Hohenstein,  Z. C. Holden,  Kerwin Hui,  B. C. Huynh,  
 T.-C. Jagau,  Hyunjun Ji,  B. Kaduk,  K. Khistyaev,  Jaehoon Kim,  
 P. Klunzinger,  K. Koh,  D. Kosenkov,  L. Koulias,  T. Kowalczyk,  
 C. M. Krauter,  A. Kunitsa,  Ka Un Lao,  A. Laurent,  K. V. Lawler,  
 Joonho Lee,  D. Lefrancois,  S. Lehtola,  D. S. Levine,  Yi-Pei Li,  
 You-Sheng Lin,  Fenglai Liu,  E. Livshits,  A. Luenser,  P. Manohar,  
 E. Mansoor,  S. F. Manzer,  Shan-Ping Mao,  Yuezhi Mao,  N. Mardirossian,  
 A. V. Marenich,  T. Markovich,  L. A. Martinez-Martinez,  S. A. Maurer,  
 N. J. Mayhall,  S. C. McKenzie,  J.-M. Mewes,  A. F. Morrison,  
 J. W. Mullinax,  K. Nanda,  T. S. Nguyen-Beck,  R. Olivares-Amaya,  
 J. A. Parkhill,  T. M. Perrine,  F. Plasser,  P. Pokhilko,  S. Prager,  
 A. Prociuk,  E. Ramos,  D. R. Rehn,  F. Rob,  M. Schneider,  N. Sergueev,  
 S. M. Sharada,  S. Sharma,  D. W. Small,  T. Stauch,  T. Stein,  
 Yu-Chuan Su,  A. J. W. Thom,  A. Tkatchenko,  T. Tsuchimochi,  N. M. Tubman,  
 L. Vogt,  M. L. Vidal,  O. Vydrov,  M. A. Watson,  J. Wenzel,  
 M. de Wergifosse,  T. A. Wesolowski,  A. White,  J. Witte,  A. Yamada,  
 Jun Yang,  K. Yao,  S. Yeganeh,  S. R. Yost,  Zhi-Qiang You,  A. Zech,  
 Igor Ying Zhang,  Xing Zhang,  Yan Zhao,  Ying Zhu,  B. R. Brooks,  
 G. K. L. Chan,  C. J. Cramer,  M. S. Gordon,  W. J. Hehre,  A. Klamt,  
 M. W. Schmidt,  C. D. Sherrill,  D. G. Truhlar,  A. Aspuru-Guzik,  R. Baer,  
 A. T. Bell,  N. A. Besley,  Jeng-Da Chai,  A. E. DePrince, III,  
 R. A. DiStasio Jr.,  A. Dreuw,  B. D. Dunietz,  T. R. Furlani,  
 Chao-Ping Hsu,  Yousung Jung,  Jing Kong,  D. S. Lambrecht,  WanZhen Liang,  
 C. Ochsenfeld,  V. A. Rassolov,  L. V. Slipchenko,  J. E. Subotnik,  
 T. Van Voorhis,  J. M. Herbert,  A. I. Krylov,  P. M. W. Gill,  M. Head-Gordon

 Contributors to earlier versions of Q-Chem not listed above: 
 R. D. Adamson,  B. Austin,  J. Baker,  G. J. O. Beran,  K. Brandhorst,  
 S. T. Brown,  E. F. C. Byrd,  A. K. Chakraborty,  C.-L. Cheng,  
 Siu Hung Chien,  D. M. Chipman,  D. L. Crittenden,  H. Dachsel,  
 R. J. Doerksen,  A. D. Dutoi,  L. Fusti-Molnar,  W. A. Goddard III,  
 A. Golubeva-Zadorozhnaya,  S. R. Gwaltney,  G. Hawkins,  A. Heyden,  
 S. Hirata,  G. Kedziora,  F. J. Keil,  C. Kelley,  Jihan Kim,  R. A. King,  
 R. Z. Khaliullin,  P. P. Korambath,  W. Kurlancheek,  A. M. Lee,  M. S. Lee,  
 S. V. Levchenko,  Ching Yeh Lin,  D. Liotard,  R. C. Lochan,  I. Lotan,  
 P. E. Maslen,  N. Nair,  D. P. O'Neill,  D. Neuhauser,  E. Neuscamman,  
 C. M. Oana,  R. Olson,  B. Peters,  R. Peverati,  P. A. Pieniazek,  
 Y. M. Rhee,  J. Ritchie,  M. A. Rohrdanz,  E. Rosta,  N. J. Russ,  
 H. F. Schaefer III,  N. E. Schultz,  N. Shenvi,  A. C. Simmonett,  A. Sodt,  
 D. Stuck,  K. S. Thanthiriwatte,  V. Vanovschi,  Tao Wang,  A. Warshel,  
 C. F. Williams,  Q. Wu,  X. Xu,  W. Zhang

 Please cite Q-Chem as follows:
 Y. Shao et al., Mol. Phys. 113, 184-215 (2015)
 DOI: 10.1080/00268976.2014.952696

 Q-Chem 5.1.1 for Intel X86 EM64T Linux

 Parts of Q-Chem use Armadillo 8.300.2 (Tropical Shenanigans).
 http://arma.sourceforge.net/

 Q-Chem begins on Tue Aug 28 01:33:00 2018  

Host: 
0

     Scratch files written to /scratch/taweetham/qchem10079//
The previous job contains 0 fragments, simply inherited here
Input Ideriv = 2
Curr. Ideriv = -1
Max.  Ideriv = 2

Checking the input file for inconsistencies... 	...done.

--------------------------------------------------------------
User input:
--------------------------------------------------------------

$molecule
read
$end

$rem
   SCF_GUESS 	READ
   JOB_TYPE 	FREQUENCY
   BASIS 	6-311++G**
   EXCHANGE 	B3LYP
   MEM_TOTAL	7500	
$end


--------------------------------------------------------------
 ----------------------------------------------------------------
             Standard Nuclear Orientation (Angstroms)
    I     Atom           X                Y                Z
 ----------------------------------------------------------------
    1      F       2.7737475558    -0.4117634471    -0.0000000000
    2      F       0.8439694574     1.5165408885     0.0000000000
    3      H       1.2547922399    -1.7856311656    -0.0000000000
    4      Br     -1.3101880706    -0.1460459820    -0.0000000000
    5      C       1.4675053166    -0.7280008890    -0.0000000000
    6      C       0.5395508688     0.2203748161     0.0000000000
 ----------------------------------------------------------------
 Molecular Point Group                 Cs    NOp =  2
 Largest Abelian Subgroup              Cs    NOp =  2
 Nuclear Repulsion Energy =   311.7187564207 hartrees
 There are       33 alpha and       33 beta electrons
 Requested basis set is 6-311++G(d,p)
 There are 48 shells and 143 basis functions

 Total QAlloc Memory Limit   7500 MB
 Mega-Array Size       188 MB
 MEM_STATIC part       192 MB

                       Distance Matrix (Angstroms)
             F (  1)   F (  2)   H (  3)   Br(  4)   C (  5)
   F (  2)  2.728076
   H (  3)  2.048106  3.327629
   Br(  4)  4.092571  2.721138  3.044234
   C (  5)  1.343977  2.329542  1.078809  2.838001
   C (  6)  2.321903  1.331434  2.129702  1.885682  1.326844

 A cutoff of  1.0D-11 yielded   1045 shell pairs
 There are      9602 function pairs (     10553 Cartesian)

 -------------------------------------------------------
 OpenMP Integral Computing Module                       
 Release: version 1.0, May 2013, Q-Chem Inc. Pittsburgh 
 -------------------------------------------------------
 Integral Job Info:
 Integral job number is                      11
 Integral operator is                         1
 short-range coefficients                     0
 long-range coefficients              100000000
 Omega coefficients                           0
 if combine SR and LR in K                    0
 Integral screening is                        0
 Integral computing path is                   2
 max size of driver memory is            800000
 size of driver memory is                593474
 size of scratch memory is             29623520
 max col of scratch BK array               1296
 max len of scratch array in speh3          155
 max len of scratch index in speh4           18
 max int batch size is                      520
 min int batch size is                       52
 fixed nKL is                                45
 max L of basis functions is                  2
 order of int derivative is                   0
 number of shells is                         48
 number of basis is                         150
 number of cartesian basis is               150
 number of contracted shell pairs          1045
 number of primitive shell pairs           2963
 maxK2 (contraction) of shell pair           36
 max number of K2 of shell pair               1
 max number of CS2 of shell pair            120
 max number of PS2 of shell pair            372
 mem total for path MDJ                  520956
 -------------------------------------------------------
 Smallest overlap matrix eigenvalue = 7.41E-05
 Guess MOs from SCF MO coefficient file

 -----------------------------------------------------------------------
  General SCF calculation program by
  Eric Jon Sundstrom, Paul Horn, Yuezhi Mao, Dmitri Zuev, Alec White,
  David Stuck, Shaama M.S., Shane Yost, Joonho Lee, David Small,
  Daniel Levine, Susi Lehtola, Hugh Burton, Evgeny Epifanovsky
 -----------------------------------------------------------------------
 Exchange:     0.2000 Hartree-Fock + 0.0800 Slater + 0.7200 B88
 Correlation:  0.1900 VWN1RPA + 0.8100 LYP
 Using SG-1 standard quadrature grid
 using 4 threads for integral computing
 -------------------------------------------------------
 OpenMP Integral computing Module                
 Release: version 2.0, May 2017, Q-Chem Inc. Pleasanton 
 -------------------------------------------------------
 -------------------------------------------------------
 OpenMP BLAS3 based DFT computing Module                
 Release: version 1.0, May 2013, Q-Chem Inc. Pittsburgh 
 -------------------------------------------------------
 A restricted SCF calculation will be
 performed using DIIS
 SCF converges when DIIS error is below 1.0e-08
 ---------------------------------------
  Cycle       Energy         DIIS error
 ---------------------------------------
    1   -2850.4448184860      7.56e-03  
    2   -2850.6652991081      2.53e-03  
    3   -2850.6525219955      3.69e-03  
    4   -2850.6775809581      3.74e-04  
    5   -2850.6777784914      2.40e-04  
    6   -2850.6779130020      3.42e-05  
    7   -2850.6779154531      1.13e-05  
    8   -2850.6779156324      5.03e-06  
    9   -2850.6779156689      6.69e-07  
   10   -2850.6779156697      3.74e-07  
   11   -2850.6779156700      1.01e-07  
   12   -2850.6779156701      1.80e-08  
   13   -2850.6779156701      1.94e-09  Convergence criterion met
 ---------------------------------------
 SCF time:   CPU 21.71s  wall 6.00s 
 SCF   energy in the final basis set =    -2850.6779156701
 Total energy in the final basis set =    -2850.6779156701

 --------------------------------------------------------------
             Orbital Energies (a.u.) and Symmetries
 --------------------------------------------------------------

 Alpha MOs, Restricted
 -- Occupied --                  
-482.87  -62.52  -56.34  -56.34  -56.34  -24.73  -24.72  -10.33
  1 A'    2 A'    3 A'    4 A'    1 A"    5 A'    6 A'    7 A'                 
-10.286  -8.728  -6.561  -6.546  -6.546  -2.671  -2.667  -2.667
  8 A'    9 A'   10 A'   11 A'    2 A"   12 A'   13 A'    3 A"                 
 -2.656  -2.656  -1.279  -1.255  -0.862  -0.777  -0.643  -0.581
 14 A'    4 A"   15 A'   16 A'   17 A'   18 A'   19 A'   20 A'                 
 -0.564  -0.519  -0.503  -0.482  -0.434  -0.407  -0.354  -0.331
 21 A'    5 A"   22 A'    6 A"   23 A'   24 A'    7 A"   25 A'                 
 -0.272
  8 A"                                                                         
 -- Virtual --                   
 -0.041  -0.022  -0.012   0.019   0.026   0.050   0.061   0.062
 26 A'    9 A"   27 A'   28 A'   29 A'   10 A"   30 A'   31 A'                 
  0.078   0.079   0.103   0.105   0.121   0.138   0.146   0.147
 32 A'   11 A"   33 A'   12 A"   34 A'   35 A'   36 A'   37 A'                 
  0.183   0.250   0.269   0.272   0.308   0.313   0.319   0.343
 38 A'   13 A"   39 A'   40 A'   41 A'   42 A'   14 A"   43 A'                 
  0.363   0.386   0.404   0.409   0.433   0.445   0.469   0.469
 44 A'   45 A'   46 A'   15 A"   47 A'   48 A'   49 A'   16 A"                 
  0.501   0.524   0.556   0.575   0.611   0.660   0.673   0.714
 50 A'   17 A"   18 A"   51 A'   52 A'   19 A"   53 A'   54 A'                 
  0.748   0.816   0.890   0.920   0.946   1.082   1.120   1.295
 55 A'   56 A'   57 A'   58 A'   59 A'   20 A"   21 A"   60 A'                 
  1.296   1.369   1.384   1.394   1.430   1.455   1.502   1.576
 22 A"   23 A"   61 A'   62 A'   63 A'   24 A"   64 A'   65 A'                 
  1.595   1.746   1.774   1.833   1.896   1.906   1.934   2.011
 66 A'   67 A'   25 A"   68 A'   69 A'   70 A'   26 A"   27 A"                 
  2.034   2.130   2.178   2.292   2.593   2.606   2.624   2.786
 71 A'   72 A'   73 A'   74 A'   28 A"   75 A'   76 A'   29 A"                 
  2.950   3.093   3.269   3.679   3.743   3.766   3.788   3.805
 77 A'   78 A'   79 A'   80 A'   30 A"   31 A"   81 A'   82 A'                 
  3.927   3.950   3.972   4.000   4.003   4.055   4.145   4.205
 32 A"   83 A'   33 A"   34 A"   84 A'   35 A"   85 A'   86 A'                 
  4.359   4.675   4.890   6.250   6.278   6.322   6.379   6.477
 87 A'   88 A'   89 A'   36 A"   37 A"   90 A'   91 A'   92 A'                 
  6.636   6.778   7.526   7.564   7.657  23.458  24.138  47.867
 93 A'   94 A'   38 A"   95 A'   96 A'   97 A'   98 A'   99 A'                 
 66.717  66.744 289.720 289.758 289.8791020.651
100 A'  101 A'   39 A"  102 A'  103 A'  104 A'                                 

 Beta MOs, Restricted
 -- Occupied --                  
-482.87  -62.52  -56.34  -56.34  -56.34  -24.73  -24.72  -10.33
  1 A'    2 A'    3 A'    4 A'    1 A"    5 A'    6 A'    7 A'                 
-10.286  -8.728  -6.561  -6.546  -6.546  -2.671  -2.667  -2.667
  8 A'    9 A'   10 A'   11 A'    2 A"   12 A'   13 A'    3 A"                 
 -2.656  -2.656  -1.279  -1.255  -0.862  -0.777  -0.643  -0.581
 14 A'    4 A"   15 A'   16 A'   17 A'   18 A'   19 A'   20 A'                 
 -0.564  -0.519  -0.503  -0.482  -0.434  -0.407  -0.354  -0.331
 21 A'    5 A"   22 A'    6 A"   23 A'   24 A'    7 A"   25 A'                 
 -0.272
  8 A"                                                                         
 -- Virtual --                   
 -0.041  -0.022  -0.012   0.019   0.026   0.050   0.061   0.062
 26 A'    9 A"   27 A'   28 A'   29 A'   10 A"   30 A'   31 A'                 
  0.078   0.079   0.103   0.105   0.121   0.138   0.146   0.147
 32 A'   11 A"   33 A'   12 A"   34 A'   35 A'   36 A'   37 A'                 
  0.183   0.250   0.269   0.272   0.308   0.313   0.319   0.343
 38 A'   13 A"   39 A'   40 A'   41 A'   42 A'   14 A"   43 A'                 
  0.363   0.386   0.404   0.409   0.433   0.445   0.469   0.469
 44 A'   45 A'   46 A'   15 A"   47 A'   48 A'   49 A'   16 A"                 
  0.501   0.524   0.556   0.575   0.611   0.660   0.673   0.714
 50 A'   17 A"   18 A"   51 A'   52 A'   19 A"   53 A'   54 A'                 
  0.748   0.816   0.890   0.920   0.946   1.082   1.120   1.295
 55 A'   56 A'   57 A'   58 A'   59 A'   20 A"   21 A"   60 A'                 
  1.296   1.369   1.384   1.394   1.430   1.455   1.502   1.576
 22 A"   23 A"   61 A'   62 A'   63 A'   24 A"   64 A'   65 A'                 
  1.595   1.746   1.774   1.833   1.896   1.906   1.934   2.011
 66 A'   67 A'   25 A"   68 A'   69 A'   70 A'   26 A"   27 A"                 
  2.034   2.130   2.178   2.292   2.593   2.606   2.624   2.786
 71 A'   72 A'   73 A'   74 A'   28 A"   75 A'   76 A'   29 A"                 
  2.950   3.093   3.269   3.679   3.743   3.766   3.788   3.805
 77 A'   78 A'   79 A'   80 A'   30 A"   31 A"   81 A'   82 A'                 
  3.927   3.950   3.972   4.000   4.003   4.055   4.145   4.205
 32 A"   83 A'   33 A"   34 A"   84 A'   35 A"   85 A'   86 A'                 
  4.359   4.675   4.890   6.250   6.278   6.322   6.379   6.477
 87 A'   88 A'   89 A'   36 A"   37 A"   90 A'   91 A'   92 A'                 
  6.636   6.778   7.526   7.564   7.657  23.458  24.138  47.867
 93 A'   94 A'   38 A"   95 A'   96 A'   97 A'   98 A'   99 A'                 
 66.717  66.744 289.720 289.758 289.8791020.651
100 A'  101 A'   39 A"  102 A'  103 A'  104 A'                                 
 --------------------------------------------------------------

          Ground-State Mulliken Net Atomic Charges

     Atom                 Charge (a.u.)
  ----------------------------------------
      1 F                    -0.119630
      2 F                    -0.071329
      3 H                     0.188922
      4 Br                   -0.005189
      5 C                    -0.012161
      6 C                     0.019386
  ----------------------------------------
  Sum of atomic charges =     0.000000

 -----------------------------------------------------------------
                    Cartesian Multipole Moments
 -----------------------------------------------------------------
    Charge (ESU x 10^10)
                 0.0000
    Dipole Moment (Debye)
         X      -0.9956      Y      -1.5822      Z      -0.0000
       Tot       1.8694
    Quadrupole Moments (Debye-Ang)
        XX     -42.3329     XY      -1.4176     YY     -38.8799
        XZ       0.0000     YZ      -0.0000     ZZ     -40.2914
    Octopole Moments (Debye-Ang^2)
       XXX     -38.7541    XXY      -0.6862    XYY      -3.3337
       YYY      -3.5806    XXZ      -0.0000    XYZ       0.0000
       YYZ      -0.0000    XZZ      -4.9160    YZZ       1.9303
       ZZZ      -0.0000
    Hexadecapole Moments (Debye-Ang^3)
      XXXX    -585.5306   XXXY      14.9084   XXYY    -115.5430
      XYYY      -1.1430   YYYY    -140.9338   XXXZ       0.0000
      XXYZ      -0.0000   XYYZ       0.0000   YYYZ      -0.0000
      XXZZ    -101.4984   XYZZ       2.8131   YYZZ     -32.0223
      XZZZ       0.0000   YZZZ      -0.0000   ZZZZ     -42.9472
 -----------------------------------------------------------------
 Calculating MO derivatives via CPSCF
 D1JvT checksum  = 204840 16132.8305856842
 D1KAT checksum  = 438984 1066.5369668777
   1         3          18      0.128111    0.034800
   2         3          18      0.014707    0.004130
   3         3          18      0.001637    0.000661
   4         4          17      0.000139    0.000062
   5        20           1      0.000004    0.000004
   6        21           0      0.000000    0.000000    Roots Converged
 Time for AOints: 6.1 s (CPU) 1.5 s (wall)
 ------------------------------------------------------------------------------
                     AOints        : Timing summary (seconds)
 ------------------------------------------------------------------------------
     job step          cpu (% of tot)      sys (% of tot)     wall (% of tot)
 ------------------------------------------------------------------------------
  cpscf_lag         0.3361E+02 (31.1)   0.4000E-05 (36.4)   0.8658E+01 (30.9)
  iterzp            0.6819E+02 (63.2)   0.7000E-05 (63.6)   0.1775E+02 (63.3)
  make_fx           0.0000E+00 ( 0.0)   0.0000E+00 ( 0.0)   0.0000E+00 ( 0.0)
  AOints            0.6057E+01 ( 5.6)   0.0000E+00 ( 0.0)   0.1538E+01 ( 5.5)
 ------------------------------------------------------------------------------
   Grand Totals     0.1080E+03          0.1100E-04          0.2806E+02
 ------------------------------------------------------------------------------
 Calculating analytic Hessian of the SCF energy
 Polarizability Matrix (a.u.)
            1           2           3
    1 -61.6010630   3.6868806   0.0000000
    2   3.6868806 -40.1133183  -0.0000000
    3   0.0000000  -0.0000000 -29.1441617

 Direct stationary perturbation theory relativistic correction:

 rels  =      16.910814745352
 relv  =     -57.166861551641
 rel2e =       8.973576741610
 E_rel =     -31.282470064679

 Hessian of the SCF Energy
            1           2           3           4           5           6
    1   0.3904786   0.0738749   0.0000000   0.0087796   0.0101553   0.0000000
    2   0.0738749   0.0737148  -0.0000000   0.0028435   0.0105507  -0.0000000
    3   0.0000000  -0.0000000   0.0189711  -0.0000000   0.0000000  -0.0072120
    4   0.0087796   0.0028435  -0.0000000   0.0785449   0.0681073  -0.0000000
    5   0.0101553   0.0105507   0.0000000   0.0681073   0.3972246  -0.0000000
    6   0.0000000  -0.0000000  -0.0072120  -0.0000000  -0.0000000   0.0200299
    7  -0.0218807  -0.0358148  -0.0000000  -0.0030388   0.0042362  -0.0000000
    8  -0.0059437   0.0010602   0.0000000   0.0023185   0.0006498  -0.0000000
    9  -0.0000000   0.0000000   0.0036373   0.0000000   0.0000000   0.0096795
   10  -0.0064020   0.0020059  -0.0000000  -0.0201647  -0.0256095  -0.0000000
   11   0.0017338  -0.0008449  -0.0000000  -0.0309278  -0.0135760  -0.0000000
   12  -0.0000000  -0.0000000   0.0062714   0.0000000  -0.0000000   0.0032912
   13  -0.3128179  -0.0631553   0.0000000   0.0068965  -0.0309557  -0.0000000
   14  -0.0573145  -0.0891700   0.0000000   0.0208313  -0.0647786  -0.0000000
   15   0.0000000   0.0000000  -0.0327118   0.0000000  -0.0000000   0.0098811
   16  -0.0581577   0.0202459   0.0000000  -0.0710176  -0.0259336   0.0000000
   17  -0.0225058   0.0046892  -0.0000000  -0.0631728  -0.3300705   0.0000000
   18  -0.0000000   0.0000000   0.0110440   0.0000000   0.0000000  -0.0356697
            7           8           9          10          11          12
    1  -0.0218807  -0.0059437  -0.0000000  -0.0064020   0.0017338  -0.0000000
    2  -0.0358148   0.0010602   0.0000000   0.0020059  -0.0008449  -0.0000000
    3  -0.0000000   0.0000000   0.0036373  -0.0000000  -0.0000000   0.0062714
    4  -0.0030388   0.0023185   0.0000000  -0.0201647  -0.0309278   0.0000000
    5   0.0042362   0.0006498   0.0000000  -0.0256095  -0.0135760  -0.0000000
    6  -0.0000000  -0.0000000   0.0096795  -0.0000000  -0.0000000   0.0032912
    7   0.0718144   0.0583335  -0.0000000  -0.0011113   0.0006462   0.0000000
    8   0.0583335   0.3603453   0.0000000   0.0001627   0.0007516  -0.0000000
    9  -0.0000000   0.0000000   0.0198358   0.0000000   0.0000000  -0.0016477
   10  -0.0011113   0.0001627   0.0000000   0.2150139   0.0347593   0.0000000
   11   0.0006462   0.0007516   0.0000000   0.0347593   0.0349160   0.0000000
   12   0.0000000  -0.0000000  -0.0016477   0.0000000   0.0000000   0.0086211
   13  -0.0561036  -0.0471604   0.0000000  -0.0239834   0.0089938   0.0000000
   14  -0.0456487  -0.3503677  -0.0000000  -0.0086988   0.0067718  -0.0000000
   15   0.0000000   0.0000000  -0.0303364   0.0000000   0.0000000   0.0006665
   16   0.0103200  -0.0077105   0.0000000  -0.1633525  -0.0152055  -0.0000000
   17   0.0182476  -0.0124393  -0.0000000  -0.0026196  -0.0280185   0.0000000
   18   0.0000000  -0.0000000  -0.0011686  -0.0000000  -0.0000000  -0.0172026
           13          14          15          16          17          18
    1  -0.3128179  -0.0573145   0.0000000  -0.0581577  -0.0225058  -0.0000000
    2  -0.0631553  -0.0891700   0.0000000   0.0202459   0.0046892   0.0000000
    3   0.0000000   0.0000000  -0.0327118   0.0000000  -0.0000000   0.0110440
    4   0.0068965   0.0208313   0.0000000  -0.0710176  -0.0631728   0.0000000
    5  -0.0309557  -0.0647786  -0.0000000  -0.0259336  -0.3300705   0.0000000
    6  -0.0000000  -0.0000000   0.0098811   0.0000000   0.0000000  -0.0356697
    7  -0.0561036  -0.0456487   0.0000000   0.0103200   0.0182476   0.0000000
    8  -0.0471604  -0.3503677   0.0000000  -0.0077105  -0.0124393  -0.0000000
    9   0.0000000  -0.0000000  -0.0303364   0.0000000  -0.0000000  -0.0011686
   10  -0.0239834  -0.0086988   0.0000000  -0.1633525  -0.0026196  -0.0000000
   11   0.0089938   0.0067718   0.0000000  -0.0152055  -0.0280185  -0.0000000
   12   0.0000000  -0.0000000   0.0006665  -0.0000000   0.0000000  -0.0172026
   13   0.6842287  -0.1285438  -0.0000000  -0.2982203   0.2608215   0.0000000
   14  -0.1285438   0.8220047  -0.0000000   0.2193746  -0.3244602   0.0000000
   15  -0.0000000  -0.0000000   0.0997541   0.0000000   0.0000000  -0.0472535
   16  -0.2982203   0.2193746   0.0000000   0.5804282  -0.1907709  -0.0000000
   17   0.2608215  -0.3244602   0.0000000  -0.1907709   0.6902993  -0.0000000
   18   0.0000000   0.0000000  -0.0472535  -0.0000000  -0.0000000   0.0902503
 Gradient time:  CPU 162.86 s  wall 42.48 s
 **********************************************************************
 **                                                                  **
 **                       VIBRATIONAL ANALYSIS                       **
 **                       --------------------                       **
 **                                                                  **
 **        VIBRATIONAL FREQUENCIES (CM**-1) AND NORMAL MODES         **
 **     FORCE CONSTANTS (mDYN/ANGSTROM) AND REDUCED MASSES (AMU)     **
 **                  INFRARED INTENSITIES (KM/MOL)                   **
 **                                                                  **
 **********************************************************************


 Mode:                 1                      2                      3
 Frequency:       208.30                 238.88                 322.09
 Force Cnst:      0.2758                 0.2163                 1.0058
 Red. Mass:      10.7891                 6.4342                16.4544
 IR Active:          YES                    YES                    YES
 IR Intens:        2.515                  2.403                  1.440
 Raman Active:       YES                    YES                    YES
               X      Y      Z        X      Y      Z        X      Y      Z
 F          0.047  0.433  0.000    0.000  0.000 -0.320   -0.371  0.178 -0.000
 F          0.174 -0.391 -0.000   -0.000 -0.000  0.028    0.711  0.103  0.000
 H          0.597 -0.266 -0.000    0.000 -0.000  0.770   -0.340  0.090  0.000
 Br        -0.087  0.074  0.000   -0.000  0.000 -0.057   -0.021 -0.121 -0.000
 C          0.173 -0.182 -0.000    0.000 -0.000  0.407   -0.310  0.080  0.000
 C         -0.001 -0.352 -0.000    0.000 -0.000  0.368   -0.062  0.263  0.000
 TransDip  -0.025 -0.044 -0.000   -0.000 -0.000  0.050   -0.034 -0.018  0.000

 Mode:                 4                      5                      6
 Frequency:       375.37                 531.62                 809.26
 Force Cnst:      1.6923                 1.0151                 0.5072
 Red. Mass:      20.3842                 6.0961                 1.3144
 IR Active:          YES                    YES                    YES
 IR Intens:        0.652                  2.692                 23.075
 Raman Active:       YES                    YES                    YES
               X      Y      Z        X      Y      Z        X      Y      Z
 F         -0.572  0.194 -0.000    0.000  0.000  0.077    0.000  0.000  0.020
 F         -0.306 -0.179 -0.000   -0.000  0.000 -0.170   -0.000  0.000  0.015
 H         -0.264 -0.261 -0.000    0.000 -0.000 -0.748    0.000 -0.000  0.986
 Br         0.305  0.061 -0.000   -0.000 -0.000 -0.010   -0.000  0.000 -0.001
 C         -0.386 -0.238 -0.000    0.000 -0.000 -0.289   -0.000 -0.000 -0.161
 C         -0.207 -0.166  0.000    0.000  0.000  0.567    0.000  0.000  0.030
 TransDip  -0.001 -0.026 -0.000    0.000  0.000 -0.053    0.000 -0.000  0.154

 Mode:                 7                      8                      9
 Frequency:       831.58                1074.00                1142.13
 Force Cnst:      3.6810                 4.8345                 3.8781
 Red. Mass:       9.0345                 7.1137                 5.0460
 IR Active:          YES                    YES                    YES
 IR Intens:       64.571                259.737                109.200
 Raman Active:       YES                    YES                    YES
               X      Y      Z        X      Y      Z        X      Y      Z
 F          0.132 -0.086  0.000   -0.203 -0.017  0.000   -0.249 -0.104  0.000
 F          0.043 -0.338 -0.000   -0.080 -0.262  0.000    0.035  0.107 -0.000
 H         -0.203  0.574  0.000   -0.616  0.378  0.000    0.821  0.112  0.000
 Br         0.042  0.007 -0.000   -0.024 -0.002  0.000    0.000  0.003 -0.000
 C         -0.091  0.531 -0.000    0.163  0.201  0.000    0.352  0.203 -0.000
 C         -0.442  0.046  0.000    0.495  0.221 -0.000   -0.083 -0.235  0.000
 TransDip  -0.215  0.141  0.000    0.438  0.274  0.000    0.275 -0.191  0.000

 Mode:                10                     11                     12
 Frequency:      1332.12                1744.31                3253.10
 Force Cnst:      1.4184                15.9743                 6.8317
 Red. Mass:       1.3566                 8.9109                 1.0957
 IR Active:          YES                    YES                    YES
 IR Intens:       37.379                 44.241                  8.163
 Raman Active:       YES                    YES                    YES
               X      Y      Z        X      Y      Z        X      Y      Z
 F         -0.006 -0.025 -0.000   -0.061  0.002  0.000   -0.000  0.000 -0.000
 F         -0.015 -0.049  0.000   -0.005 -0.080 -0.000   -0.000  0.001  0.000
 H          0.964 -0.204 -0.000   -0.476 -0.247  0.000    0.186  0.978 -0.000
 Br        -0.000 -0.001  0.000    0.006 -0.000  0.000    0.000 -0.000 -0.000
 C         -0.069 -0.006  0.000    0.483 -0.324 -0.000   -0.010 -0.089  0.000
 C          0.024  0.145 -0.000   -0.378  0.471  0.000   -0.005  0.004 -0.000
 TransDip   0.057  0.187 -0.000    0.139  0.161  0.000   -0.080  0.044 -0.000

 STANDARD THERMODYNAMIC QUANTITIES AT   298.15 K  AND     1.00 ATM

   This Molecule has  0 Imaginary Frequencies
   Zero point vibrational energy:       16.959 kcal/mol

   Atom    1 Element F  Has Mass   18.99840
   Atom    2 Element F  Has Mass   18.99840
   Atom    3 Element H  Has Mass    1.00783
   Atom    4 Element Br Has Mass   78.91830
   Atom    5 Element C  Has Mass   12.00000
   Atom    6 Element C  Has Mass   12.00000
   Molecular Mass:   141.922930 amu
   Principal axes and moments of inertia in amu*Bohr^2:
                             1           2           3
    Eigenvalues --      209.52238  1162.54908  1372.07146
          X               0.99988    -0.01563     0.00000
          Y               0.01563     0.99988     0.00000
          Z              -0.00000    -0.00000     1.00000
   Rotational Symmetry Number is   1
   The Molecule is an Asymmetric Top
   Translational Enthalpy:        0.889 kcal/mol
   Rotational Enthalpy:           0.889 kcal/mol
   Vibrational Enthalpy:         18.330 kcal/mol
   gas constant (RT):             0.592 kcal/mol
   Translational Entropy:        40.761  cal/mol.K
   Rotational Entropy:           27.304  cal/mol.K
   Vibrational Entropy:           7.343  cal/mol.K

   Total Enthalpy:               20.700 kcal/mol
   Total Entropy:                75.409  cal/mol.K

 ======================================================================

 STANDARD THERMODYNAMIC QUANTITIES FOR ANHARMONIC VIBRATION -- TOSH

   Zero point vibrational energy: ************ kcal/mol

   Vibrational Enthalpy:       Infinity kcal/mol
   Vibrational Entropy:             NaN  cal/mol.K

   Total Enthalpy:             Infinity kcal/mol
   Total Entropy:                   NaN  cal/mol.K

 ======================================================================

 STANDARD THERMODYNAMIC QUANTITIES FOR ANHARMONIC VIBRATION -- VPT2

   Zero point vibrational energy: ************ kcal/mol

   Vibrational Enthalpy:       Infinity kcal/mol
   Vibrational Entropy:             NaN  cal/mol.K

   Total Enthalpy:             Infinity kcal/mol
   Total Entropy:                   NaN  cal/mol.K

 ======================================================================

Archival summary:
1\1\TWL01\FREQ\ProcedureUnspecified\BasisUnspecified\r1221\taweetha\TueAug2801:33:482018TueAug2801:33:482018\0\\#,FREQ,ProcedureUnspecified,BasisUnspecified,\\0,1\Br\C,1,1.88568\C,2,1.32684,1,123.172\H,3,1.07881,2,124.252,1,-0,0\F,2,1.33143,1,114.422,3,-180,0\F,3,1.34398,2,120.767,1,180,0\\\@

 Total job time:  48.39s(wall), 184.68s(cpu) 
 Tue Aug 28 01:33:48 2018

        *************************************************************
        *                                                           *
        *  Thank you very much for using Q-Chem.  Have a nice day.  *
        *                                                           *
        *************************************************************
