# Supplementary material for: Geometric and energetic data from ab initio calculations of haloethene, haloimine, halomethylenephosphine, haloiminophosphine, halodiazene, halodiphosphene and halocyclopropane
Source: Data Brief. 2019 Nov 2;27:104738. doi: 10.1016/j.dib.2019.104738 (PMC6861602; doi:10.1016/j.dib.2019.104738)
Supplement: Multimedia component 2 [file mmc2.zip › CC/B3LYP/FHCCFCl.out]

Q-Chem Developer Version!
                  Welcome to Q-Chem
     A Quantum Leap Into The Future Of Chemistry


 Q-Chem 5.1, Q-Chem, Inc., Pleasanton, CA (2018)

 Yihan Shao,  Zhengting Gan,  E. Epifanovsky,  A. T. B. Gilbert,  M. Wormit,  
 J. Kussmann,  A. W. Lange,  A. Behn,  Jia Deng,  Xintian Feng,  D. Ghosh,  
 M. Goldey,  P. R. Horn,  L. D. Jacobson,  I. Kaliman,  T. Kus,  A. Landau,  
 Jie Liu,  E. I. Proynov,  R. M. Richard,  R. P. Steele,  E. J. Sundstrom,  
 H. L. Woodcock III,  P. M. Zimmerman,  D. Zuev,  B. Albrecht,  E. Alguire,  
 S. A. Baeppler,  D. Barton,  Z. Benda,  Y. A. Bernard,  E. J. Berquist,  
 K. B. Bravaya,  H. Burton,  D. Casanova,  Chun-Min Chang,  Yunqing Chen,  
 A. Chien,  K. D. Closser,  M. P. Coons,  S. Coriani,  S. Dasgupta,  
 A. L. Dempwolff,  M. Diedenhofen,  Hainam Do,  R. G. Edgar,  Po-Tung Fang,  
 S. Faraji,  S. Fatehi,  Qingguo Feng,  K. D. Fenk,  J. Fosso-Tande,  
 Qinghui Ge,  A. Ghysels,  G. Gidofalvi,  J. Gomes,  J. Gonthier,  A. Gunina,  
 D. Hait,  M. W. D. Hanson-Heine,  P. H. P. Harbach,  A. W. Hauser,  
 J. E. Herr,  E. G. Hohenstein,  Z. C. Holden,  Kerwin Hui,  B. C. Huynh,  
 T.-C. Jagau,  Hyunjun Ji,  B. Kaduk,  K. Khistyaev,  Jaehoon Kim,  
 P. Klunzinger,  K. Koh,  D. Kosenkov,  L. Koulias,  T. Kowalczyk,  
 C. M. Krauter,  A. Kunitsa,  Ka Un Lao,  A. Laurent,  K. V. Lawler,  
 Joonho Lee,  D. Lefrancois,  S. Lehtola,  D. S. Levine,  Yi-Pei Li,  
 You-Sheng Lin,  Fenglai Liu,  E. Livshits,  A. Luenser,  P. Manohar,  
 E. Mansoor,  S. F. Manzer,  Shan-Ping Mao,  Yuezhi Mao,  N. Mardirossian,  
 A. V. Marenich,  T. Markovich,  L. A. Martinez-Martinez,  S. A. Maurer,  
 N. J. Mayhall,  S. C. McKenzie,  J.-M. Mewes,  A. F. Morrison,  
 J. W. Mullinax,  K. Nanda,  T. S. Nguyen-Beck,  R. Olivares-Amaya,  
 J. A. Parkhill,  T. M. Perrine,  F. Plasser,  P. Pokhilko,  S. Prager,  
 A. Prociuk,  E. Ramos,  D. R. Rehn,  F. Rob,  M. Schneider,  N. Sergueev,  
 S. M. Sharada,  S. Sharma,  D. W. Small,  T. Stauch,  T. Stein,  
 Yu-Chuan Su,  A. J. W. Thom,  A. Tkatchenko,  T. Tsuchimochi,  N. M. Tubman,  
 L. Vogt,  M. L. Vidal,  O. Vydrov,  M. A. Watson,  J. Wenzel,  
 M. de Wergifosse,  T. A. Wesolowski,  A. White,  J. Witte,  A. Yamada,  
 Jun Yang,  K. Yao,  S. Yeganeh,  S. R. Yost,  Zhi-Qiang You,  A. Zech,  
 Igor Ying Zhang,  Xing Zhang,  Yan Zhao,  Ying Zhu,  B. R. Brooks,  
 G. K. L. Chan,  C. J. Cramer,  M. S. Gordon,  W. J. Hehre,  A. Klamt,  
 M. W. Schmidt,  C. D. Sherrill,  D. G. Truhlar,  A. Aspuru-Guzik,  R. Baer,  
 A. T. Bell,  N. A. Besley,  Jeng-Da Chai,  A. E. DePrince, III,  
 R. A. DiStasio Jr.,  A. Dreuw,  B. D. Dunietz,  T. R. Furlani,  
 Chao-Ping Hsu,  Yousung Jung,  Jing Kong,  D. S. Lambrecht,  WanZhen Liang,  
 C. Ochsenfeld,  V. A. Rassolov,  L. V. Slipchenko,  J. E. Subotnik,  
 T. Van Voorhis,  J. M. Herbert,  A. I. Krylov,  P. M. W. Gill,  M. Head-Gordon

 Contributors to earlier versions of Q-Chem not listed above: 
 R. D. Adamson,  B. Austin,  J. Baker,  G. J. O. Beran,  K. Brandhorst,  
 S. T. Brown,  E. F. C. Byrd,  A. K. Chakraborty,  C.-L. Cheng,  
 Siu Hung Chien,  D. M. Chipman,  D. L. Crittenden,  H. Dachsel,  
 R. J. Doerksen,  A. D. Dutoi,  L. Fusti-Molnar,  W. A. Goddard III,  
 A. Golubeva-Zadorozhnaya,  S. R. Gwaltney,  G. Hawkins,  A. Heyden,  
 S. Hirata,  G. Kedziora,  F. J. Keil,  C. Kelley,  Jihan Kim,  R. A. King,  
 R. Z. Khaliullin,  P. P. Korambath,  W. Kurlancheek,  A. M. Lee,  M. S. Lee,  
 S. V. Levchenko,  Ching Yeh Lin,  D. Liotard,  R. C. Lochan,  I. Lotan,  
 P. E. Maslen,  N. Nair,  D. P. O'Neill,  D. Neuhauser,  E. Neuscamman,  
 C. M. Oana,  R. Olson,  B. Peters,  R. Peverati,  P. A. Pieniazek,  
 Y. M. Rhee,  J. Ritchie,  M. A. Rohrdanz,  E. Rosta,  N. J. Russ,  
 H. F. Schaefer III,  N. E. Schultz,  N. Shenvi,  A. C. Simmonett,  A. Sodt,  
 D. Stuck,  K. S. Thanthiriwatte,  V. Vanovschi,  Tao Wang,  A. Warshel,  
 C. F. Williams,  Q. Wu,  X. Xu,  W. Zhang

 Please cite Q-Chem as follows:
 Y. Shao et al., Mol. Phys. 113, 184-215 (2015)
 DOI: 10.1080/00268976.2014.952696

 Q-Chem 5.1.1 for Intel X86 EM64T Linux

 Parts of Q-Chem use Armadillo 8.300.2 (Tropical Shenanigans).
 http://arma.sourceforge.net/

 Q-Chem begins on Tue Aug 28 21:29:24 2018  

Host: 
0

     Scratch files written to /scratch/taweetham/qchem25443//
Input Ideriv = 2
Curr. Ideriv = -1
Max.  Ideriv = 2

Checking the input file for inconsistencies... 	...done.

--------------------------------------------------------------
User input:
--------------------------------------------------------------
FFHCl.inp
$molecule
0 1
Cl
C  1 1.725418
C  2 1.326621 1 123.456250
H  3 1.078867 2 124.086926 1 -0.000000 0
F  2 1.330911 1 113.937895 3 -180.000000 0
F  3 1.343255 2 120.680114 1 -180.000000 0
$end

$rem
   JOB_TYPE		OPTIMIZATION
   BASIS		6-311++G**
   EXCHANGE		B3LYP
$end

--------------------------------------------------------------
 ----------------------------------------------------------------
             Standard Nuclear Orientation (Angstroms)
    I     Atom           X                Y                Z
 ----------------------------------------------------------------
    1      Cl      1.6774718632    -0.3262224548     0.0000000000
    2      C       0.0190724691     0.1499904436     0.0000000000
    3      C      -0.9893638672    -0.7119721039     0.0000000000
    4      H      -0.8684433229    -1.7840412367     0.0000000000
    5      F      -0.1642304860     1.4682180857    -0.0000000000
    6      F      -2.2609728432    -0.2791388714     0.0000000000
 ----------------------------------------------------------------
 Molecular Point Group                 Cs    NOp =  2
 Largest Abelian Subgroup              Cs    NOp =  2
 Nuclear Repulsion Energy =   211.9959664387 hartrees
 There are       24 alpha and       24 beta electrons
 Requested basis set is 6-311++G(d,p)
 There are 42 shells and 125 basis functions

 Total QAlloc Memory Limit   2000 MB
 Mega-Array Size       188 MB
 MEM_STATIC part       192 MB
 A cutoff of  1.0D-11 yielded    826 shell pairs
 There are      7598 function pairs (      8217 Cartesian)
 Smallest overlap matrix eigenvalue = 8.54E-05

 Scale SEOQF with 1.000000e-01/1.000000e-01/1.000000e-01

 Standard Electronic Orientation quadrupole field applied
 Nucleus-field energy     =     0.0000000056 hartrees
 Guess from superposition of atomic densities
 Warning:  Energy on first SCF cycle will be non-variational
 SAD guess density has 48.000000 electrons

 -----------------------------------------------------------------------
  General SCF calculation program by
  Eric Jon Sundstrom, Paul Horn, Yuezhi Mao, Dmitri Zuev, Alec White,
  David Stuck, Shaama M.S., Shane Yost, Joonho Lee, David Small,
  Daniel Levine, Susi Lehtola, Hugh Burton, Evgeny Epifanovsky
 -----------------------------------------------------------------------
 Exchange:     0.2000 Hartree-Fock + 0.0800 Slater + 0.7200 B88
 Correlation:  0.1900 VWN1RPA + 0.8100 LYP
 Using SG-1 standard quadrature grid
 A restricted SCF calculation will be
 performed using DIIS
 SCF converges when DIIS error is below 1.0e-08
 ---------------------------------------
  Cycle       Energy         DIIS error
 ---------------------------------------
    1    -737.5533682571      5.07e-02  
    2    -736.7316182902      4.57e-03  
    3    -736.7004470622      6.44e-03  
    4    -736.7572596524      1.23e-03  
    5    -736.7596773516      3.56e-04  
    6    -736.7598454355      1.16e-04  
    7    -736.7598610285      3.09e-05  
    8    -736.7598625229      8.49e-06  
    9    -736.7598626439      1.97e-06  
   10    -736.7598626493      6.82e-07  
   11    -736.7598626501      1.43e-07  
   12    -736.7598626501      2.22e-08  
   13    -736.7598626501      3.69e-09  Convergence criterion met
 ---------------------------------------
 SCF time:   CPU 12.35s  wall 13.00s 
 SCF   energy in the final basis set =     -736.7598626501
 Total energy in the final basis set =     -736.7598626501

 --------------------------------------------------------------
             Orbital Energies (a.u.) and Symmetries
 --------------------------------------------------------------

 Alpha MOs, Restricted
 -- Occupied --                  
-101.59  -24.73  -24.72  -10.34  -10.29   -9.51   -7.27   -7.26
  1 A'    2 A'    3 A'    4 A'    5 A'    6 A'    7 A'    8 A'                 
 -7.263  -1.281  -1.255  -0.912  -0.789  -0.646  -0.584  -0.570
  1 A"    9 A'   10 A'   11 A'   12 A'   13 A'   14 A'   15 A'                 
 -0.523  -0.513  -0.482  -0.445  -0.413  -0.383  -0.362  -0.276
  2 A"   16 A'    3 A"   17 A'   18 A'    4 A"   19 A'    5 A"                 
 -- Virtual --                   
 -0.020  -0.015  -0.009   0.022   0.036   0.055   0.067   0.079
  6 A"   20 A'   21 A'   22 A'   23 A'    7 A"   24 A'   25 A'                 
  0.083   0.089   0.100   0.107   0.128   0.133   0.149   0.161
 26 A'    8 A"   27 A'    9 A"   28 A'   29 A'   30 A'   31 A'                 
  0.201   0.256   0.269   0.280   0.313   0.319   0.325   0.344
 32 A'   10 A"   33 A'   34 A'   35 A'   11 A"   36 A'   37 A'                 
  0.352   0.369   0.417   0.439   0.445   0.466   0.486   0.502
 38 A'   39 A'   40 A'   12 A"   41 A'   42 A'   43 A'   13 A"                 
  0.548   0.554   0.659   0.714   0.738   0.762   0.792   0.828
 44 A'   14 A"   45 A'   46 A'   47 A'   48 A'   15 A"   16 A"                 
  0.863   0.901   0.931   1.078   1.099   1.105   1.122   1.309
 49 A'   50 A'   51 A'   52 A'   17 A"   53 A'   18 A"   54 A'                 
  1.318   1.370   1.392   1.396   1.425   1.469   1.509   1.581
 19 A"   20 A"   55 A'   56 A'   57 A'   21 A"   58 A'   59 A'                 
  1.601   1.757   1.773   1.857   1.898   1.938   1.963   2.129
 60 A'   61 A'   22 A"   62 A'   63 A'   64 A'   23 A"   65 A'                 
  2.234   2.235   2.335   2.446   2.593   2.612   2.662   2.786
 24 A"   66 A'   67 A'   68 A'   25 A"   69 A'   70 A'   26 A"                 
  3.015   3.133   3.289   3.705   3.743   3.766   3.791   3.810
 71 A'   72 A'   73 A'   74 A'   27 A"   28 A"   75 A'   76 A'                 
  3.931   3.962   3.992   4.176   4.672   4.886   6.250   6.277
 29 A"   77 A'   30 A"   78 A'   79 A'   80 A'   31 A"   32 A"                 
  6.324   6.359   6.517   6.779   9.719  23.444  24.126  25.778
 81 A'   82 A'   83 A'   84 A'   85 A'   86 A'   87 A'   33 A"                 
 25.915  26.345  66.712  66.741 215.700
 88 A'   89 A'   90 A'   91 A'   92 A'                                         

 Beta MOs, Restricted
 -- Occupied --                  
-101.59  -24.73  -24.72  -10.34  -10.29   -9.51   -7.27   -7.26
  1 A'    2 A'    3 A'    4 A'    5 A'    6 A'    7 A'    8 A'                 
 -7.263  -1.281  -1.255  -0.912  -0.789  -0.646  -0.584  -0.570
  1 A"    9 A'   10 A'   11 A'   12 A'   13 A'   14 A'   15 A'                 
 -0.523  -0.513  -0.482  -0.445  -0.413  -0.383  -0.362  -0.276
  2 A"   16 A'    3 A"   17 A'   18 A'    4 A"   19 A'    5 A"                 
 -- Virtual --                   
 -0.020  -0.015  -0.009   0.022   0.036   0.055   0.067   0.079
  6 A"   20 A'   21 A'   22 A'   23 A'    7 A"   24 A'   25 A'                 
  0.083   0.089   0.100   0.107   0.128   0.133   0.149   0.161
 26 A'    8 A"   27 A'    9 A"   28 A'   29 A'   30 A'   31 A'                 
  0.201   0.256   0.269   0.280   0.313   0.319   0.325   0.344
 32 A'   10 A"   33 A'   34 A'   35 A'   11 A"   36 A'   37 A'                 
  0.352   0.369   0.417   0.439   0.445   0.466   0.486   0.502
 38 A'   39 A'   40 A'   12 A"   41 A'   42 A'   43 A'   13 A"                 
  0.548   0.554   0.659   0.714   0.738   0.762   0.792   0.828
 44 A'   14 A"   45 A'   46 A'   47 A'   48 A'   15 A"   16 A"                 
  0.863   0.901   0.931   1.078   1.099   1.105   1.122   1.309
 49 A'   50 A'   51 A'   52 A'   17 A"   53 A'   18 A"   54 A'                 
  1.318   1.370   1.392   1.396   1.425   1.469   1.509   1.581
 19 A"   20 A"   55 A'   56 A'   57 A'   21 A"   58 A'   59 A'                 
  1.601   1.757   1.773   1.857   1.898   1.938   1.963   2.129
 60 A'   61 A'   22 A"   62 A'   63 A'   64 A'   23 A"   65 A'                 
  2.234   2.235   2.335   2.446   2.593   2.612   2.662   2.786
 24 A"   66 A'   67 A'   68 A'   25 A"   69 A'   70 A'   26 A"                 
  3.015   3.133   3.289   3.705   3.743   3.766   3.791   3.810
 71 A'   72 A'   73 A'   74 A'   27 A"   28 A"   75 A'   76 A'                 
  3.931   3.962   3.992   4.176   4.672   4.886   6.250   6.277
 29 A"   77 A'   30 A"   78 A'   79 A'   80 A'   31 A"   32 A"                 
  6.324   6.359   6.517   6.779   9.719  23.444  24.126  25.778
 81 A'   82 A'   83 A'   84 A'   85 A'   86 A'   87 A'   33 A"                 
 25.915  26.345  66.712  66.741 215.700
 88 A'   89 A'   90 A'   91 A'   92 A'                                         
 --------------------------------------------------------------

          Ground-State Mulliken Net Atomic Charges

     Atom                 Charge (a.u.)
  ----------------------------------------
      1 Cl                    0.219385
      2 C                    -0.084373
      3 C                    -0.124978
      4 H                     0.159016
      5 F                    -0.047994
      6 F                    -0.121056
  ----------------------------------------
  Sum of atomic charges =     0.000000

 -----------------------------------------------------------------
                    Cartesian Multipole Moments
 -----------------------------------------------------------------
    Charge (ESU x 10^10)
                 0.0000
    Dipole Moment (Debye)
         X       0.6892      Y      -1.6426      Z      -0.0000
       Tot       1.7813
    Quadrupole Moments (Debye-Ang)
        XX     -36.4279     XY       0.9393     YY     -32.9739
        XZ      -0.0000     YZ      -0.0000     ZZ     -34.3969
    Octopole Moments (Debye-Ang^2)
       XXX       3.6158    XXY       1.0135    XYY      -5.5253
       YYY       0.5107    XXZ      -0.0000    XYZ      -0.0000
       YYZ      -0.0000    XZZ      -3.8524    YZZ       3.2929
       ZZZ      -0.0000
    Hexadecapole Moments (Debye-Ang^3)
      XXXX    -433.4581   XXXY      -6.7234   XXYY     -91.9095
      XYYY       5.3901   YYYY    -129.8567   XXXZ      -0.0000
      XXYZ       0.0000   XYYZ      -0.0000   YYYZ      -0.0000
      XXZZ     -78.6835   XYZZ       0.1856   YYZZ     -28.9922
      XZZZ      -0.0000   YZZZ      -0.0000   ZZZZ     -34.8479
 -----------------------------------------------------------------
 Calculating analytic gradient of the SCF energy
 Gradient of SCF Energy
            1           2           3           4           5           6
    1   0.0000375   0.0000145  -0.0000094   0.0000146  -0.0000681   0.0000109
    2   0.0001163  -0.0000169  -0.0001348  -0.0000071   0.0000185   0.0000240
    3  -0.0000000   0.0000000  -0.0000000  -0.0000000  -0.0000000   0.0000000
 Max gradient component =       1.348E-04
 RMS gradient           =       4.693E-05
 Gradient time:  CPU 3.25 s  wall 3.26 s
 Geometry Optimization Parameters
   NAtoms,    NIC,     NZ,  NCons,   NDum,   NFix, NCnnct, MaxDiis
        6      27       6       0       0       0       0       0


** GEOMETRY OPTIMIZATION IN DELOCALIZED INTERNAL COORDINATES **
   Searching for a Minimum

   Optimization Cycle:   1

                       Coordinates (Angstroms)
     ATOM                X               Y               Z
      1  Cl        1.6774718632   -0.3262224548    0.0000000000
      2  C         0.0190724691    0.1499904436    0.0000000000
      3  C        -0.9893638672   -0.7119721039    0.0000000000
      4  H        -0.8684433229   -1.7840412367    0.0000000000
      5  F        -0.1642304860    1.4682180857    0.0000000000
      6  F        -2.2609728432   -0.2791388714    0.0000000000
   Point Group: cs    Number of degrees of freedom:     9


   Energy is   -736.759862650


 Attempting to Generate Delocalized Internal Coordinates

  9 Hessian modes will be used to form the next step
  Hessian Eigenvalues:
     0.160000    0.220000    0.250000    0.250000    0.329970    0.361316
     0.564817    0.592910    0.603109

 Minimum Search - Taking Simple RFO Step
 Searching for Lamda that Minimizes Along All modes
 Value Taken    Lamda =   0.00000000
 Step Taken.  Stepsize is  0.001151

                             Maximum     Tolerance    Cnvgd?
         Gradient           0.000256      0.000300     YES
         Displacement       0.001107      0.001200     YES
         Energy change     *********      0.000001      NO


                       Distance Matrix (Angstroms)
             Cl(  1)   C (  2)   C (  3)   H (  4)   F (  5)
   C (  2)  1.725418
   C (  3)  2.694590  1.326621
   H (  4)  2.933755  2.127948  1.078867
   F (  5)  2.571358  1.330911  2.331110  3.327628
   F (  6)  3.938726  2.320077  1.343255  2.050334  2.729393

 Final energy is   -736.75986265010329     


 ******************************
 **  OPTIMIZATION CONVERGED  **
 ******************************

                       Coordinates (Angstroms)
     ATOM                X               Y               Z
      1  Cl        1.6774718632   -0.3262224548    0.0000000000
      2  C         0.0190724691    0.1499904436    0.0000000000
      3  C        -0.9893638672   -0.7119721039    0.0000000000
      4  H        -0.8684433229   -1.7840412367    0.0000000000
      5  F        -0.1642304860    1.4682180857    0.0000000000
      6  F        -2.2609728432   -0.2791388714    0.0000000000

Z-matrix Print:
$molecule
0 1
Cl
C  1 1.725418
C  2 1.326621 1 123.456250
H  3 1.078867 2 124.086926 1 0.000000 0
F  2 1.330911 1 113.937895 3 -180.000000 0
F  3 1.343255 2 120.680114 1 -180.000000 0
$end


 --------------------------------------------------------------
             Orbital Energies (a.u.) and Symmetries
 --------------------------------------------------------------

 Alpha MOs, Restricted
 -- Occupied --                  
-101.59  -24.73  -24.72  -10.34  -10.29   -9.51   -7.27   -7.26
  1 A'    2 A'    3 A'    4 A'    5 A'    6 A'    7 A'    8 A'                 
 -7.263  -1.281  -1.255  -0.912  -0.789  -0.646  -0.584  -0.570
  1 A"    9 A'   10 A'   11 A'   12 A'   13 A'   14 A'   15 A'                 
 -0.523  -0.513  -0.482  -0.445  -0.413  -0.383  -0.362  -0.276
  2 A"   16 A'    3 A"   17 A'   18 A'    4 A"   19 A'    5 A"                 
 -- Virtual --                   
 -0.020  -0.015  -0.009   0.022   0.036   0.055   0.067   0.079
  6 A"   20 A'   21 A'   22 A'   23 A'    7 A"   24 A'   25 A'                 
  0.083   0.089   0.100   0.107   0.128   0.133   0.149   0.161
 26 A'    8 A"   27 A'    9 A"   28 A'   29 A'   30 A'   31 A'                 
  0.201   0.256   0.269   0.280   0.313   0.319   0.325   0.344
 32 A'   10 A"   33 A'   34 A'   35 A'   11 A"   36 A'   37 A'                 
  0.352   0.369   0.417   0.439   0.445   0.466   0.486   0.502
 38 A'   39 A'   40 A'   12 A"   41 A'   42 A'   43 A'   13 A"                 
  0.548   0.554   0.659   0.714   0.738   0.762   0.792   0.828
 44 A'   14 A"   45 A'   46 A'   47 A'   48 A'   15 A"   16 A"                 
  0.863   0.901   0.931   1.078   1.099   1.105   1.122   1.309
 49 A'   50 A'   51 A'   52 A'   17 A"   53 A'   18 A"   54 A'                 
  1.318   1.370   1.392   1.396   1.425   1.469   1.509   1.581
 19 A"   20 A"   55 A'   56 A'   57 A'   21 A"   58 A'   59 A'                 
  1.601   1.757   1.773   1.857   1.898   1.938   1.963   2.129
 60 A'   61 A'   22 A"   62 A'   63 A'   64 A'   23 A"   65 A'                 
  2.234   2.235   2.335   2.446   2.593   2.612   2.662   2.786
 24 A"   66 A'   67 A'   68 A'   25 A"   69 A'   70 A'   26 A"                 
  3.015   3.133   3.289   3.705   3.743   3.766   3.791   3.810
 71 A'   72 A'   73 A'   74 A'   27 A"   28 A"   75 A'   76 A'                 
  3.931   3.962   3.992   4.176   4.672   4.886   6.250   6.277
 29 A"   77 A'   30 A"   78 A'   79 A'   80 A'   31 A"   32 A"                 
  6.324   6.359   6.517   6.779   9.719  23.444  24.126  25.778
 81 A'   82 A'   83 A'   84 A'   85 A'   86 A'   87 A'   33 A"                 
 25.915  26.345  66.712  66.741 215.700
 88 A'   89 A'   90 A'   91 A'   92 A'                                         

 Beta MOs, Restricted
 -- Occupied --                  
-101.59  -24.73  -24.72  -10.34  -10.29   -9.51   -7.27   -7.26
  1 A'    2 A'    3 A'    4 A'    5 A'    6 A'    7 A'    8 A'                 
 -7.263  -1.281  -1.255  -0.912  -0.789  -0.646  -0.584  -0.570
  1 A"    9 A'   10 A'   11 A'   12 A'   13 A'   14 A'   15 A'                 
 -0.523  -0.513  -0.482  -0.445  -0.413  -0.383  -0.362  -0.276
  2 A"   16 A'    3 A"   17 A'   18 A'    4 A"   19 A'    5 A"                 
 -- Virtual --                   
 -0.020  -0.015  -0.009   0.022   0.036   0.055   0.067   0.079
  6 A"   20 A'   21 A'   22 A'   23 A'    7 A"   24 A'   25 A'                 
  0.083   0.089   0.100   0.107   0.128   0.133   0.149   0.161
 26 A'    8 A"   27 A'    9 A"   28 A'   29 A'   30 A'   31 A'                 
  0.201   0.256   0.269   0.280   0.313   0.319   0.325   0.344
 32 A'   10 A"   33 A'   34 A'   35 A'   11 A"   36 A'   37 A'                 
  0.352   0.369   0.417   0.439   0.445   0.466   0.486   0.502
 38 A'   39 A'   40 A'   12 A"   41 A'   42 A'   43 A'   13 A"                 
  0.548   0.554   0.659   0.714   0.738   0.762   0.792   0.828
 44 A'   14 A"   45 A'   46 A'   47 A'   48 A'   15 A"   16 A"                 
  0.863   0.901   0.931   1.078   1.099   1.105   1.122   1.309
 49 A'   50 A'   51 A'   52 A'   17 A"   53 A'   18 A"   54 A'                 
  1.318   1.370   1.392   1.396   1.425   1.469   1.509   1.581
 19 A"   20 A"   55 A'   56 A'   57 A'   21 A"   58 A'   59 A'                 
  1.601   1.757   1.773   1.857   1.898   1.938   1.963   2.129
 60 A'   61 A'   22 A"   62 A'   63 A'   64 A'   23 A"   65 A'                 
  2.234   2.235   2.335   2.446   2.593   2.612   2.662   2.786
 24 A"   66 A'   67 A'   68 A'   25 A"   69 A'   70 A'   26 A"                 
  3.015   3.133   3.289   3.705   3.743   3.766   3.791   3.810
 71 A'   72 A'   73 A'   74 A'   27 A"   28 A"   75 A'   76 A'                 
  3.931   3.962   3.992   4.176   4.672   4.886   6.250   6.277
 29 A"   77 A'   30 A"   78 A'   79 A'   80 A'   31 A"   32 A"                 
  6.324   6.359   6.517   6.779   9.719  23.444  24.126  25.778
 81 A'   82 A'   83 A'   84 A'   85 A'   86 A'   87 A'   33 A"                 
 25.915  26.345  66.712  66.741 215.700
 88 A'   89 A'   90 A'   91 A'   92 A'                                         
 --------------------------------------------------------------

          Ground-State Mulliken Net Atomic Charges

     Atom                 Charge (a.u.)
  ----------------------------------------
      1 Cl                    0.219385
      2 C                    -0.084373
      3 C                    -0.124978
      4 H                     0.159016
      5 F                    -0.047994
      6 F                    -0.121056
  ----------------------------------------
  Sum of atomic charges =     0.000000

 -----------------------------------------------------------------
                    Cartesian Multipole Moments
 -----------------------------------------------------------------
    Charge (ESU x 10^10)
                 0.0000
    Dipole Moment (Debye)
         X       0.6892      Y      -1.6426      Z      -0.0000
       Tot       1.7813
    Quadrupole Moments (Debye-Ang)
        XX     -36.4279     XY       0.9393     YY     -32.9739
        XZ      -0.0000     YZ      -0.0000     ZZ     -34.3969
    Octopole Moments (Debye-Ang^2)
       XXX       3.6158    XXY       1.0135    XYY      -5.5253
       YYY       0.5107    XXZ      -0.0000    XYZ      -0.0000
       YYZ      -0.0000    XZZ      -3.8524    YZZ       3.2929
       ZZZ      -0.0000
    Hexadecapole Moments (Debye-Ang^3)
      XXXX    -433.4581   XXXY      -6.7234   XXYY     -91.9095
      XYYY       5.3901   YYYY    -129.8567   XXXZ      -0.0000
      XXYZ       0.0000   XYYZ      -0.0000   YYYZ      -0.0000
      XXZZ     -78.6835   XYZZ       0.1856   YYZZ     -28.9922
      XZZZ      -0.0000   YZZZ      -0.0000   ZZZZ     -34.8479
 -----------------------------------------------------------------
Archival summary:
1\1\TWL01\OPT\ProcedureUnspecified\BasisUnspecified\l1221\taweetha\TueAug2821:29:402018TueAug2821:29:402018\0\\#,OPT,ProcedureUnspecified,BasisUnspecified,\\0,1\Cl\C,1,1.72542\C,2,1.32662,1,123.456\H,3,1.07887,2,124.087,1,0,0\F,2,1.33091,1,113.938,3,-180,0\F,3,1.34325,2,120.68,1,-180,0\\\@

 Total job time:  15.78s(wall), 15.68s(cpu) 
 Tue Aug 28 21:29:40 2018

        *************************************************************
        *                                                           *
        *  Thank you very much for using Q-Chem.  Have a nice day.  *
        *                                                           *
        *************************************************************


 
User input: 2 of 2 
 
Q-Chem Developer Version!
                  Welcome to Q-Chem
     A Quantum Leap Into The Future Of Chemistry


 Q-Chem 5.1, Q-Chem, Inc., Pleasanton, CA (2018)

 Yihan Shao,  Zhengting Gan,  E. Epifanovsky,  A. T. B. Gilbert,  M. Wormit,  
 J. Kussmann,  A. W. Lange,  A. Behn,  Jia Deng,  Xintian Feng,  D. Ghosh,  
 M. Goldey,  P. R. Horn,  L. D. Jacobson,  I. Kaliman,  T. Kus,  A. Landau,  
 Jie Liu,  E. I. Proynov,  R. M. Richard,  R. P. Steele,  E. J. Sundstrom,  
 H. L. Woodcock III,  P. M. Zimmerman,  D. Zuev,  B. Albrecht,  E. Alguire,  
 S. A. Baeppler,  D. Barton,  Z. Benda,  Y. A. Bernard,  E. J. Berquist,  
 K. B. Bravaya,  H. Burton,  D. Casanova,  Chun-Min Chang,  Yunqing Chen,  
 A. Chien,  K. D. Closser,  M. P. Coons,  S. Coriani,  S. Dasgupta,  
 A. L. Dempwolff,  M. Diedenhofen,  Hainam Do,  R. G. Edgar,  Po-Tung Fang,  
 S. Faraji,  S. Fatehi,  Qingguo Feng,  K. D. Fenk,  J. Fosso-Tande,  
 Qinghui Ge,  A. Ghysels,  G. Gidofalvi,  J. Gomes,  J. Gonthier,  A. Gunina,  
 D. Hait,  M. W. D. Hanson-Heine,  P. H. P. Harbach,  A. W. Hauser,  
 J. E. Herr,  E. G. Hohenstein,  Z. C. Holden,  Kerwin Hui,  B. C. Huynh,  
 T.-C. Jagau,  Hyunjun Ji,  B. Kaduk,  K. Khistyaev,  Jaehoon Kim,  
 P. Klunzinger,  K. Koh,  D. Kosenkov,  L. Koulias,  T. Kowalczyk,  
 C. M. Krauter,  A. Kunitsa,  Ka Un Lao,  A. Laurent,  K. V. Lawler,  
 Joonho Lee,  D. Lefrancois,  S. Lehtola,  D. S. Levine,  Yi-Pei Li,  
 You-Sheng Lin,  Fenglai Liu,  E. Livshits,  A. Luenser,  P. Manohar,  
 E. Mansoor,  S. F. Manzer,  Shan-Ping Mao,  Yuezhi Mao,  N. Mardirossian,  
 A. V. Marenich,  T. Markovich,  L. A. Martinez-Martinez,  S. A. Maurer,  
 N. J. Mayhall,  S. C. McKenzie,  J.-M. Mewes,  A. F. Morrison,  
 J. W. Mullinax,  K. Nanda,  T. S. Nguyen-Beck,  R. Olivares-Amaya,  
 J. A. Parkhill,  T. M. Perrine,  F. Plasser,  P. Pokhilko,  S. Prager,  
 A. Prociuk,  E. Ramos,  D. R. Rehn,  F. Rob,  M. Schneider,  N. Sergueev,  
 S. M. Sharada,  S. Sharma,  D. W. Small,  T. Stauch,  T. Stein,  
 Yu-Chuan Su,  A. J. W. Thom,  A. Tkatchenko,  T. Tsuchimochi,  N. M. Tubman,  
 L. Vogt,  M. L. Vidal,  O. Vydrov,  M. A. Watson,  J. Wenzel,  
 M. de Wergifosse,  T. A. Wesolowski,  A. White,  J. Witte,  A. Yamada,  
 Jun Yang,  K. Yao,  S. Yeganeh,  S. R. Yost,  Zhi-Qiang You,  A. Zech,  
 Igor Ying Zhang,  Xing Zhang,  Yan Zhao,  Ying Zhu,  B. R. Brooks,  
 G. K. L. Chan,  C. J. Cramer,  M. S. Gordon,  W. J. Hehre,  A. Klamt,  
 M. W. Schmidt,  C. D. Sherrill,  D. G. Truhlar,  A. Aspuru-Guzik,  R. Baer,  
 A. T. Bell,  N. A. Besley,  Jeng-Da Chai,  A. E. DePrince, III,  
 R. A. DiStasio Jr.,  A. Dreuw,  B. D. Dunietz,  T. R. Furlani,  
 Chao-Ping Hsu,  Yousung Jung,  Jing Kong,  D. S. Lambrecht,  WanZhen Liang,  
 C. Ochsenfeld,  V. A. Rassolov,  L. V. Slipchenko,  J. E. Subotnik,  
 T. Van Voorhis,  J. M. Herbert,  A. I. Krylov,  P. M. W. Gill,  M. Head-Gordon

 Contributors to earlier versions of Q-Chem not listed above: 
 R. D. Adamson,  B. Austin,  J. Baker,  G. J. O. Beran,  K. Brandhorst,  
 S. T. Brown,  E. F. C. Byrd,  A. K. Chakraborty,  C.-L. Cheng,  
 Siu Hung Chien,  D. M. Chipman,  D. L. Crittenden,  H. Dachsel,  
 R. J. Doerksen,  A. D. Dutoi,  L. Fusti-Molnar,  W. A. Goddard III,  
 A. Golubeva-Zadorozhnaya,  S. R. Gwaltney,  G. Hawkins,  A. Heyden,  
 S. Hirata,  G. Kedziora,  F. J. Keil,  C. Kelley,  Jihan Kim,  R. A. King,  
 R. Z. Khaliullin,  P. P. Korambath,  W. Kurlancheek,  A. M. Lee,  M. S. Lee,  
 S. V. Levchenko,  Ching Yeh Lin,  D. Liotard,  R. C. Lochan,  I. Lotan,  
 P. E. Maslen,  N. Nair,  D. P. O'Neill,  D. Neuhauser,  E. Neuscamman,  
 C. M. Oana,  R. Olson,  B. Peters,  R. Peverati,  P. A. Pieniazek,  
 Y. M. Rhee,  J. Ritchie,  M. A. Rohrdanz,  E. Rosta,  N. J. Russ,  
 H. F. Schaefer III,  N. E. Schultz,  N. Shenvi,  A. C. Simmonett,  A. Sodt,  
 D. Stuck,  K. S. Thanthiriwatte,  V. Vanovschi,  Tao Wang,  A. Warshel,  
 C. F. Williams,  Q. Wu,  X. Xu,  W. Zhang

 Please cite Q-Chem as follows:
 Y. Shao et al., Mol. Phys. 113, 184-215 (2015)
 DOI: 10.1080/00268976.2014.952696

 Q-Chem 5.1.1 for Intel X86 EM64T Linux

 Parts of Q-Chem use Armadillo 8.300.2 (Tropical Shenanigans).
 http://arma.sourceforge.net/

 Q-Chem begins on Tue Aug 28 21:29:40 2018  

Host: 
0

     Scratch files written to /scratch/taweetham/qchem25443//
The previous job contains 0 fragments, simply inherited here
Input Ideriv = 2
Curr. Ideriv = -1
Max.  Ideriv = 2

Checking the input file for inconsistencies... 	...done.

--------------------------------------------------------------
User input:
--------------------------------------------------------------

$molecule
read
$end

$rem
   SCF_GUESS 	READ
   JOB_TYPE 	FREQUENCY
   BASIS 	6-311++G**
   EXCHANGE 	B3LYP	
   SET_ITER 100

   SET_CONV 5
$end


--------------------------------------------------------------
 ----------------------------------------------------------------
             Standard Nuclear Orientation (Angstroms)
    I     Atom           X                Y                Z
 ----------------------------------------------------------------
    1      Cl      1.6774718632    -0.3262224548     0.0000000000
    2      C       0.0190724691     0.1499904436     0.0000000000
    3      C      -0.9893638672    -0.7119721039     0.0000000000
    4      H      -0.8684433229    -1.7840412367     0.0000000000
    5      F      -0.1642304860     1.4682180857    -0.0000000000
    6      F      -2.2609728432    -0.2791388714     0.0000000000
 ----------------------------------------------------------------
 Molecular Point Group                 Cs    NOp =  2
 Largest Abelian Subgroup              Cs    NOp =  2
 Nuclear Repulsion Energy =   211.9959664387 hartrees
 There are       24 alpha and       24 beta electrons
 Requested basis set is 6-311++G(d,p)
 There are 42 shells and 125 basis functions

 Total QAlloc Memory Limit   2000 MB
 Mega-Array Size       188 MB
 MEM_STATIC part       192 MB

                       Distance Matrix (Angstroms)
             Cl(  1)   C (  2)   C (  3)   H (  4)   F (  5)
   C (  2)  1.725418
   C (  3)  2.694590  1.326621
   H (  4)  2.933755  2.127948  1.078867
   F (  5)  2.571358  1.330911  2.331110  3.327628
   F (  6)  3.938726  2.320077  1.343255  2.050334  2.729393

 A cutoff of  1.0D-11 yielded    826 shell pairs
 There are      7598 function pairs (      8217 Cartesian)
 Smallest overlap matrix eigenvalue = 8.54E-05
 Guess MOs from SCF MO coefficient file

 -----------------------------------------------------------------------
  General SCF calculation program by
  Eric Jon Sundstrom, Paul Horn, Yuezhi Mao, Dmitri Zuev, Alec White,
  David Stuck, Shaama M.S., Shane Yost, Joonho Lee, David Small,
  Daniel Levine, Susi Lehtola, Hugh Burton, Evgeny Epifanovsky
 -----------------------------------------------------------------------
 Exchange:     0.2000 Hartree-Fock + 0.0800 Slater + 0.7200 B88
 Correlation:  0.1900 VWN1RPA + 0.8100 LYP
 Using SG-1 standard quadrature grid
 A restricted SCF calculation will be
 performed using DIIS
 SCF converges when DIIS error is below 1.0e-08
 ---------------------------------------
  Cycle       Energy         DIIS error
 ---------------------------------------
    1    -736.7598626501      5.53e-10  
    2    -736.7598626501      8.40e-10  Convergence criterion met
 ---------------------------------------
 SCF time:   CPU 1.99s  wall 2.00s 
 SCF   energy in the final basis set =     -736.7598626501
 Total energy in the final basis set =     -736.7598626501

 --------------------------------------------------------------
             Orbital Energies (a.u.) and Symmetries
 --------------------------------------------------------------

 Alpha MOs, Restricted
 -- Occupied --                  
-101.59  -24.73  -24.72  -10.34  -10.29   -9.51   -7.27   -7.26
  1 A'    2 A'    3 A'    4 A'    5 A'    6 A'    7 A'    8 A'                 
 -7.263  -1.281  -1.255  -0.912  -0.789  -0.646  -0.584  -0.570
  1 A"    9 A'   10 A'   11 A'   12 A'   13 A'   14 A'   15 A'                 
 -0.523  -0.513  -0.482  -0.445  -0.413  -0.383  -0.362  -0.276
  2 A"   16 A'    3 A"   17 A'   18 A'    4 A"   19 A'    5 A"                 
 -- Virtual --                   
 -0.020  -0.015  -0.009   0.022   0.036   0.055   0.067   0.079
  6 A"   20 A'   21 A'   22 A'   23 A'    7 A"   24 A'   25 A'                 
  0.083   0.089   0.100   0.107   0.128   0.133   0.149   0.161
 26 A'    8 A"   27 A'    9 A"   28 A'   29 A'   30 A'   31 A'                 
  0.201   0.256   0.269   0.280   0.313   0.319   0.325   0.344
 32 A'   10 A"   33 A'   34 A'   35 A'   11 A"   36 A'   37 A'                 
  0.352   0.369   0.417   0.439   0.445   0.466   0.486   0.502
 38 A'   39 A'   40 A'   12 A"   41 A'   42 A'   43 A'   13 A"                 
  0.548   0.554   0.659   0.714   0.738   0.762   0.792   0.828
 44 A'   14 A"   45 A'   46 A'   47 A'   48 A'   15 A"   16 A"                 
  0.863   0.901   0.931   1.078   1.099   1.105   1.122   1.309
 49 A'   50 A'   51 A'   52 A'   17 A"   53 A'   18 A"   54 A'                 
  1.318   1.370   1.392   1.396   1.425   1.469   1.509   1.581
 19 A"   20 A"   55 A'   56 A'   57 A'   21 A"   58 A'   59 A'                 
  1.601   1.757   1.773   1.857   1.898   1.938   1.963   2.129
 60 A'   61 A'   22 A"   62 A'   63 A'   64 A'   23 A"   65 A'                 
  2.234   2.235   2.335   2.446   2.593   2.612   2.662   2.786
 24 A"   66 A'   67 A'   68 A'   25 A"   69 A'   70 A'   26 A"                 
  3.015   3.133   3.289   3.705   3.743   3.766   3.791   3.810
 71 A'   72 A'   73 A'   74 A'   27 A"   28 A"   75 A'   76 A'                 
  3.931   3.962   3.992   4.176   4.672   4.886   6.250   6.277
 29 A"   77 A'   30 A"   78 A'   79 A'   80 A'   31 A"   32 A"                 
  6.324   6.359   6.517   6.779   9.719  23.444  24.126  25.778
 81 A'   82 A'   83 A'   84 A'   85 A'   86 A'   87 A'   33 A"                 
 25.915  26.345  66.712  66.741 215.700
 88 A'   89 A'   90 A'   91 A'   92 A'                                         

 Beta MOs, Restricted
 -- Occupied --                  
-101.59  -24.73  -24.72  -10.34  -10.29   -9.51   -7.27   -7.26
  1 A'    2 A'    3 A'    4 A'    5 A'    6 A'    7 A'    8 A'                 
 -7.263  -1.281  -1.255  -0.912  -0.789  -0.646  -0.584  -0.570
  1 A"    9 A'   10 A'   11 A'   12 A'   13 A'   14 A'   15 A'                 
 -0.523  -0.513  -0.482  -0.445  -0.413  -0.383  -0.362  -0.276
  2 A"   16 A'    3 A"   17 A'   18 A'    4 A"   19 A'    5 A"                 
 -- Virtual --                   
 -0.020  -0.015  -0.009   0.022   0.036   0.055   0.067   0.079
  6 A"   20 A'   21 A'   22 A'   23 A'    7 A"   24 A'   25 A'                 
  0.083   0.089   0.100   0.107   0.128   0.133   0.149   0.161
 26 A'    8 A"   27 A'    9 A"   28 A'   29 A'   30 A'   31 A'                 
  0.201   0.256   0.269   0.280   0.313   0.319   0.325   0.344
 32 A'   10 A"   33 A'   34 A'   35 A'   11 A"   36 A'   37 A'                 
  0.352   0.369   0.417   0.439   0.445   0.466   0.486   0.502
 38 A'   39 A'   40 A'   12 A"   41 A'   42 A'   43 A'   13 A"                 
  0.548   0.554   0.659   0.714   0.738   0.762   0.792   0.828
 44 A'   14 A"   45 A'   46 A'   47 A'   48 A'   15 A"   16 A"                 
  0.863   0.901   0.931   1.078   1.099   1.105   1.122   1.309
 49 A'   50 A'   51 A'   52 A'   17 A"   53 A'   18 A"   54 A'                 
  1.318   1.370   1.392   1.396   1.425   1.469   1.509   1.581
 19 A"   20 A"   55 A'   56 A'   57 A'   21 A"   58 A'   59 A'                 
  1.601   1.757   1.773   1.857   1.898   1.938   1.963   2.129
 60 A'   61 A'   22 A"   62 A'   63 A'   64 A'   23 A"   65 A'                 
  2.234   2.235   2.335   2.446   2.593   2.612   2.662   2.786
 24 A"   66 A'   67 A'   68 A'   25 A"   69 A'   70 A'   26 A"                 
  3.015   3.133   3.289   3.705   3.743   3.766   3.791   3.810
 71 A'   72 A'   73 A'   74 A'   27 A"   28 A"   75 A'   76 A'                 
  3.931   3.962   3.992   4.176   4.672   4.886   6.250   6.277
 29 A"   77 A'   30 A"   78 A'   79 A'   80 A'   31 A"   32 A"                 
  6.324   6.359   6.517   6.779   9.719  23.444  24.126  25.778
 81 A'   82 A'   83 A'   84 A'   85 A'   86 A'   87 A'   33 A"                 
 25.915  26.345  66.712  66.741 215.700
 88 A'   89 A'   90 A'   91 A'   92 A'                                         
 --------------------------------------------------------------

          Ground-State Mulliken Net Atomic Charges

     Atom                 Charge (a.u.)
  ----------------------------------------
      1 Cl                    0.219385
      2 C                    -0.084373
      3 C                    -0.124978
      4 H                     0.159016
      5 F                    -0.047994
      6 F                    -0.121056
  ----------------------------------------
  Sum of atomic charges =     0.000000

 -----------------------------------------------------------------
                    Cartesian Multipole Moments
 -----------------------------------------------------------------
    Charge (ESU x 10^10)
                -0.0000
    Dipole Moment (Debye)
         X       0.6892      Y      -1.6426      Z       0.0000
       Tot       1.7813
    Quadrupole Moments (Debye-Ang)
        XX     -36.4279     XY       0.9393     YY     -32.9739
        XZ      -0.0000     YZ      -0.0000     ZZ     -34.3969
    Octopole Moments (Debye-Ang^2)
       XXX       3.6158    XXY       1.0135    XYY      -5.5253
       YYY       0.5107    XXZ      -0.0000    XYZ       0.0000
       YYZ       0.0000    XZZ      -3.8524    YZZ       3.2929
       ZZZ       0.0000
    Hexadecapole Moments (Debye-Ang^3)
      XXXX    -433.4581   XXXY      -6.7234   XXYY     -91.9095
      XYYY       5.3901   YYYY    -129.8567   XXXZ       0.0000
      XXYZ      -0.0000   XYYZ      -0.0000   YYYZ      -0.0000
      XXZZ     -78.6835   XYZZ       0.1856   YYZZ     -28.9922
      XZZZ      -0.0000   YZZZ      -0.0000   ZZZZ     -34.8479
 -----------------------------------------------------------------
 Calculating MO derivatives via CPSCF
   1         3          18      0.151718    0.040537
   2         3          18      0.017889    0.004609
   3         3          18      0.001477    0.000469
   4        18           3      0.000060    0.000030
   5        21           0      0.000000    0.000000    Roots Converged
 Time for AOints: 3.9 s (CPU) 3.9 s (wall)
 ------------------------------------------------------------------------------
                     AOints        : Timing summary (seconds)
 ------------------------------------------------------------------------------
     job step          cpu (% of tot)      sys (% of tot)     wall (% of tot)
 ------------------------------------------------------------------------------
  cpscf_lag         0.4542E+02 (54.1)   0.8800E-04 (20.0)   0.4545E+02 (54.1)
  iterzp            0.3456E+02 (41.2)   0.3530E-03 (80.0)   0.3460E+02 (41.2)
  make_fx           0.0000E+00 ( 0.0)   0.0000E+00 ( 0.0)   0.0000E+00 ( 0.0)
  AOints            0.3863E+01 ( 4.6)   0.0000E+00 ( 0.0)   0.3867E+01 ( 4.6)
 ------------------------------------------------------------------------------
   Grand Totals     0.8392E+02          0.4410E-03          0.8399E+02
 ------------------------------------------------------------------------------
 Calculating analytic Hessian of the SCF energy
 Polarizability Matrix (a.u.)
            1           2           3
    1 -51.8492118  -2.8866687  -0.0000000
    2  -2.8866687 -34.8682670   0.0000000
    3  -0.0000000   0.0000000 -23.8350638

 Direct stationary perturbation theory relativistic correction:

 rels  =       0.892839481667
 relv  =      -3.276774412132
 rel2e =       0.789007506247
 E_rel =      -1.594927424217

 Hessian of the SCF Energy
            1           2           3           4           5           6
    1   0.2317642  -0.0536556   0.0000000  -0.1768337   0.0122255  -0.0000000
    2  -0.0536556   0.0533242  -0.0000000   0.0262565  -0.0383965  -0.0000000
    3   0.0000000  -0.0000000   0.0097236  -0.0000000   0.0000000  -0.0203485
    4  -0.1768337   0.0262565  -0.0000000   0.6339216   0.2036315   0.0000000
    5   0.0122255  -0.0383965   0.0000000   0.2036315   0.6659417   0.0000000
    6  -0.0000000  -0.0000000  -0.0203485   0.0000000   0.0000000   0.0968997
    7  -0.0273242  -0.0087371   0.0000000  -0.3438707  -0.2583689  -0.0000000
    8   0.0129073   0.0086274  -0.0000000  -0.2194815  -0.2840109  -0.0000000
    9   0.0000000   0.0000000   0.0011803  -0.0000000  -0.0000000  -0.0476392
   10  -0.0010447  -0.0005451  -0.0000000   0.0098450  -0.0195224  -0.0000000
   11  -0.0001169   0.0005280  -0.0000000   0.0059331  -0.0114434   0.0000000
   12  -0.0000000   0.0000000  -0.0018944   0.0000000  -0.0000000  -0.0009189
   13  -0.0172996   0.0378090  -0.0000000  -0.0688829   0.0327890   0.0000000
   14   0.0300700  -0.0231584   0.0000000  -0.0008225  -0.3362230   0.0000000
   15  -0.0000000   0.0000000   0.0039950   0.0000000   0.0000000  -0.0371295
   16  -0.0092621  -0.0011278  -0.0000000  -0.0541793   0.0292452  -0.0000000
   17  -0.0014303  -0.0009246   0.0000000  -0.0155172   0.0041321   0.0000000
   18   0.0000000  -0.0000000   0.0073440  -0.0000000   0.0000000   0.0091363
            7           8           9          10          11          12
    1  -0.0273242   0.0129073   0.0000000  -0.0010447  -0.0001169  -0.0000000
    2  -0.0087371   0.0086274   0.0000000  -0.0005451   0.0005280   0.0000000
    3   0.0000000  -0.0000000   0.0011803  -0.0000000  -0.0000000  -0.0018944
    4  -0.3438707  -0.2194815  -0.0000000   0.0098450   0.0059331   0.0000000
    5  -0.2583689  -0.2840109  -0.0000000  -0.0195224  -0.0114434  -0.0000000
    6  -0.0000000  -0.0000000  -0.0476392  -0.0000000   0.0000000  -0.0009189
    7   0.7206224   0.1372403  -0.0000000  -0.0514274   0.0211226  -0.0000000
    8   0.1372403   0.7981609   0.0000000   0.0192024  -0.3559869   0.0000000
    9  -0.0000000   0.0000000   0.0983528   0.0000000  -0.0000000  -0.0295372
   10  -0.0514274   0.0192024   0.0000000   0.0639629  -0.0326480   0.0000000
   11   0.0211226  -0.3559869  -0.0000000  -0.0326480   0.3684869   0.0000000
   12  -0.0000000   0.0000000  -0.0295372   0.0000000   0.0000000   0.0193680
   13   0.0075376  -0.0265696  -0.0000000  -0.0036853  -0.0019309  -0.0000000
   14   0.0248879  -0.0644688  -0.0000000  -0.0039232   0.0011406   0.0000000
   15  -0.0000000  -0.0000000   0.0102243   0.0000000   0.0000000   0.0095792
   16  -0.3055377   0.0767012   0.0000000  -0.0176505   0.0076401   0.0000000
   17   0.0838553  -0.1023216  -0.0000000   0.0374363  -0.0027252  -0.0000000
   18   0.0000000  -0.0000000  -0.0325811   0.0000000  -0.0000000   0.0034032
           13          14          15          16          17          18
    1  -0.0172996   0.0300700  -0.0000000  -0.0092621  -0.0014303   0.0000000
    2   0.0378090  -0.0231584   0.0000000  -0.0011278  -0.0009246  -0.0000000
    3  -0.0000000   0.0000000   0.0039950  -0.0000000   0.0000000   0.0073440
    4  -0.0688829  -0.0008225   0.0000000  -0.0541793  -0.0155172  -0.0000000
    5   0.0327890  -0.3362230   0.0000000   0.0292452   0.0041321   0.0000000
    6   0.0000000   0.0000000  -0.0371295  -0.0000000   0.0000000   0.0091363
    7   0.0075376   0.0248879  -0.0000000  -0.3055377   0.0838553   0.0000000
    8  -0.0265696  -0.0644688  -0.0000000   0.0767012  -0.1023216  -0.0000000
    9  -0.0000000  -0.0000000   0.0102243   0.0000000  -0.0000000  -0.0325811
   10  -0.0036853  -0.0039232   0.0000000  -0.0176505   0.0374363   0.0000000
   11  -0.0019309   0.0011406   0.0000000   0.0076401  -0.0027252  -0.0000000
   12  -0.0000000   0.0000000   0.0095792   0.0000000  -0.0000000   0.0034032
   13   0.0749862  -0.0397975  -0.0000000   0.0073439  -0.0023000   0.0000000
   14  -0.0397975   0.4109224  -0.0000000  -0.0104146   0.0117872  -0.0000000
   15  -0.0000000  -0.0000000   0.0202731   0.0000000  -0.0000000  -0.0069421
   16   0.0073439  -0.0104146   0.0000000   0.3792858  -0.1020442  -0.0000000
   17  -0.0023000   0.0117872  -0.0000000  -0.1020442   0.0900521   0.0000000
   18   0.0000000  -0.0000000  -0.0069421  -0.0000000   0.0000000   0.0196398
 Gradient time:  CPU 110.02 s  wall 110.12 s
 **********************************************************************
 **                                                                  **
 **                       VIBRATIONAL ANALYSIS                       **
 **                       --------------------                       **
 **                                                                  **
 **        VIBRATIONAL FREQUENCIES (CM**-1) AND NORMAL MODES         **
 **     FORCE CONSTANTS (mDYN/ANGSTROM) AND REDUCED MASSES (AMU)     **
 **                  INFRARED INTENSITIES (KM/MOL)                   **
 **                                                                  **
 **********************************************************************


 Mode:                 1                      2                      3
 Frequency:       226.31                 258.44                 364.57
 Force Cnst:      0.3716                 0.2567                 1.2009
 Red. Mass:      12.3155                 6.5235                15.3355
 IR Active:          YES                    YES                    YES
 IR Intens:        3.471                  2.855                  0.663
 Raman Active:       YES                    YES                    YES
               X      Y      Z        X      Y      Z        X      Y      Z
 Cl         0.140  0.134  0.000    0.000 -0.000 -0.132    0.083  0.264 -0.000
 C          0.026 -0.332 -0.000   -0.000 -0.000  0.334   -0.086 -0.262  0.000
 C         -0.090 -0.187 -0.000    0.000 -0.000  0.416   -0.342 -0.055  0.000
 H         -0.539 -0.235 -0.000   -0.000 -0.000  0.774   -0.437 -0.068  0.000
 F         -0.300 -0.376 -0.000   -0.000 -0.000  0.042    0.559 -0.198  0.000
 F          0.111  0.469  0.000    0.000  0.000 -0.313   -0.417 -0.085 -0.000
 TransDip   0.027 -0.053 -0.000    0.000 -0.000  0.054   -0.025  0.008  0.000

 Mode:                 4                      5                      6
 Frequency:       474.54                 541.44                 800.12
 Force Cnst:      2.7412                 1.0548                 0.4982
 Red. Mass:      20.6611                 6.1068                 1.3209
 IR Active:          YES                    YES                    YES
 IR Intens:        0.890                  2.392                 25.054
 Raman Active:       YES                    YES                    YES
               X      Y      Z        X      Y      Z        X      Y      Z
 Cl         0.537 -0.183 -0.000   -0.000  0.000 -0.029    0.000  0.000 -0.003
 C          0.007  0.143  0.000    0.000 -0.000  0.579   -0.000  0.000  0.034
 C         -0.236  0.299 -0.000    0.000  0.000 -0.270   -0.000 -0.000 -0.162
 H         -0.190  0.305 -0.000    0.000  0.000 -0.747   -0.000 -0.000  0.986
 F         -0.350  0.136 -0.000   -0.000 -0.000 -0.168    0.000  0.000  0.014
 F         -0.484 -0.093  0.000    0.000  0.000  0.066    0.000  0.000  0.020
 TransDip  -0.006  0.030 -0.000    0.000  0.000 -0.050   -0.000  0.000  0.160

 Mode:                 7                      8                      9
 Frequency:       850.29                1085.43                1150.23
 Force Cnst:      3.7590                 5.0149                 3.7423
 Red. Mass:       8.8244                 7.2245                 4.8008
 IR Active:          YES                    YES                    YES
 IR Intens:       69.144                270.459                113.344
 Raman Active:       YES                    YES                    YES
               X      Y      Z        X      Y      Z        X      Y      Z
 Cl        -0.107  0.027 -0.000   -0.065  0.011 -0.000   -0.001 -0.007  0.000
 C          0.398  0.017 -0.000    0.493 -0.274  0.000   -0.050  0.227  0.000
 C          0.141  0.517 -0.000    0.149 -0.186 -0.000    0.325 -0.230 -0.000
 H          0.305  0.556  0.000   -0.652 -0.296  0.000    0.821 -0.178 -0.000
 F         -0.058 -0.346  0.000   -0.057  0.257 -0.000    0.021 -0.099 -0.000
 F         -0.102 -0.071 -0.000   -0.194  0.030  0.000   -0.236  0.124  0.000
 TransDip   0.227  0.139  0.000    0.428 -0.307  0.000    0.300  0.162 -0.000

 Mode:                10                     11                     12
 Frequency:      1334.21                1757.18                3253.89
 Force Cnst:      1.4509                16.1588                 6.8338
 Red. Mass:       1.3834                 8.8823                 1.0955
 IR Active:          YES                    YES                    YES
 IR Intens:       42.227                 38.420                  8.744
 Raman Active:       YES                    YES                    YES
               X      Y      Z        X      Y      Z        X      Y      Z
 Cl        -0.000  0.002 -0.000    0.016  0.000 -0.000   -0.000 -0.000 -0.000
 C          0.010 -0.152 -0.000   -0.424 -0.432 -0.000    0.006  0.004  0.000
 C         -0.073  0.015 -0.000    0.507  0.275  0.000    0.003 -0.089 -0.000
 H          0.976  0.123  0.000   -0.461  0.280 -0.000   -0.101  0.991  0.000
 F         -0.010  0.052  0.000    0.004  0.079  0.000    0.000  0.001 -0.000
 F         -0.001  0.024 -0.000   -0.062  0.004 -0.000    0.000  0.000  0.000
 TransDip   0.025 -0.207  0.000    0.067 -0.187 -0.000    0.088  0.035  0.000

 STANDARD THERMODYNAMIC QUANTITIES AT   298.15 K  AND     1.00 ATM

   This Molecule has  0 Imaginary Frequencies
   Zero point vibrational energy:       17.293 kcal/mol

   Atom    1 Element Cl Has Mass   34.96885
   Atom    2 Element C  Has Mass   12.00000
   Atom    3 Element C  Has Mass   12.00000
   Atom    4 Element H  Has Mass    1.00783
   Atom    5 Element F  Has Mass   18.99840
   Atom    6 Element F  Has Mass   18.99840
   Molecular Mass:    97.973480 amu
   Principal axes and moments of inertia in amu*Bohr^2:
                             1           2           3
    Eigenvalues --      198.64695   744.78281   943.42976
          X               0.99994     0.01098     0.00000
          Y              -0.01098     0.99994     0.00000
          Z              -0.00000    -0.00000     1.00000
   Rotational Symmetry Number is   1
   The Molecule is an Asymmetric Top
   Translational Enthalpy:        0.889 kcal/mol
   Rotational Enthalpy:           0.889 kcal/mol
   Vibrational Enthalpy:         18.536 kcal/mol
   gas constant (RT):             0.592 kcal/mol
   Translational Entropy:        39.657  cal/mol.K
   Rotational Entropy:           26.437  cal/mol.K
   Vibrational Entropy:           6.492  cal/mol.K

   Total Enthalpy:               20.906 kcal/mol
   Total Entropy:                72.585  cal/mol.K

 ======================================================================

 STANDARD THERMODYNAMIC QUANTITIES FOR ANHARMONIC VIBRATION -- TOSH

   Zero point vibrational energy: ************ kcal/mol

   Vibrational Enthalpy:       Infinity kcal/mol
   Vibrational Entropy:             NaN  cal/mol.K

   Total Enthalpy:             Infinity kcal/mol
   Total Entropy:                   NaN  cal/mol.K

 ======================================================================

 STANDARD THERMODYNAMIC QUANTITIES FOR ANHARMONIC VIBRATION -- VPT2

   Zero point vibrational energy: ************ kcal/mol

   Vibrational Enthalpy:       Infinity kcal/mol
   Vibrational Entropy:             NaN  cal/mol.K

   Total Enthalpy:             Infinity kcal/mol
   Total Entropy:                   NaN  cal/mol.K

 ======================================================================

Archival summary:
1\1\TWL01\FREQ\ProcedureUnspecified\BasisUnspecified\l1221\taweetha\TueAug2821:31:322018TueAug2821:31:322018\0\\#,FREQ,ProcedureUnspecified,BasisUnspecified,\\0,1\Cl\C,1,1.72542\C,2,1.32662,1,123.456\H,3,1.07887,2,124.087,1,-0,0\F,2,1.33091,1,113.938,3,-180,0\F,3,1.34326,2,120.68,1,-180,0\\\@

 Total job time:  112.18s(wall), 112.07s(cpu) 
 Tue Aug 28 21:31:32 2018

        *************************************************************
        *                                                           *
        *  Thank you very much for using Q-Chem.  Have a nice day.  *
        *                                                           *
        *************************************************************
