# Supplementary material for: Geometric and energetic data from ab initio calculations of haloethene, haloimine, halomethylenephosphine, haloiminophosphine, halodiazene, halodiphosphene and halocyclopropane
Source: Data Brief. 2019 Nov 2;27:104738. doi: 10.1016/j.dib.2019.104738 (PMC6861602; doi:10.1016/j.dib.2019.104738)
Supplement: Multimedia component 2 [file mmc2.zip › CC/B3LYP/FHCCFF.out]

Q-Chem Developer Version!
                  Welcome to Q-Chem
     A Quantum Leap Into The Future Of Chemistry


 Q-Chem 5.1, Q-Chem, Inc., Pleasanton, CA (2018)

 Yihan Shao,  Zhengting Gan,  E. Epifanovsky,  A. T. B. Gilbert,  M. Wormit,  
 J. Kussmann,  A. W. Lange,  A. Behn,  Jia Deng,  Xintian Feng,  D. Ghosh,  
 M. Goldey,  P. R. Horn,  L. D. Jacobson,  I. Kaliman,  T. Kus,  A. Landau,  
 Jie Liu,  E. I. Proynov,  R. M. Richard,  R. P. Steele,  E. J. Sundstrom,  
 H. L. Woodcock III,  P. M. Zimmerman,  D. Zuev,  B. Albrecht,  E. Alguire,  
 S. A. Baeppler,  D. Barton,  Z. Benda,  Y. A. Bernard,  E. J. Berquist,  
 K. B. Bravaya,  H. Burton,  D. Casanova,  Chun-Min Chang,  Yunqing Chen,  
 A. Chien,  K. D. Closser,  M. P. Coons,  S. Coriani,  S. Dasgupta,  
 A. L. Dempwolff,  M. Diedenhofen,  Hainam Do,  R. G. Edgar,  Po-Tung Fang,  
 S. Faraji,  S. Fatehi,  Qingguo Feng,  K. D. Fenk,  J. Fosso-Tande,  
 Qinghui Ge,  A. Ghysels,  G. Gidofalvi,  J. Gomes,  J. Gonthier,  A. Gunina,  
 D. Hait,  M. W. D. Hanson-Heine,  P. H. P. Harbach,  A. W. Hauser,  
 J. E. Herr,  E. G. Hohenstein,  Z. C. Holden,  Kerwin Hui,  B. C. Huynh,  
 T.-C. Jagau,  Hyunjun Ji,  B. Kaduk,  K. Khistyaev,  Jaehoon Kim,  
 P. Klunzinger,  K. Koh,  D. Kosenkov,  L. Koulias,  T. Kowalczyk,  
 C. M. Krauter,  A. Kunitsa,  Ka Un Lao,  A. Laurent,  K. V. Lawler,  
 Joonho Lee,  D. Lefrancois,  S. Lehtola,  D. S. Levine,  Yi-Pei Li,  
 You-Sheng Lin,  Fenglai Liu,  E. Livshits,  A. Luenser,  P. Manohar,  
 E. Mansoor,  S. F. Manzer,  Shan-Ping Mao,  Yuezhi Mao,  N. Mardirossian,  
 A. V. Marenich,  T. Markovich,  L. A. Martinez-Martinez,  S. A. Maurer,  
 N. J. Mayhall,  S. C. McKenzie,  J.-M. Mewes,  A. F. Morrison,  
 J. W. Mullinax,  K. Nanda,  T. S. Nguyen-Beck,  R. Olivares-Amaya,  
 J. A. Parkhill,  T. M. Perrine,  F. Plasser,  P. Pokhilko,  S. Prager,  
 A. Prociuk,  E. Ramos,  D. R. Rehn,  F. Rob,  M. Schneider,  N. Sergueev,  
 S. M. Sharada,  S. Sharma,  D. W. Small,  T. Stauch,  T. Stein,  
 Yu-Chuan Su,  A. J. W. Thom,  A. Tkatchenko,  T. Tsuchimochi,  N. M. Tubman,  
 L. Vogt,  M. L. Vidal,  O. Vydrov,  M. A. Watson,  J. Wenzel,  
 M. de Wergifosse,  T. A. Wesolowski,  A. White,  J. Witte,  A. Yamada,  
 Jun Yang,  K. Yao,  S. Yeganeh,  S. R. Yost,  Zhi-Qiang You,  A. Zech,  
 Igor Ying Zhang,  Xing Zhang,  Yan Zhao,  Ying Zhu,  B. R. Brooks,  
 G. K. L. Chan,  C. J. Cramer,  M. S. Gordon,  W. J. Hehre,  A. Klamt,  
 M. W. Schmidt,  C. D. Sherrill,  D. G. Truhlar,  A. Aspuru-Guzik,  R. Baer,  
 A. T. Bell,  N. A. Besley,  Jeng-Da Chai,  A. E. DePrince, III,  
 R. A. DiStasio Jr.,  A. Dreuw,  B. D. Dunietz,  T. R. Furlani,  
 Chao-Ping Hsu,  Yousung Jung,  Jing Kong,  D. S. Lambrecht,  WanZhen Liang,  
 C. Ochsenfeld,  V. A. Rassolov,  L. V. Slipchenko,  J. E. Subotnik,  
 T. Van Voorhis,  J. M. Herbert,  A. I. Krylov,  P. M. W. Gill,  M. Head-Gordon

 Contributors to earlier versions of Q-Chem not listed above: 
 R. D. Adamson,  B. Austin,  J. Baker,  G. J. O. Beran,  K. Brandhorst,  
 S. T. Brown,  E. F. C. Byrd,  A. K. Chakraborty,  C.-L. Cheng,  
 Siu Hung Chien,  D. M. Chipman,  D. L. Crittenden,  H. Dachsel,  
 R. J. Doerksen,  A. D. Dutoi,  L. Fusti-Molnar,  W. A. Goddard III,  
 A. Golubeva-Zadorozhnaya,  S. R. Gwaltney,  G. Hawkins,  A. Heyden,  
 S. Hirata,  G. Kedziora,  F. J. Keil,  C. Kelley,  Jihan Kim,  R. A. King,  
 R. Z. Khaliullin,  P. P. Korambath,  W. Kurlancheek,  A. M. Lee,  M. S. Lee,  
 S. V. Levchenko,  Ching Yeh Lin,  D. Liotard,  R. C. Lochan,  I. Lotan,  
 P. E. Maslen,  N. Nair,  D. P. O'Neill,  D. Neuhauser,  E. Neuscamman,  
 C. M. Oana,  R. Olson,  B. Peters,  R. Peverati,  P. A. Pieniazek,  
 Y. M. Rhee,  J. Ritchie,  M. A. Rohrdanz,  E. Rosta,  N. J. Russ,  
 H. F. Schaefer III,  N. E. Schultz,  N. Shenvi,  A. C. Simmonett,  A. Sodt,  
 D. Stuck,  K. S. Thanthiriwatte,  V. Vanovschi,  Tao Wang,  A. Warshel,  
 C. F. Williams,  Q. Wu,  X. Xu,  W. Zhang

 Please cite Q-Chem as follows:
 Y. Shao et al., Mol. Phys. 113, 184-215 (2015)
 DOI: 10.1080/00268976.2014.952696

 Q-Chem 5.1.1 for Intel X86 EM64T Linux

 Parts of Q-Chem use Armadillo 8.300.2 (Tropical Shenanigans).
 http://arma.sourceforge.net/

 Q-Chem begins on Tue Aug 28 01:35:28 2018  

Host: 
0

     Scratch files written to /scratch/taweetham/qchem10187//
Input Ideriv = 2
Curr. Ideriv = -1
Max.  Ideriv = 2

Checking the input file for inconsistencies... 	...done.

--------------------------------------------------------------
User input:
--------------------------------------------------------------
inp/FFHF.inp
$molecule
0	1
F	-2.0	1.0	0.0
F	2.0	1.0	0.0
H	-2.0	-1.0	0.0
F	2.0	-1.0	0.0
C	-1.0	0.0	0.0
C	1.0	0.0	0.0
$end
$rem
   JOB_TYPE		OPTIMIZATION
   BASIS		6-311++G**
   EXCHANGE		B3LYP
$end

--------------------------------------------------------------
 ----------------------------------------------------------------
             Standard Nuclear Orientation (Angstroms)
    I     Atom           X                Y                Z
 ----------------------------------------------------------------
    1      F       2.5108675792     0.3091019242     0.0000000000
    2      F      -1.4099847517     1.1008828275     0.0000000000
    3      H       2.1149771276    -1.6513242413    -0.0000000000
    4      F      -1.8058752034    -0.8595433379    -0.0000000000
    5      C       1.3327092707    -0.4731659327    -0.0000000000
    6      C      -0.6277168948    -0.0772754810    -0.0000000000
 ----------------------------------------------------------------
 Molecular Point Group                 Cs    NOp =  2
 Largest Abelian Subgroup              Cs    NOp =  2
 Nuclear Repulsion Energy =   146.8703914588 hartrees
 There are       20 alpha and       20 beta electrons
 Requested basis set is 6-311++G(d,p)
 There are 35 shells and 117 basis functions

 Total QAlloc Memory Limit   2000 MB
 Mega-Array Size       188 MB
 MEM_STATIC part       192 MB
 A cutoff of  1.0D-11 yielded    557 shell pairs
 There are      6400 function pairs (      6944 Cartesian)

 -------------------------------------------------------
 OpenMP Integral Computing Module                       
 Release: version 1.0, May 2013, Q-Chem Inc. Pittsburgh 
 -------------------------------------------------------
 Integral Job Info:
 Integral job number is                      11
 Integral operator is                         1
 short-range coefficients                     0
 long-range coefficients              100000000
 Omega coefficients                           0
 if combine SR and LR in K                    0
 Integral screening is                        0
 Integral computing path is                   2
 max size of driver memory is            800000
 size of driver memory is                593474
 size of scratch memory is              2361544
 max col of scratch BK array               1296
 max len of scratch array in speh3          155
 max len of scratch index in speh4           18
 max int batch size is                      520
 min int batch size is                       52
 fixed nKL is                                52
 max L of basis functions is                  2
 order of int derivative is                   0
 number of shells is                         35
 number of basis is                         122
 number of cartesian basis is               122
 number of contracted shell pairs           557
 number of primitive shell pairs           1743
 maxK2 (contraction) of shell pair           36
 max number of K2 of shell pair               1
 max number of CS2 of shell pair            122
 max number of PS2 of shell pair            414
 mem total for path MDJ                  519500
 -------------------------------------------------------
 Smallest overlap matrix eigenvalue = 6.61E-04

 Scale SEOQF with 1.000000e-01/1.000000e-01/1.000000e-01

 Standard Electronic Orientation quadrupole field applied
 Nucleus-field energy     =     0.0000000059 hartrees
 Guess from superposition of atomic densities
 Warning:  Energy on first SCF cycle will be non-variational
 SAD guess density has 40.000000 electrons

 -----------------------------------------------------------------------
  General SCF calculation program by
  Eric Jon Sundstrom, Paul Horn, Yuezhi Mao, Dmitri Zuev, Alec White,
  David Stuck, Shaama M.S., Shane Yost, Joonho Lee, David Small,
  Daniel Levine, Susi Lehtola, Hugh Burton, Evgeny Epifanovsky
 -----------------------------------------------------------------------
 Exchange:     0.2000 Hartree-Fock + 0.0800 Slater + 0.7200 B88
 Correlation:  0.1900 VWN1RPA + 0.8100 LYP
 Using SG-1 standard quadrature grid
 using 4 threads for integral computing
 -------------------------------------------------------
 OpenMP Integral computing Module                
 Release: version 2.0, May 2017, Q-Chem Inc. Pleasanton 
 -------------------------------------------------------
 -------------------------------------------------------
 OpenMP BLAS3 based DFT computing Module                
 Release: version 1.0, May 2013, Q-Chem Inc. Pittsburgh 
 -------------------------------------------------------
 A restricted SCF calculation will be
 performed using DIIS
 SCF converges when DIIS error is below 1.0e-08
 ---------------------------------------
  Cycle       Energy         DIIS error
 ---------------------------------------
    1    -376.3041730133      3.88e-02  
    2    -376.0188423001      8.19e-03  
    3    -375.3658010510      2.23e-02  
    4    -375.9915179595      7.58e-03  
    5    -376.0993688394      2.29e-03  
    6    -376.1074297814      1.27e-03  
    7    -376.1091933547      2.95e-04  
    8    -376.1093716003      4.87e-05  
    9    -376.1093753320      2.21e-05  
   10    -376.1093760976      7.24e-06  
   11    -376.1093761633      2.29e-06  
   12    -376.1093761720      4.74e-07  
   13    -376.1093761724      1.90e-07  
   14    -376.1093761725      3.85e-08  
   15    -376.1093761725      1.10e-08  
   16    -376.1093761725      1.12e-09  Convergence criterion met
 ---------------------------------------
 SCF time:   CPU 11.82s  wall 4.00s 
 SCF   energy in the final basis set =     -376.1093761725
 Total energy in the final basis set =     -376.1093761725

 --------------------------------------------------------------
             Orbital Energies (a.u.) and Symmetries
 --------------------------------------------------------------

 Alpha MOs, Restricted
 -- Occupied --                  
-24.748 -24.743 -24.738 -10.432 -10.383  -1.295  -1.258  -1.216
  1 A'    2 A'    3 A'    4 A'    5 A'    6 A'    7 A'    8 A'                 
 -0.713  -0.673  -0.564  -0.557  -0.526  -0.520  -0.495  -0.487
  9 A'   10 A'   11 A'   12 A'    1 A"   13 A'    2 A"   14 A'                 
 -0.455  -0.419  -0.394  -0.246
  3 A"   15 A'   16 A'    4 A"                                                 
 -- Virtual --                   
 -0.170  -0.123  -0.055  -0.002   0.018   0.049   0.055   0.074
 17 A'    5 A"   18 A'   19 A'   20 A'   21 A'    6 A"   22 A'                 
  0.088   0.090   0.094   0.123   0.135   0.144   0.191   0.219
  7 A"   23 A'   24 A'   25 A'   26 A'   27 A'   28 A'   29 A'                 
  0.233   0.248   0.264   0.289   0.303   0.306   0.333   0.343
  8 A"   30 A'    9 A"   31 A'   10 A"   32 A'   33 A'   34 A'                 
  0.348   0.391   0.409   0.426   0.478   0.552   0.558   0.620
 35 A'   36 A'   37 A'   38 A'   11 A"   12 A"   39 A'   40 A'                 
  0.668   0.728   0.740   0.832   1.050   1.050   1.150   1.176
 41 A'   42 A'   43 A'   44 A'   13 A"   45 A'   14 A"   15 A"                 
  1.244   1.257   1.260   1.272   1.368   1.384   1.408   1.420
 46 A'   47 A'   16 A"   48 A'   17 A"   49 A'   18 A"   50 A'                 
  1.431   1.456   1.485   1.513   1.544   1.609   1.609   1.731
 51 A'   52 A'   19 A"   53 A'   54 A'   55 A'   20 A"   56 A'                 
  1.844   1.865   1.894   1.944   2.079   2.523   2.530   2.608
 57 A'   58 A'   59 A'   60 A'   61 A'   62 A'   21 A"   22 A"                 
  2.628   2.779   2.875   3.112   3.730   3.731   3.733   3.735
 63 A'   64 A'   65 A'   66 A'   23 A"   24 A"   67 A'   25 A"                 
  3.739   3.760   3.792   3.828   3.878   3.929   3.933   3.993
 68 A'   69 A'   70 A'   26 A"   27 A"   71 A'   28 A"   72 A'                 
  4.408   4.550   4.712   6.223   6.233   6.261   6.279   6.309
 73 A'   74 A'   75 A'   29 A"   30 A"   31 A"   76 A'   77 A'                 
  6.331   6.377   6.422   6.504  23.265  23.274  66.685  66.693
 78 A'   79 A'   80 A'   81 A'   82 A'   83 A'   84 A'   85 A'                 
 66.718
 86 A'                                                                         

 Beta MOs, Restricted
 -- Occupied --                  
-24.748 -24.743 -24.738 -10.432 -10.383  -1.295  -1.258  -1.216
  1 A'    2 A'    3 A'    4 A'    5 A'    6 A'    7 A'    8 A'                 
 -0.713  -0.673  -0.564  -0.557  -0.526  -0.520  -0.495  -0.487
  9 A'   10 A'   11 A'   12 A'    1 A"   13 A'    2 A"   14 A'                 
 -0.455  -0.419  -0.394  -0.246
  3 A"   15 A'   16 A'    4 A"                                                 
 -- Virtual --                   
 -0.170  -0.123  -0.055  -0.002   0.018   0.049   0.055   0.074
 17 A'    5 A"   18 A'   19 A'   20 A'   21 A'    6 A"   22 A'                 
  0.088   0.090   0.094   0.123   0.135   0.144   0.191   0.219
  7 A"   23 A'   24 A'   25 A'   26 A'   27 A'   28 A'   29 A'                 
  0.233   0.248   0.264   0.289   0.303   0.306   0.333   0.343
  8 A"   30 A'    9 A"   31 A'   10 A"   32 A'   33 A'   34 A'                 
  0.348   0.391   0.409   0.426   0.478   0.552   0.558   0.620
 35 A'   36 A'   37 A'   38 A'   11 A"   12 A"   39 A'   40 A'                 
  0.668   0.728   0.740   0.832   1.050   1.050   1.150   1.176
 41 A'   42 A'   43 A'   44 A'   13 A"   45 A'   14 A"   15 A"                 
  1.244   1.257   1.260   1.272   1.368   1.384   1.408   1.420
 46 A'   47 A'   16 A"   48 A'   17 A"   49 A'   18 A"   50 A'                 
  1.431   1.456   1.485   1.513   1.544   1.609   1.609   1.731
 51 A'   52 A'   19 A"   53 A'   54 A'   55 A'   20 A"   56 A'                 
  1.844   1.865   1.894   1.944   2.079   2.523   2.530   2.608
 57 A'   58 A'   59 A'   60 A'   61 A'   62 A'   21 A"   22 A"                 
  2.628   2.779   2.875   3.112   3.730   3.731   3.733   3.735
 63 A'   64 A'   65 A'   66 A'   23 A"   24 A"   67 A'   25 A"                 
  3.739   3.760   3.792   3.828   3.878   3.929   3.933   3.993
 68 A'   69 A'   70 A'   26 A"   27 A"   71 A'   28 A"   72 A'                 
  4.408   4.550   4.712   6.223   6.233   6.261   6.279   6.309
 73 A'   74 A'   75 A'   29 A"   30 A"   31 A"   76 A'   77 A'                 
  6.331   6.377   6.422   6.504  23.265  23.274  66.685  66.693
 78 A'   79 A'   80 A'   81 A'   82 A'   83 A'   84 A'   85 A'                 
 66.718
 86 A'                                                                         
 --------------------------------------------------------------

          Ground-State Mulliken Net Atomic Charges

     Atom                 Charge (a.u.)
  ----------------------------------------
      1 F                    -0.056330
      2 F                    -0.085999
      3 H                     0.216319
      4 F                    -0.085403
      5 C                    -0.077733
      6 C                     0.089145
  ----------------------------------------
  Sum of atomic charges =     0.000000

 -----------------------------------------------------------------
                    Cartesian Multipole Moments
 -----------------------------------------------------------------
    Charge (ESU x 10^10)
                 0.0000
    Dipole Moment (Debye)
         X       1.4956      Y      -1.4732      Z      -0.0000
       Tot       2.0993
    Quadrupole Moments (Debye-Ang)
        XX     -28.5627     XY      -3.7807     YY     -26.5192
        XZ      -0.0000     YZ       0.0000     ZZ     -28.8166
    Octopole Moments (Debye-Ang^2)
       XXX      -1.7969    XXY      -7.5132    XYY       5.5878
       YYY       0.7457    XXZ      -0.0000    XYZ       0.0000
       YYZ      -0.0000    XZZ      -4.3225    YZZ       3.0293
       ZZZ      -0.0000
    Hexadecapole Moments (Debye-Ang^3)
      XXXX    -461.2011   XXXY     -18.4564   XXYY     -82.6018
      XYYY      -4.1581   YYYY     -99.2921   XXXZ      -0.0000
      XXYZ       0.0000   XYYZ      -0.0000   YYYZ       0.0000
      XXZZ     -82.4055   XYZZ       3.4922   YYZZ     -23.3596
      XZZZ      -0.0000   YZZZ       0.0000   ZZZZ     -29.8063
 -----------------------------------------------------------------
 Calculating analytic gradient of the SCF energy
 Gradient of SCF Energy
            1           2           3           4           5           6
    1   0.0636012  -0.0749652   0.0770080  -0.0714703   0.0038351   0.0019911
    2  -0.0108697  -0.0015033  -0.0554326   0.0322075   0.0470700  -0.0114718
    3   0.0000000  -0.0000000   0.0000000  -0.0000000  -0.0000000  -0.0000000
 Max gradient component =       7.701E-02
 RMS gradient           =       3.894E-02
 Gradient time:  CPU 2.21 s  wall 0.65 s
 Geometry Optimization Parameters
   NAtoms,    NIC,     NZ,  NCons,   NDum,   NFix, NCnnct, MaxDiis
        6      27       0       0       0       0       0       0


** GEOMETRY OPTIMIZATION IN DELOCALIZED INTERNAL COORDINATES **
   Searching for a Minimum

   Optimization Cycle:   1

                       Coordinates (Angstroms)
     ATOM                X               Y               Z
      1  F         2.5108675792    0.3091019242    0.0000000000
      2  F        -1.4099847517    1.1008828275    0.0000000000
      3  H         2.1149771276   -1.6513242413    0.0000000000
      4  F        -1.8058752034   -0.8595433379    0.0000000000
      5  C         1.3327092707   -0.4731659327    0.0000000000
      6  C        -0.6277168948   -0.0772754810    0.0000000000
   Point Group: cs    Number of degrees of freedom:     9


   Energy is   -376.109376173


 Attempting to Generate Delocalized Internal Coordinates

  9 Hessian modes will be used to form the next step
  Hessian Eigenvalues:
     0.088642    0.138777    0.160000    0.220000    0.250000    0.250000
     0.433438    0.433438    0.433438

 Minimum Search - Taking Simple RFO Step
 Searching for Lamda that Minimizes Along All modes
 Value Taken    Lamda =  -0.17991404
 Calculated Step too Large.  Step scaled by  0.404119
 Step Taken.  Stepsize is  0.300000

                             Maximum     Tolerance    Cnvgd?
         Gradient           0.231854      0.000300      NO
         Displacement       0.274205      0.001200      NO
         Energy change     *********      0.000001      NO


 New Cartesian Coordinates Obtained by Inverse Iteration

 Displacement from previous Coordinates is:  0.506371
 ----------------------------------------------------------------
             Standard Nuclear Orientation (Angstroms)
    I     Atom           X                Y                Z
 ----------------------------------------------------------------
    1      F       2.4029938533     0.3494803244     0.0000000000
    2      F      -1.2793249259     1.1170714772     0.0000000000
    3      H       1.9840497433    -1.6274904628     0.0000000000
    4      F      -1.6950144892    -0.9253536776     0.0000000000
    5      C       1.2735583699    -0.4741210359     0.0000000000
    6      C      -0.5712854239    -0.0909108666     0.0000000000
 ----------------------------------------------------------------
 Molecular Point Group                 Cs    NOp =  2
 Largest Abelian Subgroup              Cs    NOp =  2
 Nuclear Repulsion Energy =   149.9990311283 hartrees
 There are       20 alpha and       20 beta electrons
 Applying Cartesian multipole field
    Component          Value
    ---------          -----
     (2,0,0)        1.00000E-11
     (0,2,0)        2.00000E-11
     (0,0,2)       -3.00000E-11
 Nucleus-field energy     =     0.0000000056 hartrees
 Requested basis set is 6-311++G(d,p)
 There are 35 shells and 117 basis functions
 A cutoff of  1.0D-11 yielded    566 shell pairs
 There are      6500 function pairs (      7059 Cartesian)
 Smallest overlap matrix eigenvalue = 5.41E-04
 Guess MOs from SCF MO coefficient file

 -----------------------------------------------------------------------
  General SCF calculation program by
  Eric Jon Sundstrom, Paul Horn, Yuezhi Mao, Dmitri Zuev, Alec White,
  David Stuck, Shaama M.S., Shane Yost, Joonho Lee, David Small,
  Daniel Levine, Susi Lehtola, Hugh Burton, Evgeny Epifanovsky
 -----------------------------------------------------------------------
 Exchange:     0.2000 Hartree-Fock + 0.0800 Slater + 0.7200 B88
 Correlation:  0.1900 VWN1RPA + 0.8100 LYP
 Using SG-1 standard quadrature grid
 using 4 threads for integral computing
 -------------------------------------------------------
 OpenMP Integral computing Module                
 Release: version 2.0, May 2017, Q-Chem Inc. Pleasanton 
 -------------------------------------------------------
 -------------------------------------------------------
 OpenMP BLAS3 based DFT computing Module                
 Release: version 1.0, May 2013, Q-Chem Inc. Pittsburgh 
 -------------------------------------------------------
 A restricted SCF calculation will be
 performed using DIIS
 SCF converges when DIIS error is below 1.0e-08
 ---------------------------------------
  Cycle       Energy         DIIS error
 ---------------------------------------
    1    -376.1743838225      1.41e-03  
    2    -376.1799564672      5.23e-04  
    3    -376.1790416448      9.34e-04  
    4    -376.1800930577      4.53e-04  
    5    -376.1804234392      2.12e-04  
    6    -376.1805024659      2.81e-05  
    7    -376.1805039985      7.27e-06  
    8    -376.1805040758      4.92e-06  
    9    -376.1805041033      2.22e-06  
   10    -376.1805041133      2.03e-07  
   11    -376.1805041133      1.20e-07  
   12    -376.1805041133      2.48e-08  
   13    -376.1805041133      2.37e-09  Convergence criterion met
 ---------------------------------------
 SCF time:   CPU 9.42s  wall 3.00s 
 SCF   energy in the final basis set =     -376.1805041133
 Total energy in the final basis set =     -376.1805041133

 --------------------------------------------------------------
             Orbital Energies (a.u.) and Symmetries
 --------------------------------------------------------------

 Alpha MOs, Restricted
 -- Occupied --                  
-24.748 -24.744 -24.743 -10.428 -10.374  -1.297  -1.258  -1.230
  1 A'    2 A'    3 A'    4 A'    5 A'    6 A'    7 A'    8 A'                 
 -0.722  -0.673  -0.576  -0.565  -0.530  -0.521  -0.494  -0.487
  9 A'   10 A'   11 A'   12 A'    1 A"   13 A'    2 A"   14 A'                 
 -0.463  -0.436  -0.398  -0.249
  3 A"   15 A'   16 A'    4 A"                                                 
 -- Virtual --                   
 -0.125  -0.110  -0.041   0.005   0.018   0.054   0.055   0.082
 17 A'    5 A"   18 A'   19 A'   20 A'   21 A'    6 A"   22 A'                 
  0.089   0.092   0.104   0.127   0.142   0.156   0.199   0.221
  7 A"   23 A'   24 A'   25 A'   26 A'   27 A'   28 A'   29 A'                 
  0.228   0.248   0.269   0.294   0.303   0.304   0.330   0.340
  8 A"   30 A'    9 A"   31 A'   32 A'   10 A"   33 A'   34 A'                 
  0.349   0.396   0.401   0.438   0.485   0.554   0.581   0.606
 35 A'   36 A'   37 A'   38 A'   11 A"   12 A"   39 A'   40 A'                 
  0.673   0.733   0.748   0.848   1.034   1.090   1.146   1.172
 41 A'   42 A'   43 A'   44 A'   13 A"   45 A'   14 A"   15 A"                 
  1.259   1.271   1.290   1.291   1.360   1.396   1.408   1.437
 46 A'   47 A'   48 A'   16 A"   17 A"   49 A'   18 A"   50 A'                 
  1.443   1.462   1.508   1.534   1.589   1.626   1.660   1.768
 51 A'   52 A'   19 A"   53 A'   54 A'   55 A'   20 A"   56 A'                 
  1.838   1.882   1.895   1.970   2.153   2.524   2.556   2.627
 57 A'   58 A'   59 A'   60 A'   61 A'   21 A"   62 A'   22 A"                 
  2.636   2.819   2.924   3.248   3.726   3.730   3.735   3.737
 63 A'   64 A'   65 A'   66 A'   23 A"   24 A"   25 A"   67 A'                 
  3.740   3.750   3.765   3.846   3.895   3.933   3.956   4.043
 68 A'   69 A'   70 A'   26 A"   27 A"   28 A"   71 A'   72 A'                 
  4.396   4.595   4.766   6.219   6.232   6.262   6.279   6.318
 73 A'   74 A'   75 A'   29 A"   30 A"   31 A"   76 A'   77 A'                 
  6.334   6.357   6.418   6.575  23.287  23.306  66.687  66.692
 78 A'   79 A'   80 A'   81 A'   82 A'   83 A'   84 A'   85 A'                 
 66.710
 86 A'                                                                         

 Beta MOs, Restricted
 -- Occupied --                  
-24.748 -24.744 -24.743 -10.428 -10.374  -1.297  -1.258  -1.230
  1 A'    2 A'    3 A'    4 A'    5 A'    6 A'    7 A'    8 A'                 
 -0.722  -0.673  -0.576  -0.565  -0.530  -0.521  -0.494  -0.487
  9 A'   10 A'   11 A'   12 A'    1 A"   13 A'    2 A"   14 A'                 
 -0.463  -0.436  -0.398  -0.249
  3 A"   15 A'   16 A'    4 A"                                                 
 -- Virtual --                   
 -0.125  -0.110  -0.041   0.005   0.018   0.054   0.055   0.082
 17 A'    5 A"   18 A'   19 A'   20 A'   21 A'    6 A"   22 A'                 
  0.089   0.092   0.104   0.127   0.142   0.156   0.199   0.221
  7 A"   23 A'   24 A'   25 A'   26 A'   27 A'   28 A'   29 A'                 
  0.228   0.248   0.269   0.294   0.303   0.304   0.330   0.340
  8 A"   30 A'    9 A"   31 A'   32 A'   10 A"   33 A'   34 A'                 
  0.349   0.396   0.401   0.438   0.485   0.554   0.581   0.606
 35 A'   36 A'   37 A'   38 A'   11 A"   12 A"   39 A'   40 A'                 
  0.673   0.733   0.748   0.848   1.034   1.090   1.146   1.172
 41 A'   42 A'   43 A'   44 A'   13 A"   45 A'   14 A"   15 A"                 
  1.259   1.271   1.290   1.291   1.360   1.396   1.408   1.437
 46 A'   47 A'   48 A'   16 A"   17 A"   49 A'   18 A"   50 A'                 
  1.443   1.462   1.508   1.534   1.589   1.626   1.660   1.768
 51 A'   52 A'   19 A"   53 A'   54 A'   55 A'   20 A"   56 A'                 
  1.838   1.882   1.895   1.970   2.153   2.524   2.556   2.627
 57 A'   58 A'   59 A'   60 A'   61 A'   21 A"   62 A'   22 A"                 
  2.636   2.819   2.924   3.248   3.726   3.730   3.735   3.737
 63 A'   64 A'   65 A'   66 A'   23 A"   24 A"   25 A"   67 A'                 
  3.740   3.750   3.765   3.846   3.895   3.933   3.956   4.043
 68 A'   69 A'   70 A'   26 A"   27 A"   28 A"   71 A'   72 A'                 
  4.396   4.595   4.766   6.219   6.232   6.262   6.279   6.318
 73 A'   74 A'   75 A'   29 A"   30 A"   31 A"   76 A'   77 A'                 
  6.334   6.357   6.418   6.575  23.287  23.306  66.687  66.692
 78 A'   79 A'   80 A'   81 A'   82 A'   83 A'   84 A'   85 A'                 
 66.710
 86 A'                                                                         
 --------------------------------------------------------------

          Ground-State Mulliken Net Atomic Charges

     Atom                 Charge (a.u.)
  ----------------------------------------
      1 F                    -0.062907
      2 F                    -0.080579
      3 H                     0.202217
      4 F                    -0.078526
      5 C                    -0.062697
      6 C                     0.082492
  ----------------------------------------
  Sum of atomic charges =     0.000000

 -----------------------------------------------------------------
                    Cartesian Multipole Moments
 -----------------------------------------------------------------
    Charge (ESU x 10^10)
                 0.0000
    Dipole Moment (Debye)
         X       1.1619      Y      -1.4010      Z      -0.0000
       Tot       1.8202
    Quadrupole Moments (Debye-Ang)
        XX     -28.6462     XY      -3.4564     YY     -26.5661
        XZ      -0.0000     YZ       0.0000     ZZ     -28.4600
    Octopole Moments (Debye-Ang^2)
       XXX      -5.7585    XXY      -5.8599    XYY       3.9442
       YYY       1.4649    XXZ      -0.0000    XYZ      -0.0000
       YYZ      -0.0000    XZZ      -4.5068    YZZ       2.9959
       ZZZ      -0.0000
    Hexadecapole Moments (Debye-Ang^3)
      XXXX    -415.4984   XXXY     -17.5057   XXYY     -77.5871
      XYYY      -6.8903   YYYY    -103.8108   XXXZ       0.0000
      XXYZ      -0.0000   XYYZ       0.0000   YYYZ      -0.0000
      XXZZ     -73.6971   XYZZ       1.8938   YYZZ     -23.7936
      XZZZ       0.0000   YZZZ       0.0000   ZZZZ     -28.7978
 -----------------------------------------------------------------
 Calculating analytic gradient of the SCF energy
 Gradient of SCF Energy
            1           2           3           4           5           6
    1   0.0574444  -0.0598521   0.0726752  -0.0657334   0.0318697  -0.0364038
    2  -0.0074326   0.0200451  -0.0587762   0.0065561   0.0420571  -0.0024494
    3   0.0000000  -0.0000000   0.0000000  -0.0000000  -0.0000000   0.0000000
 Max gradient component =       7.268E-02
 RMS gradient           =       3.693E-02
 Gradient time:  CPU 2.26 s  wall 0.66 s
 Geometry Optimization Parameters
   NAtoms,    NIC,     NZ,  NCons,   NDum,   NFix, NCnnct, MaxDiis
        6      27       0       0       0       0       0       0

 Cartesian Hessian Update
 Hessian Updated using BFGS Update


** GEOMETRY OPTIMIZATION IN DELOCALIZED INTERNAL COORDINATES **
   Searching for a Minimum

   Optimization Cycle:   2

                       Coordinates (Angstroms)
     ATOM                X               Y               Z
      1  F         2.4029938533    0.3494803244    0.0000000000
      2  F        -1.2793249259    1.1170714772    0.0000000000
      3  H         1.9840497433   -1.6274904628    0.0000000000
      4  F        -1.6950144892   -0.9253536776    0.0000000000
      5  C         1.2735583699   -0.4741210359    0.0000000000
      6  C        -0.5712854239   -0.0909108666    0.0000000000
   Point Group: cs    Number of degrees of freedom:     9


   Energy is   -376.180504113

 Hessian Updated using BFGS Update

  8 Hessian modes will be used to form the next step
  Hessian Eigenvalues:
     0.005953    0.133035    0.160906    0.216771    0.249939    0.388344
     0.428078    1.095257

 Minimum Search - Taking Simple RFO Step
 Searching for Lamda that Minimizes Along All modes
 Value Taken    Lamda =  -0.22824724
 Calculated Step too Large.  Step scaled by  0.306120
 Step Taken.  Stepsize is  0.300000

                             Maximum     Tolerance    Cnvgd?
         Gradient           0.211025      0.000300      NO
         Displacement       0.262598      0.001200      NO
         Energy change     -0.071128      0.000001      NO


 New Cartesian Coordinates Obtained by Inverse Iteration

 Displacement from previous Coordinates is:  0.492838
 ----------------------------------------------------------------
             Standard Nuclear Orientation (Angstroms)
    I     Atom           X                Y                Z
 ----------------------------------------------------------------
    1      F       2.2909742788     0.3834689326     0.0000000000
    2      F      -1.1551110817     1.1111143628     0.0000000000
    3      H       1.8578583293    -1.5979174312     0.0000000000
    4      F      -1.5831681827    -0.9666137492     0.0000000000
    5      C       1.2129473790    -0.4755663600     0.0000000000
    6      C      -0.5085235952    -0.1058099963     0.0000000000
 ----------------------------------------------------------------
 Molecular Point Group                 Cs    NOp =  2
 Largest Abelian Subgroup              Cs    NOp =  2
 Nuclear Repulsion Energy =   154.4815899922 hartrees
 There are       20 alpha and       20 beta electrons
 Applying Cartesian multipole field
    Component          Value
    ---------          -----
     (2,0,0)        1.00000E-11
     (0,2,0)        2.00000E-11
     (0,0,2)       -3.00000E-11
 Nucleus-field energy     =     0.0000000052 hartrees
 Requested basis set is 6-311++G(d,p)
 There are 35 shells and 117 basis functions
 A cutoff of  1.0D-11 yielded    567 shell pairs
 There are      6504 function pairs (      7063 Cartesian)
 Smallest overlap matrix eigenvalue = 4.13E-04
 Guess MOs from SCF MO coefficient file

 -----------------------------------------------------------------------
  General SCF calculation program by
  Eric Jon Sundstrom, Paul Horn, Yuezhi Mao, Dmitri Zuev, Alec White,
  David Stuck, Shaama M.S., Shane Yost, Joonho Lee, David Small,
  Daniel Levine, Susi Lehtola, Hugh Burton, Evgeny Epifanovsky
 -----------------------------------------------------------------------
 Exchange:     0.2000 Hartree-Fock + 0.0800 Slater + 0.7200 B88
 Correlation:  0.1900 VWN1RPA + 0.8100 LYP
 Using SG-1 standard quadrature grid
 using 4 threads for integral computing
 -------------------------------------------------------
 OpenMP Integral computing Module                
 Release: version 2.0, May 2017, Q-Chem Inc. Pleasanton 
 -------------------------------------------------------
 -------------------------------------------------------
 OpenMP BLAS3 based DFT computing Module                
 Release: version 1.0, May 2013, Q-Chem Inc. Pittsburgh 
 -------------------------------------------------------
 A restricted SCF calculation will be
 performed using DIIS
 SCF converges when DIIS error is below 1.0e-08
 ---------------------------------------
  Cycle       Energy         DIIS error
 ---------------------------------------
    1    -376.2442174598      1.43e-03  
    2    -376.2487435412      6.42e-04  
    3    -376.2484410208      8.33e-04  
    4    -376.2492512468      3.31e-04  
    5    -376.2493950845      1.94e-04  
    6    -376.2494627104      1.71e-05  
    7    -376.2494632631      4.20e-06  
    8    -376.2494632783      3.45e-06  
    9    -376.2494632906      1.03e-06  
   10    -376.2494632926      1.70e-07  
   11    -376.2494632926      9.25e-08  
   12    -376.2494632927      1.18e-08  
   13    -376.2494632927      9.54e-10  Convergence criterion met
 ---------------------------------------
 SCF time:   CPU 9.58s  wall 2.00s 
 SCF   energy in the final basis set =     -376.2494632927
 Total energy in the final basis set =     -376.2494632927

 --------------------------------------------------------------
             Orbital Energies (a.u.) and Symmetries
 --------------------------------------------------------------

 Alpha MOs, Restricted
 -- Occupied --                  
-24.751 -24.747 -24.737 -10.420 -10.360  -1.305  -1.260  -1.240
  1 A'    2 A'    3 A'    4 A'    5 A'    6 A'    7 A'    8 A'                 
 -0.733  -0.674  -0.587  -0.575  -0.537  -0.524  -0.494  -0.489
  9 A'   10 A'   11 A'   12 A'    1 A"   13 A'    2 A"   14 A'                 
 -0.469  -0.445  -0.402  -0.252
  3 A"   15 A'   16 A'    4 A"                                                 
 -- Virtual --                   
 -0.091  -0.072  -0.027   0.012   0.020   0.055   0.061   0.085
  5 A"   17 A'   18 A'   19 A'   20 A'    6 A"   21 A'   22 A'                 
  0.089   0.093   0.113   0.134   0.152   0.183   0.209   0.223
  7 A"   23 A'   24 A'   25 A'   26 A'   27 A'   28 A'    8 A"                 
  0.228   0.255   0.274   0.287   0.305   0.314   0.328   0.338
 29 A'   30 A'    9 A"   31 A'   10 A"   32 A'   33 A'   34 A'                 
  0.351   0.393   0.407   0.452   0.494   0.556   0.574   0.624
 35 A'   36 A'   37 A'   38 A'   11 A"   12 A"   39 A'   40 A'                 
  0.681   0.734   0.766   0.865   1.019   1.141   1.150   1.174
 41 A'   42 A'   43 A'   44 A'   13 A"   14 A"   45 A'   15 A"                 
  1.273   1.289   1.317   1.317   1.354   1.399   1.410   1.428
 46 A'   47 A'   48 A'   16 A"   17 A"   49 A'   18 A"   50 A'                 
  1.465   1.468   1.542   1.552   1.611   1.687   1.719   1.797
 51 A'   52 A'   19 A"   53 A'   54 A'   55 A'   20 A"   56 A'                 
  1.853   1.888   1.913   2.007   2.247   2.521   2.595   2.654
 57 A'   58 A'   59 A'   60 A'   61 A'   21 A"   62 A'   22 A"                 
  2.673   2.868   2.984   3.399   3.721   3.727   3.737   3.740
 63 A'   64 A'   65 A'   66 A'   23 A"   24 A"   67 A'   25 A"                 
  3.744   3.747   3.766   3.869   3.916   3.945   3.984   4.101
 68 A'   69 A'   70 A'   26 A"   27 A"   28 A"   71 A'   72 A'                 
  4.420   4.650   4.815   6.216   6.234   6.263   6.285   6.322
 73 A'   74 A'   75 A'   29 A"   30 A"   31 A"   76 A'   77 A'                 
  6.333   6.349   6.468   6.651  23.326  23.359  66.685  66.691
 78 A'   79 A'   80 A'   81 A'   82 A'   83 A'   84 A'   85 A'                 
 66.716
 86 A'                                                                         

 Beta MOs, Restricted
 -- Occupied --                  
-24.751 -24.747 -24.737 -10.420 -10.360  -1.305  -1.260  -1.240
  1 A'    2 A'    3 A'    4 A'    5 A'    6 A'    7 A'    8 A'                 
 -0.733  -0.674  -0.587  -0.575  -0.537  -0.524  -0.494  -0.489
  9 A'   10 A'   11 A'   12 A'    1 A"   13 A'    2 A"   14 A'                 
 -0.469  -0.445  -0.402  -0.252
  3 A"   15 A'   16 A'    4 A"                                                 
 -- Virtual --                   
 -0.091  -0.072  -0.027   0.012   0.020   0.055   0.061   0.085
  5 A"   17 A'   18 A'   19 A'   20 A'    6 A"   21 A'   22 A'                 
  0.089   0.093   0.113   0.134   0.152   0.183   0.209   0.223
  7 A"   23 A'   24 A'   25 A'   26 A'   27 A'   28 A'    8 A"                 
  0.228   0.255   0.274   0.287   0.305   0.314   0.328   0.338
 29 A'   30 A'    9 A"   31 A'   10 A"   32 A'   33 A'   34 A'                 
  0.351   0.393   0.407   0.452   0.494   0.556   0.574   0.624
 35 A'   36 A'   37 A'   38 A'   11 A"   12 A"   39 A'   40 A'                 
  0.681   0.734   0.766   0.865   1.019   1.141   1.150   1.174
 41 A'   42 A'   43 A'   44 A'   13 A"   14 A"   45 A'   15 A"                 
  1.273   1.289   1.317   1.317   1.354   1.399   1.410   1.428
 46 A'   47 A'   48 A'   16 A"   17 A"   49 A'   18 A"   50 A'                 
  1.465   1.468   1.542   1.552   1.611   1.687   1.719   1.797
 51 A'   52 A'   19 A"   53 A'   54 A'   55 A'   20 A"   56 A'                 
  1.853   1.888   1.913   2.007   2.247   2.521   2.595   2.654
 57 A'   58 A'   59 A'   60 A'   61 A'   21 A"   62 A'   22 A"                 
  2.673   2.868   2.984   3.399   3.721   3.727   3.737   3.740
 63 A'   64 A'   65 A'   66 A'   23 A"   24 A"   67 A'   25 A"                 
  3.744   3.747   3.766   3.869   3.916   3.945   3.984   4.101
 68 A'   69 A'   70 A'   26 A"   27 A"   28 A"   71 A'   72 A'                 
  4.420   4.650   4.815   6.216   6.234   6.263   6.285   6.322
 73 A'   74 A'   75 A'   29 A"   30 A"   31 A"   76 A'   77 A'                 
  6.333   6.349   6.468   6.651  23.326  23.359  66.685  66.691
 78 A'   79 A'   80 A'   81 A'   82 A'   83 A'   84 A'   85 A'                 
 66.716
 86 A'                                                                         
 --------------------------------------------------------------

          Ground-State Mulliken Net Atomic Charges

     Atom                 Charge (a.u.)
  ----------------------------------------
      1 F                    -0.069869
      2 F                    -0.079016
      3 H                     0.191783
      4 F                    -0.075340
      5 C                    -0.051609
      6 C                     0.084051
  ----------------------------------------
  Sum of atomic charges =    -0.000000

 -----------------------------------------------------------------
                    Cartesian Multipole Moments
 -----------------------------------------------------------------
    Charge (ESU x 10^10)
                -0.0000
    Dipole Moment (Debye)
         X       0.8774      Y      -1.3415      Z      -0.0000
       Tot       1.6030
    Quadrupole Moments (Debye-Ang)
        XX     -28.6429     XY      -3.1968     YY     -26.5474
        XZ       0.0000     YZ      -0.0000     ZZ     -28.0429
    Octopole Moments (Debye-Ang^2)
       XXX      -8.9726    XXY      -4.5055    XYY       2.5206
       YYY       2.1504    XXZ      -0.0000    XYZ       0.0000
       YYZ      -0.0000    XZZ      -4.7538    YZZ       2.9848
       ZZZ      -0.0000
    Hexadecapole Moments (Debye-Ang^3)
      XXXX    -371.1007   XXXY     -17.0669   XXYY     -72.1552
      XYYY      -8.9362   YYYY    -105.6413   XXXZ      -0.0000
      XXYZ       0.0000   XYYZ      -0.0000   YYYZ       0.0000
      XXZZ     -65.5061   XYZZ       0.6060   YYZZ     -23.7560
      XZZZ      -0.0000   YZZZ       0.0000   ZZZZ     -27.6654
 -----------------------------------------------------------------
 Calculating analytic gradient of the SCF energy
 Gradient of SCF Energy
            1           2           3           4           5           6
    1   0.0465083  -0.0466153   0.0652873  -0.0537045   0.0605614  -0.0720372
    2  -0.0067223   0.0224033  -0.0575687  -0.0005682   0.0354403   0.0070156
    3  -0.0000000   0.0000000  -0.0000000   0.0000000   0.0000000  -0.0000000
 Max gradient component =       7.204E-02
 RMS gradient           =       3.764E-02
 Gradient time:  CPU 2.32 s  wall 0.68 s
 Geometry Optimization Parameters
   NAtoms,    NIC,     NZ,  NCons,   NDum,   NFix, NCnnct, MaxDiis
        6      27       0       0       0       0       0       0

 Cartesian Hessian Update
 Hessian Updated using BFGS Update


** GEOMETRY OPTIMIZATION IN DELOCALIZED INTERNAL COORDINATES **
   Searching for a Minimum

   Optimization Cycle:   3

                       Coordinates (Angstroms)
     ATOM                X               Y               Z
      1  F         2.2909742788    0.3834689326    0.0000000000
      2  F        -1.1551110817    1.1111143628    0.0000000000
      3  H         1.8578583293   -1.5979174312    0.0000000000
      4  F        -1.5831681827   -0.9666137492    0.0000000000
      5  C         1.2129473790   -0.4755663600    0.0000000000
      6  C        -0.5085235952   -0.1058099963    0.0000000000
   Point Group: cs    Number of degrees of freedom:     9


   Energy is   -376.249463293

 Hessian Updated using BFGS Update

  9 Hessian modes will be used to form the next step
  Hessian Eigenvalues:
     0.011919    0.141938    0.167448    0.225241    0.250152    0.391197
     0.428261    0.433526    1.352931

 Minimum Search - Taking Simple RFO Step
 Searching for Lamda that Minimizes Along All modes
 Value Taken    Lamda =  -0.21616331
 Calculated Step too Large.  Step scaled by  0.310003
 Step Taken.  Stepsize is  0.300000

                             Maximum     Tolerance    Cnvgd?
         Gradient           0.194710      0.000300      NO
         Displacement       0.255381      0.001200      NO
         Energy change     -0.068959      0.000001      NO


 New Cartesian Coordinates Obtained by Inverse Iteration

 Displacement from previous Coordinates is:  0.482133
 ----------------------------------------------------------------
             Standard Nuclear Orientation (Angstroms)
    I     Atom           X                Y                Z
 ----------------------------------------------------------------
    1      F       2.1830913848     0.4122437414     0.0000000000
    2      F      -1.0344395955     1.1016139227     0.0000000000
    3      H       1.7360834907    -1.5651467217     0.0000000000
    4      F      -1.4750192311    -1.0039385890     0.0000000000
    5      C       1.1473538813    -0.4740281423     0.0000000000
    6      C      -0.4420928026    -0.1220684524     0.0000000000
 ----------------------------------------------------------------
 Molecular Point Group                 Cs    NOp =  2
 Largest Abelian Subgroup              Cs    NOp =  2
 Nuclear Repulsion Energy =   159.3926225446 hartrees
 There are       20 alpha and       20 beta electrons
 Applying Cartesian multipole field
    Component          Value
    ---------          -----
     (2,0,0)        1.00000E-11
     (0,2,0)        2.00000E-11
     (0,0,2)       -3.00000E-11
 Nucleus-field energy     =     0.0000000048 hartrees
 Requested basis set is 6-311++G(d,p)
 There are 35 shells and 117 basis functions
 A cutoff of  1.0D-11 yielded    578 shell pairs
 There are      6634 function pairs (      7204 Cartesian)
 Smallest overlap matrix eigenvalue = 2.90E-04
 Guess MOs from SCF MO coefficient file

 -----------------------------------------------------------------------
  General SCF calculation program by
  Eric Jon Sundstrom, Paul Horn, Yuezhi Mao, Dmitri Zuev, Alec White,
  David Stuck, Shaama M.S., Shane Yost, Joonho Lee, David Small,
  Daniel Levine, Susi Lehtola, Hugh Burton, Evgeny Epifanovsky
 -----------------------------------------------------------------------
 Exchange:     0.2000 Hartree-Fock + 0.0800 Slater + 0.7200 B88
 Correlation:  0.1900 VWN1RPA + 0.8100 LYP
 Using SG-1 standard quadrature grid
 using 4 threads for integral computing
 -------------------------------------------------------
 OpenMP Integral computing Module                
 Release: version 2.0, May 2017, Q-Chem Inc. Pleasanton 
 -------------------------------------------------------
 -------------------------------------------------------
 OpenMP BLAS3 based DFT computing Module                
 Release: version 1.0, May 2013, Q-Chem Inc. Pittsburgh 
 -------------------------------------------------------
 A restricted SCF calculation will be
 performed using DIIS
 SCF converges when DIIS error is below 1.0e-08
 ---------------------------------------
  Cycle       Energy         DIIS error
 ---------------------------------------
    1    -376.3089678232      1.51e-03  
    2    -376.3132369402      7.51e-04  
    3    -376.3133438913      7.80e-04  
    4    -376.3140634032      2.13e-04  
    5    -376.3141027271      1.42e-04  
    6    -376.3141392856      1.32e-05  
    7    -376.3141395492      3.77e-06  
    8    -376.3141395581      2.70e-06  
    9    -376.3141395655      4.37e-07  
   10    -376.3141395658      1.52e-07  
   11    -376.3141395659      4.83e-08  
   12    -376.3141395659      5.14e-09  Convergence criterion met
 ---------------------------------------
 SCF time:   CPU 9.04s  wall 2.00s 
 SCF   energy in the final basis set =     -376.3141395659
 Total energy in the final basis set =     -376.3141395659

 --------------------------------------------------------------
             Orbital Energies (a.u.) and Symmetries
 --------------------------------------------------------------

 Alpha MOs, Restricted
 -- Occupied --                  
-24.750 -24.748 -24.731 -10.408 -10.342  -1.310  -1.260  -1.249
  1 A'    2 A'    3 A'    4 A'    5 A'    6 A'    7 A'    8 A'                 
 -0.750  -0.673  -0.595  -0.585  -0.542  -0.527  -0.492  -0.489
  9 A'   10 A'   11 A'   12 A'    1 A"   13 A'    2 A"   14 A'                 
 -0.473  -0.451  -0.405  -0.258
  3 A"   15 A'   16 A'    4 A"                                                 
 -- Virtual --                   
 -0.069  -0.029  -0.013   0.018   0.032   0.055   0.069   0.086
  5 A"   17 A'   18 A'   19 A'   20 A'    6 A"   21 A'   22 A'                 
  0.090   0.094   0.118   0.141   0.164   0.209   0.218   0.219
  7 A"   23 A'   24 A'   25 A'   26 A'   27 A'   28 A'    8 A"                 
  0.238   0.273   0.280   0.288   0.308   0.321   0.330   0.339
 29 A'   30 A'    9 A"   31 A'   10 A"   32 A'   33 A'   34 A'                 
  0.353   0.389   0.417   0.468   0.502   0.558   0.563   0.648
 35 A'   36 A'   37 A'   38 A'   11 A"   12 A"   39 A'   40 A'                 
  0.688   0.740   0.784   0.881   1.012   1.133   1.181   1.204
 41 A'   42 A'   43 A'   44 A'   13 A"   14 A"   15 A"   45 A'                 
  1.286   1.319   1.331   1.348   1.355   1.401   1.417   1.418
 46 A'   47 A'   16 A"   48 A'   17 A"   49 A'   18 A"   50 A'                 
  1.464   1.495   1.557   1.588   1.637   1.753   1.783   1.800
 51 A'   52 A'   53 A'   19 A"   54 A'   55 A'   20 A"   56 A'                 
  1.885   1.893   1.969   2.041   2.355   2.526   2.627   2.689
 57 A'   58 A'   59 A'   60 A'   61 A'   21 A"   62 A'   22 A"                 
  2.754   2.913   3.048   3.529   3.719   3.726   3.734   3.746
 63 A'   64 A'   65 A'   66 A'   23 A"   24 A"   67 A'   25 A"                 
  3.749   3.758   3.786   3.891   3.937   3.954   4.010   4.149
 68 A'   69 A'   70 A'   26 A"   27 A"   28 A"   71 A'   72 A'                 
  4.465   4.708   4.851   6.214   6.238   6.266   6.292   6.316
 73 A'   74 A'   75 A'   29 A"   30 A"   31 A"   76 A'   77 A'                 
  6.339   6.359   6.535   6.722  23.381  23.436  66.687  66.693
 78 A'   79 A'   80 A'   81 A'   82 A'   83 A'   84 A'   85 A'                 
 66.725
 86 A'                                                                         

 Beta MOs, Restricted
 -- Occupied --                  
-24.750 -24.748 -24.731 -10.408 -10.342  -1.310  -1.260  -1.249
  1 A'    2 A'    3 A'    4 A'    5 A'    6 A'    7 A'    8 A'                 
 -0.750  -0.673  -0.595  -0.585  -0.542  -0.527  -0.492  -0.489
  9 A'   10 A'   11 A'   12 A'    1 A"   13 A'    2 A"   14 A'                 
 -0.473  -0.451  -0.405  -0.258
  3 A"   15 A'   16 A'    4 A"                                                 
 -- Virtual --                   
 -0.069  -0.029  -0.013   0.018   0.032   0.055   0.069   0.086
  5 A"   17 A'   18 A'   19 A'   20 A'    6 A"   21 A'   22 A'                 
  0.090   0.094   0.118   0.141   0.164   0.209   0.218   0.219
  7 A"   23 A'   24 A'   25 A'   26 A'   27 A'   28 A'    8 A"                 
  0.238   0.273   0.280   0.288   0.308   0.321   0.330   0.339
 29 A'   30 A'    9 A"   31 A'   10 A"   32 A'   33 A'   34 A'                 
  0.353   0.389   0.417   0.468   0.502   0.558   0.563   0.648
 35 A'   36 A'   37 A'   38 A'   11 A"   12 A"   39 A'   40 A'                 
  0.688   0.740   0.784   0.881   1.012   1.133   1.181   1.204
 41 A'   42 A'   43 A'   44 A'   13 A"   14 A"   15 A"   45 A'                 
  1.286   1.319   1.331   1.348   1.355   1.401   1.417   1.418
 46 A'   47 A'   16 A"   48 A'   17 A"   49 A'   18 A"   50 A'                 
  1.464   1.495   1.557   1.588   1.637   1.753   1.783   1.800
 51 A'   52 A'   53 A'   19 A"   54 A'   55 A'   20 A"   56 A'                 
  1.885   1.893   1.969   2.041   2.355   2.526   2.627   2.689
 57 A'   58 A'   59 A'   60 A'   61 A'   21 A"   62 A'   22 A"                 
  2.754   2.913   3.048   3.529   3.719   3.726   3.734   3.746
 63 A'   64 A'   65 A'   66 A'   23 A"   24 A"   67 A'   25 A"                 
  3.749   3.758   3.786   3.891   3.937   3.954   4.010   4.149
 68 A'   69 A'   70 A'   26 A"   27 A"   28 A"   71 A'   72 A'                 
  4.465   4.708   4.851   6.214   6.238   6.266   6.292   6.316
 73 A'   74 A'   75 A'   29 A"   30 A"   31 A"   76 A'   77 A'                 
  6.339   6.359   6.535   6.722  23.381  23.436  66.687  66.693
 78 A'   79 A'   80 A'   81 A'   82 A'   83 A'   84 A'   85 A'                 
 66.725
 86 A'                                                                         
 --------------------------------------------------------------

          Ground-State Mulliken Net Atomic Charges

     Atom                 Charge (a.u.)
  ----------------------------------------
      1 F                    -0.082235
      2 F                    -0.085224
      3 H                     0.183719
      4 F                    -0.080246
      5 C                    -0.034299
      6 C                     0.098284
  ----------------------------------------
  Sum of atomic charges =    -0.000000

 -----------------------------------------------------------------
                    Cartesian Multipole Moments
 -----------------------------------------------------------------
    Charge (ESU x 10^10)
                 0.0000
    Dipole Moment (Debye)
         X       0.6657      Y      -1.3162      Z      -0.0000
       Tot       1.4750
    Quadrupole Moments (Debye-Ang)
        XX     -28.6455     XY      -3.0222     YY     -26.5199
        XZ      -0.0000     YZ       0.0000     ZZ     -27.5623
    Octopole Moments (Debye-Ang^2)
       XXX     -11.6047    XXY      -3.4385    XYY       1.3423
       YYY       2.7468    XXZ      -0.0000    XYZ       0.0000
       YYZ      -0.0000    XZZ      -4.9608    YZZ       2.9386
       ZZZ      -0.0000
    Hexadecapole Moments (Debye-Ang^3)
      XXXX    -330.2915   XXXY     -17.2960   XXYY     -66.9810
      XYYY     -10.8539   YYYY    -107.0229   XXXZ      -0.0000
      XXYZ       0.0000   XYYZ      -0.0000   YYYZ       0.0000
      XXZZ     -58.0639   XYZZ      -0.5688   YYZZ     -23.6013
      XZZZ      -0.0000   YZZZ       0.0000   ZZZZ     -26.2827
 -----------------------------------------------------------------
 Calculating analytic gradient of the SCF energy
 Gradient of SCF Energy
            1           2           3           4           5           6
    1   0.0340505  -0.0334251   0.0555108  -0.0398889   0.0785318  -0.0947792
    2  -0.0075207   0.0208504  -0.0519127  -0.0040795   0.0285069   0.0141556
    3  -0.0000000  -0.0000000  -0.0000000   0.0000000   0.0000000   0.0000000
 Max gradient component =       9.478E-02
 RMS gradient           =       3.824E-02
 Gradient time:  CPU 2.38 s  wall 0.69 s
 Geometry Optimization Parameters
   NAtoms,    NIC,     NZ,  NCons,   NDum,   NFix, NCnnct, MaxDiis
        6      27       0       0       0       0       0       0

 Cartesian Hessian Update
 Hessian Updated using BFGS Update


** GEOMETRY OPTIMIZATION IN DELOCALIZED INTERNAL COORDINATES **
   Searching for a Minimum

   Optimization Cycle:   4

                       Coordinates (Angstroms)
     ATOM                X               Y               Z
      1  F         2.1830913848    0.4122437414    0.0000000000
      2  F        -1.0344395955    1.1016139227    0.0000000000
      3  H         1.7360834907   -1.5651467217    0.0000000000
      4  F        -1.4750192311   -1.0039385890    0.0000000000
      5  C         1.1473538813   -0.4740281423    0.0000000000
      6  C        -0.4420928026   -0.1220684524    0.0000000000
   Point Group: cs    Number of degrees of freedom:     9


   Energy is   -376.314139566

 Hessian Updated using BFGS Update

  9 Hessian modes will be used to form the next step
  Hessian Eigenvalues:
     0.050779    0.142769    0.166871    0.224943    0.250224    0.379970
     0.429348    0.433692    1.424459

 Minimum Search - Taking Simple RFO Step
 Searching for Lamda that Minimizes Along All modes
 Value Taken    Lamda =  -0.17749015
 Calculated Step too Large.  Step scaled by  0.343193
 Step Taken.  Stepsize is  0.300000

                             Maximum     Tolerance    Cnvgd?
         Gradient           0.170008      0.000300      NO
         Displacement       0.248871      0.001200      NO
         Energy change     -0.064676      0.000001      NO


 New Cartesian Coordinates Obtained by Inverse Iteration

 Displacement from previous Coordinates is:  0.471025
 ----------------------------------------------------------------
             Standard Nuclear Orientation (Angstroms)
    I     Atom           X                Y                Z
 ----------------------------------------------------------------
    1      F       2.0816464916     0.4395345162     0.0000000000
    2      F      -0.9175172995     1.0903624923     0.0000000000
    3      H       1.6160944171    -1.5315465191     0.0000000000
    4      F      -1.3717493457    -1.0398526588     0.0000000000
    5      C       1.0791264486    -0.4699558928     0.0000000000
    6      C      -0.3726235844    -0.1398661791     0.0000000000
 ----------------------------------------------------------------
 Molecular Point Group                 Cs    NOp =  2
 Largest Abelian Subgroup              Cs    NOp =  2
 Nuclear Repulsion Energy =   164.6224456432 hartrees
 There are       20 alpha and       20 beta electrons
 Applying Cartesian multipole field
    Component          Value
    ---------          -----
     (2,0,0)        1.00000E-11
     (0,2,0)        2.00000E-11
     (0,0,2)       -3.00000E-11
 Nucleus-field energy     =     0.0000000045 hartrees
 Requested basis set is 6-311++G(d,p)
 There are 35 shells and 117 basis functions
 A cutoff of  1.0D-11 yielded    582 shell pairs
 There are      6662 function pairs (      7236 Cartesian)
 Smallest overlap matrix eigenvalue = 1.88E-04
 Guess MOs from SCF MO coefficient file

 -----------------------------------------------------------------------
  General SCF calculation program by
  Eric Jon Sundstrom, Paul Horn, Yuezhi Mao, Dmitri Zuev, Alec White,
  David Stuck, Shaama M.S., Shane Yost, Joonho Lee, David Small,
  Daniel Levine, Susi Lehtola, Hugh Burton, Evgeny Epifanovsky
 -----------------------------------------------------------------------
 Exchange:     0.2000 Hartree-Fock + 0.0800 Slater + 0.7200 B88
 Correlation:  0.1900 VWN1RPA + 0.8100 LYP
 Using SG-1 standard quadrature grid
 using 4 threads for integral computing
 -------------------------------------------------------
 OpenMP Integral computing Module                
 Release: version 2.0, May 2017, Q-Chem Inc. Pleasanton 
 -------------------------------------------------------
 -------------------------------------------------------
 OpenMP BLAS3 based DFT computing Module                
 Release: version 1.0, May 2013, Q-Chem Inc. Pittsburgh 
 -------------------------------------------------------
 A restricted SCF calculation will be
 performed using DIIS
 SCF converges when DIIS error is below 1.0e-08
 ---------------------------------------
  Cycle       Energy         DIIS error
 ---------------------------------------
    1    -376.3633050375      1.69e-03  
    2    -376.3678750908      8.87e-04  
    3    -376.3682848991      7.98e-04  
    4    -376.3690224181      1.72e-04  
    5    -376.3690530377      6.25e-05  
    6    -376.3690587764      2.58e-05  
    7    -376.3690599038      3.23e-06  
    8    -376.3690599106      2.15e-06  
    9    -376.3690599152      2.07e-07  
   10    -376.3690599152      1.12e-07  
   11    -376.3690599152      3.01e-08  
   12    -376.3690599152      2.98e-09  Convergence criterion met
 ---------------------------------------
 SCF time:   CPU 9.23s  wall 3.00s 
 SCF   energy in the final basis set =     -376.3690599152
 Total energy in the final basis set =     -376.3690599152

 --------------------------------------------------------------
             Orbital Energies (a.u.) and Symmetries
 --------------------------------------------------------------

 Alpha MOs, Restricted
 -- Occupied --                  
-24.748 -24.746 -24.725 -10.393 -10.321  -1.313  -1.259  -1.254
  1 A'    2 A'    3 A'    4 A'    5 A'    6 A'    7 A'    8 A'                 
 -0.775  -0.672  -0.602  -0.593  -0.547  -0.529  -0.490  -0.487
  9 A'   10 A'   11 A'   12 A'    1 A"   13 A'    2 A"   14 A'                 
 -0.475  -0.455  -0.409  -0.268
  3 A"   15 A'   16 A'    4 A"                                                 
 -- Virtual --                   
 -0.043  -0.017   0.002   0.020   0.055   0.056   0.085   0.086
  5 A"   17 A'   18 A'   19 A'    6 A"   20 A'   21 A'   22 A'                 
  0.092   0.095   0.123   0.148   0.175   0.216   0.217   0.233
  7 A"   23 A'   24 A'   25 A'   26 A'   27 A'    8 A"   28 A'                 
  0.255   0.283   0.284   0.311   0.320   0.324   0.331   0.351
 29 A'   30 A'    9 A"   10 A"   31 A'   32 A'   33 A'   34 A'                 
  0.359   0.386   0.430   0.488   0.506   0.556   0.563   0.666
 35 A'   36 A'   37 A'   38 A'   11 A"   39 A'   12 A"   40 A'                 
  0.696   0.751   0.799   0.893   1.020   1.120   1.191   1.238
 41 A'   42 A'   43 A'   44 A'   13 A"   14 A"   15 A"   45 A'                 
  1.302   1.335   1.346   1.362   1.374   1.404   1.420   1.430
 46 A'   16 A"   47 A'   17 A"   48 A'   49 A'   50 A'   18 A"                 
  1.460   1.525   1.551   1.647   1.682   1.804   1.815   1.854
 51 A'   52 A'   53 A'   19 A"   54 A'   55 A'   56 A'   20 A"                 
  1.898   1.906   2.059   2.077   2.470   2.540   2.642   2.728
 57 A'   58 A'   59 A'   60 A'   61 A'   21 A"   62 A'   22 A"                 
  2.891   2.951   3.118   3.596   3.718   3.728   3.733   3.753
 63 A'   64 A'   65 A'   66 A'   23 A"   24 A"   67 A'   25 A"                 
  3.760   3.782   3.828   3.908   3.956   3.963   4.038   4.180
 68 A'   69 A'   70 A'   26 A"   27 A"   28 A"   71 A'   72 A'                 
  4.521   4.766   4.877   6.213   6.244   6.270   6.301   6.312
 73 A'   74 A'   75 A'   29 A"   30 A"   31 A"   76 A'   77 A'                 
  6.342   6.379   6.614   6.783  23.427  23.623  66.694  66.696
 78 A'   79 A'   80 A'   81 A'   82 A'   83 A'   84 A'   85 A'                 
 66.735
 86 A'                                                                         

 Beta MOs, Restricted
 -- Occupied --                  
-24.748 -24.746 -24.725 -10.393 -10.321  -1.313  -1.259  -1.254
  1 A'    2 A'    3 A'    4 A'    5 A'    6 A'    7 A'    8 A'                 
 -0.775  -0.672  -0.602  -0.593  -0.547  -0.529  -0.490  -0.487
  9 A'   10 A'   11 A'   12 A'    1 A"   13 A'    2 A"   14 A'                 
 -0.475  -0.455  -0.409  -0.268
  3 A"   15 A'   16 A'    4 A"                                                 
 -- Virtual --                   
 -0.043  -0.017   0.002   0.020   0.055   0.056   0.085   0.086
  5 A"   17 A'   18 A'   19 A'    6 A"   20 A'   21 A'   22 A'                 
  0.092   0.095   0.123   0.148   0.175   0.216   0.217   0.233
  7 A"   23 A'   24 A'   25 A'   26 A'   27 A'    8 A"   28 A'                 
  0.255   0.283   0.284   0.311   0.320   0.324   0.331   0.351
 29 A'   30 A'    9 A"   10 A"   31 A'   32 A'   33 A'   34 A'                 
  0.359   0.386   0.430   0.488   0.506   0.556   0.563   0.666
 35 A'   36 A'   37 A'   38 A'   11 A"   39 A'   12 A"   40 A'                 
  0.696   0.751   0.799   0.893   1.020   1.120   1.191   1.238
 41 A'   42 A'   43 A'   44 A'   13 A"   14 A"   15 A"   45 A'                 
  1.302   1.335   1.346   1.362   1.374   1.404   1.420   1.430
 46 A'   16 A"   47 A'   17 A"   48 A'   49 A'   50 A'   18 A"                 
  1.460   1.525   1.551   1.647   1.682   1.804   1.815   1.854
 51 A'   52 A'   53 A'   19 A"   54 A'   55 A'   56 A'   20 A"                 
  1.898   1.906   2.059   2.077   2.470   2.540   2.642   2.728
 57 A'   58 A'   59 A'   60 A'   61 A'   21 A"   62 A'   22 A"                 
  2.891   2.951   3.118   3.596   3.718   3.728   3.733   3.753
 63 A'   64 A'   65 A'   66 A'   23 A"   24 A"   67 A'   25 A"                 
  3.760   3.782   3.828   3.908   3.956   3.963   4.038   4.180
 68 A'   69 A'   70 A'   26 A"   27 A"   28 A"   71 A'   72 A'                 
  4.521   4.766   4.877   6.213   6.244   6.270   6.301   6.312
 73 A'   74 A'   75 A'   29 A"   30 A"   31 A"   76 A'   77 A'                 
  6.342   6.379   6.614   6.783  23.427  23.623  66.694  66.696
 78 A'   79 A'   80 A'   81 A'   82 A'   83 A'   84 A'   85 A'                 
 66.735
 86 A'                                                                         
 --------------------------------------------------------------

          Ground-State Mulliken Net Atomic Charges

     Atom                 Charge (a.u.)
  ----------------------------------------
      1 F                    -0.099990
      2 F                    -0.098756
      3 H                     0.177098
      4 F                    -0.092590
      5 C                    -0.007859
      6 C                     0.122098
  ----------------------------------------
  Sum of atomic charges =     0.000000

 -----------------------------------------------------------------
                    Cartesian Multipole Moments
 -----------------------------------------------------------------
    Charge (ESU x 10^10)
                 0.0000
    Dipole Moment (Debye)
         X       0.5185      Y      -1.3302      Z       0.0000
       Tot       1.4277
    Quadrupole Moments (Debye-Ang)
        XX     -28.6454     XY      -2.9286     YY     -26.4836
        XZ       0.0000     YZ       0.0000     ZZ     -27.0182
    Octopole Moments (Debye-Ang^2)
       XXX     -13.8287    XXY      -2.5992    XYY       0.3649
       YYY       3.2150    XXZ       0.0000    XYZ       0.0000
       YYZ       0.0000    XZZ      -5.1312    YZZ       2.8389
       ZZZ       0.0000
    Hexadecapole Moments (Debye-Ang^3)
      XXXX    -293.5475   XXXY     -18.0384   XXYY     -62.2363
      XYYY     -12.8346   YYYY    -108.2744   XXXZ       0.0000
      XXYZ       0.0000   XYYZ      -0.0000   YYYZ      -0.0000
      XXZZ     -51.4220   XYZZ      -1.6927   YYZZ     -23.3999
      XZZZ       0.0000   YZZZ       0.0000   ZZZZ     -24.6784
 -----------------------------------------------------------------
 Calculating analytic gradient of the SCF energy
 Gradient of SCF Energy
            1           2           3           4           5           6
    1   0.0217302  -0.0203808   0.0432174  -0.0253855   0.0670342  -0.0862154
    2  -0.0080302   0.0173456  -0.0421940  -0.0058652   0.0241408   0.0146029
    3  -0.0000000   0.0000000  -0.0000000  -0.0000000  -0.0000000   0.0000000
 Max gradient component =       8.622E-02
 RMS gradient           =       3.189E-02
 Gradient time:  CPU 2.45 s  wall 0.71 s
 Geometry Optimization Parameters
   NAtoms,    NIC,     NZ,  NCons,   NDum,   NFix, NCnnct, MaxDiis
        6      27       0       0       0       0       0       0

 Cartesian Hessian Update
 Hessian Updated using BFGS Update


** GEOMETRY OPTIMIZATION IN DELOCALIZED INTERNAL COORDINATES **
   Searching for a Minimum

   Optimization Cycle:   5

                       Coordinates (Angstroms)
     ATOM                X               Y               Z
      1  F         2.0816464916    0.4395345162    0.0000000000
      2  F        -0.9175172995    1.0903624923    0.0000000000
      3  H         1.6160944171   -1.5315465191    0.0000000000
      4  F        -1.3717493457   -1.0398526588    0.0000000000
      5  C         1.0791264486   -0.4699558928    0.0000000000
      6  C        -0.3726235844   -0.1398661791    0.0000000000
   Point Group: cs    Number of degrees of freedom:     9


   Energy is   -376.369059915

 Hessian Updated using BFGS Update

  9 Hessian modes will be used to form the next step
  Hessian Eigenvalues:
     0.140409    0.148319    0.167119    0.223758    0.250258    0.376930
     0.430156    0.433917    1.433568

 Minimum Search - Taking Simple RFO Step
 Searching for Lamda that Minimizes Along All modes
 Value Taken    Lamda =  -0.09728646
 Calculated Step too Large.  Step scaled by  0.481648
 Step Taken.  Stepsize is  0.300000

                             Maximum     Tolerance    Cnvgd?
         Gradient           0.125652      0.000300      NO
         Displacement       0.242654      0.001200      NO
         Energy change     -0.054920      0.000001      NO


 New Cartesian Coordinates Obtained by Inverse Iteration

 Displacement from previous Coordinates is:  0.460696
 ----------------------------------------------------------------
             Standard Nuclear Orientation (Angstroms)
    I     Atom           X                Y                Z
 ----------------------------------------------------------------
    1      F       1.9894608176     0.4671279041     0.0000000000
    2      F      -0.8055471664     1.0734939367     0.0000000000
    3      H       1.4908437231    -1.4921697568     0.0000000000
    4      F      -1.2744778029    -1.0725024830     0.0000000000
    5      C       1.0156736681    -0.4669731457     0.0000000000
    6      C      -0.3009761119    -0.1603006965     0.0000000000
 ----------------------------------------------------------------
 Molecular Point Group                 Cs    NOp =  2
 Largest Abelian Subgroup              Cs    NOp =  2
 Nuclear Repulsion Energy =   170.2518770858 hartrees
 There are       20 alpha and       20 beta electrons
 Applying Cartesian multipole field
    Component          Value
    ---------          -----
     (2,0,0)        1.00000E-11
     (0,2,0)        2.00000E-11
     (0,0,2)       -3.00000E-11
 Nucleus-field energy     =     0.0000000042 hartrees
 Requested basis set is 6-311++G(d,p)
 There are 35 shells and 117 basis functions
 A cutoff of  1.0D-11 yielded    592 shell pairs
 There are      6755 function pairs (      7340 Cartesian)
 Smallest overlap matrix eigenvalue = 1.14E-04
 Guess MOs from SCF MO coefficient file

 -----------------------------------------------------------------------
  General SCF calculation program by
  Eric Jon Sundstrom, Paul Horn, Yuezhi Mao, Dmitri Zuev, Alec White,
  David Stuck, Shaama M.S., Shane Yost, Joonho Lee, David Small,
  Daniel Levine, Susi Lehtola, Hugh Burton, Evgeny Epifanovsky
 -----------------------------------------------------------------------
 Exchange:     0.2000 Hartree-Fock + 0.0800 Slater + 0.7200 B88
 Correlation:  0.1900 VWN1RPA + 0.8100 LYP
 Using SG-1 standard quadrature grid
 using 4 threads for integral computing
 -------------------------------------------------------
 OpenMP Integral computing Module                
 Release: version 2.0, May 2017, Q-Chem Inc. Pleasanton 
 -------------------------------------------------------
 -------------------------------------------------------
 OpenMP BLAS3 based DFT computing Module                
 Release: version 1.0, May 2013, Q-Chem Inc. Pittsburgh 
 -------------------------------------------------------
 A restricted SCF calculation will be
 performed using DIIS
 SCF converges when DIIS error is below 1.0e-08
 ---------------------------------------
  Cycle       Energy         DIIS error
 ---------------------------------------
    1    -376.3953794966      2.01e-03  
    2    -376.4006931249      1.06e-03  
    3    -376.4014054690      8.76e-04  
    4    -376.4022749164      1.88e-04  
    5    -376.4023121328      2.58e-05  
    6    -376.4023124526      2.06e-05  
    7    -376.4023131296      2.85e-06  
    8    -376.4023131382      1.37e-06  
    9    -376.4023131400      1.78e-07  
   10    -376.4023131400      6.70e-08  
   11    -376.4023131400      2.31e-08  
   12    -376.4023131400      1.64e-09  Convergence criterion met
 ---------------------------------------
 SCF time:   CPU 9.42s  wall 2.00s 
 SCF   energy in the final basis set =     -376.4023131400
 Total energy in the final basis set =     -376.4023131400

 --------------------------------------------------------------
             Orbital Energies (a.u.) and Symmetries
 --------------------------------------------------------------

 Alpha MOs, Restricted
 -- Occupied --                  
-24.745 -24.744 -24.718 -10.374 -10.295  -1.315  -1.260  -1.254
  1 A'    2 A'    3 A'    4 A'    5 A'    6 A'    7 A'    8 A'                 
 -0.807  -0.669  -0.610  -0.598  -0.551  -0.532  -0.486  -0.485
  9 A'   10 A'   11 A'   12 A'    1 A"   13 A'    2 A"   14 A'                 
 -0.475  -0.456  -0.414  -0.281
  3 A"   15 A'   16 A'    4 A"                                                 
 -- Virtual --                   
 -0.013  -0.013   0.008   0.022   0.055   0.066   0.086   0.095
  5 A"   17 A'   18 A'   19 A'    6 A"   20 A'   21 A'   22 A'                 
  0.095   0.102   0.131   0.158   0.184   0.215   0.223   0.239
  7 A"   23 A'   24 A'   25 A'   26 A'    8 A"   27 A'   28 A'                 
  0.273   0.288   0.293   0.313   0.323   0.330   0.345   0.373
 29 A'    9 A"   30 A'   10 A"   31 A'   32 A'   33 A'   34 A'                 
  0.382   0.397   0.448   0.504   0.519   0.559   0.570   0.678
 35 A'   36 A'   37 A'   11 A"   38 A'   39 A'   12 A"   40 A'                 
  0.717   0.765   0.811   0.905   1.043   1.106   1.205   1.256
 41 A'   42 A'   43 A'   44 A'   13 A"   14 A"   15 A"   45 A'                 
  1.319   1.338   1.358   1.368   1.388   1.402   1.423   1.447
 46 A'   16 A"   47 A'   17 A"   48 A'   49 A'   50 A'   18 A"                 
  1.467   1.561   1.562   1.721   1.728   1.834   1.855   1.911
 51 A'   52 A'   53 A'   19 A"   54 A'   55 A'   56 A'   57 A'                 
  1.925   1.932   2.129   2.179   2.566   2.578   2.645   2.765
 58 A'   20 A"   59 A'   60 A'   21 A"   61 A'   62 A'   22 A"                 
  2.981   3.038   3.214   3.619   3.718   3.732   3.738   3.764
 63 A'   64 A'   65 A'   66 A'   23 A"   24 A"   67 A'   25 A"                 
  3.778   3.801   3.881   3.918   3.965   3.989   4.088   4.207
 68 A'   69 A'   70 A'   26 A"   27 A"   28 A"   71 A'   72 A'                 
  4.574   4.810   4.903   6.214   6.250   6.275   6.308   6.324
 73 A'   74 A'   75 A'   29 A"   30 A"   31 A"   76 A'   77 A'                 
  6.334   6.412   6.693   6.832  23.448  24.020  66.701  66.706
 78 A'   79 A'   80 A'   81 A'   82 A'   83 A'   84 A'   85 A'                 
 66.746
 86 A'                                                                         

 Beta MOs, Restricted
 -- Occupied --                  
-24.745 -24.744 -24.718 -10.374 -10.295  -1.315  -1.260  -1.254
  1 A'    2 A'    3 A'    4 A'    5 A'    6 A'    7 A'    8 A'                 
 -0.807  -0.669  -0.610  -0.598  -0.551  -0.532  -0.486  -0.485
  9 A'   10 A'   11 A'   12 A'    1 A"   13 A'    2 A"   14 A'                 
 -0.475  -0.456  -0.414  -0.281
  3 A"   15 A'   16 A'    4 A"                                                 
 -- Virtual --                   
 -0.013  -0.013   0.008   0.022   0.055   0.066   0.086   0.095
  5 A"   17 A'   18 A'   19 A'    6 A"   20 A'   21 A'   22 A'                 
  0.095   0.102   0.131   0.158   0.184   0.215   0.223   0.239
  7 A"   23 A'   24 A'   25 A'   26 A'    8 A"   27 A'   28 A'                 
  0.273   0.288   0.293   0.313   0.323   0.330   0.345   0.373
 29 A'    9 A"   30 A'   10 A"   31 A'   32 A'   33 A'   34 A'                 
  0.382   0.397   0.448   0.504   0.519   0.559   0.570   0.678
 35 A'   36 A'   37 A'   11 A"   38 A'   39 A'   12 A"   40 A'                 
  0.717   0.765   0.811   0.905   1.043   1.106   1.205   1.256
 41 A'   42 A'   43 A'   44 A'   13 A"   14 A"   15 A"   45 A'                 
  1.319   1.338   1.358   1.368   1.388   1.402   1.423   1.447
 46 A'   16 A"   47 A'   17 A"   48 A'   49 A'   50 A'   18 A"                 
  1.467   1.561   1.562   1.721   1.728   1.834   1.855   1.911
 51 A'   52 A'   53 A'   19 A"   54 A'   55 A'   56 A'   57 A'                 
  1.925   1.932   2.129   2.179   2.566   2.578   2.645   2.765
 58 A'   20 A"   59 A'   60 A'   21 A"   61 A'   62 A'   22 A"                 
  2.981   3.038   3.214   3.619   3.718   3.732   3.738   3.764
 63 A'   64 A'   65 A'   66 A'   23 A"   24 A"   67 A'   25 A"                 
  3.778   3.801   3.881   3.918   3.965   3.989   4.088   4.207
 68 A'   69 A'   70 A'   26 A"   27 A"   28 A"   71 A'   72 A'                 
  4.574   4.810   4.903   6.214   6.250   6.275   6.308   6.324
 73 A'   74 A'   75 A'   29 A"   30 A"   31 A"   76 A'   77 A'                 
  6.334   6.412   6.693   6.832  23.448  24.020  66.701  66.706
 78 A'   79 A'   80 A'   81 A'   82 A'   83 A'   84 A'   85 A'                 
 66.746
 86 A'                                                                         
 --------------------------------------------------------------

          Ground-State Mulliken Net Atomic Charges

     Atom                 Charge (a.u.)
  ----------------------------------------
      1 F                    -0.121604
      2 F                    -0.116940
      3 H                     0.170875
      4 F                    -0.108203
      5 C                     0.030197
      6 C                     0.145675
  ----------------------------------------
  Sum of atomic charges =     0.000000

 -----------------------------------------------------------------
                    Cartesian Multipole Moments
 -----------------------------------------------------------------
    Charge (ESU x 10^10)
                 0.0000
    Dipole Moment (Debye)
         X       0.4124      Y      -1.3784      Z      -0.0000
       Tot       1.4387
    Quadrupole Moments (Debye-Ang)
        XX     -28.6187     XY      -2.8883     YY     -26.4120
        XZ      -0.0000     YZ       0.0000     ZZ     -26.4239
    Octopole Moments (Debye-Ang^2)
       XXX     -15.8619    XXY      -1.8866    XYY      -0.5261
       YYY       3.6340    XXZ      -0.0000    XYZ       0.0000
       YYZ      -0.0000    XZZ      -5.3068    YZZ       2.7076
       ZZZ      -0.0000
    Hexadecapole Moments (Debye-Ang^3)
      XXXX    -261.4460   XXXY     -19.0491   XXYY     -58.0437
      XYYY     -14.8257   YYYY    -108.9989   XXXZ      -0.0000
      XXYZ       0.0000   XYYZ      -0.0000   YYYZ       0.0000
      XXZZ     -45.6498   XYZZ      -2.7792   YYZZ     -23.1035
      XZZZ      -0.0000   YZZZ       0.0000   ZZZZ     -22.9968
 -----------------------------------------------------------------
 Calculating analytic gradient of the SCF energy
 Gradient of SCF Energy
            1           2           3           4           5           6
    1   0.0097895  -0.0072021   0.0248480  -0.0099914   0.0018309  -0.0192749
    2  -0.0067774   0.0103724  -0.0227954  -0.0047941   0.0224596   0.0015349
    3  -0.0000000   0.0000000   0.0000000   0.0000000  -0.0000000  -0.0000000
 Max gradient component =       2.485E-02
 RMS gradient           =       1.165E-02
 Gradient time:  CPU 2.52 s  wall 0.73 s
 Geometry Optimization Parameters
   NAtoms,    NIC,     NZ,  NCons,   NDum,   NFix, NCnnct, MaxDiis
        6      27       0       0       0       0       0       0

 Cartesian Hessian Update
 Hessian Updated using BFGS Update


** GEOMETRY OPTIMIZATION IN DELOCALIZED INTERNAL COORDINATES **
   Searching for a Minimum

   Optimization Cycle:   6

                       Coordinates (Angstroms)
     ATOM                X               Y               Z
      1  F         1.9894608176    0.4671279041    0.0000000000
      2  F        -0.8055471664    1.0734939367    0.0000000000
      3  H         1.4908437231   -1.4921697568    0.0000000000
      4  F        -1.2744778029   -1.0725024830    0.0000000000
      5  C         1.0156736681   -0.4669731457    0.0000000000
      6  C        -0.3009761119   -0.1603006965    0.0000000000
   Point Group: cs    Number of degrees of freedom:     9


   Energy is   -376.402313140

 Hessian Updated using BFGS Update

  9 Hessian modes will be used to form the next step
  Hessian Eigenvalues:
     0.137083    0.162400    0.222039    0.250193    0.342238    0.385458
     0.432371    0.436706    1.434697

 Minimum Search - Taking Simple RFO Step
 Searching for Lamda that Minimizes Along All modes
 Value Taken    Lamda =  -0.01193582
 Step Taken.  Stepsize is  0.231403

                             Maximum     Tolerance    Cnvgd?
         Gradient           0.043642      0.000300      NO
         Displacement       0.132590      0.001200      NO
         Energy change     -0.033253      0.000001      NO


 New Cartesian Coordinates Obtained by Inverse Iteration

 Displacement from previous Coordinates is:  0.278561
 ----------------------------------------------------------------
             Standard Nuclear Orientation (Angstroms)
    I     Atom           X                Y                Z
 ----------------------------------------------------------------
    1      F       1.9560128935     0.4864460563     0.0000000000
    2      F      -0.7561456268     1.0416358021     0.0000000000
    3      H       1.3903152512    -1.4444471204     0.0000000000
    4      F      -1.2280396643    -1.0770003040     0.0000000000
    5      C       1.0122229204    -0.4801463878     0.0000000000
    6      C      -0.2593886464    -0.1778122876     0.0000000000
 ----------------------------------------------------------------
 Molecular Point Group                 Cs    NOp =  2
 Largest Abelian Subgroup              Cs    NOp =  2
 Nuclear Repulsion Energy =   173.5035554353 hartrees
 There are       20 alpha and       20 beta electrons
 Applying Cartesian multipole field
    Component          Value
    ---------          -----
     (2,0,0)        1.00000E-11
     (0,2,0)        2.00000E-11
     (0,0,2)       -3.00000E-11
 Nucleus-field energy     =     0.0000000041 hartrees
 Requested basis set is 6-311++G(d,p)
 There are 35 shells and 117 basis functions
 A cutoff of  1.0D-11 yielded    594 shell pairs
 There are      6772 function pairs (      7357 Cartesian)
 Smallest overlap matrix eigenvalue = 9.50E-05
 Guess MOs from SCF MO coefficient file

 -----------------------------------------------------------------------
  General SCF calculation program by
  Eric Jon Sundstrom, Paul Horn, Yuezhi Mao, Dmitri Zuev, Alec White,
  David Stuck, Shaama M.S., Shane Yost, Joonho Lee, David Small,
  Daniel Levine, Susi Lehtola, Hugh Burton, Evgeny Epifanovsky
 -----------------------------------------------------------------------
 Exchange:     0.2000 Hartree-Fock + 0.0800 Slater + 0.7200 B88
 Correlation:  0.1900 VWN1RPA + 0.8100 LYP
 Using SG-1 standard quadrature grid
 using 4 threads for integral computing
 -------------------------------------------------------
 OpenMP Integral computing Module                
 Release: version 2.0, May 2017, Q-Chem Inc. Pleasanton 
 -------------------------------------------------------
 -------------------------------------------------------
 OpenMP BLAS3 based DFT computing Module                
 Release: version 1.0, May 2013, Q-Chem Inc. Pittsburgh 
 -------------------------------------------------------
 A restricted SCF calculation will be
 performed using DIIS
 SCF converges when DIIS error is below 1.0e-08
 ---------------------------------------
  Cycle       Energy         DIIS error
 ---------------------------------------
    1    -376.4022877887      1.36e-03  
    2    -376.4046184158      6.33e-04  
    3    -376.4047663536      5.94e-04  
    4    -376.4052286041      1.14e-04  
    5    -376.4052431014      2.09e-05  
    6    -376.4052434417      1.48e-05  
    7    -376.4052437192      1.44e-06  
    8    -376.4052437215      3.90e-07  
    9    -376.4052437216      2.10e-07  
   10    -376.4052437217      1.69e-08  
   11    -376.4052437217      1.67e-09  Convergence criterion met
 ---------------------------------------
 SCF time:   CPU 8.77s  wall 2.00s 
 SCF   energy in the final basis set =     -376.4052437217
 Total energy in the final basis set =     -376.4052437217

 --------------------------------------------------------------
             Orbital Energies (a.u.) and Symmetries
 --------------------------------------------------------------

 Alpha MOs, Restricted
 -- Occupied --                  
-24.744 -24.743 -24.715 -10.365 -10.278  -1.322  -1.263  -1.251
  1 A'    2 A'    3 A'    4 A'    5 A'    6 A'    7 A'    8 A'                 
 -0.820  -0.673  -0.617  -0.600  -0.557  -0.539  -0.485  -0.484
  9 A'   10 A'   11 A'   12 A'    1 A"   13 A'   14 A'    2 A"                 
 -0.476  -0.456  -0.420  -0.284
  3 A"   15 A'   16 A'    4 A"                                                 
 -- Virtual --                   
 -0.009  -0.002   0.011   0.025   0.055   0.073   0.086   0.097
 17 A'    5 A"   18 A'   19 A'    6 A"   20 A'   21 A'    7 A"                 
  0.098   0.107   0.138   0.169   0.195   0.215   0.230   0.242
 22 A'   23 A'   24 A'   25 A'   26 A'    8 A"   27 A'   28 A'                 
  0.278   0.290   0.297   0.313   0.323   0.332   0.346   0.378
 29 A'    9 A"   30 A'   10 A"   31 A'   32 A'   33 A'   34 A'                 
  0.389   0.413   0.457   0.504   0.559   0.567   0.574   0.687
 35 A'   36 A'   37 A'   11 A"   38 A'   39 A'   12 A"   40 A'                 
  0.732   0.771   0.815   0.920   1.055   1.107   1.212   1.256
 41 A'   42 A'   43 A'   44 A'   13 A"   14 A"   15 A"   45 A'                 
  1.323   1.340   1.367   1.369   1.392   1.404   1.420   1.456
 46 A'   16 A"   47 A'   17 A"   48 A'   49 A'   50 A'   18 A"                 
  1.475   1.575   1.593   1.733   1.782   1.849   1.874   1.913
 51 A'   52 A'   53 A'   54 A'   19 A"   55 A'   56 A'   57 A'                 
  1.949   1.979   2.150   2.285   2.579   2.609   2.709   2.778
 58 A'   20 A"   59 A'   60 A'   21 A"   61 A'   62 A'   22 A"                 
  3.008   3.088   3.279   3.682   3.717   3.734   3.740   3.770
 63 A'   64 A'   65 A'   66 A'   23 A"   24 A"   67 A'   25 A"                 
  3.799   3.821   3.899   3.921   3.981   4.005   4.130   4.245
 68 A'   69 A'   70 A'   26 A"   27 A"   28 A"   71 A'   72 A'                 
  4.609   4.824   4.924   6.214   6.251   6.277   6.310   6.323
 73 A'   74 A'   75 A'   29 A"   30 A"   31 A"   76 A'   77 A'                 
  6.342   6.442   6.728   6.866  23.509  24.229  66.702  66.713
 78 A'   79 A'   80 A'   81 A'   82 A'   83 A'   84 A'   85 A'                 
 66.754
 86 A'                                                                         

 Beta MOs, Restricted
 -- Occupied --                  
-24.744 -24.743 -24.715 -10.365 -10.278  -1.322  -1.263  -1.251
  1 A'    2 A'    3 A'    4 A'    5 A'    6 A'    7 A'    8 A'                 
 -0.820  -0.673  -0.617  -0.600  -0.557  -0.539  -0.485  -0.484
  9 A'   10 A'   11 A'   12 A'    1 A"   13 A'   14 A'    2 A"                 
 -0.476  -0.456  -0.420  -0.284
  3 A"   15 A'   16 A'    4 A"                                                 
 -- Virtual --                   
 -0.009  -0.002   0.011   0.025   0.055   0.073   0.086   0.097
 17 A'    5 A"   18 A'   19 A'    6 A"   20 A'   21 A'    7 A"                 
  0.098   0.107   0.138   0.169   0.195   0.215   0.230   0.242
 22 A'   23 A'   24 A'   25 A'   26 A'    8 A"   27 A'   28 A'                 
  0.278   0.290   0.297   0.313   0.323   0.332   0.346   0.378
 29 A'    9 A"   30 A'   10 A"   31 A'   32 A'   33 A'   34 A'                 
  0.389   0.413   0.457   0.504   0.559   0.567   0.574   0.687
 35 A'   36 A'   37 A'   11 A"   38 A'   39 A'   12 A"   40 A'                 
  0.732   0.771   0.815   0.920   1.055   1.107   1.212   1.256
 41 A'   42 A'   43 A'   44 A'   13 A"   14 A"   15 A"   45 A'                 
  1.323   1.340   1.367   1.369   1.392   1.404   1.420   1.456
 46 A'   16 A"   47 A'   17 A"   48 A'   49 A'   50 A'   18 A"                 
  1.475   1.575   1.593   1.733   1.782   1.849   1.874   1.913
 51 A'   52 A'   53 A'   54 A'   19 A"   55 A'   56 A'   57 A'                 
  1.949   1.979   2.150   2.285   2.579   2.609   2.709   2.778
 58 A'   20 A"   59 A'   60 A'   21 A"   61 A'   62 A'   22 A"                 
  3.008   3.088   3.279   3.682   3.717   3.734   3.740   3.770
 63 A'   64 A'   65 A'   66 A'   23 A"   24 A"   67 A'   25 A"                 
  3.799   3.821   3.899   3.921   3.981   4.005   4.130   4.245
 68 A'   69 A'   70 A'   26 A"   27 A"   28 A"   71 A'   72 A'                 
  4.609   4.824   4.924   6.214   6.251   6.277   6.310   6.323
 73 A'   74 A'   75 A'   29 A"   30 A"   31 A"   76 A'   77 A'                 
  6.342   6.442   6.728   6.866  23.509  24.229  66.702  66.713
 78 A'   79 A'   80 A'   81 A'   82 A'   83 A'   84 A'   85 A'                 
 66.754
 86 A'                                                                         
 --------------------------------------------------------------

          Ground-State Mulliken Net Atomic Charges

     Atom                 Charge (a.u.)
  ----------------------------------------
      1 F                    -0.139431
      2 F                    -0.120947
      3 H                     0.163658
      4 F                    -0.110897
      5 C                     0.064373
      6 C                     0.143244
  ----------------------------------------
  Sum of atomic charges =    -0.000000

 -----------------------------------------------------------------
                    Cartesian Multipole Moments
 -----------------------------------------------------------------
    Charge (ESU x 10^10)
                -0.0000
    Dipole Moment (Debye)
         X       0.3070      Y      -1.4141      Z       0.0000
       Tot       1.4471
    Quadrupole Moments (Debye-Ang)
        XX     -28.6541     XY      -2.8330     YY     -26.2706
        XZ       0.0000     YZ      -0.0000     ZZ     -26.1190
    Octopole Moments (Debye-Ang^2)
       XXX     -17.5502    XXY      -1.3722    XYY      -1.3091
       YYY       4.1259    XXZ       0.0000    XYZ      -0.0000
       YYZ       0.0000    XZZ      -5.5870    YZZ       2.7180
       ZZZ       0.0000
    Hexadecapole Moments (Debye-Ang^3)
      XXXX    -249.5858   XXXY     -19.5237   XXYY     -56.4409
      XYYY     -15.6633   YYYY    -106.9937   XXXZ       0.0000
      XXYZ      -0.0000   XYYZ       0.0000   YYYZ      -0.0000
      XXZZ     -43.4045   XYZZ      -3.3543   YYZZ     -22.5461
      XZZZ       0.0000   YZZZ      -0.0000   ZZZZ     -22.3174
 -----------------------------------------------------------------
 Calculating analytic gradient of the SCF energy
 Gradient of SCF Energy
            1           2           3           4           5           6
    1   0.0027776  -0.0011843  -0.0099480   0.0002684  -0.0108330   0.0189193
    2  -0.0004069  -0.0038113   0.0325698   0.0048688  -0.0267308  -0.0064895
    3   0.0000000  -0.0000000  -0.0000000  -0.0000000  -0.0000000   0.0000000
 Max gradient component =       3.257E-02
 RMS gradient           =       1.164E-02
 Gradient time:  CPU 2.57 s  wall 0.74 s
 Geometry Optimization Parameters
   NAtoms,    NIC,     NZ,  NCons,   NDum,   NFix, NCnnct, MaxDiis
        6      27       0       0       0       0       0       0

 Cartesian Hessian Update
 Hessian Updated using BFGS Update


** GEOMETRY OPTIMIZATION IN DELOCALIZED INTERNAL COORDINATES **
   Searching for a Minimum

   Optimization Cycle:   7

                       Coordinates (Angstroms)
     ATOM                X               Y               Z
      1  F         1.9560128935    0.4864460563    0.0000000000
      2  F        -0.7561456268    1.0416358021    0.0000000000
      3  H         1.3903152512   -1.4444471204    0.0000000000
      4  F        -1.2280396643   -1.0770003040    0.0000000000
      5  C         1.0122229204   -0.4801463878    0.0000000000
      6  C        -0.2593886464   -0.1778122876    0.0000000000
   Point Group: cs    Number of degrees of freedom:     9


   Energy is   -376.405243722

 Hessian Updated using BFGS Update

  9 Hessian modes will be used to form the next step
  Hessian Eigenvalues:
     0.143538    0.204460    0.220423    0.250043    0.361271    0.427112
     0.432853    0.483184    1.444200

 Minimum Search - Taking Simple RFO Step
 Searching for Lamda that Minimizes Along All modes
 Value Taken    Lamda =  -0.00418593
 Step Taken.  Stepsize is  0.119801

                             Maximum     Tolerance    Cnvgd?
         Gradient           0.026462      0.000300      NO
         Displacement       0.059542      0.001200      NO
         Energy change     -0.002931      0.000001      NO


 New Cartesian Coordinates Obtained by Inverse Iteration

 Displacement from previous Coordinates is:  0.113740
 ----------------------------------------------------------------
             Standard Nuclear Orientation (Angstroms)
    I     Atom           X                Y                Z
 ----------------------------------------------------------------
    1      F       1.9446260815     0.5069312939     0.0000000000
    2      F      -0.7609348091     1.0493928538     0.0000000000
    3      H       1.4023620488    -1.4956308528     0.0000000000
    4      F      -1.2240780332    -1.0737997463     0.0000000000
    5      C       1.0136685359    -0.4696282896     0.0000000000
    6      C      -0.2606666964    -0.1685895003     0.0000000000
 ----------------------------------------------------------------
 Molecular Point Group                 Cs    NOp =  2
 Largest Abelian Subgroup              Cs    NOp =  2
 Nuclear Repulsion Energy =   173.2578867798 hartrees
 There are       20 alpha and       20 beta electrons
 Applying Cartesian multipole field
    Component          Value
    ---------          -----
     (2,0,0)        1.00000E-11
     (0,2,0)        2.00000E-11
     (0,0,2)       -3.00000E-11
 Nucleus-field energy     =     0.0000000041 hartrees
 Requested basis set is 6-311++G(d,p)
 There are 35 shells and 117 basis functions
 A cutoff of  1.0D-11 yielded    594 shell pairs
 There are      6772 function pairs (      7357 Cartesian)
 Smallest overlap matrix eigenvalue = 9.62E-05
 Guess MOs from SCF MO coefficient file

 -----------------------------------------------------------------------
  General SCF calculation program by
  Eric Jon Sundstrom, Paul Horn, Yuezhi Mao, Dmitri Zuev, Alec White,
  David Stuck, Shaama M.S., Shane Yost, Joonho Lee, David Small,
  Daniel Levine, Susi Lehtola, Hugh Burton, Evgeny Epifanovsky
 -----------------------------------------------------------------------
 Exchange:     0.2000 Hartree-Fock + 0.0800 Slater + 0.7200 B88
 Correlation:  0.1900 VWN1RPA + 0.8100 LYP
 Using SG-1 standard quadrature grid
 using 4 threads for integral computing
 -------------------------------------------------------
 OpenMP Integral computing Module                
 Release: version 2.0, May 2017, Q-Chem Inc. Pleasanton 
 -------------------------------------------------------
 -------------------------------------------------------
 OpenMP BLAS3 based DFT computing Module                
 Release: version 1.0, May 2013, Q-Chem Inc. Pittsburgh 
 -------------------------------------------------------
 A restricted SCF calculation will be
 performed using DIIS
 SCF converges when DIIS error is below 1.0e-08
 ---------------------------------------
  Cycle       Energy         DIIS error
 ---------------------------------------
    1    -376.4057813351      6.99e-04  
    2    -376.4064036868      2.67e-04  
    3    -376.4063670717      3.21e-04  
    4    -376.4065194362      3.15e-05  
    5    -376.4065203295      1.68e-05  
    6    -376.4065206130      4.12e-06  
    7    -376.4065206328      8.77e-07  
    8    -376.4065206336      3.50e-07  
    9    -376.4065206337      8.59e-08  
   10    -376.4065206337      1.38e-08  
   11    -376.4065206337      9.43e-09  Convergence criterion met
 ---------------------------------------
 SCF time:   CPU 8.78s  wall 3.00s 
 SCF   energy in the final basis set =     -376.4065206337
 Total energy in the final basis set =     -376.4065206337

 --------------------------------------------------------------
             Orbital Energies (a.u.) and Symmetries
 --------------------------------------------------------------

 Alpha MOs, Restricted
 -- Occupied --                  
-24.743 -24.743 -24.716 -10.365 -10.283  -1.321  -1.263  -1.252
  1 A'    2 A'    3 A'    4 A'    5 A'    6 A'    7 A'    8 A'                 
 -0.817  -0.670  -0.615  -0.596  -0.556  -0.535  -0.485  -0.484
  9 A'   10 A'   11 A'   12 A'    1 A"   13 A'   14 A'    2 A"                 
 -0.476  -0.456  -0.417  -0.283
  3 A"   15 A'   16 A'    4 A"                                                 
 -- Virtual --                   
 -0.010  -0.002   0.012   0.023   0.055   0.070   0.086   0.097
 17 A'    5 A"   18 A'   19 A'    6 A"   20 A'   21 A'    7 A"                 
  0.098   0.107   0.138   0.159   0.194   0.214   0.228   0.242
 22 A'   23 A'   24 A'   25 A'   26 A'    8 A"   27 A'   28 A'                 
  0.277   0.290   0.297   0.313   0.322   0.331   0.345   0.379
 29 A'    9 A"   30 A'   10 A"   31 A'   32 A'   33 A'   34 A'                 
  0.389   0.412   0.457   0.504   0.539   0.566   0.573   0.681
 35 A'   36 A'   37 A'   11 A"   38 A'   39 A'   12 A"   40 A'                 
  0.729   0.769   0.816   0.913   1.054   1.107   1.211   1.256
 41 A'   42 A'   43 A'   44 A'   13 A"   14 A"   15 A"   45 A'                 
  1.320   1.340   1.364   1.369   1.392   1.403   1.419   1.449
 46 A'   16 A"   47 A'   17 A"   48 A'   49 A'   50 A'   18 A"                 
  1.472   1.569   1.593   1.723   1.769   1.843   1.869   1.910
 51 A'   52 A'   53 A'   54 A'   19 A"   55 A'   56 A'   57 A'                 
  1.941   1.950   2.150   2.267   2.576   2.595   2.642   2.776
 58 A'   20 A"   59 A'   60 A'   21 A"   61 A'   62 A'   22 A"                 
  3.007   3.084   3.269   3.647   3.717   3.734   3.739   3.769
 63 A'   64 A'   65 A'   66 A'   23 A"   24 A"   67 A'   25 A"                 
  3.794   3.808   3.885   3.921   3.981   4.006   4.128   4.238
 68 A'   69 A'   70 A'   26 A"   27 A"   28 A"   71 A'   72 A'                 
  4.592   4.825   4.922   6.214   6.251   6.276   6.309   6.322
 73 A'   74 A'   75 A'   29 A"   30 A"   31 A"   76 A'   77 A'                 
  6.341   6.436   6.731   6.862  23.470  24.198  66.702  66.712
 78 A'   79 A'   80 A'   81 A'   82 A'   83 A'   84 A'   85 A'                 
 66.752
 86 A'                                                                         

 Beta MOs, Restricted
 -- Occupied --                  
-24.743 -24.743 -24.716 -10.365 -10.283  -1.321  -1.263  -1.252
  1 A'    2 A'    3 A'    4 A'    5 A'    6 A'    7 A'    8 A'                 
 -0.817  -0.670  -0.615  -0.596  -0.556  -0.535  -0.485  -0.484
  9 A'   10 A'   11 A'   12 A'    1 A"   13 A'   14 A'    2 A"                 
 -0.476  -0.456  -0.417  -0.283
  3 A"   15 A'   16 A'    4 A"                                                 
 -- Virtual --                   
 -0.010  -0.002   0.012   0.023   0.055   0.070   0.086   0.097
 17 A'    5 A"   18 A'   19 A'    6 A"   20 A'   21 A'    7 A"                 
  0.098   0.107   0.138   0.159   0.194   0.214   0.228   0.242
 22 A'   23 A'   24 A'   25 A'   26 A'    8 A"   27 A'   28 A'                 
  0.277   0.290   0.297   0.313   0.322   0.331   0.345   0.379
 29 A'    9 A"   30 A'   10 A"   31 A'   32 A'   33 A'   34 A'                 
  0.389   0.412   0.457   0.504   0.539   0.566   0.573   0.681
 35 A'   36 A'   37 A'   11 A"   38 A'   39 A'   12 A"   40 A'                 
  0.729   0.769   0.816   0.913   1.054   1.107   1.211   1.256
 41 A'   42 A'   43 A'   44 A'   13 A"   14 A"   15 A"   45 A'                 
  1.320   1.340   1.364   1.369   1.392   1.403   1.419   1.449
 46 A'   16 A"   47 A'   17 A"   48 A'   49 A'   50 A'   18 A"                 
  1.472   1.569   1.593   1.723   1.769   1.843   1.869   1.910
 51 A'   52 A'   53 A'   54 A'   19 A"   55 A'   56 A'   57 A'                 
  1.941   1.950   2.150   2.267   2.576   2.595   2.642   2.776
 58 A'   20 A"   59 A'   60 A'   21 A"   61 A'   62 A'   22 A"                 
  3.007   3.084   3.269   3.647   3.717   3.734   3.739   3.769
 63 A'   64 A'   65 A'   66 A'   23 A"   24 A"   67 A'   25 A"                 
  3.794   3.808   3.885   3.921   3.981   4.006   4.128   4.238
 68 A'   69 A'   70 A'   26 A"   27 A"   28 A"   71 A'   72 A'                 
  4.592   4.825   4.922   6.214   6.251   6.276   6.309   6.322
 73 A'   74 A'   75 A'   29 A"   30 A"   31 A"   76 A'   77 A'                 
  6.341   6.436   6.731   6.862  23.470  24.198  66.702  66.712
 78 A'   79 A'   80 A'   81 A'   82 A'   83 A'   84 A'   85 A'                 
 66.752
 86 A'                                                                         
 --------------------------------------------------------------

          Ground-State Mulliken Net Atomic Charges

     Atom                 Charge (a.u.)
  ----------------------------------------
      1 F                    -0.134837
      2 F                    -0.119522
      3 H                     0.166659
      4 F                    -0.111002
      5 C                     0.053473
      6 C                     0.145230
  ----------------------------------------
  Sum of atomic charges =    -0.000000

 -----------------------------------------------------------------
                    Cartesian Multipole Moments
 -----------------------------------------------------------------
    Charge (ESU x 10^10)
                -0.0000
    Dipole Moment (Debye)
         X       0.3400      Y      -1.4193      Z      -0.0000
       Tot       1.4595
    Quadrupole Moments (Debye-Ang)
        XX     -28.6121     XY      -2.8809     YY     -26.2529
        XZ      -0.0000     YZ       0.0000     ZZ     -26.1993
    Octopole Moments (Debye-Ang^2)
       XXX     -17.3481    XXY      -1.6177    XYY      -1.1576
       YYY       3.3692    XXZ       0.0000    XYZ       0.0000
       YYZ      -0.0000    XZZ      -5.6268    YZZ       2.6031
       ZZZ      -0.0000
    Hexadecapole Moments (Debye-Ang^3)
      XXXX    -248.4982   XXXY     -19.5535   XXYY     -56.3777
      XYYY     -16.0182   YYYY    -107.9734   XXXZ      -0.0000
      XXYZ       0.0000   XYYZ      -0.0000   YYYZ       0.0000
      XXZZ     -43.3614   XYZZ      -3.2761   YYZZ     -22.8838
      XZZZ      -0.0000   YZZZ       0.0000   ZZZZ     -22.4651
 -----------------------------------------------------------------
 Calculating analytic gradient of the SCF energy
 Gradient of SCF Energy
            1           2           3           4           5           6
    1   0.0011705  -0.0010853   0.0049869   0.0008073  -0.0221451   0.0162658
    2   0.0018874  -0.0035130  -0.0113587   0.0042039   0.0124558  -0.0036754
    3   0.0000000   0.0000000   0.0000000   0.0000000  -0.0000000  -0.0000000
 Max gradient component =       2.215E-02
 RMS gradient           =       7.868E-03
 Gradient time:  CPU 2.57 s  wall 0.74 s
 Geometry Optimization Parameters
   NAtoms,    NIC,     NZ,  NCons,   NDum,   NFix, NCnnct, MaxDiis
        6      27       0       0       0       0       0       0

 Cartesian Hessian Update
 Hessian Updated using BFGS Update


** GEOMETRY OPTIMIZATION IN DELOCALIZED INTERNAL COORDINATES **
   Searching for a Minimum

   Optimization Cycle:   8

                       Coordinates (Angstroms)
     ATOM                X               Y               Z
      1  F         1.9446260815    0.5069312939    0.0000000000
      2  F        -0.7609348091    1.0493928538    0.0000000000
      3  H         1.4023620488   -1.4956308528    0.0000000000
      4  F        -1.2240780332   -1.0737997463    0.0000000000
      5  C         1.0136685359   -0.4696282896    0.0000000000
      6  C        -0.2606666964   -0.1685895003    0.0000000000
   Point Group: cs    Number of degrees of freedom:     9


   Energy is   -376.406520634

 Hessian Updated using BFGS Update

  9 Hessian modes will be used to form the next step
  Hessian Eigenvalues:
     0.148528    0.217999    0.249868    0.315325    0.370527    0.394931
     0.433853    0.439813    1.415050

 Minimum Search - Taking Simple RFO Step
 Searching for Lamda that Minimizes Along All modes
 Value Taken    Lamda =  -0.00108708
 Step Taken.  Stepsize is  0.055174

                             Maximum     Tolerance    Cnvgd?
         Gradient           0.014909      0.000300      NO
         Displacement       0.033414      0.001200      NO
         Energy change     -0.001277      0.000001      NO


 New Cartesian Coordinates Obtained by Inverse Iteration

 Displacement from previous Coordinates is:  0.071739
 ----------------------------------------------------------------
             Standard Nuclear Orientation (Angstroms)
    I     Atom           X                Y                Z
 ----------------------------------------------------------------
    1      F       1.9640722853     0.4959127638     0.0000000000
    2      F      -0.7779854631     1.0505724188     0.0000000000
    3      H       1.4100543301    -1.4839503547     0.0000000000
    4      F      -1.2375339316    -1.0736133259     0.0000000000
    5      C       1.0266768213    -0.4727128668     0.0000000000
    6      C      -0.2703069145    -0.1675328764     0.0000000000
 ----------------------------------------------------------------
 Molecular Point Group                 Cs    NOp =  2
 Largest Abelian Subgroup              Cs    NOp =  2
 Nuclear Repulsion Energy =   172.2752121350 hartrees
 There are       20 alpha and       20 beta electrons
 Applying Cartesian multipole field
    Component          Value
    ---------          -----
     (2,0,0)        1.00000E-11
     (0,2,0)        2.00000E-11
     (0,0,2)       -3.00000E-11
 Nucleus-field energy     =     0.0000000041 hartrees
 Requested basis set is 6-311++G(d,p)
 There are 35 shells and 117 basis functions
 A cutoff of  1.0D-11 yielded    593 shell pairs
 There are      6756 function pairs (      7341 Cartesian)
 Smallest overlap matrix eigenvalue = 1.06E-04
 Guess MOs from SCF MO coefficient file

 -----------------------------------------------------------------------
  General SCF calculation program by
  Eric Jon Sundstrom, Paul Horn, Yuezhi Mao, Dmitri Zuev, Alec White,
  David Stuck, Shaama M.S., Shane Yost, Joonho Lee, David Small,
  Daniel Levine, Susi Lehtola, Hugh Burton, Evgeny Epifanovsky
 -----------------------------------------------------------------------
 Exchange:     0.2000 Hartree-Fock + 0.0800 Slater + 0.7200 B88
 Correlation:  0.1900 VWN1RPA + 0.8100 LYP
 Using SG-1 standard quadrature grid
 using 4 threads for integral computing
 -------------------------------------------------------
 OpenMP Integral computing Module                
 Release: version 2.0, May 2017, Q-Chem Inc. Pleasanton 
 -------------------------------------------------------
 -------------------------------------------------------
 OpenMP BLAS3 based DFT computing Module                
 Release: version 1.0, May 2013, Q-Chem Inc. Pittsburgh 
 -------------------------------------------------------
 A restricted SCF calculation will be
 performed using DIIS
 SCF converges when DIIS error is below 1.0e-08
 ---------------------------------------
  Cycle       Energy         DIIS error
 ---------------------------------------
    1    -376.4064741884      4.43e-04  
    2    -376.4067227601      1.68e-04  
    3    -376.4067231305      1.74e-04  
    4    -376.4067630820      3.35e-05  
    5    -376.4067644312      9.59e-06  
    6    -376.4067645257      3.91e-06  
    7    -376.4067645446      4.50e-07  
    8    -376.4067645448      2.62e-07  
    9    -376.4067645448      3.49e-08  
   10    -376.4067645448      6.37e-09  Convergence criterion met
 ---------------------------------------
 SCF time:   CPU 7.93s  wall 3.00s 
 SCF   energy in the final basis set =     -376.4067645448
 Total energy in the final basis set =     -376.4067645448

 --------------------------------------------------------------
             Orbital Energies (a.u.) and Symmetries
 --------------------------------------------------------------

 Alpha MOs, Restricted
 -- Occupied --                  
-24.744 -24.744 -24.717 -10.369 -10.286  -1.320  -1.262  -1.253
  1 A'    2 A'    3 A'    4 A'    5 A'    6 A'    7 A'    8 A'                 
 -0.812  -0.672  -0.614  -0.597  -0.555  -0.537  -0.485  -0.485
  9 A'   10 A'   11 A'   12 A'    1 A"   13 A'    2 A"   14 A'                 
 -0.476  -0.456  -0.418  -0.281
  3 A"   15 A'   16 A'    4 A"                                                 
 -- Virtual --                   
 -0.010  -0.007   0.011   0.024   0.055   0.071   0.086   0.096
 17 A'    5 A"   18 A'   19 A'    6 A"   20 A'   21 A'    7 A"                 
  0.099   0.106   0.136   0.161   0.191   0.215   0.228   0.241
 22 A'   23 A'   24 A'   25 A'   26 A'    8 A"   27 A'   28 A'                 
  0.275   0.289   0.295   0.313   0.322   0.331   0.345   0.377
 29 A'    9 A"   30 A'   10 A"   31 A'   32 A'   33 A'   34 A'                 
  0.386   0.404   0.453   0.505   0.540   0.563   0.571   0.682
 35 A'   36 A'   37 A'   11 A"   38 A'   39 A'   12 A"   40 A'                 
  0.723   0.767   0.813   0.913   1.051   1.106   1.208   1.256
 41 A'   42 A'   43 A'   44 A'   13 A"   14 A"   15 A"   45 A'                 
  1.320   1.339   1.364   1.369   1.389   1.403   1.421   1.448
 46 A'   16 A"   47 A'   17 A"   48 A'   49 A'   50 A'   18 A"                 
  1.473   1.565   1.586   1.720   1.763   1.840   1.866   1.909
 51 A'   52 A'   53 A'   54 A'   19 A"   55 A'   56 A'   57 A'                 
  1.934   1.945   2.133   2.263   2.572   2.602   2.638   2.771
 58 A'   20 A"   59 A'   60 A'   21 A"   61 A'   62 A'   22 A"                 
  2.999   3.069   3.261   3.654   3.717   3.733   3.739   3.767
 63 A'   64 A'   65 A'   66 A'   23 A"   24 A"   67 A'   25 A"                 
  3.793   3.810   3.880   3.921   3.978   4.000   4.113   4.232
 68 A'   69 A'   70 A'   26 A"   27 A"   28 A"   71 A'   72 A'                 
  4.592   4.821   4.917   6.214   6.250   6.275   6.310   6.323
 73 A'   74 A'   75 A'   29 A"   30 A"   31 A"   76 A'   77 A'                 
  6.335   6.431   6.720   6.854  23.485  24.108  66.702  66.710
 78 A'   79 A'   80 A'   81 A'   82 A'   83 A'   84 A'   85 A'                 
 66.751
 86 A'                                                                         

 Beta MOs, Restricted
 -- Occupied --                  
-24.744 -24.744 -24.717 -10.369 -10.286  -1.320  -1.262  -1.253
  1 A'    2 A'    3 A'    4 A'    5 A'    6 A'    7 A'    8 A'                 
 -0.812  -0.672  -0.614  -0.597  -0.555  -0.537  -0.485  -0.485
  9 A'   10 A'   11 A'   12 A'    1 A"   13 A'    2 A"   14 A'                 
 -0.476  -0.456  -0.418  -0.281
  3 A"   15 A'   16 A'    4 A"                                                 
 -- Virtual --                   
 -0.010  -0.007   0.011   0.024   0.055   0.071   0.086   0.096
 17 A'    5 A"   18 A'   19 A'    6 A"   20 A'   21 A'    7 A"                 
  0.099   0.106   0.136   0.161   0.191   0.215   0.228   0.241
 22 A'   23 A'   24 A'   25 A'   26 A'    8 A"   27 A'   28 A'                 
  0.275   0.289   0.295   0.313   0.322   0.331   0.345   0.377
 29 A'    9 A"   30 A'   10 A"   31 A'   32 A'   33 A'   34 A'                 
  0.386   0.404   0.453   0.505   0.540   0.563   0.571   0.682
 35 A'   36 A'   37 A'   11 A"   38 A'   39 A'   12 A"   40 A'                 
  0.723   0.767   0.813   0.913   1.051   1.106   1.208   1.256
 41 A'   42 A'   43 A'   44 A'   13 A"   14 A"   15 A"   45 A'                 
  1.320   1.339   1.364   1.369   1.389   1.403   1.421   1.448
 46 A'   16 A"   47 A'   17 A"   48 A'   49 A'   50 A'   18 A"                 
  1.473   1.565   1.586   1.720   1.763   1.840   1.866   1.909
 51 A'   52 A'   53 A'   54 A'   19 A"   55 A'   56 A'   57 A'                 
  1.934   1.945   2.133   2.263   2.572   2.602   2.638   2.771
 58 A'   20 A"   59 A'   60 A'   21 A"   61 A'   62 A'   22 A"                 
  2.999   3.069   3.261   3.654   3.717   3.733   3.739   3.767
 63 A'   64 A'   65 A'   66 A'   23 A"   24 A"   67 A'   25 A"                 
  3.793   3.810   3.880   3.921   3.978   4.000   4.113   4.232
 68 A'   69 A'   70 A'   26 A"   27 A"   28 A"   71 A'   72 A'                 
  4.592   4.821   4.917   6.214   6.250   6.275   6.310   6.323
 73 A'   74 A'   75 A'   29 A"   30 A"   31 A"   76 A'   77 A'                 
  6.335   6.431   6.720   6.854  23.485  24.108  66.702  66.710
 78 A'   79 A'   80 A'   81 A'   82 A'   83 A'   84 A'   85 A'                 
 66.751
 86 A'                                                                         
 --------------------------------------------------------------

          Ground-State Mulliken Net Atomic Charges

     Atom                 Charge (a.u.)
  ----------------------------------------
      1 F                    -0.131552
      2 F                    -0.117484
      3 H                     0.167141
      4 F                    -0.109186
      5 C                     0.049008
      6 C                     0.142073
  ----------------------------------------
  Sum of atomic charges =     0.000000

 -----------------------------------------------------------------
                    Cartesian Multipole Moments
 -----------------------------------------------------------------
    Charge (ESU x 10^10)
                 0.0000
    Dipole Moment (Debye)
         X       0.3552      Y      -1.3974      Z       0.0000
       Tot       1.4418
    Quadrupole Moments (Debye-Ang)
        XX     -28.6399     XY      -2.8557     YY     -26.2792
        XZ      -0.0000     YZ      -0.0000     ZZ     -26.2755
    Octopole Moments (Debye-Ang^2)
       XXX     -17.2091    XXY      -1.5763    XYY      -1.1062
       YYY       3.5824    XXZ       0.0000    XYZ       0.0000
       YYZ       0.0000    XZZ      -5.6051    YZZ       2.6705
       ZZZ       0.0000
    Hexadecapole Moments (Debye-Ang^3)
      XXXX    -253.6507   XXXY     -19.3094   XXYY     -57.1351
      XYYY     -15.6163   YYYY    -107.7412   XXXZ      -0.0000
      XXYZ      -0.0000   XYYZ      -0.0000   YYYZ      -0.0000
      XXZZ     -44.2113   XYZZ      -3.1584   YYZZ     -22.8511
      XZZZ      -0.0000   YZZZ      -0.0000   ZZZZ     -22.7035
 -----------------------------------------------------------------
 Calculating analytic gradient of the SCF energy
 Gradient of SCF Energy
            1           2           3           4           5           6
    1   0.0026932  -0.0037220   0.0022518  -0.0030769   0.0072827  -0.0054287
    2   0.0006907  -0.0008667  -0.0012857   0.0025706  -0.0018893   0.0007805
    3   0.0000000   0.0000000  -0.0000000  -0.0000000  -0.0000000   0.0000000
 Max gradient component =       7.283E-03
 RMS gradient           =       2.706E-03
 Gradient time:  CPU 2.55 s  wall 0.73 s
 Geometry Optimization Parameters
   NAtoms,    NIC,     NZ,  NCons,   NDum,   NFix, NCnnct, MaxDiis
        6      27       0       0       0       0       0       0

 Cartesian Hessian Update
 Hessian Updated using BFGS Update


** GEOMETRY OPTIMIZATION IN DELOCALIZED INTERNAL COORDINATES **
   Searching for a Minimum

   Optimization Cycle:   9

                       Coordinates (Angstroms)
     ATOM                X               Y               Z
      1  F         1.9640722853    0.4959127638    0.0000000000
      2  F        -0.7779854631    1.0505724188    0.0000000000
      3  H         1.4100543301   -1.4839503547    0.0000000000
      4  F        -1.2375339316   -1.0736133259    0.0000000000
      5  C         1.0266768213   -0.4727128668    0.0000000000
      6  C        -0.2703069145   -0.1675328764    0.0000000000
   Point Group: cs    Number of degrees of freedom:     9


   Energy is   -376.406764545

 Hessian Updated using BFGS Update

  9 Hessian modes will be used to form the next step
  Hessian Eigenvalues:
     0.149527    0.216973    0.249540    0.331686    0.366907    0.424632
     0.433377    0.641531    1.330191

 Minimum Search - Taking Simple RFO Step
 Searching for Lamda that Minimizes Along All modes
 Value Taken    Lamda =  -0.00036180
 Step Taken.  Stepsize is  0.024400

                             Maximum     Tolerance    Cnvgd?
         Gradient           0.013846      0.000300      NO
         Displacement       0.021204      0.001200      NO
         Energy change     -0.000244      0.000001      NO


 New Cartesian Coordinates Obtained by Inverse Iteration

 Displacement from previous Coordinates is:  0.038856
 ----------------------------------------------------------------
             Standard Nuclear Orientation (Angstroms)
    I     Atom           X                Y                Z
 ----------------------------------------------------------------
    1      F       1.9572581546     0.4972962638     0.0000000000
    2      F      -0.7690927354     1.0506928635     0.0000000000
    3      H       1.3990066153    -1.4811251191     0.0000000000
    4      F      -1.2285722712    -1.0784708069     0.0000000000
    5      C       1.0212784734    -0.4712428566     0.0000000000
    6      C      -0.2649011091    -0.1684745859     0.0000000000
 ----------------------------------------------------------------
 Molecular Point Group                 Cs    NOp =  2
 Largest Abelian Subgroup              Cs    NOp =  2
 Nuclear Repulsion Energy =   172.7199385312 hartrees
 There are       20 alpha and       20 beta electrons
 Applying Cartesian multipole field
    Component          Value
    ---------          -----
     (2,0,0)        1.00000E-11
     (0,2,0)        2.00000E-11
     (0,0,2)       -3.00000E-11
 Nucleus-field energy     =     0.0000000041 hartrees
 Requested basis set is 6-311++G(d,p)
 There are 35 shells and 117 basis functions
 A cutoff of  1.0D-11 yielded    594 shell pairs
 There are      6772 function pairs (      7357 Cartesian)
 Smallest overlap matrix eigenvalue = 1.01E-04
 Guess MOs from SCF MO coefficient file

 -----------------------------------------------------------------------
  General SCF calculation program by
  Eric Jon Sundstrom, Paul Horn, Yuezhi Mao, Dmitri Zuev, Alec White,
  David Stuck, Shaama M.S., Shane Yost, Joonho Lee, David Small,
  Daniel Levine, Susi Lehtola, Hugh Burton, Evgeny Epifanovsky
 -----------------------------------------------------------------------
 Exchange:     0.2000 Hartree-Fock + 0.0800 Slater + 0.7200 B88
 Correlation:  0.1900 VWN1RPA + 0.8100 LYP
 Using SG-1 standard quadrature grid
 using 4 threads for integral computing
 -------------------------------------------------------
 OpenMP Integral computing Module                
 Release: version 2.0, May 2017, Q-Chem Inc. Pleasanton 
 -------------------------------------------------------
 -------------------------------------------------------
 OpenMP BLAS3 based DFT computing Module                
 Release: version 1.0, May 2013, Q-Chem Inc. Pittsburgh 
 -------------------------------------------------------
 A restricted SCF calculation will be
 performed using DIIS
 SCF converges when DIIS error is below 1.0e-08
 ---------------------------------------
  Cycle       Energy         DIIS error
 ---------------------------------------
    1    -376.4069018384      2.00e-04  
    2    -376.4069527563      8.30e-05  
    3    -376.4069555470      7.72e-05  
    4    -376.4069624196      1.70e-05  
    5    -376.4069627018      2.12e-06  
    6    -376.4069627057      1.17e-06  
    7    -376.4069627076      3.22e-07  
    8    -376.4069627078      9.16e-08  
    9    -376.4069627078      2.22e-08  
   10    -376.4069627078      4.36e-09  Convergence criterion met
 ---------------------------------------
 SCF time:   CPU 7.96s  wall 3.00s 
 SCF   energy in the final basis set =     -376.4069627078
 Total energy in the final basis set =     -376.4069627078

 --------------------------------------------------------------
             Orbital Energies (a.u.) and Symmetries
 --------------------------------------------------------------

 Alpha MOs, Restricted
 -- Occupied --                  
-24.743 -24.743 -24.717 -10.367 -10.284  -1.320  -1.262  -1.253
  1 A'    2 A'    3 A'    4 A'    5 A'    6 A'    7 A'    8 A'                 
 -0.815  -0.671  -0.614  -0.597  -0.555  -0.538  -0.485  -0.485
  9 A'   10 A'   11 A'   12 A'    1 A"   13 A'    2 A"   14 A'                 
 -0.476  -0.456  -0.418  -0.282
  3 A"   15 A'   16 A'    4 A"                                                 
 -- Virtual --                   
 -0.010  -0.005   0.012   0.024   0.055   0.071   0.086   0.096
 17 A'    5 A"   18 A'   19 A'    6 A"   20 A'   21 A'    7 A"                 
  0.099   0.106   0.137   0.161   0.191   0.214   0.228   0.242
 22 A'   23 A'   24 A'   25 A'   26 A'    8 A"   27 A'   28 A'                 
  0.276   0.290   0.296   0.313   0.322   0.331   0.345   0.378
 29 A'    9 A"   30 A'   10 A"   31 A'   32 A'   33 A'   34 A'                 
  0.387   0.408   0.455   0.504   0.543   0.564   0.572   0.683
 35 A'   36 A'   37 A'   11 A"   38 A'   39 A'   12 A"   40 A'                 
  0.726   0.769   0.814   0.914   1.053   1.106   1.209   1.257
 41 A'   42 A'   43 A'   44 A'   13 A"   14 A"   15 A"   45 A'                 
  1.320   1.340   1.365   1.369   1.391   1.403   1.420   1.449
 46 A'   16 A"   47 A'   17 A"   48 A'   49 A'   50 A'   18 A"                 
  1.473   1.567   1.591   1.722   1.770   1.842   1.869   1.910
 51 A'   52 A'   53 A'   54 A'   19 A"   55 A'   56 A'   57 A'                 
  1.937   1.950   2.141   2.273   2.574   2.603   2.643   2.774
 58 A'   20 A"   59 A'   60 A'   21 A"   61 A'   62 A'   22 A"                 
  3.002   3.079   3.267   3.657   3.717   3.733   3.739   3.767
 63 A'   64 A'   65 A'   66 A'   23 A"   24 A"   67 A'   25 A"                 
  3.795   3.810   3.885   3.921   3.977   4.003   4.121   4.233
 68 A'   69 A'   70 A'   26 A"   27 A"   28 A"   71 A'   72 A'                 
  4.595   4.823   4.918   6.214   6.251   6.276   6.309   6.323
 73 A'   74 A'   75 A'   29 A"   30 A"   31 A"   76 A'   77 A'                 
  6.337   6.434   6.727   6.857  23.484  24.153  66.702  66.711
 78 A'   79 A'   80 A'   81 A'   82 A'   83 A'   84 A'   85 A'                 
 66.752
 86 A'                                                                         

 Beta MOs, Restricted
 -- Occupied --                  
-24.743 -24.743 -24.717 -10.367 -10.284  -1.320  -1.262  -1.253
  1 A'    2 A'    3 A'    4 A'    5 A'    6 A'    7 A'    8 A'                 
 -0.815  -0.671  -0.614  -0.597  -0.555  -0.538  -0.485  -0.485
  9 A'   10 A'   11 A'   12 A'    1 A"   13 A'    2 A"   14 A'                 
 -0.476  -0.456  -0.418  -0.282
  3 A"   15 A'   16 A'    4 A"                                                 
 -- Virtual --                   
 -0.010  -0.005   0.012   0.024   0.055   0.071   0.086   0.096
 17 A'    5 A"   18 A'   19 A'    6 A"   20 A'   21 A'    7 A"                 
  0.099   0.106   0.137   0.161   0.191   0.214   0.228   0.242
 22 A'   23 A'   24 A'   25 A'   26 A'    8 A"   27 A'   28 A'                 
  0.276   0.290   0.296   0.313   0.322   0.331   0.345   0.378
 29 A'    9 A"   30 A'   10 A"   31 A'   32 A'   33 A'   34 A'                 
  0.387   0.408   0.455   0.504   0.543   0.564   0.572   0.683
 35 A'   36 A'   37 A'   11 A"   38 A'   39 A'   12 A"   40 A'                 
  0.726   0.769   0.814   0.914   1.053   1.106   1.209   1.257
 41 A'   42 A'   43 A'   44 A'   13 A"   14 A"   15 A"   45 A'                 
  1.320   1.340   1.365   1.369   1.391   1.403   1.420   1.449
 46 A'   16 A"   47 A'   17 A"   48 A'   49 A'   50 A'   18 A"                 
  1.473   1.567   1.591   1.722   1.770   1.842   1.869   1.910
 51 A'   52 A'   53 A'   54 A'   19 A"   55 A'   56 A'   57 A'                 
  1.937   1.950   2.141   2.273   2.574   2.603   2.643   2.774
 58 A'   20 A"   59 A'   60 A'   21 A"   61 A'   62 A'   22 A"                 
  3.002   3.079   3.267   3.657   3.717   3.733   3.739   3.767
 63 A'   64 A'   65 A'   66 A'   23 A"   24 A"   67 A'   25 A"                 
  3.795   3.810   3.885   3.921   3.977   4.003   4.121   4.233
 68 A'   69 A'   70 A'   26 A"   27 A"   28 A"   71 A'   72 A'                 
  4.595   4.823   4.918   6.214   6.251   6.276   6.309   6.323
 73 A'   74 A'   75 A'   29 A"   30 A"   31 A"   76 A'   77 A'                 
  6.337   6.434   6.727   6.857  23.484  24.153  66.702  66.711
 78 A'   79 A'   80 A'   81 A'   82 A'   83 A'   84 A'   85 A'                 
 66.752
 86 A'                                                                         
 --------------------------------------------------------------

          Ground-State Mulliken Net Atomic Charges

     Atom                 Charge (a.u.)
  ----------------------------------------
      1 F                    -0.132972
      2 F                    -0.119332
      3 H                     0.166174
      4 F                    -0.110981
      5 C                     0.052799
      6 C                     0.144312
  ----------------------------------------
  Sum of atomic charges =    -0.000000

 -----------------------------------------------------------------
                    Cartesian Multipole Moments
 -----------------------------------------------------------------
    Charge (ESU x 10^10)
                -0.0000
    Dipole Moment (Debye)
         X       0.3544      Y      -1.3959      Z      -0.0000
       Tot       1.4402
    Quadrupole Moments (Debye-Ang)
        XX     -28.6254     XY      -2.8494     YY     -26.2824
        XZ      -0.0000     YZ       0.0000     ZZ     -26.2264
    Octopole Moments (Debye-Ang^2)
       XXX     -17.3415    XXY      -1.5173    XYY      -1.1686
       YYY       3.6228    XXZ      -0.0000    XYZ       0.0000
       YYZ      -0.0000    XZZ      -5.6137    YZZ       2.6572
       ZZZ      -0.0000
    Hexadecapole Moments (Debye-Ang^3)
      XXXX    -251.1534   XXXY     -19.3732   XXYY     -56.8502
      XYYY     -15.7516   YYYY    -108.0138   XXXZ      -0.0000
      XXYZ       0.0000   XYYZ      -0.0000   YYYZ       0.0000
      XXZZ     -43.7690   XYZZ      -3.2385   YYZZ     -22.8610
      XZZZ      -0.0000   YZZZ       0.0000   ZZZZ     -22.5657
 -----------------------------------------------------------------
 Calculating analytic gradient of the SCF energy
 Gradient of SCF Energy
            1           2           3           4           5           6
    1   0.0013377  -0.0023195   0.0006887  -0.0018879  -0.0029219   0.0051029
    2   0.0003109  -0.0008077   0.0006569   0.0017989  -0.0005059  -0.0014531
    3   0.0000000   0.0000000   0.0000000   0.0000000  -0.0000000  -0.0000000
 Max gradient component =       5.103E-03
 RMS gradient           =       1.709E-03
 Gradient time:  CPU 2.56 s  wall 0.76 s
 Geometry Optimization Parameters
   NAtoms,    NIC,     NZ,  NCons,   NDum,   NFix, NCnnct, MaxDiis
        6      27       0       0       0       0       0       0

 Cartesian Hessian Update
 Hessian Updated using BFGS Update


** GEOMETRY OPTIMIZATION IN DELOCALIZED INTERNAL COORDINATES **
   Searching for a Minimum

   Optimization Cycle:  10

                       Coordinates (Angstroms)
     ATOM                X               Y               Z
      1  F         1.9572581546    0.4972962638    0.0000000000
      2  F        -0.7690927354    1.0506928635    0.0000000000
      3  H         1.3990066153   -1.4811251191    0.0000000000
      4  F        -1.2285722712   -1.0784708069    0.0000000000
      5  C         1.0212784734   -0.4712428566    0.0000000000
      6  C        -0.2649011091   -0.1684745859    0.0000000000
   Point Group: cs    Number of degrees of freedom:     9


   Energy is   -376.406962708

 Hessian Updated using BFGS Update

  9 Hessian modes will be used to form the next step
  Hessian Eigenvalues:
     0.147557    0.216669    0.249197    0.340747    0.367812    0.424651
     0.433035    0.577036    1.332746

 Minimum Search - Taking Simple RFO Step
 Searching for Lamda that Minimizes Along All modes
 Value Taken    Lamda =  -0.00003219
 Step Taken.  Stepsize is  0.007148

                             Maximum     Tolerance    Cnvgd?
         Gradient           0.003238      0.000300      NO
         Displacement       0.005685      0.001200      NO
         Energy change     -0.000198      0.000001      NO


 New Cartesian Coordinates Obtained by Inverse Iteration

 Displacement from previous Coordinates is:  0.010162
 ----------------------------------------------------------------
             Standard Nuclear Orientation (Angstroms)
    I     Atom           X                Y                Z
 ----------------------------------------------------------------
    1      F       1.9559597941     0.4978940290     0.0000000000
    2      F      -0.7674717978     1.0511351602     0.0000000000
    3      H       1.3959238887    -1.4819574840     0.0000000000
    4      F      -1.2254670672    -1.0801722975     0.0000000000
    5      C       1.0208601223    -0.4703882032     0.0000000000
    6      C      -0.2648278125    -0.1678354457     0.0000000000
 ----------------------------------------------------------------
 Molecular Point Group                 Cs    NOp =  2
 Largest Abelian Subgroup              Cs    NOp =  2
 Nuclear Repulsion Energy =   172.8036692957 hartrees
 There are       20 alpha and       20 beta electrons
 Applying Cartesian multipole field
    Component          Value
    ---------          -----
     (2,0,0)        1.00000E-11
     (0,2,0)        2.00000E-11
     (0,0,2)       -3.00000E-11
 Nucleus-field energy     =     0.0000000041 hartrees
 Requested basis set is 6-311++G(d,p)
 There are 35 shells and 117 basis functions
 A cutoff of  1.0D-11 yielded    594 shell pairs
 There are      6772 function pairs (      7357 Cartesian)
 Smallest overlap matrix eigenvalue = 1.01E-04
 Guess MOs from SCF MO coefficient file

 -----------------------------------------------------------------------
  General SCF calculation program by
  Eric Jon Sundstrom, Paul Horn, Yuezhi Mao, Dmitri Zuev, Alec White,
  David Stuck, Shaama M.S., Shane Yost, Joonho Lee, David Small,
  Daniel Levine, Susi Lehtola, Hugh Burton, Evgeny Epifanovsky
 -----------------------------------------------------------------------
 Exchange:     0.2000 Hartree-Fock + 0.0800 Slater + 0.7200 B88
 Correlation:  0.1900 VWN1RPA + 0.8100 LYP
 Using SG-1 standard quadrature grid
 using 4 threads for integral computing
 -------------------------------------------------------
 OpenMP Integral computing Module                
 Release: version 2.0, May 2017, Q-Chem Inc. Pleasanton 
 -------------------------------------------------------
 -------------------------------------------------------
 OpenMP BLAS3 based DFT computing Module                
 Release: version 1.0, May 2013, Q-Chem Inc. Pittsburgh 
 -------------------------------------------------------
 A restricted SCF calculation will be
 performed using DIIS
 SCF converges when DIIS error is below 1.0e-08
 ---------------------------------------
  Cycle       Energy         DIIS error
 ---------------------------------------
    1    -376.4069831770      5.11e-05  
    2    -376.4069885810      1.31e-05  
    3    -376.4069885825      1.23e-05  
    4    -376.4069887485      4.23e-06  
    5    -376.4069887747      8.89e-07  
    6    -376.4069887757      2.98e-07  
    7    -376.4069887758      8.65e-08  
    8    -376.4069887758      1.35e-08  
    9    -376.4069887758      6.13e-09  Convergence criterion met
 ---------------------------------------
 SCF time:   CPU 7.17s  wall 2.00s 
 SCF   energy in the final basis set =     -376.4069887758
 Total energy in the final basis set =     -376.4069887758

 --------------------------------------------------------------
             Orbital Energies (a.u.) and Symmetries
 --------------------------------------------------------------

 Alpha MOs, Restricted
 -- Occupied --                  
-24.743 -24.743 -24.717 -10.366 -10.283  -1.320  -1.262  -1.254
  1 A'    2 A'    3 A'    4 A'    5 A'    6 A'    7 A'    8 A'                 
 -0.815  -0.671  -0.615  -0.597  -0.555  -0.538  -0.486  -0.485
  9 A'   10 A'   11 A'   12 A'    1 A"   13 A'    2 A"   14 A'                 
 -0.476  -0.456  -0.418  -0.281
  3 A"   15 A'   16 A'    4 A"                                                 
 -- Virtual --                   
 -0.010  -0.004   0.012   0.024   0.055   0.071   0.086   0.096
 17 A'    5 A"   18 A'   19 A'    6 A"   20 A'   21 A'    7 A"                 
  0.099   0.106   0.137   0.161   0.192   0.214   0.229   0.242
 22 A'   23 A'   24 A'   25 A'   26 A'    8 A"   27 A'   28 A'                 
  0.276   0.290   0.296   0.313   0.322   0.331   0.345   0.378
 29 A'    9 A"   30 A'   10 A"   31 A'   32 A'   33 A'   34 A'                 
  0.388   0.408   0.455   0.504   0.543   0.564   0.572   0.683
 35 A'   36 A'   37 A'   11 A"   38 A'   39 A'   12 A"   40 A'                 
  0.727   0.769   0.814   0.915   1.053   1.107   1.209   1.258
 41 A'   42 A'   43 A'   44 A'   13 A"   14 A"   15 A"   45 A'                 
  1.320   1.340   1.365   1.369   1.391   1.403   1.419   1.449
 46 A'   16 A"   47 A'   17 A"   48 A'   49 A'   50 A'   18 A"                 
  1.474   1.567   1.591   1.722   1.771   1.842   1.868   1.910
 51 A'   52 A'   53 A'   54 A'   19 A"   55 A'   56 A'   57 A'                 
  1.937   1.950   2.141   2.274   2.575   2.602   2.641   2.774
 58 A'   20 A"   59 A'   60 A'   21 A"   61 A'   62 A'   22 A"                 
  3.004   3.081   3.268   3.657   3.717   3.733   3.739   3.768
 63 A'   64 A'   65 A'   66 A'   23 A"   24 A"   67 A'   25 A"                 
  3.795   3.811   3.886   3.922   3.977   4.004   4.123   4.233
 68 A'   69 A'   70 A'   26 A"   27 A"   28 A"   71 A'   72 A'                 
  4.596   4.824   4.919   6.214   6.251   6.276   6.309   6.323
 73 A'   74 A'   75 A'   29 A"   30 A"   31 A"   76 A'   77 A'                 
  6.337   6.435   6.729   6.858  23.484  24.155  66.702  66.711
 78 A'   79 A'   80 A'   81 A'   82 A'   83 A'   84 A'   85 A'                 
 66.752
 86 A'                                                                         

 Beta MOs, Restricted
 -- Occupied --                  
-24.743 -24.743 -24.717 -10.366 -10.283  -1.320  -1.262  -1.254
  1 A'    2 A'    3 A'    4 A'    5 A'    6 A'    7 A'    8 A'                 
 -0.815  -0.671  -0.615  -0.597  -0.555  -0.538  -0.486  -0.485
  9 A'   10 A'   11 A'   12 A'    1 A"   13 A'    2 A"   14 A'                 
 -0.476  -0.456  -0.418  -0.281
  3 A"   15 A'   16 A'    4 A"                                                 
 -- Virtual --                   
 -0.010  -0.004   0.012   0.024   0.055   0.071   0.086   0.096
 17 A'    5 A"   18 A'   19 A'    6 A"   20 A'   21 A'    7 A"                 
  0.099   0.106   0.137   0.161   0.192   0.214   0.229   0.242
 22 A'   23 A'   24 A'   25 A'   26 A'    8 A"   27 A'   28 A'                 
  0.276   0.290   0.296   0.313   0.322   0.331   0.345   0.378
 29 A'    9 A"   30 A'   10 A"   31 A'   32 A'   33 A'   34 A'                 
  0.388   0.408   0.455   0.504   0.543   0.564   0.572   0.683
 35 A'   36 A'   37 A'   11 A"   38 A'   39 A'   12 A"   40 A'                 
  0.727   0.769   0.814   0.915   1.053   1.107   1.209   1.258
 41 A'   42 A'   43 A'   44 A'   13 A"   14 A"   15 A"   45 A'                 
  1.320   1.340   1.365   1.369   1.391   1.403   1.419   1.449
 46 A'   16 A"   47 A'   17 A"   48 A'   49 A'   50 A'   18 A"                 
  1.474   1.567   1.591   1.722   1.771   1.842   1.868   1.910
 51 A'   52 A'   53 A'   54 A'   19 A"   55 A'   56 A'   57 A'                 
  1.937   1.950   2.141   2.274   2.575   2.602   2.641   2.774
 58 A'   20 A"   59 A'   60 A'   21 A"   61 A'   62 A'   22 A"                 
  3.004   3.081   3.268   3.657   3.717   3.733   3.739   3.768
 63 A'   64 A'   65 A'   66 A'   23 A"   24 A"   67 A'   25 A"                 
  3.795   3.811   3.886   3.922   3.977   4.004   4.123   4.233
 68 A'   69 A'   70 A'   26 A"   27 A"   28 A"   71 A'   72 A'                 
  4.596   4.824   4.919   6.214   6.251   6.276   6.309   6.323
 73 A'   74 A'   75 A'   29 A"   30 A"   31 A"   76 A'   77 A'                 
  6.337   6.435   6.729   6.858  23.484  24.155  66.702  66.711
 78 A'   79 A'   80 A'   81 A'   82 A'   83 A'   84 A'   85 A'                 
 66.752
 86 A'                                                                         
 --------------------------------------------------------------

          Ground-State Mulliken Net Atomic Charges

     Atom                 Charge (a.u.)
  ----------------------------------------
      1 F                    -0.132836
      2 F                    -0.119189
      3 H                     0.165862
      4 F                    -0.110790
      5 C                     0.051890
      6 C                     0.145063
  ----------------------------------------
  Sum of atomic charges =    -0.000000

 -----------------------------------------------------------------
                    Cartesian Multipole Moments
 -----------------------------------------------------------------
    Charge (ESU x 10^10)
                 0.0000
    Dipole Moment (Debye)
         X       0.3470      Y      -1.3900      Z      -0.0000
       Tot       1.4327
    Quadrupole Moments (Debye-Ang)
        XX     -28.6173     XY      -2.8431     YY     -26.2826
        XZ      -0.0000     YZ      -0.0000     ZZ     -26.2231
    Octopole Moments (Debye-Ang^2)
       XXX     -17.3970    XXY      -1.5033    XYY      -1.1921
       YYY       3.6186    XXZ      -0.0000    XYZ       0.0000
       YYZ      -0.0000    XZZ      -5.6274    YZZ       2.6554
       ZZZ      -0.0000
    Hexadecapole Moments (Debye-Ang^3)
      XXXX    -250.6247   XXXY     -19.3558   XXYY     -56.8100
      XYYY     -15.7620   YYYY    -108.1262   XXXZ      -0.0000
      XXYZ       0.0000   XYYZ      -0.0000   YYYZ       0.0000
      XXZZ     -43.6792   XYZZ      -3.2456   YYZZ     -22.8804
      XZZZ      -0.0000   YZZZ       0.0000   ZZZZ     -22.5615
 -----------------------------------------------------------------
 Calculating analytic gradient of the SCF energy
 Gradient of SCF Energy
            1           2           3           4           5           6
    1   0.0007704  -0.0015853   0.0005068  -0.0010288  -0.0030938   0.0044307
    2   0.0001093  -0.0011282   0.0001312   0.0016888   0.0003418  -0.0011429
    3   0.0000000   0.0000000  -0.0000000  -0.0000000  -0.0000000   0.0000000
 Max gradient component =       4.431E-03
 RMS gradient           =       1.476E-03
 Gradient time:  CPU 2.57 s  wall 0.74 s
 Geometry Optimization Parameters
   NAtoms,    NIC,     NZ,  NCons,   NDum,   NFix, NCnnct, MaxDiis
        6      27       0       0       0       0       0       0

 Cartesian Hessian Update
 Hessian Updated using BFGS Update


** GEOMETRY OPTIMIZATION IN DELOCALIZED INTERNAL COORDINATES **
   Searching for a Minimum

   Optimization Cycle:  11

                       Coordinates (Angstroms)
     ATOM                X               Y               Z
      1  F         1.9559597941    0.4978940290    0.0000000000
      2  F        -0.7674717978    1.0511351602    0.0000000000
      3  H         1.3959238887   -1.4819574840    0.0000000000
      4  F        -1.2254670672   -1.0801722975    0.0000000000
      5  C         1.0208601223   -0.4703882032    0.0000000000
      6  C        -0.2648278125   -0.1678354457    0.0000000000
   Point Group: cs    Number of degrees of freedom:     9


   Energy is   -376.406988776

 Hessian Updated using BFGS Update

  9 Hessian modes will be used to form the next step
  Hessian Eigenvalues:
     0.133962    0.210789    0.245867    0.327744    0.350000    0.404760
     0.425223    0.436200    0.897937

 Minimum Search - Taking Simple RFO Step
 Searching for Lamda that Minimizes Along All modes
 Value Taken    Lamda =  -0.00005804
 Step Taken.  Stepsize is  0.014916

                             Maximum     Tolerance    Cnvgd?
         Gradient           0.002653      0.000300      NO
         Displacement       0.009923      0.001200      NO
         Energy change     -0.000026      0.000001      NO


 New Cartesian Coordinates Obtained by Inverse Iteration

 Displacement from previous Coordinates is:  0.019307
 ----------------------------------------------------------------
             Standard Nuclear Orientation (Angstroms)
    I     Atom           X                Y                Z
 ----------------------------------------------------------------
    1      F       1.9544523390     0.4986906791     0.0000000000
    2      F      -0.7642887974     1.0538782408     0.0000000000
    3      H       1.3905805189    -1.4828777740     0.0000000000
    4      F      -1.2206205941    -1.0853335334     0.0000000000
    5      C       1.0206991861    -0.4690619561     0.0000000000
    6      C      -0.2658455249    -0.1666198977     0.0000000000
 ----------------------------------------------------------------
 Molecular Point Group                 Cs    NOp =  2
 Largest Abelian Subgroup              Cs    NOp =  2
 Nuclear Repulsion Energy =   172.8173153573 hartrees
 There are       20 alpha and       20 beta electrons
 Applying Cartesian multipole field
    Component          Value
    ---------          -----
     (2,0,0)        1.00000E-11
     (0,2,0)        2.00000E-11
     (0,0,2)       -3.00000E-11
 Nucleus-field energy     =     0.0000000041 hartrees
 Requested basis set is 6-311++G(d,p)
 There are 35 shells and 117 basis functions
 A cutoff of  1.0D-11 yielded    594 shell pairs
 There are      6772 function pairs (      7357 Cartesian)
 Smallest overlap matrix eigenvalue = 1.02E-04
 Guess MOs from SCF MO coefficient file

 -----------------------------------------------------------------------
  General SCF calculation program by
  Eric Jon Sundstrom, Paul Horn, Yuezhi Mao, Dmitri Zuev, Alec White,
  David Stuck, Shaama M.S., Shane Yost, Joonho Lee, David Small,
  Daniel Levine, Susi Lehtola, Hugh Burton, Evgeny Epifanovsky
 -----------------------------------------------------------------------
 Exchange:     0.2000 Hartree-Fock + 0.0800 Slater + 0.7200 B88
 Correlation:  0.1900 VWN1RPA + 0.8100 LYP
 Using SG-1 standard quadrature grid
 using 4 threads for integral computing
 -------------------------------------------------------
 OpenMP Integral computing Module                
 Release: version 2.0, May 2017, Q-Chem Inc. Pleasanton 
 -------------------------------------------------------
 -------------------------------------------------------
 OpenMP BLAS3 based DFT computing Module                
 Release: version 1.0, May 2013, Q-Chem Inc. Pittsburgh 
 -------------------------------------------------------
 A restricted SCF calculation will be
 performed using DIIS
 SCF converges when DIIS error is below 1.0e-08
 ---------------------------------------
  Cycle       Energy         DIIS error
 ---------------------------------------
    1    -376.4069941644      1.09e-04  
    2    -376.4070210462      2.91e-05  
    3    -376.4070207872      3.35e-05  
    4    -376.4070218550      6.24e-06  
    5    -376.4070218949      8.39e-07  
    6    -376.4070218954      5.52e-07  
    7    -376.4070218957      7.12e-08  
    8    -376.4070218957      3.02e-08  
    9    -376.4070218957      5.61e-09  Convergence criterion met
 ---------------------------------------
 SCF time:   CPU 7.16s  wall 2.00s 
 SCF   energy in the final basis set =     -376.4070218957
 Total energy in the final basis set =     -376.4070218957

 --------------------------------------------------------------
             Orbital Energies (a.u.) and Symmetries
 --------------------------------------------------------------

 Alpha MOs, Restricted
 -- Occupied --                  
-24.744 -24.743 -24.717 -10.366 -10.283  -1.320  -1.263  -1.254
  1 A'    2 A'    3 A'    4 A'    5 A'    6 A'    7 A'    8 A'                 
 -0.814  -0.671  -0.615  -0.597  -0.555  -0.538  -0.486  -0.484
  9 A'   10 A'   11 A'   12 A'    1 A"   13 A'    2 A"   14 A'                 
 -0.476  -0.457  -0.418  -0.281
  3 A"   15 A'   16 A'    4 A"                                                 
 -- Virtual --                   
 -0.010  -0.004   0.013   0.024   0.055   0.071   0.086   0.096
 17 A'    5 A"   18 A'   19 A'    6 A"   20 A'   21 A'    7 A"                 
  0.100   0.106   0.137   0.161   0.191   0.214   0.228   0.241
 22 A'   23 A'   24 A'   25 A'   26 A'    8 A"   27 A'   28 A'                 
  0.277   0.290   0.297   0.313   0.322   0.331   0.345   0.377
 29 A'    9 A"   30 A'   10 A"   31 A'   32 A'   33 A'   34 A'                 
  0.388   0.408   0.455   0.505   0.544   0.564   0.572   0.683
 35 A'   36 A'   37 A'   11 A"   38 A'   39 A'   12 A"   40 A'                 
  0.726   0.770   0.813   0.915   1.053   1.107   1.208   1.259
 41 A'   42 A'   43 A'   44 A'   13 A"   14 A"   15 A"   45 A'                 
  1.320   1.340   1.366   1.369   1.391   1.402   1.418   1.449
 46 A'   16 A"   47 A'   17 A"   48 A'   49 A'   50 A'   18 A"                 
  1.474   1.567   1.592   1.723   1.773   1.842   1.868   1.910
 51 A'   52 A'   53 A'   54 A'   19 A"   55 A'   56 A'   57 A'                 
  1.935   1.948   2.140   2.277   2.575   2.601   2.636   2.774
 58 A'   20 A"   59 A'   60 A'   21 A"   61 A'   62 A'   22 A"                 
  3.006   3.083   3.269   3.657   3.717   3.733   3.739   3.768
 63 A'   64 A'   65 A'   66 A'   23 A"   24 A"   67 A'   25 A"                 
  3.795   3.812   3.888   3.923   3.975   4.006   4.126   4.230
 68 A'   69 A'   70 A'   26 A"   27 A"   28 A"   71 A'   72 A'                 
  4.597   4.825   4.918   6.213   6.251   6.276   6.308   6.322
 73 A'   74 A'   75 A'   29 A"   30 A"   31 A"   76 A'   77 A'                 
  6.337   6.436   6.732   6.858  23.485  24.151  66.702  66.710
 78 A'   79 A'   80 A'   81 A'   82 A'   83 A'   84 A'   85 A'                 
 66.751
 86 A'                                                                         

 Beta MOs, Restricted
 -- Occupied --                  
-24.744 -24.743 -24.717 -10.366 -10.283  -1.320  -1.263  -1.254
  1 A'    2 A'    3 A'    4 A'    5 A'    6 A'    7 A'    8 A'                 
 -0.814  -0.671  -0.615  -0.597  -0.555  -0.538  -0.486  -0.484
  9 A'   10 A'   11 A'   12 A'    1 A"   13 A'    2 A"   14 A'                 
 -0.476  -0.457  -0.418  -0.281
  3 A"   15 A'   16 A'    4 A"                                                 
 -- Virtual --                   
 -0.010  -0.004   0.013   0.024   0.055   0.071   0.086   0.096
 17 A'    5 A"   18 A'   19 A'    6 A"   20 A'   21 A'    7 A"                 
  0.100   0.106   0.137   0.161   0.191   0.214   0.228   0.241
 22 A'   23 A'   24 A'   25 A'   26 A'    8 A"   27 A'   28 A'                 
  0.277   0.290   0.297   0.313   0.322   0.331   0.345   0.377
 29 A'    9 A"   30 A'   10 A"   31 A'   32 A'   33 A'   34 A'                 
  0.388   0.408   0.455   0.505   0.544   0.564   0.572   0.683
 35 A'   36 A'   37 A'   11 A"   38 A'   39 A'   12 A"   40 A'                 
  0.726   0.770   0.813   0.915   1.053   1.107   1.208   1.259
 41 A'   42 A'   43 A'   44 A'   13 A"   14 A"   15 A"   45 A'                 
  1.320   1.340   1.366   1.369   1.391   1.402   1.418   1.449
 46 A'   16 A"   47 A'   17 A"   48 A'   49 A'   50 A'   18 A"                 
  1.474   1.567   1.592   1.723   1.773   1.842   1.868   1.910
 51 A'   52 A'   53 A'   54 A'   19 A"   55 A'   56 A'   57 A'                 
  1.935   1.948   2.140   2.277   2.575   2.601   2.636   2.774
 58 A'   20 A"   59 A'   60 A'   21 A"   61 A'   62 A'   22 A"                 
  3.006   3.083   3.269   3.657   3.717   3.733   3.739   3.768
 63 A'   64 A'   65 A'   66 A'   23 A"   24 A"   67 A'   25 A"                 
  3.795   3.812   3.888   3.923   3.975   4.006   4.126   4.230
 68 A'   69 A'   70 A'   26 A"   27 A"   28 A"   71 A'   72 A'                 
  4.597   4.825   4.918   6.213   6.251   6.276   6.308   6.322
 73 A'   74 A'   75 A'   29 A"   30 A"   31 A"   76 A'   77 A'                 
  6.337   6.436   6.732   6.858  23.485  24.151  66.702  66.710
 78 A'   79 A'   80 A'   81 A'   82 A'   83 A'   84 A'   85 A'                 
 66.751
 86 A'                                                                         
 --------------------------------------------------------------

          Ground-State Mulliken Net Atomic Charges

     Atom                 Charge (a.u.)
  ----------------------------------------
      1 F                    -0.132337
      2 F                    -0.119075
      3 H                     0.165434
      4 F                    -0.110669
      5 C                     0.049836
      6 C                     0.146811
  ----------------------------------------
  Sum of atomic charges =    -0.000000

 -----------------------------------------------------------------
                    Cartesian Multipole Moments
 -----------------------------------------------------------------
    Charge (ESU x 10^10)
                -0.0000
    Dipole Moment (Debye)
         X       0.3364      Y      -1.3796      Z       0.0000
       Tot       1.4201
    Quadrupole Moments (Debye-Ang)
        XX     -28.6014     XY      -2.8333     YY     -26.2916
        XZ      -0.0000     YZ      -0.0000     ZZ     -26.2249
    Octopole Moments (Debye-Ang^2)
       XXX     -17.4784    XXY      -1.4746    XYY      -1.2238
       YYY       3.6210    XXZ       0.0000    XYZ      -0.0000
       YYZ       0.0000    XZZ      -5.6470    YZZ       2.6551
       ZZZ       0.0000
    Hexadecapole Moments (Debye-Ang^3)
      XXXX    -249.8811   XXXY     -19.3574   XXYY     -56.8165
      XYYY     -15.8071   YYYY    -108.5771   XXXZ       0.0000
      XXYZ      -0.0000   XYYZ       0.0000   YYYZ      -0.0000
      XXZZ     -43.5527   XYZZ      -3.2685   YYZZ     -22.9595
      XZZZ      -0.0000   YZZZ      -0.0000   ZZZZ     -22.5721
 -----------------------------------------------------------------
 Calculating analytic gradient of the SCF energy
 Gradient of SCF Energy
            1           2           3           4           5           6
    1  -0.0000304  -0.0002926  -0.0000252  -0.0000973  -0.0012857   0.0017311
    2  -0.0001301  -0.0003452  -0.0002468   0.0002759   0.0007769  -0.0003306
    3   0.0000000   0.0000000  -0.0000000   0.0000000  -0.0000000   0.0000000
 Max gradient component =       1.731E-03
 RMS gradient           =       5.643E-04
 Gradient time:  CPU 2.57 s  wall 0.74 s
 Geometry Optimization Parameters
   NAtoms,    NIC,     NZ,  NCons,   NDum,   NFix, NCnnct, MaxDiis
        6      27       0       0       0       0       0       0

 Cartesian Hessian Update
 Hessian Updated using BFGS Update


** GEOMETRY OPTIMIZATION IN DELOCALIZED INTERNAL COORDINATES **
   Searching for a Minimum

   Optimization Cycle:  12

                       Coordinates (Angstroms)
     ATOM                X               Y               Z
      1  F         1.9544523390    0.4986906791    0.0000000000
      2  F        -0.7642887974    1.0538782408    0.0000000000
      3  H         1.3905805189   -1.4828777740    0.0000000000
      4  F        -1.2206205941   -1.0853335334    0.0000000000
      5  C         1.0206991861   -0.4690619561    0.0000000000
      6  C        -0.2658455249   -0.1666198977    0.0000000000
   Point Group: cs    Number of degrees of freedom:     9


   Energy is   -376.407021896

 Hessian Updated using BFGS Update

  9 Hessian modes will be used to form the next step
  Hessian Eigenvalues:
     0.140828    0.215108    0.247265    0.283947    0.348396    0.405360
     0.426543    0.434959    0.825711

 Minimum Search - Taking Simple RFO Step
 Searching for Lamda that Minimizes Along All modes
 Value Taken    Lamda =  -0.00000470
 Step Taken.  Stepsize is  0.003285

                             Maximum     Tolerance    Cnvgd?
         Gradient           0.001037      0.000300      NO
         Displacement       0.002124      0.001200      NO
         Energy change     -0.000033      0.000001      NO


 New Cartesian Coordinates Obtained by Inverse Iteration

 Displacement from previous Coordinates is:  0.003470
 ----------------------------------------------------------------
             Standard Nuclear Orientation (Angstroms)
    I     Atom           X                Y                Z
 ----------------------------------------------------------------
    1      F       1.9538197698     0.4989391111     0.0000000000
    2      F      -0.7633065570     1.0545172900     0.0000000000
    3      H       1.3912194354    -1.4828510148     0.0000000000
    4      F      -1.2209198946    -1.0857848974     0.0000000000
    5      C       1.0208145408    -0.4694748961     0.0000000000
    6      C      -0.2666501669    -0.1666698341     0.0000000000
 ----------------------------------------------------------------
 Molecular Point Group                 Cs    NOp =  2
 Largest Abelian Subgroup              Cs    NOp =  2
 Nuclear Repulsion Energy =   172.8014121023 hartrees
 There are       20 alpha and       20 beta electrons
 Applying Cartesian multipole field
    Component          Value
    ---------          -----
     (2,0,0)        1.00000E-11
     (0,2,0)        2.00000E-11
     (0,0,2)       -3.00000E-11
 Nucleus-field energy     =     0.0000000041 hartrees
 Requested basis set is 6-311++G(d,p)
 There are 35 shells and 117 basis functions
 A cutoff of  1.0D-11 yielded    594 shell pairs
 There are      6772 function pairs (      7357 Cartesian)
 Smallest overlap matrix eigenvalue = 1.02E-04
 Guess MOs from SCF MO coefficient file

 -----------------------------------------------------------------------
  General SCF calculation program by
  Eric Jon Sundstrom, Paul Horn, Yuezhi Mao, Dmitri Zuev, Alec White,
  David Stuck, Shaama M.S., Shane Yost, Joonho Lee, David Small,
  Daniel Levine, Susi Lehtola, Hugh Burton, Evgeny Epifanovsky
 -----------------------------------------------------------------------
 Exchange:     0.2000 Hartree-Fock + 0.0800 Slater + 0.7200 B88
 Correlation:  0.1900 VWN1RPA + 0.8100 LYP
 Using SG-1 standard quadrature grid
 using 4 threads for integral computing
 -------------------------------------------------------
 OpenMP Integral computing Module                
 Release: version 2.0, May 2017, Q-Chem Inc. Pleasanton 
 -------------------------------------------------------
 -------------------------------------------------------
 OpenMP BLAS3 based DFT computing Module                
 Release: version 1.0, May 2013, Q-Chem Inc. Pittsburgh 
 -------------------------------------------------------
 A restricted SCF calculation will be
 performed using DIIS
 SCF converges when DIIS error is below 1.0e-08
 ---------------------------------------
  Cycle       Energy         DIIS error
 ---------------------------------------
    1    -376.4070229490      2.88e-05  
    2    -376.4070246781      9.42e-06  
    3    -376.4070246455      1.12e-05  
    4    -376.4070247803      1.47e-06  
    5    -376.4070247822      4.28e-07  
    6    -376.4070247824      1.35e-07  
    7    -376.4070247824      3.67e-08  
    8    -376.4070247824      4.95e-09  Convergence criterion met
 ---------------------------------------
 SCF time:   CPU 6.37s  wall 2.00s 
 SCF   energy in the final basis set =     -376.4070247824
 Total energy in the final basis set =     -376.4070247824

 --------------------------------------------------------------
             Orbital Energies (a.u.) and Symmetries
 --------------------------------------------------------------

 Alpha MOs, Restricted
 -- Occupied --                  
-24.744 -24.744 -24.717 -10.366 -10.283  -1.320  -1.263  -1.254
  1 A'    2 A'    3 A'    4 A'    5 A'    6 A'    7 A'    8 A'                 
 -0.814  -0.671  -0.615  -0.597  -0.555  -0.538  -0.486  -0.484
  9 A'   10 A'   11 A'   12 A'    1 A"   13 A'    2 A"   14 A'                 
 -0.476  -0.457  -0.418  -0.281
  3 A"   15 A'   16 A'    4 A"                                                 
 -- Virtual --                   
 -0.009  -0.005   0.013   0.024   0.055   0.071   0.086   0.096
 17 A'    5 A"   18 A'   19 A'    6 A"   20 A'   21 A'    7 A"                 
  0.100   0.107   0.137   0.161   0.191   0.214   0.228   0.241
 22 A'   23 A'   24 A'   25 A'   26 A'    8 A"   27 A'   28 A'                 
  0.277   0.290   0.297   0.313   0.322   0.331   0.345   0.377
 29 A'    9 A"   30 A'   10 A"   31 A'   32 A'   33 A'   34 A'                 
  0.388   0.407   0.455   0.505   0.544   0.563   0.572   0.683
 35 A'   36 A'   37 A'   11 A"   38 A'   39 A'   12 A"   40 A'                 
  0.726   0.771   0.813   0.915   1.053   1.107   1.208   1.259
 41 A'   42 A'   43 A'   44 A'   13 A"   14 A"   15 A"   45 A'                 
  1.320   1.340   1.366   1.369   1.391   1.402   1.418   1.449
 46 A'   16 A"   47 A'   17 A"   48 A'   49 A'   50 A'   18 A"                 
  1.475   1.567   1.592   1.723   1.772   1.842   1.868   1.909
 51 A'   52 A'   53 A'   54 A'   19 A"   55 A'   56 A'   57 A'                 
  1.935   1.948   2.139   2.276   2.575   2.602   2.636   2.773
 58 A'   20 A"   59 A'   60 A'   21 A"   61 A'   62 A'   22 A"                 
  3.007   3.082   3.268   3.657   3.717   3.733   3.739   3.768
 63 A'   64 A'   65 A'   66 A'   23 A"   24 A"   67 A'   25 A"                 
  3.795   3.812   3.888   3.924   3.974   4.006   4.126   4.229
 68 A'   69 A'   70 A'   26 A"   27 A"   28 A"   71 A'   72 A'                 
  4.597   4.825   4.917   6.213   6.251   6.276   6.308   6.322
 73 A'   74 A'   75 A'   29 A"   30 A"   31 A"   76 A'   77 A'                 
  6.337   6.436   6.732   6.858  23.486  24.148  66.702  66.710
 78 A'   79 A'   80 A'   81 A'   82 A'   83 A'   84 A'   85 A'                 
 66.751
 86 A'                                                                         

 Beta MOs, Restricted
 -- Occupied --                  
-24.744 -24.744 -24.717 -10.366 -10.283  -1.320  -1.263  -1.254
  1 A'    2 A'    3 A'    4 A'    5 A'    6 A'    7 A'    8 A'                 
 -0.814  -0.671  -0.615  -0.597  -0.555  -0.538  -0.486  -0.484
  9 A'   10 A'   11 A'   12 A'    1 A"   13 A'    2 A"   14 A'                 
 -0.476  -0.457  -0.418  -0.281
  3 A"   15 A'   16 A'    4 A"                                                 
 -- Virtual --                   
 -0.009  -0.005   0.013   0.024   0.055   0.071   0.086   0.096
 17 A'    5 A"   18 A'   19 A'    6 A"   20 A'   21 A'    7 A"                 
  0.100   0.107   0.137   0.161   0.191   0.214   0.228   0.241
 22 A'   23 A'   24 A'   25 A'   26 A'    8 A"   27 A'   28 A'                 
  0.277   0.290   0.297   0.313   0.322   0.331   0.345   0.377
 29 A'    9 A"   30 A'   10 A"   31 A'   32 A'   33 A'   34 A'                 
  0.388   0.407   0.455   0.505   0.544   0.563   0.572   0.683
 35 A'   36 A'   37 A'   11 A"   38 A'   39 A'   12 A"   40 A'                 
  0.726   0.771   0.813   0.915   1.053   1.107   1.208   1.259
 41 A'   42 A'   43 A'   44 A'   13 A"   14 A"   15 A"   45 A'                 
  1.320   1.340   1.366   1.369   1.391   1.402   1.418   1.449
 46 A'   16 A"   47 A'   17 A"   48 A'   49 A'   50 A'   18 A"                 
  1.475   1.567   1.592   1.723   1.772   1.842   1.868   1.909
 51 A'   52 A'   53 A'   54 A'   19 A"   55 A'   56 A'   57 A'                 
  1.935   1.948   2.139   2.276   2.575   2.602   2.636   2.773
 58 A'   20 A"   59 A'   60 A'   21 A"   61 A'   62 A'   22 A"                 
  3.007   3.082   3.268   3.657   3.717   3.733   3.739   3.768
 63 A'   64 A'   65 A'   66 A'   23 A"   24 A"   67 A'   25 A"                 
  3.795   3.812   3.888   3.924   3.974   4.006   4.126   4.229
 68 A'   69 A'   70 A'   26 A"   27 A"   28 A"   71 A'   72 A'                 
  4.597   4.825   4.917   6.213   6.251   6.276   6.308   6.322
 73 A'   74 A'   75 A'   29 A"   30 A"   31 A"   76 A'   77 A'                 
  6.337   6.436   6.732   6.858  23.486  24.148  66.702  66.710
 78 A'   79 A'   80 A'   81 A'   82 A'   83 A'   84 A'   85 A'                 
 66.751
 86 A'                                                                         
 --------------------------------------------------------------

          Ground-State Mulliken Net Atomic Charges

     Atom                 Charge (a.u.)
  ----------------------------------------
      1 F                    -0.132176
      2 F                    -0.118830
      3 H                     0.165446
      4 F                    -0.110431
      5 C                     0.049128
      6 C                     0.146862
  ----------------------------------------
  Sum of atomic charges =     0.000000

 -----------------------------------------------------------------
                    Cartesian Multipole Moments
 -----------------------------------------------------------------
    Charge (ESU x 10^10)
                 0.0000
    Dipole Moment (Debye)
         X       0.3328      Y      -1.3799      Z       0.0000
       Tot       1.4195
    Quadrupole Moments (Debye-Ang)
        XX     -28.5958     XY      -2.8345     YY     -26.2926
        XZ       0.0000     YZ      -0.0000     ZZ     -26.2283
    Octopole Moments (Debye-Ang^2)
       XXX     -17.4665    XXY      -1.4762    XYY      -1.2228
       YYY       3.6222    XXZ       0.0000    XYZ      -0.0000
       YYZ       0.0000    XZZ      -5.6470    YZZ       2.6573
       ZZZ       0.0000
    Hexadecapole Moments (Debye-Ang^3)
      XXXX    -249.7945   XXXY     -19.3804   XXYY     -56.8176
      XYYY     -15.8205   YYYY    -108.6551   XXXZ       0.0000
      XXYZ      -0.0000   XYYZ       0.0000   YYYZ      -0.0000
      XXZZ     -43.5432   XYZZ      -3.2722   YYZZ     -22.9760
      XZZZ       0.0000   YZZZ      -0.0000   ZZZZ     -22.5838
 -----------------------------------------------------------------
 Calculating analytic gradient of the SCF energy
 Gradient of SCF Energy
            1           2           3           4           5           6
    1  -0.0000991  -0.0000419  -0.0000523   0.0000552  -0.0001289   0.0002670
    2  -0.0001244  -0.0001851  -0.0000968   0.0000582   0.0003251   0.0000230
    3  -0.0000000  -0.0000000   0.0000000  -0.0000000  -0.0000000   0.0000000
 Max gradient component =       3.251E-04
 RMS gradient           =       1.234E-04
 Gradient time:  CPU 2.56 s  wall 0.73 s
 Geometry Optimization Parameters
   NAtoms,    NIC,     NZ,  NCons,   NDum,   NFix, NCnnct, MaxDiis
        6      27       0       0       0       0       0       0

 Cartesian Hessian Update
 Hessian Updated using BFGS Update


** GEOMETRY OPTIMIZATION IN DELOCALIZED INTERNAL COORDINATES **
   Searching for a Minimum

   Optimization Cycle:  13

                       Coordinates (Angstroms)
     ATOM                X               Y               Z
      1  F         1.9538197698    0.4989391111    0.0000000000
      2  F        -0.7633065570    1.0545172900    0.0000000000
      3  H         1.3912194354   -1.4828510148    0.0000000000
      4  F        -1.2209198946   -1.0857848974    0.0000000000
      5  C         1.0208145408   -0.4694748961    0.0000000000
      6  C        -0.2666501669   -0.1666698341    0.0000000000
   Point Group: cs    Number of degrees of freedom:     9


   Energy is   -376.407024782

 Hessian Updated using BFGS Update

  9 Hessian modes will be used to form the next step
  Hessian Eigenvalues:
     0.138349    0.206132    0.240665    0.272358    0.347098    0.407209
     0.426244    0.434876    0.723582

 Minimum Search - Taking Simple RFO Step
 Searching for Lamda that Minimizes Along All modes
 Value Taken    Lamda =   0.00000000
 Step Taken.  Stepsize is  0.001772

                             Maximum     Tolerance    Cnvgd?
         Gradient           0.000273      0.000300     YES
         Displacement       0.001261      0.001200      NO
         Energy change     -0.000003      0.000001      NO


 New Cartesian Coordinates Obtained by Inverse Iteration

 Displacement from previous Coordinates is:  0.002933
 ----------------------------------------------------------------
             Standard Nuclear Orientation (Angstroms)
    I     Atom           X                Y                Z
 ----------------------------------------------------------------
    1      F       1.9533614431     0.4992083800     0.0000000000
    2      F      -0.7626802311     1.0548138649     0.0000000000
    3      H       1.3921165545    -1.4827947129     0.0000000000
    4      F      -1.2216204959    -1.0857213459     0.0000000000
    5      C       1.0207535281    -0.4698957792     0.0000000000
    6      C      -0.2669536711    -0.1669346482     0.0000000000
 ----------------------------------------------------------------
 Molecular Point Group                 Cs    NOp =  2
 Largest Abelian Subgroup              Cs    NOp =  2
 Nuclear Repulsion Energy =   172.7879614982 hartrees
 There are       20 alpha and       20 beta electrons
 Applying Cartesian multipole field
    Component          Value
    ---------          -----
     (2,0,0)        1.00000E-11
     (0,2,0)        2.00000E-11
     (0,0,2)       -3.00000E-11
 Nucleus-field energy     =     0.0000000041 hartrees
 Requested basis set is 6-311++G(d,p)
 There are 35 shells and 117 basis functions
 A cutoff of  1.0D-11 yielded    594 shell pairs
 There are      6772 function pairs (      7357 Cartesian)
 Smallest overlap matrix eigenvalue = 1.02E-04
 Guess MOs from SCF MO coefficient file

 -----------------------------------------------------------------------
  General SCF calculation program by
  Eric Jon Sundstrom, Paul Horn, Yuezhi Mao, Dmitri Zuev, Alec White,
  David Stuck, Shaama M.S., Shane Yost, Joonho Lee, David Small,
  Daniel Levine, Susi Lehtola, Hugh Burton, Evgeny Epifanovsky
 -----------------------------------------------------------------------
 Exchange:     0.2000 Hartree-Fock + 0.0800 Slater + 0.7200 B88
 Correlation:  0.1900 VWN1RPA + 0.8100 LYP
 Using SG-1 standard quadrature grid
 using 4 threads for integral computing
 -------------------------------------------------------
 OpenMP Integral computing Module                
 Release: version 2.0, May 2017, Q-Chem Inc. Pleasanton 
 -------------------------------------------------------
 -------------------------------------------------------
 OpenMP BLAS3 based DFT computing Module                
 Release: version 1.0, May 2013, Q-Chem Inc. Pittsburgh 
 -------------------------------------------------------
 A restricted SCF calculation will be
 performed using DIIS
 SCF converges when DIIS error is below 1.0e-08
 ---------------------------------------
  Cycle       Energy         DIIS error
 ---------------------------------------
    1    -376.4070245063      1.71e-05  
    2    -376.4070251640      3.73e-06  
    3    -376.4070251625      4.02e-06  
    4    -376.4070251804      9.80e-07  
    5    -376.4070251814      2.00e-07  
    6    -376.4070251814      7.67e-08  
    7    -376.4070251814      2.07e-08  
    8    -376.4070251814      4.87e-09  Convergence criterion met
 ---------------------------------------
 SCF time:   CPU 6.37s  wall 2.00s 
 SCF   energy in the final basis set =     -376.4070251814
 Total energy in the final basis set =     -376.4070251814

 --------------------------------------------------------------
             Orbital Energies (a.u.) and Symmetries
 --------------------------------------------------------------

 Alpha MOs, Restricted
 -- Occupied --                  
-24.744 -24.744 -24.717 -10.366 -10.283  -1.320  -1.263  -1.254
  1 A'    2 A'    3 A'    4 A'    5 A'    6 A'    7 A'    8 A'                 
 -0.814  -0.671  -0.615  -0.597  -0.555  -0.538  -0.486  -0.484
  9 A'   10 A'   11 A'   12 A'    1 A"   13 A'    2 A"   14 A'                 
 -0.476  -0.457  -0.418  -0.281
  3 A"   15 A'   16 A'    4 A"                                                 
 -- Virtual --                   
 -0.009  -0.005   0.013   0.024   0.055   0.071   0.086   0.096
 17 A'    5 A"   18 A'   19 A'    6 A"   20 A'   21 A'    7 A"                 
  0.100   0.107   0.137   0.161   0.191   0.214   0.228   0.241
 22 A'   23 A'   24 A'   25 A'   26 A'    8 A"   27 A'   28 A'                 
  0.277   0.290   0.297   0.313   0.322   0.331   0.345   0.377
 29 A'    9 A"   30 A'   10 A"   31 A'   32 A'   33 A'   34 A'                 
  0.388   0.407   0.455   0.505   0.544   0.563   0.572   0.683
 35 A'   36 A'   37 A'   11 A"   38 A'   39 A'   12 A"   40 A'                 
  0.726   0.771   0.813   0.915   1.053   1.107   1.208   1.258
 41 A'   42 A'   43 A'   44 A'   13 A"   14 A"   15 A"   45 A'                 
  1.320   1.340   1.366   1.369   1.391   1.401   1.418   1.449
 46 A'   16 A"   47 A'   17 A"   48 A'   49 A'   50 A'   18 A"                 
  1.475   1.567   1.591   1.723   1.772   1.843   1.867   1.909
 51 A'   52 A'   53 A'   54 A'   19 A"   55 A'   56 A'   57 A'                 
  1.935   1.948   2.139   2.276   2.575   2.602   2.636   2.773
 58 A'   20 A"   59 A'   60 A'   21 A"   61 A'   62 A'   22 A"                 
  3.007   3.082   3.268   3.657   3.717   3.733   3.739   3.768
 63 A'   64 A'   65 A'   66 A'   23 A"   24 A"   67 A'   25 A"                 
  3.795   3.812   3.888   3.924   3.974   4.006   4.125   4.229
 68 A'   69 A'   70 A'   26 A"   27 A"   28 A"   71 A'   72 A'                 
  4.597   4.825   4.917   6.213   6.251   6.276   6.308   6.321
 73 A'   74 A'   75 A'   29 A"   30 A"   31 A"   76 A'   77 A'                 
  6.337   6.436   6.732   6.857  23.486  24.147  66.702  66.710
 78 A'   79 A'   80 A'   81 A'   82 A'   83 A'   84 A'   85 A'                 
 66.751
 86 A'                                                                         

 Beta MOs, Restricted
 -- Occupied --                  
-24.744 -24.744 -24.717 -10.366 -10.283  -1.320  -1.263  -1.254
  1 A'    2 A'    3 A'    4 A'    5 A'    6 A'    7 A'    8 A'                 
 -0.814  -0.671  -0.615  -0.597  -0.555  -0.538  -0.486  -0.484
  9 A'   10 A'   11 A'   12 A'    1 A"   13 A'    2 A"   14 A'                 
 -0.476  -0.457  -0.418  -0.281
  3 A"   15 A'   16 A'    4 A"                                                 
 -- Virtual --                   
 -0.009  -0.005   0.013   0.024   0.055   0.071   0.086   0.096
 17 A'    5 A"   18 A'   19 A'    6 A"   20 A'   21 A'    7 A"                 
  0.100   0.107   0.137   0.161   0.191   0.214   0.228   0.241
 22 A'   23 A'   24 A'   25 A'   26 A'    8 A"   27 A'   28 A'                 
  0.277   0.290   0.297   0.313   0.322   0.331   0.345   0.377
 29 A'    9 A"   30 A'   10 A"   31 A'   32 A'   33 A'   34 A'                 
  0.388   0.407   0.455   0.505   0.544   0.563   0.572   0.683
 35 A'   36 A'   37 A'   11 A"   38 A'   39 A'   12 A"   40 A'                 
  0.726   0.771   0.813   0.915   1.053   1.107   1.208   1.258
 41 A'   42 A'   43 A'   44 A'   13 A"   14 A"   15 A"   45 A'                 
  1.320   1.340   1.366   1.369   1.391   1.401   1.418   1.449
 46 A'   16 A"   47 A'   17 A"   48 A'   49 A'   50 A'   18 A"                 
  1.475   1.567   1.591   1.723   1.772   1.843   1.867   1.909
 51 A'   52 A'   53 A'   54 A'   19 A"   55 A'   56 A'   57 A'                 
  1.935   1.948   2.139   2.276   2.575   2.602   2.636   2.773
 58 A'   20 A"   59 A'   60 A'   21 A"   61 A'   62 A'   22 A"                 
  3.007   3.082   3.268   3.657   3.717   3.733   3.739   3.768
 63 A'   64 A'   65 A'   66 A'   23 A"   24 A"   67 A'   25 A"                 
  3.795   3.812   3.888   3.924   3.974   4.006   4.125   4.229
 68 A'   69 A'   70 A'   26 A"   27 A"   28 A"   71 A'   72 A'                 
  4.597   4.825   4.917   6.213   6.251   6.276   6.308   6.321
 73 A'   74 A'   75 A'   29 A"   30 A"   31 A"   76 A'   77 A'                 
  6.337   6.436   6.732   6.857  23.486  24.147  66.702  66.710
 78 A'   79 A'   80 A'   81 A'   82 A'   83 A'   84 A'   85 A'                 
 66.751
 86 A'                                                                         
 --------------------------------------------------------------

          Ground-State Mulliken Net Atomic Charges

     Atom                 Charge (a.u.)
  ----------------------------------------
      1 F                    -0.132201
      2 F                    -0.118785
      3 H                     0.165517
      4 F                    -0.110379
      5 C                     0.049065
      6 C                     0.146783
  ----------------------------------------
  Sum of atomic charges =    -0.000000

 -----------------------------------------------------------------
                    Cartesian Multipole Moments
 -----------------------------------------------------------------
    Charge (ESU x 10^10)
                -0.0000
    Dipole Moment (Debye)
         X       0.3322      Y      -1.3823      Z       0.0000
       Tot       1.4217
    Quadrupole Moments (Debye-Ang)
        XX     -28.5939     XY      -2.8372     YY     -26.2929
        XZ       0.0000     YZ      -0.0000     ZZ     -26.2297
    Octopole Moments (Debye-Ang^2)
       XXX     -17.4494    XXY      -1.4811    XYY      -1.2179
       YYY       3.6200    XXZ       0.0000    XYZ      -0.0000
       YYZ       0.0000    XZZ      -5.6441    YZZ       2.6577
       ZZZ       0.0000
    Hexadecapole Moments (Debye-Ang^3)
      XXXX    -249.7669   XXXY     -19.4071   XXYY     -56.8150
      XYYY     -15.8379   YYYY    -108.6877   XXXZ       0.0000
      XXYZ      -0.0000   XYYZ       0.0000   YYYZ      -0.0000
      XXZZ     -43.5419   XYZZ      -3.2768   YYZZ     -22.9831
      XZZZ       0.0000   YZZZ      -0.0000   ZZZZ     -22.5869
 -----------------------------------------------------------------
 Calculating analytic gradient of the SCF energy
 Gradient of SCF Energy
            1           2           3           4           5           6
    1  -0.0000162  -0.0000186  -0.0000140  -0.0000125   0.0000707  -0.0000095
    2  -0.0000201  -0.0000020  -0.0000102  -0.0000536   0.0000477   0.0000381
    3  -0.0000000  -0.0000000   0.0000000   0.0000000   0.0000000  -0.0000000
 Max gradient component =       7.072E-05
 RMS gradient           =       2.704E-05
 Gradient time:  CPU 2.57 s  wall 0.77 s
 Geometry Optimization Parameters
   NAtoms,    NIC,     NZ,  NCons,   NDum,   NFix, NCnnct, MaxDiis
        6      27       0       0       0       0       0       0

 Cartesian Hessian Update
 Hessian Updated using BFGS Update


** GEOMETRY OPTIMIZATION IN DELOCALIZED INTERNAL COORDINATES **
   Searching for a Minimum

   Optimization Cycle:  14

                       Coordinates (Angstroms)
     ATOM                X               Y               Z
      1  F         1.9533614431    0.4992083800    0.0000000000
      2  F        -0.7626802311    1.0548138649    0.0000000000
      3  H         1.3921165545   -1.4827947129    0.0000000000
      4  F        -1.2216204959   -1.0857213459    0.0000000000
      5  C         1.0207535281   -0.4698957792    0.0000000000
      6  C        -0.2669536711   -0.1669346482    0.0000000000
   Point Group: cs    Number of degrees of freedom:     9


   Energy is   -376.407025181

 Hessian Updated using BFGS Update

  9 Hessian modes will be used to form the next step
  Hessian Eigenvalues:
     0.116409    0.187831    0.237679    0.280126    0.346139    0.415591
     0.422378    0.435054    0.798333

 Minimum Search - Taking Simple RFO Step
 Searching for Lamda that Minimizes Along All modes
 Value Taken    Lamda =   0.00000000
 Step Taken.  Stepsize is  0.000598

                             Maximum     Tolerance    Cnvgd?
         Gradient           0.000067      0.000300     YES
         Displacement       0.000490      0.001200     YES
         Energy change     -0.000000      0.000001     YES


                       Distance Matrix (Angstroms)
             F (  1)   F (  2)   H (  3)   F (  4)   C (  5)
   F (  2)  2.772288
   H (  3)  2.059935  3.329055
   F (  4)  3.548593  2.189182  2.643726
   C (  5)  1.344961  2.346354  1.078830  2.325399
   C (  6)  2.318091  1.318489  2.117546  1.324975  1.322866

 Final energy is   -376.40702518140142     


 ******************************
 **  OPTIMIZATION CONVERGED  **
 ******************************

                       Coordinates (Angstroms)
     ATOM                X               Y               Z
      1  F         1.9533614431    0.4992083800    0.0000000000
      2  F        -0.7626802311    1.0548138649    0.0000000000
      3  H         1.3921165545   -1.4827947129    0.0000000000
      4  F        -1.2216204959   -1.0857213459    0.0000000000
      5  C         1.0207535281   -0.4698957792    0.0000000000
      6  C        -0.2669536711   -0.1669346482    0.0000000000

Z-matrix Print:
$molecule
0 1
C 
F  1 1.318489
C  1 1.322866 2 125.324245
H  3 1.078830 1 123.373951 2 -180.000000 0
F  1 1.324975 2 111.817874 3 -180.000000 0
F  3 1.344961 1 120.661251 2 -0.000000 0
$end


 --------------------------------------------------------------
             Orbital Energies (a.u.) and Symmetries
 --------------------------------------------------------------

 Alpha MOs, Restricted
 -- Occupied --                  
-24.744 -24.744 -24.717 -10.366 -10.283  -1.320  -1.263  -1.254
  1 A'    2 A'    3 A'    4 A'    5 A'    6 A'    7 A'    8 A'                 
 -0.814  -0.671  -0.615  -0.597  -0.555  -0.538  -0.486  -0.484
  9 A'   10 A'   11 A'   12 A'    1 A"   13 A'    2 A"   14 A'                 
 -0.476  -0.457  -0.418  -0.281
  3 A"   15 A'   16 A'    4 A"                                                 
 -- Virtual --                   
 -0.009  -0.005   0.013   0.024   0.055   0.071   0.086   0.096
 17 A'    5 A"   18 A'   19 A'    6 A"   20 A'   21 A'    7 A"                 
  0.100   0.107   0.137   0.161   0.191   0.214   0.228   0.241
 22 A'   23 A'   24 A'   25 A'   26 A'    8 A"   27 A'   28 A'                 
  0.277   0.290   0.297   0.313   0.322   0.331   0.345   0.377
 29 A'    9 A"   30 A'   10 A"   31 A'   32 A'   33 A'   34 A'                 
  0.388   0.407   0.455   0.505   0.544   0.563   0.572   0.683
 35 A'   36 A'   37 A'   11 A"   38 A'   39 A'   12 A"   40 A'                 
  0.726   0.771   0.813   0.915   1.053   1.107   1.208   1.258
 41 A'   42 A'   43 A'   44 A'   13 A"   14 A"   15 A"   45 A'                 
  1.320   1.340   1.366   1.369   1.391   1.401   1.418   1.449
 46 A'   16 A"   47 A'   17 A"   48 A'   49 A'   50 A'   18 A"                 
  1.475   1.567   1.591   1.723   1.772   1.843   1.867   1.909
 51 A'   52 A'   53 A'   54 A'   19 A"   55 A'   56 A'   57 A'                 
  1.935   1.948   2.139   2.276   2.575   2.602   2.636   2.773
 58 A'   20 A"   59 A'   60 A'   21 A"   61 A'   62 A'   22 A"                 
  3.007   3.082   3.268   3.657   3.717   3.733   3.739   3.768
 63 A'   64 A'   65 A'   66 A'   23 A"   24 A"   67 A'   25 A"                 
  3.795   3.812   3.888   3.924   3.974   4.006   4.125   4.229
 68 A'   69 A'   70 A'   26 A"   27 A"   28 A"   71 A'   72 A'                 
  4.597   4.825   4.917   6.213   6.251   6.276   6.308   6.321
 73 A'   74 A'   75 A'   29 A"   30 A"   31 A"   76 A'   77 A'                 
  6.337   6.436   6.732   6.857  23.486  24.147  66.702  66.710
 78 A'   79 A'   80 A'   81 A'   82 A'   83 A'   84 A'   85 A'                 
 66.751
 86 A'                                                                         

 Beta MOs, Restricted
 -- Occupied --                  
-24.744 -24.744 -24.717 -10.366 -10.283  -1.320  -1.263  -1.254
  1 A'    2 A'    3 A'    4 A'    5 A'    6 A'    7 A'    8 A'                 
 -0.814  -0.671  -0.615  -0.597  -0.555  -0.538  -0.486  -0.484
  9 A'   10 A'   11 A'   12 A'    1 A"   13 A'    2 A"   14 A'                 
 -0.476  -0.457  -0.418  -0.281
  3 A"   15 A'   16 A'    4 A"                                                 
 -- Virtual --                   
 -0.009  -0.005   0.013   0.024   0.055   0.071   0.086   0.096
 17 A'    5 A"   18 A'   19 A'    6 A"   20 A'   21 A'    7 A"                 
  0.100   0.107   0.137   0.161   0.191   0.214   0.228   0.241
 22 A'   23 A'   24 A'   25 A'   26 A'    8 A"   27 A'   28 A'                 
  0.277   0.290   0.297   0.313   0.322   0.331   0.345   0.377
 29 A'    9 A"   30 A'   10 A"   31 A'   32 A'   33 A'   34 A'                 
  0.388   0.407   0.455   0.505   0.544   0.563   0.572   0.683
 35 A'   36 A'   37 A'   11 A"   38 A'   39 A'   12 A"   40 A'                 
  0.726   0.771   0.813   0.915   1.053   1.107   1.208   1.258
 41 A'   42 A'   43 A'   44 A'   13 A"   14 A"   15 A"   45 A'                 
  1.320   1.340   1.366   1.369   1.391   1.401   1.418   1.449
 46 A'   16 A"   47 A'   17 A"   48 A'   49 A'   50 A'   18 A"                 
  1.475   1.567   1.591   1.723   1.772   1.843   1.867   1.909
 51 A'   52 A'   53 A'   54 A'   19 A"   55 A'   56 A'   57 A'                 
  1.935   1.948   2.139   2.276   2.575   2.602   2.636   2.773
 58 A'   20 A"   59 A'   60 A'   21 A"   61 A'   62 A'   22 A"                 
  3.007   3.082   3.268   3.657   3.717   3.733   3.739   3.768
 63 A'   64 A'   65 A'   66 A'   23 A"   24 A"   67 A'   25 A"                 
  3.795   3.812   3.888   3.924   3.974   4.006   4.125   4.229
 68 A'   69 A'   70 A'   26 A"   27 A"   28 A"   71 A'   72 A'                 
  4.597   4.825   4.917   6.213   6.251   6.276   6.308   6.321
 73 A'   74 A'   75 A'   29 A"   30 A"   31 A"   76 A'   77 A'                 
  6.337   6.436   6.732   6.857  23.486  24.147  66.702  66.710
 78 A'   79 A'   80 A'   81 A'   82 A'   83 A'   84 A'   85 A'                 
 66.751
 86 A'                                                                         
 --------------------------------------------------------------

          Ground-State Mulliken Net Atomic Charges

     Atom                 Charge (a.u.)
  ----------------------------------------
      1 F                    -0.132201
      2 F                    -0.118785
      3 H                     0.165517
      4 F                    -0.110379
      5 C                     0.049065
      6 C                     0.146783
  ----------------------------------------
  Sum of atomic charges =    -0.000000

 -----------------------------------------------------------------
                    Cartesian Multipole Moments
 -----------------------------------------------------------------
    Charge (ESU x 10^10)
                -0.0000
    Dipole Moment (Debye)
         X       0.3322      Y      -1.3823      Z       0.0000
       Tot       1.4217
    Quadrupole Moments (Debye-Ang)
        XX     -28.5939     XY      -2.8372     YY     -26.2929
        XZ       0.0000     YZ      -0.0000     ZZ     -26.2297
    Octopole Moments (Debye-Ang^2)
       XXX     -17.4494    XXY      -1.4811    XYY      -1.2179
       YYY       3.6200    XXZ       0.0000    XYZ      -0.0000
       YYZ       0.0000    XZZ      -5.6441    YZZ       2.6577
       ZZZ       0.0000
    Hexadecapole Moments (Debye-Ang^3)
      XXXX    -249.7669   XXXY     -19.4071   XXYY     -56.8150
      XYYY     -15.8379   YYYY    -108.6877   XXXZ       0.0000
      XXYZ      -0.0000   XYYZ       0.0000   YYYZ      -0.0000
      XXZZ     -43.5419   XYZZ      -3.2768   YYZZ     -22.9831
      XZZZ       0.0000   YZZZ      -0.0000   ZZZZ     -22.5869
 -----------------------------------------------------------------
Archival summary:
1\1\TWL01\OPT\ProcedureUnspecified\BasisUnspecified\321\taweetha\TueAug2801:36:122018TueAug2801:36:122018\0\\#,OPT,ProcedureUnspecified,BasisUnspecified,\\0,1\C\F,1,1.31849\C,1,1.32287,2,125.324\H,3,1.07883,1,123.374,2,-180,0\F,1,1.32497,2,111.818,3,-180,0\F,3,1.34496,1,120.661,2,-0,0\\\@

 Total job time:  43.87s(wall), 154.62s(cpu) 
 Tue Aug 28 01:36:12 2018

        *************************************************************
        *                                                           *
        *  Thank you very much for using Q-Chem.  Have a nice day.  *
        *                                                           *
        *************************************************************


 
User input: 2 of 2 
 
Q-Chem Developer Version!
                  Welcome to Q-Chem
     A Quantum Leap Into The Future Of Chemistry


 Q-Chem 5.1, Q-Chem, Inc., Pleasanton, CA (2018)

 Yihan Shao,  Zhengting Gan,  E. Epifanovsky,  A. T. B. Gilbert,  M. Wormit,  
 J. Kussmann,  A. W. Lange,  A. Behn,  Jia Deng,  Xintian Feng,  D. Ghosh,  
 M. Goldey,  P. R. Horn,  L. D. Jacobson,  I. Kaliman,  T. Kus,  A. Landau,  
 Jie Liu,  E. I. Proynov,  R. M. Richard,  R. P. Steele,  E. J. Sundstrom,  
 H. L. Woodcock III,  P. M. Zimmerman,  D. Zuev,  B. Albrecht,  E. Alguire,  
 S. A. Baeppler,  D. Barton,  Z. Benda,  Y. A. Bernard,  E. J. Berquist,  
 K. B. Bravaya,  H. Burton,  D. Casanova,  Chun-Min Chang,  Yunqing Chen,  
 A. Chien,  K. D. Closser,  M. P. Coons,  S. Coriani,  S. Dasgupta,  
 A. L. Dempwolff,  M. Diedenhofen,  Hainam Do,  R. G. Edgar,  Po-Tung Fang,  
 S. Faraji,  S. Fatehi,  Qingguo Feng,  K. D. Fenk,  J. Fosso-Tande,  
 Qinghui Ge,  A. Ghysels,  G. Gidofalvi,  J. Gomes,  J. Gonthier,  A. Gunina,  
 D. Hait,  M. W. D. Hanson-Heine,  P. H. P. Harbach,  A. W. Hauser,  
 J. E. Herr,  E. G. Hohenstein,  Z. C. Holden,  Kerwin Hui,  B. C. Huynh,  
 T.-C. Jagau,  Hyunjun Ji,  B. Kaduk,  K. Khistyaev,  Jaehoon Kim,  
 P. Klunzinger,  K. Koh,  D. Kosenkov,  L. Koulias,  T. Kowalczyk,  
 C. M. Krauter,  A. Kunitsa,  Ka Un Lao,  A. Laurent,  K. V. Lawler,  
 Joonho Lee,  D. Lefrancois,  S. Lehtola,  D. S. Levine,  Yi-Pei Li,  
 You-Sheng Lin,  Fenglai Liu,  E. Livshits,  A. Luenser,  P. Manohar,  
 E. Mansoor,  S. F. Manzer,  Shan-Ping Mao,  Yuezhi Mao,  N. Mardirossian,  
 A. V. Marenich,  T. Markovich,  L. A. Martinez-Martinez,  S. A. Maurer,  
 N. J. Mayhall,  S. C. McKenzie,  J.-M. Mewes,  A. F. Morrison,  
 J. W. Mullinax,  K. Nanda,  T. S. Nguyen-Beck,  R. Olivares-Amaya,  
 J. A. Parkhill,  T. M. Perrine,  F. Plasser,  P. Pokhilko,  S. Prager,  
 A. Prociuk,  E. Ramos,  D. R. Rehn,  F. Rob,  M. Schneider,  N. Sergueev,  
 S. M. Sharada,  S. Sharma,  D. W. Small,  T. Stauch,  T. Stein,  
 Yu-Chuan Su,  A. J. W. Thom,  A. Tkatchenko,  T. Tsuchimochi,  N. M. Tubman,  
 L. Vogt,  M. L. Vidal,  O. Vydrov,  M. A. Watson,  J. Wenzel,  
 M. de Wergifosse,  T. A. Wesolowski,  A. White,  J. Witte,  A. Yamada,  
 Jun Yang,  K. Yao,  S. Yeganeh,  S. R. Yost,  Zhi-Qiang You,  A. Zech,  
 Igor Ying Zhang,  Xing Zhang,  Yan Zhao,  Ying Zhu,  B. R. Brooks,  
 G. K. L. Chan,  C. J. Cramer,  M. S. Gordon,  W. J. Hehre,  A. Klamt,  
 M. W. Schmidt,  C. D. Sherrill,  D. G. Truhlar,  A. Aspuru-Guzik,  R. Baer,  
 A. T. Bell,  N. A. Besley,  Jeng-Da Chai,  A. E. DePrince, III,  
 R. A. DiStasio Jr.,  A. Dreuw,  B. D. Dunietz,  T. R. Furlani,  
 Chao-Ping Hsu,  Yousung Jung,  Jing Kong,  D. S. Lambrecht,  WanZhen Liang,  
 C. Ochsenfeld,  V. A. Rassolov,  L. V. Slipchenko,  J. E. Subotnik,  
 T. Van Voorhis,  J. M. Herbert,  A. I. Krylov,  P. M. W. Gill,  M. Head-Gordon

 Contributors to earlier versions of Q-Chem not listed above: 
 R. D. Adamson,  B. Austin,  J. Baker,  G. J. O. Beran,  K. Brandhorst,  
 S. T. Brown,  E. F. C. Byrd,  A. K. Chakraborty,  C.-L. Cheng,  
 Siu Hung Chien,  D. M. Chipman,  D. L. Crittenden,  H. Dachsel,  
 R. J. Doerksen,  A. D. Dutoi,  L. Fusti-Molnar,  W. A. Goddard III,  
 A. Golubeva-Zadorozhnaya,  S. R. Gwaltney,  G. Hawkins,  A. Heyden,  
 S. Hirata,  G. Kedziora,  F. J. Keil,  C. Kelley,  Jihan Kim,  R. A. King,  
 R. Z. Khaliullin,  P. P. Korambath,  W. Kurlancheek,  A. M. Lee,  M. S. Lee,  
 S. V. Levchenko,  Ching Yeh Lin,  D. Liotard,  R. C. Lochan,  I. Lotan,  
 P. E. Maslen,  N. Nair,  D. P. O'Neill,  D. Neuhauser,  E. Neuscamman,  
 C. M. Oana,  R. Olson,  B. Peters,  R. Peverati,  P. A. Pieniazek,  
 Y. M. Rhee,  J. Ritchie,  M. A. Rohrdanz,  E. Rosta,  N. J. Russ,  
 H. F. Schaefer III,  N. E. Schultz,  N. Shenvi,  A. C. Simmonett,  A. Sodt,  
 D. Stuck,  K. S. Thanthiriwatte,  V. Vanovschi,  Tao Wang,  A. Warshel,  
 C. F. Williams,  Q. Wu,  X. Xu,  W. Zhang

 Please cite Q-Chem as follows:
 Y. Shao et al., Mol. Phys. 113, 184-215 (2015)
 DOI: 10.1080/00268976.2014.952696

 Q-Chem 5.1.1 for Intel X86 EM64T Linux

 Parts of Q-Chem use Armadillo 8.300.2 (Tropical Shenanigans).
 http://arma.sourceforge.net/

 Q-Chem begins on Tue Aug 28 01:36:12 2018  

Host: 
0

     Scratch files written to /scratch/taweetham/qchem10187//
The previous job contains 0 fragments, simply inherited here
Input Ideriv = 2
Curr. Ideriv = -1
Max.  Ideriv = 2

Checking the input file for inconsistencies... 	...done.

--------------------------------------------------------------
User input:
--------------------------------------------------------------

$molecule
read
$end

$rem
   SCF_GUESS 	READ
   JOB_TYPE 	FREQUENCY
   BASIS 	6-311++G**
   EXCHANGE 	B3LYP
   MEM_TOTAL	7500	
$end


--------------------------------------------------------------
 ----------------------------------------------------------------
             Standard Nuclear Orientation (Angstroms)
    I     Atom           X                Y                Z
 ----------------------------------------------------------------
    1      F       1.8856773882     0.0795569907     0.0000000000
    2      F      -0.6198410345     1.2661307411     0.0000000000
    3      H       0.8684744391    -1.7117079941    -0.0000000000
    4      F      -1.5754464065    -0.7034721448    -0.0000000000
    5      C       0.7490730424    -0.6395055627    -0.0000000000
    6      C      -0.4294037030    -0.0385331522    -0.0000000000
 ----------------------------------------------------------------
 Molecular Point Group                 Cs    NOp =  2
 Largest Abelian Subgroup              Cs    NOp =  2
 Nuclear Repulsion Energy =   172.7879614982 hartrees
 There are       20 alpha and       20 beta electrons
 Requested basis set is 6-311++G(d,p)
 There are 35 shells and 117 basis functions

 Total QAlloc Memory Limit   7500 MB
 Mega-Array Size       188 MB
 MEM_STATIC part       192 MB

                       Distance Matrix (Angstroms)
             F (  1)   F (  2)   H (  3)   F (  4)   C (  5)
   F (  2)  2.772288
   H (  3)  2.059935  3.329055
   F (  4)  3.548593  2.189182  2.643726
   C (  5)  1.344961  2.346354  1.078830  2.325399
   C (  6)  2.318091  1.318489  2.117546  1.324975  1.322866

 A cutoff of  1.0D-11 yielded    594 shell pairs
 There are      6772 function pairs (      7357 Cartesian)

 -------------------------------------------------------
 OpenMP Integral Computing Module                       
 Release: version 1.0, May 2013, Q-Chem Inc. Pittsburgh 
 -------------------------------------------------------
 Integral Job Info:
 Integral job number is                      11
 Integral operator is                         1
 short-range coefficients                     0
 long-range coefficients              100000000
 Omega coefficients                           0
 if combine SR and LR in K                    0
 Integral screening is                        0
 Integral computing path is                   2
 max size of driver memory is            800000
 size of driver memory is                593474
 size of scratch memory is              2361544
 max col of scratch BK array               1296
 max len of scratch array in speh3          155
 max len of scratch index in speh4           18
 max int batch size is                      520
 min int batch size is                       52
 fixed nKL is                                52
 max L of basis functions is                  2
 order of int derivative is                   0
 number of shells is                         35
 number of basis is                         122
 number of cartesian basis is               122
 number of contracted shell pairs           594
 number of primitive shell pairs           1854
 maxK2 (contraction) of shell pair           36
 max number of K2 of shell pair               1
 max number of CS2 of shell pair            122
 max number of PS2 of shell pair            426
 mem total for path MDJ                  520694
 -------------------------------------------------------
 Smallest overlap matrix eigenvalue = 1.02E-04
 Guess MOs from SCF MO coefficient file

 -----------------------------------------------------------------------
  General SCF calculation program by
  Eric Jon Sundstrom, Paul Horn, Yuezhi Mao, Dmitri Zuev, Alec White,
  David Stuck, Shaama M.S., Shane Yost, Joonho Lee, David Small,
  Daniel Levine, Susi Lehtola, Hugh Burton, Evgeny Epifanovsky
 -----------------------------------------------------------------------
 Exchange:     0.2000 Hartree-Fock + 0.0800 Slater + 0.7200 B88
 Correlation:  0.1900 VWN1RPA + 0.8100 LYP
 Using SG-1 standard quadrature grid
 using 4 threads for integral computing
 -------------------------------------------------------
 OpenMP Integral computing Module                
 Release: version 2.0, May 2017, Q-Chem Inc. Pleasanton 
 -------------------------------------------------------
 -------------------------------------------------------
 OpenMP BLAS3 based DFT computing Module                
 Release: version 1.0, May 2013, Q-Chem Inc. Pittsburgh 
 -------------------------------------------------------
 A restricted SCF calculation will be
 performed using DIIS
 SCF converges when DIIS error is below 1.0e-08
 ---------------------------------------
  Cycle       Energy         DIIS error
 ---------------------------------------
    1    -376.3012541553      6.66e-03  
    2    -376.4030299021      1.93e-03  
    3    -376.4002712160      2.59e-03  
    4    -376.4068804522      1.57e-04  
    5    -376.4068999050      5.25e-05  
    6    -376.4069029473      2.02e-05  
    7    -376.4069034781      2.32e-06  
    8    -376.4069034836      1.04e-06  
    9    -376.4069034851      1.66e-07  
   10    -376.4069034851      9.94e-08  
   11    -376.4069034851      1.14e-08  
   12    -376.4069034851      8.71e-10  Convergence criterion met
 ---------------------------------------
 SCF time:   CPU 10.13s  wall 3.00s 
 SCF   energy in the final basis set =     -376.4069034851
 Total energy in the final basis set =     -376.4069034851

 --------------------------------------------------------------
             Orbital Energies (a.u.) and Symmetries
 --------------------------------------------------------------

 Alpha MOs, Restricted
 -- Occupied --                  
-24.744 -24.744 -24.717 -10.366 -10.283  -1.320  -1.263  -1.254
  1 A'    2 A'    3 A'    4 A'    5 A'    6 A'    7 A'    8 A'                 
 -0.814  -0.671  -0.615  -0.597  -0.555  -0.538  -0.486  -0.484
  9 A'   10 A'   11 A'   12 A'    1 A"   13 A'    2 A"   14 A'                 
 -0.476  -0.457  -0.418  -0.281
  3 A"   15 A'   16 A'    4 A"                                                 
 -- Virtual --                   
 -0.009  -0.005   0.013   0.024   0.055   0.071   0.086   0.097
 17 A'    5 A"   18 A'   19 A'    6 A"   20 A'   21 A'    7 A"                 
  0.100   0.107   0.137   0.161   0.191   0.214   0.228   0.241
 22 A'   23 A'   24 A'   25 A'   26 A'    8 A"   27 A'   28 A'                 
  0.277   0.290   0.297   0.313   0.322   0.331   0.345   0.377
 29 A'    9 A"   30 A'   10 A"   31 A'   32 A'   33 A'   34 A'                 
  0.388   0.407   0.455   0.505   0.544   0.563   0.572   0.683
 35 A'   36 A'   37 A'   11 A"   38 A'   39 A'   12 A"   40 A'                 
  0.726   0.771   0.813   0.915   1.053   1.107   1.208   1.258
 41 A'   42 A'   43 A'   44 A'   13 A"   14 A"   15 A"   45 A'                 
  1.320   1.340   1.366   1.369   1.391   1.401   1.418   1.449
 46 A'   16 A"   47 A'   17 A"   48 A'   49 A'   50 A'   18 A"                 
  1.475   1.567   1.591   1.723   1.772   1.842   1.867   1.909
 51 A'   52 A'   53 A'   54 A'   19 A"   55 A'   56 A'   57 A'                 
  1.935   1.948   2.138   2.275   2.575   2.602   2.636   2.773
 58 A'   20 A"   59 A'   60 A'   21 A"   61 A'   62 A'   22 A"                 
  3.007   3.082   3.268   3.657   3.717   3.733   3.739   3.767
 63 A'   64 A'   65 A'   66 A'   23 A"   24 A"   67 A'   25 A"                 
  3.795   3.812   3.888   3.923   3.974   4.006   4.125   4.229
 68 A'   69 A'   70 A'   26 A"   27 A"   28 A"   71 A'   72 A'                 
  4.597   4.825   4.917   6.213   6.251   6.276   6.308   6.322
 73 A'   74 A'   75 A'   29 A"   30 A"   31 A"   76 A'   77 A'                 
  6.337   6.436   6.732   6.857  23.486  24.147  66.702  66.711
 78 A'   79 A'   80 A'   81 A'   82 A'   83 A'   84 A'   85 A'                 
 66.751
 86 A'                                                                         

 Beta MOs, Restricted
 -- Occupied --                  
-24.744 -24.744 -24.717 -10.366 -10.283  -1.320  -1.263  -1.254
  1 A'    2 A'    3 A'    4 A'    5 A'    6 A'    7 A'    8 A'                 
 -0.814  -0.671  -0.615  -0.597  -0.555  -0.538  -0.486  -0.484
  9 A'   10 A'   11 A'   12 A'    1 A"   13 A'    2 A"   14 A'                 
 -0.476  -0.457  -0.418  -0.281
  3 A"   15 A'   16 A'    4 A"                                                 
 -- Virtual --                   
 -0.009  -0.005   0.013   0.024   0.055   0.071   0.086   0.097
 17 A'    5 A"   18 A'   19 A'    6 A"   20 A'   21 A'    7 A"                 
  0.100   0.107   0.137   0.161   0.191   0.214   0.228   0.241
 22 A'   23 A'   24 A'   25 A'   26 A'    8 A"   27 A'   28 A'                 
  0.277   0.290   0.297   0.313   0.322   0.331   0.345   0.377
 29 A'    9 A"   30 A'   10 A"   31 A'   32 A'   33 A'   34 A'                 
  0.388   0.407   0.455   0.505   0.544   0.563   0.572   0.683
 35 A'   36 A'   37 A'   11 A"   38 A'   39 A'   12 A"   40 A'                 
  0.726   0.771   0.813   0.915   1.053   1.107   1.208   1.258
 41 A'   42 A'   43 A'   44 A'   13 A"   14 A"   15 A"   45 A'                 
  1.320   1.340   1.366   1.369   1.391   1.401   1.418   1.449
 46 A'   16 A"   47 A'   17 A"   48 A'   49 A'   50 A'   18 A"                 
  1.475   1.567   1.591   1.723   1.772   1.842   1.867   1.909
 51 A'   52 A'   53 A'   54 A'   19 A"   55 A'   56 A'   57 A'                 
  1.935   1.948   2.138   2.275   2.575   2.602   2.636   2.773
 58 A'   20 A"   59 A'   60 A'   21 A"   61 A'   62 A'   22 A"                 
  3.007   3.082   3.268   3.657   3.717   3.733   3.739   3.767
 63 A'   64 A'   65 A'   66 A'   23 A"   24 A"   67 A'   25 A"                 
  3.795   3.812   3.888   3.923   3.974   4.006   4.125   4.229
 68 A'   69 A'   70 A'   26 A"   27 A"   28 A"   71 A'   72 A'                 
  4.597   4.825   4.917   6.213   6.251   6.276   6.308   6.322
 73 A'   74 A'   75 A'   29 A"   30 A"   31 A"   76 A'   77 A'                 
  6.337   6.436   6.732   6.857  23.486  24.147  66.702  66.711
 78 A'   79 A'   80 A'   81 A'   82 A'   83 A'   84 A'   85 A'                 
 66.751
 86 A'                                                                         
 --------------------------------------------------------------

          Ground-State Mulliken Net Atomic Charges

     Atom                 Charge (a.u.)
  ----------------------------------------
      1 F                    -0.132232
      2 F                    -0.118628
      3 H                     0.165518
      4 F                    -0.110362
      5 C                     0.049287
      6 C                     0.146418
  ----------------------------------------
  Sum of atomic charges =    -0.000000

 -----------------------------------------------------------------
                    Cartesian Multipole Moments
 -----------------------------------------------------------------
    Charge (ESU x 10^10)
                -0.0000
    Dipole Moment (Debye)
         X      -0.0068      Y      -1.4217      Z       0.0000
       Tot       1.4218
    Quadrupole Moments (Debye-Ang)
        XX     -29.7745     XY      -1.7978     YY     -25.2806
        XZ      -0.0000     YZ      -0.0000     ZZ     -26.2300
    Octopole Moments (Debye-Ang^2)
       XXX      -5.4907    XXY       1.1019    XYY       2.5730
       YYY      -0.4064    XXZ       0.0000    XYZ      -0.0000
       YYZ       0.0000    XZZ      -1.4291    YZZ       2.3519
       ZZZ       0.0000
    Hexadecapole Moments (Debye-Ang^3)
      XXXX    -252.6984   XXXY       0.1126   XXYY     -56.3508
      XYYY      -0.1394   YYYY    -100.4573   XXXZ       0.0000
      XXYZ      -0.0000   XYYZ       0.0000   YYYZ      -0.0000
      XXZZ     -43.0738   XYZZ       1.2534   YYZZ     -22.2565
      XZZZ       0.0000   YZZZ      -0.0000   ZZZZ     -22.5905
 -----------------------------------------------------------------
 Calculating MO derivatives via CPSCF
 D1JvT checksum  = 136296 11517.5028922311
 D1KAT checksum  = 276264 1098.2203111090
   1         3          18      0.138238    0.041167
   2         3          18      0.014561    0.003884
   3         3          18      0.001262    0.000365
   4         6          15      0.000099    0.000032
   5        19           2      0.000003    0.000002
   6        21           0      0.000000    0.000000    Roots Converged
 Time for AOints: 2.9 s (CPU) 0.7 s (wall)
 ------------------------------------------------------------------------------
                     AOints        : Timing summary (seconds)
 ------------------------------------------------------------------------------
     job step          cpu (% of tot)      sys (% of tot)     wall (% of tot)
 ------------------------------------------------------------------------------
  cpscf_lag         0.1816E+02 (29.6)   0.6000E-05 (60.0)   0.4739E+01 (29.5)
  iterzp            0.4030E+02 (65.6)   0.4000E-05 (40.0)   0.1051E+02 (65.5)
  make_fx           0.0000E+00 ( 0.0)   0.0000E+00 ( 0.0)   0.0000E+00 ( 0.0)
  AOints            0.2877E+01 ( 4.7)   0.0000E+00 ( 0.0)   0.7360E+00 ( 4.6)
 ------------------------------------------------------------------------------
   Grand Totals     0.6140E+02          0.1000E-04          0.1605E+02
 ------------------------------------------------------------------------------
 Calculating analytic Hessian of the SCF energy
 Polarizability Matrix (a.u.)
            1           2           3
    1 -33.8522452   3.2353355   0.0000000
    2   3.2353355 -26.3338462  -0.0000000
    3   0.0000000  -0.0000000 -17.7394402

 Direct stationary perturbation theory relativistic correction:

 rels  =       0.166165458956
 relv  =      -0.688434596232
 rel2e =       0.237329042857
 E_rel =      -0.284940094418

 Hessian of the SCF Energy
            1           2           3           4           5           6
    1   0.3206205   0.1587289   0.0000000   0.0029866   0.0108844  -0.0000000
    2   0.1587289   0.1499524   0.0000000  -0.0006682   0.0148157  -0.0000000
    3   0.0000000   0.0000000   0.0166860  -0.0000000  -0.0000000  -0.0058373
    4   0.0029866  -0.0006682  -0.0000000   0.0848805  -0.0550403   0.0000000
    5   0.0108844   0.0148157  -0.0000000  -0.0550403   0.4348489  -0.0000000
    6  -0.0000000  -0.0000000  -0.0058373   0.0000000  -0.0000000   0.0207244
    7  -0.0060400  -0.0379578   0.0000000  -0.0050919   0.0026916  -0.0000000
    8  -0.0082806  -0.0131426   0.0000000   0.0002213   0.0023545   0.0000000
    9  -0.0000000  -0.0000000   0.0025674   0.0000000   0.0000000   0.0095338
   10  -0.0169122  -0.0029613   0.0000000   0.0057800  -0.0285683  -0.0000000
   11  -0.0024954  -0.0028902  -0.0000000  -0.0468902  -0.0543946   0.0000000
   12   0.0000000   0.0000000   0.0114675  -0.0000000  -0.0000000   0.0056739
   13  -0.2627473  -0.1248273  -0.0000000   0.0055618  -0.0105569   0.0000000
   14  -0.1154032  -0.1468850  -0.0000000   0.0418154  -0.0559752  -0.0000000
   15  -0.0000000  -0.0000000  -0.0271909   0.0000000  -0.0000000   0.0099784
   16  -0.0379077   0.0076857   0.0000000  -0.0941172   0.0805895  -0.0000000
   17  -0.0434341  -0.0018503   0.0000000   0.0605621  -0.3416493   0.0000000
   18   0.0000000   0.0000000   0.0023072  -0.0000000   0.0000000  -0.0400732
            7           8           9          10          11          12
    1  -0.0060400  -0.0082806  -0.0000000  -0.0169122  -0.0024954   0.0000000
    2  -0.0379578  -0.0131426  -0.0000000  -0.0029613  -0.0028902   0.0000000
    3   0.0000000   0.0000000   0.0025674   0.0000000  -0.0000000   0.0114675
    4  -0.0050919   0.0002213   0.0000000   0.0057800  -0.0468902  -0.0000000
    5   0.0026916   0.0023545   0.0000000  -0.0285683  -0.0543946  -0.0000000
    6  -0.0000000   0.0000000   0.0095338  -0.0000000   0.0000000   0.0056739
    7   0.0638683  -0.0373398   0.0000000   0.0009412   0.0000354   0.0000000
    8  -0.0373398   0.3674264  -0.0000000  -0.0001447   0.0005522  -0.0000000
    9   0.0000000  -0.0000000   0.0187183  -0.0000000   0.0000000  -0.0033107
   10   0.0009412  -0.0001447  -0.0000000   0.3464470   0.1511162   0.0000000
   11   0.0000354   0.0005522   0.0000000   0.1511162   0.1609035  -0.0000000
   12   0.0000000  -0.0000000  -0.0033107   0.0000000  -0.0000000   0.0188580
   13  -0.0596390   0.0462950   0.0000000  -0.0316319   0.0051357  -0.0000000
   14   0.0493349  -0.3490556   0.0000000  -0.0281849   0.0127436  -0.0000000
   15  -0.0000000   0.0000000  -0.0273509  -0.0000000   0.0000000   0.0017721
   16   0.0059615  -0.0007511  -0.0000000  -0.3046242  -0.1069018  -0.0000000
   17   0.0232357  -0.0081350  -0.0000000  -0.0912571  -0.1169145   0.0000000
   18  -0.0000000   0.0000000  -0.0001579  -0.0000000   0.0000000  -0.0344608
           13          14          15          16          17          18
    1  -0.2627473  -0.1154032  -0.0000000  -0.0379077  -0.0434341   0.0000000
    2  -0.1248273  -0.1468850  -0.0000000   0.0076857  -0.0018503   0.0000000
    3  -0.0000000  -0.0000000  -0.0271909   0.0000000   0.0000000   0.0023072
    4   0.0055618   0.0418154   0.0000000  -0.0941172   0.0605621  -0.0000000
    5  -0.0105569  -0.0559752  -0.0000000   0.0805895  -0.3416493   0.0000000
    6   0.0000000  -0.0000000   0.0099784  -0.0000000   0.0000000  -0.0400732
    7  -0.0596390   0.0493349  -0.0000000   0.0059615   0.0232357  -0.0000000
    8   0.0462950  -0.3490556   0.0000000  -0.0007511  -0.0081350   0.0000000
    9   0.0000000   0.0000000  -0.0273509  -0.0000000  -0.0000000  -0.0001579
   10  -0.0316319  -0.0281849  -0.0000000  -0.3046242  -0.0912571  -0.0000000
   11   0.0051357   0.0127436   0.0000000  -0.1069018  -0.1169145   0.0000000
   12  -0.0000000  -0.0000000   0.0017721  -0.0000000   0.0000000  -0.0344608
   13   0.8113547  -0.1346047   0.0000000  -0.4628984   0.2185582  -0.0000000
   14  -0.1346047   0.7267727   0.0000000   0.1870424  -0.1876005   0.0000000
   15   0.0000000   0.0000000   0.0884533  -0.0000000   0.0000000  -0.0456620
   16  -0.4628984   0.1870424  -0.0000000   0.8935860  -0.1676648   0.0000000
   17   0.2185582  -0.1876005   0.0000000  -0.1676648   0.6561497  -0.0000000
   18  -0.0000000   0.0000000  -0.0456620   0.0000000  -0.0000000   0.1180467
 Gradient time:  CPU 87.08 s  wall 22.94 s
 **********************************************************************
 **                                                                  **
 **                       VIBRATIONAL ANALYSIS                       **
 **                       --------------------                       **
 **                                                                  **
 **        VIBRATIONAL FREQUENCIES (CM**-1) AND NORMAL MODES         **
 **     FORCE CONSTANTS (mDYN/ANGSTROM) AND REDUCED MASSES (AMU)     **
 **                  INFRARED INTENSITIES (KM/MOL)                   **
 **                                                                  **
 **********************************************************************


 Mode:                 1                      2                      3
 Frequency:       232.75                 297.90                 482.03
 Force Cnst:      0.4405                 0.3476                 1.8552
 Red. Mass:      13.8022                 6.6477                13.5518
 IR Active:          YES                    YES                    YES
 IR Intens:        4.830                  5.111                  2.272
 Raman Active:       YES                    YES                    YES
               X      Y      Z        X      Y      Z        X      Y      Z
 F         -0.342  0.411  0.000   -0.000  0.000 -0.291    0.367  0.072 -0.000
 F          0.509 -0.205 -0.000    0.000 -0.000  0.082   -0.279 -0.337 -0.000
 H          0.470 -0.146 -0.000    0.000 -0.000  0.766    0.500  0.015 -0.000
 F         -0.201  0.106  0.000    0.000  0.000 -0.256   -0.330  0.417 -0.000
 C          0.020 -0.202 -0.000   -0.000 -0.000  0.461    0.280 -0.009 -0.000
 C         -0.005 -0.279 -0.000    0.000 -0.000  0.210    0.061 -0.232  0.000
 TransDip  -0.010 -0.070 -0.000   -0.000 -0.000  0.072    0.028 -0.039  0.000

 Mode:                 4                      5                      6
 Frequency:       571.86                 620.34                 780.54
 Force Cnst:      1.2932                 3.1778                 0.4682
 Red. Mass:       6.7117                14.0159                 1.3043
 IR Active:          YES                    YES                    YES
 IR Intens:        0.005                  3.377                 37.839
 Raman Active:       YES                    YES                    YES
               X      Y      Z        X      Y      Z        X      Y      Z
 F          0.000 -0.000  0.026   -0.375 -0.001  0.000   -0.000 -0.000  0.016
 F          0.000  0.000 -0.162   -0.290 -0.102 -0.000   -0.000 -0.000  0.014
 H         -0.000  0.000 -0.710    0.001 -0.413 -0.000   -0.000 -0.000  0.987
 F         -0.000 -0.000 -0.100    0.436  0.360 -0.000    0.000  0.000 -0.012
 C         -0.000  0.000 -0.210    0.036 -0.405 -0.000    0.000 -0.000 -0.155
 C         -0.000  0.000  0.644    0.328  0.033  0.000   -0.000  0.000  0.043
 TransDip  -0.000  0.000  0.002    0.035 -0.047 -0.000    0.000  0.000  0.197

 Mode:                 7                      8                      9
 Frequency:       932.28                1159.40                1251.14
 Force Cnst:      3.5763                 3.6046                 3.1590
 Red. Mass:       6.9837                 4.5513                 3.4252
 IR Active:          YES                    YES                    YES
 IR Intens:       65.900                190.571                230.495
 Raman Active:       YES                    YES                    YES
               X      Y      Z        X      Y      Z        X      Y      Z
 F          0.040  0.065 -0.000   -0.218 -0.177 -0.000   -0.056  0.011  0.000
 F         -0.092  0.369  0.000   -0.011  0.051  0.000    0.000 -0.080 -0.000
 H          0.652 -0.392 -0.000    0.781  0.348  0.000   -0.890 -0.116 -0.000
 F         -0.173 -0.108 -0.000   -0.054 -0.002 -0.000   -0.156 -0.080  0.000
 C          0.196 -0.419  0.000    0.286  0.284  0.000    0.128  0.004 -0.000
 C          0.105 -0.065 -0.000    0.097 -0.111 -0.000    0.283  0.239  0.000
 TransDip   0.168 -0.199 -0.000    0.442  0.005  0.000    0.386  0.296 -0.000

 Mode:                10                     11                     12
 Frequency:      1352.92                1824.02                3253.27
 Force Cnst:      2.0733                18.4620                 6.8279
 Red. Mass:       1.9225                 9.4183                 1.0950
 IR Active:          YES                    YES                    YES
 IR Intens:      109.874                 83.667                 10.722
 Raman Active:       YES                    YES                    YES
               X      Y      Z        X      Y      Z        X      Y      Z
 F          0.007 -0.017  0.000    0.056  0.019  0.000   -0.000  0.000  0.000
 F          0.009 -0.083 -0.000   -0.033  0.080 -0.000   -0.000  0.001 -0.000
 H          0.957  0.084 -0.000    0.338  0.362  0.000   -0.124  0.988 -0.000
 F         -0.026 -0.027  0.000   -0.070 -0.018 -0.000    0.000 -0.000  0.000
 C         -0.086 -0.048 -0.000   -0.536  0.147 -0.000    0.017 -0.087  0.000
 C          0.021  0.242  0.000    0.581 -0.304  0.000   -0.007  0.002 -0.000
 TransDip  -0.002  0.336 -0.000    0.189 -0.224  0.000   -0.103  0.018  0.000

 STANDARD THERMODYNAMIC QUANTITIES AT   298.15 K  AND     1.00 ATM

   This Molecule has  0 Imaginary Frequencies
   Zero point vibrational energy:       18.239 kcal/mol

   Atom    1 Element F  Has Mass   18.99840
   Atom    2 Element F  Has Mass   18.99840
   Atom    3 Element H  Has Mass    1.00783
   Atom    4 Element F  Has Mass   18.99840
   Atom    5 Element C  Has Mass   12.00000
   Atom    6 Element C  Has Mass   12.00000
   Molecular Mass:    82.003030 amu
   Principal axes and moments of inertia in amu*Bohr^2:
                             1           2           3
    Eigenvalues --      170.49318   470.46687   640.96005
          X               0.99972    -0.02359     0.00000
          Y               0.02359     0.99972    -0.00000
          Z               0.00000     0.00000     1.00000
   Rotational Symmetry Number is   1
   The Molecule is an Asymmetric Top
   Translational Enthalpy:        0.889 kcal/mol
   Rotational Enthalpy:           0.889 kcal/mol
   Vibrational Enthalpy:         19.289 kcal/mol
   gas constant (RT):             0.592 kcal/mol
   Translational Entropy:        39.126  cal/mol.K
   Rotational Entropy:           25.444  cal/mol.K
   Vibrational Entropy:           5.361  cal/mol.K

   Total Enthalpy:               21.659 kcal/mol
   Total Entropy:                69.932  cal/mol.K

 ======================================================================

 STANDARD THERMODYNAMIC QUANTITIES FOR ANHARMONIC VIBRATION -- TOSH

   Zero point vibrational energy: ************ kcal/mol

   Vibrational Enthalpy:       Infinity kcal/mol
   Vibrational Entropy:             NaN  cal/mol.K

   Total Enthalpy:             Infinity kcal/mol
   Total Entropy:                   NaN  cal/mol.K

 ======================================================================

 STANDARD THERMODYNAMIC QUANTITIES FOR ANHARMONIC VIBRATION -- VPT2

   Zero point vibrational energy: ************ kcal/mol

   Vibrational Enthalpy:       Infinity kcal/mol
   Vibrational Entropy:             NaN  cal/mol.K

   Total Enthalpy:             Infinity kcal/mol
   Total Entropy:                   NaN  cal/mol.K

 ======================================================================

Archival summary:
1\1\TWL01\FREQ\ProcedureUnspecified\BasisUnspecified\321\taweetha\TueAug2801:36:382018TueAug2801:36:382018\0\\#,FREQ,ProcedureUnspecified,BasisUnspecified,\\0,1\C\F,1,1.31849\C,1,1.32287,2,125.324\H,3,1.07883,1,123.374,2,-180,0\F,1,1.32497,2,111.818,3,-180,0\F,3,1.34496,1,120.661,2,0,0\\\@

 Total job time:  25.79s(wall), 97.29s(cpu) 
 Tue Aug 28 01:36:38 2018

        *************************************************************
        *                                                           *
        *  Thank you very much for using Q-Chem.  Have a nice day.  *
        *                                                           *
        *************************************************************
