# Supplementary material for: Geometric and energetic data from ab initio calculations of haloethene, haloimine, halomethylenephosphine, haloiminophosphine, halodiazene, halodiphosphene and halocyclopropane
Source: Data Brief. 2019 Nov 2;27:104738. doi: 10.1016/j.dib.2019.104738 (PMC6861602; doi:10.1016/j.dib.2019.104738)
Supplement: Multimedia component 2 [file mmc2.zip › CC/B3LYP/FHCCFI.out]

Q-Chem Developer Version!
                  Welcome to Q-Chem
     A Quantum Leap Into The Future Of Chemistry


 Q-Chem 5.1, Q-Chem, Inc., Pleasanton, CA (2018)

 Yihan Shao,  Zhengting Gan,  E. Epifanovsky,  A. T. B. Gilbert,  M. Wormit,  
 J. Kussmann,  A. W. Lange,  A. Behn,  Jia Deng,  Xintian Feng,  D. Ghosh,  
 M. Goldey,  P. R. Horn,  L. D. Jacobson,  I. Kaliman,  T. Kus,  A. Landau,  
 Jie Liu,  E. I. Proynov,  R. M. Richard,  R. P. Steele,  E. J. Sundstrom,  
 H. L. Woodcock III,  P. M. Zimmerman,  D. Zuev,  B. Albrecht,  E. Alguire,  
 S. A. Baeppler,  D. Barton,  Z. Benda,  Y. A. Bernard,  E. J. Berquist,  
 K. B. Bravaya,  H. Burton,  D. Casanova,  Chun-Min Chang,  Yunqing Chen,  
 A. Chien,  K. D. Closser,  M. P. Coons,  S. Coriani,  S. Dasgupta,  
 A. L. Dempwolff,  M. Diedenhofen,  Hainam Do,  R. G. Edgar,  Po-Tung Fang,  
 S. Faraji,  S. Fatehi,  Qingguo Feng,  K. D. Fenk,  J. Fosso-Tande,  
 Qinghui Ge,  A. Ghysels,  G. Gidofalvi,  J. Gomes,  J. Gonthier,  A. Gunina,  
 D. Hait,  M. W. D. Hanson-Heine,  P. H. P. Harbach,  A. W. Hauser,  
 J. E. Herr,  E. G. Hohenstein,  Z. C. Holden,  Kerwin Hui,  B. C. Huynh,  
 T.-C. Jagau,  Hyunjun Ji,  B. Kaduk,  K. Khistyaev,  Jaehoon Kim,  
 P. Klunzinger,  K. Koh,  D. Kosenkov,  L. Koulias,  T. Kowalczyk,  
 C. M. Krauter,  A. Kunitsa,  Ka Un Lao,  A. Laurent,  K. V. Lawler,  
 Joonho Lee,  D. Lefrancois,  S. Lehtola,  D. S. Levine,  Yi-Pei Li,  
 You-Sheng Lin,  Fenglai Liu,  E. Livshits,  A. Luenser,  P. Manohar,  
 E. Mansoor,  S. F. Manzer,  Shan-Ping Mao,  Yuezhi Mao,  N. Mardirossian,  
 A. V. Marenich,  T. Markovich,  L. A. Martinez-Martinez,  S. A. Maurer,  
 N. J. Mayhall,  S. C. McKenzie,  J.-M. Mewes,  A. F. Morrison,  
 J. W. Mullinax,  K. Nanda,  T. S. Nguyen-Beck,  R. Olivares-Amaya,  
 J. A. Parkhill,  T. M. Perrine,  F. Plasser,  P. Pokhilko,  S. Prager,  
 A. Prociuk,  E. Ramos,  D. R. Rehn,  F. Rob,  M. Schneider,  N. Sergueev,  
 S. M. Sharada,  S. Sharma,  D. W. Small,  T. Stauch,  T. Stein,  
 Yu-Chuan Su,  A. J. W. Thom,  A. Tkatchenko,  T. Tsuchimochi,  N. M. Tubman,  
 L. Vogt,  M. L. Vidal,  O. Vydrov,  M. A. Watson,  J. Wenzel,  
 M. de Wergifosse,  T. A. Wesolowski,  A. White,  J. Witte,  A. Yamada,  
 Jun Yang,  K. Yao,  S. Yeganeh,  S. R. Yost,  Zhi-Qiang You,  A. Zech,  
 Igor Ying Zhang,  Xing Zhang,  Yan Zhao,  Ying Zhu,  B. R. Brooks,  
 G. K. L. Chan,  C. J. Cramer,  M. S. Gordon,  W. J. Hehre,  A. Klamt,  
 M. W. Schmidt,  C. D. Sherrill,  D. G. Truhlar,  A. Aspuru-Guzik,  R. Baer,  
 A. T. Bell,  N. A. Besley,  Jeng-Da Chai,  A. E. DePrince, III,  
 R. A. DiStasio Jr.,  A. Dreuw,  B. D. Dunietz,  T. R. Furlani,  
 Chao-Ping Hsu,  Yousung Jung,  Jing Kong,  D. S. Lambrecht,  WanZhen Liang,  
 C. Ochsenfeld,  V. A. Rassolov,  L. V. Slipchenko,  J. E. Subotnik,  
 T. Van Voorhis,  J. M. Herbert,  A. I. Krylov,  P. M. W. Gill,  M. Head-Gordon

 Contributors to earlier versions of Q-Chem not listed above: 
 R. D. Adamson,  B. Austin,  J. Baker,  G. J. O. Beran,  K. Brandhorst,  
 S. T. Brown,  E. F. C. Byrd,  A. K. Chakraborty,  C.-L. Cheng,  
 Siu Hung Chien,  D. M. Chipman,  D. L. Crittenden,  H. Dachsel,  
 R. J. Doerksen,  A. D. Dutoi,  L. Fusti-Molnar,  W. A. Goddard III,  
 A. Golubeva-Zadorozhnaya,  S. R. Gwaltney,  G. Hawkins,  A. Heyden,  
 S. Hirata,  G. Kedziora,  F. J. Keil,  C. Kelley,  Jihan Kim,  R. A. King,  
 R. Z. Khaliullin,  P. P. Korambath,  W. Kurlancheek,  A. M. Lee,  M. S. Lee,  
 S. V. Levchenko,  Ching Yeh Lin,  D. Liotard,  R. C. Lochan,  I. Lotan,  
 P. E. Maslen,  N. Nair,  D. P. O'Neill,  D. Neuhauser,  E. Neuscamman,  
 C. M. Oana,  R. Olson,  B. Peters,  R. Peverati,  P. A. Pieniazek,  
 Y. M. Rhee,  J. Ritchie,  M. A. Rohrdanz,  E. Rosta,  N. J. Russ,  
 H. F. Schaefer III,  N. E. Schultz,  N. Shenvi,  A. C. Simmonett,  A. Sodt,  
 D. Stuck,  K. S. Thanthiriwatte,  V. Vanovschi,  Tao Wang,  A. Warshel,  
 C. F. Williams,  Q. Wu,  X. Xu,  W. Zhang

 Please cite Q-Chem as follows:
 Y. Shao et al., Mol. Phys. 113, 184-215 (2015)
 DOI: 10.1080/00268976.2014.952696

 Q-Chem 5.1.1 for Intel X86 EM64T Linux

 Parts of Q-Chem use Armadillo 8.300.2 (Tropical Shenanigans).
 http://arma.sourceforge.net/

 Q-Chem begins on Tue Aug 28 01:36:38 2018  

Host: 
0

     Scratch files written to /scratch/taweetham/qchem10241//
Input Ideriv = 2
Curr. Ideriv = -1
Max.  Ideriv = 2

Checking the input file for inconsistencies... 	...done.

--------------------------------------------------------------
User input:
--------------------------------------------------------------
inp/FFHI.inp
$molecule
0	1
F	-2.0	1.0	0.0
F	2.0	1.0	0.0
H	-2.0	-1.0	0.0
I	2.0	-1.0	0.0
C	-1.0	0.0	0.0
C	1.0	0.0	0.0
$end
$rem
   JOB_TYPE		OPTIMIZATION
   BASIS		6-311++G**
   EXCHANGE		B3LYP
$end

--------------------------------------------------------------
 ----------------------------------------------------------------
             Standard Nuclear Orientation (Angstroms)
    I     Atom           X                Y                Z
 ----------------------------------------------------------------
    1      F       3.5388817828     0.0489165112    -0.0000000000
    2      F      -0.1427551382     1.6127418154    -0.0000000000
    3      H       2.7569691307    -1.7919019493     0.0000000000
    4      I      -0.9246677903    -0.2280766450     0.0000000000
    5      C       2.2275162265    -0.4805363930     0.0000000000
    6      C       0.3866977660     0.3013762591    -0.0000000000
 ----------------------------------------------------------------
 Molecular Point Group                 Cs    NOp =  2
 Largest Abelian Subgroup              Cs    NOp =  2
 Nuclear Repulsion Energy =   447.2888515002 hartrees
 There are       42 alpha and       42 beta electrons
 Requested basis set is 6-311++G(d,p)
 There are 53 shells and 157 basis functions

 Total QAlloc Memory Limit   2000 MB
 Mega-Array Size       188 MB
 MEM_STATIC part       192 MB
 A cutoff of  1.0D-11 yielded   1223 shell pairs
 There are     11073 function pairs (     12384 Cartesian)

 -------------------------------------------------------
 OpenMP Integral Computing Module                       
 Release: version 1.0, May 2013, Q-Chem Inc. Pittsburgh 
 -------------------------------------------------------
 Integral Job Info:
 Integral job number is                      11
 Integral operator is                         1
 short-range coefficients                     0
 long-range coefficients              100000000
 Omega coefficients                           0
 if combine SR and LR in K                    0
 Integral screening is                        0
 Integral computing path is                   2
 max size of driver memory is            800000
 size of driver memory is                593474
 size of scratch memory is             11861008
 max col of scratch BK array               1296
 max len of scratch array in speh3          155
 max len of scratch index in speh4           18
 max int batch size is                      520
 min int batch size is                       52
 fixed nKL is                                52
 max L of basis functions is                  2
 order of int derivative is                   0
 number of shells is                         53
 number of basis is                         166
 number of cartesian basis is               166
 number of contracted shell pairs          1223
 number of primitive shell pairs           2837
 maxK2 (contraction) of shell pair           36
 max number of K2 of shell pair               1
 max number of CS2 of shell pair            131
 max number of PS2 of shell pair            270
 mem total for path MDJ                  524254
 -------------------------------------------------------
 Smallest overlap matrix eigenvalue = 4.91E-04

 Scale SEOQF with 1.000000e-01/1.000000e-01/1.000000e-01

 Standard Electronic Orientation quadrupole field applied
 Nucleus-field energy     =     0.0000000093 hartrees
 Guess from superposition of atomic densities
 Warning:  Energy on first SCF cycle will be non-variational
 SAD guess density has 84.000000 electrons

 -----------------------------------------------------------------------
  General SCF calculation program by
  Eric Jon Sundstrom, Paul Horn, Yuezhi Mao, Dmitri Zuev, Alec White,
  David Stuck, Shaama M.S., Shane Yost, Joonho Lee, David Small,
  Daniel Levine, Susi Lehtola, Hugh Burton, Evgeny Epifanovsky
 -----------------------------------------------------------------------
 Exchange:     0.2000 Hartree-Fock + 0.0800 Slater + 0.7200 B88
 Correlation:  0.1900 VWN1RPA + 0.8100 LYP
 Using SG-1 standard quadrature grid
 using 4 threads for integral computing
 -------------------------------------------------------
 OpenMP Integral computing Module                
 Release: version 2.0, May 2017, Q-Chem Inc. Pleasanton 
 -------------------------------------------------------
 -------------------------------------------------------
 OpenMP BLAS3 based DFT computing Module                
 Release: version 1.0, May 2013, Q-Chem Inc. Pittsburgh 
 -------------------------------------------------------
 A restricted SCF calculation will be
 performed using DIIS
 SCF converges when DIIS error is below 1.0e-08
 ---------------------------------------
  Cycle       Energy         DIIS error
 ---------------------------------------
    1   -7197.3142578508      7.71e-02  
    2   -7195.2027179467      5.43e-03  
    3   -7194.6794351420      1.29e-02  
    4   -7195.1558957894      5.48e-03  
    5   -7195.2739080624      1.19e-03  
    6   -7195.2785407369      5.15e-04  
    7   -7195.2793818952      1.93e-04  
    8   -7195.2794340233      8.00e-05  
    9   -7195.2794574612      3.02e-05  
   10   -7195.2794598534      1.52e-05  
   11   -7195.2794606091      6.62e-06  
   12   -7195.2794607666      1.68e-06  
   13   -7195.2794607783      1.71e-07  
   14   -7195.2794607784      4.35e-08  
   15   -7195.2794607784      1.30e-08  
   16   -7195.2794607784      2.40e-09  Convergence criterion met
 ---------------------------------------
 SCF time:   CPU 27.41s  wall 7.00s 
 SCF   energy in the final basis set =    -7195.2794607784
 Total energy in the final basis set =    -7195.2794607784

 --------------------------------------------------------------
             Orbital Energies (a.u.) and Symmetries
 --------------------------------------------------------------

 Alpha MOs, Restricted
 -- Occupied --                  
******* -176.35 -165.75 -165.75 -165.75  -35.85  -31.34  -31.34
  1 A'    2 A'    1 A"    3 A'    4 A'    5 A'    6 A'    2 A"                 
-31.337 -24.727 -24.709 -22.989 -22.988 -22.988 -22.988 -22.988
  7 A'    8 A'    9 A'   10 A'    3 A"    4 A"   11 A'   12 A'                 
-10.336 -10.336  -6.415  -4.833  -4.813  -4.811  -2.122  -2.095
 13 A'   14 A'   15 A'   16 A'    5 A"   17 A'   18 A'   19 A'                 
 -2.095  -2.077  -2.077  -1.300  -1.222  -0.890  -0.654  -0.616
  6 A"   20 A'    7 A"   21 A'   22 A'   23 A'   24 A'   25 A'                 
 -0.564  -0.544  -0.487  -0.483  -0.462  -0.442  -0.384  -0.353
 26 A'    8 A"   27 A'   28 A'    9 A"   29 A'   10 A"   30 A'                 
 -0.266  -0.199
 31 A'   11 A"                                                                 
 -- Virtual --                   
 -0.113  -0.110  -0.021   0.010   0.013   0.050   0.058   0.059
 32 A'   12 A"   33 A'   34 A'   35 A'   36 A'   13 A"   37 A'                 
  0.075   0.087   0.088   0.109   0.135   0.138   0.179   0.195
 38 A'   14 A"   39 A'   40 A'   41 A'   42 A'   43 A'   15 A"                 
  0.214   0.255   0.264   0.289   0.295   0.301   0.314   0.358
 44 A'   45 A'   16 A"   17 A"   46 A'   47 A'   48 A'   49 A'                 
  0.372   0.393   0.398   0.417   0.443   0.466   0.483   0.490
 50 A'   51 A'   18 A"   52 A'   53 A'   19 A"   54 A'   20 A"                 
  0.529   0.570   0.616   0.650   0.680   0.748   0.769   0.866
 55 A'   21 A"   56 A'   57 A'   58 A'   59 A'   60 A'   61 A'                 
  0.942   1.091   1.164   1.224   1.238   1.279   1.286   1.288
 62 A'   22 A"   23 A"   63 A'   24 A"   64 A'   65 A'   25 A"                 
  1.327   1.370   1.373   1.397   1.426   1.432   1.467   1.495
 66 A'   26 A"   67 A'   68 A'   69 A'   27 A"   70 A'   28 A"                 
  1.529   1.578   1.640   1.650   1.781   1.846   1.888   1.943
 71 A'   72 A'   29 A"   73 A'   74 A'   75 A'   76 A'   77 A'                 
  2.116   2.548   2.569   2.638   2.670   2.868   2.926   3.191
 78 A'   30 A"   79 A'   31 A"   80 A'   81 A'   82 A'   83 A'                 
  3.691   3.717   3.765   3.768   3.793   3.841   3.912   3.947
 32 A"   84 A'   33 A"   85 A'   86 A'   34 A"   35 A"   36 A"                 
  3.966   4.012   4.043   4.220   4.412   4.578   4.632   4.728
 87 A'   88 A'   37 A"   89 A'   90 A'   91 A'   92 A'   93 A'                 
  5.974   6.039   6.173   6.234   6.279   6.308   6.366   6.412
 38 A"   94 A'   95 A'   39 A"   40 A"   96 A'   97 A'   98 A'                 
  6.493  23.314  23.499  27.924  28.315  28.345  28.405  28.497
 99 A'  100 A'  101 A'  102 A'   41 A"  103 A'  104 A'   42 A"                 
 28.535  28.539  28.642  28.907  66.719  66.734 127.866 127.901
105 A'   43 A"  106 A'  107 A'  108 A'  109 A'   44 A"  110 A'                 
127.989 151.7241901.902
111 A'  112 A'  113 A'                                                         

 Beta MOs, Restricted
 -- Occupied --                  
******* -176.35 -165.75 -165.75 -165.75  -35.85  -31.34  -31.34
  1 A'    2 A'    1 A"    3 A'    4 A'    5 A'    6 A'    2 A"                 
-31.337 -24.727 -24.709 -22.989 -22.988 -22.988 -22.988 -22.988
  7 A'    8 A'    9 A'   10 A'    3 A"    4 A"   11 A'   12 A'                 
-10.336 -10.336  -6.415  -4.833  -4.813  -4.811  -2.122  -2.095
 13 A'   14 A'   15 A'   16 A'    5 A"   17 A'   18 A'   19 A'                 
 -2.095  -2.077  -2.077  -1.300  -1.222  -0.890  -0.654  -0.616
  6 A"   20 A'    7 A"   21 A'   22 A'   23 A'   24 A'   25 A'                 
 -0.564  -0.544  -0.487  -0.483  -0.462  -0.442  -0.384  -0.353
 26 A'    8 A"   27 A'   28 A'    9 A"   29 A'   10 A"   30 A'                 
 -0.266  -0.199
 31 A'   11 A"                                                                 
 -- Virtual --                   
 -0.113  -0.110  -0.021   0.010   0.013   0.050   0.058   0.059
 32 A'   12 A"   33 A'   34 A'   35 A'   36 A'   13 A"   37 A'                 
  0.075   0.087   0.088   0.109   0.135   0.138   0.179   0.195
 38 A'   14 A"   39 A'   40 A'   41 A'   42 A'   43 A'   15 A"                 
  0.214   0.255   0.264   0.289   0.295   0.301   0.314   0.358
 44 A'   45 A'   16 A"   17 A"   46 A'   47 A'   48 A'   49 A'                 
  0.372   0.393   0.398   0.417   0.443   0.466   0.483   0.490
 50 A'   51 A'   18 A"   52 A'   53 A'   19 A"   54 A'   20 A"                 
  0.529   0.570   0.616   0.650   0.680   0.748   0.769   0.866
 55 A'   21 A"   56 A'   57 A'   58 A'   59 A'   60 A'   61 A'                 
  0.942   1.091   1.164   1.224   1.238   1.279   1.286   1.288
 62 A'   22 A"   23 A"   63 A'   24 A"   64 A'   65 A'   25 A"                 
  1.327   1.370   1.373   1.397   1.426   1.432   1.467   1.495
 66 A'   26 A"   67 A'   68 A'   69 A'   27 A"   70 A'   28 A"                 
  1.529   1.578   1.640   1.650   1.781   1.846   1.888   1.943
 71 A'   72 A'   29 A"   73 A'   74 A'   75 A'   76 A'   77 A'                 
  2.116   2.548   2.569   2.638   2.670   2.868   2.926   3.191
 78 A'   30 A"   79 A'   31 A"   80 A'   81 A'   82 A'   83 A'                 
  3.691   3.717   3.765   3.768   3.793   3.841   3.912   3.947
 32 A"   84 A'   33 A"   85 A'   86 A'   34 A"   35 A"   36 A"                 
  3.966   4.012   4.043   4.220   4.412   4.578   4.632   4.728
 87 A'   88 A'   37 A"   89 A'   90 A'   91 A'   92 A'   93 A'                 
  5.974   6.039   6.173   6.234   6.279   6.308   6.366   6.412
 38 A"   94 A'   95 A'   39 A"   40 A"   96 A'   97 A'   98 A'                 
  6.493  23.314  23.499  27.924  28.315  28.345  28.405  28.497
 99 A'  100 A'  101 A'  102 A'   41 A"  103 A'  104 A'   42 A"                 
 28.535  28.539  28.642  28.907  66.719  66.734 127.866 127.901
105 A'   43 A"  106 A'  107 A'  108 A'  109 A'   44 A"  110 A'                 
127.989 151.7241901.902
111 A'  112 A'  113 A'                                                         
 --------------------------------------------------------------

          Ground-State Mulliken Net Atomic Charges

     Atom                 Charge (a.u.)
  ----------------------------------------
      1 F                    -0.084354
      2 F                     0.012528
      3 H                     0.174573
      4 I                     0.620717
      5 C                    -0.173531
      6 C                    -0.549933
  ----------------------------------------
  Sum of atomic charges =     0.000000

 -----------------------------------------------------------------
                    Cartesian Multipole Moments
 -----------------------------------------------------------------
    Charge (ESU x 10^10)
                 0.0000
    Dipole Moment (Debye)
         X      -1.7545      Y      -1.3670      Z      -0.0000
       Tot       2.2242
    Quadrupole Moments (Debye-Ang)
        XX     -52.9628     XY      -3.6608     YY     -50.1937
        XZ      -0.0000     YZ       0.0000     ZZ     -50.4617
    Octopole Moments (Debye-Ang^2)
       XXX     -49.6610    XXY     -11.8347    XYY      -1.5609
       YYY      -3.6325    XXZ      -0.0000    XYZ       0.0000
       YYZ      -0.0000    XZZ     -12.4790    YZZ       2.1764
       ZZZ      -0.0000
    Hexadecapole Moments (Debye-Ang^3)
      XXXX    -858.7233   XXXY     -23.6298   XXYY    -137.6733
      XYYY      -4.2608   YYYY    -174.8735   XXXZ      -0.0000
      XXYZ       0.0000   XYYZ      -0.0000   YYYZ       0.0000
      XXZZ    -148.9746   XYZZ       5.9891   YYZZ     -40.0611
      XZZZ      -0.0000   YZZZ       0.0000   ZZZZ     -60.7190
 -----------------------------------------------------------------
 Calculating analytic gradient of the SCF energy
 Gradient of SCF Energy
            1           2           3           4           5           6
    1   0.0484206  -0.1164348   0.0632968   1.1127979   0.0064967  -1.1145772
    2  -0.0213752  -0.1907421  -0.0696662   0.6206348   0.0309175  -0.3697688
    3   0.0000000   0.0000000   0.0000000  -0.0000000  -0.0000000   0.0000000
 Max gradient component =       1.115E+00
 RMS gradient           =       4.127E-01
 Gradient time:  CPU 6.19 s  wall 1.66 s
 Geometry Optimization Parameters
   NAtoms,    NIC,     NZ,  NCons,   NDum,   NFix, NCnnct, MaxDiis
        6      32       0       0       0       0       0       0


** GEOMETRY OPTIMIZATION IN DELOCALIZED INTERNAL COORDINATES **
   Searching for a Minimum

   Optimization Cycle:   1

                       Coordinates (Angstroms)
     ATOM                X               Y               Z
      1  F         3.5388817828    0.0489165112    0.0000000000
      2  F        -0.1427551382    1.6127418154    0.0000000000
      3  H         2.7569691307   -1.7919019493    0.0000000000
      4  I        -0.9246677903   -0.2280766450    0.0000000000
      5  C         2.2275162265   -0.4805363930    0.0000000000
      6  C         0.3866977660    0.3013762591    0.0000000000
   Point Group: cs    Number of degrees of freedom:     9


   Energy is  -7195.279460778


 Attempting to Generate Delocalized Internal Coordinates

 ** Taking Steepest Descent Step **
 Calculated Step too Large.  Step scaled by  0.280379
 Step Taken.  Stepsize is  0.300000

                             Maximum     Tolerance    Cnvgd?
         Gradient           0.548069      0.000300      NO
         Displacement       0.153667      0.001200      NO
         Energy change     *********      0.000001      NO


 New Cartesian Coordinates Obtained by Inverse Iteration

 Displacement from previous Coordinates is:  0.227582
 ----------------------------------------------------------------
             Standard Nuclear Orientation (Angstroms)
    I     Atom           X                Y                Z
 ----------------------------------------------------------------
    1      F       3.5488581421     0.0593651651     0.0000000000
    2      F      -0.1091247316     1.6003993510     0.0000000000
    3      H       2.7586128370    -1.7825752040     0.0000000000
    4      I      -1.0289138638    -0.2380165201     0.0000000000
    5      C       2.2467520795    -0.4783230821     0.0000000000
    6      C       0.4264575142     0.3016698887     0.0000000000
 ----------------------------------------------------------------
 Molecular Point Group                 Cs    NOp =  2
 Largest Abelian Subgroup              Cs    NOp =  2
 Nuclear Repulsion Energy =   430.3120394213 hartrees
 There are       42 alpha and       42 beta electrons
 Applying Cartesian multipole field
    Component          Value
    ---------          -----
     (2,0,0)        1.00000E-11
     (0,2,0)        2.00000E-11
     (0,0,2)       -3.00000E-11
 Nucleus-field energy     =     0.0000000097 hartrees
 Requested basis set is 6-311++G(d,p)
 There are 53 shells and 157 basis functions
 A cutoff of  1.0D-11 yielded   1219 shell pairs
 There are     11033 function pairs (     12341 Cartesian)
 Smallest overlap matrix eigenvalue = 4.67E-04
 Guess MOs from SCF MO coefficient file

 -----------------------------------------------------------------------
  General SCF calculation program by
  Eric Jon Sundstrom, Paul Horn, Yuezhi Mao, Dmitri Zuev, Alec White,
  David Stuck, Shaama M.S., Shane Yost, Joonho Lee, David Small,
  Daniel Levine, Susi Lehtola, Hugh Burton, Evgeny Epifanovsky
 -----------------------------------------------------------------------
 Exchange:     0.2000 Hartree-Fock + 0.0800 Slater + 0.7200 B88
 Correlation:  0.1900 VWN1RPA + 0.8100 LYP
 Using SG-1 standard quadrature grid
 using 4 threads for integral computing
 -------------------------------------------------------
 OpenMP Integral computing Module                
 Release: version 2.0, May 2017, Q-Chem Inc. Pleasanton 
 -------------------------------------------------------
 -------------------------------------------------------
 OpenMP BLAS3 based DFT computing Module                
 Release: version 1.0, May 2013, Q-Chem Inc. Pittsburgh 
 -------------------------------------------------------
 A restricted SCF calculation will be
 performed using DIIS
 SCF converges when DIIS error is below 1.0e-08
 ---------------------------------------
  Cycle       Energy         DIIS error
 ---------------------------------------
    1   -7195.5062737311      2.75e-03  
    2   -7195.4803805178      3.66e-03  
    3   -7195.4597649554      3.97e-03  
    4   -7195.5095162135      1.84e-03  
    5   -7195.5229209131      2.28e-04  
    6   -7195.5230319021      1.38e-04  
    7   -7195.5230759463      2.30e-05  
    8   -7195.5230771380      3.95e-06  
    9   -7195.5230771567      2.18e-06  
   10   -7195.5230771745      8.02e-07  
   11   -7195.5230771761      2.02e-07  
   12   -7195.5230771764      7.94e-08  
   13   -7195.5230771764      1.70e-08  
   14   -7195.5230771764      2.98e-09  Convergence criterion met
 ---------------------------------------
 SCF time:   CPU 23.24s  wall 6.00s 
 SCF   energy in the final basis set =    -7195.5230771764
 Total energy in the final basis set =    -7195.5230771764

 --------------------------------------------------------------
             Orbital Energies (a.u.) and Symmetries
 --------------------------------------------------------------

 Alpha MOs, Restricted
 -- Occupied --                  
******* -176.34 -165.74 -165.74 -165.74  -35.84  -31.33  -31.33
  1 A'    2 A'    3 A'    1 A"    4 A'    5 A'    6 A'    2 A"                 
-31.327 -24.730 -24.717 -22.981 -22.980 -22.980 -22.979 -22.979
  7 A'    8 A'    9 A'   10 A'    3 A"   11 A'    4 A"   12 A'                 
-10.345 -10.335  -6.399  -4.813  -4.798  -4.796  -2.092  -2.076
 13 A'   14 A'   15 A'   16 A'    5 A"   17 A'   18 A'    6 A"                 
 -2.076  -2.062  -2.062  -1.295  -1.231  -0.863  -0.662  -0.618
 19 A'    7 A"   20 A'   21 A'   22 A'   23 A'   24 A'   25 A'                 
 -0.554  -0.533  -0.495  -0.488  -0.470  -0.445  -0.363  -0.360
 26 A'    8 A"   27 A'   28 A'    9 A"   29 A'   10 A"   30 A'                 
 -0.265  -0.208
 31 A'   11 A"                                                                 
 -- Virtual --                   
 -0.112  -0.110  -0.024   0.010   0.012   0.042   0.059   0.065
 32 A'   12 A"   33 A'   34 A'   35 A'   36 A'   13 A"   37 A'                 
  0.082   0.087   0.089   0.107   0.132   0.140   0.178   0.197
 38 A'   39 A'   14 A"   40 A'   41 A'   42 A'   43 A'   15 A"                 
  0.213   0.247   0.258   0.287   0.291   0.296   0.310   0.355
 44 A'   45 A'   16 A"   17 A"   46 A'   47 A'   48 A'   49 A'                 
  0.363   0.395   0.409   0.419   0.439   0.462   0.474   0.479
 50 A'   51 A'   18 A"   52 A'   53 A'   19 A"   54 A'   20 A"                 
  0.535   0.571   0.595   0.642   0.680   0.746   0.769   0.865
 55 A'   21 A"   56 A'   57 A'   58 A'   59 A'   60 A'   61 A'                 
  0.892   1.091   1.162   1.213   1.239   1.262   1.284   1.297
 62 A'   22 A"   23 A"   63 A'   24 A"   64 A'   65 A'   25 A"                 
  1.317   1.368   1.373   1.399   1.412   1.417   1.463   1.499
 66 A'   67 A'   26 A"   68 A'   27 A"   69 A'   70 A'   28 A"                 
  1.535   1.587   1.644   1.647   1.783   1.840   1.891   1.949
 71 A'   72 A'   29 A"   73 A'   74 A'   75 A'   76 A'   77 A'                 
  2.123   2.553   2.567   2.636   2.671   2.826   2.920   3.187
 78 A'   30 A"   79 A'   31 A"   80 A'   81 A'   82 A'   83 A'                 
  3.697   3.720   3.758   3.761   3.811   3.859   3.909   3.952
 32 A"   84 A'   33 A"   85 A'   86 A'   34 A"   35 A"   36 A"                 
  3.966   4.006   4.023   4.194   4.415   4.525   4.577   4.652
 87 A'   88 A'   37 A"   89 A'   90 A'   91 A'   92 A'   93 A'                 
  5.976   6.032   6.171   6.232   6.273   6.312   6.363   6.406
 38 A"   94 A'   95 A'   39 A"   40 A"   96 A'   97 A'   98 A'                 
  6.487  23.310  23.378  27.910  28.319  28.350  28.402  28.507
 99 A'  100 A'  101 A'  102 A'   41 A"  103 A'  104 A'   42 A"                 
 28.537  28.537  28.619  28.809  66.712  66.727 127.866 127.898
 43 A"  105 A'  106 A'  107 A'  108 A'  109 A'   44 A"  110 A'                 
127.990 151.7081901.881
111 A'  112 A'  113 A'                                                         

 Beta MOs, Restricted
 -- Occupied --                  
******* -176.34 -165.74 -165.74 -165.74  -35.84  -31.33  -31.33
  1 A'    2 A'    3 A'    1 A"    4 A'    5 A'    6 A'    2 A"                 
-31.327 -24.730 -24.717 -22.981 -22.980 -22.980 -22.979 -22.979
  7 A'    8 A'    9 A'   10 A'    3 A"   11 A'    4 A"   12 A'                 
-10.345 -10.335  -6.399  -4.813  -4.798  -4.796  -2.092  -2.076
 13 A'   14 A'   15 A'   16 A'    5 A"   17 A'   18 A'    6 A"                 
 -2.076  -2.062  -2.062  -1.295  -1.231  -0.863  -0.662  -0.618
 19 A'    7 A"   20 A'   21 A'   22 A'   23 A'   24 A'   25 A'                 
 -0.554  -0.533  -0.495  -0.488  -0.470  -0.445  -0.363  -0.360
 26 A'    8 A"   27 A'   28 A'    9 A"   29 A'   10 A"   30 A'                 
 -0.265  -0.208
 31 A'   11 A"                                                                 
 -- Virtual --                   
 -0.112  -0.110  -0.024   0.010   0.012   0.042   0.059   0.065
 32 A'   12 A"   33 A'   34 A'   35 A'   36 A'   13 A"   37 A'                 
  0.082   0.087   0.089   0.107   0.132   0.140   0.178   0.197
 38 A'   39 A'   14 A"   40 A'   41 A'   42 A'   43 A'   15 A"                 
  0.213   0.247   0.258   0.287   0.291   0.296   0.310   0.355
 44 A'   45 A'   16 A"   17 A"   46 A'   47 A'   48 A'   49 A'                 
  0.363   0.395   0.409   0.419   0.439   0.462   0.474   0.479
 50 A'   51 A'   18 A"   52 A'   53 A'   19 A"   54 A'   20 A"                 
  0.535   0.571   0.595   0.642   0.680   0.746   0.769   0.865
 55 A'   21 A"   56 A'   57 A'   58 A'   59 A'   60 A'   61 A'                 
  0.892   1.091   1.162   1.213   1.239   1.262   1.284   1.297
 62 A'   22 A"   23 A"   63 A'   24 A"   64 A'   65 A'   25 A"                 
  1.317   1.368   1.373   1.399   1.412   1.417   1.463   1.499
 66 A'   67 A'   26 A"   68 A'   27 A"   69 A'   70 A'   28 A"                 
  1.535   1.587   1.644   1.647   1.783   1.840   1.891   1.949
 71 A'   72 A'   29 A"   73 A'   74 A'   75 A'   76 A'   77 A'                 
  2.123   2.553   2.567   2.636   2.671   2.826   2.920   3.187
 78 A'   30 A"   79 A'   31 A"   80 A'   81 A'   82 A'   83 A'                 
  3.697   3.720   3.758   3.761   3.811   3.859   3.909   3.952
 32 A"   84 A'   33 A"   85 A'   86 A'   34 A"   35 A"   36 A"                 
  3.966   4.006   4.023   4.194   4.415   4.525   4.577   4.652
 87 A'   88 A'   37 A"   89 A'   90 A'   91 A'   92 A'   93 A'                 
  5.976   6.032   6.171   6.232   6.273   6.312   6.363   6.406
 38 A"   94 A'   95 A'   39 A"   40 A"   96 A'   97 A'   98 A'                 
  6.487  23.310  23.378  27.910  28.319  28.350  28.402  28.507
 99 A'  100 A'  101 A'  102 A'   41 A"  103 A'  104 A'   42 A"                 
 28.537  28.537  28.619  28.809  66.712  66.727 127.866 127.898
 43 A"  105 A'  106 A'  107 A'  108 A'  109 A'   44 A"  110 A'                 
127.990 151.7081901.881
111 A'  112 A'  113 A'                                                         
 --------------------------------------------------------------

          Ground-State Mulliken Net Atomic Charges

     Atom                 Charge (a.u.)
  ----------------------------------------
      1 F                    -0.077408
      2 F                     0.019831
      3 H                     0.178606
      4 I                     0.424989
      5 C                    -0.165963
      6 C                    -0.380055
  ----------------------------------------
  Sum of atomic charges =     0.000000

 -----------------------------------------------------------------
                    Cartesian Multipole Moments
 -----------------------------------------------------------------
    Charge (ESU x 10^10)
                 0.0000
    Dipole Moment (Debye)
         X      -1.3421      Y      -1.3440      Z      -0.0000
       Tot       1.8993
    Quadrupole Moments (Debye-Ang)
        XX     -51.7080     XY      -3.7462     YY     -50.2698
        XZ      -0.0000     YZ       0.0000     ZZ     -51.0079
    Octopole Moments (Debye-Ang^2)
       XXX     -40.5247    XXY     -12.3146    XYY       1.4509
       YYY      -2.5373    XXZ      -0.0000    XYZ       0.0000
       YYZ       0.0000    XZZ      -9.5780    YZZ       2.4440
       ZZZ      -0.0000
    Hexadecapole Moments (Debye-Ang^3)
      XXXX    -882.3539   XXXY     -28.0996   XXYY    -143.5433
      XYYY      -9.8489   YYYY    -173.2056   XXXZ      -0.0000
      XXYZ       0.0000   XYYZ      -0.0000   YYYZ       0.0000
      XXZZ    -154.7342   XYZZ       4.2295   YYZZ     -40.0822
      XZZZ      -0.0000   YZZZ       0.0000   ZZZZ     -62.0396
 -----------------------------------------------------------------
 Calculating analytic gradient of the SCF energy
 Gradient of SCF Energy
            1           2           3           4           5           6
    1   0.0497335  -0.1157591   0.0621689   0.6137561   0.0151553  -0.6250547
    2  -0.0206411  -0.1533689  -0.0706366   0.3721538   0.0307846  -0.1582918
    3   0.0000000  -0.0000000   0.0000000   0.0000000  -0.0000000   0.0000000
 Max gradient component =       6.251E-01
 RMS gradient           =       2.334E-01
 Gradient time:  CPU 5.95 s  wall 1.59 s
 Geometry Optimization Parameters
   NAtoms,    NIC,     NZ,  NCons,   NDum,   NFix, NCnnct, MaxDiis
        6      32       0       0       0       0       0       0


** GEOMETRY OPTIMIZATION IN DELOCALIZED INTERNAL COORDINATES **
   Searching for a Minimum

   Optimization Cycle:   2

                       Coordinates (Angstroms)
     ATOM                X               Y               Z
      1  F         3.5488581421    0.0593651651    0.0000000000
      2  F        -0.1091247316    1.6003993510    0.0000000000
      3  H         2.7586128370   -1.7825752040    0.0000000000
      4  I        -1.0289138638   -0.2380165201    0.0000000000
      5  C         2.2467520795   -0.4783230821    0.0000000000
      6  C         0.4264575142    0.3016698887    0.0000000000
   Point Group: cs    Number of degrees of freedom:     9


   Energy is  -7195.523077176

 Hessian Updated using BFGS Update

 ** Taking Steepest Descent Step **
 Calculated Step too Large.  Step scaled by  0.500783
 Step Taken.  Stepsize is  0.300000

                             Maximum     Tolerance    Cnvgd?
         Gradient           0.345363      0.000300      NO
         Displacement       0.172952      0.001200      NO
         Energy change     -0.243616      0.000001      NO


 New Cartesian Coordinates Obtained by Inverse Iteration

 Displacement from previous Coordinates is:  0.226138
 ----------------------------------------------------------------
             Standard Nuclear Orientation (Angstroms)
    I     Atom           X                Y                Z
 ----------------------------------------------------------------
    1      F       3.5406510515     0.0802355111     0.0000000000
    2      F      -0.0559880521     1.5850461592     0.0000000000
    3      H       2.7432508729    -1.7652944656     0.0000000000
    4      I      -1.1159143355    -0.2547844916     0.0000000000
    5      C       2.2574070490    -0.4761750005     0.0000000000
    6      C       0.4732353916     0.2934918859     0.0000000000
 ----------------------------------------------------------------
 Molecular Point Group                 Cs    NOp =  2
 Largest Abelian Subgroup              Cs    NOp =  2
 Nuclear Repulsion Energy =   416.6119800020 hartrees
 There are       42 alpha and       42 beta electrons
 Applying Cartesian multipole field
    Component          Value
    ---------          -----
     (2,0,0)        1.00000E-11
     (0,2,0)        2.00000E-11
     (0,0,2)       -3.00000E-11
 Nucleus-field energy     =     0.0000000100 hartrees
 Requested basis set is 6-311++G(d,p)
 There are 53 shells and 157 basis functions
 A cutoff of  1.0D-11 yielded   1222 shell pairs
 There are     11077 function pairs (     12393 Cartesian)
 Smallest overlap matrix eigenvalue = 4.33E-04
 Guess MOs from SCF MO coefficient file

 -----------------------------------------------------------------------
  General SCF calculation program by
  Eric Jon Sundstrom, Paul Horn, Yuezhi Mao, Dmitri Zuev, Alec White,
  David Stuck, Shaama M.S., Shane Yost, Joonho Lee, David Small,
  Daniel Levine, Susi Lehtola, Hugh Burton, Evgeny Epifanovsky
 -----------------------------------------------------------------------
 Exchange:     0.2000 Hartree-Fock + 0.0800 Slater + 0.7200 B88
 Correlation:  0.1900 VWN1RPA + 0.8100 LYP
 Using SG-1 standard quadrature grid
 using 4 threads for integral computing
 -------------------------------------------------------
 OpenMP Integral computing Module                
 Release: version 2.0, May 2017, Q-Chem Inc. Pleasanton 
 -------------------------------------------------------
 -------------------------------------------------------
 OpenMP BLAS3 based DFT computing Module                
 Release: version 1.0, May 2013, Q-Chem Inc. Pittsburgh 
 -------------------------------------------------------
 A restricted SCF calculation will be
 performed using DIIS
 SCF converges when DIIS error is below 1.0e-08
 ---------------------------------------
  Cycle       Energy         DIIS error
 ---------------------------------------
    1   -7195.6523807123      1.96e-03  
    2   -7195.6394703451      2.70e-03  
    3   -7195.6335398067      2.75e-03  
    4   -7195.6580900059      1.15e-03  
    5   -7195.6631691911      1.45e-04  
    6   -7195.6632194103      8.05e-05  
    7   -7195.6632321339      1.40e-05  
    8   -7195.6632327696      4.05e-06  
    9   -7195.6632328096      1.17e-06  
   10   -7195.6632328128      4.95e-07  
   11   -7195.6632328133      1.78e-07  
   12   -7195.6632328134      3.81e-08  
   13   -7195.6632328134      1.31e-08  
   14   -7195.6632328134      2.10e-09  Convergence criterion met
 ---------------------------------------
 SCF time:   CPU 22.91s  wall 6.00s 
 SCF   energy in the final basis set =    -7195.6632328134
 Total energy in the final basis set =    -7195.6632328134

 --------------------------------------------------------------
             Orbital Energies (a.u.) and Symmetries
 --------------------------------------------------------------

 Alpha MOs, Restricted
 -- Occupied --                  
******* -176.33 -165.74 -165.74 -165.74  -35.83  -31.33  -31.32
  1 A'    2 A'    3 A'    1 A"    4 A'    5 A'    6 A'    2 A"                 
-31.321 -24.731 -24.724 -22.976 -22.975 -22.975 -22.973 -22.973
  7 A'    8 A'    9 A'   10 A'    3 A"   11 A'    4 A"   12 A'                 
-10.351 -10.342  -6.389  -4.802  -4.788  -4.786  -2.076  -2.065
 13 A'   14 A'   15 A'   16 A'    5 A"   17 A'   18 A'    6 A"                 
 -2.064  -2.052  -2.051  -1.289  -1.240  -0.831  -0.671  -0.621
 19 A'    7 A"   20 A'   21 A'   22 A'   23 A'   24 A'   25 A'                 
 -0.547  -0.524  -0.504  -0.494  -0.478  -0.442  -0.367  -0.345
 26 A'    8 A"   27 A'   28 A'    9 A"   29 A'   30 A'   10 A"                 
 -0.266  -0.216
 31 A'   11 A"                                                                 
 -- Virtual --                   
 -0.109  -0.105  -0.027   0.011   0.012   0.035   0.060   0.068
 12 A"   32 A'   33 A'   34 A'   35 A'   36 A'   13 A"   37 A'                 
  0.087   0.090   0.093   0.106   0.132   0.143   0.180   0.199
 38 A'   14 A"   39 A'   40 A'   41 A'   42 A'   43 A'   15 A"                 
  0.215   0.239   0.254   0.283   0.285   0.294   0.309   0.346
 44 A'   45 A'   16 A"   46 A'   17 A"   47 A'   48 A'   49 A'                 
  0.358   0.394   0.416   0.421   0.436   0.439   0.473   0.488
 50 A'   51 A'   18 A"   52 A'   53 A'   19 A"   54 A'   20 A"                 
  0.542   0.574   0.578   0.634   0.685   0.746   0.766   0.836
 55 A'   21 A"   56 A'   57 A'   58 A'   59 A'   60 A'   61 A'                 
  0.867   1.085   1.160   1.204   1.239   1.260   1.285   1.303
 62 A'   22 A"   23 A"   63 A'   24 A"   64 A'   65 A'   25 A"                 
  1.311   1.370   1.372   1.401   1.410   1.415   1.463   1.507
 66 A'   67 A'   26 A"   27 A"   68 A'   69 A'   70 A'   28 A"                 
  1.546   1.602   1.649   1.658   1.782   1.833   1.893   1.963
 71 A'   72 A'   73 A'   29 A"   74 A'   75 A'   76 A'   77 A'                 
  2.143   2.554   2.571   2.638   2.671   2.796   2.933   3.222
 78 A'   30 A"   79 A'   31 A"   80 A'   81 A'   82 A'   83 A'                 
  3.705   3.726   3.752   3.755   3.838   3.876   3.911   3.956
 32 A"   84 A'   33 A"   85 A'   86 A'   34 A"   35 A"   36 A"                 
  3.971   4.001   4.013   4.168   4.379   4.444   4.570   4.642
 87 A'   88 A'   37 A"   89 A'   90 A'   91 A'   92 A'   93 A'                 
  5.976   6.022   6.154   6.230   6.268   6.317   6.365   6.406
 38 A"   94 A'   95 A'   39 A"   40 A"   96 A'   97 A'   98 A'                 
  6.491  23.314  23.332  27.904  28.320  28.351  28.411  28.512
 99 A'  100 A'  101 A'  102 A'   41 A"  103 A'  104 A'   42 A"                 
 28.538  28.540  28.605  28.732  66.706  66.722 127.866 127.894
105 A'   43 A"  106 A'  107 A'  108 A'  109 A'   44 A"  110 A'                 
127.980 151.6991901.870
111 A'  112 A'  113 A'                                                         

 Beta MOs, Restricted
 -- Occupied --                  
******* -176.33 -165.74 -165.74 -165.74  -35.83  -31.33  -31.32
  1 A'    2 A'    3 A'    1 A"    4 A'    5 A'    6 A'    2 A"                 
-31.321 -24.731 -24.724 -22.976 -22.975 -22.975 -22.973 -22.973
  7 A'    8 A'    9 A'   10 A'    3 A"   11 A'    4 A"   12 A'                 
-10.351 -10.342  -6.389  -4.802  -4.788  -4.786  -2.076  -2.065
 13 A'   14 A'   15 A'   16 A'    5 A"   17 A'   18 A'    6 A"                 
 -2.064  -2.052  -2.051  -1.289  -1.240  -0.831  -0.671  -0.621
 19 A'    7 A"   20 A'   21 A'   22 A'   23 A'   24 A'   25 A'                 
 -0.547  -0.524  -0.504  -0.494  -0.478  -0.442  -0.367  -0.345
 26 A'    8 A"   27 A'   28 A'    9 A"   29 A'   30 A'   10 A"                 
 -0.266  -0.216
 31 A'   11 A"                                                                 
 -- Virtual --                   
 -0.109  -0.105  -0.027   0.011   0.012   0.035   0.060   0.068
 12 A"   32 A'   33 A'   34 A'   35 A'   36 A'   13 A"   37 A'                 
  0.087   0.090   0.093   0.106   0.132   0.143   0.180   0.199
 38 A'   14 A"   39 A'   40 A'   41 A'   42 A'   43 A'   15 A"                 
  0.215   0.239   0.254   0.283   0.285   0.294   0.309   0.346
 44 A'   45 A'   16 A"   46 A'   17 A"   47 A'   48 A'   49 A'                 
  0.358   0.394   0.416   0.421   0.436   0.439   0.473   0.488
 50 A'   51 A'   18 A"   52 A'   53 A'   19 A"   54 A'   20 A"                 
  0.542   0.574   0.578   0.634   0.685   0.746   0.766   0.836
 55 A'   21 A"   56 A'   57 A'   58 A'   59 A'   60 A'   61 A'                 
  0.867   1.085   1.160   1.204   1.239   1.260   1.285   1.303
 62 A'   22 A"   23 A"   63 A'   24 A"   64 A'   65 A'   25 A"                 
  1.311   1.370   1.372   1.401   1.410   1.415   1.463   1.507
 66 A'   67 A'   26 A"   27 A"   68 A'   69 A'   70 A'   28 A"                 
  1.546   1.602   1.649   1.658   1.782   1.833   1.893   1.963
 71 A'   72 A'   73 A'   29 A"   74 A'   75 A'   76 A'   77 A'                 
  2.143   2.554   2.571   2.638   2.671   2.796   2.933   3.222
 78 A'   30 A"   79 A'   31 A"   80 A'   81 A'   82 A'   83 A'                 
  3.705   3.726   3.752   3.755   3.838   3.876   3.911   3.956
 32 A"   84 A'   33 A"   85 A'   86 A'   34 A"   35 A"   36 A"                 
  3.971   4.001   4.013   4.168   4.379   4.444   4.570   4.642
 87 A'   88 A'   37 A"   89 A'   90 A'   91 A'   92 A'   93 A'                 
  5.976   6.022   6.154   6.230   6.268   6.317   6.365   6.406
 38 A"   94 A'   95 A'   39 A"   40 A"   96 A'   97 A'   98 A'                 
  6.491  23.314  23.332  27.904  28.320  28.351  28.411  28.512
 99 A'  100 A'  101 A'  102 A'   41 A"  103 A'  104 A'   42 A"                 
 28.538  28.540  28.605  28.732  66.706  66.722 127.866 127.894
105 A'   43 A"  106 A'  107 A'  108 A'  109 A'   44 A"  110 A'                 
127.980 151.6991901.870
111 A'  112 A'  113 A'                                                         
 --------------------------------------------------------------

          Ground-State Mulliken Net Atomic Charges

     Atom                 Charge (a.u.)
  ----------------------------------------
      1 F                    -0.069641
      2 F                     0.024609
      3 H                     0.180383
      4 I                     0.290954
      5 C                    -0.162550
      6 C                    -0.263755
  ----------------------------------------
  Sum of atomic charges =     0.000000

 -----------------------------------------------------------------
                    Cartesian Multipole Moments
 -----------------------------------------------------------------
    Charge (ESU x 10^10)
                 0.0000
    Dipole Moment (Debye)
         X      -0.9728      Y      -1.3651      Z       0.0000
       Tot       1.6763
    Quadrupole Moments (Debye-Ang)
        XX     -50.6284     XY      -3.8050     YY     -50.3082
        XZ      -0.0000     YZ       0.0000     ZZ     -51.4436
    Octopole Moments (Debye-Ang^2)
       XXX     -32.9363    XXY     -12.1714    XYY       3.7381
       YYY      -0.9714    XXZ      -0.0000    XYZ      -0.0000
       YYZ      -0.0000    XZZ      -6.9549    YZZ       2.8914
       ZZZ       0.0000
    Hexadecapole Moments (Debye-Ang^3)
      XXXX    -898.1913   XXXY     -33.4047   XXYY    -148.9151
      XYYY     -16.4638   YYYY    -171.6978   XXXZ      -0.0000
      XXYZ      -0.0000   XYYZ      -0.0000   YYYZ       0.0000
      XXZZ    -159.1880   XYZZ       1.8943   YYZZ     -40.0481
      XZZZ      -0.0000   YZZZ       0.0000   ZZZZ     -63.2280
 -----------------------------------------------------------------
 Calculating analytic gradient of the SCF energy
 Gradient of SCF Energy
            1           2           3           4           5           6
    1   0.0483819  -0.1110036   0.0602140   0.3492643   0.0260437  -0.3729002
    2  -0.0191105  -0.1184648  -0.0712951   0.2382339   0.0279563  -0.0573197
    3  -0.0000000   0.0000000   0.0000000   0.0000000   0.0000000  -0.0000000
 Max gradient component =       3.729E-01
 RMS gradient           =       1.415E-01
 Gradient time:  CPU 5.81 s  wall 1.56 s
 Geometry Optimization Parameters
   NAtoms,    NIC,     NZ,  NCons,   NDum,   NFix, NCnnct, MaxDiis
        6      32       0       0       0       0       0       0

 Cartesian Hessian Update
 Hessian Updated using BFGS Update


** GEOMETRY OPTIMIZATION IN DELOCALIZED INTERNAL COORDINATES **
   Searching for a Minimum

   Optimization Cycle:   3

                       Coordinates (Angstroms)
     ATOM                X               Y               Z
      1  F         3.5406510515    0.0802355111    0.0000000000
      2  F        -0.0559880521    1.5850461592    0.0000000000
      3  H         2.7432508729   -1.7652944656    0.0000000000
      4  I        -1.1159143355   -0.2547844916    0.0000000000
      5  C         2.2574070490   -0.4761750005    0.0000000000
      6  C         0.4732353916    0.2934918859    0.0000000000
   Point Group: cs    Number of degrees of freedom:     9


   Energy is  -7195.663232813

 Hessian Updated using BFGS Update

  9 Hessian modes will be used to form the next step
  Hessian Eigenvalues:
     0.086616    0.138082    0.159851    0.188762    0.219682    0.250021
     0.392069    0.432084    0.963613

 Minimum Search - Taking Simple RFO Step
 Searching for Lamda that Minimizes Along All modes
 Value Taken    Lamda =  -0.23710900
 Calculated Step too Large.  Step scaled by  0.411666
 Step Taken.  Stepsize is  0.300000

                             Maximum     Tolerance    Cnvgd?
         Gradient           0.227317      0.000300      NO
         Displacement       0.193134      0.001200      NO
         Energy change     -0.140156      0.000001      NO


 New Cartesian Coordinates Obtained by Inverse Iteration

 Displacement from previous Coordinates is:  0.374003
 ----------------------------------------------------------------
             Standard Nuclear Orientation (Angstroms)
    I     Atom           X                Y                Z
 ----------------------------------------------------------------
    1      F       3.4714357813     0.1275862497     0.0000000000
    2      F       0.0548833495     1.5629649425     0.0000000000
    3      H       2.6550170755    -1.7180357877     0.0000000000
    4      I      -1.0985850973    -0.3042831005     0.0000000000
    5      C       2.2215198290    -0.4677852830     0.0000000000
    6      C       0.5383710393     0.2620725775     0.0000000000
 ----------------------------------------------------------------
 Molecular Point Group                 Cs    NOp =  2
 Largest Abelian Subgroup              Cs    NOp =  2
 Nuclear Repulsion Energy =   414.2891580612 hartrees
 There are       42 alpha and       42 beta electrons
 Applying Cartesian multipole field
    Component          Value
    ---------          -----
     (2,0,0)        1.00000E-11
     (0,2,0)        2.00000E-11
     (0,0,2)       -3.00000E-11
 Nucleus-field energy     =     0.0000000098 hartrees
 Requested basis set is 6-311++G(d,p)
 There are 53 shells and 157 basis functions
 A cutoff of  1.0D-11 yielded   1222 shell pairs
 There are     11061 function pairs (     12376 Cartesian)
 Smallest overlap matrix eigenvalue = 3.43E-04
 Guess MOs from SCF MO coefficient file

 -----------------------------------------------------------------------
  General SCF calculation program by
  Eric Jon Sundstrom, Paul Horn, Yuezhi Mao, Dmitri Zuev, Alec White,
  David Stuck, Shaama M.S., Shane Yost, Joonho Lee, David Small,
  Daniel Levine, Susi Lehtola, Hugh Burton, Evgeny Epifanovsky
 -----------------------------------------------------------------------
 Exchange:     0.2000 Hartree-Fock + 0.0800 Slater + 0.7200 B88
 Correlation:  0.1900 VWN1RPA + 0.8100 LYP
 Using SG-1 standard quadrature grid
 using 4 threads for integral computing
 -------------------------------------------------------
 OpenMP Integral computing Module                
 Release: version 2.0, May 2017, Q-Chem Inc. Pleasanton 
 -------------------------------------------------------
 -------------------------------------------------------
 OpenMP BLAS3 based DFT computing Module                
 Release: version 1.0, May 2013, Q-Chem Inc. Pittsburgh 
 -------------------------------------------------------
 A restricted SCF calculation will be
 performed using DIIS
 SCF converges when DIIS error is below 1.0e-08
 ---------------------------------------
  Cycle       Energy         DIIS error
 ---------------------------------------
    1   -7195.7511529614      1.08e-03  
    2   -7195.7528248694      1.00e-03  
    3   -7195.7470367410      1.56e-03  
    4   -7195.7558196364      3.24e-04  
    5   -7195.7561431127      4.79e-05  
    6   -7195.7561487279      1.84e-05  
    7   -7195.7561491795      6.75e-06  
    8   -7195.7561492783      3.06e-06  
    9   -7195.7561493132      4.11e-07  
   10   -7195.7561493137      2.45e-07  
   11   -7195.7561493138      9.60e-08  
   12   -7195.7561493138      1.54e-08  
   13   -7195.7561493138      2.93e-09  Convergence criterion met
 ---------------------------------------
 SCF time:   CPU 21.41s  wall 6.00s 
 SCF   energy in the final basis set =    -7195.7561493138
 Total energy in the final basis set =    -7195.7561493138

 --------------------------------------------------------------
             Orbital Energies (a.u.) and Symmetries
 --------------------------------------------------------------

 Alpha MOs, Restricted
 -- Occupied --                  
******* -176.33 -165.73 -165.73 -165.73  -35.83  -31.32  -31.32
  1 A'    2 A'    3 A'    1 A"    4 A'    5 A'    6 A'    2 A"                 
-31.318 -24.728 -24.724 -22.973 -22.972 -22.971 -22.969 -22.969
  7 A'    8 A'    9 A'   10 A'    3 A"   11 A'    4 A"   12 A'                 
-10.347 -10.342  -6.384  -4.797  -4.783  -4.782  -2.069  -2.060
 13 A'   14 A'   15 A'   16 A'    5 A"   17 A'   18 A'    6 A"                 
 -2.059  -2.047  -2.046  -1.281  -1.246  -0.818  -0.680  -0.619
 19 A'    7 A"   20 A'   21 A'   22 A'   23 A'   24 A'   25 A'                 
 -0.551  -0.517  -0.511  -0.495  -0.481  -0.440  -0.374  -0.339
 26 A'    8 A"   27 A'   28 A'    9 A"   29 A'   30 A'   10 A"                 
 -0.271  -0.223
 31 A'   11 A"                                                                 
 -- Virtual --                   
 -0.100  -0.070  -0.026   0.011   0.017   0.033   0.060   0.074
 12 A"   32 A'   33 A'   34 A'   35 A'   36 A'   13 A"   37 A'                 
  0.090   0.091   0.096   0.112   0.133   0.147   0.184   0.201
 38 A'   14 A"   39 A'   40 A'   41 A'   42 A'   43 A'   15 A"                 
  0.225   0.237   0.254   0.279   0.286   0.299   0.314   0.340
 44 A'   45 A'   16 A"   46 A'   17 A"   47 A'   48 A'   49 A'                 
  0.357   0.398   0.417   0.421   0.432   0.437   0.480   0.496
 50 A'   51 A'   18 A"   52 A'   19 A"   53 A'   54 A'   20 A"                 
  0.545   0.575   0.580   0.616   0.692   0.747   0.772   0.818
 55 A'   21 A"   56 A'   57 A'   58 A'   59 A'   60 A'   61 A'                 
  0.881   1.072   1.155   1.244   1.245   1.267   1.304   1.308
 62 A'   22 A"   23 A"   24 A"   63 A'   64 A'   65 A'   66 A'                 
  1.311   1.366   1.376   1.400   1.418   1.437   1.469   1.535
 25 A"   26 A"   67 A'   27 A"   68 A'   69 A'   70 A'   28 A"                 
  1.561   1.616   1.678   1.705   1.812   1.834   1.898   2.000
 71 A'   72 A'   73 A'   29 A"   74 A'   75 A'   76 A'   77 A'                 
  2.209   2.548   2.595   2.657   2.683   2.805   2.974   3.348
 78 A'   30 A"   79 A'   31 A"   80 A'   81 A'   82 A'   83 A'                 
  3.716   3.735   3.751   3.755   3.866   3.891   3.922   3.954
 32 A"   84 A'   33 A"   85 A'   86 A'   34 A"   35 A"   36 A"                 
  3.988   4.005   4.011   4.157   4.336   4.441   4.581   4.678
 87 A'   88 A'   37 A"   89 A'   90 A'   91 A'   92 A'   93 A'                 
  5.979   6.023   6.153   6.233   6.270   6.327   6.370   6.411
 38 A"   94 A'   95 A'   39 A"   40 A"   96 A'   97 A'   98 A'                 
  6.521  23.327  23.352  27.901  28.323  28.354  28.415  28.515
 99 A'  100 A'  101 A'  102 A'   41 A"  103 A'  104 A'   42 A"                 
 28.539  28.543  28.601  28.713  66.704  66.725 127.868 127.896
105 A'   43 A"  106 A'  107 A'  108 A'  109 A'   44 A"  110 A'                 
127.977 151.6961901.865
111 A'  112 A'  113 A'                                                         

 Beta MOs, Restricted
 -- Occupied --                  
******* -176.33 -165.73 -165.73 -165.73  -35.83  -31.32  -31.32
  1 A'    2 A'    3 A'    1 A"    4 A'    5 A'    6 A'    2 A"                 
-31.318 -24.728 -24.724 -22.973 -22.972 -22.971 -22.969 -22.969
  7 A'    8 A'    9 A'   10 A'    3 A"   11 A'    4 A"   12 A'                 
-10.347 -10.342  -6.384  -4.797  -4.783  -4.782  -2.069  -2.060
 13 A'   14 A'   15 A'   16 A'    5 A"   17 A'   18 A'    6 A"                 
 -2.059  -2.047  -2.046  -1.281  -1.246  -0.818  -0.680  -0.619
 19 A'    7 A"   20 A'   21 A'   22 A'   23 A'   24 A'   25 A'                 
 -0.551  -0.517  -0.511  -0.495  -0.481  -0.440  -0.374  -0.339
 26 A'    8 A"   27 A'   28 A'    9 A"   29 A'   30 A'   10 A"                 
 -0.271  -0.223
 31 A'   11 A"                                                                 
 -- Virtual --                   
 -0.100  -0.070  -0.026   0.011   0.017   0.033   0.060   0.074
 12 A"   32 A'   33 A'   34 A'   35 A'   36 A'   13 A"   37 A'                 
  0.090   0.091   0.096   0.112   0.133   0.147   0.184   0.201
 38 A'   14 A"   39 A'   40 A'   41 A'   42 A'   43 A'   15 A"                 
  0.225   0.237   0.254   0.279   0.286   0.299   0.314   0.340
 44 A'   45 A'   16 A"   46 A'   17 A"   47 A'   48 A'   49 A'                 
  0.357   0.398   0.417   0.421   0.432   0.437   0.480   0.496
 50 A'   51 A'   18 A"   52 A'   19 A"   53 A'   54 A'   20 A"                 
  0.545   0.575   0.580   0.616   0.692   0.747   0.772   0.818
 55 A'   21 A"   56 A'   57 A'   58 A'   59 A'   60 A'   61 A'                 
  0.881   1.072   1.155   1.244   1.245   1.267   1.304   1.308
 62 A'   22 A"   23 A"   24 A"   63 A'   64 A'   65 A'   66 A'                 
  1.311   1.366   1.376   1.400   1.418   1.437   1.469   1.535
 25 A"   26 A"   67 A'   27 A"   68 A'   69 A'   70 A'   28 A"                 
  1.561   1.616   1.678   1.705   1.812   1.834   1.898   2.000
 71 A'   72 A'   73 A'   29 A"   74 A'   75 A'   76 A'   77 A'                 
  2.209   2.548   2.595   2.657   2.683   2.805   2.974   3.348
 78 A'   30 A"   79 A'   31 A"   80 A'   81 A'   82 A'   83 A'                 
  3.716   3.735   3.751   3.755   3.866   3.891   3.922   3.954
 32 A"   84 A'   33 A"   85 A'   86 A'   34 A"   35 A"   36 A"                 
  3.988   4.005   4.011   4.157   4.336   4.441   4.581   4.678
 87 A'   88 A'   37 A"   89 A'   90 A'   91 A'   92 A'   93 A'                 
  5.979   6.023   6.153   6.233   6.270   6.327   6.370   6.411
 38 A"   94 A'   95 A'   39 A"   40 A"   96 A'   97 A'   98 A'                 
  6.521  23.327  23.352  27.901  28.323  28.354  28.415  28.515
 99 A'  100 A'  101 A'  102 A'   41 A"  103 A'  104 A'   42 A"                 
 28.539  28.543  28.601  28.713  66.704  66.725 127.868 127.896
105 A'   43 A"  106 A'  107 A'  108 A'  109 A'   44 A"  110 A'                 
127.977 151.6961901.865
111 A'  112 A'  113 A'                                                         
 --------------------------------------------------------------

          Ground-State Mulliken Net Atomic Charges

     Atom                 Charge (a.u.)
  ----------------------------------------
      1 F                    -0.071054
      2 F                     0.009903
      3 H                     0.176679
      4 I                     0.252769
      5 C                    -0.152049
      6 C                    -0.216249
  ----------------------------------------
  Sum of atomic charges =     0.000000

 -----------------------------------------------------------------
                    Cartesian Multipole Moments
 -----------------------------------------------------------------
    Charge (ESU x 10^10)
                 0.0000
    Dipole Moment (Debye)
         X      -0.8537      Y      -1.4679      Z      -0.0000
       Tot       1.6981
    Quadrupole Moments (Debye-Ang)
        XX     -50.3736     XY      -3.6449     YY     -50.3388
        XZ      -0.0000     YZ      -0.0000     ZZ     -51.3692
    Octopole Moments (Debye-Ang^2)
       XXX     -34.4540    XXY     -10.2270    XYY       2.2586
       YYY       3.2164    XXZ      -0.0000    XYZ       0.0000
       YYZ      -0.0000    XZZ      -6.8526    YZZ       4.1444
       ZZZ      -0.0000
    Hexadecapole Moments (Debye-Ang^3)
      XXXX    -865.6578   XXXY     -39.8289   XXYY    -146.7277
      XYYY     -25.8446   YYYY    -172.5262   XXXZ      -0.0000
      XXYZ       0.0000   XYYZ      -0.0000   YYYZ      -0.0000
      XXZZ    -153.3255   XYZZ      -1.9507   YYZZ     -39.9922
      XZZZ      -0.0000   YZZZ      -0.0000   ZZZZ     -62.9896
 -----------------------------------------------------------------
 Calculating analytic gradient of the SCF energy
 Gradient of SCF Energy
            1           2           3           4           5           6
    1   0.0424848  -0.1006207   0.0551804   0.2681136   0.0473675  -0.3125256
    2  -0.0160629  -0.0900128  -0.0704391   0.1878673   0.0182998  -0.0296523
    3  -0.0000000  -0.0000000   0.0000000  -0.0000000  -0.0000000   0.0000000
 Max gradient component =       3.125E-01
 RMS gradient           =       1.147E-01
 Gradient time:  CPU 5.84 s  wall 1.56 s
 Geometry Optimization Parameters
   NAtoms,    NIC,     NZ,  NCons,   NDum,   NFix, NCnnct, MaxDiis
        6      32       0       0       0       0       0       0

 Cartesian Hessian Update
 Hessian Updated using BFGS Update


** GEOMETRY OPTIMIZATION IN DELOCALIZED INTERNAL COORDINATES **
   Searching for a Minimum

   Optimization Cycle:   4

                       Coordinates (Angstroms)
     ATOM                X               Y               Z
      1  F         3.4714357813    0.1275862497    0.0000000000
      2  F         0.0548833495    1.5629649425    0.0000000000
      3  H         2.6550170755   -1.7180357877    0.0000000000
      4  I        -1.0985850973   -0.3042831005    0.0000000000
      5  C         2.2215198290   -0.4677852830    0.0000000000
      6  C         0.5383710393    0.2620725775    0.0000000000
   Point Group: cs    Number of degrees of freedom:     9


   Energy is  -7195.756149314

 Hessian Updated using BFGS Update

  9 Hessian modes will be used to form the next step
  Hessian Eigenvalues:
     0.035541    0.135599    0.160687    0.203108    0.221719    0.249030
     0.386978    0.433543    1.120463

 Minimum Search - Taking Simple RFO Step
 Searching for Lamda that Minimizes Along All modes
 Value Taken    Lamda =  -0.25191299
 Calculated Step too Large.  Step scaled by  0.336937
 Step Taken.  Stepsize is  0.300000

                             Maximum     Tolerance    Cnvgd?
         Gradient           0.175449      0.000300      NO
         Displacement       0.203120      0.001200      NO
         Energy change     -0.092917      0.000001      NO


 New Cartesian Coordinates Obtained by Inverse Iteration

 Displacement from previous Coordinates is:  0.392290
 ----------------------------------------------------------------
             Standard Nuclear Orientation (Angstroms)
    I     Atom           X                Y                Z
 ----------------------------------------------------------------
    1      F       3.3960854194     0.1726255235     0.0000000000
    2      F       0.1698531558     1.5298482299     0.0000000000
    3      H       2.5671869626    -1.6646457690     0.0000000000
    4      I      -1.0739607572    -0.3471713613     0.0000000000
    5      C       2.1767285650    -0.4552331199     0.0000000000
    6      C       0.6067486318     0.2270960952     0.0000000000
 ----------------------------------------------------------------
 Molecular Point Group                 Cs    NOp =  2
 Largest Abelian Subgroup              Cs    NOp =  2
 Nuclear Repulsion Energy =   414.5085280707 hartrees
 There are       42 alpha and       42 beta electrons
 Applying Cartesian multipole field
    Component          Value
    ---------          -----
     (2,0,0)        1.00000E-11
     (0,2,0)        2.00000E-11
     (0,0,2)       -3.00000E-11
 Nucleus-field energy     =     0.0000000095 hartrees
 Requested basis set is 6-311++G(d,p)
 There are 53 shells and 157 basis functions
 A cutoff of  1.0D-11 yielded   1225 shell pairs
 There are     11102 function pairs (     12414 Cartesian)
 Smallest overlap matrix eigenvalue = 2.49E-04
 Guess MOs from SCF MO coefficient file

 -----------------------------------------------------------------------
  General SCF calculation program by
  Eric Jon Sundstrom, Paul Horn, Yuezhi Mao, Dmitri Zuev, Alec White,
  David Stuck, Shaama M.S., Shane Yost, Joonho Lee, David Small,
  Daniel Levine, Susi Lehtola, Hugh Burton, Evgeny Epifanovsky
 -----------------------------------------------------------------------
 Exchange:     0.2000 Hartree-Fock + 0.0800 Slater + 0.7200 B88
 Correlation:  0.1900 VWN1RPA + 0.8100 LYP
 Using SG-1 standard quadrature grid
 using 4 threads for integral computing
 -------------------------------------------------------
 OpenMP Integral computing Module                
 Release: version 2.0, May 2017, Q-Chem Inc. Pleasanton 
 -------------------------------------------------------
 -------------------------------------------------------
 OpenMP BLAS3 based DFT computing Module                
 Release: version 1.0, May 2013, Q-Chem Inc. Pittsburgh 
 -------------------------------------------------------
 A restricted SCF calculation will be
 performed using DIIS
 SCF converges when DIIS error is below 1.0e-08
 ---------------------------------------
  Cycle       Energy         DIIS error
 ---------------------------------------
    1   -7195.8327141596      1.09e-03  
    2   -7195.8358936263      7.47e-04  
    3   -7195.8322250241      1.24e-03  
    4   -7195.8375059304      2.48e-04  
    5   -7195.8376695628      4.98e-05  
    6   -7195.8376742364      1.60e-05  
    7   -7195.8376745946      4.74e-06  
    8   -7195.8376746494      2.07e-06  
    9   -7195.8376746621      3.81e-07  
   10   -7195.8376746624      1.79e-07  
   11   -7195.8376746624      5.38e-08  
   12   -7195.8376746624      9.24e-09  Convergence criterion met
 ---------------------------------------
 SCF time:   CPU 19.99s  wall 6.00s 
 SCF   energy in the final basis set =    -7195.8376746624
 Total energy in the final basis set =    -7195.8376746624

 --------------------------------------------------------------
             Orbital Energies (a.u.) and Symmetries
 --------------------------------------------------------------

 Alpha MOs, Restricted
 -- Occupied --                  
******* -176.33 -165.73 -165.73 -165.73  -35.83  -31.32  -31.31
  1 A'    2 A'    3 A'    1 A"    4 A'    5 A'    6 A'    2 A"                 
-31.314 -24.727 -24.724 -22.970 -22.969 -22.968 -22.965 -22.965
  7 A'    8 A'    9 A'   10 A'    3 A"   11 A'    4 A"   12 A'                 
-10.339 -10.339  -6.380  -4.793  -4.779  -4.778  -2.063  -2.055
 13 A'   14 A'   15 A'   16 A'    5 A"   17 A'   18 A'    6 A"                 
 -2.055  -2.042  -2.042  -1.279  -1.250  -0.809  -0.693  -0.621
 19 A'    7 A"   20 A'   21 A'   22 A'   23 A'   24 A'   25 A'                 
 -0.559  -0.518  -0.515  -0.496  -0.483  -0.436  -0.382  -0.335
 26 A'   27 A'    8 A"   28 A'    9 A"   29 A'   30 A'   10 A"                 
 -0.275  -0.231
 31 A'   11 A"                                                                 
 -- Virtual --                   
 -0.086  -0.034  -0.027   0.012   0.024   0.036   0.060   0.084
 12 A"   32 A'   33 A'   34 A'   35 A'   36 A'   13 A"   37 A'                 
  0.092   0.092   0.098   0.120   0.135   0.158   0.188   0.202
 38 A'   14 A"   39 A'   40 A'   41 A'   42 A'   43 A'   15 A"                 
  0.236   0.242   0.255   0.275   0.288   0.302   0.320   0.336
 44 A'   45 A'   16 A"   46 A'   17 A"   47 A'   48 A'   49 A'                 
  0.357   0.404   0.417   0.422   0.427   0.441   0.488   0.505
 50 A'   51 A'   18 A"   52 A'   19 A"   53 A'   54 A'   20 A"                 
  0.537   0.578   0.591   0.614   0.701   0.742   0.776   0.813
 55 A'   21 A"   56 A'   57 A'   58 A'   59 A'   60 A'   61 A'                 
  0.896   1.061   1.147   1.245   1.263   1.300   1.305   1.321
 62 A'   22 A"   23 A"   24 A"   63 A'   64 A'   65 A'   25 A"                 
  1.335   1.359   1.380   1.404   1.416   1.463   1.474   1.571
 66 A'   26 A"   67 A'   27 A"   68 A'   69 A'   70 A'   71 A'                 
  1.572   1.617   1.731   1.760   1.823   1.889   1.901   2.037
 28 A"   72 A'   73 A'   29 A"   74 A'   75 A'   76 A'   77 A'                 
  2.290   2.544   2.616   2.685   2.727   2.818   3.020   3.480
 78 A'   30 A"   79 A'   31 A"   80 A'   81 A'   82 A'   83 A'                 
  3.723   3.744   3.751   3.758   3.895   3.907   3.935   3.954
 32 A"   84 A'   33 A"   85 A'   86 A'   34 A"   35 A"   36 A"                 
  3.996   4.012   4.020   4.153   4.302   4.449   4.597   4.728
 87 A'   37 A"   88 A'   89 A'   90 A'   91 A'   92 A'   93 A'                 
  5.982   6.026   6.156   6.235   6.271   6.336   6.366   6.423
 38 A"   94 A'   95 A'   39 A"   40 A"   96 A'   97 A'   98 A'                 
  6.567  23.351  23.398  27.900  28.326  28.357  28.419  28.518
 99 A'  100 A'  101 A'  102 A'   41 A"  103 A'  104 A'   42 A"                 
 28.541  28.547  28.599  28.703  66.704  66.730 127.871 127.897
105 A'   43 A"  106 A'  107 A'  108 A'  109 A'   44 A"  110 A'                 
127.975 151.6941901.863
111 A'  112 A'  113 A'                                                         

 Beta MOs, Restricted
 -- Occupied --                  
******* -176.33 -165.73 -165.73 -165.73  -35.83  -31.32  -31.31
  1 A'    2 A'    3 A'    1 A"    4 A'    5 A'    6 A'    2 A"                 
-31.314 -24.727 -24.724 -22.970 -22.969 -22.968 -22.965 -22.965
  7 A'    8 A'    9 A'   10 A'    3 A"   11 A'    4 A"   12 A'                 
-10.339 -10.339  -6.380  -4.793  -4.779  -4.778  -2.063  -2.055
 13 A'   14 A'   15 A'   16 A'    5 A"   17 A'   18 A'    6 A"                 
 -2.055  -2.042  -2.042  -1.279  -1.250  -0.809  -0.693  -0.621
 19 A'    7 A"   20 A'   21 A'   22 A'   23 A'   24 A'   25 A'                 
 -0.559  -0.518  -0.515  -0.496  -0.483  -0.436  -0.382  -0.335
 26 A'   27 A'    8 A"   28 A'    9 A"   29 A'   30 A'   10 A"                 
 -0.275  -0.231
 31 A'   11 A"                                                                 
 -- Virtual --                   
 -0.086  -0.034  -0.027   0.012   0.024   0.036   0.060   0.084
 12 A"   32 A'   33 A'   34 A'   35 A'   36 A'   13 A"   37 A'                 
  0.092   0.092   0.098   0.120   0.135   0.158   0.188   0.202
 38 A'   14 A"   39 A'   40 A'   41 A'   42 A'   43 A'   15 A"                 
  0.236   0.242   0.255   0.275   0.288   0.302   0.320   0.336
 44 A'   45 A'   16 A"   46 A'   17 A"   47 A'   48 A'   49 A'                 
  0.357   0.404   0.417   0.422   0.427   0.441   0.488   0.505
 50 A'   51 A'   18 A"   52 A'   19 A"   53 A'   54 A'   20 A"                 
  0.537   0.578   0.591   0.614   0.701   0.742   0.776   0.813
 55 A'   21 A"   56 A'   57 A'   58 A'   59 A'   60 A'   61 A'                 
  0.896   1.061   1.147   1.245   1.263   1.300   1.305   1.321
 62 A'   22 A"   23 A"   24 A"   63 A'   64 A'   65 A'   25 A"                 
  1.335   1.359   1.380   1.404   1.416   1.463   1.474   1.571
 66 A'   26 A"   67 A'   27 A"   68 A'   69 A'   70 A'   71 A'                 
  1.572   1.617   1.731   1.760   1.823   1.889   1.901   2.037
 28 A"   72 A'   73 A'   29 A"   74 A'   75 A'   76 A'   77 A'                 
  2.290   2.544   2.616   2.685   2.727   2.818   3.020   3.480
 78 A'   30 A"   79 A'   31 A"   80 A'   81 A'   82 A'   83 A'                 
  3.723   3.744   3.751   3.758   3.895   3.907   3.935   3.954
 32 A"   84 A'   33 A"   85 A'   86 A'   34 A"   35 A"   36 A"                 
  3.996   4.012   4.020   4.153   4.302   4.449   4.597   4.728
 87 A'   37 A"   88 A'   89 A'   90 A'   91 A'   92 A'   93 A'                 
  5.982   6.026   6.156   6.235   6.271   6.336   6.366   6.423
 38 A"   94 A'   95 A'   39 A"   40 A"   96 A'   97 A'   98 A'                 
  6.567  23.351  23.398  27.900  28.326  28.357  28.419  28.518
 99 A'  100 A'  101 A'  102 A'   41 A"  103 A'  104 A'   42 A"                 
 28.541  28.547  28.599  28.703  66.704  66.730 127.871 127.897
105 A'   43 A"  106 A'  107 A'  108 A'  109 A'   44 A"  110 A'                 
127.975 151.6941901.863
111 A'  112 A'  113 A'                                                         
 --------------------------------------------------------------

          Ground-State Mulliken Net Atomic Charges

     Atom                 Charge (a.u.)
  ----------------------------------------
      1 F                    -0.077367
      2 F                     0.002522
      3 H                     0.172791
      4 I                     0.215247
      5 C                    -0.134574
      6 C                    -0.178619
  ----------------------------------------
  Sum of atomic charges =    -0.000000

 -----------------------------------------------------------------
                    Cartesian Multipole Moments
 -----------------------------------------------------------------
    Charge (ESU x 10^10)
                -0.0000
    Dipole Moment (Debye)
         X      -0.7253      Y      -1.5066      Z      -0.0000
       Tot       1.6721
    Quadrupole Moments (Debye-Ang)
        XX     -50.2475     XY      -3.5264     YY     -50.3464
        XZ      -0.0000     YZ       0.0000     ZZ     -51.2101
    Octopole Moments (Debye-Ang^2)
       XXX     -36.4132    XXY      -8.4142    XYY       0.7007
       YYY       7.2995    XXZ      -0.0000    XYZ       0.0000
       YYZ      -0.0000    XZZ      -6.8315    YZZ       5.3022
       ZZZ      -0.0000
    Hexadecapole Moments (Debye-Ang^3)
      XXXX    -831.3535   XXXY     -45.8585   XXYY    -143.8662
      XYYY     -34.1234   YYYY    -172.4651   XXXZ      -0.0000
      XXYZ       0.0000   XYYZ      -0.0000   YYYZ       0.0000
      XXZZ    -146.8709   XYZZ      -5.4524   YYZZ     -39.7695
      XZZZ      -0.0000   YZZZ       0.0000   ZZZZ     -62.5349
 -----------------------------------------------------------------
 Calculating analytic gradient of the SCF energy
 Gradient of SCF Energy
            1           2           3           4           5           6
    1   0.0346065  -0.0903752   0.0491935   0.2072426   0.0662412  -0.2669087
    2  -0.0145971  -0.0748730  -0.0654965   0.1508045   0.0091639  -0.0050018
    3  -0.0000000   0.0000000  -0.0000000   0.0000000   0.0000000   0.0000000
 Max gradient component =       2.669E-01
 RMS gradient           =       9.525E-02
 Gradient time:  CPU 5.91 s  wall 1.58 s
 Geometry Optimization Parameters
   NAtoms,    NIC,     NZ,  NCons,   NDum,   NFix, NCnnct, MaxDiis
        6      32       0       0       0       0       0       0

 Cartesian Hessian Update
 Hessian Updated using BFGS Update


** GEOMETRY OPTIMIZATION IN DELOCALIZED INTERNAL COORDINATES **
   Searching for a Minimum

   Optimization Cycle:   5

                       Coordinates (Angstroms)
     ATOM                X               Y               Z
      1  F         3.3960854194    0.1726255235    0.0000000000
      2  F         0.1698531558    1.5298482299    0.0000000000
      3  H         2.5671869626   -1.6646457690    0.0000000000
      4  I        -1.0739607572   -0.3471713613    0.0000000000
      5  C         2.1767285650   -0.4552331199    0.0000000000
      6  C         0.6067486318    0.2270960952    0.0000000000
   Point Group: cs    Number of degrees of freedom:     9


   Energy is  -7195.837674662

 Hessian Updated using BFGS Update

  9 Hessian modes will be used to form the next step
  Hessian Eigenvalues:
     0.038205    0.140565    0.161732    0.202356    0.225164    0.249621
     0.389746    0.437736    1.152341

 Minimum Search - Taking Simple RFO Step
 Searching for Lamda that Minimizes Along All modes
 Value Taken    Lamda =  -0.22607402
 Calculated Step too Large.  Step scaled by  0.335175
 Step Taken.  Stepsize is  0.300000

                             Maximum     Tolerance    Cnvgd?
         Gradient           0.137604      0.000300      NO
         Displacement       0.207834      0.001200      NO
         Energy change     -0.081525      0.000001      NO


 New Cartesian Coordinates Obtained by Inverse Iteration

 Displacement from previous Coordinates is:  0.396724
 ----------------------------------------------------------------
             Standard Nuclear Orientation (Angstroms)
    I     Atom           X                Y                Z
 ----------------------------------------------------------------
    1      F       3.3203667592     0.2152070806     0.0000000000
    2      F       0.2823861721     1.4968182663     0.0000000000
    3      H       2.4777290088    -1.6117566143     0.0000000000
    4      I      -1.0400064879    -0.3909474568     0.0000000000
    5      C       2.1257157316    -0.4393826350     0.0000000000
    6      C       0.6764507936     0.1925809578     0.0000000000
 ----------------------------------------------------------------
 Molecular Point Group                 Cs    NOp =  2
 Largest Abelian Subgroup              Cs    NOp =  2
 Nuclear Repulsion Energy =   416.3100358674 hartrees
 There are       42 alpha and       42 beta electrons
 Applying Cartesian multipole field
    Component          Value
    ---------          -----
     (2,0,0)        1.00000E-11
     (0,2,0)        2.00000E-11
     (0,0,2)       -3.00000E-11
 Nucleus-field energy     =     0.0000000092 hartrees
 Requested basis set is 6-311++G(d,p)
 There are 53 shells and 157 basis functions
 A cutoff of  1.0D-11 yielded   1228 shell pairs
 There are     11167 function pairs (     12484 Cartesian)
 Smallest overlap matrix eigenvalue = 1.68E-04
 Guess MOs from SCF MO coefficient file

 -----------------------------------------------------------------------
  General SCF calculation program by
  Eric Jon Sundstrom, Paul Horn, Yuezhi Mao, Dmitri Zuev, Alec White,
  David Stuck, Shaama M.S., Shane Yost, Joonho Lee, David Small,
  Daniel Levine, Susi Lehtola, Hugh Burton, Evgeny Epifanovsky
 -----------------------------------------------------------------------
 Exchange:     0.2000 Hartree-Fock + 0.0800 Slater + 0.7200 B88
 Correlation:  0.1900 VWN1RPA + 0.8100 LYP
 Using SG-1 standard quadrature grid
 using 4 threads for integral computing
 -------------------------------------------------------
 OpenMP Integral computing Module                
 Release: version 2.0, May 2017, Q-Chem Inc. Pleasanton 
 -------------------------------------------------------
 -------------------------------------------------------
 OpenMP BLAS3 based DFT computing Module                
 Release: version 1.0, May 2013, Q-Chem Inc. Pittsburgh 
 -------------------------------------------------------
 A restricted SCF calculation will be
 performed using DIIS
 SCF converges when DIIS error is below 1.0e-08
 ---------------------------------------
  Cycle       Energy         DIIS error
 ---------------------------------------
    1   -7195.9043697797      1.17e-03  
    2   -7195.9083795832      6.27e-04  
    3   -7195.9068858797      9.08e-04  
    4   -7195.9094281038      2.14e-04  
    5   -7195.9095577370      5.83e-05  
    6   -7195.9095643997      1.10e-05  
    7   -7195.9095645533      3.24e-06  
    8   -7195.9095645767      1.67e-06  
    9   -7195.9095645822      2.68e-07  
   10   -7195.9095645821      1.08e-07  
   11   -7195.9095645824      3.26e-08  
   12   -7195.9095645822      6.52e-09  Convergence criterion met
 ---------------------------------------
 SCF time:   CPU 20.24s  wall 5.00s 
 SCF   energy in the final basis set =    -7195.9095645822
 Total energy in the final basis set =    -7195.9095645822

 --------------------------------------------------------------
             Orbital Energies (a.u.) and Symmetries
 --------------------------------------------------------------

 Alpha MOs, Restricted
 -- Occupied --                  
******* -176.33 -165.73 -165.73 -165.73  -35.82  -31.32  -31.31
  1 A'    2 A'    3 A'    1 A"    4 A'    5 A'    6 A'    2 A"                 
-31.312 -24.725 -24.722 -22.967 -22.966 -22.966 -22.963 -22.963
  7 A'    8 A'    9 A'   10 A'    3 A"   11 A'   12 A'    4 A"                 
-10.333 -10.327  -6.377  -4.789  -4.775  -4.774  -2.059  -2.051
 13 A'   14 A'   15 A'   16 A'    5 A"   17 A'   18 A'    6 A"                 
 -2.051  -2.038  -2.038  -1.278  -1.252  -0.806  -0.708  -0.622
 19 A'    7 A"   20 A'   21 A'   22 A'   23 A'   24 A'   25 A'                 
 -0.569  -0.526  -0.514  -0.495  -0.484  -0.431  -0.389  -0.333
 26 A'   27 A'    8 A"   28 A'    9 A"   29 A'   30 A'   10 A"                 
 -0.278  -0.240
 31 A'   11 A"                                                                 
 -- Virtual --                   
 -0.069  -0.032  -0.009   0.014   0.027   0.049   0.060   0.091
 12 A"   32 A'   33 A'   34 A'   35 A'   36 A'   13 A"   37 A'                 
  0.093   0.096   0.100   0.127   0.140   0.177   0.193   0.202
 14 A"   38 A'   39 A'   40 A'   41 A'   42 A'   43 A'   15 A"                 
  0.239   0.255   0.257   0.276   0.292   0.305   0.323   0.340
 44 A'   16 A"   45 A'   46 A'   17 A"   47 A'   48 A'   49 A'                 
  0.358   0.413   0.416   0.422   0.423   0.446   0.495   0.511
 50 A'   51 A'   18 A"   52 A'   19 A"   53 A'   54 A'   20 A"                 
  0.522   0.582   0.602   0.628   0.711   0.736   0.776   0.823
 55 A'   21 A"   56 A'   57 A'   58 A'   59 A'   60 A'   61 A'                 
  0.909   1.058   1.137   1.247   1.258   1.304   1.327   1.340
 62 A'   22 A"   23 A"   24 A"   63 A'   64 A'   25 A"   65 A'                 
  1.357   1.369   1.383   1.412   1.414   1.473   1.503   1.575
 26 A"   66 A'   67 A'   68 A'   27 A"   69 A'   70 A'   71 A'                 
  1.618   1.632   1.782   1.821   1.837   1.904   1.976   2.071
 28 A"   72 A'   73 A'   29 A"   74 A'   75 A'   76 A'   77 A'                 
  2.383   2.546   2.633   2.721   2.818   2.834   3.071   3.576
 78 A'   30 A"   79 A'   31 A"   80 A'   81 A'   82 A'   83 A'                 
  3.730   3.754   3.755   3.765   3.918   3.918   3.949   3.954
 32 A"   33 A"   84 A'   85 A'   34 A"   86 A'   35 A"   36 A"                 
  3.999   4.014   4.044   4.152   4.279   4.459   4.615   4.782
 87 A'   37 A"   88 A'   89 A'   90 A'   91 A'   92 A'   93 A'                 
  5.985   6.029   6.161   6.238   6.273   6.340   6.358   6.441
 38 A"   94 A'   95 A'   39 A"   40 A"   96 A'   97 A'   98 A'                 
  6.626  23.386  23.495  27.900  28.329  28.359  28.421  28.520
 99 A'  100 A'  101 A'  102 A'   41 A"  103 A'  104 A'   42 A"                 
 28.542  28.550  28.599  28.701  66.706  66.736 127.873 127.899
105 A'   43 A"  106 A'  107 A'  108 A'  109 A'   44 A"  110 A'                 
127.975 151.6941901.862
111 A'  112 A'  113 A'                                                         

 Beta MOs, Restricted
 -- Occupied --                  
******* -176.33 -165.73 -165.73 -165.73  -35.82  -31.32  -31.31
  1 A'    2 A'    3 A'    1 A"    4 A'    5 A'    6 A'    2 A"                 
-31.312 -24.725 -24.722 -22.967 -22.966 -22.966 -22.963 -22.963
  7 A'    8 A'    9 A'   10 A'    3 A"   11 A'   12 A'    4 A"                 
-10.333 -10.327  -6.377  -4.789  -4.775  -4.774  -2.059  -2.051
 13 A'   14 A'   15 A'   16 A'    5 A"   17 A'   18 A'    6 A"                 
 -2.051  -2.038  -2.038  -1.278  -1.252  -0.806  -0.708  -0.622
 19 A'    7 A"   20 A'   21 A'   22 A'   23 A'   24 A'   25 A'                 
 -0.569  -0.526  -0.514  -0.495  -0.484  -0.431  -0.389  -0.333
 26 A'   27 A'    8 A"   28 A'    9 A"   29 A'   30 A'   10 A"                 
 -0.278  -0.240
 31 A'   11 A"                                                                 
 -- Virtual --                   
 -0.069  -0.032  -0.009   0.014   0.027   0.049   0.060   0.091
 12 A"   32 A'   33 A'   34 A'   35 A'   36 A'   13 A"   37 A'                 
  0.093   0.096   0.100   0.127   0.140   0.177   0.193   0.202
 14 A"   38 A'   39 A'   40 A'   41 A'   42 A'   43 A'   15 A"                 
  0.239   0.255   0.257   0.276   0.292   0.305   0.323   0.340
 44 A'   16 A"   45 A'   46 A'   17 A"   47 A'   48 A'   49 A'                 
  0.358   0.413   0.416   0.422   0.423   0.446   0.495   0.511
 50 A'   51 A'   18 A"   52 A'   19 A"   53 A'   54 A'   20 A"                 
  0.522   0.582   0.602   0.628   0.711   0.736   0.776   0.823
 55 A'   21 A"   56 A'   57 A'   58 A'   59 A'   60 A'   61 A'                 
  0.909   1.058   1.137   1.247   1.258   1.304   1.327   1.340
 62 A'   22 A"   23 A"   24 A"   63 A'   64 A'   25 A"   65 A'                 
  1.357   1.369   1.383   1.412   1.414   1.473   1.503   1.575
 26 A"   66 A'   67 A'   68 A'   27 A"   69 A'   70 A'   71 A'                 
  1.618   1.632   1.782   1.821   1.837   1.904   1.976   2.071
 28 A"   72 A'   73 A'   29 A"   74 A'   75 A'   76 A'   77 A'                 
  2.383   2.546   2.633   2.721   2.818   2.834   3.071   3.576
 78 A'   30 A"   79 A'   31 A"   80 A'   81 A'   82 A'   83 A'                 
  3.730   3.754   3.755   3.765   3.918   3.918   3.949   3.954
 32 A"   33 A"   84 A'   85 A'   34 A"   86 A'   35 A"   36 A"                 
  3.999   4.014   4.044   4.152   4.279   4.459   4.615   4.782
 87 A'   37 A"   88 A'   89 A'   90 A'   91 A'   92 A'   93 A'                 
  5.985   6.029   6.161   6.238   6.273   6.340   6.358   6.441
 38 A"   94 A'   95 A'   39 A"   40 A"   96 A'   97 A'   98 A'                 
  6.626  23.386  23.495  27.900  28.329  28.359  28.421  28.520
 99 A'  100 A'  101 A'  102 A'   41 A"  103 A'  104 A'   42 A"                 
 28.542  28.550  28.599  28.701  66.706  66.736 127.873 127.899
105 A'   43 A"  106 A'  107 A'  108 A'  109 A'   44 A"  110 A'                 
127.975 151.6941901.862
111 A'  112 A'  113 A'                                                         
 --------------------------------------------------------------

          Ground-State Mulliken Net Atomic Charges

     Atom                 Charge (a.u.)
  ----------------------------------------
      1 F                    -0.089598
      2 F                    -0.007884
      3 H                     0.168911
      4 I                     0.183679
      5 C                    -0.109656
      6 C                    -0.145452
  ----------------------------------------
  Sum of atomic charges =    -0.000000

 -----------------------------------------------------------------
                    Cartesian Multipole Moments
 -----------------------------------------------------------------
    Charge (ESU x 10^10)
                -0.0000
    Dipole Moment (Debye)
         X      -0.6291      Y      -1.5567      Z      -0.0000
       Tot       1.6791
    Quadrupole Moments (Debye-Ang)
        XX     -50.2327     XY      -3.4463     YY     -50.3510
        XZ       0.0000     YZ       0.0000     ZZ     -50.9607
    Octopole Moments (Debye-Ang^2)
       XXX     -39.2660    XXY      -6.7353    XYY      -1.0350
       YYY      11.3684    XXZ       0.0000    XYZ       0.0000
       YYZ       0.0000    XZZ      -7.0084    YZZ       6.4635
       ZZZ      -0.0000
    Hexadecapole Moments (Debye-Ang^3)
      XXXX    -796.8643   XXXY     -51.7090   XXYY    -140.5092
      XYYY     -41.7406   YYYY    -173.5566   XXXZ      -0.0000
      XXYZ       0.0000   XYYZ      -0.0000   YYYZ       0.0000
      XXZZ    -139.9973   XYZZ      -8.7126   YYZZ     -39.7177
      XZZZ       0.0000   YZZZ       0.0000   ZZZZ     -61.8240
 -----------------------------------------------------------------
 Calculating analytic gradient of the SCF energy
 Gradient of SCF Energy
            1           2           3           4           5           6
    1   0.0263541  -0.0790662   0.0417905   0.1666899   0.0714287  -0.2271970
    2  -0.0133030  -0.0645501  -0.0574892   0.1236458   0.0041695   0.0075270
    3   0.0000000   0.0000000  -0.0000000  -0.0000000   0.0000000  -0.0000000
 Max gradient component =       2.272E-01
 RMS gradient           =       8.035E-02
 Gradient time:  CPU 6.01 s  wall 1.60 s
 Geometry Optimization Parameters
   NAtoms,    NIC,     NZ,  NCons,   NDum,   NFix, NCnnct, MaxDiis
        6      32       0       0       0       0       0       0

 Cartesian Hessian Update
 Hessian Updated using BFGS Update


** GEOMETRY OPTIMIZATION IN DELOCALIZED INTERNAL COORDINATES **
   Searching for a Minimum

   Optimization Cycle:   6

                       Coordinates (Angstroms)
     ATOM                X               Y               Z
      1  F         3.3203667592    0.2152070806    0.0000000000
      2  F         0.2823861721    1.4968182663    0.0000000000
      3  H         2.4777290088   -1.6117566143    0.0000000000
      4  I        -1.0400064879   -0.3909474568    0.0000000000
      5  C         2.1257157316   -0.4393826350    0.0000000000
      6  C         0.6764507936    0.1925809578    0.0000000000
   Point Group: cs    Number of degrees of freedom:     9


   Energy is  -7195.909564582

 Hessian Updated using BFGS Update

  9 Hessian modes will be used to form the next step
  Hessian Eigenvalues:
     0.075852    0.141952    0.162390    0.195100    0.223366    0.249444
     0.391057    0.439950    1.026998

 Minimum Search - Taking Simple RFO Step
 Searching for Lamda that Minimizes Along All modes
 Value Taken    Lamda =  -0.18049731
 Calculated Step too Large.  Step scaled by  0.369578
 Step Taken.  Stepsize is  0.300000

                             Maximum     Tolerance    Cnvgd?
         Gradient           0.127620      0.000300      NO
         Displacement       0.206066      0.001200      NO
         Energy change     -0.071890      0.000001      NO


 New Cartesian Coordinates Obtained by Inverse Iteration

 Displacement from previous Coordinates is:  0.393074
 ----------------------------------------------------------------
             Standard Nuclear Orientation (Angstroms)
    I     Atom           X                Y                Z
 ----------------------------------------------------------------
    1      F       3.2468986258     0.2565310506     0.0000000000
    2      F       0.3937122261     1.4652302833     0.0000000000
    3      H       2.3893145784    -1.5593346710     0.0000000000
    4      I      -1.0051273958    -0.4353402623     0.0000000000
    5      C       2.0725692349    -0.4227857300     0.0000000000
    6      C       0.7452747080     0.1582189279     0.0000000000
 ----------------------------------------------------------------
 Molecular Point Group                 Cs    NOp =  2
 Largest Abelian Subgroup              Cs    NOp =  2
 Nuclear Repulsion Energy =   418.7152931742 hartrees
 There are       42 alpha and       42 beta electrons
 Applying Cartesian multipole field
    Component          Value
    ---------          -----
     (2,0,0)        1.00000E-11
     (0,2,0)        2.00000E-11
     (0,0,2)       -3.00000E-11
 Nucleus-field energy     =     0.0000000090 hartrees
 Requested basis set is 6-311++G(d,p)
 There are 53 shells and 157 basis functions
 A cutoff of  1.0D-11 yielded   1230 shell pairs
 There are     11176 function pairs (     12494 Cartesian)
 Smallest overlap matrix eigenvalue = 1.08E-04
 Guess MOs from SCF MO coefficient file

 -----------------------------------------------------------------------
  General SCF calculation program by
  Eric Jon Sundstrom, Paul Horn, Yuezhi Mao, Dmitri Zuev, Alec White,
  David Stuck, Shaama M.S., Shane Yost, Joonho Lee, David Small,
  Daniel Levine, Susi Lehtola, Hugh Burton, Evgeny Epifanovsky
 -----------------------------------------------------------------------
 Exchange:     0.2000 Hartree-Fock + 0.0800 Slater + 0.7200 B88
 Correlation:  0.1900 VWN1RPA + 0.8100 LYP
 Using SG-1 standard quadrature grid
 using 4 threads for integral computing
 -------------------------------------------------------
 OpenMP Integral computing Module                
 Release: version 2.0, May 2017, Q-Chem Inc. Pleasanton 
 -------------------------------------------------------
 -------------------------------------------------------
 OpenMP BLAS3 based DFT computing Module                
 Release: version 1.0, May 2013, Q-Chem Inc. Pittsburgh 
 -------------------------------------------------------
 A restricted SCF calculation will be
 performed using DIIS
 SCF converges when DIIS error is below 1.0e-08
 ---------------------------------------
  Cycle       Energy         DIIS error
 ---------------------------------------
    1   -7195.9627025690      1.35e-03  
    2   -7195.9675834283      6.42e-04  
    3   -7195.9671422691      7.49e-04  
    4   -7195.9686929344      1.54e-04  
    5   -7195.9687518427      6.78e-05  
    6   -7195.9687631649      1.27e-05  
    7   -7195.9687634638      4.15e-06  
    8   -7195.9687635130      1.26e-06  
    9   -7195.9687635152      2.26e-07  
   10   -7195.9687635153      1.27e-07  
   11   -7195.9687635153      2.57e-08  
   12   -7195.9687635154      4.48e-09  Convergence criterion met
 ---------------------------------------
 SCF time:   CPU 20.48s  wall 5.00s 
 SCF   energy in the final basis set =    -7195.9687635154
 Total energy in the final basis set =    -7195.9687635154

 --------------------------------------------------------------
             Orbital Energies (a.u.) and Symmetries
 --------------------------------------------------------------

 Alpha MOs, Restricted
 -- Occupied --                  
******* -176.32 -165.73 -165.73 -165.73  -35.82  -31.31  -31.31
  1 A'    2 A'    3 A'    1 A"    4 A'    5 A'    6 A'    2 A"                 
-31.310 -24.723 -24.719 -22.966 -22.964 -22.964 -22.961 -22.961
  7 A'    8 A'    9 A'   10 A'    3 A"   11 A'   12 A'    4 A"                 
-10.323 -10.312  -6.374  -4.787  -4.772  -4.772  -2.056  -2.049
 13 A'   14 A'   15 A'   16 A'    5 A"   17 A'   18 A'   19 A'                 
 -2.049  -2.036  -2.035  -1.276  -1.252  -0.811  -0.721  -0.623
  6 A"    7 A"   20 A'   21 A'   22 A'   23 A'   24 A'   25 A'                 
 -0.577  -0.533  -0.515  -0.493  -0.483  -0.425  -0.395  -0.333
 26 A'   27 A'    8 A"   28 A'    9 A"   29 A'   30 A'   10 A"                 
 -0.280  -0.251
 31 A'   11 A"                                                                 
 -- Virtual --                   
 -0.048  -0.037  -0.001   0.015   0.028   0.059   0.061   0.092
 12 A"   32 A'   33 A'   34 A'   35 A'   13 A"   36 A'   37 A'                 
  0.094   0.096   0.107   0.131   0.153   0.195   0.203   0.211
 14 A"   38 A'   39 A'   40 A'   41 A'   42 A'   15 A"   43 A'                 
  0.243   0.255   0.268   0.287   0.297   0.312   0.323   0.354
 44 A'   16 A"   45 A'   46 A'   17 A"   47 A'   48 A'   49 A'                 
  0.363   0.414   0.419   0.420   0.425   0.451   0.502   0.509
 50 A'   18 A"   51 A'   19 A"   52 A'   53 A'   54 A'   55 A'                 
  0.514   0.589   0.623   0.645   0.720   0.733   0.774   0.842
 20 A"   21 A"   56 A'   57 A'   58 A'   59 A'   60 A'   61 A'                 
  0.918   1.069   1.123   1.249   1.253   1.309   1.331   1.355
 62 A'   22 A"   23 A"   24 A"   63 A'   64 A'   25 A"   65 A'                 
  1.361   1.381   1.385   1.419   1.428   1.489   1.531   1.586
 26 A"   66 A'   67 A'   68 A'   27 A"   69 A'   70 A'   71 A'                 
  1.667   1.673   1.812   1.872   1.888   1.912   2.074   2.110
 72 A'   28 A"   73 A'   74 A'   29 A"   75 A'   76 A'   77 A'                 
  2.481   2.559   2.640   2.759   2.847   2.950   3.136   3.610
 78 A'   30 A"   79 A'   31 A"   80 A'   81 A'   82 A'   83 A'                 
  3.736   3.759   3.766   3.777   3.923   3.932   3.953   3.965
 32 A"   33 A"   84 A'   85 A'   34 A"   86 A'   35 A"   36 A"                 
  4.000   4.017   4.078   4.148   4.265   4.468   4.637   4.834
 87 A'   37 A"   88 A'   89 A'   90 A'   91 A'   92 A'   93 A'                 
  5.987   6.031   6.165   6.243   6.276   6.337   6.356   6.462
 38 A"   94 A'   95 A'   39 A"   40 A"   96 A'   97 A'   98 A'                 
  6.693  23.406  23.729  27.901  28.331  28.360  28.422  28.521
 99 A'  100 A'  101 A'  102 A'   41 A"  103 A'  104 A'   42 A"                 
 28.542  28.552  28.598  28.703  66.711  66.742 127.875 127.899
105 A'   43 A"  106 A'  107 A'  108 A'  109 A'   44 A"  110 A'                 
127.975 151.6931901.860
111 A'  112 A'  113 A'                                                         

 Beta MOs, Restricted
 -- Occupied --                  
******* -176.32 -165.73 -165.73 -165.73  -35.82  -31.31  -31.31
  1 A'    2 A'    3 A'    1 A"    4 A'    5 A'    6 A'    2 A"                 
-31.310 -24.723 -24.719 -22.966 -22.964 -22.964 -22.961 -22.961
  7 A'    8 A'    9 A'   10 A'    3 A"   11 A'   12 A'    4 A"                 
-10.323 -10.312  -6.374  -4.787  -4.772  -4.772  -2.056  -2.049
 13 A'   14 A'   15 A'   16 A'    5 A"   17 A'   18 A'   19 A'                 
 -2.049  -2.036  -2.035  -1.276  -1.252  -0.811  -0.721  -0.623
  6 A"    7 A"   20 A'   21 A'   22 A'   23 A'   24 A'   25 A'                 
 -0.577  -0.533  -0.515  -0.493  -0.483  -0.425  -0.395  -0.333
 26 A'   27 A'    8 A"   28 A'    9 A"   29 A'   30 A'   10 A"                 
 -0.280  -0.251
 31 A'   11 A"                                                                 
 -- Virtual --                   
 -0.048  -0.037  -0.001   0.015   0.028   0.059   0.061   0.092
 12 A"   32 A'   33 A'   34 A'   35 A'   13 A"   36 A'   37 A'                 
  0.094   0.096   0.107   0.131   0.153   0.195   0.203   0.211
 14 A"   38 A'   39 A'   40 A'   41 A'   42 A'   15 A"   43 A'                 
  0.243   0.255   0.268   0.287   0.297   0.312   0.323   0.354
 44 A'   16 A"   45 A'   46 A'   17 A"   47 A'   48 A'   49 A'                 
  0.363   0.414   0.419   0.420   0.425   0.451   0.502   0.509
 50 A'   18 A"   51 A'   19 A"   52 A'   53 A'   54 A'   55 A'                 
  0.514   0.589   0.623   0.645   0.720   0.733   0.774   0.842
 20 A"   21 A"   56 A'   57 A'   58 A'   59 A'   60 A'   61 A'                 
  0.918   1.069   1.123   1.249   1.253   1.309   1.331   1.355
 62 A'   22 A"   23 A"   24 A"   63 A'   64 A'   25 A"   65 A'                 
  1.361   1.381   1.385   1.419   1.428   1.489   1.531   1.586
 26 A"   66 A'   67 A'   68 A'   27 A"   69 A'   70 A'   71 A'                 
  1.667   1.673   1.812   1.872   1.888   1.912   2.074   2.110
 72 A'   28 A"   73 A'   74 A'   29 A"   75 A'   76 A'   77 A'                 
  2.481   2.559   2.640   2.759   2.847   2.950   3.136   3.610
 78 A'   30 A"   79 A'   31 A"   80 A'   81 A'   82 A'   83 A'                 
  3.736   3.759   3.766   3.777   3.923   3.932   3.953   3.965
 32 A"   33 A"   84 A'   85 A'   34 A"   86 A'   35 A"   36 A"                 
  4.000   4.017   4.078   4.148   4.265   4.468   4.637   4.834
 87 A'   37 A"   88 A'   89 A'   90 A'   91 A'   92 A'   93 A'                 
  5.987   6.031   6.165   6.243   6.276   6.337   6.356   6.462
 38 A"   94 A'   95 A'   39 A"   40 A"   96 A'   97 A'   98 A'                 
  6.693  23.406  23.729  27.901  28.331  28.360  28.422  28.521
 99 A'  100 A'  101 A'  102 A'   41 A"  103 A'  104 A'   42 A"                 
 28.542  28.552  28.598  28.703  66.711  66.742 127.875 127.899
105 A'   43 A"  106 A'  107 A'  108 A'  109 A'   44 A"  110 A'                 
127.975 151.6931901.860
111 A'  112 A'  113 A'                                                         
 --------------------------------------------------------------

          Ground-State Mulliken Net Atomic Charges

     Atom                 Charge (a.u.)
  ----------------------------------------
      1 F                    -0.105843
      2 F                    -0.021352
      3 H                     0.164767
      4 I                     0.156233
      5 C                    -0.078924
      6 C                    -0.114880
  ----------------------------------------
  Sum of atomic charges =     0.000000

 -----------------------------------------------------------------
                    Cartesian Multipole Moments
 -----------------------------------------------------------------
    Charge (ESU x 10^10)
                 0.0000
    Dipole Moment (Debye)
         X      -0.5746      Y      -1.6312      Z       0.0000
       Tot       1.7295
    Quadrupole Moments (Debye-Ang)
        XX     -50.2540     XY      -3.4190     YY     -50.3456
        XZ       0.0000     YZ       0.0000     ZZ     -50.6464
    Octopole Moments (Debye-Ang^2)
       XXX     -42.3004    XXY      -5.2423    XYY      -2.7470
       YYY      15.3765    XXZ       0.0000    XYZ       0.0000
       YYZ       0.0000    XZZ      -7.2050    YZZ       7.6151
       ZZZ       0.0000
    Hexadecapole Moments (Debye-Ang^3)
      XXXX    -764.9955   XXXY     -57.5657   XXYY    -137.3721
      XYYY     -48.8874   YYYY    -175.8583   XXXZ       0.0000
      XXYZ       0.0000   XYYZ      -0.0000   YYYZ       0.0000
      XXZZ    -133.4286   XYZZ     -11.7818   YYZZ     -39.8760
      XZZZ       0.0000   YZZZ       0.0000   ZZZZ     -60.9715
 -----------------------------------------------------------------
 Calculating analytic gradient of the SCF energy
 Gradient of SCF Energy
            1           2           3           4           5           6
    1   0.0181410  -0.0665008   0.0327363   0.1367306   0.0463208  -0.1674279
    2  -0.0115915  -0.0564553  -0.0457549   0.1014044   0.0099749   0.0024224
    3   0.0000000   0.0000000  -0.0000000  -0.0000000   0.0000000  -0.0000000
 Max gradient component =       1.674E-01
 RMS gradient           =       6.258E-02
 Gradient time:  CPU 6.08 s  wall 1.62 s
 Geometry Optimization Parameters
   NAtoms,    NIC,     NZ,  NCons,   NDum,   NFix, NCnnct, MaxDiis
        6      32       0       0       0       0       0       0

 Cartesian Hessian Update
 Hessian Updated using BFGS Update


** GEOMETRY OPTIMIZATION IN DELOCALIZED INTERNAL COORDINATES **
   Searching for a Minimum

   Optimization Cycle:   7

                       Coordinates (Angstroms)
     ATOM                X               Y               Z
      1  F         3.2468986258    0.2565310506    0.0000000000
      2  F         0.3937122261    1.4652302833    0.0000000000
      3  H         2.3893145784   -1.5593346710    0.0000000000
      4  I        -1.0051273958   -0.4353402623    0.0000000000
      5  C         2.0725692349   -0.4227857300    0.0000000000
      6  C         0.7452747080    0.1582189279    0.0000000000
   Point Group: cs    Number of degrees of freedom:     9


   Energy is  -7195.968763515

 Hessian Updated using BFGS Update

  9 Hessian modes will be used to form the next step
  Hessian Eigenvalues:
     0.136416    0.160712    0.168632    0.205171    0.220924    0.249583
     0.390890    0.440052    0.942223

 Minimum Search - Taking Simple RFO Step
 Searching for Lamda that Minimizes Along All modes
 Value Taken    Lamda =  -0.10208242
 Calculated Step too Large.  Step scaled by  0.504850
 Step Taken.  Stepsize is  0.300000

                             Maximum     Tolerance    Cnvgd?
         Gradient           0.094554      0.000300      NO
         Displacement       0.192980      0.001200      NO
         Energy change     -0.059199      0.000001      NO


 New Cartesian Coordinates Obtained by Inverse Iteration

 Displacement from previous Coordinates is:  0.374615
 ----------------------------------------------------------------
             Standard Nuclear Orientation (Angstroms)
    I     Atom           X                Y                Z
 ----------------------------------------------------------------
    1      F       3.1830222728     0.2970135257     0.0000000000
    2      F       0.5089665655     1.4405480735     0.0000000000
    3      H       2.3031080502    -1.5026816967     0.0000000000
    4      I      -0.9851482793    -0.4865878554     0.0000000000
    5      C       2.0305392540    -0.4134750628     0.0000000000
    6      C       0.8021541142     0.1277026143     0.0000000000
 ----------------------------------------------------------------
 Molecular Point Group                 Cs    NOp =  2
 Largest Abelian Subgroup              Cs    NOp =  2
 Nuclear Repulsion Energy =   419.1885317351 hartrees
 There are       42 alpha and       42 beta electrons
 Applying Cartesian multipole field
    Component          Value
    ---------          -----
     (2,0,0)        1.00000E-11
     (0,2,0)        2.00000E-11
     (0,0,2)       -3.00000E-11
 Nucleus-field energy     =     0.0000000089 hartrees
 Requested basis set is 6-311++G(d,p)
 There are 53 shells and 157 basis functions
 A cutoff of  1.0D-11 yielded   1241 shell pairs
 There are     11254 function pairs (     12567 Cartesian)
 Smallest overlap matrix eigenvalue = 7.36E-05
 Guess MOs from SCF MO coefficient file

 -----------------------------------------------------------------------
  General SCF calculation program by
  Eric Jon Sundstrom, Paul Horn, Yuezhi Mao, Dmitri Zuev, Alec White,
  David Stuck, Shaama M.S., Shane Yost, Joonho Lee, David Small,
  Daniel Levine, Susi Lehtola, Hugh Burton, Evgeny Epifanovsky
 -----------------------------------------------------------------------
 Exchange:     0.2000 Hartree-Fock + 0.0800 Slater + 0.7200 B88
 Correlation:  0.1900 VWN1RPA + 0.8100 LYP
 Using SG-1 standard quadrature grid
 using 4 threads for integral computing
 -------------------------------------------------------
 OpenMP Integral computing Module                
 Release: version 2.0, May 2017, Q-Chem Inc. Pleasanton 
 -------------------------------------------------------
 -------------------------------------------------------
 OpenMP BLAS3 based DFT computing Module                
 Release: version 1.0, May 2013, Q-Chem Inc. Pittsburgh 
 -------------------------------------------------------
 A restricted SCF calculation will be
 performed using DIIS
 SCF converges when DIIS error is below 1.0e-08
 ---------------------------------------
  Cycle       Energy         DIIS error
 ---------------------------------------
    1   -7196.0020203333      1.44e-03  
    2   -7196.0071551120      6.40e-04  
    3   -7196.0069999406      6.85e-04  
    4   -7196.0082819619      1.23e-04  
    5   -7196.0083129963      4.55e-05  
    6   -7196.0083180908      1.43e-05  
    7   -7196.0083184886      3.83e-06  
    8   -7196.0083185251      1.22e-06  
    9   -7196.0083185270      1.91e-07  
   10   -7196.0083185271      1.13e-07  
   11   -7196.0083185272      2.12e-08  
   12   -7196.0083185273      3.16e-09  Convergence criterion met
 ---------------------------------------
 SCF time:   CPU 20.77s  wall 6.00s 
 SCF   energy in the final basis set =    -7196.0083185273
 Total energy in the final basis set =    -7196.0083185273

 --------------------------------------------------------------
             Orbital Energies (a.u.) and Symmetries
 --------------------------------------------------------------

 Alpha MOs, Restricted
 -- Occupied --                  
******* -176.32 -165.73 -165.73 -165.73  -35.82  -31.31  -31.31
  1 A'    2 A'    3 A'    1 A"    4 A'    5 A'    6 A'    2 A"                 
-31.309 -24.720 -24.716 -22.965 -22.964 -22.964 -22.960 -22.960
  7 A'    8 A'    9 A'   10 A'    3 A"   11 A'   12 A'    4 A"                 
-10.312 -10.294  -6.373  -4.786  -4.771  -4.771  -2.054  -2.048
 13 A'   14 A'   15 A'   16 A'    5 A"   17 A'   18 A'   19 A'                 
 -2.048  -2.035  -2.034  -1.273  -1.251  -0.824  -0.726  -0.625
  6 A"    7 A"   20 A'   21 A'   22 A'   23 A'   24 A'   25 A'                 
 -0.580  -0.542  -0.516  -0.490  -0.480  -0.422  -0.399  -0.335
 26 A'   27 A'    8 A"   28 A'    9 A"   29 A'   30 A'   10 A"                 
 -0.285  -0.260
 31 A'   11 A"                                                                 
 -- Virtual --                   
 -0.041  -0.028   0.001   0.015   0.030   0.059   0.069   0.093
 32 A'   12 A"   33 A'   34 A'   35 A'   13 A"   36 A'   37 A'                 
  0.095   0.096   0.108   0.133   0.164   0.200   0.204   0.230
 14 A"   38 A'   39 A'   40 A'   41 A'   42 A'   15 A"   43 A'                 
  0.250   0.255   0.278   0.293   0.302   0.323   0.326   0.359
 44 A'   16 A"   45 A'   46 A'   17 A"   47 A'   48 A'   49 A'                 
  0.385   0.411   0.414   0.415   0.438   0.456   0.490   0.514
 50 A'   18 A"   51 A'   19 A"   52 A'   53 A'   54 A'   20 A"                 
  0.522   0.600   0.645   0.664   0.726   0.745   0.772   0.864
 55 A'   21 A"   56 A'   57 A'   58 A'   59 A'   60 A'   61 A'                 
  0.924   1.085   1.113   1.246   1.252   1.317   1.332   1.356
 62 A'   22 A"   23 A"   63 A'   24 A"   64 A'   25 A"   65 A'                 
  1.370   1.381   1.387   1.434   1.445   1.502   1.561   1.604
 26 A"   66 A'   67 A'   68 A'   27 A"   69 A'   70 A'   71 A'                 
  1.708   1.733   1.829   1.903   1.924   1.953   2.137   2.201
 72 A'   28 A"   73 A'   74 A'   75 A'   29 A"   76 A'   77 A'                 
  2.573   2.577   2.631   2.789   2.864   3.050   3.219   3.627
 78 A'   30 A"   79 A'   31 A"   80 A'   81 A'   82 A'   83 A'                 
  3.743   3.766   3.777   3.789   3.926   3.943   3.951   3.982
 32 A"   33 A"   84 A'   85 A'   34 A"   86 A'   35 A"   36 A"                 
  3.997   4.017   4.113   4.142   4.256   4.471   4.663   4.871
 87 A'   37 A"   88 A'   89 A'   90 A'   91 A'   92 A'   93 A'                 
  5.987   6.032   6.162   6.247   6.280   6.340   6.346   6.485
 38 A"   94 A'   95 A'   39 A"   40 A"   96 A'   97 A'   98 A'                 
  6.749  23.420  24.075  27.896  28.331  28.359  28.420  28.521
 99 A'  100 A'  101 A'  102 A'   41 A"  103 A'  104 A'   42 A"                 
 28.539  28.553  28.596  28.703  66.718  66.748 127.875 127.898
105 A'   43 A"  106 A'  107 A'  108 A'  109 A'   44 A"  110 A'                 
127.971 151.6881901.854
111 A'  112 A'  113 A'                                                         

 Beta MOs, Restricted
 -- Occupied --                  
******* -176.32 -165.73 -165.73 -165.73  -35.82  -31.31  -31.31
  1 A'    2 A'    3 A'    1 A"    4 A'    5 A'    6 A'    2 A"                 
-31.309 -24.720 -24.716 -22.965 -22.964 -22.964 -22.960 -22.960
  7 A'    8 A'    9 A'   10 A'    3 A"   11 A'   12 A'    4 A"                 
-10.312 -10.294  -6.373  -4.786  -4.771  -4.771  -2.054  -2.048
 13 A'   14 A'   15 A'   16 A'    5 A"   17 A'   18 A'   19 A'                 
 -2.048  -2.035  -2.034  -1.273  -1.251  -0.824  -0.726  -0.625
  6 A"    7 A"   20 A'   21 A'   22 A'   23 A'   24 A'   25 A'                 
 -0.580  -0.542  -0.516  -0.490  -0.480  -0.422  -0.399  -0.335
 26 A'   27 A'    8 A"   28 A'    9 A"   29 A'   30 A'   10 A"                 
 -0.285  -0.260
 31 A'   11 A"                                                                 
 -- Virtual --                   
 -0.041  -0.028   0.001   0.015   0.030   0.059   0.069   0.093
 32 A'   12 A"   33 A'   34 A'   35 A'   13 A"   36 A'   37 A'                 
  0.095   0.096   0.108   0.133   0.164   0.200   0.204   0.230
 14 A"   38 A'   39 A'   40 A'   41 A'   42 A'   15 A"   43 A'                 
  0.250   0.255   0.278   0.293   0.302   0.323   0.326   0.359
 44 A'   16 A"   45 A'   46 A'   17 A"   47 A'   48 A'   49 A'                 
  0.385   0.411   0.414   0.415   0.438   0.456   0.490   0.514
 50 A'   18 A"   51 A'   19 A"   52 A'   53 A'   54 A'   20 A"                 
  0.522   0.600   0.645   0.664   0.726   0.745   0.772   0.864
 55 A'   21 A"   56 A'   57 A'   58 A'   59 A'   60 A'   61 A'                 
  0.924   1.085   1.113   1.246   1.252   1.317   1.332   1.356
 62 A'   22 A"   23 A"   63 A'   24 A"   64 A'   25 A"   65 A'                 
  1.370   1.381   1.387   1.434   1.445   1.502   1.561   1.604
 26 A"   66 A'   67 A'   68 A'   27 A"   69 A'   70 A'   71 A'                 
  1.708   1.733   1.829   1.903   1.924   1.953   2.137   2.201
 72 A'   28 A"   73 A'   74 A'   75 A'   29 A"   76 A'   77 A'                 
  2.573   2.577   2.631   2.789   2.864   3.050   3.219   3.627
 78 A'   30 A"   79 A'   31 A"   80 A'   81 A'   82 A'   83 A'                 
  3.743   3.766   3.777   3.789   3.926   3.943   3.951   3.982
 32 A"   33 A"   84 A'   85 A'   34 A"   86 A'   35 A"   36 A"                 
  3.997   4.017   4.113   4.142   4.256   4.471   4.663   4.871
 87 A'   37 A"   88 A'   89 A'   90 A'   91 A'   92 A'   93 A'                 
  5.987   6.032   6.162   6.247   6.280   6.340   6.346   6.485
 38 A"   94 A'   95 A'   39 A"   40 A"   96 A'   97 A'   98 A'                 
  6.749  23.420  24.075  27.896  28.331  28.359  28.420  28.521
 99 A'  100 A'  101 A'  102 A'   41 A"  103 A'  104 A'   42 A"                 
 28.539  28.553  28.596  28.703  66.718  66.748 127.875 127.898
105 A'   43 A"  106 A'  107 A'  108 A'  109 A'   44 A"  110 A'                 
127.971 151.6881901.854
111 A'  112 A'  113 A'                                                         
 --------------------------------------------------------------

          Ground-State Mulliken Net Atomic Charges

     Atom                 Charge (a.u.)
  ----------------------------------------
      1 F                    -0.121259
      2 F                    -0.036239
      3 H                     0.159016
      4 I                     0.136607
      5 C                    -0.047485
      6 C                    -0.090639
  ----------------------------------------
  Sum of atomic charges =     0.000000

 -----------------------------------------------------------------
                    Cartesian Multipole Moments
 -----------------------------------------------------------------
    Charge (ESU x 10^10)
                 0.0000
    Dipole Moment (Debye)
         X      -0.6091      Y      -1.7514      Z       0.0000
       Tot       1.8543
    Quadrupole Moments (Debye-Ang)
        XX     -50.2715     XY      -3.3908     YY     -50.2936
        XZ       0.0000     YZ      -0.0000     ZZ     -50.3477
    Octopole Moments (Debye-Ang^2)
       XXX     -44.4394    XXY      -3.8556    XYY      -4.1851
       YYY      19.7249    XXZ       0.0000    XYZ      -0.0000
       YYZ       0.0000    XZZ      -7.2028    YZZ       8.9174
       ZZZ       0.0000
    Hexadecapole Moments (Debye-Ang^3)
      XXXX    -742.4363   XXXY     -64.1213   XXYY    -135.9475
      XYYY     -56.4073   YYYY    -180.6568   XXXZ       0.0000
      XXYZ      -0.0000   XYYZ       0.0000   YYYZ      -0.0000
      XXZZ    -128.6537   XYZZ     -14.9775   YYZZ     -40.5067
      XZZZ       0.0000   YZZZ      -0.0000   ZZZZ     -60.2477
 -----------------------------------------------------------------
 Calculating analytic gradient of the SCF energy
 Gradient of SCF Energy
            1           2           3           4           5           6
    1   0.0105797  -0.0499654   0.0191375   0.1065846  -0.0091289  -0.0772076
    2  -0.0082128  -0.0467079  -0.0227740   0.0783285   0.0204468  -0.0210805
    3   0.0000000   0.0000000   0.0000000  -0.0000000  -0.0000000  -0.0000000
 Max gradient component =       1.066E-01
 RMS gradient           =       4.092E-02
 Gradient time:  CPU 6.19 s  wall 1.65 s
 Geometry Optimization Parameters
   NAtoms,    NIC,     NZ,  NCons,   NDum,   NFix, NCnnct, MaxDiis
        6      32       0       0       0       0       0       0

 Cartesian Hessian Update
 Hessian Updated using BFGS Update


** GEOMETRY OPTIMIZATION IN DELOCALIZED INTERNAL COORDINATES **
   Searching for a Minimum

   Optimization Cycle:   8

                       Coordinates (Angstroms)
     ATOM                X               Y               Z
      1  F         3.1830222728    0.2970135257    0.0000000000
      2  F         0.5089665655    1.4405480735    0.0000000000
      3  H         2.3031080502   -1.5026816967    0.0000000000
      4  I        -0.9851482793   -0.4865878554    0.0000000000
      5  C         2.0305392540   -0.4134750628    0.0000000000
      6  C         0.8021541142    0.1277026143    0.0000000000
   Point Group: cs    Number of degrees of freedom:     9


   Energy is  -7196.008318527

 Hessian Updated using BFGS Update

  9 Hessian modes will be used to form the next step
  Hessian Eigenvalues:
     0.126501    0.151507    0.163547    0.219481    0.248789    0.379824
     0.404314    0.440640    0.900289

 Minimum Search - Taking Simple RFO Step
 Searching for Lamda that Minimizes Along All modes
 Value Taken    Lamda =  -0.04224703
 Calculated Step too Large.  Step scaled by  0.665151
 Step Taken.  Stepsize is  0.300000

                             Maximum     Tolerance    Cnvgd?
         Gradient           0.080912      0.000300      NO
         Displacement       0.244167      0.001200      NO
         Energy change     -0.039555      0.000001      NO


 New Cartesian Coordinates Obtained by Inverse Iteration

 Displacement from previous Coordinates is:  0.275484
 ----------------------------------------------------------------
             Standard Nuclear Orientation (Angstroms)
    I     Atom           X                Y                Z
 ----------------------------------------------------------------
    1      F       3.1489892961     0.3298282748     0.0000000000
    2      F       0.6080514012     1.4387078732     0.0000000000
    3      H       2.2432899924    -1.4610500645     0.0000000000
    4      I      -1.0006970188    -0.5436362770     0.0000000000
    5      C       2.0253867562    -0.4205561677     0.0000000000
    6      C       0.8176215504     0.1192259598     0.0000000000
 ----------------------------------------------------------------
 Molecular Point Group                 Cs    NOp =  2
 Largest Abelian Subgroup              Cs    NOp =  2
 Nuclear Repulsion Energy =   414.3383405485 hartrees
 There are       42 alpha and       42 beta electrons
 Applying Cartesian multipole field
    Component          Value
    ---------          -----
     (2,0,0)        1.00000E-11
     (0,2,0)        2.00000E-11
     (0,0,2)       -3.00000E-11
 Nucleus-field energy     =     0.0000000092 hartrees
 Requested basis set is 6-311++G(d,p)
 There are 53 shells and 157 basis functions
 A cutoff of  1.0D-11 yielded   1246 shell pairs
 There are     11293 function pairs (     12606 Cartesian)
 Smallest overlap matrix eigenvalue = 7.22E-05
 Guess MOs from SCF MO coefficient file

 -----------------------------------------------------------------------
  General SCF calculation program by
  Eric Jon Sundstrom, Paul Horn, Yuezhi Mao, Dmitri Zuev, Alec White,
  David Stuck, Shaama M.S., Shane Yost, Joonho Lee, David Small,
  Daniel Levine, Susi Lehtola, Hugh Burton, Evgeny Epifanovsky
 -----------------------------------------------------------------------
 Exchange:     0.2000 Hartree-Fock + 0.0800 Slater + 0.7200 B88
 Correlation:  0.1900 VWN1RPA + 0.8100 LYP
 Using SG-1 standard quadrature grid
 using 4 threads for integral computing
 -------------------------------------------------------
 OpenMP Integral computing Module                
 Release: version 2.0, May 2017, Q-Chem Inc. Pleasanton 
 -------------------------------------------------------
 -------------------------------------------------------
 OpenMP BLAS3 based DFT computing Module                
 Release: version 1.0, May 2013, Q-Chem Inc. Pittsburgh 
 -------------------------------------------------------
 A restricted SCF calculation will be
 performed using DIIS
 SCF converges when DIIS error is below 1.0e-08
 ---------------------------------------
  Cycle       Energy         DIIS error
 ---------------------------------------
    1   -7196.0253220972      1.06e-03  
    2   -7196.0289189289      4.47e-04  
    3   -7196.0285141808      5.70e-04  
    4   -7196.0294819613      8.10e-05  
    5   -7196.0294944106      3.38e-05  
    6   -7196.0294963687      8.75e-06  
    7   -7196.0294964749      1.43e-06  
    8   -7196.0294964772      8.86e-07  
    9   -7196.0294964787      1.18e-07  
   10   -7196.0294964787      5.28e-08  
   11   -7196.0294964787      1.30e-08  
   12   -7196.0294964787      2.00e-09  Convergence criterion met
 ---------------------------------------
 SCF time:   CPU 20.78s  wall 6.00s 
 SCF   energy in the final basis set =    -7196.0294964787
 Total energy in the final basis set =    -7196.0294964787

 --------------------------------------------------------------
             Orbital Energies (a.u.) and Symmetries
 --------------------------------------------------------------

 Alpha MOs, Restricted
 -- Occupied --                  
******* -176.33 -165.73 -165.73 -165.73  -35.82  -31.32  -31.31
  1 A'    2 A'    3 A'    1 A"    4 A'    5 A'    6 A'    2 A"                 
-31.311 -24.719 -24.715 -22.967 -22.966 -22.965 -22.962 -22.962
  7 A'    8 A'    9 A'   10 A'    3 A"   11 A'   12 A'    4 A"                 
-10.309 -10.283  -6.374  -4.787  -4.772  -4.772  -2.055  -2.049
 13 A'   14 A'   15 A'   16 A'   17 A'    5 A"   18 A'   19 A'                 
 -2.048  -2.035  -2.035  -1.272  -1.249  -0.825  -0.722  -0.628
  6 A"    7 A"   20 A'   21 A'   22 A'   23 A'   24 A'   25 A'                 
 -0.578  -0.549  -0.515  -0.488  -0.477  -0.425  -0.397  -0.333
 26 A'   27 A'    8 A"   28 A'    9 A"   29 A'   30 A'   10 A"                 
 -0.292  -0.262
 31 A'   11 A"                                                                 
 -- Virtual --                   
 -0.044  -0.022  -0.000   0.016   0.032   0.059   0.075   0.094
 32 A'   12 A"   33 A'   34 A'   35 A'   13 A"   36 A'   37 A'                 
  0.097   0.098   0.108   0.134   0.172   0.203   0.205   0.232
 14 A"   38 A'   39 A'   40 A'   41 A'   42 A'   15 A"   43 A'                 
  0.253   0.253   0.282   0.296   0.308   0.323   0.331   0.359
 44 A'   16 A"   45 A'   46 A'   17 A"   47 A'   48 A'   49 A'                 
  0.392   0.404   0.409   0.409   0.444   0.455   0.482   0.515
 50 A'   18 A"   19 A"   51 A'   52 A'   53 A'   54 A'   20 A"                 
  0.537   0.608   0.653   0.666   0.722   0.765   0.768   0.873
 55 A'   21 A"   56 A'   57 A'   58 A'   59 A'   60 A'   61 A'                 
  0.926   1.083   1.117   1.237   1.249   1.323   1.333   1.355
 62 A'   22 A"   23 A"   63 A'   24 A"   64 A'   25 A"   65 A'                 
  1.375   1.375   1.403   1.442   1.453   1.506   1.581   1.606
 66 A'   26 A"   67 A'   68 A'   27 A"   69 A'   70 A'   71 A'                 
  1.730   1.768   1.834   1.904   1.929   1.980   2.134   2.276
 72 A'   28 A"   73 A'   74 A'   75 A'   29 A"   76 A'   77 A'                 
  2.585   2.602   2.633   2.793   2.878   3.076   3.259   3.670
 30 A"   78 A'   79 A'   31 A"   80 A'   81 A'   82 A'   83 A'                 
  3.748   3.770   3.797   3.801   3.929   3.949   3.951   3.988
 32 A"   33 A"   84 A'   85 A'   34 A"   35 A"   86 A'   87 A'                 
  3.993   4.015   4.103   4.157   4.253   4.463   4.676   4.886
 36 A"   37 A"   88 A'   89 A'   90 A'   91 A'   92 A'   93 A'                 
  5.985   6.027   6.141   6.248   6.283   6.320   6.361   6.507
 38 A"   94 A'   95 A'   39 A"   40 A"   96 A'   97 A'   98 A'                 
  6.774  23.464  24.168  27.880  28.329  28.354  28.410  28.518
 99 A'  100 A'  101 A'  102 A'   41 A"  103 A'  104 A'   42 A"                 
 28.533  28.550  28.593  28.700  66.722  66.749 127.873 127.894
105 A'   43 A"  106 A'  107 A'  108 A'  109 A'   44 A"  110 A'                 
127.960 151.6731901.839
111 A'  112 A'  113 A'                                                         

 Beta MOs, Restricted
 -- Occupied --                  
******* -176.33 -165.73 -165.73 -165.73  -35.82  -31.32  -31.31
  1 A'    2 A'    3 A'    1 A"    4 A'    5 A'    6 A'    2 A"                 
-31.311 -24.719 -24.715 -22.967 -22.966 -22.965 -22.962 -22.962
  7 A'    8 A'    9 A'   10 A'    3 A"   11 A'   12 A'    4 A"                 
-10.309 -10.283  -6.374  -4.787  -4.772  -4.772  -2.055  -2.049
 13 A'   14 A'   15 A'   16 A'   17 A'    5 A"   18 A'   19 A'                 
 -2.048  -2.035  -2.035  -1.272  -1.249  -0.825  -0.722  -0.628
  6 A"    7 A"   20 A'   21 A'   22 A'   23 A'   24 A'   25 A'                 
 -0.578  -0.549  -0.515  -0.488  -0.477  -0.425  -0.397  -0.333
 26 A'   27 A'    8 A"   28 A'    9 A"   29 A'   30 A'   10 A"                 
 -0.292  -0.262
 31 A'   11 A"                                                                 
 -- Virtual --                   
 -0.044  -0.022  -0.000   0.016   0.032   0.059   0.075   0.094
 32 A'   12 A"   33 A'   34 A'   35 A'   13 A"   36 A'   37 A'                 
  0.097   0.098   0.108   0.134   0.172   0.203   0.205   0.232
 14 A"   38 A'   39 A'   40 A'   41 A'   42 A'   15 A"   43 A'                 
  0.253   0.253   0.282   0.296   0.308   0.323   0.331   0.359
 44 A'   16 A"   45 A'   46 A'   17 A"   47 A'   48 A'   49 A'                 
  0.392   0.404   0.409   0.409   0.444   0.455   0.482   0.515
 50 A'   18 A"   19 A"   51 A'   52 A'   53 A'   54 A'   20 A"                 
  0.537   0.608   0.653   0.666   0.722   0.765   0.768   0.873
 55 A'   21 A"   56 A'   57 A'   58 A'   59 A'   60 A'   61 A'                 
  0.926   1.083   1.117   1.237   1.249   1.323   1.333   1.355
 62 A'   22 A"   23 A"   63 A'   24 A"   64 A'   25 A"   65 A'                 
  1.375   1.375   1.403   1.442   1.453   1.506   1.581   1.606
 66 A'   26 A"   67 A'   68 A'   27 A"   69 A'   70 A'   71 A'                 
  1.730   1.768   1.834   1.904   1.929   1.980   2.134   2.276
 72 A'   28 A"   73 A'   74 A'   75 A'   29 A"   76 A'   77 A'                 
  2.585   2.602   2.633   2.793   2.878   3.076   3.259   3.670
 30 A"   78 A'   79 A'   31 A"   80 A'   81 A'   82 A'   83 A'                 
  3.748   3.770   3.797   3.801   3.929   3.949   3.951   3.988
 32 A"   33 A"   84 A'   85 A'   34 A"   35 A"   86 A'   87 A'                 
  3.993   4.015   4.103   4.157   4.253   4.463   4.676   4.886
 36 A"   37 A"   88 A'   89 A'   90 A'   91 A'   92 A'   93 A'                 
  5.985   6.027   6.141   6.248   6.283   6.320   6.361   6.507
 38 A"   94 A'   95 A'   39 A"   40 A"   96 A'   97 A'   98 A'                 
  6.774  23.464  24.168  27.880  28.329  28.354  28.410  28.518
 99 A'  100 A'  101 A'  102 A'   41 A"  103 A'  104 A'   42 A"                 
 28.533  28.550  28.593  28.700  66.722  66.749 127.873 127.894
105 A'   43 A"  106 A'  107 A'  108 A'  109 A'   44 A"  110 A'                 
127.960 151.6731901.839
111 A'  112 A'  113 A'                                                         
 --------------------------------------------------------------

          Ground-State Mulliken Net Atomic Charges

     Atom                 Charge (a.u.)
  ----------------------------------------
      1 F                    -0.126861
      2 F                    -0.042371
      3 H                     0.151790
      4 I                     0.131866
      5 C                    -0.033156
      6 C                    -0.081270
  ----------------------------------------
  Sum of atomic charges =    -0.000000

 -----------------------------------------------------------------
                    Cartesian Multipole Moments
 -----------------------------------------------------------------
    Charge (ESU x 10^10)
                 0.0000
    Dipole Moment (Debye)
         X      -0.7342      Y      -1.8786      Z       0.0000
       Tot       2.0170
    Quadrupole Moments (Debye-Ang)
        XX     -50.2557     XY      -3.2494     YY     -50.1700
        XZ      -0.0000     YZ       0.0000     ZZ     -50.2947
    Octopole Moments (Debye-Ang^2)
       XXX     -43.9136    XXY      -2.7670    XYY      -4.8149
       YYY      23.9991    XXZ       0.0000    XYZ      -0.0000
       YYZ       0.0000    XZZ      -6.8306    YZZ      10.3497
       ZZZ      -0.0000
    Hexadecapole Moments (Debye-Ang^3)
      XXXX    -740.3507   XXXY     -71.3040   XXYY    -137.9608
      XYYY     -64.2234   YYYY    -189.5556   XXXZ       0.0000
      XXYZ       0.0000   XYYZ       0.0000   YYYZ       0.0000
      XXZZ    -128.2806   XYZZ     -18.1362   YYZZ     -42.0035
      XZZZ      -0.0000   YZZZ       0.0000   ZZZZ     -60.2195
 -----------------------------------------------------------------
 Calculating analytic gradient of the SCF energy
 Gradient of SCF Energy
            1           2           3           4           5           6
    1   0.0056428  -0.0307416   0.0025158   0.0742653  -0.0093603  -0.0423219
    2  -0.0024401  -0.0351067   0.0126229   0.0554250  -0.0058220  -0.0246791
    3  -0.0000000   0.0000000   0.0000000   0.0000000  -0.0000000  -0.0000000
 Max gradient component =       7.427E-02
 RMS gradient           =       2.738E-02
 Gradient time:  CPU 6.18 s  wall 1.64 s
 Geometry Optimization Parameters
   NAtoms,    NIC,     NZ,  NCons,   NDum,   NFix, NCnnct, MaxDiis
        6      32       0       0       0       0       0       0

 Cartesian Hessian Update
 Hessian Updated using BFGS Update


** GEOMETRY OPTIMIZATION IN DELOCALIZED INTERNAL COORDINATES **
   Searching for a Minimum

   Optimization Cycle:   9

                       Coordinates (Angstroms)
     ATOM                X               Y               Z
      1  F         3.1489892961    0.3298282748    0.0000000000
      2  F         0.6080514012    1.4387078732    0.0000000000
      3  H         2.2432899924   -1.4610500645    0.0000000000
      4  I        -1.0006970188   -0.5436362770    0.0000000000
      5  C         2.0253867562   -0.4205561677    0.0000000000
      6  C         0.8176215504    0.1192259598    0.0000000000
   Point Group: cs    Number of degrees of freedom:     9


   Energy is  -7196.029496479

 Hessian Updated using BFGS Update

  9 Hessian modes will be used to form the next step
  Hessian Eigenvalues:
     0.089070    0.160717    0.186608    0.220919    0.250969    0.385944
     0.437737    0.463526    0.841259

 Minimum Search - Taking Simple RFO Step
 Searching for Lamda that Minimizes Along All modes
 Value Taken    Lamda =  -0.02695172
 Calculated Step too Large.  Step scaled by  0.649339
 Step Taken.  Stepsize is  0.300000

                             Maximum     Tolerance    Cnvgd?
         Gradient           0.051581      0.000300      NO
         Displacement       0.222119      0.001200      NO
         Energy change     -0.021178      0.000001      NO


 New Cartesian Coordinates Obtained by Inverse Iteration

 Displacement from previous Coordinates is:  0.246214
 ----------------------------------------------------------------
             Standard Nuclear Orientation (Angstroms)
    I     Atom           X                Y                Z
 ----------------------------------------------------------------
    1      F       3.1163407712     0.3646871823     0.0000000000
    2      F       0.6889041810     1.4629172769     0.0000000000
    3      H       2.2016209845    -1.4856635693     0.0000000000
    4      I      -1.0082433939    -0.6099480514     0.0000000000
    5      C       2.0149829233    -0.4084363511     0.0000000000
    6      C       0.8290365114     0.1389631111     0.0000000000
 ----------------------------------------------------------------
 Molecular Point Group                 Cs    NOp =  2
 Largest Abelian Subgroup              Cs    NOp =  2
 Nuclear Repulsion Energy =   408.9676796155 hartrees
 There are       42 alpha and       42 beta electrons
 Applying Cartesian multipole field
    Component          Value
    ---------          -----
     (2,0,0)        1.00000E-11
     (0,2,0)        2.00000E-11
     (0,0,2)       -3.00000E-11
 Nucleus-field energy     =     0.0000000095 hartrees
 Requested basis set is 6-311++G(d,p)
 There are 53 shells and 157 basis functions
 A cutoff of  1.0D-11 yielded   1242 shell pairs
 There are     11248 function pairs (     12547 Cartesian)
 Smallest overlap matrix eigenvalue = 7.27E-05
 Guess MOs from SCF MO coefficient file

 -----------------------------------------------------------------------
  General SCF calculation program by
  Eric Jon Sundstrom, Paul Horn, Yuezhi Mao, Dmitri Zuev, Alec White,
  David Stuck, Shaama M.S., Shane Yost, Joonho Lee, David Small,
  Daniel Levine, Susi Lehtola, Hugh Burton, Evgeny Epifanovsky
 -----------------------------------------------------------------------
 Exchange:     0.2000 Hartree-Fock + 0.0800 Slater + 0.7200 B88
 Correlation:  0.1900 VWN1RPA + 0.8100 LYP
 Using SG-1 standard quadrature grid
 using 4 threads for integral computing
 -------------------------------------------------------
 OpenMP Integral computing Module                
 Release: version 2.0, May 2017, Q-Chem Inc. Pleasanton 
 -------------------------------------------------------
 -------------------------------------------------------
 OpenMP BLAS3 based DFT computing Module                
 Release: version 1.0, May 2013, Q-Chem Inc. Pittsburgh 
 -------------------------------------------------------
 A restricted SCF calculation will be
 performed using DIIS
 SCF converges when DIIS error is below 1.0e-08
 ---------------------------------------
  Cycle       Energy         DIIS error
 ---------------------------------------
    1   -7196.0389351045      9.18e-04  
    2   -7196.0418645663      2.94e-04  
    3   -7196.0417521940      3.53e-04  
    4   -7196.0420780284      7.60e-05  
    5   -7196.0420929649      2.68e-05  
    6   -7196.0420943799      5.72e-06  
    7   -7196.0420944521      1.82e-06  
    8   -7196.0420944570      7.65e-07  
    9   -7196.0420944583      1.18e-07  
   10   -7196.0420944584      4.75e-08  
   11   -7196.0420944583      9.87e-09  Convergence criterion met
 ---------------------------------------
 SCF time:   CPU 18.95s  wall 5.00s 
 SCF   energy in the final basis set =    -7196.0420944583
 Total energy in the final basis set =    -7196.0420944583

 --------------------------------------------------------------
             Orbital Energies (a.u.) and Symmetries
 --------------------------------------------------------------

 Alpha MOs, Restricted
 -- Occupied --                  
******* -176.33 -165.73 -165.73 -165.73  -35.82  -31.32  -31.31
  1 A'    2 A'    3 A'    1 A"    4 A'    5 A'    6 A'    7 A'                 
-31.311 -24.719 -24.715 -22.968 -22.966 -22.966 -22.962 -22.962
  2 A"    8 A'    9 A'   10 A'   11 A'    3 A"   12 A'    4 A"                 
-10.307 -10.282  -6.375  -4.787  -4.772  -4.772  -2.054  -2.049
 13 A'   14 A'   15 A'   16 A'   17 A'    5 A"   18 A'   19 A'                 
 -2.048  -2.035  -2.035  -1.273  -1.250  -0.824  -0.713  -0.626
  6 A"    7 A"   20 A'   21 A'   22 A'   23 A'   24 A'   25 A'                 
 -0.577  -0.550  -0.515  -0.485  -0.477  -0.423  -0.394  -0.331
 26 A'   27 A'    8 A"   28 A'    9 A"   29 A'   30 A'   10 A"                 
 -0.296  -0.263
 31 A'   11 A"                                                                 
 -- Virtual --                   
 -0.048  -0.018  -0.003   0.016   0.033   0.059   0.074   0.094
 32 A'   12 A"   33 A'   34 A'   35 A'   13 A"   36 A'   37 A'                 
  0.097   0.100   0.108   0.135   0.164   0.205   0.206   0.229
 14 A"   38 A'   39 A'   40 A'   41 A'   42 A'   15 A"   43 A'                 
  0.252   0.252   0.282   0.299   0.314   0.325   0.335   0.360
 44 A'   16 A"   45 A'   46 A'   17 A"   47 A'   48 A'   49 A'                 
  0.397   0.399   0.404   0.405   0.439   0.450   0.481   0.516
 18 A"   50 A'   51 A'   19 A"   52 A'   53 A'   54 A'   20 A"                 
  0.533   0.613   0.646   0.669   0.713   0.759   0.782   0.879
 55 A'   21 A"   56 A'   57 A'   58 A'   59 A'   60 A'   61 A'                 
  0.923   1.078   1.121   1.232   1.245   1.331   1.334   1.347
 62 A'   22 A"   23 A"   63 A'   24 A"   64 A'   25 A"   65 A'                 
  1.366   1.378   1.423   1.442   1.452   1.501   1.587   1.608
 66 A'   26 A"   67 A'   68 A'   27 A"   69 A'   70 A'   71 A'                 
  1.742   1.776   1.819   1.908   1.919   1.971   2.141   2.290
 72 A'   28 A"   73 A'   74 A'   75 A'   29 A"   76 A'   77 A'                 
  2.581   2.589   2.613   2.795   2.872   3.091   3.270   3.656
 78 A'   30 A"   79 A'   31 A"   80 A'   81 A'   82 A'   83 A'                 
  3.750   3.771   3.788   3.808   3.929   3.949   3.952   3.976
 32 A"   33 A"   84 A'   85 A'   34 A"   35 A"   86 A'   87 A'                 
  4.001   4.013   4.095   4.175   4.256   4.445   4.668   4.899
 36 A"   37 A"   88 A'   89 A'   90 A'   91 A'   92 A'   93 A'                 
  5.982   6.020   6.115   6.247   6.285   6.298   6.386   6.520
 38 A"   94 A'   95 A'   39 A"   40 A"   96 A'   97 A'   98 A'                 
  6.790  23.442  24.225  27.861  28.327  28.351  28.399  28.517
 99 A'  100 A'  101 A'  102 A'   41 A"  103 A'  104 A'   42 A"                 
 28.528  28.548  28.591  28.695  66.722  66.750 127.870 127.891
105 A'   43 A"  106 A'  107 A'  108 A'  109 A'   44 A"  110 A'                 
127.949 151.6561901.820
111 A'  112 A'  113 A'                                                         

 Beta MOs, Restricted
 -- Occupied --                  
******* -176.33 -165.73 -165.73 -165.73  -35.82  -31.32  -31.31
  1 A'    2 A'    3 A'    1 A"    4 A'    5 A'    6 A'    7 A'                 
-31.311 -24.719 -24.715 -22.968 -22.966 -22.966 -22.962 -22.962
  2 A"    8 A'    9 A'   10 A'   11 A'    3 A"   12 A'    4 A"                 
-10.307 -10.282  -6.375  -4.787  -4.772  -4.772  -2.054  -2.049
 13 A'   14 A'   15 A'   16 A'   17 A'    5 A"   18 A'   19 A'                 
 -2.048  -2.035  -2.035  -1.273  -1.250  -0.824  -0.713  -0.626
  6 A"    7 A"   20 A'   21 A'   22 A'   23 A'   24 A'   25 A'                 
 -0.577  -0.550  -0.515  -0.485  -0.477  -0.423  -0.394  -0.331
 26 A'   27 A'    8 A"   28 A'    9 A"   29 A'   30 A'   10 A"                 
 -0.296  -0.263
 31 A'   11 A"                                                                 
 -- Virtual --                   
 -0.048  -0.018  -0.003   0.016   0.033   0.059   0.074   0.094
 32 A'   12 A"   33 A'   34 A'   35 A'   13 A"   36 A'   37 A'                 
  0.097   0.100   0.108   0.135   0.164   0.205   0.206   0.229
 14 A"   38 A'   39 A'   40 A'   41 A'   42 A'   15 A"   43 A'                 
  0.252   0.252   0.282   0.299   0.314   0.325   0.335   0.360
 44 A'   16 A"   45 A'   46 A'   17 A"   47 A'   48 A'   49 A'                 
  0.397   0.399   0.404   0.405   0.439   0.450   0.481   0.516
 18 A"   50 A'   51 A'   19 A"   52 A'   53 A'   54 A'   20 A"                 
  0.533   0.613   0.646   0.669   0.713   0.759   0.782   0.879
 55 A'   21 A"   56 A'   57 A'   58 A'   59 A'   60 A'   61 A'                 
  0.923   1.078   1.121   1.232   1.245   1.331   1.334   1.347
 62 A'   22 A"   23 A"   63 A'   24 A"   64 A'   25 A"   65 A'                 
  1.366   1.378   1.423   1.442   1.452   1.501   1.587   1.608
 66 A'   26 A"   67 A'   68 A'   27 A"   69 A'   70 A'   71 A'                 
  1.742   1.776   1.819   1.908   1.919   1.971   2.141   2.290
 72 A'   28 A"   73 A'   74 A'   75 A'   29 A"   76 A'   77 A'                 
  2.581   2.589   2.613   2.795   2.872   3.091   3.270   3.656
 78 A'   30 A"   79 A'   31 A"   80 A'   81 A'   82 A'   83 A'                 
  3.750   3.771   3.788   3.808   3.929   3.949   3.952   3.976
 32 A"   33 A"   84 A'   85 A'   34 A"   35 A"   86 A'   87 A'                 
  4.001   4.013   4.095   4.175   4.256   4.445   4.668   4.899
 36 A"   37 A"   88 A'   89 A'   90 A'   91 A'   92 A'   93 A'                 
  5.982   6.020   6.115   6.247   6.285   6.298   6.386   6.520
 38 A"   94 A'   95 A'   39 A"   40 A"   96 A'   97 A'   98 A'                 
  6.790  23.442  24.225  27.861  28.327  28.351  28.399  28.517
 99 A'  100 A'  101 A'  102 A'   41 A"  103 A'  104 A'   42 A"                 
 28.528  28.548  28.591  28.695  66.722  66.750 127.870 127.891
105 A'   43 A"  106 A'  107 A'  108 A'  109 A'   44 A"  110 A'                 
127.949 151.6561901.820
111 A'  112 A'  113 A'                                                         
 --------------------------------------------------------------

          Ground-State Mulliken Net Atomic Charges

     Atom                 Charge (a.u.)
  ----------------------------------------
      1 F                    -0.124527
      2 F                    -0.048690
      3 H                     0.148499
      4 I                     0.125953
      5 C                    -0.041152
      6 C                    -0.060082
  ----------------------------------------
  Sum of atomic charges =    -0.000000

 -----------------------------------------------------------------
                    Cartesian Multipole Moments
 -----------------------------------------------------------------
    Charge (ESU x 10^10)
                -0.0000
    Dipole Moment (Debye)
         X      -0.7541      Y      -1.9749      Z       0.0000
       Tot       2.1139
    Quadrupole Moments (Debye-Ang)
        XX     -50.2133     XY      -3.0585     YY     -50.0077
        XZ       0.0000     YZ      -0.0000     ZZ     -50.3650
    Octopole Moments (Debye-Ang^2)
       XXX     -43.1232    XXY      -1.8930    XYY      -5.5066
       YYY      27.8345    XXZ       0.0000    XYZ       0.0000
       YYZ       0.0000    XZZ      -6.7356    YZZ      11.8557
       ZZZ       0.0000
    Hexadecapole Moments (Debye-Ang^3)
      XXXX    -736.4376   XXXY     -79.2771   XXYY    -139.5794
      XYYY     -73.0804   YYYY    -204.5188   XXXZ       0.0000
      XXYZ      -0.0000   XYYZ       0.0000   YYYZ      -0.0000
      XXZZ    -127.9369   XYZZ     -21.3759   YYZZ     -44.7154
      XZZZ       0.0000   YZZZ      -0.0000   ZZZZ     -60.4231
 -----------------------------------------------------------------
 Calculating analytic gradient of the SCF energy
 Gradient of SCF Energy
            1           2           3           4           5           6
    1  -0.0007631  -0.0141591   0.0006449   0.0439837  -0.0230635  -0.0066428
    2   0.0018883  -0.0251632  -0.0094567   0.0349901   0.0231920  -0.0254505
    3  -0.0000000   0.0000000  -0.0000000   0.0000000   0.0000000  -0.0000000
 Max gradient component =       4.398E-02
 RMS gradient           =       1.802E-02
 Gradient time:  CPU 6.19 s  wall 1.65 s
 Geometry Optimization Parameters
   NAtoms,    NIC,     NZ,  NCons,   NDum,   NFix, NCnnct, MaxDiis
        6      32       0       0       0       0       0       0

 Cartesian Hessian Update
 Hessian Updated using BFGS Update


** GEOMETRY OPTIMIZATION IN DELOCALIZED INTERNAL COORDINATES **
   Searching for a Minimum

   Optimization Cycle:  10

                       Coordinates (Angstroms)
     ATOM                X               Y               Z
      1  F         3.1163407712    0.3646871823    0.0000000000
      2  F         0.6889041810    1.4629172769    0.0000000000
      3  H         2.2016209845   -1.4856635693    0.0000000000
      4  I        -1.0082433939   -0.6099480514    0.0000000000
      5  C         2.0149829233   -0.4084363511    0.0000000000
      6  C         0.8290365114    0.1389631111    0.0000000000
   Point Group: cs    Number of degrees of freedom:     9


   Energy is  -7196.042094458

 Hessian Updated using BFGS Update

  9 Hessian modes will be used to form the next step
  Hessian Eigenvalues:
     0.064050    0.162995    0.220558    0.250105    0.275452    0.385962
     0.437015    0.511942    0.773099

 Minimum Search - Taking Simple RFO Step
 Searching for Lamda that Minimizes Along All modes
 Value Taken    Lamda =  -0.01720321
 Calculated Step too Large.  Step scaled by  0.691608
 Step Taken.  Stepsize is  0.300000

                             Maximum     Tolerance    Cnvgd?
         Gradient           0.039247      0.000300      NO
         Displacement       0.264560      0.001200      NO
         Energy change     -0.012598      0.000001      NO


 New Cartesian Coordinates Obtained by Inverse Iteration

 Displacement from previous Coordinates is:  0.223984
 ----------------------------------------------------------------
             Standard Nuclear Orientation (Angstroms)
    I     Atom           X                Y                Z
 ----------------------------------------------------------------
    1      F       3.1290110616     0.3436764593     0.0000000000
    2      F       0.7284112537     1.5054663778     0.0000000000
    3      H       2.1624849592    -1.4621265514     0.0000000000
    4      I      -1.0177344671    -0.6899635996     0.0000000000
    5      C       2.0204858928    -0.4106473610     0.0000000000
    6      C       0.8199832771     0.1761142734     0.0000000000
 ----------------------------------------------------------------
 Molecular Point Group                 Cs    NOp =  2
 Largest Abelian Subgroup              Cs    NOp =  2
 Nuclear Repulsion Energy =   401.6586184335 hartrees
 There are       42 alpha and       42 beta electrons
 Applying Cartesian multipole field
    Component          Value
    ---------          -----
     (2,0,0)        1.00000E-11
     (0,2,0)        2.00000E-11
     (0,0,2)       -3.00000E-11
 Nucleus-field energy     =     0.0000000100 hartrees
 Requested basis set is 6-311++G(d,p)
 There are 53 shells and 157 basis functions
 A cutoff of  1.0D-11 yielded   1236 shell pairs
 There are     11196 function pairs (     12493 Cartesian)
 Smallest overlap matrix eigenvalue = 9.05E-05
 Guess MOs from SCF MO coefficient file

 -----------------------------------------------------------------------
  General SCF calculation program by
  Eric Jon Sundstrom, Paul Horn, Yuezhi Mao, Dmitri Zuev, Alec White,
  David Stuck, Shaama M.S., Shane Yost, Joonho Lee, David Small,
  Daniel Levine, Susi Lehtola, Hugh Burton, Evgeny Epifanovsky
 -----------------------------------------------------------------------
 Exchange:     0.2000 Hartree-Fock + 0.0800 Slater + 0.7200 B88
 Correlation:  0.1900 VWN1RPA + 0.8100 LYP
 Using SG-1 standard quadrature grid
 using 4 threads for integral computing
 -------------------------------------------------------
 OpenMP Integral computing Module                
 Release: version 2.0, May 2017, Q-Chem Inc. Pleasanton 
 -------------------------------------------------------
 -------------------------------------------------------
 OpenMP BLAS3 based DFT computing Module                
 Release: version 1.0, May 2013, Q-Chem Inc. Pittsburgh 
 -------------------------------------------------------
 A restricted SCF calculation will be
 performed using DIIS
 SCF converges when DIIS error is below 1.0e-08
 ---------------------------------------
  Cycle       Energy         DIIS error
 ---------------------------------------
    1   -7196.0460576442      9.25e-04  
    2   -7196.0485455913      4.79e-04  
    3   -7196.0483867067      5.31e-04  
    4   -7196.0491743517      8.82e-05  
    5   -7196.0491926783      3.22e-05  
    6   -7196.0491947999      7.39e-06  
    7   -7196.0491949446      2.38e-06  
    8   -7196.0491949540      7.80e-07  
    9   -7196.0491949553      1.78e-07  
   10   -7196.0491949553      5.26e-08  
   11   -7196.0491949553      8.99e-09  Convergence criterion met
 ---------------------------------------
 SCF time:   CPU 18.75s  wall 5.00s 
 SCF   energy in the final basis set =    -7196.0491949553
 Total energy in the final basis set =    -7196.0491949553

 --------------------------------------------------------------
             Orbital Energies (a.u.) and Symmetries
 --------------------------------------------------------------

 Alpha MOs, Restricted
 -- Occupied --                  
******* -176.33 -165.73 -165.73 -165.73  -35.83  -31.32  -31.31
  1 A'    2 A'    3 A'    4 A'    1 A"    5 A'    6 A'    7 A'                 
-31.313 -24.723 -24.717 -22.969 -22.968 -22.968 -22.963 -22.963
  2 A"    8 A'    9 A'   10 A'   11 A'    3 A"   12 A'    4 A"                 
-10.313 -10.283  -6.375  -4.788  -4.773  -4.773  -2.055  -2.049
 13 A'   14 A'   15 A'   16 A'   17 A'    5 A"   18 A'   19 A'                 
 -2.049  -2.036  -2.036  -1.272  -1.253  -0.816  -0.705  -0.630
  6 A"    7 A"   20 A'   21 A'   22 A'   23 A'   24 A'   25 A'                 
 -0.575  -0.555  -0.514  -0.487  -0.478  -0.426  -0.391  -0.328
 26 A'   27 A'    8 A"   28 A'    9 A"   29 A'   30 A'   10 A"                 
 -0.299  -0.261
 31 A'   11 A"                                                                 
 -- Virtual --                   
 -0.054  -0.023  -0.006   0.017   0.034   0.059   0.074   0.094
 32 A'   12 A"   33 A'   34 A'   35 A'   13 A"   36 A'   37 A'                 
  0.097   0.101   0.108   0.135   0.168   0.205   0.206   0.221
 14 A"   38 A'   39 A'   40 A'   41 A'   42 A'   15 A"   43 A'                 
  0.251   0.251   0.279   0.300   0.317   0.324   0.334   0.362
 16 A"   44 A'   45 A'   46 A'   17 A"   47 A'   48 A'   49 A'                 
  0.387   0.391   0.397   0.401   0.430   0.446   0.481   0.518
 50 A'   18 A"   51 A'   19 A"   52 A'   53 A'   54 A'   20 A"                 
  0.539   0.613   0.642   0.655   0.704   0.751   0.793   0.865
 55 A'   21 A"   56 A'   57 A'   58 A'   59 A'   60 A'   61 A'                 
  0.925   1.072   1.119   1.237   1.239   1.332   1.334   1.343
 62 A'   22 A"   23 A"   24 A"   63 A'   64 A'   25 A"   65 A'                 
  1.377   1.377   1.422   1.442   1.453   1.492   1.587   1.599
 26 A"   66 A'   67 A'   68 A'   27 A"   69 A'   70 A'   71 A'                 
  1.747   1.778   1.810   1.904   1.908   1.966   2.119   2.296
 72 A'   28 A"   73 A'   74 A'   75 A'   29 A"   76 A'   77 A'                 
  2.584   2.587   2.609   2.787   2.879   3.072   3.273   3.676
 78 A'   30 A"   79 A'   31 A"   80 A'   81 A'   82 A'   83 A'                 
  3.749   3.769   3.796   3.812   3.929   3.949   3.955   3.968
 32 A"   33 A"   84 A'   85 A'   34 A"   35 A"   86 A'   87 A'                 
  3.998   4.009   4.091   4.172   4.252   4.418   4.669   4.893
 36 A"   37 A"   88 A'   89 A'   90 A'   91 A'   92 A'   93 A'                 
  5.979   6.015   6.091   6.246   6.283   6.295   6.383   6.525
 38 A"   94 A'   95 A'   39 A"   40 A"   96 A'   97 A'   98 A'                 
  6.784  23.477  24.112  27.841  28.324  28.347  28.386  28.515
 99 A'  100 A'  101 A'  102 A'   41 A"  103 A'  104 A'   42 A"                 
 28.525  28.544  28.587  28.687  66.719  66.747 127.867 127.887
105 A'   43 A"  106 A'  107 A'  108 A'  109 A'   44 A"  110 A'                 
127.935 151.6381901.801
111 A'  112 A'  113 A'                                                         

 Beta MOs, Restricted
 -- Occupied --                  
******* -176.33 -165.73 -165.73 -165.73  -35.83  -31.32  -31.31
  1 A'    2 A'    3 A'    4 A'    1 A"    5 A'    6 A'    7 A'                 
-31.313 -24.723 -24.717 -22.969 -22.968 -22.968 -22.963 -22.963
  2 A"    8 A'    9 A'   10 A'   11 A'    3 A"   12 A'    4 A"                 
-10.313 -10.283  -6.375  -4.788  -4.773  -4.773  -2.055  -2.049
 13 A'   14 A'   15 A'   16 A'   17 A'    5 A"   18 A'   19 A'                 
 -2.049  -2.036  -2.036  -1.272  -1.253  -0.816  -0.705  -0.630
  6 A"    7 A"   20 A'   21 A'   22 A'   23 A'   24 A'   25 A'                 
 -0.575  -0.555  -0.514  -0.487  -0.478  -0.426  -0.391  -0.328
 26 A'   27 A'    8 A"   28 A'    9 A"   29 A'   30 A'   10 A"                 
 -0.299  -0.261
 31 A'   11 A"                                                                 
 -- Virtual --                   
 -0.054  -0.023  -0.006   0.017   0.034   0.059   0.074   0.094
 32 A'   12 A"   33 A'   34 A'   35 A'   13 A"   36 A'   37 A'                 
  0.097   0.101   0.108   0.135   0.168   0.205   0.206   0.221
 14 A"   38 A'   39 A'   40 A'   41 A'   42 A'   15 A"   43 A'                 
  0.251   0.251   0.279   0.300   0.317   0.324   0.334   0.362
 16 A"   44 A'   45 A'   46 A'   17 A"   47 A'   48 A'   49 A'                 
  0.387   0.391   0.397   0.401   0.430   0.446   0.481   0.518
 50 A'   18 A"   51 A'   19 A"   52 A'   53 A'   54 A'   20 A"                 
  0.539   0.613   0.642   0.655   0.704   0.751   0.793   0.865
 55 A'   21 A"   56 A'   57 A'   58 A'   59 A'   60 A'   61 A'                 
  0.925   1.072   1.119   1.237   1.239   1.332   1.334   1.343
 62 A'   22 A"   23 A"   24 A"   63 A'   64 A'   25 A"   65 A'                 
  1.377   1.377   1.422   1.442   1.453   1.492   1.587   1.599
 26 A"   66 A'   67 A'   68 A'   27 A"   69 A'   70 A'   71 A'                 
  1.747   1.778   1.810   1.904   1.908   1.966   2.119   2.296
 72 A'   28 A"   73 A'   74 A'   75 A'   29 A"   76 A'   77 A'                 
  2.584   2.587   2.609   2.787   2.879   3.072   3.273   3.676
 78 A'   30 A"   79 A'   31 A"   80 A'   81 A'   82 A'   83 A'                 
  3.749   3.769   3.796   3.812   3.929   3.949   3.955   3.968
 32 A"   33 A"   84 A'   85 A'   34 A"   35 A"   86 A'   87 A'                 
  3.998   4.009   4.091   4.172   4.252   4.418   4.669   4.893
 36 A"   37 A"   88 A'   89 A'   90 A'   91 A'   92 A'   93 A'                 
  5.979   6.015   6.091   6.246   6.283   6.295   6.383   6.525
 38 A"   94 A'   95 A'   39 A"   40 A"   96 A'   97 A'   98 A'                 
  6.784  23.477  24.112  27.841  28.324  28.347  28.386  28.515
 99 A'  100 A'  101 A'  102 A'   41 A"  103 A'  104 A'   42 A"                 
 28.525  28.544  28.587  28.687  66.719  66.747 127.867 127.887
105 A'   43 A"  106 A'  107 A'  108 A'  109 A'   44 A"  110 A'                 
127.935 151.6381901.801
111 A'  112 A'  113 A'                                                         
 --------------------------------------------------------------

          Ground-State Mulliken Net Atomic Charges

     Atom                 Charge (a.u.)
  ----------------------------------------
      1 F                    -0.120336
      2 F                    -0.055435
      3 H                     0.145619
      4 I                     0.123558
      5 C                    -0.054684
      6 C                    -0.038722
  ----------------------------------------
  Sum of atomic charges =    -0.000000

 -----------------------------------------------------------------
                    Cartesian Multipole Moments
 -----------------------------------------------------------------
    Charge (ESU x 10^10)
                -0.0000
    Dipole Moment (Debye)
         X      -0.7778      Y      -1.9931      Z      -0.0000
       Tot       2.1395
    Quadrupole Moments (Debye-Ang)
        XX     -50.3714     XY      -2.6750     YY     -49.8224
        XZ      -0.0000     YZ       0.0000     ZZ     -50.5184
    Octopole Moments (Debye-Ang^2)
       XXX     -42.5735    XXY      -0.2377    XYY      -6.2878
       YYY      33.1469    XXZ      -0.0000    XYZ      -0.0000
       YYZ      -0.0000    XZZ      -6.6917    YZZ      13.8318
       ZZZ      -0.0000
    Hexadecapole Moments (Debye-Ang^3)
      XXXX    -744.7802   XXXY     -85.0411   XXYY    -142.8020
      XYYY     -79.5418   YYYY    -224.5027   XXXZ      -0.0000
      XXYZ       0.0000   XYYZ       0.0000   YYYZ       0.0000
      XXZZ    -129.1445   XYZZ     -24.1913   YYZZ     -48.1852
      XZZZ      -0.0000   YZZZ       0.0000   ZZZZ     -60.9177
 -----------------------------------------------------------------
 Calculating analytic gradient of the SCF energy
 Gradient of SCF Energy
            1           2           3           4           5           6
    1  -0.0030458  -0.0041349  -0.0046641   0.0176332   0.0156072  -0.0213956
    2   0.0017671  -0.0122410   0.0128614   0.0148652  -0.0144246  -0.0028280
    3  -0.0000000   0.0000000   0.0000000   0.0000000  -0.0000000   0.0000000
 Max gradient component =       2.140E-02
 RMS gradient           =       1.004E-02
 Gradient time:  CPU 6.09 s  wall 1.63 s
 Geometry Optimization Parameters
   NAtoms,    NIC,     NZ,  NCons,   NDum,   NFix, NCnnct, MaxDiis
        6      32       0       0       0       0       0       0

 Cartesian Hessian Update
 Hessian Updated using BFGS Update


** GEOMETRY OPTIMIZATION IN DELOCALIZED INTERNAL COORDINATES **
   Searching for a Minimum

   Optimization Cycle:  11

                       Coordinates (Angstroms)
     ATOM                X               Y               Z
      1  F         3.1290110616    0.3436764593    0.0000000000
      2  F         0.7284112537    1.5054663778    0.0000000000
      3  H         2.1624849592   -1.4621265514    0.0000000000
      4  I        -1.0177344671   -0.6899635996    0.0000000000
      5  C         2.0204858928   -0.4106473610    0.0000000000
      6  C         0.8199832771    0.1761142734    0.0000000000
   Point Group: cs    Number of degrees of freedom:     9


   Energy is  -7196.049194955

 Hessian Updated using BFGS Update

  9 Hessian modes will be used to form the next step
  Hessian Eigenvalues:
     0.065901    0.164513    0.225017    0.250943    0.343675    0.388863
     0.438464    0.534950    0.766670

 Minimum Search - Taking Simple RFO Step
 Searching for Lamda that Minimizes Along All modes
 Value Taken    Lamda =  -0.00383058
 Step Taken.  Stepsize is  0.205954

                             Maximum     Tolerance    Cnvgd?
         Gradient           0.017963      0.000300      NO
         Displacement       0.141907      0.001200      NO
         Energy change     -0.007100      0.000001      NO


 New Cartesian Coordinates Obtained by Inverse Iteration

 Displacement from previous Coordinates is:  0.189407
 ----------------------------------------------------------------
             Standard Nuclear Orientation (Angstroms)
    I     Atom           X                Y                Z
 ----------------------------------------------------------------
    1      F       3.1374094454     0.3202846351     0.0000000000
    2      F       0.7463767779     1.5486935005     0.0000000000
    3      H       2.1321708060    -1.4688630328     0.0000000000
    4      I      -1.0011696221    -0.7544667398     0.0000000000
    5      C       2.0030133733    -0.3946274579     0.0000000000
    6      C       0.8248411968     0.2114986934     0.0000000000
 ----------------------------------------------------------------
 Molecular Point Group                 Cs    NOp =  2
 Largest Abelian Subgroup              Cs    NOp =  2
 Nuclear Repulsion Energy =   397.9856641779 hartrees
 There are       42 alpha and       42 beta electrons
 Applying Cartesian multipole field
    Component          Value
    ---------          -----
     (2,0,0)        1.00000E-11
     (0,2,0)        2.00000E-11
     (0,0,2)       -3.00000E-11
 Nucleus-field energy     =     0.0000000104 hartrees
 Requested basis set is 6-311++G(d,p)
 There are 53 shells and 157 basis functions
 A cutoff of  1.0D-11 yielded   1232 shell pairs
 There are     11135 function pairs (     12424 Cartesian)
 Smallest overlap matrix eigenvalue = 9.25E-05
 Guess MOs from SCF MO coefficient file

 -----------------------------------------------------------------------
  General SCF calculation program by
  Eric Jon Sundstrom, Paul Horn, Yuezhi Mao, Dmitri Zuev, Alec White,
  David Stuck, Shaama M.S., Shane Yost, Joonho Lee, David Small,
  Daniel Levine, Susi Lehtola, Hugh Burton, Evgeny Epifanovsky
 -----------------------------------------------------------------------
 Exchange:     0.2000 Hartree-Fock + 0.0800 Slater + 0.7200 B88
 Correlation:  0.1900 VWN1RPA + 0.8100 LYP
 Using SG-1 standard quadrature grid
 using 4 threads for integral computing
 -------------------------------------------------------
 OpenMP Integral computing Module                
 Release: version 2.0, May 2017, Q-Chem Inc. Pleasanton 
 -------------------------------------------------------
 -------------------------------------------------------
 OpenMP BLAS3 based DFT computing Module                
 Release: version 1.0, May 2013, Q-Chem Inc. Pittsburgh 
 -------------------------------------------------------
 A restricted SCF calculation will be
 performed using DIIS
 SCF converges when DIIS error is below 1.0e-08
 ---------------------------------------
  Cycle       Energy         DIIS error
 ---------------------------------------
    1   -7196.0496779484      6.71e-04  
    2   -7196.0513873571      2.12e-04  
    3   -7196.0513455028      2.54e-04  
    4   -7196.0514985112      4.85e-05  
    5   -7196.0515042718      2.34e-05  
    6   -7196.0515055411      4.97e-06  
    7   -7196.0515056095      1.31e-06  
    8   -7196.0515056128      7.31e-07  
    9   -7196.0515056139      9.05e-08  
   10   -7196.0515056139      4.26e-08  
   11   -7196.0515056139      6.02e-09  Convergence criterion met
 ---------------------------------------
 SCF time:   CPU 18.68s  wall 6.00s 
 SCF   energy in the final basis set =    -7196.0515056139
 Total energy in the final basis set =    -7196.0515056139

 --------------------------------------------------------------
             Orbital Energies (a.u.) and Symmetries
 --------------------------------------------------------------

 Alpha MOs, Restricted
 -- Occupied --                  
******* -176.33 -165.73 -165.73 -165.73  -35.83  -31.32  -31.31
  1 A'    2 A'    3 A'    4 A'    1 A"    5 A'    6 A'    7 A'                 
-31.313 -24.725 -24.717 -22.969 -22.968 -22.968 -22.964 -22.964
  2 A"    8 A'    9 A'   10 A'   11 A'    3 A"   12 A'    4 A"                 
-10.314 -10.284  -6.375  -4.788  -4.773  -4.772  -2.054  -2.049
 13 A'   14 A'   15 A'   16 A'   17 A'    5 A"   18 A'   19 A'                 
 -2.049  -2.036  -2.036  -1.270  -1.253  -0.819  -0.699  -0.630
  6 A"   20 A'    7 A"   21 A'   22 A'   23 A'   24 A'   25 A'                 
 -0.576  -0.553  -0.513  -0.487  -0.478  -0.425  -0.390  -0.329
 26 A'   27 A'    8 A"   28 A'    9 A"   29 A'   30 A'   10 A"                 
 -0.299  -0.263
 31 A'   11 A"                                                                 
 -- Virtual --                   
 -0.061  -0.021  -0.009   0.018   0.034   0.059   0.071   0.094
 32 A'   12 A"   33 A'   34 A'   35 A'   13 A"   36 A'   37 A'                 
  0.097   0.099   0.108   0.135   0.165   0.202   0.206   0.218
 14 A"   38 A'   39 A'   40 A'   41 A'   42 A'   15 A"   43 A'                 
  0.251   0.251   0.277   0.300   0.318   0.324   0.337   0.365
 16 A"   44 A'   45 A'   46 A'   17 A"   47 A'   48 A'   49 A'                 
  0.384   0.389   0.390   0.398   0.424   0.444   0.479   0.518
 50 A'   18 A"   51 A'   19 A"   52 A'   53 A'   54 A'   20 A"                 
  0.534   0.614   0.634   0.656   0.700   0.750   0.797   0.861
 55 A'   21 A"   56 A'   57 A'   58 A'   59 A'   60 A'   61 A'                 
  0.921   1.067   1.118   1.234   1.247   1.325   1.333   1.343
 62 A'   22 A"   23 A"   24 A"   63 A'   64 A'   25 A"   65 A'                 
  1.377   1.389   1.417   1.438   1.454   1.484   1.584   1.602
 26 A"   66 A'   67 A'   68 A'   27 A"   69 A'   70 A'   71 A'                 
  1.747   1.777   1.801   1.900   1.911   1.963   2.132   2.282
 72 A'   28 A"   73 A'   74 A'   75 A'   29 A"   76 A'   77 A'                 
  2.575   2.588   2.604   2.787   2.876   3.079   3.262   3.662
 78 A'   30 A"   79 A'   31 A"   80 A'   81 A'   82 A'   83 A'                 
  3.748   3.768   3.787   3.806   3.926   3.949   3.950   3.968
 32 A"   33 A"   84 A'   85 A'   34 A"   35 A"   86 A'   87 A'                 
  3.994   4.007   4.089   4.168   4.249   4.400   4.666   4.891
 36 A"   37 A"   88 A'   89 A'   90 A'   91 A'   92 A'   93 A'                 
  5.978   6.012   6.078   6.247   6.282   6.300   6.376   6.523
 38 A"   94 A'   95 A'   39 A"   40 A"   96 A'   97 A'   98 A'                 
  6.778  23.454  24.147  27.831  28.322  28.345  28.378  28.515
 99 A'  100 A'  101 A'  102 A'   41 A"  103 A'  104 A'   42 A"                 
 28.525  28.542  28.584  28.682  66.717  66.745 127.866 127.886
105 A'   43 A"  106 A'  107 A'  108 A'  109 A'   44 A"  110 A'                 
127.928 151.6291901.791
111 A'  112 A'  113 A'                                                         

 Beta MOs, Restricted
 -- Occupied --                  
******* -176.33 -165.73 -165.73 -165.73  -35.83  -31.32  -31.31
  1 A'    2 A'    3 A'    4 A'    1 A"    5 A'    6 A'    7 A'                 
-31.313 -24.725 -24.717 -22.969 -22.968 -22.968 -22.964 -22.964
  2 A"    8 A'    9 A'   10 A'   11 A'    3 A"   12 A'    4 A"                 
-10.314 -10.284  -6.375  -4.788  -4.773  -4.772  -2.054  -2.049
 13 A'   14 A'   15 A'   16 A'   17 A'    5 A"   18 A'   19 A'                 
 -2.049  -2.036  -2.036  -1.270  -1.253  -0.819  -0.699  -0.630
  6 A"   20 A'    7 A"   21 A'   22 A'   23 A'   24 A'   25 A'                 
 -0.576  -0.553  -0.513  -0.487  -0.478  -0.425  -0.390  -0.329
 26 A'   27 A'    8 A"   28 A'    9 A"   29 A'   30 A'   10 A"                 
 -0.299  -0.263
 31 A'   11 A"                                                                 
 -- Virtual --                   
 -0.061  -0.021  -0.009   0.018   0.034   0.059   0.071   0.094
 32 A'   12 A"   33 A'   34 A'   35 A'   13 A"   36 A'   37 A'                 
  0.097   0.099   0.108   0.135   0.165   0.202   0.206   0.218
 14 A"   38 A'   39 A'   40 A'   41 A'   42 A'   15 A"   43 A'                 
  0.251   0.251   0.277   0.300   0.318   0.324   0.337   0.365
 16 A"   44 A'   45 A'   46 A'   17 A"   47 A'   48 A'   49 A'                 
  0.384   0.389   0.390   0.398   0.424   0.444   0.479   0.518
 50 A'   18 A"   51 A'   19 A"   52 A'   53 A'   54 A'   20 A"                 
  0.534   0.614   0.634   0.656   0.700   0.750   0.797   0.861
 55 A'   21 A"   56 A'   57 A'   58 A'   59 A'   60 A'   61 A'                 
  0.921   1.067   1.118   1.234   1.247   1.325   1.333   1.343
 62 A'   22 A"   23 A"   24 A"   63 A'   64 A'   25 A"   65 A'                 
  1.377   1.389   1.417   1.438   1.454   1.484   1.584   1.602
 26 A"   66 A'   67 A'   68 A'   27 A"   69 A'   70 A'   71 A'                 
  1.747   1.777   1.801   1.900   1.911   1.963   2.132   2.282
 72 A'   28 A"   73 A'   74 A'   75 A'   29 A"   76 A'   77 A'                 
  2.575   2.588   2.604   2.787   2.876   3.079   3.262   3.662
 78 A'   30 A"   79 A'   31 A"   80 A'   81 A'   82 A'   83 A'                 
  3.748   3.768   3.787   3.806   3.926   3.949   3.950   3.968
 32 A"   33 A"   84 A'   85 A'   34 A"   35 A"   86 A'   87 A'                 
  3.994   4.007   4.089   4.168   4.249   4.400   4.666   4.891
 36 A"   37 A"   88 A'   89 A'   90 A'   91 A'   92 A'   93 A'                 
  5.978   6.012   6.078   6.247   6.282   6.300   6.376   6.523
 38 A"   94 A'   95 A'   39 A"   40 A"   96 A'   97 A'   98 A'                 
  6.778  23.454  24.147  27.831  28.322  28.345  28.378  28.515
 99 A'  100 A'  101 A'  102 A'   41 A"  103 A'  104 A'   42 A"                 
 28.525  28.542  28.584  28.682  66.717  66.745 127.866 127.886
105 A'   43 A"  106 A'  107 A'  108 A'  109 A'   44 A"  110 A'                 
127.928 151.6291901.791
111 A'  112 A'  113 A'                                                         
 --------------------------------------------------------------

          Ground-State Mulliken Net Atomic Charges

     Atom                 Charge (a.u.)
  ----------------------------------------
      1 F                    -0.119755
      2 F                    -0.070044
      3 H                     0.146645
      4 I                     0.117855
      5 C                    -0.069580
      6 C                    -0.005122
  ----------------------------------------
  Sum of atomic charges =     0.000000

 -----------------------------------------------------------------
                    Cartesian Multipole Moments
 -----------------------------------------------------------------
    Charge (ESU x 10^10)
                -0.0000
    Dipole Moment (Debye)
         X      -0.7563      Y      -2.0081      Z       0.0000
       Tot       2.1458
    Quadrupole Moments (Debye-Ang)
        XX     -50.6597     XY      -2.4243     YY     -49.6775
        XZ      -0.0000     YZ      -0.0000     ZZ     -50.5730
    Octopole Moments (Debye-Ang^2)
       XXX     -44.0258    XXY       1.1890    XYY      -7.3963
       YYY      36.8872    XXZ       0.0000    XYZ       0.0000
       YYZ       0.0000    XZZ      -7.1113    YZZ      15.3302
       ZZZ      -0.0000
    Hexadecapole Moments (Debye-Ang^3)
      XXXX    -743.6621   XXXY     -88.7687   XXYY    -143.9123
      XYYY     -83.6736   YYYY    -243.0949   XXXZ      -0.0000
      XXYZ      -0.0000   XYYZ       0.0000   YYYZ      -0.0000
      XXZZ    -128.1925   XYZZ     -26.0493   YYZZ     -51.4552
      XZZZ       0.0000   YZZZ      -0.0000   ZZZZ     -61.0306
 -----------------------------------------------------------------
 Calculating analytic gradient of the SCF energy
 Gradient of SCF Energy
            1           2           3           4           5           6
    1  -0.0025672   0.0000321  -0.0008880   0.0083011  -0.0005457  -0.0043322
    2   0.0001980  -0.0011841  -0.0020851   0.0061162   0.0047344  -0.0077794
    3   0.0000000   0.0000000   0.0000000  -0.0000000  -0.0000000   0.0000000
 Max gradient component =       8.301E-03
 RMS gradient           =       3.508E-03
 Gradient time:  CPU 6.03 s  wall 1.61 s
 Geometry Optimization Parameters
   NAtoms,    NIC,     NZ,  NCons,   NDum,   NFix, NCnnct, MaxDiis
        6      32       0       0       0       0       0       0

 Cartesian Hessian Update
 Hessian Updated using BFGS Update


** GEOMETRY OPTIMIZATION IN DELOCALIZED INTERNAL COORDINATES **
   Searching for a Minimum

   Optimization Cycle:  12

                       Coordinates (Angstroms)
     ATOM                X               Y               Z
      1  F         3.1374094454    0.3202846351    0.0000000000
      2  F         0.7463767779    1.5486935005    0.0000000000
      3  H         2.1321708060   -1.4688630328    0.0000000000
      4  I        -1.0011696221   -0.7544667398    0.0000000000
      5  C         2.0030133733   -0.3946274579    0.0000000000
      6  C         0.8248411968    0.2114986934    0.0000000000
   Point Group: cs    Number of degrees of freedom:     9


   Energy is  -7196.051505614

 Hessian Updated using BFGS Update

  9 Hessian modes will be used to form the next step
  Hessian Eigenvalues:
     0.048734    0.163777    0.222654    0.244538    0.363527    0.409098
     0.438238    0.539206    0.766623

 Minimum Search - Taking Simple RFO Step
 Searching for Lamda that Minimizes Along All modes
 Value Taken    Lamda =  -0.00064994
 Step Taken.  Stepsize is  0.100792

                             Maximum     Tolerance    Cnvgd?
         Gradient           0.006267      0.000300      NO
         Displacement       0.075102      0.001200      NO
         Energy change     -0.002311      0.000001      NO


 New Cartesian Coordinates Obtained by Inverse Iteration

 Displacement from previous Coordinates is:  0.100859
 ----------------------------------------------------------------
             Standard Nuclear Orientation (Angstroms)
    I     Atom           X                Y                Z
 ----------------------------------------------------------------
    1      F       3.1498584043     0.3016811812     0.0000000000
    2      F       0.7504906588     1.5679410061     0.0000000000
    3      H       2.1151880017    -1.4618955773     0.0000000000
    4      I      -0.9953506154    -0.7880387322     0.0000000000
    5      C       1.9977744326    -0.3886391030     0.0000000000
    6      C       0.8246810954     0.2314708235     0.0000000000
 ----------------------------------------------------------------
 Molecular Point Group                 Cs    NOp =  2
 Largest Abelian Subgroup              Cs    NOp =  2
 Nuclear Repulsion Energy =   395.7537258940 hartrees
 There are       42 alpha and       42 beta electrons
 Applying Cartesian multipole field
    Component          Value
    ---------          -----
     (2,0,0)        1.00000E-11
     (0,2,0)        2.00000E-11
     (0,0,2)       -3.00000E-11
 Nucleus-field energy     =     0.0000000106 hartrees
 Requested basis set is 6-311++G(d,p)
 There are 53 shells and 157 basis functions
 A cutoff of  1.0D-11 yielded   1232 shell pairs
 There are     11135 function pairs (     12424 Cartesian)
 Smallest overlap matrix eigenvalue = 9.62E-05
 Guess MOs from SCF MO coefficient file

 -----------------------------------------------------------------------
  General SCF calculation program by
  Eric Jon Sundstrom, Paul Horn, Yuezhi Mao, Dmitri Zuev, Alec White,
  David Stuck, Shaama M.S., Shane Yost, Joonho Lee, David Small,
  Daniel Levine, Susi Lehtola, Hugh Burton, Evgeny Epifanovsky
 -----------------------------------------------------------------------
 Exchange:     0.2000 Hartree-Fock + 0.0800 Slater + 0.7200 B88
 Correlation:  0.1900 VWN1RPA + 0.8100 LYP
 Using SG-1 standard quadrature grid
 using 4 threads for integral computing
 -------------------------------------------------------
 OpenMP Integral computing Module                
 Release: version 2.0, May 2017, Q-Chem Inc. Pleasanton 
 -------------------------------------------------------
 -------------------------------------------------------
 OpenMP BLAS3 based DFT computing Module                
 Release: version 1.0, May 2013, Q-Chem Inc. Pittsburgh 
 -------------------------------------------------------
 A restricted SCF calculation will be
 performed using DIIS
 SCF converges when DIIS error is below 1.0e-08
 ---------------------------------------
  Cycle       Energy         DIIS error
 ---------------------------------------
    1   -7196.0513661168      3.56e-04  
    2   -7196.0518507255      1.41e-04  
    3   -7196.0518191446      1.77e-04  
    4   -7196.0519023484      3.04e-05  
    5   -7196.0519045691      1.31e-05  
    6   -7196.0519049331      2.60e-06  
    7   -7196.0519049531      7.72e-07  
    8   -7196.0519049540      3.37e-07  
    9   -7196.0519049543      5.24e-08  
   10   -7196.0519049543      2.23e-08  
   11   -7196.0519049543      1.08e-09  Convergence criterion met
 ---------------------------------------
 SCF time:   CPU 18.65s  wall 5.00s 
 SCF   energy in the final basis set =    -7196.0519049543
 Total energy in the final basis set =    -7196.0519049543

 --------------------------------------------------------------
             Orbital Energies (a.u.) and Symmetries
 --------------------------------------------------------------

 Alpha MOs, Restricted
 -- Occupied --                  
******* -176.33 -165.73 -165.73 -165.73  -35.83  -31.32  -31.31
  1 A'    2 A'    3 A'    4 A'    1 A"    5 A'    6 A'    7 A'                 
-31.313 -24.728 -24.717 -22.970 -22.968 -22.968 -22.964 -22.964
  2 A"    8 A'    9 A'   10 A'   11 A'    3 A"   12 A'    4 A"                 
-10.316 -10.285  -6.375  -4.788  -4.773  -4.772  -2.054  -2.049
 13 A'   14 A'   15 A'   16 A'   17 A'    5 A"   18 A'   19 A'                 
 -2.049  -2.036  -2.035  -1.271  -1.253  -0.819  -0.696  -0.632
  6 A"   20 A'    7 A"   21 A'   22 A'   23 A'   24 A'   25 A'                 
 -0.577  -0.553  -0.514  -0.488  -0.479  -0.424  -0.390  -0.328
 26 A'   27 A'    8 A"   28 A'    9 A"   29 A'   30 A'   10 A"                 
 -0.299  -0.264
 31 A'   11 A"                                                                 
 -- Virtual --                   
 -0.065  -0.022  -0.010   0.019   0.034   0.059   0.070   0.094
 32 A'   12 A"   33 A'   34 A'   35 A'   13 A"   36 A'   37 A'                 
  0.096   0.098   0.108   0.135   0.165   0.200   0.206   0.218
 14 A"   38 A'   39 A'   40 A'   41 A'   42 A'   15 A"   43 A'                 
  0.251   0.251   0.276   0.299   0.318   0.322   0.339   0.366
 44 A'   16 A"   45 A'   46 A'   17 A"   47 A'   48 A'   49 A'                 
  0.378   0.389   0.389   0.396   0.423   0.443   0.478   0.519
 50 A'   18 A"   51 A'   19 A"   52 A'   53 A'   54 A'   20 A"                 
  0.534   0.613   0.630   0.652   0.700   0.750   0.799   0.856
 55 A'   21 A"   56 A'   57 A'   58 A'   59 A'   60 A'   61 A'                 
  0.920   1.064   1.117   1.232   1.252   1.321   1.332   1.342
 62 A'   22 A"   23 A"   24 A"   63 A'   64 A'   25 A"   65 A'                 
  1.376   1.393   1.412   1.437   1.454   1.481   1.583   1.603
 26 A"   66 A'   67 A'   68 A'   27 A"   69 A'   70 A'   71 A'                 
  1.745   1.777   1.797   1.897   1.911   1.963   2.134   2.278
 72 A'   28 A"   73 A'   74 A'   75 A'   29 A"   76 A'   77 A'                 
  2.577   2.587   2.603   2.786   2.877   3.075   3.260   3.663
 78 A'   30 A"   79 A'   31 A"   80 A'   81 A'   82 A'   83 A'                 
  3.747   3.768   3.787   3.804   3.925   3.948   3.951   3.969
 32 A"   33 A"   84 A'   85 A'   34 A"   35 A"   86 A'   87 A'                 
  3.992   4.005   4.086   4.164   4.246   4.391   4.666   4.888
 36 A"   37 A"   88 A'   89 A'   90 A'   91 A'   92 A'   93 A'                 
  5.977   6.011   6.071   6.247   6.280   6.305   6.369   6.522
 38 A"   94 A'   95 A'   39 A"   40 A"   96 A'   97 A'   98 A'                 
  6.775  23.455  24.139  27.825  28.321  28.344  28.374  28.515
 99 A'  100 A'  101 A'  102 A'   41 A"  103 A'  104 A'   42 A"                 
 28.525  28.541  28.582  28.679  66.715  66.744 127.865 127.885
105 A'   43 A"  106 A'  107 A'  108 A'  109 A'   44 A"  110 A'                 
127.924 151.6241901.786
111 A'  112 A'  113 A'                                                         

 Beta MOs, Restricted
 -- Occupied --                  
******* -176.33 -165.73 -165.73 -165.73  -35.83  -31.32  -31.31
  1 A'    2 A'    3 A'    4 A'    1 A"    5 A'    6 A'    7 A'                 
-31.313 -24.728 -24.717 -22.970 -22.968 -22.968 -22.964 -22.964
  2 A"    8 A'    9 A'   10 A'   11 A'    3 A"   12 A'    4 A"                 
-10.316 -10.285  -6.375  -4.788  -4.773  -4.772  -2.054  -2.049
 13 A'   14 A'   15 A'   16 A'   17 A'    5 A"   18 A'   19 A'                 
 -2.049  -2.036  -2.035  -1.271  -1.253  -0.819  -0.696  -0.632
  6 A"   20 A'    7 A"   21 A'   22 A'   23 A'   24 A'   25 A'                 
 -0.577  -0.553  -0.514  -0.488  -0.479  -0.424  -0.390  -0.328
 26 A'   27 A'    8 A"   28 A'    9 A"   29 A'   30 A'   10 A"                 
 -0.299  -0.264
 31 A'   11 A"                                                                 
 -- Virtual --                   
 -0.065  -0.022  -0.010   0.019   0.034   0.059   0.070   0.094
 32 A'   12 A"   33 A'   34 A'   35 A'   13 A"   36 A'   37 A'                 
  0.096   0.098   0.108   0.135   0.165   0.200   0.206   0.218
 14 A"   38 A'   39 A'   40 A'   41 A'   42 A'   15 A"   43 A'                 
  0.251   0.251   0.276   0.299   0.318   0.322   0.339   0.366
 44 A'   16 A"   45 A'   46 A'   17 A"   47 A'   48 A'   49 A'                 
  0.378   0.389   0.389   0.396   0.423   0.443   0.478   0.519
 50 A'   18 A"   51 A'   19 A"   52 A'   53 A'   54 A'   20 A"                 
  0.534   0.613   0.630   0.652   0.700   0.750   0.799   0.856
 55 A'   21 A"   56 A'   57 A'   58 A'   59 A'   60 A'   61 A'                 
  0.920   1.064   1.117   1.232   1.252   1.321   1.332   1.342
 62 A'   22 A"   23 A"   24 A"   63 A'   64 A'   25 A"   65 A'                 
  1.376   1.393   1.412   1.437   1.454   1.481   1.583   1.603
 26 A"   66 A'   67 A'   68 A'   27 A"   69 A'   70 A'   71 A'                 
  1.745   1.777   1.797   1.897   1.911   1.963   2.134   2.278
 72 A'   28 A"   73 A'   74 A'   75 A'   29 A"   76 A'   77 A'                 
  2.577   2.587   2.603   2.786   2.877   3.075   3.260   3.663
 78 A'   30 A"   79 A'   31 A"   80 A'   81 A'   82 A'   83 A'                 
  3.747   3.768   3.787   3.804   3.925   3.948   3.951   3.969
 32 A"   33 A"   84 A'   85 A'   34 A"   35 A"   86 A'   87 A'                 
  3.992   4.005   4.086   4.164   4.246   4.391   4.666   4.888
 36 A"   37 A"   88 A'   89 A'   90 A'   91 A'   92 A'   93 A'                 
  5.977   6.011   6.071   6.247   6.280   6.305   6.369   6.522
 38 A"   94 A'   95 A'   39 A"   40 A"   96 A'   97 A'   98 A'                 
  6.775  23.455  24.139  27.825  28.321  28.344  28.374  28.515
 99 A'  100 A'  101 A'  102 A'   41 A"  103 A'  104 A'   42 A"                 
 28.525  28.541  28.582  28.679  66.715  66.744 127.865 127.885
105 A'   43 A"  106 A'  107 A'  108 A'  109 A'   44 A"  110 A'                 
127.924 151.6241901.786
111 A'  112 A'  113 A'                                                         
 --------------------------------------------------------------

          Ground-State Mulliken Net Atomic Charges

     Atom                 Charge (a.u.)
  ----------------------------------------
      1 F                    -0.121338
      2 F                    -0.073200
      3 H                     0.146943
      4 I                     0.114074
      5 C                    -0.076576
      6 C                     0.010096
  ----------------------------------------
  Sum of atomic charges =     0.000000

 -----------------------------------------------------------------
                    Cartesian Multipole Moments
 -----------------------------------------------------------------
    Charge (ESU x 10^10)
                 0.0000
    Dipole Moment (Debye)
         X      -0.7615      Y      -1.9768      Z      -0.0000
       Tot       2.1184
    Quadrupole Moments (Debye-Ang)
        XX     -50.9019     XY      -2.2587     YY     -49.5700
        XZ       0.0000     YZ      -0.0000     ZZ     -50.6165
    Octopole Moments (Debye-Ang^2)
       XXX     -44.9180    XXY       2.0871    XYY      -7.9023
       YYY      39.0626    XXZ       0.0000    XYZ      -0.0000
       YYZ      -0.0000    XZZ      -7.2967    YZZ      16.1634
       ZZZ       0.0000
    Hexadecapole Moments (Debye-Ang^3)
      XXXX    -746.8513   XXXY     -90.3761   XXYY    -144.9986
      XYYY     -85.3331   YYYY    -252.7123   XXXZ       0.0000
      XXYZ       0.0000   XYYZ       0.0000   YYYZ       0.0000
      XXZZ    -128.1990   XYZZ     -26.9262   YYZZ     -53.1555
      XZZZ       0.0000   YZZZ      -0.0000   ZZZZ     -61.1602
 -----------------------------------------------------------------
 Calculating analytic gradient of the SCF energy
 Gradient of SCF Energy
            1           2           3           4           5           6
    1  -0.0003533   0.0017341  -0.0002421   0.0047446  -0.0010940  -0.0047893
    2  -0.0003675   0.0012194  -0.0004697   0.0021526   0.0017565  -0.0042913
    3   0.0000000  -0.0000000  -0.0000000  -0.0000000  -0.0000000   0.0000000
 Max gradient component =       4.789E-03
 RMS gradient           =       2.079E-03
 Gradient time:  CPU 6.01 s  wall 1.60 s
 Geometry Optimization Parameters
   NAtoms,    NIC,     NZ,  NCons,   NDum,   NFix, NCnnct, MaxDiis
        6      32       0       0       0       0       0       0

 Cartesian Hessian Update
 Hessian Updated using BFGS Update


** GEOMETRY OPTIMIZATION IN DELOCALIZED INTERNAL COORDINATES **
   Searching for a Minimum

   Optimization Cycle:  13

                       Coordinates (Angstroms)
     ATOM                X               Y               Z
      1  F         3.1498584043    0.3016811812    0.0000000000
      2  F         0.7504906588    1.5679410061    0.0000000000
      3  H         2.1151880017   -1.4618955773    0.0000000000
      4  I        -0.9953506154   -0.7880387322    0.0000000000
      5  C         1.9977744326   -0.3886391030    0.0000000000
      6  C         0.8246810954    0.2314708235    0.0000000000
   Point Group: cs    Number of degrees of freedom:     9


   Energy is  -7196.051904954

 Hessian Updated using BFGS Update

  9 Hessian modes will be used to form the next step
  Hessian Eigenvalues:
     0.044668    0.163962    0.224073    0.237313    0.363846    0.401545
     0.437501    0.541293    0.684132

 Minimum Search - Taking Simple RFO Step
 Searching for Lamda that Minimizes Along All modes
 Value Taken    Lamda =  -0.00009698
 Step Taken.  Stepsize is  0.028438

                             Maximum     Tolerance    Cnvgd?
         Gradient           0.003571      0.000300      NO
         Displacement       0.019462      0.001200      NO
         Energy change     -0.000399      0.000001      NO


 New Cartesian Coordinates Obtained by Inverse Iteration

 Displacement from previous Coordinates is:  0.025228
 ----------------------------------------------------------------
             Standard Nuclear Orientation (Angstroms)
    I     Atom           X                Y                Z
 ----------------------------------------------------------------
    1      F       3.1539614965     0.2971362633     0.0000000000
    2      F       0.7497103518     1.5718977108     0.0000000000
    3      H       2.1112856906    -1.4603726273     0.0000000000
    4      I      -0.9964973659    -0.7960893469     0.0000000000
    5      C       1.9978743890    -0.3876129407     0.0000000000
    6      C       0.8263074154     0.2375605393     0.0000000000
 ----------------------------------------------------------------
 Molecular Point Group                 Cs    NOp =  2
 Largest Abelian Subgroup              Cs    NOp =  2
 Nuclear Repulsion Energy =   394.9299975683 hartrees
 There are       42 alpha and       42 beta electrons
 Applying Cartesian multipole field
    Component          Value
    ---------          -----
     (2,0,0)        1.00000E-11
     (0,2,0)        2.00000E-11
     (0,0,2)       -3.00000E-11
 Nucleus-field energy     =     0.0000000107 hartrees
 Requested basis set is 6-311++G(d,p)
 There are 53 shells and 157 basis functions
 A cutoff of  1.0D-11 yielded   1232 shell pairs
 There are     11135 function pairs (     12424 Cartesian)
 Smallest overlap matrix eigenvalue = 9.73E-05
 Guess MOs from SCF MO coefficient file

 -----------------------------------------------------------------------
  General SCF calculation program by
  Eric Jon Sundstrom, Paul Horn, Yuezhi Mao, Dmitri Zuev, Alec White,
  David Stuck, Shaama M.S., Shane Yost, Joonho Lee, David Small,
  Daniel Levine, Susi Lehtola, Hugh Burton, Evgeny Epifanovsky
 -----------------------------------------------------------------------
 Exchange:     0.2000 Hartree-Fock + 0.0800 Slater + 0.7200 B88
 Correlation:  0.1900 VWN1RPA + 0.8100 LYP
 Using SG-1 standard quadrature grid
 using 4 threads for integral computing
 -------------------------------------------------------
 OpenMP Integral computing Module                
 Release: version 2.0, May 2017, Q-Chem Inc. Pleasanton 
 -------------------------------------------------------
 -------------------------------------------------------
 OpenMP BLAS3 based DFT computing Module                
 Release: version 1.0, May 2013, Q-Chem Inc. Pittsburgh 
 -------------------------------------------------------
 A restricted SCF calculation will be
 performed using DIIS
 SCF converges when DIIS error is below 1.0e-08
 ---------------------------------------
  Cycle       Energy         DIIS error
 ---------------------------------------
    1   -7196.0519277303      1.08e-04  
    2   -7196.0519652428      5.49e-05  
    3   -7196.0519622646      6.33e-05  
    4   -7196.0519734649      1.00e-05  
    5   -7196.0519736858      3.50e-06  
    6   -7196.0519737121      7.15e-07  
    7   -7196.0519737136      2.70e-07  
    8   -7196.0519737137      7.86e-08  
    9   -7196.0519737137      2.07e-08  
   10   -7196.0519737137      6.00e-09  Convergence criterion met
 ---------------------------------------
 SCF time:   CPU 16.90s  wall 5.00s 
 SCF   energy in the final basis set =    -7196.0519737137
 Total energy in the final basis set =    -7196.0519737137

 --------------------------------------------------------------
             Orbital Energies (a.u.) and Symmetries
 --------------------------------------------------------------

 Alpha MOs, Restricted
 -- Occupied --                  
******* -176.33 -165.73 -165.73 -165.73  -35.83  -31.32  -31.31
  1 A'    2 A'    3 A'    4 A'    1 A"    5 A'    6 A'    7 A'                 
-31.313 -24.729 -24.717 -22.969 -22.968 -22.968 -22.963 -22.963
  2 A"    8 A'    9 A'   10 A'   11 A'    3 A"   12 A'    4 A"                 
-10.317 -10.285  -6.375  -4.788  -4.773  -4.772  -2.054  -2.049
 13 A'   14 A'   15 A'   16 A'   17 A'    5 A"   18 A'   19 A'                 
 -2.049  -2.035  -2.035  -1.273  -1.253  -0.818  -0.695  -0.632
  6 A"   20 A'    7 A"   21 A'   22 A'   23 A'   24 A'   25 A'                 
 -0.577  -0.553  -0.514  -0.489  -0.479  -0.424  -0.389  -0.327
 26 A'   27 A'    8 A"   28 A'    9 A"   29 A'   30 A'   10 A"                 
 -0.299  -0.264
 31 A'   11 A"                                                                 
 -- Virtual --                   
 -0.066  -0.022  -0.010   0.019   0.034   0.059   0.070   0.094
 32 A'   12 A"   33 A'   34 A'   35 A'   13 A"   36 A'   37 A'                 
  0.096   0.098   0.108   0.135   0.165   0.199   0.206   0.218
 14 A"   38 A'   39 A'   40 A'   41 A'   42 A'   15 A"   43 A'                 
  0.250   0.251   0.275   0.299   0.317   0.321   0.339   0.366
 44 A'   16 A"   45 A'   46 A'   17 A"   47 A'   48 A'   49 A'                 
  0.376   0.389   0.389   0.395   0.422   0.443   0.477   0.519
 50 A'   18 A"   51 A'   19 A"   52 A'   53 A'   54 A'   20 A"                 
  0.534   0.613   0.628   0.650   0.699   0.750   0.801   0.854
 55 A'   21 A"   56 A'   57 A'   58 A'   59 A'   60 A'   61 A'                 
  0.920   1.063   1.117   1.231   1.252   1.320   1.332   1.342
 62 A'   22 A"   23 A"   24 A"   63 A'   64 A'   25 A"   65 A'                 
  1.376   1.393   1.411   1.436   1.454   1.481   1.583   1.604
 26 A"   66 A'   67 A'   68 A'   27 A"   69 A'   70 A'   71 A'                 
  1.744   1.777   1.796   1.896   1.911   1.963   2.134   2.277
 72 A'   28 A"   73 A'   74 A'   75 A'   29 A"   76 A'   77 A'                 
  2.578   2.587   2.603   2.786   2.877   3.074   3.260   3.663
 78 A'   30 A"   79 A'   31 A"   80 A'   81 A'   82 A'   83 A'                 
  3.746   3.767   3.787   3.804   3.925   3.948   3.951   3.969
 32 A"   33 A"   84 A'   85 A'   34 A"   35 A"   86 A'   87 A'                 
  3.991   4.004   4.085   4.164   4.244   4.387   4.666   4.887
 36 A"   37 A"   88 A'   89 A'   90 A'   91 A'   92 A'   93 A'                 
  5.976   6.011   6.068   6.247   6.280   6.306   6.366   6.522
 38 A"   94 A'   95 A'   39 A"   40 A"   96 A'   97 A'   98 A'                 
  6.775  23.456  24.134  27.823  28.321  28.344  28.373  28.515
 99 A'  100 A'  101 A'  102 A'   41 A"  103 A'  104 A'   42 A"                 
 28.526  28.540  28.581  28.678  66.715  66.744 127.865 127.885
105 A'   43 A"  106 A'  107 A'  108 A'  109 A'   44 A"  110 A'                 
127.922 151.6221901.784
111 A'  112 A'  113 A'                                                         

 Beta MOs, Restricted
 -- Occupied --                  
******* -176.33 -165.73 -165.73 -165.73  -35.83  -31.32  -31.31
  1 A'    2 A'    3 A'    4 A'    1 A"    5 A'    6 A'    7 A'                 
-31.313 -24.729 -24.717 -22.969 -22.968 -22.968 -22.963 -22.963
  2 A"    8 A'    9 A'   10 A'   11 A'    3 A"   12 A'    4 A"                 
-10.317 -10.285  -6.375  -4.788  -4.773  -4.772  -2.054  -2.049
 13 A'   14 A'   15 A'   16 A'   17 A'    5 A"   18 A'   19 A'                 
 -2.049  -2.035  -2.035  -1.273  -1.253  -0.818  -0.695  -0.632
  6 A"   20 A'    7 A"   21 A'   22 A'   23 A'   24 A'   25 A'                 
 -0.577  -0.553  -0.514  -0.489  -0.479  -0.424  -0.389  -0.327
 26 A'   27 A'    8 A"   28 A'    9 A"   29 A'   30 A'   10 A"                 
 -0.299  -0.264
 31 A'   11 A"                                                                 
 -- Virtual --                   
 -0.066  -0.022  -0.010   0.019   0.034   0.059   0.070   0.094
 32 A'   12 A"   33 A'   34 A'   35 A'   13 A"   36 A'   37 A'                 
  0.096   0.098   0.108   0.135   0.165   0.199   0.206   0.218
 14 A"   38 A'   39 A'   40 A'   41 A'   42 A'   15 A"   43 A'                 
  0.250   0.251   0.275   0.299   0.317   0.321   0.339   0.366
 44 A'   16 A"   45 A'   46 A'   17 A"   47 A'   48 A'   49 A'                 
  0.376   0.389   0.389   0.395   0.422   0.443   0.477   0.519
 50 A'   18 A"   51 A'   19 A"   52 A'   53 A'   54 A'   20 A"                 
  0.534   0.613   0.628   0.650   0.699   0.750   0.801   0.854
 55 A'   21 A"   56 A'   57 A'   58 A'   59 A'   60 A'   61 A'                 
  0.920   1.063   1.117   1.231   1.252   1.320   1.332   1.342
 62 A'   22 A"   23 A"   24 A"   63 A'   64 A'   25 A"   65 A'                 
  1.376   1.393   1.411   1.436   1.454   1.481   1.583   1.604
 26 A"   66 A'   67 A'   68 A'   27 A"   69 A'   70 A'   71 A'                 
  1.744   1.777   1.796   1.896   1.911   1.963   2.134   2.277
 72 A'   28 A"   73 A'   74 A'   75 A'   29 A"   76 A'   77 A'                 
  2.578   2.587   2.603   2.786   2.877   3.074   3.260   3.663
 78 A'   30 A"   79 A'   31 A"   80 A'   81 A'   82 A'   83 A'                 
  3.746   3.767   3.787   3.804   3.925   3.948   3.951   3.969
 32 A"   33 A"   84 A'   85 A'   34 A"   35 A"   86 A'   87 A'                 
  3.991   4.004   4.085   4.164   4.244   4.387   4.666   4.887
 36 A"   37 A"   88 A'   89 A'   90 A'   91 A'   92 A'   93 A'                 
  5.976   6.011   6.068   6.247   6.280   6.306   6.366   6.522
 38 A"   94 A'   95 A'   39 A"   40 A"   96 A'   97 A'   98 A'                 
  6.775  23.456  24.134  27.823  28.321  28.344  28.373  28.515
 99 A'  100 A'  101 A'  102 A'   41 A"  103 A'  104 A'   42 A"                 
 28.526  28.540  28.581  28.678  66.715  66.744 127.865 127.885
105 A'   43 A"  106 A'  107 A'  108 A'  109 A'   44 A"  110 A'                 
127.922 151.6221901.784
111 A'  112 A'  113 A'                                                         
 --------------------------------------------------------------

          Ground-State Mulliken Net Atomic Charges

     Atom                 Charge (a.u.)
  ----------------------------------------
      1 F                    -0.121765
      2 F                    -0.072355
      3 H                     0.147291
      4 I                     0.111525
      5 C                    -0.078895
      6 C                     0.014199
  ----------------------------------------
  Sum of atomic charges =    -0.000000

 -----------------------------------------------------------------
                    Cartesian Multipole Moments
 -----------------------------------------------------------------
    Charge (ESU x 10^10)
                -0.0000
    Dipole Moment (Debye)
         X      -0.7513      Y      -1.9531      Z       0.0000
       Tot       2.0926
    Quadrupole Moments (Debye-Ang)
        XX     -50.9610     XY      -2.2153     YY     -49.5335
        XZ      -0.0000     YZ      -0.0000     ZZ     -50.6380
    Octopole Moments (Debye-Ang^2)
       XXX     -44.9752    XXY       2.3079    XYY      -7.9222
       YYY      39.6484    XXZ      -0.0000    XYZ       0.0000
       YYZ       0.0000    XZZ      -7.2778    YZZ      16.3768
       ZZZ       0.0000
    Hexadecapole Moments (Debye-Ang^3)
      XXXX    -748.9439   XXXY     -90.8857   XXYY    -145.4450
      XYYY     -85.8640   YYYY    -255.0232   XXXZ      -0.0000
      XXYZ       0.0000   XYYZ      -0.0000   YYYZ      -0.0000
      XXZZ    -128.4329   XYZZ     -27.1765   YYZZ     -53.5745
      XZZZ      -0.0000   YZZZ      -0.0000   ZZZZ     -61.2331
 -----------------------------------------------------------------
 Calculating analytic gradient of the SCF energy
 Gradient of SCF Energy
            1           2           3           4           5           6
    1   0.0000296   0.0017664  -0.0001529   0.0030708  -0.0004664  -0.0042475
    2  -0.0004005   0.0008773   0.0001307   0.0008276   0.0001191  -0.0015542
    3  -0.0000000  -0.0000000  -0.0000000  -0.0000000   0.0000000  -0.0000000
 Max gradient component =       4.247E-03
 RMS gradient           =       1.392E-03
 Gradient time:  CPU 6.04 s  wall 1.61 s
 Geometry Optimization Parameters
   NAtoms,    NIC,     NZ,  NCons,   NDum,   NFix, NCnnct, MaxDiis
        6      32       0       0       0       0       0       0

 Cartesian Hessian Update
 Hessian Updated using BFGS Update


** GEOMETRY OPTIMIZATION IN DELOCALIZED INTERNAL COORDINATES **
   Searching for a Minimum

   Optimization Cycle:  14

                       Coordinates (Angstroms)
     ATOM                X               Y               Z
      1  F         3.1539614965    0.2971362633    0.0000000000
      2  F         0.7497103518    1.5718977108    0.0000000000
      3  H         2.1112856906   -1.4603726273    0.0000000000
      4  I        -0.9964973659   -0.7960893469    0.0000000000
      5  C         1.9978743890   -0.3876129407    0.0000000000
      6  C         0.8263074154    0.2375605393    0.0000000000
   Point Group: cs    Number of degrees of freedom:     9


   Energy is  -7196.051973714

 Hessian Updated using BFGS Update

  9 Hessian modes will be used to form the next step
  Hessian Eigenvalues:
     0.053920    0.163803    0.185147    0.225356    0.314979    0.364081
     0.433899    0.452200    0.645982

 Minimum Search - Taking Simple RFO Step
 Searching for Lamda that Minimizes Along All modes
 Value Taken    Lamda =  -0.00007562
 Step Taken.  Stepsize is  0.020340

                             Maximum     Tolerance    Cnvgd?
         Gradient           0.002114      0.000300      NO
         Displacement       0.013581      0.001200      NO
         Energy change     -0.000069      0.000001      NO


 New Cartesian Coordinates Obtained by Inverse Iteration

 Displacement from previous Coordinates is:  0.016256
 ----------------------------------------------------------------
             Standard Nuclear Orientation (Angstroms)
    I     Atom           X                Y                Z
 ----------------------------------------------------------------
    1      F       3.1573913265     0.2957895896     0.0000000000
    2      F       0.7462667769     1.5718830795     0.0000000000
    3      H       2.1115874881    -1.4601195177     0.0000000000
    4      I      -1.0018143006    -0.7972892302     0.0000000000
    5      C       1.9999568147    -0.3876880533     0.0000000000
    6      C       0.8292538718     0.2399437305     0.0000000000
 ----------------------------------------------------------------
 Molecular Point Group                 Cs    NOp =  2
 Largest Abelian Subgroup              Cs    NOp =  2
 Nuclear Repulsion Energy =   394.2245644779 hartrees
 There are       42 alpha and       42 beta electrons
 Applying Cartesian multipole field
    Component          Value
    ---------          -----
     (2,0,0)        1.00000E-11
     (0,2,0)        2.00000E-11
     (0,0,2)       -3.00000E-11
 Nucleus-field energy     =     0.0000000107 hartrees
 Requested basis set is 6-311++G(d,p)
 There are 53 shells and 157 basis functions
 A cutoff of  1.0D-11 yielded   1230 shell pairs
 There are     11133 function pairs (     12422 Cartesian)
 Smallest overlap matrix eigenvalue = 9.74E-05
 Guess MOs from SCF MO coefficient file

 -----------------------------------------------------------------------
  General SCF calculation program by
  Eric Jon Sundstrom, Paul Horn, Yuezhi Mao, Dmitri Zuev, Alec White,
  David Stuck, Shaama M.S., Shane Yost, Joonho Lee, David Small,
  Daniel Levine, Susi Lehtola, Hugh Burton, Evgeny Epifanovsky
 -----------------------------------------------------------------------
 Exchange:     0.2000 Hartree-Fock + 0.0800 Slater + 0.7200 B88
 Correlation:  0.1900 VWN1RPA + 0.8100 LYP
 Using SG-1 standard quadrature grid
 using 4 threads for integral computing
 -------------------------------------------------------
 OpenMP Integral computing Module                
 Release: version 2.0, May 2017, Q-Chem Inc. Pleasanton 
 -------------------------------------------------------
 -------------------------------------------------------
 OpenMP BLAS3 based DFT computing Module                
 Release: version 1.0, May 2013, Q-Chem Inc. Pittsburgh 
 -------------------------------------------------------
 A restricted SCF calculation will be
 performed using DIIS
 SCF converges when DIIS error is below 1.0e-08
 ---------------------------------------
  Cycle       Energy         DIIS error
 ---------------------------------------
    1   -7196.0519962425      8.63e-05  
    2   -7196.0520196281      4.46e-05  
    3   -7196.0520166918      5.46e-05  
    4   -7196.0520254589      7.36e-06  
    5   -7196.0520255705      2.85e-06  
    6   -7196.0520255875      5.21e-07  
    7   -7196.0520255880      2.09e-07  
    8   -7196.0520255881      4.77e-08  
    9   -7196.0520255882      1.49e-08  
   10   -7196.0520255882      4.11e-09  Convergence criterion met
 ---------------------------------------
 SCF time:   CPU 16.91s  wall 4.00s 
 SCF   energy in the final basis set =    -7196.0520255882
 Total energy in the final basis set =    -7196.0520255882

 --------------------------------------------------------------
             Orbital Energies (a.u.) and Symmetries
 --------------------------------------------------------------

 Alpha MOs, Restricted
 -- Occupied --                  
******* -176.33 -165.73 -165.73 -165.73  -35.83  -31.32  -31.31
  1 A'    2 A'    3 A'    4 A'    1 A"    5 A'    6 A'    7 A'                 
-31.312 -24.730 -24.717 -22.969 -22.968 -22.968 -22.963 -22.963
  2 A"    8 A'    9 A'   10 A'   11 A'    3 A"   12 A'    4 A"                 
-10.318 -10.285  -6.375  -4.788  -4.772  -4.772  -2.053  -2.049
 13 A'   14 A'   15 A'   16 A'   17 A'    5 A"   18 A'   19 A'                 
 -2.048  -2.035  -2.035  -1.274  -1.253  -0.818  -0.694  -0.633
  6 A"   20 A'    7 A"   21 A'   22 A'   23 A'   24 A'   25 A'                 
 -0.577  -0.554  -0.515  -0.490  -0.480  -0.425  -0.389  -0.327
 26 A'   27 A'    8 A"   28 A'    9 A"   29 A'   30 A'   10 A"                 
 -0.299  -0.264
 31 A'   11 A"                                                                 
 -- Virtual --                   
 -0.068  -0.022  -0.010   0.019   0.035   0.059   0.070   0.094
 32 A'   12 A"   33 A'   34 A'   35 A'   13 A"   36 A'   37 A'                 
  0.096   0.099   0.109   0.135   0.165   0.199   0.206   0.218
 14 A"   38 A'   39 A'   40 A'   41 A'   42 A'   15 A"   43 A'                 
  0.250   0.251   0.275   0.299   0.317   0.321   0.339   0.366
 44 A'   16 A"   45 A'   46 A'   17 A"   47 A'   48 A'   49 A'                 
  0.376   0.389   0.389   0.395   0.421   0.443   0.477   0.519
 50 A'   51 A'   18 A"   19 A"   52 A'   53 A'   54 A'   20 A"                 
  0.534   0.613   0.626   0.649   0.698   0.750   0.801   0.853
 55 A'   21 A"   56 A'   57 A'   58 A'   59 A'   60 A'   61 A'                 
  0.920   1.062   1.117   1.231   1.252   1.320   1.332   1.341
 62 A'   22 A"   23 A"   24 A"   63 A'   64 A'   25 A"   65 A'                 
  1.375   1.392   1.409   1.436   1.453   1.481   1.583   1.604
 26 A"   66 A'   67 A'   68 A'   27 A"   69 A'   70 A'   71 A'                 
  1.742   1.777   1.796   1.895   1.911   1.963   2.135   2.277
 72 A'   28 A"   73 A'   74 A'   75 A'   29 A"   76 A'   77 A'                 
  2.579   2.587   2.603   2.786   2.876   3.074   3.261   3.662
 78 A'   30 A"   79 A'   31 A"   80 A'   81 A'   82 A'   83 A'                 
  3.745   3.767   3.787   3.804   3.926   3.948   3.951   3.969
 32 A"   33 A"   84 A'   85 A'   34 A"   35 A"   86 A'   87 A'                 
  3.991   4.004   4.084   4.164   4.243   4.384   4.667   4.886
 36 A"   37 A"   88 A'   89 A'   90 A'   91 A'   92 A'   93 A'                 
  5.977   6.011   6.066   6.247   6.279   6.307   6.364   6.521
 38 A"   94 A'   95 A'   39 A"   40 A"   96 A'   97 A'   98 A'                 
  6.775  23.457  24.132  27.821  28.321  28.344  28.371  28.516
 99 A'  100 A'  101 A'  102 A'   41 A"  103 A'  104 A'   42 A"                 
 28.526  28.540  28.581  28.677  66.714  66.744 127.865 127.885
105 A'   43 A"  106 A'  107 A'  108 A'  109 A'   44 A"  110 A'                 
127.921 151.6201901.782
111 A'  112 A'  113 A'                                                         

 Beta MOs, Restricted
 -- Occupied --                  
******* -176.33 -165.73 -165.73 -165.73  -35.83  -31.32  -31.31
  1 A'    2 A'    3 A'    4 A'    1 A"    5 A'    6 A'    7 A'                 
-31.312 -24.730 -24.717 -22.969 -22.968 -22.968 -22.963 -22.963
  2 A"    8 A'    9 A'   10 A'   11 A'    3 A"   12 A'    4 A"                 
-10.318 -10.285  -6.375  -4.788  -4.772  -4.772  -2.053  -2.049
 13 A'   14 A'   15 A'   16 A'   17 A'    5 A"   18 A'   19 A'                 
 -2.048  -2.035  -2.035  -1.274  -1.253  -0.818  -0.694  -0.633
  6 A"   20 A'    7 A"   21 A'   22 A'   23 A'   24 A'   25 A'                 
 -0.577  -0.554  -0.515  -0.490  -0.480  -0.425  -0.389  -0.327
 26 A'   27 A'    8 A"   28 A'    9 A"   29 A'   30 A'   10 A"                 
 -0.299  -0.264
 31 A'   11 A"                                                                 
 -- Virtual --                   
 -0.068  -0.022  -0.010   0.019   0.035   0.059   0.070   0.094
 32 A'   12 A"   33 A'   34 A'   35 A'   13 A"   36 A'   37 A'                 
  0.096   0.099   0.109   0.135   0.165   0.199   0.206   0.218
 14 A"   38 A'   39 A'   40 A'   41 A'   42 A'   15 A"   43 A'                 
  0.250   0.251   0.275   0.299   0.317   0.321   0.339   0.366
 44 A'   16 A"   45 A'   46 A'   17 A"   47 A'   48 A'   49 A'                 
  0.376   0.389   0.389   0.395   0.421   0.443   0.477   0.519
 50 A'   51 A'   18 A"   19 A"   52 A'   53 A'   54 A'   20 A"                 
  0.534   0.613   0.626   0.649   0.698   0.750   0.801   0.853
 55 A'   21 A"   56 A'   57 A'   58 A'   59 A'   60 A'   61 A'                 
  0.920   1.062   1.117   1.231   1.252   1.320   1.332   1.341
 62 A'   22 A"   23 A"   24 A"   63 A'   64 A'   25 A"   65 A'                 
  1.375   1.392   1.409   1.436   1.453   1.481   1.583   1.604
 26 A"   66 A'   67 A'   68 A'   27 A"   69 A'   70 A'   71 A'                 
  1.742   1.777   1.796   1.895   1.911   1.963   2.135   2.277
 72 A'   28 A"   73 A'   74 A'   75 A'   29 A"   76 A'   77 A'                 
  2.579   2.587   2.603   2.786   2.876   3.074   3.261   3.662
 78 A'   30 A"   79 A'   31 A"   80 A'   81 A'   82 A'   83 A'                 
  3.745   3.767   3.787   3.804   3.926   3.948   3.951   3.969
 32 A"   33 A"   84 A'   85 A'   34 A"   35 A"   86 A'   87 A'                 
  3.991   4.004   4.084   4.164   4.243   4.384   4.667   4.886
 36 A"   37 A"   88 A'   89 A'   90 A'   91 A'   92 A'   93 A'                 
  5.977   6.011   6.066   6.247   6.279   6.307   6.364   6.521
 38 A"   94 A'   95 A'   39 A"   40 A"   96 A'   97 A'   98 A'                 
  6.775  23.457  24.132  27.821  28.321  28.344  28.371  28.516
 99 A'  100 A'  101 A'  102 A'   41 A"  103 A'  104 A'   42 A"                 
 28.526  28.540  28.581  28.677  66.714  66.744 127.865 127.885
105 A'   43 A"  106 A'  107 A'  108 A'  109 A'   44 A"  110 A'                 
127.921 151.6201901.782
111 A'  112 A'  113 A'                                                         
 --------------------------------------------------------------

          Ground-State Mulliken Net Atomic Charges

     Atom                 Charge (a.u.)
  ----------------------------------------
      1 F                    -0.122073
      2 F                    -0.070439
      3 H                     0.147833
      4 I                     0.108864
      5 C                    -0.080486
      6 C                     0.016301
  ----------------------------------------
  Sum of atomic charges =    -0.000000

 -----------------------------------------------------------------
                    Cartesian Multipole Moments
 -----------------------------------------------------------------
    Charge (ESU x 10^10)
                -0.0000
    Dipole Moment (Debye)
         X      -0.7349      Y      -1.9301      Z      -0.0000
       Tot       2.0653
    Quadrupole Moments (Debye-Ang)
        XX     -50.9664     XY      -2.2022     YY     -49.5225
        XZ       0.0000     YZ      -0.0000     ZZ     -50.6579
    Octopole Moments (Debye-Ang^2)
       XXX     -44.6997    XXY       2.3341    XYY      -7.7423
       YYY      39.8297    XXZ      -0.0000    XYZ       0.0000
       YYZ       0.0000    XZZ      -7.1459    YZZ      16.4255
       ZZZ       0.0000
    Hexadecapole Moments (Debye-Ang^3)
      XXXX    -751.9274   XXXY     -91.1840   XXYY    -145.8774
      XYYY     -86.2418   YYYY    -255.3512   XXXZ      -0.0000
      XXYZ      -0.0000   XYYZ       0.0000   YYYZ      -0.0000
      XXZZ    -128.9223   XYZZ     -27.3019   YYZZ     -53.6422
      XZZZ       0.0000   YZZZ      -0.0000   ZZZZ     -61.3027
 -----------------------------------------------------------------
 Calculating analytic gradient of the SCF energy
 Gradient of SCF Energy
            1           2           3           4           5           6
    1   0.0002293   0.0011525  -0.0001318   0.0012063  -0.0000530  -0.0024032
    2  -0.0002639   0.0001267   0.0004432   0.0000977  -0.0009879   0.0005842
    3  -0.0000000  -0.0000000  -0.0000000  -0.0000000   0.0000000   0.0000000
 Max gradient component =       2.403E-03
 RMS gradient           =       7.543E-04
 Gradient time:  CPU 6.02 s  wall 1.61 s
 Geometry Optimization Parameters
   NAtoms,    NIC,     NZ,  NCons,   NDum,   NFix, NCnnct, MaxDiis
        6      32       0       0       0       0       0       0

 Cartesian Hessian Update
 Hessian Updated using BFGS Update


** GEOMETRY OPTIMIZATION IN DELOCALIZED INTERNAL COORDINATES **
   Searching for a Minimum

   Optimization Cycle:  15

                       Coordinates (Angstroms)
     ATOM                X               Y               Z
      1  F         3.1573913265    0.2957895896    0.0000000000
      2  F         0.7462667769    1.5718830795    0.0000000000
      3  H         2.1115874881   -1.4601195177    0.0000000000
      4  I        -1.0018143006   -0.7972892302    0.0000000000
      5  C         1.9999568147   -0.3876880533    0.0000000000
      6  C         0.8292538718    0.2399437305    0.0000000000
   Point Group: cs    Number of degrees of freedom:     9


   Energy is  -7196.052025588

 Hessian Updated using BFGS Update

  9 Hessian modes will be used to form the next step
  Hessian Eigenvalues:
     0.061794    0.118375    0.164256    0.225267    0.273344    0.364115
     0.427143    0.441416    0.659340

 Minimum Search - Taking Simple RFO Step
 Searching for Lamda that Minimizes Along All modes
 Value Taken    Lamda =  -0.00003305
 Step Taken.  Stepsize is  0.016244

                             Maximum     Tolerance    Cnvgd?
         Gradient           0.001322      0.000300      NO
         Displacement       0.011126      0.001200      NO
         Energy change     -0.000052      0.000001      NO


 New Cartesian Coordinates Obtained by Inverse Iteration

 Displacement from previous Coordinates is:  0.017523
 ----------------------------------------------------------------
             Standard Nuclear Orientation (Angstroms)
    I     Atom           X                Y                Z
 ----------------------------------------------------------------
    1      F       3.1589886032     0.2968831683     0.0000000000
    2      F       0.7426028043     1.5696965313     0.0000000000
    3      H       2.1143413140    -1.4608925913     0.0000000000
    4      I      -1.0072870214    -0.7937262945     0.0000000000
    5      C       2.0023812771    -0.3881407658     0.0000000000
    6      C       0.8316150000     0.2386995504     0.0000000000
 ----------------------------------------------------------------
 Molecular Point Group                 Cs    NOp =  2
 Largest Abelian Subgroup              Cs    NOp =  2
 Nuclear Repulsion Energy =   393.9008129169 hartrees
 There are       42 alpha and       42 beta electrons
 Applying Cartesian multipole field
    Component          Value
    ---------          -----
     (2,0,0)        1.00000E-11
     (0,2,0)        2.00000E-11
     (0,0,2)       -3.00000E-11
 Nucleus-field energy     =     0.0000000107 hartrees
 Requested basis set is 6-311++G(d,p)
 There are 53 shells and 157 basis functions
 A cutoff of  1.0D-11 yielded   1229 shell pairs
 There are     11132 function pairs (     12421 Cartesian)
 Smallest overlap matrix eigenvalue = 9.68E-05
 Guess MOs from SCF MO coefficient file

 -----------------------------------------------------------------------
  General SCF calculation program by
  Eric Jon Sundstrom, Paul Horn, Yuezhi Mao, Dmitri Zuev, Alec White,
  David Stuck, Shaama M.S., Shane Yost, Joonho Lee, David Small,
  Daniel Levine, Susi Lehtola, Hugh Burton, Evgeny Epifanovsky
 -----------------------------------------------------------------------
 Exchange:     0.2000 Hartree-Fock + 0.0800 Slater + 0.7200 B88
 Correlation:  0.1900 VWN1RPA + 0.8100 LYP
 Using SG-1 standard quadrature grid
 using 4 threads for integral computing
 -------------------------------------------------------
 OpenMP Integral computing Module                
 Release: version 2.0, May 2017, Q-Chem Inc. Pleasanton 
 -------------------------------------------------------
 -------------------------------------------------------
 OpenMP BLAS3 based DFT computing Module                
 Release: version 1.0, May 2013, Q-Chem Inc. Pittsburgh 
 -------------------------------------------------------
 A restricted SCF calculation will be
 performed using DIIS
 SCF converges when DIIS error is below 1.0e-08
 ---------------------------------------
  Cycle       Energy         DIIS error
 ---------------------------------------
    1   -7196.0520264186      6.37e-05  
    2   -7196.0520437055      2.22e-05  
    3   -7196.0520419017      3.29e-05  
    4   -7196.0520451851      4.80e-06  
    5   -7196.0520452480      1.69e-06  
    6   -7196.0520452560      5.55e-07  
    7   -7196.0520452566      1.23e-07  
    8   -7196.0520452568      6.55e-08  
    9   -7196.0520452568      6.68e-09  Convergence criterion met
 ---------------------------------------
 SCF time:   CPU 15.20s  wall 4.00s 
 SCF   energy in the final basis set =    -7196.0520452568
 Total energy in the final basis set =    -7196.0520452568

 --------------------------------------------------------------
             Orbital Energies (a.u.) and Symmetries
 --------------------------------------------------------------

 Alpha MOs, Restricted
 -- Occupied --                  
******* -176.33 -165.73 -165.73 -165.73  -35.83  -31.32  -31.31
  1 A'    2 A'    3 A'    4 A'    1 A"    5 A'    6 A'    7 A'                 
-31.312 -24.730 -24.717 -22.969 -22.967 -22.967 -22.963 -22.963
  2 A"    8 A'    9 A'   10 A'   11 A'    3 A"   12 A'    4 A"                 
-10.318 -10.285  -6.374  -4.787  -4.772  -4.772  -2.053  -2.048
 13 A'   14 A'   15 A'   16 A'   17 A'    5 A"   18 A'   19 A'                 
 -2.048  -2.035  -2.035  -1.274  -1.253  -0.818  -0.694  -0.633
  6 A"   20 A'    7 A"   21 A'   22 A'   23 A'   24 A'   25 A'                 
 -0.578  -0.554  -0.515  -0.490  -0.480  -0.425  -0.388  -0.326
 26 A'   27 A'    8 A"   28 A'    9 A"   29 A'   30 A'   10 A"                 
 -0.298  -0.265
 31 A'   11 A"                                                                 
 -- Virtual --                   
 -0.069  -0.022  -0.010   0.019   0.035   0.059   0.071   0.094
 32 A'   12 A"   33 A'   34 A'   35 A'   13 A"   36 A'   37 A'                 
  0.097   0.099   0.109   0.135   0.165   0.199   0.206   0.218
 14 A"   38 A'   39 A'   40 A'   41 A'   42 A'   15 A"   43 A'                 
  0.250   0.251   0.275   0.299   0.317   0.321   0.339   0.366
 44 A'   16 A"   45 A'   46 A'   17 A"   47 A'   48 A'   49 A'                 
  0.376   0.389   0.389   0.395   0.421   0.442   0.477   0.518
 50 A'   51 A'   18 A"   19 A"   52 A'   53 A'   54 A'   20 A"                 
  0.534   0.613   0.625   0.649   0.697   0.750   0.801   0.854
 55 A'   21 A"   56 A'   57 A'   58 A'   59 A'   60 A'   61 A'                 
  0.920   1.062   1.117   1.231   1.251   1.320   1.331   1.341
 62 A'   22 A"   23 A"   24 A"   63 A'   64 A'   25 A"   65 A'                 
  1.375   1.391   1.409   1.435   1.453   1.482   1.583   1.604
 26 A"   66 A'   67 A'   68 A'   27 A"   69 A'   70 A'   71 A'                 
  1.741   1.777   1.796   1.894   1.911   1.963   2.136   2.278
 72 A'   28 A"   73 A'   74 A'   75 A'   29 A"   76 A'   77 A'                 
  2.579   2.587   2.603   2.786   2.875   3.074   3.262   3.662
 78 A'   30 A"   79 A'   31 A"   80 A'   81 A'   82 A'   83 A'                 
  3.745   3.767   3.786   3.804   3.926   3.948   3.951   3.969
 32 A"   33 A"   84 A'   85 A'   34 A"   35 A"   86 A'   87 A'                 
  3.992   4.004   4.084   4.165   4.243   4.382   4.667   4.886
 36 A"   37 A"   88 A'   89 A'   90 A'   91 A'   92 A'   93 A'                 
  5.977   6.011   6.065   6.247   6.279   6.308   6.364   6.520
 38 A"   94 A'   95 A'   39 A"   40 A"   96 A'   97 A'   98 A'                 
  6.776  23.457  24.133  27.820  28.321  28.344  28.371  28.516
 99 A'  100 A'  101 A'  102 A'   41 A"  103 A'  104 A'   42 A"                 
 28.526  28.540  28.581  28.677  66.714  66.743 127.865 127.885
105 A'   43 A"  106 A'  107 A'  108 A'  109 A'   44 A"  110 A'                 
127.921 151.6191901.781
111 A'  112 A'  113 A'                                                         

 Beta MOs, Restricted
 -- Occupied --                  
******* -176.33 -165.73 -165.73 -165.73  -35.83  -31.32  -31.31
  1 A'    2 A'    3 A'    4 A'    1 A"    5 A'    6 A'    7 A'                 
-31.312 -24.730 -24.717 -22.969 -22.967 -22.967 -22.963 -22.963
  2 A"    8 A'    9 A'   10 A'   11 A'    3 A"   12 A'    4 A"                 
-10.318 -10.285  -6.374  -4.787  -4.772  -4.772  -2.053  -2.048
 13 A'   14 A'   15 A'   16 A'   17 A'    5 A"   18 A'   19 A'                 
 -2.048  -2.035  -2.035  -1.274  -1.253  -0.818  -0.694  -0.633
  6 A"   20 A'    7 A"   21 A'   22 A'   23 A'   24 A'   25 A'                 
 -0.578  -0.554  -0.515  -0.490  -0.480  -0.425  -0.388  -0.326
 26 A'   27 A'    8 A"   28 A'    9 A"   29 A'   30 A'   10 A"                 
 -0.298  -0.265
 31 A'   11 A"                                                                 
 -- Virtual --                   
 -0.069  -0.022  -0.010   0.019   0.035   0.059   0.071   0.094
 32 A'   12 A"   33 A'   34 A'   35 A'   13 A"   36 A'   37 A'                 
  0.097   0.099   0.109   0.135   0.165   0.199   0.206   0.218
 14 A"   38 A'   39 A'   40 A'   41 A'   42 A'   15 A"   43 A'                 
  0.250   0.251   0.275   0.299   0.317   0.321   0.339   0.366
 44 A'   16 A"   45 A'   46 A'   17 A"   47 A'   48 A'   49 A'                 
  0.376   0.389   0.389   0.395   0.421   0.442   0.477   0.518
 50 A'   51 A'   18 A"   19 A"   52 A'   53 A'   54 A'   20 A"                 
  0.534   0.613   0.625   0.649   0.697   0.750   0.801   0.854
 55 A'   21 A"   56 A'   57 A'   58 A'   59 A'   60 A'   61 A'                 
  0.920   1.062   1.117   1.231   1.251   1.320   1.331   1.341
 62 A'   22 A"   23 A"   24 A"   63 A'   64 A'   25 A"   65 A'                 
  1.375   1.391   1.409   1.435   1.453   1.482   1.583   1.604
 26 A"   66 A'   67 A'   68 A'   27 A"   69 A'   70 A'   71 A'                 
  1.741   1.777   1.796   1.894   1.911   1.963   2.136   2.278
 72 A'   28 A"   73 A'   74 A'   75 A'   29 A"   76 A'   77 A'                 
  2.579   2.587   2.603   2.786   2.875   3.074   3.262   3.662
 78 A'   30 A"   79 A'   31 A"   80 A'   81 A'   82 A'   83 A'                 
  3.745   3.767   3.786   3.804   3.926   3.948   3.951   3.969
 32 A"   33 A"   84 A'   85 A'   34 A"   35 A"   86 A'   87 A'                 
  3.992   4.004   4.084   4.165   4.243   4.382   4.667   4.886
 36 A"   37 A"   88 A'   89 A'   90 A'   91 A'   92 A'   93 A'                 
  5.977   6.011   6.065   6.247   6.279   6.308   6.364   6.520
 38 A"   94 A'   95 A'   39 A"   40 A"   96 A'   97 A'   98 A'                 
  6.776  23.457  24.133  27.820  28.321  28.344  28.371  28.516
 99 A'  100 A'  101 A'  102 A'   41 A"  103 A'  104 A'   42 A"                 
 28.526  28.540  28.581  28.677  66.714  66.743 127.865 127.885
105 A'   43 A"  106 A'  107 A'  108 A'  109 A'   44 A"  110 A'                 
127.921 151.6191901.781
111 A'  112 A'  113 A'                                                         
 --------------------------------------------------------------

          Ground-State Mulliken Net Atomic Charges

     Atom                 Charge (a.u.)
  ----------------------------------------
      1 F                    -0.122035
      2 F                    -0.069145
      3 H                     0.148210
      4 I                     0.107536
      5 C                    -0.080913
      6 C                     0.016347
  ----------------------------------------
  Sum of atomic charges =     0.000000

 -----------------------------------------------------------------
                    Cartesian Multipole Moments
 -----------------------------------------------------------------
    Charge (ESU x 10^10)
                 0.0000
    Dipole Moment (Debye)
         X      -0.7221      Y      -1.9209      Z      -0.0000
       Tot       2.0522
    Quadrupole Moments (Debye-Ang)
        XX     -50.9285     XY      -2.2135     YY     -49.5374
        XZ      -0.0000     YZ       0.0000     ZZ     -50.6673
    Octopole Moments (Debye-Ang^2)
       XXX     -44.3296    XXY       2.2298    XYY      -7.5264
       YYY      39.6658    XXZ       0.0000    XYZ       0.0000
       YYZ       0.0000    XZZ      -7.0040    YZZ      16.3477
       ZZZ      -0.0000
    Hexadecapole Moments (Debye-Ang^3)
      XXXX    -754.0469   XXXY     -91.1939   XXYY    -146.1171
      XYYY     -86.3523   YYYY    -254.3388   XXXZ       0.0000
      XXYZ       0.0000   XYYZ       0.0000   YYYZ       0.0000
      XXZZ    -129.3460   XYZZ     -27.2917   YYZZ     -53.4663
      XZZZ      -0.0000   YZZZ       0.0000   ZZZZ     -61.3350
 -----------------------------------------------------------------
 Calculating analytic gradient of the SCF energy
 Gradient of SCF Energy
            1           2           3           4           5           6
    1   0.0002031   0.0004103  -0.0001416   0.0000516  -0.0000502  -0.0004731
    2  -0.0001630  -0.0001804   0.0001849   0.0001008  -0.0007930   0.0008508
    3  -0.0000000  -0.0000000   0.0000000  -0.0000000   0.0000000  -0.0000000
 Max gradient component =       8.508E-04
 RMS gradient           =       3.261E-04
 Gradient time:  CPU 6.02 s  wall 1.60 s
 Geometry Optimization Parameters
   NAtoms,    NIC,     NZ,  NCons,   NDum,   NFix, NCnnct, MaxDiis
        6      32       0       0       0       0       0       0

 Cartesian Hessian Update
 Hessian Updated using BFGS Update


** GEOMETRY OPTIMIZATION IN DELOCALIZED INTERNAL COORDINATES **
   Searching for a Minimum

   Optimization Cycle:  16

                       Coordinates (Angstroms)
     ATOM                X               Y               Z
      1  F         3.1589886032    0.2968831683    0.0000000000
      2  F         0.7426028043    1.5696965313    0.0000000000
      3  H         2.1143413140   -1.4608925913    0.0000000000
      4  I        -1.0072870214   -0.7937262945    0.0000000000
      5  C         2.0023812771   -0.3881407658    0.0000000000
      6  C         0.8316150000    0.2386995504    0.0000000000
   Point Group: cs    Number of degrees of freedom:     9


   Energy is  -7196.052045257

 Hessian Updated using BFGS Update

  9 Hessian modes will be used to form the next step
  Hessian Eigenvalues:
     0.055263    0.117573    0.164478    0.225922    0.261013    0.364288
     0.411419    0.438010    0.654393

 Minimum Search - Taking Simple RFO Step
 Searching for Lamda that Minimizes Along All modes
 Value Taken    Lamda =  -0.00000323
 Step Taken.  Stepsize is  0.005965

                             Maximum     Tolerance    Cnvgd?
         Gradient           0.000481      0.000300      NO
         Displacement       0.004017      0.001200      NO
         Energy change     -0.000020      0.000001      NO


 New Cartesian Coordinates Obtained by Inverse Iteration

 Displacement from previous Coordinates is:  0.006673
 ----------------------------------------------------------------
             Standard Nuclear Orientation (Angstroms)
    I     Atom           X                Y                Z
 ----------------------------------------------------------------
    1      F       3.1590142409     0.2976548349     0.0000000000
    2      F       0.7416483729     1.5687024523     0.0000000000
    3      H       2.1155600606    -1.4612788979     0.0000000000
    4      I      -1.0087522834    -0.7917695393     0.0000000000
    5      C       2.0031375989    -0.3882194958     0.0000000000
    6      C       0.8320339875     0.2374302442     0.0000000000
 ----------------------------------------------------------------
 Molecular Point Group                 Cs    NOp =  2
 Largest Abelian Subgroup              Cs    NOp =  2
 Nuclear Repulsion Energy =   393.8986925133 hartrees
 There are       42 alpha and       42 beta electrons
 Applying Cartesian multipole field
    Component          Value
    ---------          -----
     (2,0,0)        1.00000E-11
     (0,2,0)        2.00000E-11
     (0,0,2)       -3.00000E-11
 Nucleus-field energy     =     0.0000000107 hartrees
 Requested basis set is 6-311++G(d,p)
 There are 53 shells and 157 basis functions
 A cutoff of  1.0D-11 yielded   1229 shell pairs
 There are     11132 function pairs (     12421 Cartesian)
 Smallest overlap matrix eigenvalue = 9.65E-05
 Guess MOs from SCF MO coefficient file

 -----------------------------------------------------------------------
  General SCF calculation program by
  Eric Jon Sundstrom, Paul Horn, Yuezhi Mao, Dmitri Zuev, Alec White,
  David Stuck, Shaama M.S., Shane Yost, Joonho Lee, David Small,
  Daniel Levine, Susi Lehtola, Hugh Burton, Evgeny Epifanovsky
 -----------------------------------------------------------------------
 Exchange:     0.2000 Hartree-Fock + 0.0800 Slater + 0.7200 B88
 Correlation:  0.1900 VWN1RPA + 0.8100 LYP
 Using SG-1 standard quadrature grid
 using 4 threads for integral computing
 -------------------------------------------------------
 OpenMP Integral computing Module                
 Release: version 2.0, May 2017, Q-Chem Inc. Pleasanton 
 -------------------------------------------------------
 -------------------------------------------------------
 OpenMP BLAS3 based DFT computing Module                
 Release: version 1.0, May 2013, Q-Chem Inc. Pittsburgh 
 -------------------------------------------------------
 A restricted SCF calculation will be
 performed using DIIS
 SCF converges when DIIS error is below 1.0e-08
 ---------------------------------------
  Cycle       Energy         DIIS error
 ---------------------------------------
    1   -7196.0520447989      2.28e-05  
    2   -7196.0520470064      6.82e-06  
    3   -7196.0520470214      7.03e-06  
    4   -7196.0520471085      1.66e-06  
    5   -7196.0520471140      4.65e-07  
    6   -7196.0520471147      2.22e-07  
    7   -7196.0520471147      4.57e-08  
    8   -7196.0520471148      2.10e-08  
    9   -7196.0520471147      2.81e-09  Convergence criterion met
 ---------------------------------------
 SCF time:   CPU 15.22s  wall 4.00s 
 SCF   energy in the final basis set =    -7196.0520471147
 Total energy in the final basis set =    -7196.0520471147

 --------------------------------------------------------------
             Orbital Energies (a.u.) and Symmetries
 --------------------------------------------------------------

 Alpha MOs, Restricted
 -- Occupied --                  
******* -176.33 -165.73 -165.73 -165.73  -35.83  -31.32  -31.31
  1 A'    2 A'    3 A'    4 A'    1 A"    5 A'    6 A'    7 A'                 
-31.312 -24.730 -24.717 -22.969 -22.967 -22.967 -22.963 -22.963
  2 A"    8 A'    9 A'   10 A'   11 A'    3 A"   12 A'    4 A"                 
-10.318 -10.286  -6.374  -4.787  -4.772  -4.772  -2.053  -2.048
 13 A'   14 A'   15 A'   16 A'   17 A'    5 A"   18 A'   19 A'                 
 -2.048  -2.035  -2.035  -1.274  -1.253  -0.818  -0.694  -0.633
  6 A"   20 A'    7 A"   21 A'   22 A'   23 A'   24 A'   25 A'                 
 -0.578  -0.554  -0.515  -0.490  -0.480  -0.425  -0.388  -0.326
 26 A'   27 A'    8 A"   28 A'    9 A"   29 A'   30 A'   10 A"                 
 -0.298  -0.265
 31 A'   11 A"                                                                 
 -- Virtual --                   
 -0.069  -0.022  -0.010   0.018   0.035   0.059   0.071   0.094
 32 A'   12 A"   33 A'   34 A'   35 A'   13 A"   36 A'   37 A'                 
  0.097   0.099   0.109   0.135   0.165   0.199   0.206   0.218
 14 A"   38 A'   39 A'   40 A'   41 A'   42 A'   15 A"   43 A'                 
  0.250   0.250   0.275   0.299   0.317   0.320   0.338   0.366
 44 A'   16 A"   45 A'   46 A'   17 A"   47 A'   48 A'   49 A'                 
  0.376   0.389   0.389   0.395   0.421   0.443   0.477   0.518
 50 A'   51 A'   18 A"   19 A"   52 A'   53 A'   54 A'   20 A"                 
  0.534   0.613   0.625   0.649   0.697   0.750   0.801   0.854
 55 A'   21 A"   56 A'   57 A'   58 A'   59 A'   60 A'   61 A'                 
  0.920   1.062   1.117   1.231   1.251   1.320   1.331   1.341
 62 A'   22 A"   23 A"   24 A"   63 A'   64 A'   25 A"   65 A'                 
  1.375   1.391   1.409   1.435   1.453   1.482   1.583   1.604
 26 A"   66 A'   67 A'   68 A'   27 A"   69 A'   70 A'   71 A'                 
  1.741   1.777   1.796   1.895   1.911   1.963   2.136   2.278
 72 A'   28 A"   73 A'   74 A'   75 A'   29 A"   76 A'   77 A'                 
  2.578   2.587   2.603   2.786   2.875   3.074   3.262   3.661
 78 A'   30 A"   79 A'   31 A"   80 A'   81 A'   82 A'   83 A'                 
  3.745   3.767   3.786   3.804   3.926   3.948   3.951   3.969
 32 A"   33 A"   84 A'   85 A'   34 A"   35 A"   86 A'   87 A'                 
  3.992   4.003   4.084   4.165   4.243   4.382   4.666   4.886
 36 A"   37 A"   88 A'   89 A'   90 A'   91 A'   92 A'   93 A'                 
  5.977   6.011   6.065   6.247   6.279   6.308   6.364   6.520
 38 A"   94 A'   95 A'   39 A"   40 A"   96 A'   97 A'   98 A'                 
  6.776  23.456  24.134  27.820  28.321  28.344  28.371  28.516
 99 A'  100 A'  101 A'  102 A'   41 A"  103 A'  104 A'   42 A"                 
 28.526  28.540  28.581  28.677  66.714  66.743 127.865 127.885
105 A'   43 A"  106 A'  107 A'  108 A'  109 A'   44 A"  110 A'                 
127.921 151.6191901.781
111 A'  112 A'  113 A'                                                         

 Beta MOs, Restricted
 -- Occupied --                  
******* -176.33 -165.73 -165.73 -165.73  -35.83  -31.32  -31.31
  1 A'    2 A'    3 A'    4 A'    1 A"    5 A'    6 A'    7 A'                 
-31.312 -24.730 -24.717 -22.969 -22.967 -22.967 -22.963 -22.963
  2 A"    8 A'    9 A'   10 A'   11 A'    3 A"   12 A'    4 A"                 
-10.318 -10.286  -6.374  -4.787  -4.772  -4.772  -2.053  -2.048
 13 A'   14 A'   15 A'   16 A'   17 A'    5 A"   18 A'   19 A'                 
 -2.048  -2.035  -2.035  -1.274  -1.253  -0.818  -0.694  -0.633
  6 A"   20 A'    7 A"   21 A'   22 A'   23 A'   24 A'   25 A'                 
 -0.578  -0.554  -0.515  -0.490  -0.480  -0.425  -0.388  -0.326
 26 A'   27 A'    8 A"   28 A'    9 A"   29 A'   30 A'   10 A"                 
 -0.298  -0.265
 31 A'   11 A"                                                                 
 -- Virtual --                   
 -0.069  -0.022  -0.010   0.018   0.035   0.059   0.071   0.094
 32 A'   12 A"   33 A'   34 A'   35 A'   13 A"   36 A'   37 A'                 
  0.097   0.099   0.109   0.135   0.165   0.199   0.206   0.218
 14 A"   38 A'   39 A'   40 A'   41 A'   42 A'   15 A"   43 A'                 
  0.250   0.250   0.275   0.299   0.317   0.320   0.338   0.366
 44 A'   16 A"   45 A'   46 A'   17 A"   47 A'   48 A'   49 A'                 
  0.376   0.389   0.389   0.395   0.421   0.443   0.477   0.518
 50 A'   51 A'   18 A"   19 A"   52 A'   53 A'   54 A'   20 A"                 
  0.534   0.613   0.625   0.649   0.697   0.750   0.801   0.854
 55 A'   21 A"   56 A'   57 A'   58 A'   59 A'   60 A'   61 A'                 
  0.920   1.062   1.117   1.231   1.251   1.320   1.331   1.341
 62 A'   22 A"   23 A"   24 A"   63 A'   64 A'   25 A"   65 A'                 
  1.375   1.391   1.409   1.435   1.453   1.482   1.583   1.604
 26 A"   66 A'   67 A'   68 A'   27 A"   69 A'   70 A'   71 A'                 
  1.741   1.777   1.796   1.895   1.911   1.963   2.136   2.278
 72 A'   28 A"   73 A'   74 A'   75 A'   29 A"   76 A'   77 A'                 
  2.578   2.587   2.603   2.786   2.875   3.074   3.262   3.661
 78 A'   30 A"   79 A'   31 A"   80 A'   81 A'   82 A'   83 A'                 
  3.745   3.767   3.786   3.804   3.926   3.948   3.951   3.969
 32 A"   33 A"   84 A'   85 A'   34 A"   35 A"   86 A'   87 A'                 
  3.992   4.003   4.084   4.165   4.243   4.382   4.666   4.886
 36 A"   37 A"   88 A'   89 A'   90 A'   91 A'   92 A'   93 A'                 
  5.977   6.011   6.065   6.247   6.279   6.308   6.364   6.520
 38 A"   94 A'   95 A'   39 A"   40 A"   96 A'   97 A'   98 A'                 
  6.776  23.456  24.134  27.820  28.321  28.344  28.371  28.516
 99 A'  100 A'  101 A'  102 A'   41 A"  103 A'  104 A'   42 A"                 
 28.526  28.540  28.581  28.677  66.714  66.743 127.865 127.885
105 A'   43 A"  106 A'  107 A'  108 A'  109 A'   44 A"  110 A'                 
127.921 151.6191901.781
111 A'  112 A'  113 A'                                                         
 --------------------------------------------------------------

          Ground-State Mulliken Net Atomic Charges

     Atom                 Charge (a.u.)
  ----------------------------------------
      1 F                    -0.121869
      2 F                    -0.069094
      3 H                     0.148227
      4 I                     0.107584
      5 C                    -0.080751
      6 C                     0.015903
  ----------------------------------------
  Sum of atomic charges =    -0.000000

 -----------------------------------------------------------------
                    Cartesian Multipole Moments
 -----------------------------------------------------------------
    Charge (ESU x 10^10)
                -0.0000
    Dipole Moment (Debye)
         X      -0.7195      Y      -1.9226      Z      -0.0000
       Tot       2.0529
    Quadrupole Moments (Debye-Ang)
        XX     -50.9047     XY      -2.2211     YY     -49.5492
        XZ       0.0000     YZ       0.0000     ZZ     -50.6671
    Octopole Moments (Debye-Ang^2)
       XXX     -44.2019    XXY       2.1767    XYY      -7.4657
       YYY      39.5450    XXZ       0.0000    XYZ       0.0000
       YYZ      -0.0000    XZZ      -6.9646    YZZ      16.2994
       ZZZ      -0.0000
    Hexadecapole Moments (Debye-Ang^3)
      XXXX    -754.3578   XXXY     -91.1238   XXYY    -146.1424
      XYYY     -86.3222   YYYY    -253.7949   XXXZ       0.0000
      XXYZ       0.0000   XYYZ       0.0000   YYYZ       0.0000
      XXZZ    -129.4394   XYZZ     -27.2598   YYZZ     -53.3686
      XZZZ       0.0000   YZZZ       0.0000   ZZZZ     -61.3337
 -----------------------------------------------------------------
 Calculating analytic gradient of the SCF energy
 Gradient of SCF Energy
            1           2           3           4           5           6
    1   0.0001113   0.0002053  -0.0001568  -0.0000991  -0.0000986   0.0000379
    2  -0.0001943  -0.0000552  -0.0000502   0.0002625  -0.0002947   0.0003320
    3   0.0000000  -0.0000000   0.0000000  -0.0000000   0.0000000  -0.0000000
 Max gradient component =       3.320E-04
 RMS gradient           =       1.508E-04
 Gradient time:  CPU 6.02 s  wall 1.60 s
 Geometry Optimization Parameters
   NAtoms,    NIC,     NZ,  NCons,   NDum,   NFix, NCnnct, MaxDiis
        6      32       0       0       0       0       0       0

 Cartesian Hessian Update
 Hessian Updated using BFGS Update


** GEOMETRY OPTIMIZATION IN DELOCALIZED INTERNAL COORDINATES **
   Searching for a Minimum

   Optimization Cycle:  17

                       Coordinates (Angstroms)
     ATOM                X               Y               Z
      1  F         3.1590142409    0.2976548349    0.0000000000
      2  F         0.7416483729    1.5687024523    0.0000000000
      3  H         2.1155600606   -1.4612788979    0.0000000000
      4  I        -1.0087522834   -0.7917695393    0.0000000000
      5  C         2.0031375989   -0.3882194958    0.0000000000
      6  C         0.8320339875    0.2374302442    0.0000000000
   Point Group: cs    Number of degrees of freedom:     9


   Energy is  -7196.052047115

 Hessian Updated using BFGS Update

  9 Hessian modes will be used to form the next step
  Hessian Eigenvalues:
     0.051378    0.125944    0.163121    0.222981    0.248564    0.362435
     0.385050    0.435704    0.646184

 Minimum Search - Taking Simple RFO Step
 Searching for Lamda that Minimizes Along All modes
 Value Taken    Lamda =   0.00000000
 Step Taken.  Stepsize is  0.001251

                             Maximum     Tolerance    Cnvgd?
         Gradient           0.000177      0.000300     YES
         Displacement       0.000929      0.001200     YES
         Energy change     -0.000002      0.000001      NO


                       Distance Matrix (Angstroms)
             F (  1)   F (  2)   H (  3)   I (  4)   C (  5)
   F (  2)  2.731157
   H (  3)  2.045151  3.326924
   I (  4)  4.307798  2.938661  3.195242
   C (  5)  1.344051  2.328282  1.078932  3.038805
   C (  6)  2.327759  1.334337  2.129097  2.108968  1.327750

 Final energy is   -7196.0520471147383     


 ******************************
 **  OPTIMIZATION CONVERGED  **
 ******************************

                       Coordinates (Angstroms)
     ATOM                X               Y               Z
      1  F         3.1590142409    0.2976548349    0.0000000000
      2  F         0.7416483729    1.5687024523    0.0000000000
      3  H         2.1155600606   -1.4612788979    0.0000000000
      4  I        -1.0087522834   -0.7917695393    0.0000000000
      5  C         2.0031375989   -0.3882194958    0.0000000000
      6  C         0.8320339875    0.2374302442    0.0000000000

Z-matrix Print:
$molecule
0 1
I 
C  1 2.108968
C  2 1.327750 1 122.677170
H  3 1.078932 2 124.093845 1 -0.000000 0
F  2 1.334337 1 115.325851 3 -180.000000 0
F  3 1.344051 2 121.203054 1 -180.000000 0
$end


 --------------------------------------------------------------
             Orbital Energies (a.u.) and Symmetries
 --------------------------------------------------------------

 Alpha MOs, Restricted
 -- Occupied --                  
******* -176.33 -165.73 -165.73 -165.73  -35.83  -31.32  -31.31
  1 A'    2 A'    3 A'    4 A'    1 A"    5 A'    6 A'    7 A'                 
-31.312 -24.730 -24.717 -22.969 -22.967 -22.967 -22.963 -22.963
  2 A"    8 A'    9 A'   10 A'   11 A'    3 A"   12 A'    4 A"                 
-10.318 -10.286  -6.374  -4.787  -4.772  -4.772  -2.053  -2.048
 13 A'   14 A'   15 A'   16 A'   17 A'    5 A"   18 A'   19 A'                 
 -2.048  -2.035  -2.035  -1.274  -1.253  -0.818  -0.694  -0.633
  6 A"   20 A'    7 A"   21 A'   22 A'   23 A'   24 A'   25 A'                 
 -0.578  -0.554  -0.515  -0.490  -0.480  -0.425  -0.388  -0.326
 26 A'   27 A'    8 A"   28 A'    9 A"   29 A'   30 A'   10 A"                 
 -0.298  -0.265
 31 A'   11 A"                                                                 
 -- Virtual --                   
 -0.069  -0.022  -0.010   0.018   0.035   0.059   0.071   0.094
 32 A'   12 A"   33 A'   34 A'   35 A'   13 A"   36 A'   37 A'                 
  0.097   0.099   0.109   0.135   0.165   0.199   0.206   0.218
 14 A"   38 A'   39 A'   40 A'   41 A'   42 A'   15 A"   43 A'                 
  0.250   0.250   0.275   0.299   0.317   0.320   0.338   0.366
 44 A'   16 A"   45 A'   46 A'   17 A"   47 A'   48 A'   49 A'                 
  0.376   0.389   0.389   0.395   0.421   0.443   0.477   0.518
 50 A'   51 A'   18 A"   19 A"   52 A'   53 A'   54 A'   20 A"                 
  0.534   0.613   0.625   0.649   0.697   0.750   0.801   0.854
 55 A'   21 A"   56 A'   57 A'   58 A'   59 A'   60 A'   61 A'                 
  0.920   1.062   1.117   1.231   1.251   1.320   1.331   1.341
 62 A'   22 A"   23 A"   24 A"   63 A'   64 A'   25 A"   65 A'                 
  1.375   1.391   1.409   1.435   1.453   1.482   1.583   1.604
 26 A"   66 A'   67 A'   68 A'   27 A"   69 A'   70 A'   71 A'                 
  1.741   1.777   1.796   1.895   1.911   1.963   2.136   2.278
 72 A'   28 A"   73 A'   74 A'   75 A'   29 A"   76 A'   77 A'                 
  2.578   2.587   2.603   2.786   2.875   3.074   3.262   3.661
 78 A'   30 A"   79 A'   31 A"   80 A'   81 A'   82 A'   83 A'                 
  3.745   3.767   3.786   3.804   3.926   3.948   3.951   3.969
 32 A"   33 A"   84 A'   85 A'   34 A"   35 A"   86 A'   87 A'                 
  3.992   4.003   4.084   4.165   4.243   4.382   4.666   4.886
 36 A"   37 A"   88 A'   89 A'   90 A'   91 A'   92 A'   93 A'                 
  5.977   6.011   6.065   6.247   6.279   6.308   6.364   6.520
 38 A"   94 A'   95 A'   39 A"   40 A"   96 A'   97 A'   98 A'                 
  6.776  23.456  24.134  27.820  28.321  28.344  28.371  28.516
 99 A'  100 A'  101 A'  102 A'   41 A"  103 A'  104 A'   42 A"                 
 28.526  28.540  28.581  28.677  66.714  66.743 127.865 127.885
105 A'   43 A"  106 A'  107 A'  108 A'  109 A'   44 A"  110 A'                 
127.921 151.6191901.781
111 A'  112 A'  113 A'                                                         

 Beta MOs, Restricted
 -- Occupied --                  
******* -176.33 -165.73 -165.73 -165.73  -35.83  -31.32  -31.31
  1 A'    2 A'    3 A'    4 A'    1 A"    5 A'    6 A'    7 A'                 
-31.312 -24.730 -24.717 -22.969 -22.967 -22.967 -22.963 -22.963
  2 A"    8 A'    9 A'   10 A'   11 A'    3 A"   12 A'    4 A"                 
-10.318 -10.286  -6.374  -4.787  -4.772  -4.772  -2.053  -2.048
 13 A'   14 A'   15 A'   16 A'   17 A'    5 A"   18 A'   19 A'                 
 -2.048  -2.035  -2.035  -1.274  -1.253  -0.818  -0.694  -0.633
  6 A"   20 A'    7 A"   21 A'   22 A'   23 A'   24 A'   25 A'                 
 -0.578  -0.554  -0.515  -0.490  -0.480  -0.425  -0.388  -0.326
 26 A'   27 A'    8 A"   28 A'    9 A"   29 A'   30 A'   10 A"                 
 -0.298  -0.265
 31 A'   11 A"                                                                 
 -- Virtual --                   
 -0.069  -0.022  -0.010   0.018   0.035   0.059   0.071   0.094
 32 A'   12 A"   33 A'   34 A'   35 A'   13 A"   36 A'   37 A'                 
  0.097   0.099   0.109   0.135   0.165   0.199   0.206   0.218
 14 A"   38 A'   39 A'   40 A'   41 A'   42 A'   15 A"   43 A'                 
  0.250   0.250   0.275   0.299   0.317   0.320   0.338   0.366
 44 A'   16 A"   45 A'   46 A'   17 A"   47 A'   48 A'   49 A'                 
  0.376   0.389   0.389   0.395   0.421   0.443   0.477   0.518
 50 A'   51 A'   18 A"   19 A"   52 A'   53 A'   54 A'   20 A"                 
  0.534   0.613   0.625   0.649   0.697   0.750   0.801   0.854
 55 A'   21 A"   56 A'   57 A'   58 A'   59 A'   60 A'   61 A'                 
  0.920   1.062   1.117   1.231   1.251   1.320   1.331   1.341
 62 A'   22 A"   23 A"   24 A"   63 A'   64 A'   25 A"   65 A'                 
  1.375   1.391   1.409   1.435   1.453   1.482   1.583   1.604
 26 A"   66 A'   67 A'   68 A'   27 A"   69 A'   70 A'   71 A'                 
  1.741   1.777   1.796   1.895   1.911   1.963   2.136   2.278
 72 A'   28 A"   73 A'   74 A'   75 A'   29 A"   76 A'   77 A'                 
  2.578   2.587   2.603   2.786   2.875   3.074   3.262   3.661
 78 A'   30 A"   79 A'   31 A"   80 A'   81 A'   82 A'   83 A'                 
  3.745   3.767   3.786   3.804   3.926   3.948   3.951   3.969
 32 A"   33 A"   84 A'   85 A'   34 A"   35 A"   86 A'   87 A'                 
  3.992   4.003   4.084   4.165   4.243   4.382   4.666   4.886
 36 A"   37 A"   88 A'   89 A'   90 A'   91 A'   92 A'   93 A'                 
  5.977   6.011   6.065   6.247   6.279   6.308   6.364   6.520
 38 A"   94 A'   95 A'   39 A"   40 A"   96 A'   97 A'   98 A'                 
  6.776  23.456  24.134  27.820  28.321  28.344  28.371  28.516
 99 A'  100 A'  101 A'  102 A'   41 A"  103 A'  104 A'   42 A"                 
 28.526  28.540  28.581  28.677  66.714  66.743 127.865 127.885
105 A'   43 A"  106 A'  107 A'  108 A'  109 A'   44 A"  110 A'                 
127.921 151.6191901.781
111 A'  112 A'  113 A'                                                         
 --------------------------------------------------------------

          Ground-State Mulliken Net Atomic Charges

     Atom                 Charge (a.u.)
  ----------------------------------------
      1 F                    -0.121869
      2 F                    -0.069094
      3 H                     0.148227
      4 I                     0.107584
      5 C                    -0.080751
      6 C                     0.015903
  ----------------------------------------
  Sum of atomic charges =    -0.000000

 -----------------------------------------------------------------
                    Cartesian Multipole Moments
 -----------------------------------------------------------------
    Charge (ESU x 10^10)
                -0.0000
    Dipole Moment (Debye)
         X      -0.7195      Y      -1.9226      Z      -0.0000
       Tot       2.0529
    Quadrupole Moments (Debye-Ang)
        XX     -50.9047     XY      -2.2211     YY     -49.5492
        XZ       0.0000     YZ       0.0000     ZZ     -50.6671
    Octopole Moments (Debye-Ang^2)
       XXX     -44.2019    XXY       2.1767    XYY      -7.4657
       YYY      39.5450    XXZ       0.0000    XYZ       0.0000
       YYZ      -0.0000    XZZ      -6.9646    YZZ      16.2994
       ZZZ      -0.0000
    Hexadecapole Moments (Debye-Ang^3)
      XXXX    -754.3578   XXXY     -91.1238   XXYY    -146.1424
      XYYY     -86.3222   YYYY    -253.7949   XXXZ       0.0000
      XXYZ       0.0000   XYYZ       0.0000   YYYZ       0.0000
      XXZZ    -129.4394   XYZZ     -27.2598   YYZZ     -53.3686
      XZZZ       0.0000   YZZZ       0.0000   ZZZZ     -61.3337
 -----------------------------------------------------------------
Archival summary:
1\1\TWL01\OPT\ProcedureUnspecified\BasisUnspecified\1221\taweetha\TueAug2801:38:392018TueAug2801:38:392018\0\\#,OPT,ProcedureUnspecified,BasisUnspecified,\\0,1\I\C,1,2.10897\C,2,1.32775,1,122.677\H,3,1.07893,2,124.094,1,-0,0\F,2,1.33434,1,115.326,3,-180,0\F,3,1.34405,2,121.203,1,-180,0\\\@

 Total job time:  120.70s(wall), 440.81s(cpu) 
 Tue Aug 28 01:38:39 2018

        *************************************************************
        *                                                           *
        *  Thank you very much for using Q-Chem.  Have a nice day.  *
        *                                                           *
        *************************************************************


 
User input: 2 of 2 
 
Q-Chem Developer Version!
                  Welcome to Q-Chem
     A Quantum Leap Into The Future Of Chemistry


 Q-Chem 5.1, Q-Chem, Inc., Pleasanton, CA (2018)

 Yihan Shao,  Zhengting Gan,  E. Epifanovsky,  A. T. B. Gilbert,  M. Wormit,  
 J. Kussmann,  A. W. Lange,  A. Behn,  Jia Deng,  Xintian Feng,  D. Ghosh,  
 M. Goldey,  P. R. Horn,  L. D. Jacobson,  I. Kaliman,  T. Kus,  A. Landau,  
 Jie Liu,  E. I. Proynov,  R. M. Richard,  R. P. Steele,  E. J. Sundstrom,  
 H. L. Woodcock III,  P. M. Zimmerman,  D. Zuev,  B. Albrecht,  E. Alguire,  
 S. A. Baeppler,  D. Barton,  Z. Benda,  Y. A. Bernard,  E. J. Berquist,  
 K. B. Bravaya,  H. Burton,  D. Casanova,  Chun-Min Chang,  Yunqing Chen,  
 A. Chien,  K. D. Closser,  M. P. Coons,  S. Coriani,  S. Dasgupta,  
 A. L. Dempwolff,  M. Diedenhofen,  Hainam Do,  R. G. Edgar,  Po-Tung Fang,  
 S. Faraji,  S. Fatehi,  Qingguo Feng,  K. D. Fenk,  J. Fosso-Tande,  
 Qinghui Ge,  A. Ghysels,  G. Gidofalvi,  J. Gomes,  J. Gonthier,  A. Gunina,  
 D. Hait,  M. W. D. Hanson-Heine,  P. H. P. Harbach,  A. W. Hauser,  
 J. E. Herr,  E. G. Hohenstein,  Z. C. Holden,  Kerwin Hui,  B. C. Huynh,  
 T.-C. Jagau,  Hyunjun Ji,  B. Kaduk,  K. Khistyaev,  Jaehoon Kim,  
 P. Klunzinger,  K. Koh,  D. Kosenkov,  L. Koulias,  T. Kowalczyk,  
 C. M. Krauter,  A. Kunitsa,  Ka Un Lao,  A. Laurent,  K. V. Lawler,  
 Joonho Lee,  D. Lefrancois,  S. Lehtola,  D. S. Levine,  Yi-Pei Li,  
 You-Sheng Lin,  Fenglai Liu,  E. Livshits,  A. Luenser,  P. Manohar,  
 E. Mansoor,  S. F. Manzer,  Shan-Ping Mao,  Yuezhi Mao,  N. Mardirossian,  
 A. V. Marenich,  T. Markovich,  L. A. Martinez-Martinez,  S. A. Maurer,  
 N. J. Mayhall,  S. C. McKenzie,  J.-M. Mewes,  A. F. Morrison,  
 J. W. Mullinax,  K. Nanda,  T. S. Nguyen-Beck,  R. Olivares-Amaya,  
 J. A. Parkhill,  T. M. Perrine,  F. Plasser,  P. Pokhilko,  S. Prager,  
 A. Prociuk,  E. Ramos,  D. R. Rehn,  F. Rob,  M. Schneider,  N. Sergueev,  
 S. M. Sharada,  S. Sharma,  D. W. Small,  T. Stauch,  T. Stein,  
 Yu-Chuan Su,  A. J. W. Thom,  A. Tkatchenko,  T. Tsuchimochi,  N. M. Tubman,  
 L. Vogt,  M. L. Vidal,  O. Vydrov,  M. A. Watson,  J. Wenzel,  
 M. de Wergifosse,  T. A. Wesolowski,  A. White,  J. Witte,  A. Yamada,  
 Jun Yang,  K. Yao,  S. Yeganeh,  S. R. Yost,  Zhi-Qiang You,  A. Zech,  
 Igor Ying Zhang,  Xing Zhang,  Yan Zhao,  Ying Zhu,  B. R. Brooks,  
 G. K. L. Chan,  C. J. Cramer,  M. S. Gordon,  W. J. Hehre,  A. Klamt,  
 M. W. Schmidt,  C. D. Sherrill,  D. G. Truhlar,  A. Aspuru-Guzik,  R. Baer,  
 A. T. Bell,  N. A. Besley,  Jeng-Da Chai,  A. E. DePrince, III,  
 R. A. DiStasio Jr.,  A. Dreuw,  B. D. Dunietz,  T. R. Furlani,  
 Chao-Ping Hsu,  Yousung Jung,  Jing Kong,  D. S. Lambrecht,  WanZhen Liang,  
 C. Ochsenfeld,  V. A. Rassolov,  L. V. Slipchenko,  J. E. Subotnik,  
 T. Van Voorhis,  J. M. Herbert,  A. I. Krylov,  P. M. W. Gill,  M. Head-Gordon

 Contributors to earlier versions of Q-Chem not listed above: 
 R. D. Adamson,  B. Austin,  J. Baker,  G. J. O. Beran,  K. Brandhorst,  
 S. T. Brown,  E. F. C. Byrd,  A. K. Chakraborty,  C.-L. Cheng,  
 Siu Hung Chien,  D. M. Chipman,  D. L. Crittenden,  H. Dachsel,  
 R. J. Doerksen,  A. D. Dutoi,  L. Fusti-Molnar,  W. A. Goddard III,  
 A. Golubeva-Zadorozhnaya,  S. R. Gwaltney,  G. Hawkins,  A. Heyden,  
 S. Hirata,  G. Kedziora,  F. J. Keil,  C. Kelley,  Jihan Kim,  R. A. King,  
 R. Z. Khaliullin,  P. P. Korambath,  W. Kurlancheek,  A. M. Lee,  M. S. Lee,  
 S. V. Levchenko,  Ching Yeh Lin,  D. Liotard,  R. C. Lochan,  I. Lotan,  
 P. E. Maslen,  N. Nair,  D. P. O'Neill,  D. Neuhauser,  E. Neuscamman,  
 C. M. Oana,  R. Olson,  B. Peters,  R. Peverati,  P. A. Pieniazek,  
 Y. M. Rhee,  J. Ritchie,  M. A. Rohrdanz,  E. Rosta,  N. J. Russ,  
 H. F. Schaefer III,  N. E. Schultz,  N. Shenvi,  A. C. Simmonett,  A. Sodt,  
 D. Stuck,  K. S. Thanthiriwatte,  V. Vanovschi,  Tao Wang,  A. Warshel,  
 C. F. Williams,  Q. Wu,  X. Xu,  W. Zhang

 Please cite Q-Chem as follows:
 Y. Shao et al., Mol. Phys. 113, 184-215 (2015)
 DOI: 10.1080/00268976.2014.952696

 Q-Chem 5.1.1 for Intel X86 EM64T Linux

 Parts of Q-Chem use Armadillo 8.300.2 (Tropical Shenanigans).
 http://arma.sourceforge.net/

 Q-Chem begins on Tue Aug 28 01:38:39 2018  

Host: 
0

     Scratch files written to /scratch/taweetham/qchem10241//
The previous job contains 0 fragments, simply inherited here
Input Ideriv = 2
Curr. Ideriv = -1
Max.  Ideriv = 2

Checking the input file for inconsistencies... 	...done.

--------------------------------------------------------------
User input:
--------------------------------------------------------------

$molecule
read
$end

$rem
   SCF_GUESS 	READ
   JOB_TYPE 	FREQUENCY
   BASIS 	6-311++G**
   EXCHANGE 	B3LYP
   MEM_TOTAL	7500	
$end


--------------------------------------------------------------
 ----------------------------------------------------------------
             Standard Nuclear Orientation (Angstroms)
    I     Atom           X                Y                Z
 ----------------------------------------------------------------
    1      F       3.1737275132    -0.4901500314    -0.0000000000
    2      F       1.3372140581     1.5313439990     0.0000000000
    3      H       1.5913903254    -1.7858558342    -0.0000000000
    4      I      -1.1152286789    -0.0876850626    -0.0000000000
    5      C       1.8529335966    -0.7391035198    -0.0000000000
    6      C       0.9666089893     0.2495065935     0.0000000000
 ----------------------------------------------------------------
 Molecular Point Group                 Cs    NOp =  2
 Largest Abelian Subgroup              Cs    NOp =  2
 Nuclear Repulsion Energy =   393.8986925133 hartrees
 There are       42 alpha and       42 beta electrons
 Requested basis set is 6-311++G(d,p)
 There are 53 shells and 157 basis functions

 Total QAlloc Memory Limit   7500 MB
 Mega-Array Size       188 MB
 MEM_STATIC part       192 MB

                       Distance Matrix (Angstroms)
             F (  1)   F (  2)   H (  3)   I (  4)   C (  5)
   F (  2)  2.731157
   H (  3)  2.045151  3.326924
   I (  4)  4.307798  2.938661  3.195242
   C (  5)  1.344051  2.328282  1.078932  3.038805
   C (  6)  2.327759  1.334337  2.129097  2.108968  1.327750

 A cutoff of  1.0D-11 yielded   1229 shell pairs
 There are     11132 function pairs (     12421 Cartesian)

 -------------------------------------------------------
 OpenMP Integral Computing Module                       
 Release: version 1.0, May 2013, Q-Chem Inc. Pittsburgh 
 -------------------------------------------------------
 Integral Job Info:
 Integral job number is                      11
 Integral operator is                         1
 short-range coefficients                     0
 long-range coefficients              100000000
 Omega coefficients                           0
 if combine SR and LR in K                    0
 Integral screening is                        0
 Integral computing path is                   2
 max size of driver memory is            800000
 size of driver memory is                593474
 size of scratch memory is             11861008
 max col of scratch BK array               1296
 max len of scratch array in speh3          155
 max len of scratch index in speh4           18
 max int batch size is                      520
 min int batch size is                       52
 fixed nKL is                                52
 max L of basis functions is                  2
 order of int derivative is                   0
 number of shells is                         53
 number of basis is                         166
 number of cartesian basis is               166
 number of contracted shell pairs          1229
 number of primitive shell pairs           2841
 maxK2 (contraction) of shell pair           36
 max number of K2 of shell pair               1
 max number of CS2 of shell pair            132
 max number of PS2 of shell pair            276
 mem total for path MDJ                  524700
 -------------------------------------------------------
 Smallest overlap matrix eigenvalue = 9.65E-05
 Guess MOs from SCF MO coefficient file

 -----------------------------------------------------------------------
  General SCF calculation program by
  Eric Jon Sundstrom, Paul Horn, Yuezhi Mao, Dmitri Zuev, Alec White,
  David Stuck, Shaama M.S., Shane Yost, Joonho Lee, David Small,
  Daniel Levine, Susi Lehtola, Hugh Burton, Evgeny Epifanovsky
 -----------------------------------------------------------------------
 Exchange:     0.2000 Hartree-Fock + 0.0800 Slater + 0.7200 B88
 Correlation:  0.1900 VWN1RPA + 0.8100 LYP
 Using SG-1 standard quadrature grid
 using 4 threads for integral computing
 -------------------------------------------------------
 OpenMP Integral computing Module                
 Release: version 2.0, May 2017, Q-Chem Inc. Pleasanton 
 -------------------------------------------------------
 -------------------------------------------------------
 OpenMP BLAS3 based DFT computing Module                
 Release: version 1.0, May 2013, Q-Chem Inc. Pittsburgh 
 -------------------------------------------------------
 A restricted SCF calculation will be
 performed using DIIS
 SCF converges when DIIS error is below 1.0e-08
 ---------------------------------------
  Cycle       Energy         DIIS error
 ---------------------------------------
    1   -7195.8533095126      6.80e-03  
    2   -7196.0424273314      2.06e-03  
    3   -7196.0333900790      2.97e-03  
    4   -7196.0515783732      3.33e-04  
    5   -7196.0517882674      2.07e-04  
    6   -7196.0519088423      3.84e-05  
    7   -7196.0519134201      1.13e-05  
    8   -7196.0519136108      4.87e-06  
    9   -7196.0519136553      3.45e-07  
   10   -7196.0519136555      2.36e-07  
   11   -7196.0519136558      5.78e-08  
   12   -7196.0519136557      9.37e-09  Convergence criterion met
 ---------------------------------------
 SCF time:   CPU 20.98s  wall 5.00s 
 SCF   energy in the final basis set =    -7196.0519136557
 Total energy in the final basis set =    -7196.0519136557

 --------------------------------------------------------------
             Orbital Energies (a.u.) and Symmetries
 --------------------------------------------------------------

 Alpha MOs, Restricted
 -- Occupied --                  
******* -176.33 -165.73 -165.73 -165.73  -35.83  -31.32  -31.31
  1 A'    2 A'    3 A'    4 A'    1 A"    5 A'    6 A'    7 A'                 
-31.312 -24.730 -24.717 -22.969 -22.968 -22.967 -22.963 -22.963
  2 A"    8 A'    9 A'   10 A'   11 A'    3 A"   12 A'    4 A"                 
-10.318 -10.286  -6.375  -4.787  -4.772  -4.772  -2.053  -2.048
 13 A'   14 A'   15 A'   16 A'   17 A'    5 A"   18 A'   19 A'                 
 -2.048  -2.035  -2.035  -1.274  -1.253  -0.818  -0.694  -0.633
  6 A"   20 A'    7 A"   21 A'   22 A'   23 A'   24 A'   25 A'                 
 -0.578  -0.554  -0.515  -0.490  -0.480  -0.425  -0.388  -0.326
 26 A'   27 A'    8 A"   28 A'    9 A"   29 A'   30 A'   10 A"                 
 -0.298  -0.265
 31 A'   11 A"                                                                 
 -- Virtual --                   
 -0.069  -0.022  -0.010   0.018   0.035   0.059   0.070   0.094
 32 A'   12 A"   33 A'   34 A'   35 A'   13 A"   36 A'   37 A'                 
  0.097   0.099   0.108   0.135   0.165   0.199   0.206   0.218
 14 A"   38 A'   39 A'   40 A'   41 A'   42 A'   15 A"   43 A'                 
  0.250   0.251   0.275   0.299   0.317   0.321   0.339   0.366
 44 A'   16 A"   45 A'   46 A'   17 A"   47 A'   48 A'   49 A'                 
  0.376   0.389   0.389   0.395   0.421   0.443   0.477   0.518
 50 A'   51 A'   18 A"   19 A"   52 A'   53 A'   54 A'   20 A"                 
  0.534   0.613   0.625   0.649   0.697   0.750   0.801   0.855
 55 A'   21 A"   56 A'   57 A'   58 A'   59 A'   60 A'   61 A'                 
  0.920   1.062   1.117   1.231   1.251   1.320   1.332   1.341
 62 A'   22 A"   23 A"   24 A"   63 A'   64 A'   25 A"   65 A'                 
  1.375   1.391   1.409   1.435   1.453   1.482   1.583   1.604
 26 A"   66 A'   67 A'   68 A'   27 A"   69 A'   70 A'   71 A'                 
  1.741   1.777   1.796   1.895   1.911   1.963   2.136   2.278
 72 A'   28 A"   73 A'   74 A'   75 A'   29 A"   76 A'   77 A'                 
  2.578   2.587   2.603   2.786   2.875   3.074   3.262   3.661
 78 A'   30 A"   79 A'   31 A"   80 A'   81 A'   82 A'   83 A'                 
  3.745   3.767   3.786   3.804   3.926   3.948   3.951   3.969
 32 A"   33 A"   84 A'   85 A'   34 A"   35 A"   86 A'   87 A'                 
  3.992   4.003   4.084   4.165   4.243   4.382   4.666   4.886
 36 A"   37 A"   88 A'   89 A'   90 A'   91 A'   92 A'   93 A'                 
  5.976   6.010   6.065   6.247   6.279   6.308   6.364   6.520
 38 A"   94 A'   95 A'   39 A"   40 A"   96 A'   97 A'   98 A'                 
  6.776  23.456  24.134  27.820  28.321  28.344  28.371  28.516
 99 A'  100 A'  101 A'  102 A'   41 A"  103 A'  104 A'   42 A"                 
 28.526  28.540  28.581  28.677  66.714  66.743 127.865 127.885
105 A'   43 A"  106 A'  107 A'  108 A'  109 A'   44 A"  110 A'                 
127.921 151.6191901.781
111 A'  112 A'  113 A'                                                         

 Beta MOs, Restricted
 -- Occupied --                  
******* -176.33 -165.73 -165.73 -165.73  -35.83  -31.32  -31.31
  1 A'    2 A'    3 A'    4 A'    1 A"    5 A'    6 A'    7 A'                 
-31.312 -24.730 -24.717 -22.969 -22.968 -22.967 -22.963 -22.963
  2 A"    8 A'    9 A'   10 A'   11 A'    3 A"   12 A'    4 A"                 
-10.318 -10.286  -6.375  -4.787  -4.772  -4.772  -2.053  -2.048
 13 A'   14 A'   15 A'   16 A'   17 A'    5 A"   18 A'   19 A'                 
 -2.048  -2.035  -2.035  -1.274  -1.253  -0.818  -0.694  -0.633
  6 A"   20 A'    7 A"   21 A'   22 A'   23 A'   24 A'   25 A'                 
 -0.578  -0.554  -0.515  -0.490  -0.480  -0.425  -0.388  -0.326
 26 A'   27 A'    8 A"   28 A'    9 A"   29 A'   30 A'   10 A"                 
 -0.298  -0.265
 31 A'   11 A"                                                                 
 -- Virtual --                   
 -0.069  -0.022  -0.010   0.018   0.035   0.059   0.070   0.094
 32 A'   12 A"   33 A'   34 A'   35 A'   13 A"   36 A'   37 A'                 
  0.097   0.099   0.108   0.135   0.165   0.199   0.206   0.218
 14 A"   38 A'   39 A'   40 A'   41 A'   42 A'   15 A"   43 A'                 
  0.250   0.251   0.275   0.299   0.317   0.321   0.339   0.366
 44 A'   16 A"   45 A'   46 A'   17 A"   47 A'   48 A'   49 A'                 
  0.376   0.389   0.389   0.395   0.421   0.443   0.477   0.518
 50 A'   51 A'   18 A"   19 A"   52 A'   53 A'   54 A'   20 A"                 
  0.534   0.613   0.625   0.649   0.697   0.750   0.801   0.855
 55 A'   21 A"   56 A'   57 A'   58 A'   59 A'   60 A'   61 A'                 
  0.920   1.062   1.117   1.231   1.251   1.320   1.332   1.341
 62 A'   22 A"   23 A"   24 A"   63 A'   64 A'   25 A"   65 A'                 
  1.375   1.391   1.409   1.435   1.453   1.482   1.583   1.604
 26 A"   66 A'   67 A'   68 A'   27 A"   69 A'   70 A'   71 A'                 
  1.741   1.777   1.796   1.895   1.911   1.963   2.136   2.278
 72 A'   28 A"   73 A'   74 A'   75 A'   29 A"   76 A'   77 A'                 
  2.578   2.587   2.603   2.786   2.875   3.074   3.262   3.661
 78 A'   30 A"   79 A'   31 A"   80 A'   81 A'   82 A'   83 A'                 
  3.745   3.767   3.786   3.804   3.926   3.948   3.951   3.969
 32 A"   33 A"   84 A'   85 A'   34 A"   35 A"   86 A'   87 A'                 
  3.992   4.003   4.084   4.165   4.243   4.382   4.666   4.886
 36 A"   37 A"   88 A'   89 A'   90 A'   91 A'   92 A'   93 A'                 
  5.976   6.010   6.065   6.247   6.279   6.308   6.364   6.520
 38 A"   94 A'   95 A'   39 A"   40 A"   96 A'   97 A'   98 A'                 
  6.776  23.456  24.134  27.820  28.321  28.344  28.371  28.516
 99 A'  100 A'  101 A'  102 A'   41 A"  103 A'  104 A'   42 A"                 
 28.526  28.540  28.581  28.677  66.714  66.743 127.865 127.885
105 A'   43 A"  106 A'  107 A'  108 A'  109 A'   44 A"  110 A'                 
127.921 151.6191901.781
111 A'  112 A'  113 A'                                                         
 --------------------------------------------------------------

          Ground-State Mulliken Net Atomic Charges

     Atom                 Charge (a.u.)
  ----------------------------------------
      1 F                    -0.121854
      2 F                    -0.068951
      3 H                     0.148254
      4 I                     0.107120
      5 C                    -0.079601
      6 C                     0.015033
  ----------------------------------------
  Sum of atomic charges =    -0.000000

 -----------------------------------------------------------------
                    Cartesian Multipole Moments
 -----------------------------------------------------------------
    Charge (ESU x 10^10)
                 0.0000
    Dipole Moment (Debye)
         X      -1.3319      Y      -1.5592      Z       0.0000
       Tot       2.0506
    Quadrupole Moments (Debye-Ang)
        XX     -52.4525     XY      -1.8427     YY     -49.2513
        XZ       0.0000     YZ       0.0000     ZZ     -50.6715
    Octopole Moments (Debye-Ang^2)
       XXX     -51.8107    XXY      -1.7775    XYY      -4.7063
       YYY      -3.4503    XXZ       0.0000    XYZ      -0.0000
       YYZ       0.0000    XZZ      -6.2082    YZZ       1.9355
       ZZZ       0.0000
    Hexadecapole Moments (Debye-Ang^3)
      XXXX    -816.7394   XXXY      16.7187   XXYY    -153.6282
      XYYY      -2.7716   YYYY    -162.9639   XXXZ       0.0000
      XXYZ       0.0000   XYYZ       0.0000   YYYZ       0.0000
      XXZZ    -138.8157   XYZZ       3.4829   YYZZ     -38.6410
      XZZZ       0.0000   YZZZ       0.0000   ZZZZ     -61.3592
 -----------------------------------------------------------------
 Calculating MO derivatives via CPSCF
 D1JvT checksum  = 243936 17798.5128085299
 D1KAT checksum  = 543528 1006.7648363395
   1         3          18      0.121227    0.033928
   2         3          18      0.012923    0.003913
   3         3          18      0.001432    0.000632
   4         5          16      0.000149    0.000083
   5        20           1      0.000008    0.000008
   6        21           0      0.000000    0.000000    Roots Converged
 Time for AOints: 8.0 s (CPU) 2.0 s (wall)
 ------------------------------------------------------------------------------
                     AOints        : Timing summary (seconds)
 ------------------------------------------------------------------------------
     job step          cpu (% of tot)      sys (% of tot)     wall (% of tot)
 ------------------------------------------------------------------------------
  cpscf_lag         0.4263E+02 (33.3)   0.5000E-05 (25.0)   0.1097E+02 (32.9)
  iterzp            0.7711E+02 (60.3)   0.1400E-04 (70.0)   0.2022E+02 (60.6)
  make_fx           0.0000E+00 ( 0.0)   0.0000E+00 ( 0.0)   0.0000E+00 ( 0.0)
  AOints            0.8009E+01 ( 6.3)   0.0000E+00 ( 0.0)   0.2037E+01 ( 6.1)
 ------------------------------------------------------------------------------
   Grand Totals     0.1279E+03          0.2000E-04          0.3338E+02
 ------------------------------------------------------------------------------
 Calculating analytic Hessian of the SCF energy
 Polarizability Matrix (a.u.)
            1           2           3
    1 -75.4129156   3.9986200   0.0000000
    2   3.9986200 -48.0022606   0.0000000
    3   0.0000000   0.0000000 -36.7422670

 Direct stationary perturbation theory relativistic correction:

 rels  =      97.069973859306
 relv  =    -321.346763271009
 rel2e =      41.378129219990
 E_rel =    -182.898660191713

 Hessian of the SCF Energy
            1           2           3           4           5           6
    1   0.3931033   0.0579912  -0.0000000   0.0098602   0.0095440   0.0000000
    2   0.0579912   0.0675152  -0.0000000   0.0025747   0.0100243   0.0000000
    3  -0.0000000  -0.0000000   0.0185564   0.0000000  -0.0000000  -0.0076397
    4   0.0098602   0.0025747   0.0000000   0.0804048   0.0800706  -0.0000000
    5   0.0095440   0.0100243  -0.0000000   0.0800706   0.3849108   0.0000000
    6   0.0000000   0.0000000  -0.0076397  -0.0000000   0.0000000   0.0201763
    7  -0.0243085  -0.0346659  -0.0000000  -0.0026216   0.0043013  -0.0000000
    8  -0.0047608   0.0029034  -0.0000000   0.0025129   0.0002921   0.0000000
    9   0.0000000  -0.0000000   0.0037952  -0.0000000   0.0000000   0.0100027
   10  -0.0033977   0.0020320   0.0000000  -0.0188719  -0.0202804  -0.0000000
   11   0.0016864  -0.0006539   0.0000000  -0.0228540  -0.0097569  -0.0000000
   12  -0.0000000  -0.0000000   0.0050945   0.0000000  -0.0000000   0.0022204
   13  -0.3142391  -0.0510768   0.0000000   0.0061363  -0.0337792  -0.0000000
   14  -0.0468046  -0.0844634   0.0000000   0.0187128  -0.0652784  -0.0000000
   15   0.0000000   0.0000000  -0.0332026  -0.0000000   0.0000000   0.0092981
   16  -0.0610182   0.0231449  -0.0000000  -0.0749079  -0.0398562   0.0000000
   17  -0.0176562   0.0046744  -0.0000000  -0.0810170  -0.3201919  -0.0000000
   18  -0.0000000  -0.0000000   0.0133962   0.0000000  -0.0000000  -0.0340578
            7           8           9          10          11          12
    1  -0.0243085  -0.0047608   0.0000000  -0.0033977   0.0016864  -0.0000000
    2  -0.0346659   0.0029034  -0.0000000   0.0020320  -0.0006539  -0.0000000
    3  -0.0000000  -0.0000000   0.0037952   0.0000000   0.0000000   0.0050945
    4  -0.0026216   0.0025129  -0.0000000  -0.0188719  -0.0228540   0.0000000
    5   0.0043013   0.0002921   0.0000000  -0.0202804  -0.0097569  -0.0000000
    6  -0.0000000   0.0000000   0.0100027  -0.0000000  -0.0000000   0.0022204
    7   0.0780957   0.0713419   0.0000000  -0.0015286   0.0006766   0.0000000
    8   0.0713419   0.3542972  -0.0000000   0.0003914   0.0005256   0.0000000
    9   0.0000000  -0.0000000   0.0201903  -0.0000000  -0.0000000  -0.0013136
   10  -0.0015286   0.0003914  -0.0000000   0.1253967   0.0105855   0.0000000
   11   0.0006766   0.0005256  -0.0000000   0.0105855   0.0213131   0.0000000
   12   0.0000000   0.0000000  -0.0013136   0.0000000   0.0000000   0.0057198
   13  -0.0601018  -0.0603879  -0.0000000  -0.0216152   0.0077839   0.0000000
   14  -0.0595032  -0.3451251   0.0000000  -0.0064517   0.0047754  -0.0000000
   15   0.0000000  -0.0000000  -0.0306753  -0.0000000  -0.0000000   0.0000629
   16   0.0104647  -0.0090975   0.0000000  -0.0799833   0.0021215  -0.0000000
   17   0.0178493  -0.0128933   0.0000000   0.0137232  -0.0162032  -0.0000000
   18  -0.0000000   0.0000000  -0.0019992   0.0000000   0.0000000  -0.0117841
           13          14          15          16          17          18
    1  -0.3142391  -0.0468046   0.0000000  -0.0610182  -0.0176562  -0.0000000
    2  -0.0510768  -0.0844634   0.0000000   0.0231449   0.0046744  -0.0000000
    3   0.0000000   0.0000000  -0.0332026  -0.0000000  -0.0000000   0.0133962
    4   0.0061363   0.0187128  -0.0000000  -0.0749079  -0.0810170   0.0000000
    5  -0.0337792  -0.0652784   0.0000000  -0.0398562  -0.3201919  -0.0000000
    6  -0.0000000  -0.0000000   0.0092981   0.0000000  -0.0000000  -0.0340578
    7  -0.0601018  -0.0595032   0.0000000   0.0104647   0.0178493  -0.0000000
    8  -0.0603879  -0.3451251  -0.0000000  -0.0090975  -0.0128933   0.0000000
    9  -0.0000000   0.0000000  -0.0306753   0.0000000   0.0000000  -0.0019992
   10  -0.0216152  -0.0064517  -0.0000000  -0.0799833   0.0137232   0.0000000
   11   0.0077839   0.0047754  -0.0000000   0.0021215  -0.0162032   0.0000000
   12   0.0000000  -0.0000000   0.0000629  -0.0000000  -0.0000000  -0.0117841
   13   0.6639054  -0.1201696   0.0000000  -0.2740857   0.2576297  -0.0000000
   14  -0.1201696   0.8315449  -0.0000000   0.2142164  -0.3414534   0.0000000
   15   0.0000000  -0.0000000   0.1004886  -0.0000000   0.0000000  -0.0459717
   16  -0.2740857   0.2142164  -0.0000000   0.4795304  -0.1905291   0.0000000
   17   0.2576297  -0.3414534   0.0000000  -0.1905291   0.6860674  -0.0000000
   18  -0.0000000   0.0000000  -0.0459717   0.0000000  -0.0000000   0.0804166
 Gradient time:  CPU 193.68 s  wall 50.69 s
 **********************************************************************
 **                                                                  **
 **                       VIBRATIONAL ANALYSIS                       **
 **                       --------------------                       **
 **                                                                  **
 **        VIBRATIONAL FREQUENCIES (CM**-1) AND NORMAL MODES         **
 **     FORCE CONSTANTS (mDYN/ANGSTROM) AND REDUCED MASSES (AMU)     **
 **                  INFRARED INTENSITIES (KM/MOL)                   **
 **                                                                  **
 **********************************************************************


 Mode:                 1                      2                      3
 Frequency:       195.91                 217.42                 271.19
 Force Cnst:      0.2228                 0.1820                 0.9127
 Red. Mass:       9.8523                 6.5341                21.0633
 IR Active:          YES                    YES                    YES
 IR Intens:        1.938                  1.753                  0.357
 Raman Active:       YES                    YES                    YES
               X      Y      Z        X      Y      Z        X      Y      Z
 F          0.135  0.394  0.000   -0.000 -0.000  0.325    0.271 -0.034 -0.000
 F          0.068 -0.376  0.000    0.000  0.000 -0.008    0.733  0.179 -0.000
 H          0.619 -0.277 -0.000   -0.000  0.000 -0.759    0.072  0.216 -0.000
 I         -0.057  0.051  0.000    0.000 -0.000  0.034   -0.200 -0.069 -0.000
 C          0.222 -0.179 -0.000   -0.000  0.000 -0.392    0.205  0.181 -0.000
 C          0.012 -0.365 -0.000    0.000  0.000 -0.403    0.310  0.296  0.000
 TransDip  -0.026 -0.036 -0.000    0.000  0.000 -0.042   -0.016  0.010 -0.000

 Mode:                 4                      5                      6
 Frequency:       304.00                 520.07                 793.97
 Force Cnst:      0.8846                 0.9822                 3.5951
 Red. Mass:      16.2458                 6.1635                 9.6796
 IR Active:          YES                    YES                    YES
 IR Intens:        2.882                  3.342                 69.968
 Raman Active:       YES                    YES                    YES
               X      Y      Z        X      Y      Z        X      Y      Z
 F          0.550 -0.326  0.000   -0.000  0.000  0.094   -0.195  0.110  0.000
 F         -0.480  0.106 -0.000   -0.000  0.000 -0.172   -0.070  0.286  0.000
 H          0.308  0.070 -0.000    0.000 -0.000 -0.745    0.059 -0.545  0.000
 I         -0.074  0.036  0.000    0.000  0.000 -0.004   -0.015 -0.001 -0.000
 C          0.433  0.042  0.000    0.000 -0.000 -0.320    0.046 -0.527 -0.000
 C          0.217 -0.082 -0.000    0.000  0.000  0.551    0.530 -0.042 -0.000
 TransDip   0.037  0.040 -0.000    0.000 -0.000 -0.059    0.249 -0.099  0.000

 Mode:                 7                      8                      9
 Frequency:       814.66                1032.85                1133.87
 Force Cnst:      0.5092                 4.1798                 4.5649
 Red. Mass:       1.3022                 6.6500                 6.0264
 IR Active:          YES                    YES                    YES
 IR Intens:       20.668                228.705                126.636
 Raman Active:       YES                    YES                    YES
               X      Y      Z        X      Y      Z        X      Y      Z
 F          0.000 -0.000  0.020   -0.164 -0.004  0.000   -0.295 -0.098  0.000
 F          0.000 -0.000  0.017   -0.100 -0.308 -0.000    0.039  0.100 -0.000
 H         -0.000  0.000  0.987   -0.618  0.434  0.000    0.772  0.131  0.000
 I          0.000  0.000 -0.000   -0.005  0.001 -0.000   -0.002  0.001 -0.000
 C         -0.000  0.000 -0.159    0.093  0.232 -0.000    0.415  0.217 -0.000
 C         -0.000  0.000  0.023    0.431  0.220  0.000   -0.053 -0.241  0.000
 TransDip  -0.000  0.000  0.146    0.382  0.297  0.000    0.311 -0.181  0.000

 Mode:                10                     11                     12
 Frequency:      1330.41                1725.68                3252.65
 Force Cnst:      1.3569                15.5690                 6.8286
 Red. Mass:       1.3012                 8.8734                 1.0955
 IR Active:          YES                    YES                    YES
 IR Intens:       27.753                 65.720                  7.762
 Raman Active:       YES                    YES                    YES
               X      Y      Z        X      Y      Z        X      Y      Z
 F         -0.009 -0.025 -0.000   -0.062  0.005 -0.000   -0.000  0.000 -0.000
 F         -0.016 -0.044  0.000   -0.012 -0.080  0.000    0.000  0.001  0.000
 H          0.956 -0.246  0.000   -0.490 -0.225 -0.000    0.231  0.969 -0.000
 I          0.000 -0.000  0.000    0.002 -0.000  0.000    0.000 -0.000  0.000
 C         -0.063 -0.001  0.000    0.472 -0.350  0.000   -0.014 -0.088  0.000
 C          0.022  0.132 -0.000   -0.336  0.490 -0.000   -0.005  0.005 -0.000
 TransDip   0.067  0.155  0.000    0.218  0.141 -0.000   -0.077  0.045 -0.000

 STANDARD THERMODYNAMIC QUANTITIES AT   298.15 K  AND     1.00 ATM

   This Molecule has  0 Imaginary Frequencies
   Zero point vibrational energy:       16.573 kcal/mol

   Atom    1 Element F  Has Mass   18.99840
   Atom    2 Element F  Has Mass   18.99840
   Atom    3 Element H  Has Mass    1.00783
   Atom    4 Element I  Has Mass  126.90440
   Atom    5 Element C  Has Mass   12.00000
   Atom    6 Element C  Has Mass   12.00000
   Molecular Mass:   189.909030 amu
   Principal axes and moments of inertia in amu*Bohr^2:
                             1           2           3
    Eigenvalues --      216.13400  1557.07277  1773.20677
          X               0.99989    -0.01454     0.00000
          Y               0.01454     0.99989     0.00000
          Z              -0.00000    -0.00000     1.00000
   Rotational Symmetry Number is   1
   The Molecule is an Asymmetric Top
   Translational Enthalpy:        0.889 kcal/mol
   Rotational Enthalpy:           0.889 kcal/mol
   Vibrational Enthalpy:         18.081 kcal/mol
   gas constant (RT):             0.592 kcal/mol
   Translational Entropy:        41.630  cal/mol.K
   Rotational Entropy:           27.880  cal/mol.K
   Vibrational Entropy:           8.317  cal/mol.K

   Total Enthalpy:               20.451 kcal/mol
   Total Entropy:                77.827  cal/mol.K

 ======================================================================

 STANDARD THERMODYNAMIC QUANTITIES FOR ANHARMONIC VIBRATION -- TOSH

   Zero point vibrational energy: ************ kcal/mol

   Vibrational Enthalpy:       Infinity kcal/mol
   Vibrational Entropy:             NaN  cal/mol.K

   Total Enthalpy:             Infinity kcal/mol
   Total Entropy:                   NaN  cal/mol.K

 ======================================================================

 STANDARD THERMODYNAMIC QUANTITIES FOR ANHARMONIC VIBRATION -- VPT2

   Zero point vibrational energy: ************ kcal/mol

   Vibrational Enthalpy:       Infinity kcal/mol
   Vibrational Entropy:             NaN  cal/mol.K

   Total Enthalpy:             Infinity kcal/mol
   Total Entropy:                   NaN  cal/mol.K

 ======================================================================

Archival summary:
1\1\TWL01\FREQ\ProcedureUnspecified\BasisUnspecified\1221\taweetha\TueAug2801:39:352018TueAug2801:39:352018\0\\#,FREQ,ProcedureUnspecified,BasisUnspecified,\\0,1\I\C,1,2.10897\C,2,1.32775,1,122.677\H,3,1.07893,2,124.094,1,-0,0\F,2,1.33434,1,115.326,3,-180,0\F,3,1.34405,2,121.203,1,180,0\\\@

 Total job time:  56.45s(wall), 214.79s(cpu) 
 Tue Aug 28 01:39:35 2018

        *************************************************************
        *                                                           *
        *  Thank you very much for using Q-Chem.  Have a nice day.  *
        *                                                           *
        *************************************************************
