# Supplementary material for: Geometric and energetic data from ab initio calculations of haloethene, haloimine, halomethylenephosphine, haloiminophosphine, halodiazene, halodiphosphene and halocyclopropane
Source: Data Brief. 2019 Nov 2;27:104738. doi: 10.1016/j.dib.2019.104738 (PMC6861602; doi:10.1016/j.dib.2019.104738)
Supplement: Multimedia component 2 [file mmc2.zip › CC/B3LYP/FHCCIBr.out]

Q-Chem Developer Version!
                  Welcome to Q-Chem
     A Quantum Leap Into The Future Of Chemistry


 Q-Chem 5.1, Q-Chem, Inc., Pleasanton, CA (2018)

 Yihan Shao,  Zhengting Gan,  E. Epifanovsky,  A. T. B. Gilbert,  M. Wormit,  
 J. Kussmann,  A. W. Lange,  A. Behn,  Jia Deng,  Xintian Feng,  D. Ghosh,  
 M. Goldey,  P. R. Horn,  L. D. Jacobson,  I. Kaliman,  T. Kus,  A. Landau,  
 Jie Liu,  E. I. Proynov,  R. M. Richard,  R. P. Steele,  E. J. Sundstrom,  
 H. L. Woodcock III,  P. M. Zimmerman,  D. Zuev,  B. Albrecht,  E. Alguire,  
 S. A. Baeppler,  D. Barton,  Z. Benda,  Y. A. Bernard,  E. J. Berquist,  
 K. B. Bravaya,  H. Burton,  D. Casanova,  Chun-Min Chang,  Yunqing Chen,  
 A. Chien,  K. D. Closser,  M. P. Coons,  S. Coriani,  S. Dasgupta,  
 A. L. Dempwolff,  M. Diedenhofen,  Hainam Do,  R. G. Edgar,  Po-Tung Fang,  
 S. Faraji,  S. Fatehi,  Qingguo Feng,  K. D. Fenk,  J. Fosso-Tande,  
 Qinghui Ge,  A. Ghysels,  G. Gidofalvi,  J. Gomes,  J. Gonthier,  A. Gunina,  
 D. Hait,  M. W. D. Hanson-Heine,  P. H. P. Harbach,  A. W. Hauser,  
 J. E. Herr,  E. G. Hohenstein,  Z. C. Holden,  Kerwin Hui,  B. C. Huynh,  
 T.-C. Jagau,  Hyunjun Ji,  B. Kaduk,  K. Khistyaev,  Jaehoon Kim,  
 P. Klunzinger,  K. Koh,  D. Kosenkov,  L. Koulias,  T. Kowalczyk,  
 C. M. Krauter,  A. Kunitsa,  Ka Un Lao,  A. Laurent,  K. V. Lawler,  
 Joonho Lee,  D. Lefrancois,  S. Lehtola,  D. S. Levine,  Yi-Pei Li,  
 You-Sheng Lin,  Fenglai Liu,  E. Livshits,  A. Luenser,  P. Manohar,  
 E. Mansoor,  S. F. Manzer,  Shan-Ping Mao,  Yuezhi Mao,  N. Mardirossian,  
 A. V. Marenich,  T. Markovich,  L. A. Martinez-Martinez,  S. A. Maurer,  
 N. J. Mayhall,  S. C. McKenzie,  J.-M. Mewes,  A. F. Morrison,  
 J. W. Mullinax,  K. Nanda,  T. S. Nguyen-Beck,  R. Olivares-Amaya,  
 J. A. Parkhill,  T. M. Perrine,  F. Plasser,  P. Pokhilko,  S. Prager,  
 A. Prociuk,  E. Ramos,  D. R. Rehn,  F. Rob,  M. Schneider,  N. Sergueev,  
 S. M. Sharada,  S. Sharma,  D. W. Small,  T. Stauch,  T. Stein,  
 Yu-Chuan Su,  A. J. W. Thom,  A. Tkatchenko,  T. Tsuchimochi,  N. M. Tubman,  
 L. Vogt,  M. L. Vidal,  O. Vydrov,  M. A. Watson,  J. Wenzel,  
 M. de Wergifosse,  T. A. Wesolowski,  A. White,  J. Witte,  A. Yamada,  
 Jun Yang,  K. Yao,  S. Yeganeh,  S. R. Yost,  Zhi-Qiang You,  A. Zech,  
 Igor Ying Zhang,  Xing Zhang,  Yan Zhao,  Ying Zhu,  B. R. Brooks,  
 G. K. L. Chan,  C. J. Cramer,  M. S. Gordon,  W. J. Hehre,  A. Klamt,  
 M. W. Schmidt,  C. D. Sherrill,  D. G. Truhlar,  A. Aspuru-Guzik,  R. Baer,  
 A. T. Bell,  N. A. Besley,  Jeng-Da Chai,  A. E. DePrince, III,  
 R. A. DiStasio Jr.,  A. Dreuw,  B. D. Dunietz,  T. R. Furlani,  
 Chao-Ping Hsu,  Yousung Jung,  Jing Kong,  D. S. Lambrecht,  WanZhen Liang,  
 C. Ochsenfeld,  V. A. Rassolov,  L. V. Slipchenko,  J. E. Subotnik,  
 T. Van Voorhis,  J. M. Herbert,  A. I. Krylov,  P. M. W. Gill,  M. Head-Gordon

 Contributors to earlier versions of Q-Chem not listed above: 
 R. D. Adamson,  B. Austin,  J. Baker,  G. J. O. Beran,  K. Brandhorst,  
 S. T. Brown,  E. F. C. Byrd,  A. K. Chakraborty,  C.-L. Cheng,  
 Siu Hung Chien,  D. M. Chipman,  D. L. Crittenden,  H. Dachsel,  
 R. J. Doerksen,  A. D. Dutoi,  L. Fusti-Molnar,  W. A. Goddard III,  
 A. Golubeva-Zadorozhnaya,  S. R. Gwaltney,  G. Hawkins,  A. Heyden,  
 S. Hirata,  G. Kedziora,  F. J. Keil,  C. Kelley,  Jihan Kim,  R. A. King,  
 R. Z. Khaliullin,  P. P. Korambath,  W. Kurlancheek,  A. M. Lee,  M. S. Lee,  
 S. V. Levchenko,  Ching Yeh Lin,  D. Liotard,  R. C. Lochan,  I. Lotan,  
 P. E. Maslen,  N. Nair,  D. P. O'Neill,  D. Neuhauser,  E. Neuscamman,  
 C. M. Oana,  R. Olson,  B. Peters,  R. Peverati,  P. A. Pieniazek,  
 Y. M. Rhee,  J. Ritchie,  M. A. Rohrdanz,  E. Rosta,  N. J. Russ,  
 H. F. Schaefer III,  N. E. Schultz,  N. Shenvi,  A. C. Simmonett,  A. Sodt,  
 D. Stuck,  K. S. Thanthiriwatte,  V. Vanovschi,  Tao Wang,  A. Warshel,  
 C. F. Williams,  Q. Wu,  X. Xu,  W. Zhang

 Please cite Q-Chem as follows:
 Y. Shao et al., Mol. Phys. 113, 184-215 (2015)
 DOI: 10.1080/00268976.2014.952696

 Q-Chem 5.1.1 for Intel X86 EM64T Linux

 Parts of Q-Chem use Armadillo 8.300.2 (Tropical Shenanigans).
 http://arma.sourceforge.net/

 Q-Chem begins on Tue Aug 28 03:09:29 2018  

Host: 
0

     Scratch files written to /scratch/taweetham/qchem11114//
Input Ideriv = 2
Curr. Ideriv = -1
Max.  Ideriv = 2

Checking the input file for inconsistencies... 	...done.

--------------------------------------------------------------
User input:
--------------------------------------------------------------
inp/FIHBr.inp
$molecule
0	1
F	-2.0	1.0	0.0
I	2.0	1.0	0.0
H	-2.0	-1.0	0.0
Br	2.0	-1.0	0.0
C	-1.0	0.0	0.0
C	1.0	0.0	0.0
$end
$rem
   JOB_TYPE		OPTIMIZATION
   BASIS		6-311++G**
   EXCHANGE		B3LYP
$end

--------------------------------------------------------------
 ----------------------------------------------------------------
             Standard Nuclear Orientation (Angstroms)
    I     Atom           X                Y                Z
 ----------------------------------------------------------------
    1      F       3.4993429488     0.1473307994    -0.0000000000
    2      I      -0.4376561066     0.8544647593    -0.0000000000
    3      H       3.1457759689    -1.8211687283     0.0000000000
    4      Br     -0.7912230866    -1.1140347684     0.0000000000
    5      C       2.3383096950    -0.6601354745     0.0000000000
    6      C       0.3698101673    -0.3065684945     0.0000000000
 ----------------------------------------------------------------
 Molecular Point Group                 Cs    NOp =  2
 Largest Abelian Subgroup              Cs    NOp =  2
 Nuclear Repulsion Energy =   932.4144869583 hartrees
 There are       55 alpha and       55 beta electrons
 Requested basis set is 6-311++G(d,p)
 There are 66 shells and 183 basis functions

 Total QAlloc Memory Limit   2000 MB
 Mega-Array Size       188 MB
 MEM_STATIC part       192 MB
 A cutoff of  1.0D-11 yielded   1831 shell pairs
 There are     14675 function pairs (     16508 Cartesian)

 -------------------------------------------------------
 OpenMP Integral Computing Module                       
 Release: version 1.0, May 2013, Q-Chem Inc. Pittsburgh 
 -------------------------------------------------------
 Integral Job Info:
 Integral job number is                      11
 Integral operator is                         1
 short-range coefficients                     0
 long-range coefficients              100000000
 Omega coefficients                           0
 if combine SR and LR in K                    0
 Integral screening is                        0
 Integral computing path is                   2
 max size of driver memory is            800000
 size of driver memory is                593474
 size of scratch memory is             29623520
 max col of scratch BK array               1296
 max len of scratch array in speh3          155
 max len of scratch index in speh4           18
 max int batch size is                      520
 min int batch size is                       52
 fixed nKL is                                45
 max L of basis functions is                  2
 order of int derivative is                   0
 number of shells is                         66
 number of basis is                         194
 number of cartesian basis is               194
 number of contracted shell pairs          1831
 number of primitive shell pairs           4210
 maxK2 (contraction) of shell pair           36
 max number of K2 of shell pair               1
 max number of CS2 of shell pair            204
 max number of PS2 of shell pair            240
 mem total for path MDJ                  528114
 -------------------------------------------------------
 Smallest overlap matrix eigenvalue = 2.08E-04

 Scale SEOQF with 1.000000e-01/1.000000e-01/1.000000e-01

 Standard Electronic Orientation quadrupole field applied
 Nucleus-field energy     =     0.0000000130 hartrees
 Guess from superposition of atomic densities
 Warning:  Energy on first SCF cycle will be non-variational
 SAD guess density has 110.000000 electrons

 -----------------------------------------------------------------------
  General SCF calculation program by
  Eric Jon Sundstrom, Paul Horn, Yuezhi Mao, Dmitri Zuev, Alec White,
  David Stuck, Shaama M.S., Shane Yost, Joonho Lee, David Small,
  Daniel Levine, Susi Lehtola, Hugh Burton, Evgeny Epifanovsky
 -----------------------------------------------------------------------
 Exchange:     0.2000 Hartree-Fock + 0.0800 Slater + 0.7200 B88
 Correlation:  0.1900 VWN1RPA + 0.8100 LYP
 Using SG-1 standard quadrature grid
 using 4 threads for integral computing
 -------------------------------------------------------
 OpenMP Integral computing Module                
 Release: version 2.0, May 2017, Q-Chem Inc. Pleasanton 
 -------------------------------------------------------
 -------------------------------------------------------
 OpenMP BLAS3 based DFT computing Module                
 Release: version 1.0, May 2013, Q-Chem Inc. Pittsburgh 
 -------------------------------------------------------
 A restricted SCF calculation will be
 performed using DIIS
 SCF converges when DIIS error is below 1.0e-08
 ---------------------------------------
  Cycle       Energy         DIIS error
 ---------------------------------------
    1   -9673.0700805054      1.07e-01  
    2   -9668.6999585209      1.05e-02  
    3   -9667.6797156726      1.83e-02  
    4   -9668.9703670064      4.84e-03  
    5   -9668.2084129256      1.15e-02  
    6   -9669.1062085181      1.92e-03  
    7   -9669.1172174436      1.36e-03  
    8   -9669.1223341676      5.52e-04  
    9   -9669.1230621845      2.95e-04  
   10   -9669.1234431674      1.25e-04  
   11   -9669.1234914082      5.96e-05  
   12   -9669.1235174648      1.99e-05  
   13   -9669.1235213238      6.58e-06  
   14   -9669.1235217306      7.86e-06  
   15   -9669.1235221642      4.61e-06  
   16   -9669.1235223239      8.51e-07  
   17   -9669.1235223282      3.76e-07  
   18   -9669.1235223290      2.91e-08  
   19   -9669.1235223290      1.42e-08  
   20   -9669.1235223289      5.25e-09  Convergence criterion met
 ---------------------------------------
 SCF time:   CPU 66.82s  wall 17.00s 
 SCF   energy in the final basis set =    -9669.1235223289
 Total energy in the final basis set =    -9669.1235223289

 --------------------------------------------------------------
             Orbital Energies (a.u.) and Symmetries
 --------------------------------------------------------------

 Alpha MOs, Restricted
 -- Occupied --                  
******* -482.91 -176.33 -165.73 -165.73 -165.73  -62.57  -56.39
  1 A'    2 A'    3 A'    1 A"    4 A'    5 A'    6 A'    7 A'                 
-56.386 -56.385 -35.835 -31.326 -31.324 -31.323 -24.719 -22.976
  8 A'    2 A"    9 A'   10 A'    3 A"   11 A'   12 A'   13 A'                 
-22.976 -22.975 -22.974 -22.973 -10.346 -10.279  -8.793  -6.626
  4 A"   14 A'    5 A"   15 A'   16 A'   17 A'   18 A'   19 A'                 
 -6.614  -6.608  -6.408  -4.828  -4.803  -4.802  -2.741  -2.737
 20 A'    6 A"   21 A'   22 A'   23 A'    7 A"   24 A'   25 A'                 
 -2.731  -2.721  -2.721  -2.119  -2.095  -2.089  -2.068  -2.067
  8 A"   26 A'    9 A"   27 A'   28 A'   10 A"   29 A'   11 A"                 
 -1.231  -1.169  -0.775  -0.667  -0.617  -0.569  -0.541  -0.493
 30 A'   31 A'   32 A'   33 A'   34 A'   12 A"   35 A'   36 A'                 
 -0.471  -0.442  -0.436  -0.342  -0.296  -0.209  -0.163
 13 A"   37 A'   38 A'   39 A'   14 A"   15 A"   40 A'                         
 -- Virtual --                   
 -0.124  -0.117  -0.021  -0.002   0.001   0.018   0.036   0.055
 16 A"   41 A'   42 A'   43 A'   44 A'   45 A'   17 A"   46 A'                 
  0.070   0.075   0.076   0.095   0.098   0.108   0.120   0.136
 47 A'   48 A'   18 A"   49 A'   19 A"   50 A'   51 A'   52 A'                 
  0.148   0.175   0.189   0.238   0.248   0.272   0.277   0.289
 53 A'   54 A'   55 A'   20 A"   56 A'   57 A'   21 A"   22 A"                 
  0.289   0.342   0.354   0.358   0.363   0.386   0.413   0.435
 58 A'   59 A'   60 A'   23 A"   61 A'   62 A'   63 A'   24 A"                 
  0.462   0.477   0.500   0.526   0.533   0.561   0.609   0.643
 64 A'   25 A"   65 A'   66 A'   26 A"   67 A'   68 A'   27 A"                 
  0.653   0.684   0.699   0.714   0.776   0.785   0.835   0.937
 69 A'   70 A'   28 A"   71 A'   72 A'   73 A'   74 A'   75 A'                 
  1.049   1.113   1.136   1.215   1.270   1.288   1.311   1.324
 76 A'   77 A'   29 A"   30 A"   78 A'   31 A"   79 A'   80 A'                 
  1.363   1.397   1.427   1.469   1.471   1.498   1.555   1.641
 81 A'   32 A"   82 A'   33 A"   83 A'   34 A"   84 A'   85 A'                 
  1.648   1.696   1.778   1.873   1.899   1.955   2.014   2.028
 35 A"   86 A'   87 A'   88 A'   36 A"   89 A'   90 A'   91 A'                 
  2.170   2.580   2.597   2.637   2.753   2.926   3.011   3.231
 92 A'   93 A'   37 A"   38 A"   94 A'   95 A'   96 A'   97 A'                 
  3.756   3.760   3.903   3.913   3.948   3.958   4.003   4.017
 39 A"   98 A'   40 A"   41 A"   42 A"   99 A'  100 A'  101 A'                 
  4.035   4.062   4.071   4.191   4.508   4.571   4.625   4.672
 43 A"   44 A"  102 A'  103 A'  104 A'  105 A'  106 A'  107 A'                 
  5.991   6.044   6.172   6.264   6.352   6.445   6.823   7.453
 45 A"  108 A'  109 A'   46 A"  110 A'  111 A'  112 A'   47 A"                 
  7.559   7.709  23.312  23.690  28.053  28.332  28.391  28.421
113 A'  114 A'  115 A'  116 A'  117 A'   48 A"  118 A'  119 A'                 
 28.519  28.551  28.564  28.688  28.928  48.048  66.722 127.885
 49 A"  120 A'   50 A"  121 A'  122 A'  123 A'  124 A'   51 A"                 
127.942 128.011 151.845 289.677 289.782 289.9761020.9201902.029
125 A'  126 A'  127 A'   52 A"  128 A'  129 A'  130 A'  131 A'                 

 Beta MOs, Restricted
 -- Occupied --                  
******* -482.91 -176.33 -165.73 -165.73 -165.73  -62.57  -56.39
  1 A'    2 A'    3 A'    1 A"    4 A'    5 A'    6 A'    7 A'                 
-56.386 -56.385 -35.835 -31.326 -31.324 -31.323 -24.719 -22.976
  8 A'    2 A"    9 A'   10 A'    3 A"   11 A'   12 A'   13 A'                 
-22.976 -22.975 -22.974 -22.973 -10.346 -10.279  -8.793  -6.626
  4 A"   14 A'    5 A"   15 A'   16 A'   17 A'   18 A'   19 A'                 
 -6.614  -6.608  -6.408  -4.828  -4.803  -4.802  -2.741  -2.737
 20 A'    6 A"   21 A'   22 A'   23 A'    7 A"   24 A'   25 A'                 
 -2.731  -2.721  -2.721  -2.119  -2.095  -2.089  -2.068  -2.067
  8 A"   26 A'    9 A"   27 A'   28 A'   10 A"   29 A'   11 A"                 
 -1.231  -1.169  -0.775  -0.667  -0.617  -0.569  -0.541  -0.493
 30 A'   31 A'   32 A'   33 A'   34 A'   12 A"   35 A'   36 A'                 
 -0.471  -0.442  -0.436  -0.342  -0.296  -0.209  -0.163
 13 A"   37 A'   38 A'   39 A'   14 A"   15 A"   40 A'                         
 -- Virtual --                   
 -0.124  -0.117  -0.021  -0.002   0.001   0.018   0.036   0.055
 16 A"   41 A'   42 A'   43 A'   44 A'   45 A'   17 A"   46 A'                 
  0.070   0.075   0.076   0.095   0.098   0.108   0.120   0.136
 47 A'   48 A'   18 A"   49 A'   19 A"   50 A'   51 A'   52 A'                 
  0.148   0.175   0.189   0.238   0.248   0.272   0.277   0.289
 53 A'   54 A'   55 A'   20 A"   56 A'   57 A'   21 A"   22 A"                 
  0.289   0.342   0.354   0.358   0.363   0.386   0.413   0.435
 58 A'   59 A'   60 A'   23 A"   61 A'   62 A'   63 A'   24 A"                 
  0.462   0.477   0.500   0.526   0.533   0.561   0.609   0.643
 64 A'   25 A"   65 A'   66 A'   26 A"   67 A'   68 A'   27 A"                 
  0.653   0.684   0.699   0.714   0.776   0.785   0.835   0.937
 69 A'   70 A'   28 A"   71 A'   72 A'   73 A'   74 A'   75 A'                 
  1.049   1.113   1.136   1.215   1.270   1.288   1.311   1.324
 76 A'   77 A'   29 A"   30 A"   78 A'   31 A"   79 A'   80 A'                 
  1.363   1.397   1.427   1.469   1.471   1.498   1.555   1.641
 81 A'   32 A"   82 A'   33 A"   83 A'   34 A"   84 A'   85 A'                 
  1.648   1.696   1.778   1.873   1.899   1.955   2.014   2.028
 35 A"   86 A'   87 A'   88 A'   36 A"   89 A'   90 A'   91 A'                 
  2.170   2.580   2.597   2.637   2.753   2.926   3.011   3.231
 92 A'   93 A'   37 A"   38 A"   94 A'   95 A'   96 A'   97 A'                 
  3.756   3.760   3.903   3.913   3.948   3.958   4.003   4.017
 39 A"   98 A'   40 A"   41 A"   42 A"   99 A'  100 A'  101 A'                 
  4.035   4.062   4.071   4.191   4.508   4.571   4.625   4.672
 43 A"   44 A"  102 A'  103 A'  104 A'  105 A'  106 A'  107 A'                 
  5.991   6.044   6.172   6.264   6.352   6.445   6.823   7.453
 45 A"  108 A'  109 A'   46 A"  110 A'  111 A'  112 A'   47 A"                 
  7.559   7.709  23.312  23.690  28.053  28.332  28.391  28.421
113 A'  114 A'  115 A'  116 A'  117 A'   48 A"  118 A'  119 A'                 
 28.519  28.551  28.564  28.688  28.928  48.048  66.722 127.885
 49 A"  120 A'   50 A"  121 A'  122 A'  123 A'  124 A'   51 A"                 
127.942 128.011 151.845 289.677 289.782 289.9761020.9201902.029
125 A'  126 A'  127 A'   52 A"  128 A'  129 A'  130 A'  131 A'                 
 --------------------------------------------------------------

          Ground-State Mulliken Net Atomic Charges

     Atom                 Charge (a.u.)
  ----------------------------------------
      1 F                    -0.063533
      2 I                     0.281837
      3 H                     0.171831
      4 Br                    0.038535
      5 C                    -0.238082
      6 C                    -0.190588
  ----------------------------------------
  Sum of atomic charges =     0.000000

 -----------------------------------------------------------------
                    Cartesian Multipole Moments
 -----------------------------------------------------------------
    Charge (ESU x 10^10)
                 0.0000
    Dipole Moment (Debye)
         X      -1.8515      Y      -2.3112      Z       0.0000
       Tot       2.9614
    Quadrupole Moments (Debye-Ang)
        XX     -63.0964     XY      -3.5187     YY     -66.0757
        XZ       0.0000     YZ       0.0000     ZZ     -63.6515
    Octopole Moments (Debye-Ang^2)
       XXX     -40.4913    XXY     -14.8725    XYY      -8.3223
       YYY       2.2601    XXZ      -0.0000    XYZ       0.0000
       YYZ       0.0000    XZZ     -11.9568    YZZ       3.0384
       ZZZ      -0.0000
    Hexadecapole Moments (Debye-Ang^3)
      XXXX    -805.6804   XXXY     -25.8391   XXYY    -168.6470
      XYYY       2.7610   YYYY    -406.8906   XXXZ      -0.0000
      XXYZ       0.0000   XYYZ       0.0000   YYYZ       0.0000
      XXZZ    -150.7435   XYZZ       8.9308   YYZZ     -83.2846
      XZZZ       0.0000   YZZZ       0.0000   ZZZZ     -80.3838
 -----------------------------------------------------------------
 Calculating analytic gradient of the SCF energy
 Gradient of SCF Energy
            1           2           3           4           5           6
    1   0.0540455   0.5071705   0.0740235   0.4822733  -0.0138502  -1.1036627
    2  -0.0087311  -1.5224139  -0.0527768   0.8987417   0.0522095   0.6329707
    3   0.0000000   0.0000000   0.0000000   0.0000000  -0.0000000  -0.0000000
 Max gradient component =       1.522E+00
 RMS gradient           =       5.400E-01
 Gradient time:  CPU 12.15 s  wall 3.14 s
 Geometry Optimization Parameters
   NAtoms,    NIC,     NZ,  NCons,   NDum,   NFix, NCnnct, MaxDiis
        6      32       0       0       0       0       0       0


** GEOMETRY OPTIMIZATION IN DELOCALIZED INTERNAL COORDINATES **
   Searching for a Minimum

   Optimization Cycle:   1

                       Coordinates (Angstroms)
     ATOM                X               Y               Z
      1  F         3.4993429488    0.1473307994    0.0000000000
      2  I        -0.4376561066    0.8544647593    0.0000000000
      3  H         3.1457759689   -1.8211687283    0.0000000000
      4  Br       -0.7912230866   -1.1140347684    0.0000000000
      5  C         2.3383096950   -0.6601354745    0.0000000000
      6  C         0.3698101673   -0.3065684945    0.0000000000
   Point Group: cs    Number of degrees of freedom:     9


   Energy is  -9669.123522329


 Attempting to Generate Delocalized Internal Coordinates

 ** Taking Steepest Descent Step **
 Calculated Step too Large.  Step scaled by  0.227029
 Step Taken.  Stepsize is  0.300000

                             Maximum     Tolerance    Cnvgd?
         Gradient           1.007850      0.000300      NO
         Displacement       0.228811      0.001200      NO
         Energy change     *********      0.000001      NO


 New Cartesian Coordinates Obtained by Inverse Iteration

 Displacement from previous Coordinates is:  0.193295
 ----------------------------------------------------------------
             Standard Nuclear Orientation (Angstroms)
    I     Atom           X                Y                Z
 ----------------------------------------------------------------
    1      F       3.5069813939     0.1444382895     0.0000000000
    2      I      -0.4904748956     0.9213569471     0.0000000000
    3      H       3.1541843822    -1.8274012932     0.0000000000
    4      Br     -0.8063142681    -1.1460095797     0.0000000000
    5      C       2.3575828631    -0.6713441239     0.0000000000
    6      C       0.4024001112    -0.3211521469     0.0000000000
 ----------------------------------------------------------------
 Molecular Point Group                 Cs    NOp =  2
 Largest Abelian Subgroup              Cs    NOp =  2
 Nuclear Repulsion Energy =   895.9795225141 hartrees
 There are       55 alpha and       55 beta electrons
 Applying Cartesian multipole field
    Component          Value
    ---------          -----
     (2,0,0)        1.00000E-11
     (0,2,0)        2.00000E-11
     (0,0,2)       -3.00000E-11
 Nucleus-field energy     =     0.0000000138 hartrees
 Requested basis set is 6-311++G(d,p)
 There are 66 shells and 183 basis functions
 A cutoff of  1.0D-11 yielded   1827 shell pairs
 There are     14646 function pairs (     16474 Cartesian)
 Smallest overlap matrix eigenvalue = 2.23E-04
 Guess MOs from SCF MO coefficient file

 -----------------------------------------------------------------------
  General SCF calculation program by
  Eric Jon Sundstrom, Paul Horn, Yuezhi Mao, Dmitri Zuev, Alec White,
  David Stuck, Shaama M.S., Shane Yost, Joonho Lee, David Small,
  Daniel Levine, Susi Lehtola, Hugh Burton, Evgeny Epifanovsky
 -----------------------------------------------------------------------
 Exchange:     0.2000 Hartree-Fock + 0.0800 Slater + 0.7200 B88
 Correlation:  0.1900 VWN1RPA + 0.8100 LYP
 Using SG-1 standard quadrature grid
 using 4 threads for integral computing
 -------------------------------------------------------
 OpenMP Integral computing Module                
 Release: version 2.0, May 2017, Q-Chem Inc. Pleasanton 
 -------------------------------------------------------
 -------------------------------------------------------
 OpenMP BLAS3 based DFT computing Module                
 Release: version 1.0, May 2013, Q-Chem Inc. Pittsburgh 
 -------------------------------------------------------
 A restricted SCF calculation will be
 performed using DIIS
 SCF converges when DIIS error is below 1.0e-08
 ---------------------------------------
  Cycle       Energy         DIIS error
 ---------------------------------------
    1   -9669.4332528225      2.38e-03  
    2   -9669.3941713113      3.57e-03  
    3   -9669.3779261946      3.53e-03  
    4   -9669.4353977790      1.59e-03  
    5   -9669.4488038745      2.63e-04  
    6   -9669.4489927467      1.37e-04  
    7   -9669.4490706100      4.07e-05  
    8   -9669.4490766641      1.23e-05  
    9   -9669.4490776432      5.93e-06  
   10   -9669.4490781214      3.67e-06  
   11   -9669.4490782617      1.12e-06  
   12   -9669.4490782713      2.56e-07  
   13   -9669.4490782716      3.96e-08  
   14   -9669.4490782717      8.53e-09  Convergence criterion met
 ---------------------------------------
 SCF time:   CPU 45.37s  wall 12.00s 
 SCF   energy in the final basis set =    -9669.4490782717
 Total energy in the final basis set =    -9669.4490782717

 --------------------------------------------------------------
             Orbital Energies (a.u.) and Symmetries
 --------------------------------------------------------------

 Alpha MOs, Restricted
 -- Occupied --                  
******* -482.90 -176.32 -165.73 -165.73 -165.73  -62.56  -56.37
  1 A'    2 A'    3 A'    4 A'    1 A"    5 A'    6 A'    7 A'                 
-56.372 -56.372 -35.827 -31.318 -31.316 -31.315 -24.721 -22.968
  8 A'    2 A"    9 A'   10 A'    3 A"   11 A'   12 A'   13 A'                 
-22.968 -22.967 -22.966 -22.966 -10.347 -10.277  -8.777  -6.608
  4 A"   14 A'    5 A"   15 A'   16 A'   17 A'   18 A'   19 A'                 
 -6.598  -6.593  -6.392  -4.808  -4.789  -4.789  -2.723  -2.719
 20 A'    6 A"   21 A'   22 A'    7 A"   23 A'   24 A'   25 A'                 
 -2.714  -2.706  -2.706  -2.090  -2.074  -2.071  -2.054  -2.053
  8 A"   26 A'    9 A"   27 A'   28 A'   10 A"   29 A'   11 A"                 
 -1.235  -1.121  -0.760  -0.667  -0.608  -0.531  -0.525  -0.496
 30 A'   31 A'   32 A'   33 A'   34 A'   12 A"   35 A'   36 A'                 
 -0.473  -0.441  -0.437  -0.345  -0.290  -0.212  -0.174
 13 A"   37 A'   38 A'   39 A'   14 A"   15 A"   40 A'                         
 -- Virtual --                   
 -0.121  -0.110  -0.020  -0.002   0.003   0.019   0.039   0.055
 16 A"   41 A'   42 A'   43 A'   44 A'   45 A'   17 A"   46 A'                 
  0.068   0.072   0.077   0.098   0.102   0.106   0.120   0.138
 47 A'   48 A'   18 A"   49 A'   19 A"   50 A'   51 A'   52 A'                 
  0.146   0.175   0.189   0.233   0.242   0.269   0.279   0.291
 53 A'   54 A'   55 A'   20 A"   56 A'   57 A'   21 A"   58 A'                 
  0.297   0.341   0.348   0.362   0.363   0.378   0.414   0.429
 22 A"   59 A'   60 A'   61 A'   23 A"   62 A'   63 A'   24 A"                 
  0.465   0.493   0.494   0.517   0.532   0.550   0.598   0.635
 64 A'   25 A"   65 A'   66 A'   26 A"   67 A'   68 A'   27 A"                 
  0.650   0.679   0.684   0.715   0.776   0.788   0.837   0.905
 69 A'   70 A'   28 A"   71 A'   72 A'   73 A'   74 A'   75 A'                 
  1.018   1.096   1.133   1.213   1.271   1.297   1.300   1.326
 76 A'   77 A'   29 A"   30 A"   78 A'   79 A'   31 A"   80 A'                 
  1.363   1.382   1.430   1.469   1.472   1.504   1.555   1.644
 81 A'   32 A"   82 A'   33 A"   83 A'   34 A"   84 A'   85 A'                 
  1.656   1.680   1.788   1.889   1.916   1.962   2.009   2.031
 35 A"   86 A'   87 A'   88 A'   36 A"   89 A'   90 A'   91 A'                 
  2.169   2.585   2.599   2.645   2.743   2.912   2.948   3.240
 92 A'   93 A'   37 A"   38 A"   94 A'   95 A'   96 A'   97 A'                 
  3.754   3.757   3.904   3.906   3.959   3.960   4.021   4.029
 39 A"   98 A'   40 A"   41 A"   42 A"   99 A'  100 A'  101 A'                 
  4.049   4.064   4.091   4.174   4.410   4.502   4.585   4.623
 43 A"   44 A"  102 A'  103 A'  104 A'  105 A'  106 A'  107 A'                 
  5.991   6.065   6.170   6.261   6.349   6.445   6.794   7.468
 45 A"  108 A'  109 A'   46 A"  110 A'  111 A'  112 A'   47 A"                 
  7.561   7.687  23.314  23.555  28.016  28.335  28.391  28.413
113 A'  114 A'  115 A'  116 A'  117 A'   48 A"  118 A'  119 A'                 
 28.526  28.554  28.559  28.665  28.842  48.031  66.719 127.885
 49 A"  120 A'   50 A"  121 A'  122 A'  123 A'  124 A'   51 A"                 
127.938 128.007 151.808 289.689 289.784 289.9481020.8891901.987
125 A'  126 A'  127 A'   52 A"  128 A'  129 A'  130 A'  131 A'                 

 Beta MOs, Restricted
 -- Occupied --                  
******* -482.90 -176.32 -165.73 -165.73 -165.73  -62.56  -56.37
  1 A'    2 A'    3 A'    4 A'    1 A"    5 A'    6 A'    7 A'                 
-56.372 -56.372 -35.827 -31.318 -31.316 -31.315 -24.721 -22.968
  8 A'    2 A"    9 A'   10 A'    3 A"   11 A'   12 A'   13 A'                 
-22.968 -22.967 -22.966 -22.966 -10.347 -10.277  -8.777  -6.608
  4 A"   14 A'    5 A"   15 A'   16 A'   17 A'   18 A'   19 A'                 
 -6.598  -6.593  -6.392  -4.808  -4.789  -4.789  -2.723  -2.719
 20 A'    6 A"   21 A'   22 A'    7 A"   23 A'   24 A'   25 A'                 
 -2.714  -2.706  -2.706  -2.090  -2.074  -2.071  -2.054  -2.053
  8 A"   26 A'    9 A"   27 A'   28 A'   10 A"   29 A'   11 A"                 
 -1.235  -1.121  -0.760  -0.667  -0.608  -0.531  -0.525  -0.496
 30 A'   31 A'   32 A'   33 A'   34 A'   12 A"   35 A'   36 A'                 
 -0.473  -0.441  -0.437  -0.345  -0.290  -0.212  -0.174
 13 A"   37 A'   38 A'   39 A'   14 A"   15 A"   40 A'                         
 -- Virtual --                   
 -0.121  -0.110  -0.020  -0.002   0.003   0.019   0.039   0.055
 16 A"   41 A'   42 A'   43 A'   44 A'   45 A'   17 A"   46 A'                 
  0.068   0.072   0.077   0.098   0.102   0.106   0.120   0.138
 47 A'   48 A'   18 A"   49 A'   19 A"   50 A'   51 A'   52 A'                 
  0.146   0.175   0.189   0.233   0.242   0.269   0.279   0.291
 53 A'   54 A'   55 A'   20 A"   56 A'   57 A'   21 A"   58 A'                 
  0.297   0.341   0.348   0.362   0.363   0.378   0.414   0.429
 22 A"   59 A'   60 A'   61 A'   23 A"   62 A'   63 A'   24 A"                 
  0.465   0.493   0.494   0.517   0.532   0.550   0.598   0.635
 64 A'   25 A"   65 A'   66 A'   26 A"   67 A'   68 A'   27 A"                 
  0.650   0.679   0.684   0.715   0.776   0.788   0.837   0.905
 69 A'   70 A'   28 A"   71 A'   72 A'   73 A'   74 A'   75 A'                 
  1.018   1.096   1.133   1.213   1.271   1.297   1.300   1.326
 76 A'   77 A'   29 A"   30 A"   78 A'   79 A'   31 A"   80 A'                 
  1.363   1.382   1.430   1.469   1.472   1.504   1.555   1.644
 81 A'   32 A"   82 A'   33 A"   83 A'   34 A"   84 A'   85 A'                 
  1.656   1.680   1.788   1.889   1.916   1.962   2.009   2.031
 35 A"   86 A'   87 A'   88 A'   36 A"   89 A'   90 A'   91 A'                 
  2.169   2.585   2.599   2.645   2.743   2.912   2.948   3.240
 92 A'   93 A'   37 A"   38 A"   94 A'   95 A'   96 A'   97 A'                 
  3.754   3.757   3.904   3.906   3.959   3.960   4.021   4.029
 39 A"   98 A'   40 A"   41 A"   42 A"   99 A'  100 A'  101 A'                 
  4.049   4.064   4.091   4.174   4.410   4.502   4.585   4.623
 43 A"   44 A"  102 A'  103 A'  104 A'  105 A'  106 A'  107 A'                 
  5.991   6.065   6.170   6.261   6.349   6.445   6.794   7.468
 45 A"  108 A'  109 A'   46 A"  110 A'  111 A'  112 A'   47 A"                 
  7.561   7.687  23.314  23.555  28.016  28.335  28.391  28.413
113 A'  114 A'  115 A'  116 A'  117 A'   48 A"  118 A'  119 A'                 
 28.526  28.554  28.559  28.665  28.842  48.031  66.719 127.885
 49 A"  120 A'   50 A"  121 A'  122 A'  123 A'  124 A'   51 A"                 
127.938 128.007 151.808 289.689 289.784 289.9481020.8891901.987
125 A'  126 A'  127 A'   52 A"  128 A'  129 A'  130 A'  131 A'                 
 --------------------------------------------------------------

          Ground-State Mulliken Net Atomic Charges

     Atom                 Charge (a.u.)
  ----------------------------------------
      1 F                    -0.065270
      2 I                     0.203577
      3 H                     0.176812
      4 Br                    0.029604
      5 C                    -0.241337
      6 C                    -0.103386
  ----------------------------------------
  Sum of atomic charges =     0.000000

 -----------------------------------------------------------------
                    Cartesian Multipole Moments
 -----------------------------------------------------------------
    Charge (ESU x 10^10)
                 0.0000
    Dipole Moment (Debye)
         X      -1.6807      Y      -1.9934      Z      -0.0000
       Tot       2.6074
    Quadrupole Moments (Debye-Ang)
        XX     -62.5242     XY      -3.9239     YY     -65.7398
        XZ       0.0000     YZ      -0.0000     ZZ     -63.9674
    Octopole Moments (Debye-Ang^2)
       XXX     -35.0216    XXY     -15.5665    XYY      -6.2204
       YYY       0.2942    XXZ      -0.0000    XYZ       0.0000
       YYZ      -0.0000    XZZ     -10.6507    YZZ       1.8646
       ZZZ      -0.0000
    Hexadecapole Moments (Debye-Ang^3)
      XXXX    -814.0311   XXXY     -22.4321   XXYY    -172.8749
      XYYY       5.2343   YYYY    -432.1031   XXXZ       0.0000
      XXYZ       0.0000   XYYZ      -0.0000   YYYZ       0.0000
      XXZZ    -152.9083   XYZZ      10.7037   YYZZ     -87.4009
      XZZZ       0.0000   YZZZ       0.0000   ZZZZ     -80.5582
 -----------------------------------------------------------------
 Calculating analytic gradient of the SCF energy
 Gradient of SCF Energy
            1           2           3           4           5           6
    1   0.0552546   0.2807025   0.0739295   0.3674710  -0.0029962  -0.7743615
    2  -0.0085875  -1.0066062  -0.0540024   0.7166931   0.0520579   0.3004451
    3  -0.0000000  -0.0000000   0.0000000  -0.0000000   0.0000000   0.0000000
 Max gradient component =       1.007E+00
 RMS gradient           =       3.685E-01
 Gradient time:  CPU 11.63 s  wall 3.01 s
 Geometry Optimization Parameters
   NAtoms,    NIC,     NZ,  NCons,   NDum,   NFix, NCnnct, MaxDiis
        6      32       0       0       0       0       0       0


** GEOMETRY OPTIMIZATION IN DELOCALIZED INTERNAL COORDINATES **
   Searching for a Minimum

   Optimization Cycle:   2

                       Coordinates (Angstroms)
     ATOM                X               Y               Z
      1  F         3.5069813939    0.1444382895    0.0000000000
      2  I        -0.4904748956    0.9213569471    0.0000000000
      3  H         3.1541843822   -1.8274012932    0.0000000000
      4  Br       -0.8063142681   -1.1460095797    0.0000000000
      5  C         2.3575828631   -0.6713441239    0.0000000000
      6  C         0.4024001112   -0.3211521469    0.0000000000
   Point Group: cs    Number of degrees of freedom:     9


   Energy is  -9669.449078272

 Hessian Updated using BFGS Update

 ** Taking Steepest Descent Step **
 Calculated Step too Large.  Step scaled by  0.337870
 Step Taken.  Stepsize is  0.300000

                             Maximum     Tolerance    Cnvgd?
         Gradient           0.723181      0.000300      NO
         Displacement       0.244341      0.001200      NO
         Energy change     -0.325556      0.000001      NO


 New Cartesian Coordinates Obtained by Inverse Iteration

 Displacement from previous Coordinates is:  0.177981
 ----------------------------------------------------------------
             Standard Nuclear Orientation (Angstroms)
    I     Atom           X                Y                Z
 ----------------------------------------------------------------
    1      F       3.5057840440     0.1454195360     0.0000000000
    2      I      -0.5240819132     0.9843095461     0.0000000000
    3      H       3.1516004189    -1.8303549758     0.0000000000
    4      Br     -0.8219548949    -1.1865462160     0.0000000000
    5      C       2.3727751611    -0.6808499847     0.0000000000
    6      C       0.4402367709    -0.3320898126     0.0000000000
 ----------------------------------------------------------------
 Molecular Point Group                 Cs    NOp =  2
 Largest Abelian Subgroup              Cs    NOp =  2
 Nuclear Repulsion Energy =   862.5035384752 hartrees
 There are       55 alpha and       55 beta electrons
 Applying Cartesian multipole field
    Component          Value
    ---------          -----
     (2,0,0)        1.00000E-11
     (0,2,0)        2.00000E-11
     (0,0,2)       -3.00000E-11
 Nucleus-field energy     =     0.0000000146 hartrees
 Requested basis set is 6-311++G(d,p)
 There are 66 shells and 183 basis functions
 A cutoff of  1.0D-11 yielded   1817 shell pairs
 There are     14588 function pairs (     16403 Cartesian)
 Smallest overlap matrix eigenvalue = 2.33E-04
 Guess MOs from SCF MO coefficient file

 -----------------------------------------------------------------------
  General SCF calculation program by
  Eric Jon Sundstrom, Paul Horn, Yuezhi Mao, Dmitri Zuev, Alec White,
  David Stuck, Shaama M.S., Shane Yost, Joonho Lee, David Small,
  Daniel Levine, Susi Lehtola, Hugh Burton, Evgeny Epifanovsky
 -----------------------------------------------------------------------
 Exchange:     0.2000 Hartree-Fock + 0.0800 Slater + 0.7200 B88
 Correlation:  0.1900 VWN1RPA + 0.8100 LYP
 Using SG-1 standard quadrature grid
 using 4 threads for integral computing
 -------------------------------------------------------
 OpenMP Integral computing Module                
 Release: version 2.0, May 2017, Q-Chem Inc. Pleasanton 
 -------------------------------------------------------
 -------------------------------------------------------
 OpenMP BLAS3 based DFT computing Module                
 Release: version 1.0, May 2013, Q-Chem Inc. Pittsburgh 
 -------------------------------------------------------
 A restricted SCF calculation will be
 performed using DIIS
 SCF converges when DIIS error is below 1.0e-08
 ---------------------------------------
  Cycle       Energy         DIIS error
 ---------------------------------------
    1   -9669.6616429666      1.85e-03  
    2   -9669.6357502499      2.91e-03  
    3   -9669.6330208278      2.67e-03  
    4   -9669.6667854678      1.05e-03  
    5   -9669.6725162327      1.73e-04  
    6   -9669.6726049457      8.46e-05  
    7   -9669.6726318841      2.21e-05  
    8   -9669.6726336079      5.05e-06  
    9   -9669.6726337629      2.27e-06  
   10   -9669.6726338107      1.35e-06  
   11   -9669.6726338249      2.77e-07  
   12   -9669.6726338257      5.74e-08  
   13   -9669.6726338257      1.95e-08  
   14   -9669.6726338257      4.33e-09  Convergence criterion met
 ---------------------------------------
 SCF time:   CPU 44.41s  wall 12.00s 
 SCF   energy in the final basis set =    -9669.6726338257
 Total energy in the final basis set =    -9669.6726338257

 --------------------------------------------------------------
             Orbital Energies (a.u.) and Symmetries
 --------------------------------------------------------------

 Alpha MOs, Restricted
 -- Occupied --                  
******* -482.89 -176.32 -165.72 -165.72 -165.72  -62.54  -56.36
  1 A'    2 A'    3 A'    4 A'    1 A"    5 A'    6 A'    7 A'                 
-56.361 -56.361 -35.823 -31.314 -31.311 -31.310 -24.724 -22.964
  8 A'    2 A"    9 A'   10 A'    3 A"   11 A'   12 A'   13 A'                 
-22.964 -22.963 -22.961 -22.961 -10.348 -10.281  -8.763  -6.594
  4 A"   14 A'    5 A"   15 A'   16 A'   17 A'   18 A'   19 A'                 
 -6.583  -6.580  -6.383  -4.797  -4.781  -4.780  -2.708  -2.704
 20 A'    6 A"   21 A'   22 A'    7 A"   23 A'   24 A'   25 A'                 
 -2.701  -2.692  -2.692  -2.073  -2.062  -2.060  -2.045  -2.045
  8 A"   26 A'    9 A"   27 A'   28 A'   10 A"   29 A'   11 A"                 
 -1.239  -1.070  -0.747  -0.668  -0.599  -0.514  -0.499  -0.497
 30 A'   31 A'   32 A'   33 A'   34 A'   35 A'   36 A'   12 A"                 
 -0.475  -0.438  -0.433  -0.348  -0.287  -0.214  -0.185
 13 A"   37 A'   38 A'   39 A'   14 A"   15 A"   40 A'                         
 -- Virtual --                   
 -0.117  -0.103  -0.019  -0.004   0.006   0.020   0.042   0.053
 16 A"   41 A'   42 A'   43 A'   44 A'   45 A'   17 A"   46 A'                 
  0.065   0.072   0.077   0.101   0.104   0.105   0.118   0.140
 47 A'   48 A'   18 A"   49 A'   50 A'   19 A"   51 A'   52 A'                 
  0.143   0.177   0.189   0.230   0.238   0.265   0.278   0.291
 53 A'   54 A'   55 A'   20 A"   56 A'   57 A'   21 A"   58 A'                 
  0.307   0.342   0.344   0.361   0.371   0.372   0.417   0.423
 22 A"   59 A'   60 A'   61 A'   23 A"   62 A'   63 A'   24 A"                 
  0.468   0.487   0.504   0.507   0.530   0.537   0.591   0.630
 64 A'   65 A'   25 A"   66 A'   26 A"   67 A'   68 A'   27 A"                 
  0.645   0.666   0.671   0.723   0.772   0.789   0.832   0.881
 69 A'   28 A"   70 A'   71 A'   72 A'   73 A'   74 A'   75 A'                 
  0.981   1.071   1.128   1.209   1.274   1.292   1.308   1.328
 76 A'   77 A'   29 A"   30 A"   78 A'   79 A'   31 A"   80 A'                 
  1.371   1.372   1.435   1.467   1.472   1.505   1.562   1.641
 81 A'   32 A"   82 A'   33 A"   83 A'   34 A"   84 A'   85 A'                 
  1.666   1.675   1.801   1.906   1.933   1.970   2.009   2.032
 35 A"   86 A'   87 A'   88 A'   36 A"   89 A'   90 A'   91 A'                 
  2.173   2.592   2.598   2.654   2.730   2.882   2.947   3.259
 92 A'   93 A'   37 A"   38 A"   94 A'   95 A'   96 A'   97 A'                 
  3.752   3.755   3.898   3.908   3.965   3.969   4.025   4.031
 39 A"   98 A'   40 A"   41 A"   99 A'   42 A"  100 A'  101 A'                 
  4.045   4.086   4.129   4.168   4.322   4.387   4.589   4.606
 43 A"   44 A"  102 A'  103 A'  104 A'  105 A'  106 A'  107 A'                 
  5.990   6.072   6.167   6.259   6.346   6.448   6.762   7.483
 45 A"  108 A'  109 A'   46 A"  110 A'  111 A'  112 A'   47 A"                 
  7.563   7.665  23.320  23.460  27.986  28.335  28.390  28.418
113 A'  114 A'  115 A'  116 A'  117 A'   48 A"  118 A'  119 A'                 
 28.529  28.555  28.558  28.650  28.776  48.010  66.717 127.883
 49 A"  120 A'   50 A"  121 A'  122 A'  123 A'  124 A'   51 A"                 
127.933 127.999 151.777 289.699 289.782 289.9171020.8541901.952
125 A'  126 A'  127 A'   52 A"  128 A'  129 A'  130 A'  131 A'                 

 Beta MOs, Restricted
 -- Occupied --                  
******* -482.89 -176.32 -165.72 -165.72 -165.72  -62.54  -56.36
  1 A'    2 A'    3 A'    4 A'    1 A"    5 A'    6 A'    7 A'                 
-56.361 -56.361 -35.823 -31.314 -31.311 -31.310 -24.724 -22.964
  8 A'    2 A"    9 A'   10 A'    3 A"   11 A'   12 A'   13 A'                 
-22.964 -22.963 -22.961 -22.961 -10.348 -10.281  -8.763  -6.594
  4 A"   14 A'    5 A"   15 A'   16 A'   17 A'   18 A'   19 A'                 
 -6.583  -6.580  -6.383  -4.797  -4.781  -4.780  -2.708  -2.704
 20 A'    6 A"   21 A'   22 A'    7 A"   23 A'   24 A'   25 A'                 
 -2.701  -2.692  -2.692  -2.073  -2.062  -2.060  -2.045  -2.045
  8 A"   26 A'    9 A"   27 A'   28 A'   10 A"   29 A'   11 A"                 
 -1.239  -1.070  -0.747  -0.668  -0.599  -0.514  -0.499  -0.497
 30 A'   31 A'   32 A'   33 A'   34 A'   35 A'   36 A'   12 A"                 
 -0.475  -0.438  -0.433  -0.348  -0.287  -0.214  -0.185
 13 A"   37 A'   38 A'   39 A'   14 A"   15 A"   40 A'                         
 -- Virtual --                   
 -0.117  -0.103  -0.019  -0.004   0.006   0.020   0.042   0.053
 16 A"   41 A'   42 A'   43 A'   44 A'   45 A'   17 A"   46 A'                 
  0.065   0.072   0.077   0.101   0.104   0.105   0.118   0.140
 47 A'   48 A'   18 A"   49 A'   50 A'   19 A"   51 A'   52 A'                 
  0.143   0.177   0.189   0.230   0.238   0.265   0.278   0.291
 53 A'   54 A'   55 A'   20 A"   56 A'   57 A'   21 A"   58 A'                 
  0.307   0.342   0.344   0.361   0.371   0.372   0.417   0.423
 22 A"   59 A'   60 A'   61 A'   23 A"   62 A'   63 A'   24 A"                 
  0.468   0.487   0.504   0.507   0.530   0.537   0.591   0.630
 64 A'   65 A'   25 A"   66 A'   26 A"   67 A'   68 A'   27 A"                 
  0.645   0.666   0.671   0.723   0.772   0.789   0.832   0.881
 69 A'   28 A"   70 A'   71 A'   72 A'   73 A'   74 A'   75 A'                 
  0.981   1.071   1.128   1.209   1.274   1.292   1.308   1.328
 76 A'   77 A'   29 A"   30 A"   78 A'   79 A'   31 A"   80 A'                 
  1.371   1.372   1.435   1.467   1.472   1.505   1.562   1.641
 81 A'   32 A"   82 A'   33 A"   83 A'   34 A"   84 A'   85 A'                 
  1.666   1.675   1.801   1.906   1.933   1.970   2.009   2.032
 35 A"   86 A'   87 A'   88 A'   36 A"   89 A'   90 A'   91 A'                 
  2.173   2.592   2.598   2.654   2.730   2.882   2.947   3.259
 92 A'   93 A'   37 A"   38 A"   94 A'   95 A'   96 A'   97 A'                 
  3.752   3.755   3.898   3.908   3.965   3.969   4.025   4.031
 39 A"   98 A'   40 A"   41 A"   99 A'   42 A"  100 A'  101 A'                 
  4.045   4.086   4.129   4.168   4.322   4.387   4.589   4.606
 43 A"   44 A"  102 A'  103 A'  104 A'  105 A'  106 A'  107 A'                 
  5.990   6.072   6.167   6.259   6.346   6.448   6.762   7.483
 45 A"  108 A'  109 A'   46 A"  110 A'  111 A'  112 A'   47 A"                 
  7.563   7.665  23.320  23.460  27.986  28.335  28.390  28.418
113 A'  114 A'  115 A'  116 A'  117 A'   48 A"  118 A'  119 A'                 
 28.529  28.555  28.558  28.650  28.776  48.010  66.717 127.883
 49 A"  120 A'   50 A"  121 A'  122 A'  123 A'  124 A'   51 A"                 
127.933 127.999 151.777 289.699 289.782 289.9171020.8541901.952
125 A'  126 A'  127 A'   52 A"  128 A'  129 A'  130 A'  131 A'                 
 --------------------------------------------------------------

          Ground-State Mulliken Net Atomic Charges

     Atom                 Charge (a.u.)
  ----------------------------------------
      1 F                    -0.064016
      2 I                     0.158740
      3 H                     0.180636
      4 Br                    0.017704
      5 C                    -0.240504
      6 C                    -0.052559
  ----------------------------------------
  Sum of atomic charges =     0.000000

 -----------------------------------------------------------------
                    Cartesian Multipole Moments
 -----------------------------------------------------------------
    Charge (ESU x 10^10)
                 0.0000
    Dipole Moment (Debye)
         X      -1.5279      Y      -1.7307      Z       0.0000
       Tot       2.3086
    Quadrupole Moments (Debye-Ang)
        XX     -62.0440     XY      -4.2052     YY     -65.2427
        XZ      -0.0000     YZ      -0.0000     ZZ     -64.2997
    Octopole Moments (Debye-Ang^2)
       XXX     -31.1852    XXY     -16.0820    XYY      -5.0330
       YYY      -1.5148    XXZ       0.0000    XYZ      -0.0000
       YYZ       0.0000    XZZ      -9.6522    YZZ       0.9578
       ZZZ      -0.0000
    Hexadecapole Moments (Debye-Ang^3)
      XXXX    -818.6187   XXXY     -20.2651   XXYY    -177.0244
      XYYY       6.7418   YYYY    -458.6772   XXXZ       0.0000
      XXYZ      -0.0000   XYYZ      -0.0000   YYYZ      -0.0000
      XXZZ    -154.2926   XYZZ      11.8006   YYZZ     -92.0109
      XZZZ      -0.0000   YZZZ      -0.0000   ZZZZ     -81.0008
 -----------------------------------------------------------------
 Calculating analytic gradient of the SCF energy
 Gradient of SCF Energy
            1           2           3           4           5           6
    1   0.0542982   0.1584452   0.0731290   0.2598709   0.0077552  -0.5534985
    2  -0.0084637  -0.6935441  -0.0550530   0.5484112   0.0513980   0.1572515
    3   0.0000000  -0.0000000  -0.0000000   0.0000000   0.0000000  -0.0000000
 Max gradient component =       6.935E-01
 RMS gradient           =       2.603E-01
 Gradient time:  CPU 11.49 s  wall 2.98 s
 Geometry Optimization Parameters
   NAtoms,    NIC,     NZ,  NCons,   NDum,   NFix, NCnnct, MaxDiis
        6      32       0       0       0       0       0       0


** GEOMETRY OPTIMIZATION IN DELOCALIZED INTERNAL COORDINATES **
   Searching for a Minimum

   Optimization Cycle:   3

                       Coordinates (Angstroms)
     ATOM                X               Y               Z
      1  F         3.5057840440    0.1454195360    0.0000000000
      2  I        -0.5240819132    0.9843095461    0.0000000000
      3  H         3.1516004189   -1.8303549758    0.0000000000
      4  Br       -0.8219548949   -1.1865462160    0.0000000000
      5  C         2.3727751611   -0.6808499847    0.0000000000
      6  C         0.4402367709   -0.3320898126    0.0000000000
   Point Group: cs    Number of degrees of freedom:     9


   Energy is  -9669.672633826

 Hessian Updated using BFGS Update

 ** Taking Steepest Descent Step **
 Calculated Step too Large.  Step scaled by  0.479632
 Step Taken.  Stepsize is  0.300000

                             Maximum     Tolerance    Cnvgd?
         Gradient           0.522492      0.000300      NO
         Displacement       0.250604      0.001200      NO
         Energy change     -0.223556      0.000001      NO


 New Cartesian Coordinates Obtained by Inverse Iteration

 Displacement from previous Coordinates is:  0.175339
 ----------------------------------------------------------------
             Standard Nuclear Orientation (Angstroms)
    I     Atom           X                Y                Z
 ----------------------------------------------------------------
    1      F       3.4916170217     0.1507831999     0.0000000000
    2      I      -0.5372193178     1.0436882296     0.0000000000
    3      H       3.1353937231    -1.8293334290     0.0000000000
    4      Br     -0.8304124295    -1.2336605154     0.0000000000
    5      C       2.3814186847    -0.6896457278     0.0000000000
    6      C       0.4835619046    -0.3419436643     0.0000000000
 ----------------------------------------------------------------
 Molecular Point Group                 Cs    NOp =  2
 Largest Abelian Subgroup              Cs    NOp =  2
 Nuclear Repulsion Energy =   832.9900560145 hartrees
 There are       55 alpha and       55 beta electrons
 Applying Cartesian multipole field
    Component          Value
    ---------          -----
     (2,0,0)        1.00000E-11
     (0,2,0)        2.00000E-11
     (0,0,2)       -3.00000E-11
 Nucleus-field energy     =     0.0000000154 hartrees
 Requested basis set is 6-311++G(d,p)
 There are 66 shells and 183 basis functions
 A cutoff of  1.0D-11 yielded   1808 shell pairs
 There are     14550 function pairs (     16363 Cartesian)
 Smallest overlap matrix eigenvalue = 2.33E-04
 Guess MOs from SCF MO coefficient file

 -----------------------------------------------------------------------
  General SCF calculation program by
  Eric Jon Sundstrom, Paul Horn, Yuezhi Mao, Dmitri Zuev, Alec White,
  David Stuck, Shaama M.S., Shane Yost, Joonho Lee, David Small,
  Daniel Levine, Susi Lehtola, Hugh Burton, Evgeny Epifanovsky
 -----------------------------------------------------------------------
 Exchange:     0.2000 Hartree-Fock + 0.0800 Slater + 0.7200 B88
 Correlation:  0.1900 VWN1RPA + 0.8100 LYP
 Using SG-1 standard quadrature grid
 using 4 threads for integral computing
 -------------------------------------------------------
 OpenMP Integral computing Module                
 Release: version 2.0, May 2017, Q-Chem Inc. Pleasanton 
 -------------------------------------------------------
 -------------------------------------------------------
 OpenMP BLAS3 based DFT computing Module                
 Release: version 1.0, May 2013, Q-Chem Inc. Pittsburgh 
 -------------------------------------------------------
 A restricted SCF calculation will be
 performed using DIIS
 SCF converges when DIIS error is below 1.0e-08
 ---------------------------------------
  Cycle       Energy         DIIS error
 ---------------------------------------
    1   -9669.8240994693      1.48e-03  
    2   -9669.8091096127      2.29e-03  
    3   -9669.8095492406      2.04e-03  
    4   -9669.8289868414      7.68e-04  
    5   -9669.8320464747      1.19e-04  
    6   -9669.8320913383      5.65e-05  
    7   -9669.8321024942      1.35e-05  
    8   -9669.8321030790      2.46e-06  
    9   -9669.8321031132      1.04e-06  
   10   -9669.8321031196      5.70e-07  
   11   -9669.8321031216      9.30e-08  
   12   -9669.8321031216      3.05e-08  
   13   -9669.8321031215      7.77e-09  Convergence criterion met
 ---------------------------------------
 SCF time:   CPU 40.66s  wall 11.00s 
 SCF   energy in the final basis set =    -9669.8321031215
 Total energy in the final basis set =    -9669.8321031215

 --------------------------------------------------------------
             Orbital Energies (a.u.) and Symmetries
 --------------------------------------------------------------

 Alpha MOs, Restricted
 -- Occupied --                  
******* -482.88 -176.32 -165.72 -165.72 -165.72  -62.54  -56.35
  1 A'    2 A'    3 A'    4 A'    1 A"    5 A'    6 A'    7 A'                 
-56.352 -56.352 -35.820 -31.312 -31.308 -31.307 -24.726 -22.962
  2 A"    8 A'    9 A'   10 A'    3 A"   11 A'   12 A'   13 A'                 
-22.962 -22.961 -22.959 -22.959 -10.348 -10.288  -8.751  -6.582
  4 A"   14 A'    5 A"   15 A'   16 A'   17 A'   18 A'   19 A'                 
 -6.571  -6.569  -6.377  -4.790  -4.775  -4.774  -2.695  -2.691
 20 A'    6 A"   21 A'   22 A'    7 A"   23 A'   24 A'   25 A'                 
 -2.690  -2.680  -2.680  -2.063  -2.054  -2.053  -2.039  -2.039
  8 A"   26 A'    9 A"   27 A'   28 A'   10 A"   29 A'   11 A"                 
 -1.244  -1.021  -0.735  -0.671  -0.591  -0.510  -0.501  -0.482
 30 A'   31 A'   32 A'   33 A'   34 A'   35 A'   36 A'   12 A"                 
 -0.465  -0.434  -0.426  -0.350  -0.286  -0.216  -0.197
 13 A"   37 A'   38 A'   39 A'   14 A"   15 A"   40 A'                         
 -- Virtual --                   
 -0.112  -0.094  -0.019  -0.006   0.009   0.020   0.044   0.049
 16 A"   41 A'   42 A'   43 A'   44 A'   45 A'   17 A"   46 A'                 
  0.064   0.072   0.078   0.100   0.104   0.108   0.117   0.140
 47 A'   48 A'   18 A"   49 A'   50 A'   19 A"   51 A'   52 A'                 
  0.145   0.179   0.189   0.227   0.235   0.262   0.276   0.290
 53 A'   54 A'   55 A'   20 A"   56 A'   57 A'   21 A"   58 A'                 
  0.318   0.339   0.346   0.359   0.370   0.380   0.418   0.420
 22 A"   59 A'   60 A'   61 A'   62 A'   23 A"   24 A"   63 A'                 
  0.468   0.484   0.496   0.511   0.521   0.527   0.590   0.630
 64 A'   65 A'   66 A'   25 A"   67 A'   26 A"   68 A'   27 A"                 
  0.641   0.648   0.662   0.737   0.763   0.783   0.823   0.876
 69 A'   28 A"   70 A'   71 A'   72 A'   73 A'   74 A'   75 A'                 
  0.943   1.044   1.123   1.203   1.276   1.295   1.309   1.331
 76 A'   77 A'   29 A"   30 A"   78 A'   79 A'   31 A"   80 A'                 
  1.367   1.386   1.442   1.461   1.472   1.508   1.574   1.634
 32 A"   81 A'   82 A'   33 A"   83 A'   34 A"   84 A'   85 A'                 
  1.679   1.682   1.810   1.914   1.949   1.978   2.014   2.048
 35 A"   86 A'   87 A'   88 A'   36 A"   89 A'   90 A'   91 A'                 
  2.187   2.595   2.602   2.663   2.717   2.864   2.957   3.293
 92 A'   37 A"   93 A'   38 A"   94 A'   95 A'   96 A'   97 A'                 
  3.750   3.753   3.893   3.914   3.974   3.975   4.019   4.028
 39 A"   98 A'   40 A"   41 A"   99 A'   42 A"  100 A'  101 A'                 
  4.047   4.097   4.115   4.210   4.268   4.326   4.570   4.610
 43 A"   44 A"  102 A'  103 A'  104 A'  105 A'  106 A'  107 A'                 
  5.990   6.069   6.158   6.256   6.342   6.455   6.734   7.496
 45 A"  108 A'  109 A'   46 A"  110 A'  111 A'  112 A'   47 A"                 
  7.566   7.650  23.329  23.399  27.957  28.334  28.388  28.420
113 A'  114 A'  115 A'  116 A'  117 A'   48 A"  118 A'  119 A'                 
 28.530  28.555  28.558  28.638  28.734  47.989  66.714 127.881
 49 A"  120 A'   50 A"  121 A'  122 A'  123 A'  124 A'   51 A"                 
127.928 127.987 151.747 289.708 289.780 289.8931020.8211901.919
125 A'  126 A'  127 A'   52 A"  128 A'  129 A'  130 A'  131 A'                 

 Beta MOs, Restricted
 -- Occupied --                  
******* -482.88 -176.32 -165.72 -165.72 -165.72  -62.54  -56.35
  1 A'    2 A'    3 A'    4 A'    1 A"    5 A'    6 A'    7 A'                 
-56.352 -56.352 -35.820 -31.312 -31.308 -31.307 -24.726 -22.962
  2 A"    8 A'    9 A'   10 A'    3 A"   11 A'   12 A'   13 A'                 
-22.962 -22.961 -22.959 -22.959 -10.348 -10.288  -8.751  -6.582
  4 A"   14 A'    5 A"   15 A'   16 A'   17 A'   18 A'   19 A'                 
 -6.571  -6.569  -6.377  -4.790  -4.775  -4.774  -2.695  -2.691
 20 A'    6 A"   21 A'   22 A'    7 A"   23 A'   24 A'   25 A'                 
 -2.690  -2.680  -2.680  -2.063  -2.054  -2.053  -2.039  -2.039
  8 A"   26 A'    9 A"   27 A'   28 A'   10 A"   29 A'   11 A"                 
 -1.244  -1.021  -0.735  -0.671  -0.591  -0.510  -0.501  -0.482
 30 A'   31 A'   32 A'   33 A'   34 A'   35 A'   36 A'   12 A"                 
 -0.465  -0.434  -0.426  -0.350  -0.286  -0.216  -0.197
 13 A"   37 A'   38 A'   39 A'   14 A"   15 A"   40 A'                         
 -- Virtual --                   
 -0.112  -0.094  -0.019  -0.006   0.009   0.020   0.044   0.049
 16 A"   41 A'   42 A'   43 A'   44 A'   45 A'   17 A"   46 A'                 
  0.064   0.072   0.078   0.100   0.104   0.108   0.117   0.140
 47 A'   48 A'   18 A"   49 A'   50 A'   19 A"   51 A'   52 A'                 
  0.145   0.179   0.189   0.227   0.235   0.262   0.276   0.290
 53 A'   54 A'   55 A'   20 A"   56 A'   57 A'   21 A"   58 A'                 
  0.318   0.339   0.346   0.359   0.370   0.380   0.418   0.420
 22 A"   59 A'   60 A'   61 A'   62 A'   23 A"   24 A"   63 A'                 
  0.468   0.484   0.496   0.511   0.521   0.527   0.590   0.630
 64 A'   65 A'   66 A'   25 A"   67 A'   26 A"   68 A'   27 A"                 
  0.641   0.648   0.662   0.737   0.763   0.783   0.823   0.876
 69 A'   28 A"   70 A'   71 A'   72 A'   73 A'   74 A'   75 A'                 
  0.943   1.044   1.123   1.203   1.276   1.295   1.309   1.331
 76 A'   77 A'   29 A"   30 A"   78 A'   79 A'   31 A"   80 A'                 
  1.367   1.386   1.442   1.461   1.472   1.508   1.574   1.634
 32 A"   81 A'   82 A'   33 A"   83 A'   34 A"   84 A'   85 A'                 
  1.679   1.682   1.810   1.914   1.949   1.978   2.014   2.048
 35 A"   86 A'   87 A'   88 A'   36 A"   89 A'   90 A'   91 A'                 
  2.187   2.595   2.602   2.663   2.717   2.864   2.957   3.293
 92 A'   37 A"   93 A'   38 A"   94 A'   95 A'   96 A'   97 A'                 
  3.750   3.753   3.893   3.914   3.974   3.975   4.019   4.028
 39 A"   98 A'   40 A"   41 A"   99 A'   42 A"  100 A'  101 A'                 
  4.047   4.097   4.115   4.210   4.268   4.326   4.570   4.610
 43 A"   44 A"  102 A'  103 A'  104 A'  105 A'  106 A'  107 A'                 
  5.990   6.069   6.158   6.256   6.342   6.455   6.734   7.496
 45 A"  108 A'  109 A'   46 A"  110 A'  111 A'  112 A'   47 A"                 
  7.566   7.650  23.329  23.399  27.957  28.334  28.388  28.420
113 A'  114 A'  115 A'  116 A'  117 A'   48 A"  118 A'  119 A'                 
 28.530  28.555  28.558  28.638  28.734  47.989  66.714 127.881
 49 A"  120 A'   50 A"  121 A'  122 A'  123 A'  124 A'   51 A"                 
127.928 127.987 151.747 289.708 289.780 289.8931020.8211901.919
125 A'  126 A'  127 A'   52 A"  128 A'  129 A'  130 A'  131 A'                 
 --------------------------------------------------------------

          Ground-State Mulliken Net Atomic Charges

     Atom                 Charge (a.u.)
  ----------------------------------------
      1 F                    -0.060463
      2 I                     0.137270
      3 H                     0.184582
      4 Br                    0.002225
      5 C                    -0.238251
      6 C                    -0.025363
  ----------------------------------------
  Sum of atomic charges =     0.000000

 -----------------------------------------------------------------
                    Cartesian Multipole Moments
 -----------------------------------------------------------------
    Charge (ESU x 10^10)
                 0.0000
    Dipole Moment (Debye)
         X      -1.3392      Y      -1.5063      Z       0.0000
       Tot       2.0156
    Quadrupole Moments (Debye-Ang)
        XX     -61.5920     XY      -4.4472     YY     -64.6741
        XZ       0.0000     YZ       0.0000     ZZ     -64.6066
    Octopole Moments (Debye-Ang^2)
       XXX     -28.8113    XXY     -16.4833    XYY      -4.7228
       YYY      -2.9501    XXZ       0.0000    XYZ      -0.0000
       YYZ       0.0000    XZZ      -9.0920    YZZ       0.2647
       ZZZ       0.0000
    Hexadecapole Moments (Debye-Ang^3)
      XXXX    -814.7236   XXXY     -19.3612   XXYY    -180.4751
      XYYY       6.8960   YYYY    -486.8295   XXXZ       0.0000
      XXYZ      -0.0000   XYYZ       0.0000   YYYZ       0.0000
      XXZZ    -154.1620   XYZZ      12.1670   YYZZ     -97.0918
      XZZZ       0.0000   YZZZ       0.0000   ZZZZ     -81.5381
 -----------------------------------------------------------------
 Calculating analytic gradient of the SCF energy
 Gradient of SCF Energy
            1           2           3           4           5           6
    1   0.0515757   0.0824994   0.0715041   0.1737585   0.0199659  -0.3993036
    2  -0.0082630  -0.4800971  -0.0558396   0.4104383   0.0498600   0.0839013
    3   0.0000000  -0.0000000  -0.0000000  -0.0000000  -0.0000000   0.0000000
 Max gradient component =       4.801E-01
 RMS gradient           =       1.850E-01
 Gradient time:  CPU 11.10 s  wall 2.88 s
 Geometry Optimization Parameters
   NAtoms,    NIC,     NZ,  NCons,   NDum,   NFix, NCnnct, MaxDiis
        6      32       0       0       0       0       0       0


** GEOMETRY OPTIMIZATION IN DELOCALIZED INTERNAL COORDINATES **
   Searching for a Minimum

   Optimization Cycle:   4

                       Coordinates (Angstroms)
     ATOM                X               Y               Z
      1  F         3.4916170217    0.1507831999    0.0000000000
      2  I        -0.5372193178    1.0436882296    0.0000000000
      3  H         3.1353937231   -1.8293334290    0.0000000000
      4  Br       -0.8304124295   -1.2336605154    0.0000000000
      5  C         2.3814186847   -0.6896457278    0.0000000000
      6  C         0.4835619046   -0.3419436643    0.0000000000
   Point Group: cs    Number of degrees of freedom:     9


   Energy is  -9669.832103122

 Hessian Updated using BFGS Update

 ** Taking Steepest Descent Step **
 Calculated Step too Large.  Step scaled by  0.663959
 Step Taken.  Stepsize is  0.300000

                             Maximum     Tolerance    Cnvgd?
         Gradient           0.374017      0.000300      NO
         Displacement       0.248332      0.001200      NO
         Energy change     -0.159469      0.000001      NO


 New Cartesian Coordinates Obtained by Inverse Iteration

 Displacement from previous Coordinates is:  0.197163
 ----------------------------------------------------------------
             Standard Nuclear Orientation (Angstroms)
    I     Atom           X                Y                Z
 ----------------------------------------------------------------
    1      F       3.4605010787     0.1607761068     0.0000000000
    2      I      -0.5265509091     1.0982888408     0.0000000000
    3      H       3.1010367134    -1.8230124169     0.0000000000
    4      Br     -0.8243982524    -1.2867753169     0.0000000000
    5      C       2.3803695755    -0.6977191182     0.0000000000
    6      C       0.5334013808    -0.3516700027     0.0000000000
 ----------------------------------------------------------------
 Molecular Point Group                 Cs    NOp =  2
 Largest Abelian Subgroup              Cs    NOp =  2
 Nuclear Repulsion Energy =   808.3049421292 hartrees
 There are       55 alpha and       55 beta electrons
 Applying Cartesian multipole field
    Component          Value
    ---------          -----
     (2,0,0)        1.00000E-11
     (0,2,0)        2.00000E-11
     (0,0,2)       -3.00000E-11
 Nucleus-field energy     =     0.0000000161 hartrees
 Requested basis set is 6-311++G(d,p)
 There are 66 shells and 183 basis functions
 A cutoff of  1.0D-11 yielded   1798 shell pairs
 There are     14497 function pairs (     16304 Cartesian)
 Smallest overlap matrix eigenvalue = 2.20E-04
 Guess MOs from SCF MO coefficient file

 -----------------------------------------------------------------------
  General SCF calculation program by
  Eric Jon Sundstrom, Paul Horn, Yuezhi Mao, Dmitri Zuev, Alec White,
  David Stuck, Shaama M.S., Shane Yost, Joonho Lee, David Small,
  Daniel Levine, Susi Lehtola, Hugh Burton, Evgeny Epifanovsky
 -----------------------------------------------------------------------
 Exchange:     0.2000 Hartree-Fock + 0.0800 Slater + 0.7200 B88
 Correlation:  0.1900 VWN1RPA + 0.8100 LYP
 Using SG-1 standard quadrature grid
 using 4 threads for integral computing
 -------------------------------------------------------
 OpenMP Integral computing Module                
 Release: version 2.0, May 2017, Q-Chem Inc. Pleasanton 
 -------------------------------------------------------
 -------------------------------------------------------
 OpenMP BLAS3 based DFT computing Module                
 Release: version 1.0, May 2013, Q-Chem Inc. Pittsburgh 
 -------------------------------------------------------
 A restricted SCF calculation will be
 performed using DIIS
 SCF converges when DIIS error is below 1.0e-08
 ---------------------------------------
  Cycle       Energy         DIIS error
 ---------------------------------------
    1   -9669.9437474876      1.20e-03  
    2   -9669.9368149136      1.72e-03  
    3   -9669.9367498882      1.58e-03  
    4   -9669.9482206517      5.51e-04  
    5   -9669.9497617642      8.30e-05  
    6   -9669.9497855707      3.77e-05  
    7   -9669.9497904489      9.54e-06  
    8   -9669.9497906968      1.74e-06  
    9   -9669.9497907131      5.00e-07  
   10   -9669.9497907146      2.47e-07  
   11   -9669.9497907148      4.75e-08  
   12   -9669.9497907147      1.80e-08  
   13   -9669.9497907147      5.14e-09  Convergence criterion met
 ---------------------------------------
 SCF time:   CPU 40.30s  wall 11.00s 
 SCF   energy in the final basis set =    -9669.9497907147
 Total energy in the final basis set =    -9669.9497907147

 --------------------------------------------------------------
             Orbital Energies (a.u.) and Symmetries
 --------------------------------------------------------------

 Alpha MOs, Restricted
 -- Occupied --                  
******* -482.87 -176.32 -165.72 -165.72 -165.72  -62.53  -56.35
  1 A'    2 A'    3 A'    4 A'    1 A"    5 A'    6 A'    7 A'                 
-56.345 -56.344 -35.818 -31.311 -31.306 -31.305 -24.728 -22.961
  2 A"    8 A'    9 A'   10 A'    3 A"   11 A'   12 A'   13 A'                 
-22.960 -22.960 -22.957 -22.957 -10.347 -10.294  -8.742  -6.573
  4 A"   14 A'    5 A"   15 A'   16 A'   17 A'   18 A'   19 A'                 
 -6.561  -6.560  -6.373  -4.786  -4.771  -4.770  -2.685  -2.681
 20 A'    6 A"   21 A'   22 A'    7 A"   23 A'   24 A'   25 A'                 
 -2.680  -2.671  -2.670  -2.056  -2.049  -2.048  -2.035  -2.034
  8 A"   26 A'    9 A"   27 A'   28 A'   10 A"   29 A'   11 A"                 
 -1.250  -0.979  -0.727  -0.676  -0.586  -0.513  -0.501  -0.485
 30 A'   31 A'   32 A'   33 A'   34 A'   35 A'   36 A'   12 A"                 
 -0.441  -0.428  -0.419  -0.352  -0.286  -0.220  -0.208
 13 A"   37 A'   38 A'   39 A'   14 A"   15 A"   40 A'                         
 -- Virtual --                   
 -0.107  -0.082  -0.018  -0.008   0.013   0.021   0.046   0.047
 16 A"   41 A'   42 A'   43 A'   44 A'   45 A'   46 A'   17 A"                 
  0.066   0.073   0.078   0.098   0.105   0.111   0.117   0.138
 47 A'   48 A'   18 A"   49 A'   50 A'   19 A"   51 A'   52 A'                 
  0.149   0.182   0.188   0.226   0.236   0.260   0.274   0.289
 53 A'   54 A'   55 A'   20 A"   56 A'   57 A'   21 A"   58 A'                 
  0.328   0.334   0.350   0.359   0.371   0.390   0.416   0.422
 22 A"   59 A'   60 A'   61 A'   62 A'   23 A"   24 A"   63 A'                 
  0.463   0.481   0.486   0.509   0.516   0.524   0.595   0.629
 64 A'   65 A'   66 A'   67 A'   25 A"   26 A"   68 A'   27 A"                 
  0.634   0.635   0.653   0.745   0.751   0.777   0.823   0.880
 28 A"   69 A'   70 A'   71 A'   72 A'   73 A'   74 A'   75 A'                 
  0.909   1.018   1.116   1.195   1.278   1.305   1.307   1.339
 76 A'   77 A'   29 A"   30 A"   78 A'   79 A'   31 A"   80 A'                 
  1.362   1.399   1.445   1.449   1.474   1.518   1.586   1.630
 32 A"   81 A'   82 A'   33 A"   83 A'   34 A"   84 A'   85 A'                 
  1.697   1.700   1.818   1.906   1.962   1.991   2.020   2.078
 86 A'   35 A"   87 A'   88 A'   36 A"   89 A'   90 A'   91 A'                 
  2.213   2.591   2.614   2.674   2.707   2.854   2.977   3.348
 92 A'   37 A"   93 A'   38 A"   94 A'   95 A'   96 A'   97 A'                 
  3.747   3.752   3.894   3.922   3.979   3.984   4.003   4.024
 39 A"   98 A'   40 A"   41 A"   42 A"   99 A'  100 A'  101 A'                 
  4.049   4.097   4.098   4.216   4.268   4.324   4.534   4.629
 43 A"   44 A"  102 A'  103 A'  104 A'  105 A'  106 A'  107 A'                 
  5.990   6.063   6.144   6.253   6.338   6.467   6.711   7.507
 45 A"  108 A'  109 A'   46 A"  110 A'  111 A'  112 A'   47 A"                 
  7.568   7.640  23.334  23.372  27.932  28.334  28.386  28.419
113 A'  114 A'  115 A'  116 A'  117 A'   48 A"  118 A'  119 A'                 
 28.530  28.554  28.557  28.628  28.713  47.970  66.712 127.880
 49 A"  120 A'   50 A"  121 A'  122 A'  123 A'  124 A'   51 A"                 
127.924 127.975 151.723 289.716 289.777 289.8771020.7911901.892
125 A'  126 A'  127 A'   52 A"  128 A'  129 A'  130 A'  131 A'                 

 Beta MOs, Restricted
 -- Occupied --                  
******* -482.87 -176.32 -165.72 -165.72 -165.72  -62.53  -56.35
  1 A'    2 A'    3 A'    4 A'    1 A"    5 A'    6 A'    7 A'                 
-56.345 -56.344 -35.818 -31.311 -31.306 -31.305 -24.728 -22.961
  2 A"    8 A'    9 A'   10 A'    3 A"   11 A'   12 A'   13 A'                 
-22.960 -22.960 -22.957 -22.957 -10.347 -10.294  -8.742  -6.573
  4 A"   14 A'    5 A"   15 A'   16 A'   17 A'   18 A'   19 A'                 
 -6.561  -6.560  -6.373  -4.786  -4.771  -4.770  -2.685  -2.681
 20 A'    6 A"   21 A'   22 A'    7 A"   23 A'   24 A'   25 A'                 
 -2.680  -2.671  -2.670  -2.056  -2.049  -2.048  -2.035  -2.034
  8 A"   26 A'    9 A"   27 A'   28 A'   10 A"   29 A'   11 A"                 
 -1.250  -0.979  -0.727  -0.676  -0.586  -0.513  -0.501  -0.485
 30 A'   31 A'   32 A'   33 A'   34 A'   35 A'   36 A'   12 A"                 
 -0.441  -0.428  -0.419  -0.352  -0.286  -0.220  -0.208
 13 A"   37 A'   38 A'   39 A'   14 A"   15 A"   40 A'                         
 -- Virtual --                   
 -0.107  -0.082  -0.018  -0.008   0.013   0.021   0.046   0.047
 16 A"   41 A'   42 A'   43 A'   44 A'   45 A'   46 A'   17 A"                 
  0.066   0.073   0.078   0.098   0.105   0.111   0.117   0.138
 47 A'   48 A'   18 A"   49 A'   50 A'   19 A"   51 A'   52 A'                 
  0.149   0.182   0.188   0.226   0.236   0.260   0.274   0.289
 53 A'   54 A'   55 A'   20 A"   56 A'   57 A'   21 A"   58 A'                 
  0.328   0.334   0.350   0.359   0.371   0.390   0.416   0.422
 22 A"   59 A'   60 A'   61 A'   62 A'   23 A"   24 A"   63 A'                 
  0.463   0.481   0.486   0.509   0.516   0.524   0.595   0.629
 64 A'   65 A'   66 A'   67 A'   25 A"   26 A"   68 A'   27 A"                 
  0.634   0.635   0.653   0.745   0.751   0.777   0.823   0.880
 28 A"   69 A'   70 A'   71 A'   72 A'   73 A'   74 A'   75 A'                 
  0.909   1.018   1.116   1.195   1.278   1.305   1.307   1.339
 76 A'   77 A'   29 A"   30 A"   78 A'   79 A'   31 A"   80 A'                 
  1.362   1.399   1.445   1.449   1.474   1.518   1.586   1.630
 32 A"   81 A'   82 A'   33 A"   83 A'   34 A"   84 A'   85 A'                 
  1.697   1.700   1.818   1.906   1.962   1.991   2.020   2.078
 86 A'   35 A"   87 A'   88 A'   36 A"   89 A'   90 A'   91 A'                 
  2.213   2.591   2.614   2.674   2.707   2.854   2.977   3.348
 92 A'   37 A"   93 A'   38 A"   94 A'   95 A'   96 A'   97 A'                 
  3.747   3.752   3.894   3.922   3.979   3.984   4.003   4.024
 39 A"   98 A'   40 A"   41 A"   42 A"   99 A'  100 A'  101 A'                 
  4.049   4.097   4.098   4.216   4.268   4.324   4.534   4.629
 43 A"   44 A"  102 A'  103 A'  104 A'  105 A'  106 A'  107 A'                 
  5.990   6.063   6.144   6.253   6.338   6.467   6.711   7.507
 45 A"  108 A'  109 A'   46 A"  110 A'  111 A'  112 A'   47 A"                 
  7.568   7.640  23.334  23.372  27.932  28.334  28.386  28.419
113 A'  114 A'  115 A'  116 A'  117 A'   48 A"  118 A'  119 A'                 
 28.530  28.554  28.557  28.628  28.713  47.970  66.712 127.880
 49 A"  120 A'   50 A"  121 A'  122 A'  123 A'  124 A'   51 A"                 
127.924 127.975 151.723 289.716 289.777 289.8771020.7911901.892
125 A'  126 A'  127 A'   52 A"  128 A'  129 A'  130 A'  131 A'                 
 --------------------------------------------------------------

          Ground-State Mulliken Net Atomic Charges

     Atom                 Charge (a.u.)
  ----------------------------------------
      1 F                    -0.055847
      2 I                     0.129528
      3 H                     0.189033
      4 Br                   -0.016198
      5 C                    -0.235181
      6 C                    -0.011335
  ----------------------------------------
  Sum of atomic charges =     0.000000

 -----------------------------------------------------------------
                    Cartesian Multipole Moments
 -----------------------------------------------------------------
    Charge (ESU x 10^10)
                 0.0000
    Dipole Moment (Debye)
         X      -1.1058      Y      -1.3194      Z       0.0000
       Tot       1.7215
    Quadrupole Moments (Debye-Ang)
        XX     -61.2127     XY      -4.6491     YY     -64.0754
        XZ      -0.0000     YZ      -0.0000     ZZ     -64.8453
    Octopole Moments (Debye-Ang^2)
       XXX     -28.3954    XXY     -16.7137    XYY      -5.4165
       YYY      -3.8245    XXZ      -0.0000    XYZ      -0.0000
       YYZ      -0.0000    XZZ      -9.1649    YZZ      -0.2205
       ZZZ      -0.0000
    Hexadecapole Moments (Debye-Ang^3)
      XXXX    -799.3356   XXXY     -19.5905   XXYY    -182.7910
      XYYY       5.4904   YYYY    -516.1390   XXXZ      -0.0000
      XXYZ      -0.0000   XYYZ       0.0000   YYYZ      -0.0000
      XXZZ    -151.8328   XYZZ      11.7180   YYZZ    -102.5132
      XZZZ      -0.0000   YZZZ      -0.0000   ZZZZ     -82.0082
 -----------------------------------------------------------------
 Calculating analytic gradient of the SCF energy
 Gradient of SCF Energy
            1           2           3           4           5           6
    1   0.0468203   0.0409899   0.0686098   0.1109279   0.0351366  -0.3024844
    2  -0.0082129  -0.3402019  -0.0559743   0.3029822   0.0471463   0.0542605
    3  -0.0000000   0.0000000   0.0000000   0.0000000   0.0000000  -0.0000000
 Max gradient component =       3.402E-01
 RMS gradient           =       1.353E-01
 Gradient time:  CPU 10.91 s  wall 2.83 s
 Geometry Optimization Parameters
   NAtoms,    NIC,     NZ,  NCons,   NDum,   NFix, NCnnct, MaxDiis
        6      32       0       0       0       0       0       0

 Cartesian Hessian Update
 Hessian Updated using BFGS Update


** GEOMETRY OPTIMIZATION IN DELOCALIZED INTERNAL COORDINATES **
   Searching for a Minimum

   Optimization Cycle:   5

                       Coordinates (Angstroms)
     ATOM                X               Y               Z
      1  F         3.4605010787    0.1607761068    0.0000000000
      2  I        -0.5265509091    1.0982888408    0.0000000000
      3  H         3.1010367134   -1.8230124169    0.0000000000
      4  Br       -0.8243982524   -1.2867753169    0.0000000000
      5  C         2.3803695755   -0.6977191182    0.0000000000
      6  C         0.5334013808   -0.3516700027    0.0000000000
   Point Group: cs    Number of degrees of freedom:     9


   Energy is  -9669.949790715

 Hessian Updated using BFGS Update

  9 Hessian modes will be used to form the next step
  Hessian Eigenvalues:
     0.082373    0.137314    0.159843    0.219144    0.250061    0.328026
     0.429898    0.583336    1.110611

 Minimum Search - Taking Simple RFO Step
 Searching for Lamda that Minimizes Along All modes
 Value Taken    Lamda =  -0.24823740
 Calculated Step too Large.  Step scaled by  0.391722
 Step Taken.  Stepsize is  0.300000

                             Maximum     Tolerance    Cnvgd?
         Gradient           0.267916      0.000300      NO
         Displacement       0.171254      0.001200      NO
         Energy change     -0.117688      0.000001      NO


 New Cartesian Coordinates Obtained by Inverse Iteration

 Displacement from previous Coordinates is:  0.337230
 ----------------------------------------------------------------
             Standard Nuclear Orientation (Angstroms)
    I     Atom           X                Y                Z
 ----------------------------------------------------------------
    1      F       3.3872542618     0.1817591155     0.0000000000
    2      I      -0.4595460414     1.1278280460     0.0000000000
    3      H       3.0140766366    -1.8010495045     0.0000000000
    4      Br     -0.7672896235    -1.3380890521     0.0000000000
    5      C       2.3445390154    -0.7028968282     0.0000000000
    6      C       0.6053253379    -0.3676636836     0.0000000000
 ----------------------------------------------------------------
 Molecular Point Group                 Cs    NOp =  2
 Largest Abelian Subgroup              Cs    NOp =  2
 Nuclear Repulsion Energy =   798.1461115903 hartrees
 There are       55 alpha and       55 beta electrons
 Applying Cartesian multipole field
    Component          Value
    ---------          -----
     (2,0,0)        1.00000E-11
     (0,2,0)        2.00000E-11
     (0,0,2)       -3.00000E-11
 Nucleus-field energy     =     0.0000000162 hartrees
 Requested basis set is 6-311++G(d,p)
 There are 66 shells and 183 basis functions
 A cutoff of  1.0D-11 yielded   1793 shell pairs
 There are     14451 function pairs (     16253 Cartesian)
 Smallest overlap matrix eigenvalue = 1.68E-04
 Guess MOs from SCF MO coefficient file

 -----------------------------------------------------------------------
  General SCF calculation program by
  Eric Jon Sundstrom, Paul Horn, Yuezhi Mao, Dmitri Zuev, Alec White,
  David Stuck, Shaama M.S., Shane Yost, Joonho Lee, David Small,
  Daniel Levine, Susi Lehtola, Hugh Burton, Evgeny Epifanovsky
 -----------------------------------------------------------------------
 Exchange:     0.2000 Hartree-Fock + 0.0800 Slater + 0.7200 B88
 Correlation:  0.1900 VWN1RPA + 0.8100 LYP
 Using SG-1 standard quadrature grid
 using 4 threads for integral computing
 -------------------------------------------------------
 OpenMP Integral computing Module                
 Release: version 2.0, May 2017, Q-Chem Inc. Pleasanton 
 -------------------------------------------------------
 -------------------------------------------------------
 OpenMP BLAS3 based DFT computing Module                
 Release: version 1.0, May 2013, Q-Chem Inc. Pittsburgh 
 -------------------------------------------------------
 A restricted SCF calculation will be
 performed using DIIS
 SCF converges when DIIS error is below 1.0e-08
 ---------------------------------------
  Cycle       Energy         DIIS error
 ---------------------------------------
    1   -9670.0374859516      9.27e-04  
    2   -9670.0387359577      8.57e-04  
    3   -9670.0346728788      1.21e-03  
    4   -9670.0417894886      2.33e-04  
    5   -9670.0419894280      5.23e-05  
    6   -9670.0419980946      1.09e-05  
    7   -9670.0419983955      3.95e-06  
    8   -9670.0419984410      1.85e-06  
    9   -9670.0419984586      2.49e-07  
   10   -9670.0419984589      7.50e-08  
   11   -9670.0419984588      2.00e-08  
   12   -9670.0419984588      7.59e-09  Convergence criterion met
 ---------------------------------------
 SCF time:   CPU 37.22s  wall 10.00s 
 SCF   energy in the final basis set =    -9670.0419984588
 Total energy in the final basis set =    -9670.0419984588

 --------------------------------------------------------------
             Orbital Energies (a.u.) and Symmetries
 --------------------------------------------------------------

 Alpha MOs, Restricted
 -- Occupied --                  
******* -482.87 -176.32 -165.72 -165.72 -165.72  -62.52  -56.34
  1 A'    2 A'    3 A'    4 A'    1 A"    5 A'    6 A'    7 A'                 
-56.339 -56.339 -35.817 -31.309 -31.304 -31.304 -24.728 -22.960
  2 A"    8 A'    9 A'   10 A'    3 A"   11 A'   12 A'   13 A'                 
-22.959 -22.958 -22.955 -22.955 -10.341 -10.294  -8.735  -6.567
  4 A"   14 A'   15 A'    5 A"   16 A'   17 A'   18 A'   19 A'                 
 -6.554  -6.554  -6.370  -4.783  -4.768  -4.767  -2.679  -2.674
 20 A'    6 A"   21 A'   22 A'    7 A"   23 A'   24 A'   25 A'                 
 -2.674  -2.664  -2.663  -2.052  -2.046  -2.045  -2.032  -2.032
  8 A"   26 A'    9 A"   27 A'   28 A'   10 A"   29 A'   11 A"                 
 -1.254  -0.955  -0.726  -0.685  -0.587  -0.519  -0.506  -0.488
 30 A'   31 A'   32 A'   33 A'   34 A'   35 A'   36 A'   12 A"                 
 -0.427  -0.426  -0.413  -0.355  -0.287  -0.226  -0.217
 13 A"   37 A'   38 A'   39 A'   14 A"   15 A"   40 A'                         
 -- Virtual --                   
 -0.098  -0.056  -0.015  -0.007   0.019   0.023   0.045   0.049
 16 A"   41 A'   42 A'   43 A'   44 A'   45 A'   46 A'   17 A"                 
  0.069   0.078   0.078   0.099   0.107   0.113   0.121   0.138
 47 A'   18 A"   48 A'   49 A'   50 A'   19 A"   51 A'   52 A'                 
  0.156   0.186   0.188   0.227   0.243   0.263   0.272   0.292
 53 A'   54 A'   55 A'   20 A"   56 A'   57 A'   21 A"   58 A'                 
  0.325   0.336   0.357   0.360   0.377   0.397   0.415   0.424
 59 A'   22 A"   60 A'   61 A'   62 A'   23 A"   24 A"   63 A'                 
  0.461   0.474   0.486   0.512   0.519   0.527   0.605   0.616
 64 A'   65 A'   66 A'   67 A'   25 A"   26 A"   68 A'   27 A"                 
  0.620   0.637   0.657   0.731   0.761   0.773   0.834   0.893
 69 A'   28 A"   70 A'   71 A'   72 A'   73 A'   74 A'   75 A'                 
  0.894   1.006   1.111   1.181   1.283   1.309   1.348   1.351
 76 A'   77 A'   29 A"   30 A"   78 A'   31 A"   79 A'   80 A'                 
  1.355   1.412   1.444   1.449   1.483   1.548   1.588   1.645
 32 A"   81 A'   33 A"   82 A'   83 A'   34 A"   84 A'   85 A'                 
  1.737   1.748   1.837   1.904   1.972   2.017   2.033   2.103
 86 A'   35 A"   87 A'   88 A'   36 A"   89 A'   90 A'   91 A'                 
  2.281   2.585   2.635   2.696   2.716   2.863   3.016   3.474
 92 A'   37 A"   93 A'   38 A"   94 A'   95 A'   96 A'   97 A'                 
  3.748   3.754   3.899   3.932   3.980   3.984   3.999   4.022
 39 A"   98 A'   40 A"   41 A"   42 A"   99 A'  100 A'  101 A'                 
  4.053   4.093   4.099   4.220   4.278   4.345   4.508   4.662
 43 A"   44 A"  102 A'  103 A'  104 A'  105 A'  106 A'  107 A'                 
  5.992   6.064   6.141   6.252   6.336   6.495   6.706   7.515
 45 A"  108 A'  109 A'   46 A"  110 A'  111 A'  112 A'   47 A"                 
  7.572   7.641  23.343  23.398  27.921  28.336  28.385  28.419
113 A'  114 A'  115 A'  116 A'  117 A'   48 A"  118 A'  119 A'                 
 28.530  28.554  28.557  28.625  28.708  47.965  66.713 127.881
 49 A"  120 A'   50 A"  121 A'  122 A'  123 A'  124 A'   51 A"                 
127.923 127.972 151.713 289.721 289.779 289.8771020.7821901.881
125 A'  126 A'  127 A'   52 A"  128 A'  129 A'  130 A'  131 A'                 

 Beta MOs, Restricted
 -- Occupied --                  
******* -482.87 -176.32 -165.72 -165.72 -165.72  -62.52  -56.34
  1 A'    2 A'    3 A'    4 A'    1 A"    5 A'    6 A'    7 A'                 
-56.339 -56.339 -35.817 -31.309 -31.304 -31.304 -24.728 -22.960
  2 A"    8 A'    9 A'   10 A'    3 A"   11 A'   12 A'   13 A'                 
-22.959 -22.958 -22.955 -22.955 -10.341 -10.294  -8.735  -6.567
  4 A"   14 A'   15 A'    5 A"   16 A'   17 A'   18 A'   19 A'                 
 -6.554  -6.554  -6.370  -4.783  -4.768  -4.767  -2.679  -2.674
 20 A'    6 A"   21 A'   22 A'    7 A"   23 A'   24 A'   25 A'                 
 -2.674  -2.664  -2.663  -2.052  -2.046  -2.045  -2.032  -2.032
  8 A"   26 A'    9 A"   27 A'   28 A'   10 A"   29 A'   11 A"                 
 -1.254  -0.955  -0.726  -0.685  -0.587  -0.519  -0.506  -0.488
 30 A'   31 A'   32 A'   33 A'   34 A'   35 A'   36 A'   12 A"                 
 -0.427  -0.426  -0.413  -0.355  -0.287  -0.226  -0.217
 13 A"   37 A'   38 A'   39 A'   14 A"   15 A"   40 A'                         
 -- Virtual --                   
 -0.098  -0.056  -0.015  -0.007   0.019   0.023   0.045   0.049
 16 A"   41 A'   42 A'   43 A'   44 A'   45 A'   46 A'   17 A"                 
  0.069   0.078   0.078   0.099   0.107   0.113   0.121   0.138
 47 A'   18 A"   48 A'   49 A'   50 A'   19 A"   51 A'   52 A'                 
  0.156   0.186   0.188   0.227   0.243   0.263   0.272   0.292
 53 A'   54 A'   55 A'   20 A"   56 A'   57 A'   21 A"   58 A'                 
  0.325   0.336   0.357   0.360   0.377   0.397   0.415   0.424
 59 A'   22 A"   60 A'   61 A'   62 A'   23 A"   24 A"   63 A'                 
  0.461   0.474   0.486   0.512   0.519   0.527   0.605   0.616
 64 A'   65 A'   66 A'   67 A'   25 A"   26 A"   68 A'   27 A"                 
  0.620   0.637   0.657   0.731   0.761   0.773   0.834   0.893
 69 A'   28 A"   70 A'   71 A'   72 A'   73 A'   74 A'   75 A'                 
  0.894   1.006   1.111   1.181   1.283   1.309   1.348   1.351
 76 A'   77 A'   29 A"   30 A"   78 A'   31 A"   79 A'   80 A'                 
  1.355   1.412   1.444   1.449   1.483   1.548   1.588   1.645
 32 A"   81 A'   33 A"   82 A'   83 A'   34 A"   84 A'   85 A'                 
  1.737   1.748   1.837   1.904   1.972   2.017   2.033   2.103
 86 A'   35 A"   87 A'   88 A'   36 A"   89 A'   90 A'   91 A'                 
  2.281   2.585   2.635   2.696   2.716   2.863   3.016   3.474
 92 A'   37 A"   93 A'   38 A"   94 A'   95 A'   96 A'   97 A'                 
  3.748   3.754   3.899   3.932   3.980   3.984   3.999   4.022
 39 A"   98 A'   40 A"   41 A"   42 A"   99 A'  100 A'  101 A'                 
  4.053   4.093   4.099   4.220   4.278   4.345   4.508   4.662
 43 A"   44 A"  102 A'  103 A'  104 A'  105 A'  106 A'  107 A'                 
  5.992   6.064   6.141   6.252   6.336   6.495   6.706   7.515
 45 A"  108 A'  109 A'   46 A"  110 A'  111 A'  112 A'   47 A"                 
  7.572   7.641  23.343  23.398  27.921  28.336  28.385  28.419
113 A'  114 A'  115 A'  116 A'  117 A'   48 A"  118 A'  119 A'                 
 28.530  28.554  28.557  28.625  28.708  47.965  66.713 127.881
 49 A"  120 A'   50 A"  121 A'  122 A'  123 A'  124 A'   51 A"                 
127.923 127.972 151.713 289.721 289.779 289.8771020.7821901.881
125 A'  126 A'  127 A'   52 A"  128 A'  129 A'  130 A'  131 A'                 
 --------------------------------------------------------------

          Ground-State Mulliken Net Atomic Charges

     Atom                 Charge (a.u.)
  ----------------------------------------
      1 F                    -0.059595
      2 I                     0.126405
      3 H                     0.193985
      4 Br                   -0.034552
      5 C                    -0.232612
      6 C                     0.006369
  ----------------------------------------
  Sum of atomic charges =     0.000000

 -----------------------------------------------------------------
                    Cartesian Multipole Moments
 -----------------------------------------------------------------
    Charge (ESU x 10^10)
                 0.0000
    Dipole Moment (Debye)
         X      -0.9017      Y      -1.2147      Z      -0.0000
       Tot       1.5128
    Quadrupole Moments (Debye-Ang)
        XX     -61.3325     XY      -4.7442     YY     -63.5683
        XZ      -0.0000     YZ      -0.0000     ZZ     -64.7922
    Octopole Moments (Debye-Ang^2)
       XXX     -35.2198    XXY     -16.1403    XYY      -8.5253
       YYY      -2.9592    XXZ      -0.0000    XYZ       0.0000
       YYZ       0.0000    XZZ     -11.1386    YZZ      -0.2358
       ZZZ      -0.0000
    Hexadecapole Moments (Debye-Ang^3)
      XXXX    -758.1971   XXXY     -21.1545   XXYY    -180.6376
      XYYY       1.3028   YYYY    -537.4829   XXXZ      -0.0000
      XXYZ      -0.0000   XYYZ      -0.0000   YYYZ       0.0000
      XXZZ    -143.5190   XYZZ       9.6954   YYZZ    -106.4033
      XZZZ      -0.0000   YZZZ       0.0000   ZZZZ     -81.7173
 -----------------------------------------------------------------
 Calculating analytic gradient of the SCF energy
 Gradient of SCF Energy
            1           2           3           4           5           6
    1   0.0397008   0.0281869   0.0624265   0.0856900   0.0567082  -0.2727124
    2  -0.0076093  -0.2730773  -0.0538228   0.2450307   0.0410624   0.0484163
    3   0.0000000  -0.0000000   0.0000000   0.0000000  -0.0000000   0.0000000
 Max gradient component =       2.731E-01
 RMS gradient           =       1.137E-01
 Gradient time:  CPU 11.07 s  wall 2.87 s
 Geometry Optimization Parameters
   NAtoms,    NIC,     NZ,  NCons,   NDum,   NFix, NCnnct, MaxDiis
        6      32       0       0       0       0       0       0

 Cartesian Hessian Update
 Hessian Updated using BFGS Update


** GEOMETRY OPTIMIZATION IN DELOCALIZED INTERNAL COORDINATES **
   Searching for a Minimum

   Optimization Cycle:   6

                       Coordinates (Angstroms)
     ATOM                X               Y               Z
      1  F         3.3872542618    0.1817591155    0.0000000000
      2  I        -0.4595460414    1.1278280460    0.0000000000
      3  H         3.0140766366   -1.8010495045    0.0000000000
      4  Br       -0.7672896235   -1.3380890521    0.0000000000
      5  C         2.3445390154   -0.7028968282    0.0000000000
      6  C         0.6053253379   -0.3676636836    0.0000000000
   Point Group: cs    Number of degrees of freedom:     9


   Energy is  -9670.041998459

 Hessian Updated using BFGS Update

  9 Hessian modes will be used to form the next step
  Hessian Eigenvalues:
     0.043306    0.138184    0.161266    0.220226    0.250139    0.346419
     0.434185    0.647760    1.111023

 Minimum Search - Taking Simple RFO Step
 Searching for Lamda that Minimizes Along All modes
 Value Taken    Lamda =  -0.24522936
 Calculated Step too Large.  Step scaled by  0.342978
 Step Taken.  Stepsize is  0.300000

                             Maximum     Tolerance    Cnvgd?
         Gradient           0.211235      0.000300      NO
         Displacement       0.183040      0.001200      NO
         Energy change     -0.092208      0.000001      NO


 New Cartesian Coordinates Obtained by Inverse Iteration

 Displacement from previous Coordinates is:  0.356487
 ----------------------------------------------------------------
             Standard Nuclear Orientation (Angstroms)
    I     Atom           X                Y                Z
 ----------------------------------------------------------------
    1      F       3.3090658212     0.2013145848     0.0000000000
    2      I      -0.3848666548     1.1500077126     0.0000000000
    3      H       2.9244513393    -1.7754959675     0.0000000000
    4      Br     -0.7043378570    -1.3846361142     0.0000000000
    5      C       2.2987255208    -0.7056044470     0.0000000000
    6      C       0.6813214173    -0.3856976758     0.0000000000
 ----------------------------------------------------------------
 Molecular Point Group                 Cs    NOp =  2
 Largest Abelian Subgroup              Cs    NOp =  2
 Nuclear Repulsion Energy =   792.5603953595 hartrees
 There are       55 alpha and       55 beta electrons
 Applying Cartesian multipole field
    Component          Value
    ---------          -----
     (2,0,0)        1.00000E-11
     (0,2,0)        2.00000E-11
     (0,0,2)       -3.00000E-11
 Nucleus-field energy     =     0.0000000163 hartrees
 Requested basis set is 6-311++G(d,p)
 There are 66 shells and 183 basis functions
 A cutoff of  1.0D-11 yielded   1795 shell pairs
 There are     14442 function pairs (     16220 Cartesian)
 Smallest overlap matrix eigenvalue = 1.14E-04
 Guess MOs from SCF MO coefficient file

 -----------------------------------------------------------------------
  General SCF calculation program by
  Eric Jon Sundstrom, Paul Horn, Yuezhi Mao, Dmitri Zuev, Alec White,
  David Stuck, Shaama M.S., Shane Yost, Joonho Lee, David Small,
  Daniel Levine, Susi Lehtola, Hugh Burton, Evgeny Epifanovsky
 -----------------------------------------------------------------------
 Exchange:     0.2000 Hartree-Fock + 0.0800 Slater + 0.7200 B88
 Correlation:  0.1900 VWN1RPA + 0.8100 LYP
 Using SG-1 standard quadrature grid
 using 4 threads for integral computing
 -------------------------------------------------------
 OpenMP Integral computing Module                
 Release: version 2.0, May 2017, Q-Chem Inc. Pleasanton 
 -------------------------------------------------------
 -------------------------------------------------------
 OpenMP BLAS3 based DFT computing Module                
 Release: version 1.0, May 2013, Q-Chem Inc. Pittsburgh 
 -------------------------------------------------------
 A restricted SCF calculation will be
 performed using DIIS
 SCF converges when DIIS error is below 1.0e-08
 ---------------------------------------
  Cycle       Energy         DIIS error
 ---------------------------------------
    1   -9670.1177100638      9.62e-04  
    2   -9670.1205525980      6.45e-04  
    3   -9670.1178218138      9.67e-04  
    4   -9670.1221940621      2.07e-04  
    5   -9670.1223424066      4.97e-05  
    6   -9670.1223496838      9.96e-06  
    7   -9670.1223498781      3.92e-06  
    8   -9670.1223499350      1.40e-06  
    9   -9670.1223499443      1.35e-07  
   10   -9670.1223499446      3.95e-08  
   11   -9670.1223499447      1.07e-08  
   12   -9670.1223499446      4.41e-09  Convergence criterion met
 ---------------------------------------
 SCF time:   CPU 37.46s  wall 10.00s 
 SCF   energy in the final basis set =    -9670.1223499446
 Total energy in the final basis set =    -9670.1223499446

 --------------------------------------------------------------
             Orbital Energies (a.u.) and Symmetries
 --------------------------------------------------------------

 Alpha MOs, Restricted
 -- Occupied --                  
******* -482.86 -176.32 -165.72 -165.72 -165.72  -62.52  -56.34
  1 A'    2 A'    3 A'    4 A'    1 A"    5 A'    6 A'    7 A'                 
-56.335 -56.334 -35.815 -31.308 -31.303 -31.302 -24.727 -22.958
  2 A"    8 A'    9 A'   10 A'    3 A"   11 A'   12 A'   13 A'                 
-22.957 -22.957 -22.953 -22.953 -10.333 -10.291  -8.730  -6.562
  4 A"   14 A'   15 A'    5 A"   16 A'   17 A'   18 A'   19 A'                 
 -6.549  -6.548  -6.368  -4.781  -4.766  -4.765  -2.674  -2.669
  6 A"   20 A'   21 A'   22 A'    7 A"   23 A'   24 A'    8 A"                 
 -2.669  -2.658  -2.658  -2.049  -2.043  -2.043  -2.029  -2.029
 25 A'   26 A'    9 A"   27 A'   10 A"   28 A'   29 A'   11 A"                 
 -1.257  -0.937  -0.728  -0.694  -0.592  -0.526  -0.509  -0.490
 30 A'   31 A'   32 A'   33 A'   34 A'   35 A'   36 A'   12 A"                 
 -0.424  -0.418  -0.410  -0.357  -0.287  -0.234  -0.224
 37 A'   13 A"   38 A'   39 A'   14 A"   15 A"   40 A'                         
 -- Virtual --                   
 -0.085  -0.041  -0.013  -0.006   0.021   0.034   0.045   0.050
 16 A"   41 A'   42 A'   43 A'   44 A'   45 A'   46 A'   17 A"                 
  0.069   0.077   0.089   0.101   0.111   0.115   0.127   0.139
 47 A'   18 A"   48 A'   49 A'   50 A'   19 A"   51 A'   52 A'                 
  0.164   0.189   0.190   0.227   0.254   0.268   0.270   0.296
 53 A'   54 A'   55 A'   20 A"   56 A'   57 A'   21 A"   58 A'                 
  0.318   0.342   0.361   0.367   0.385   0.402   0.416   0.424
 59 A'   22 A"   60 A'   61 A'   62 A'   23 A"   24 A"   63 A'                 
  0.458   0.469   0.488   0.517   0.519   0.533   0.606   0.610
 64 A'   65 A'   66 A'   25 A"   67 A'   26 A"   27 A"   68 A'                 
  0.615   0.643   0.664   0.722   0.767   0.767   0.838   0.892
 69 A'   28 A"   70 A'   71 A'   72 A'   73 A'   74 A'   75 A'                 
  0.908   0.996   1.107   1.168   1.288   1.310   1.350   1.353
 76 A'   77 A'   29 A"   30 A"   78 A'   31 A"   32 A"   79 A'                 
  1.394   1.418   1.442   1.461   1.496   1.579   1.587   1.669
 80 A'   81 A'   33 A"   82 A'   83 A'   84 A'   34 A"   85 A'                 
  1.789   1.802   1.856   1.928   1.982   2.034   2.057   2.125
 86 A'   35 A"   87 A'   88 A'   36 A"   89 A'   90 A'   91 A'                 
  2.360   2.583   2.650   2.725   2.755   2.889   3.060   3.593
 92 A'   37 A"   93 A'   38 A"   94 A'   95 A'   96 A'   97 A'                 
  3.749   3.761   3.905   3.941   3.973   3.982   4.006   4.024
 39 A"   98 A'   40 A"   41 A"   99 A'   42 A"  100 A'  101 A'                 
  4.055   4.089   4.105   4.229   4.285   4.359   4.490   4.696
 43 A"   44 A"  102 A'  103 A'  104 A'  105 A'  106 A'  107 A'                 
  5.994   6.065   6.142   6.253   6.336   6.528   6.705   7.521
 45 A"  108 A'  109 A'   46 A"  110 A'  111 A'  112 A'   47 A"                 
  7.576   7.647  23.370  23.451  27.915  28.337  28.386  28.418
113 A'  114 A'  115 A'  116 A'  117 A'   48 A"  118 A'  119 A'                 
 28.530  28.554  28.558  28.622  28.708  47.963  66.717 127.882
 49 A"  120 A'   50 A"  121 A'  122 A'  123 A'  124 A'   51 A"                 
127.923 127.970 151.707 289.726 289.781 289.8811020.7771901.875
125 A'  126 A'  127 A'   52 A"  128 A'  129 A'  130 A'  131 A'                 

 Beta MOs, Restricted
 -- Occupied --                  
******* -482.86 -176.32 -165.72 -165.72 -165.72  -62.52  -56.34
  1 A'    2 A'    3 A'    4 A'    1 A"    5 A'    6 A'    7 A'                 
-56.335 -56.334 -35.815 -31.308 -31.303 -31.302 -24.727 -22.958
  2 A"    8 A'    9 A'   10 A'    3 A"   11 A'   12 A'   13 A'                 
-22.957 -22.957 -22.953 -22.953 -10.333 -10.291  -8.730  -6.562
  4 A"   14 A'   15 A'    5 A"   16 A'   17 A'   18 A'   19 A'                 
 -6.549  -6.548  -6.368  -4.781  -4.766  -4.765  -2.674  -2.669
  6 A"   20 A'   21 A'   22 A'    7 A"   23 A'   24 A'    8 A"                 
 -2.669  -2.658  -2.658  -2.049  -2.043  -2.043  -2.029  -2.029
 25 A'   26 A'    9 A"   27 A'   10 A"   28 A'   29 A'   11 A"                 
 -1.257  -0.937  -0.728  -0.694  -0.592  -0.526  -0.509  -0.490
 30 A'   31 A'   32 A'   33 A'   34 A'   35 A'   36 A'   12 A"                 
 -0.424  -0.418  -0.410  -0.357  -0.287  -0.234  -0.224
 37 A'   13 A"   38 A'   39 A'   14 A"   15 A"   40 A'                         
 -- Virtual --                   
 -0.085  -0.041  -0.013  -0.006   0.021   0.034   0.045   0.050
 16 A"   41 A'   42 A'   43 A'   44 A'   45 A'   46 A'   17 A"                 
  0.069   0.077   0.089   0.101   0.111   0.115   0.127   0.139
 47 A'   18 A"   48 A'   49 A'   50 A'   19 A"   51 A'   52 A'                 
  0.164   0.189   0.190   0.227   0.254   0.268   0.270   0.296
 53 A'   54 A'   55 A'   20 A"   56 A'   57 A'   21 A"   58 A'                 
  0.318   0.342   0.361   0.367   0.385   0.402   0.416   0.424
 59 A'   22 A"   60 A'   61 A'   62 A'   23 A"   24 A"   63 A'                 
  0.458   0.469   0.488   0.517   0.519   0.533   0.606   0.610
 64 A'   65 A'   66 A'   25 A"   67 A'   26 A"   27 A"   68 A'                 
  0.615   0.643   0.664   0.722   0.767   0.767   0.838   0.892
 69 A'   28 A"   70 A'   71 A'   72 A'   73 A'   74 A'   75 A'                 
  0.908   0.996   1.107   1.168   1.288   1.310   1.350   1.353
 76 A'   77 A'   29 A"   30 A"   78 A'   31 A"   32 A"   79 A'                 
  1.394   1.418   1.442   1.461   1.496   1.579   1.587   1.669
 80 A'   81 A'   33 A"   82 A'   83 A'   84 A'   34 A"   85 A'                 
  1.789   1.802   1.856   1.928   1.982   2.034   2.057   2.125
 86 A'   35 A"   87 A'   88 A'   36 A"   89 A'   90 A'   91 A'                 
  2.360   2.583   2.650   2.725   2.755   2.889   3.060   3.593
 92 A'   37 A"   93 A'   38 A"   94 A'   95 A'   96 A'   97 A'                 
  3.749   3.761   3.905   3.941   3.973   3.982   4.006   4.024
 39 A"   98 A'   40 A"   41 A"   99 A'   42 A"  100 A'  101 A'                 
  4.055   4.089   4.105   4.229   4.285   4.359   4.490   4.696
 43 A"   44 A"  102 A'  103 A'  104 A'  105 A'  106 A'  107 A'                 
  5.994   6.065   6.142   6.253   6.336   6.528   6.705   7.521
 45 A"  108 A'  109 A'   46 A"  110 A'  111 A'  112 A'   47 A"                 
  7.576   7.647  23.370  23.451  27.915  28.337  28.386  28.418
113 A'  114 A'  115 A'  116 A'  117 A'   48 A"  118 A'  119 A'                 
 28.530  28.554  28.558  28.622  28.708  47.963  66.717 127.882
 49 A"  120 A'   50 A"  121 A'  122 A'  123 A'  124 A'   51 A"                 
127.923 127.970 151.707 289.726 289.781 289.8811020.7771901.875
125 A'  126 A'  127 A'   52 A"  128 A'  129 A'  130 A'  131 A'                 
 --------------------------------------------------------------

          Ground-State Mulliken Net Atomic Charges

     Atom                 Charge (a.u.)
  ----------------------------------------
      1 F                    -0.068231
      2 I                     0.118789
      3 H                     0.197332
      4 Br                   -0.053017
      5 C                    -0.228155
      6 C                     0.033282
  ----------------------------------------
  Sum of atomic charges =    -0.000000

 -----------------------------------------------------------------
                    Cartesian Multipole Moments
 -----------------------------------------------------------------
    Charge (ESU x 10^10)
                -0.0000
    Dipole Moment (Debye)
         X      -0.7158      Y      -1.1670      Z      -0.0000
       Tot       1.3690
    Quadrupole Moments (Debye-Ang)
        XX     -61.5212     XY      -4.8213     YY     -63.1755
        XZ       0.0000     YZ       0.0000     ZZ     -64.6520
    Octopole Moments (Debye-Ang^2)
       XXX     -43.1395    XXY     -15.5809    XYY     -11.8703
       YYY      -1.8311    XXZ      -0.0000    XYZ      -0.0000
       YYZ      -0.0000    XZZ     -13.2755    YZZ      -0.2085
       ZZZ      -0.0000
    Hexadecapole Moments (Debye-Ang^3)
      XXXX    -717.0965   XXXY     -23.2455   XXYY    -178.3679
      XYYY      -2.9397   YYYY    -556.2986   XXXZ       0.0000
      XXYZ       0.0000   XYYZ       0.0000   YYYZ       0.0000
      XXZZ    -134.8504   XYZZ       7.4271   YYZZ    -109.7825
      XZZZ       0.0000   YZZZ       0.0000   ZZZZ     -81.2003
 -----------------------------------------------------------------
 Calculating analytic gradient of the SCF energy
 Gradient of SCF Energy
            1           2           3           4           5           6
    1   0.0315601   0.0198077   0.0546476   0.0690494   0.0714896  -0.2465544
    2  -0.0076716  -0.2248300  -0.0484986   0.2034904   0.0339249   0.0435848
    3  -0.0000000   0.0000000  -0.0000000   0.0000000   0.0000000   0.0000000
 Max gradient component =       2.466E-01
 RMS gradient           =       9.788E-02
 Gradient time:  CPU 11.19 s  wall 2.90 s
 Geometry Optimization Parameters
   NAtoms,    NIC,     NZ,  NCons,   NDum,   NFix, NCnnct, MaxDiis
        6      32       0       0       0       0       0       0

 Cartesian Hessian Update
 Hessian Updated using BFGS Update


** GEOMETRY OPTIMIZATION IN DELOCALIZED INTERNAL COORDINATES **
   Searching for a Minimum

   Optimization Cycle:   7

                       Coordinates (Angstroms)
     ATOM                X               Y               Z
      1  F         3.3090658212    0.2013145848    0.0000000000
      2  I        -0.3848666548    1.1500077126    0.0000000000
      3  H         2.9244513393   -1.7754959675    0.0000000000
      4  Br       -0.7043378570   -1.3846361142    0.0000000000
      5  C         2.2987255208   -0.7056044470    0.0000000000
      6  C         0.6813214173   -0.3856976758    0.0000000000
   Point Group: cs    Number of degrees of freedom:     9


   Energy is  -9670.122349945

 Hessian Updated using BFGS Update

  9 Hessian modes will be used to form the next step
  Hessian Eigenvalues:
     0.052424    0.142320    0.162414    0.222886    0.250130    0.334484
     0.438846    0.617653    1.111475

 Minimum Search - Taking Simple RFO Step
 Searching for Lamda that Minimizes Along All modes
 Value Taken    Lamda =  -0.21409333
 Calculated Step too Large.  Step scaled by  0.349847
 Step Taken.  Stepsize is  0.300000

                             Maximum     Tolerance    Cnvgd?
         Gradient           0.169780      0.000300      NO
         Displacement       0.185391      0.001200      NO
         Energy change     -0.080351      0.000001      NO


 New Cartesian Coordinates Obtained by Inverse Iteration

 Displacement from previous Coordinates is:  0.360515
 ----------------------------------------------------------------
             Standard Nuclear Orientation (Angstroms)
    I     Atom           X                Y                Z
 ----------------------------------------------------------------
    1      F       3.2327638660     0.2197983812     0.0000000000
    2      I      -0.3086144670     1.1691937878     0.0000000000
    3      H       2.8338017429    -1.7499436974     0.0000000000
    4      Br     -0.6388779047    -1.4303233940     0.0000000000
    5      C       2.2474435221    -0.7052116504     0.0000000000
    6      C       0.7578428275    -0.4036253341     0.0000000000
 ----------------------------------------------------------------
 Molecular Point Group                 Cs    NOp =  2
 Largest Abelian Subgroup              Cs    NOp =  2
 Nuclear Repulsion Energy =   789.1789512994 hartrees
 There are       55 alpha and       55 beta electrons
 Applying Cartesian multipole field
    Component          Value
    ---------          -----
     (2,0,0)        1.00000E-11
     (0,2,0)        2.00000E-11
     (0,0,2)       -3.00000E-11
 Nucleus-field energy     =     0.0000000164 hartrees
 Requested basis set is 6-311++G(d,p)
 There are 66 shells and 183 basis functions
 A cutoff of  1.0D-11 yielded   1791 shell pairs
 There are     14447 function pairs (     16228 Cartesian)
 Smallest overlap matrix eigenvalue = 7.12E-05
 Guess MOs from SCF MO coefficient file

 -----------------------------------------------------------------------
  General SCF calculation program by
  Eric Jon Sundstrom, Paul Horn, Yuezhi Mao, Dmitri Zuev, Alec White,
  David Stuck, Shaama M.S., Shane Yost, Joonho Lee, David Small,
  Daniel Levine, Susi Lehtola, Hugh Burton, Evgeny Epifanovsky
 -----------------------------------------------------------------------
 Exchange:     0.2000 Hartree-Fock + 0.0800 Slater + 0.7200 B88
 Correlation:  0.1900 VWN1RPA + 0.8100 LYP
 Using SG-1 standard quadrature grid
 using 4 threads for integral computing
 -------------------------------------------------------
 OpenMP Integral computing Module                
 Release: version 2.0, May 2017, Q-Chem Inc. Pleasanton 
 -------------------------------------------------------
 -------------------------------------------------------
 OpenMP BLAS3 based DFT computing Module                
 Release: version 1.0, May 2013, Q-Chem Inc. Pittsburgh 
 -------------------------------------------------------
 A restricted SCF calculation will be
 performed using DIIS
 SCF converges when DIIS error is below 1.0e-08
 ---------------------------------------
  Cycle       Energy         DIIS error
 ---------------------------------------
    1   -9670.1864869152      1.09e-03  
    2   -9670.1904157318      5.79e-04  
    3   -9670.1891785045      7.57e-04  
    4   -9670.1916646452      1.84e-04  
    5   -9670.1917895240      5.56e-05  
    6   -9670.1917988496      8.00e-06  
    7   -9670.1917989666      2.26e-06  
    8   -9670.1917989788      1.07e-06  
    9   -9670.1917989833      1.52e-07  
   10   -9670.1917989833      3.83e-08  
   11   -9670.1917989835      5.95e-09  Convergence criterion met
 ---------------------------------------
 SCF time:   CPU 34.64s  wall 9.00s 
 SCF   energy in the final basis set =    -9670.1917989835
 Total energy in the final basis set =    -9670.1917989835

 --------------------------------------------------------------
             Orbital Energies (a.u.) and Symmetries
 --------------------------------------------------------------

 Alpha MOs, Restricted
 -- Occupied --                  
******* -482.86 -176.32 -165.72 -165.72 -165.72  -62.52  -56.34
  1 A'    2 A'    3 A'    4 A'    1 A"    5 A'    6 A'    7 A'                 
-56.332 -56.331 -35.814 -31.307 -31.301 -31.301 -24.724 -22.957
  2 A"    8 A'    9 A'   10 A'    3 A"   11 A'   12 A'   13 A'                 
-22.956 -22.956 -22.952 -22.952 -10.321 -10.285  -8.726  -6.558
  4 A"   14 A'   15 A'    5 A"   16 A'   17 A'   18 A'   19 A'                 
 -6.545  -6.544  -6.366  -4.779  -4.764  -4.763  -2.670  -2.666
  6 A"   20 A'   21 A'   22 A'    7 A"   23 A'   24 A'    8 A"                 
 -2.666  -2.654  -2.654  -2.047  -2.041  -2.041  -2.027  -2.027
 25 A'   26 A'    9 A"   27 A'   10 A"   28 A'   29 A'   11 A"                 
 -1.258  -0.923  -0.740  -0.700  -0.598  -0.533  -0.510  -0.492
 30 A'   31 A'   32 A'   33 A'   34 A'   35 A'   36 A'   12 A"                 
 -0.423  -0.411  -0.407  -0.357  -0.287  -0.245  -0.230
 37 A'   13 A"   38 A'   39 A'   14 A"   15 A"   40 A'                         
 -- Virtual --                   
 -0.069  -0.037  -0.016  -0.003   0.022   0.044   0.047   0.051
 16 A"   41 A'   42 A'   43 A'   44 A'   45 A'   46 A'   17 A"                 
  0.068   0.077   0.101   0.104   0.116   0.117   0.131   0.148
 47 A'   18 A"   48 A'   49 A'   19 A"   50 A'   51 A'   52 A'                 
  0.173   0.191   0.196   0.228   0.268   0.269   0.273   0.300
 53 A'   54 A'   55 A'   20 A"   21 A"   56 A'   57 A'   58 A'                 
  0.317   0.348   0.361   0.380   0.399   0.407   0.418   0.422
 59 A'   22 A"   60 A'   61 A'   62 A'   23 A"   24 A"   63 A'                 
  0.456   0.466   0.490   0.512   0.525   0.538   0.597   0.614
 64 A'   65 A'   66 A'   25 A"   67 A'   26 A"   27 A"   68 A'                 
  0.623   0.652   0.667   0.719   0.761   0.771   0.836   0.895
 69 A'   28 A"   70 A'   71 A'   72 A'   73 A'   74 A'   75 A'                 
  0.926   0.989   1.109   1.156   1.295   1.312   1.345   1.351
 76 A'   77 A'   29 A"   30 A"   78 A'   31 A"   32 A"   79 A'                 
  1.417   1.420   1.444   1.470   1.518   1.586   1.635   1.700
 80 A'   81 A'   33 A"   82 A'   83 A'   84 A'   34 A"   85 A'                 
  1.834   1.859   1.877   1.977   1.994   2.054   2.093   2.143
 86 A'   35 A"   87 A'   88 A'   36 A"   89 A'   90 A'   91 A'                 
  2.445   2.588   2.656   2.760   2.810   2.954   3.111   3.657
 92 A'   37 A"   93 A'   38 A"   94 A'   95 A'   96 A'   97 A'                 
  3.753   3.772   3.912   3.949   3.964   3.983   4.008   4.035
 39 A"   98 A'   40 A"   41 A"   99 A'   42 A"  100 A'  101 A'                 
  4.056   4.085   4.113   4.238   4.289   4.364   4.480   4.729
 43 A"   44 A"  102 A'  103 A'  104 A'  105 A'  106 A'  107 A'                 
  5.996   6.066   6.144   6.256   6.337   6.564   6.705   7.526
 45 A"  108 A'  109 A'   46 A"  110 A'  111 A'  112 A'   47 A"                 
  7.579   7.655  23.402  23.590  27.912  28.339  28.386  28.418
113 A'  114 A'  115 A'  116 A'  117 A'   48 A"  118 A'  119 A'                 
 28.530  28.554  28.559  28.619  28.709  47.961  66.722 127.883
 49 A"  120 A'   50 A"  121 A'  122 A'  123 A'  124 A'   51 A"                 
127.923 127.970 151.704 289.729 289.783 289.8871020.7731901.871
125 A'  126 A'  127 A'   52 A"  128 A'  129 A'  130 A'  131 A'                 

 Beta MOs, Restricted
 -- Occupied --                  
******* -482.86 -176.32 -165.72 -165.72 -165.72  -62.52  -56.34
  1 A'    2 A'    3 A'    4 A'    1 A"    5 A'    6 A'    7 A'                 
-56.332 -56.331 -35.814 -31.307 -31.301 -31.301 -24.724 -22.957
  2 A"    8 A'    9 A'   10 A'    3 A"   11 A'   12 A'   13 A'                 
-22.956 -22.956 -22.952 -22.952 -10.321 -10.285  -8.726  -6.558
  4 A"   14 A'   15 A'    5 A"   16 A'   17 A'   18 A'   19 A'                 
 -6.545  -6.544  -6.366  -4.779  -4.764  -4.763  -2.670  -2.666
  6 A"   20 A'   21 A'   22 A'    7 A"   23 A'   24 A'    8 A"                 
 -2.666  -2.654  -2.654  -2.047  -2.041  -2.041  -2.027  -2.027
 25 A'   26 A'    9 A"   27 A'   10 A"   28 A'   29 A'   11 A"                 
 -1.258  -0.923  -0.740  -0.700  -0.598  -0.533  -0.510  -0.492
 30 A'   31 A'   32 A'   33 A'   34 A'   35 A'   36 A'   12 A"                 
 -0.423  -0.411  -0.407  -0.357  -0.287  -0.245  -0.230
 37 A'   13 A"   38 A'   39 A'   14 A"   15 A"   40 A'                         
 -- Virtual --                   
 -0.069  -0.037  -0.016  -0.003   0.022   0.044   0.047   0.051
 16 A"   41 A'   42 A'   43 A'   44 A'   45 A'   46 A'   17 A"                 
  0.068   0.077   0.101   0.104   0.116   0.117   0.131   0.148
 47 A'   18 A"   48 A'   49 A'   19 A"   50 A'   51 A'   52 A'                 
  0.173   0.191   0.196   0.228   0.268   0.269   0.273   0.300
 53 A'   54 A'   55 A'   20 A"   21 A"   56 A'   57 A'   58 A'                 
  0.317   0.348   0.361   0.380   0.399   0.407   0.418   0.422
 59 A'   22 A"   60 A'   61 A'   62 A'   23 A"   24 A"   63 A'                 
  0.456   0.466   0.490   0.512   0.525   0.538   0.597   0.614
 64 A'   65 A'   66 A'   25 A"   67 A'   26 A"   27 A"   68 A'                 
  0.623   0.652   0.667   0.719   0.761   0.771   0.836   0.895
 69 A'   28 A"   70 A'   71 A'   72 A'   73 A'   74 A'   75 A'                 
  0.926   0.989   1.109   1.156   1.295   1.312   1.345   1.351
 76 A'   77 A'   29 A"   30 A"   78 A'   31 A"   32 A"   79 A'                 
  1.417   1.420   1.444   1.470   1.518   1.586   1.635   1.700
 80 A'   81 A'   33 A"   82 A'   83 A'   84 A'   34 A"   85 A'                 
  1.834   1.859   1.877   1.977   1.994   2.054   2.093   2.143
 86 A'   35 A"   87 A'   88 A'   36 A"   89 A'   90 A'   91 A'                 
  2.445   2.588   2.656   2.760   2.810   2.954   3.111   3.657
 92 A'   37 A"   93 A'   38 A"   94 A'   95 A'   96 A'   97 A'                 
  3.753   3.772   3.912   3.949   3.964   3.983   4.008   4.035
 39 A"   98 A'   40 A"   41 A"   99 A'   42 A"  100 A'  101 A'                 
  4.056   4.085   4.113   4.238   4.289   4.364   4.480   4.729
 43 A"   44 A"  102 A'  103 A'  104 A'  105 A'  106 A'  107 A'                 
  5.996   6.066   6.144   6.256   6.337   6.564   6.705   7.526
 45 A"  108 A'  109 A'   46 A"  110 A'  111 A'  112 A'   47 A"                 
  7.579   7.655  23.402  23.590  27.912  28.339  28.386  28.418
113 A'  114 A'  115 A'  116 A'  117 A'   48 A"  118 A'  119 A'                 
 28.530  28.554  28.559  28.619  28.709  47.961  66.722 127.883
 49 A"  120 A'   50 A"  121 A'  122 A'  123 A'  124 A'   51 A"                 
127.923 127.970 151.704 289.729 289.783 289.8871020.7731901.871
125 A'  126 A'  127 A'   52 A"  128 A'  129 A'  130 A'  131 A'                 
 --------------------------------------------------------------

          Ground-State Mulliken Net Atomic Charges

     Atom                 Charge (a.u.)
  ----------------------------------------
      1 F                    -0.081955
      2 I                     0.110274
      3 H                     0.198359
      4 Br                   -0.070671
      5 C                    -0.220512
      6 C                     0.064505
  ----------------------------------------
  Sum of atomic charges =     0.000000

 -----------------------------------------------------------------
                    Cartesian Multipole Moments
 -----------------------------------------------------------------
    Charge (ESU x 10^10)
                -0.0000
    Dipole Moment (Debye)
         X      -0.5724      Y      -1.1468      Z       0.0000
       Tot       1.2817
    Quadrupole Moments (Debye-Ang)
        XX     -61.8001     XY      -4.8871     YY     -62.8125
        XZ       0.0000     YZ       0.0000     ZZ     -64.4485
    Octopole Moments (Debye-Ang^2)
       XXX     -51.7643    XXY     -15.0647    XYY     -15.2597
       YYY      -0.6113    XXZ       0.0000    XYZ       0.0000
       YYZ       0.0000    XZZ     -15.4381    YZZ      -0.1741
       ZZZ       0.0000
    Hexadecapole Moments (Debye-Ang^3)
      XXXX    -680.2952   XXXY     -25.6533   XXYY    -176.6984
      XYYY      -6.9250   YYYY    -574.4565   XXXZ       0.0000
      XXYZ       0.0000   XYYZ       0.0000   YYYZ       0.0000
      XXZZ    -126.6134   XYZZ       5.0859   YYZZ    -113.0412
      XZZZ       0.0000   YZZZ       0.0000   ZZZZ     -80.5531
 -----------------------------------------------------------------
 Calculating analytic gradient of the SCF energy
 Gradient of SCF Energy
            1           2           3           4           5           6
    1   0.0228143   0.0134052   0.0451667   0.0563368   0.0658212  -0.2035442
    2  -0.0076749  -0.1853948  -0.0408239   0.1700599   0.0284774   0.0353564
    3   0.0000000   0.0000000  -0.0000000  -0.0000000   0.0000000  -0.0000000
 Max gradient component =       2.035E-01
 RMS gradient           =       8.122E-02
 Gradient time:  CPU 11.24 s  wall 2.91 s
 Geometry Optimization Parameters
   NAtoms,    NIC,     NZ,  NCons,   NDum,   NFix, NCnnct, MaxDiis
        6      32       0       0       0       0       0       0

 Cartesian Hessian Update
 Hessian Updated using BFGS Update


** GEOMETRY OPTIMIZATION IN DELOCALIZED INTERNAL COORDINATES **
   Searching for a Minimum

   Optimization Cycle:   8

                       Coordinates (Angstroms)
     ATOM                X               Y               Z
      1  F         3.2327638660    0.2197983812    0.0000000000
      2  I        -0.3086144670    1.1691937878    0.0000000000
      3  H         2.8338017429   -1.7499436974    0.0000000000
      4  Br       -0.6388779047   -1.4303233940    0.0000000000
      5  C         2.2474435221   -0.7052116504    0.0000000000
      6  C         0.7578428275   -0.4036253341    0.0000000000
   Point Group: cs    Number of degrees of freedom:     9


   Energy is  -9670.191798983

 Hessian Updated using BFGS Update

  9 Hessian modes will be used to form the next step
  Hessian Eigenvalues:
     0.114276    0.143455    0.161919    0.223951    0.250118    0.292396
     0.439462    0.561937    1.111719

 Minimum Search - Taking Simple RFO Step
 Searching for Lamda that Minimizes Along All modes
 Value Taken    Lamda =  -0.15340071
 Calculated Step too Large.  Step scaled by  0.416445
 Step Taken.  Stepsize is  0.300000

                             Maximum     Tolerance    Cnvgd?
         Gradient           0.138766      0.000300      NO
         Displacement       0.178293      0.001200      NO
         Energy change     -0.069449      0.000001      NO


 New Cartesian Coordinates Obtained by Inverse Iteration

 Displacement from previous Coordinates is:  0.351557
 ----------------------------------------------------------------
             Standard Nuclear Orientation (Angstroms)
    I     Atom           X                Y                Z
 ----------------------------------------------------------------
    1      F       3.1645458004     0.2373199075     0.0000000000
    2      I      -0.2339784942     1.1922166058     0.0000000000
    3      H       2.7422181865    -1.7230950087     0.0000000000
    4      Br     -0.5760514160    -1.4819306480     0.0000000000
    5      C       2.1982551718    -0.7039121051     0.0000000000
    6      C       0.8293703384    -0.4207106586     0.0000000000
 ----------------------------------------------------------------
 Molecular Point Group                 Cs    NOp =  2
 Largest Abelian Subgroup              Cs    NOp =  2
 Nuclear Repulsion Energy =   784.8306574077 hartrees
 There are       55 alpha and       55 beta electrons
 Applying Cartesian multipole field
    Component          Value
    ---------          -----
     (2,0,0)        1.00000E-11
     (0,2,0)        2.00000E-11
     (0,0,2)       -3.00000E-11
 Nucleus-field energy     =     0.0000000166 hartrees
 Requested basis set is 6-311++G(d,p)
 There are 66 shells and 183 basis functions
 A cutoff of  1.0D-11 yielded   1796 shell pairs
 There are     14494 function pairs (     16280 Cartesian)
 Smallest overlap matrix eigenvalue = 4.37E-05
 Guess MOs from SCF MO coefficient file

 -----------------------------------------------------------------------
  General SCF calculation program by
  Eric Jon Sundstrom, Paul Horn, Yuezhi Mao, Dmitri Zuev, Alec White,
  David Stuck, Shaama M.S., Shane Yost, Joonho Lee, David Small,
  Daniel Levine, Susi Lehtola, Hugh Burton, Evgeny Epifanovsky
 -----------------------------------------------------------------------
 Exchange:     0.2000 Hartree-Fock + 0.0800 Slater + 0.7200 B88
 Correlation:  0.1900 VWN1RPA + 0.8100 LYP
 Using SG-1 standard quadrature grid
 using 4 threads for integral computing
 -------------------------------------------------------
 OpenMP Integral computing Module                
 Release: version 2.0, May 2017, Q-Chem Inc. Pleasanton 
 -------------------------------------------------------
 -------------------------------------------------------
 OpenMP BLAS3 based DFT computing Module                
 Release: version 1.0, May 2013, Q-Chem Inc. Pittsburgh 
 -------------------------------------------------------
 A restricted SCF calculation will be
 performed using DIIS
 SCF converges when DIIS error is below 1.0e-08
 ---------------------------------------
  Cycle       Energy         DIIS error
 ---------------------------------------
    1   -9670.2397503474      1.25e-03  
    2   -9670.2443851766      6.05e-04  
    3   -9670.2439247375      6.69e-04  
    4   -9670.2457819179      1.24e-04  
    5   -9670.2458304948      6.02e-05  
    6   -9670.2458427754      8.58e-06  
    7   -9670.2458429450      1.50e-06  
    8   -9670.2458429505      4.01e-07  
    9   -9670.2458429508      1.73e-07  
   10   -9670.2458429509      5.12e-08  
   11   -9670.2458429509      8.56e-09  Convergence criterion met
 ---------------------------------------
 SCF time:   CPU 35.03s  wall 9.00s 
 SCF   energy in the final basis set =    -9670.2458429509
 Total energy in the final basis set =    -9670.2458429509

 --------------------------------------------------------------
             Orbital Energies (a.u.) and Symmetries
 --------------------------------------------------------------

 Alpha MOs, Restricted
 -- Occupied --                  
******* -482.86 -176.32 -165.72 -165.72 -165.72  -62.51  -56.33
  1 A'    2 A'    3 A'    4 A'    1 A"    5 A'    6 A'    7 A'                 
-56.329 -56.329 -35.813 -31.306 -31.301 -31.300 -24.720 -22.957
  2 A"    8 A'    9 A'   10 A'    3 A"   11 A'   12 A'   13 A'                 
-22.956 -22.955 -22.951 -22.951 -10.306 -10.277  -8.723  -6.556
  4 A"   14 A'   15 A'    5 A"   16 A'   17 A'   18 A'   19 A'                 
 -6.542  -6.541  -6.365  -4.778  -4.763  -4.762  -2.667  -2.663
  6 A"   20 A'   21 A'   22 A'    7 A"   23 A'   24 A'    8 A"                 
 -2.663  -2.651  -2.651  -2.046  -2.040  -2.040  -2.026  -2.026
 25 A'   26 A'    9 A"   27 A'   10 A"   28 A'   29 A'   11 A"                 
 -1.256  -0.913  -0.760  -0.702  -0.603  -0.541  -0.509  -0.493
 30 A'   31 A'   32 A'   33 A'   34 A'   35 A'   36 A'   12 A"                 
 -0.422  -0.406  -0.405  -0.354  -0.289  -0.256  -0.237
 37 A'   13 A"   38 A'   39 A'   14 A"   15 A"   40 A'                         
 -- Virtual --                   
 -0.051  -0.039  -0.021  -0.001   0.023   0.044   0.052   0.054
 16 A"   41 A'   42 A'   43 A'   44 A'   45 A'   17 A"   46 A'                 
  0.067   0.076   0.101   0.110   0.117   0.123   0.132   0.163
 47 A'   18 A"   48 A'   49 A'   19 A"   50 A'   51 A'   52 A'                 
  0.179   0.193   0.202   0.229   0.267   0.275   0.284   0.310
 53 A'   54 A'   55 A'   20 A"   21 A"   56 A'   57 A'   58 A'                 
  0.321   0.354   0.362   0.394   0.413   0.417   0.420   0.422
 59 A'   22 A"   60 A'   61 A'   23 A"   62 A'   24 A"   63 A'                 
  0.451   0.469   0.493   0.503   0.533   0.543   0.587   0.626
 64 A'   65 A'   66 A'   25 A"   67 A'   26 A"   27 A"   68 A'                 
  0.632   0.664   0.665   0.725   0.755   0.779   0.830   0.899
 69 A'   70 A'   28 A"   71 A'   72 A'   73 A'   74 A'   75 A'                 
  0.944   0.982   1.114   1.151   1.305   1.313   1.343   1.351
 76 A'   77 A'   29 A"   30 A"   78 A'   31 A"   32 A"   79 A'                 
  1.412   1.428   1.452   1.465   1.538   1.614   1.692   1.736
 80 A'   81 A'   33 A"   82 A'   83 A'   84 A'   34 A"   85 A'                 
  1.858   1.911   1.912   2.013   2.013   2.092   2.149   2.164
 86 A'   35 A"   87 A'   88 A'   36 A"   89 A'   90 A'   91 A'                 
  2.527   2.601   2.648   2.794   2.856   3.045   3.181   3.651
 92 A'   37 A"   93 A'   38 A"   94 A'   95 A'   96 A'   97 A'                 
  3.758   3.782   3.920   3.955   3.957   3.984   4.005   4.052
 39 A"   98 A'   40 A"   41 A"   99 A'   42 A"  100 A'   43 A"                 
  4.055   4.081   4.121   4.245   4.284   4.364   4.475   4.757
101 A'   44 A"  102 A'  103 A'  104 A'  105 A'  106 A'  107 A'                 
  5.998   6.065   6.143   6.259   6.340   6.594   6.706   7.530
 45 A"  108 A'  109 A'   46 A"  110 A'  111 A'  112 A'   47 A"                 
  7.581   7.663  23.410  23.887  27.909  28.340  28.386  28.417
113 A'  114 A'  115 A'  116 A'  117 A'   48 A"  118 A'  119 A'                 
 28.530  28.552  28.559  28.615  28.712  47.956  66.728 127.884
 49 A"  120 A'   50 A"  121 A'  122 A'  123 A'  124 A'   51 A"                 
127.922 127.968 151.701 289.732 289.784 289.8921020.7661901.867
125 A'  126 A'  127 A'   52 A"  128 A'  129 A'  130 A'  131 A'                 

 Beta MOs, Restricted
 -- Occupied --                  
******* -482.86 -176.32 -165.72 -165.72 -165.72  -62.51  -56.33
  1 A'    2 A'    3 A'    4 A'    1 A"    5 A'    6 A'    7 A'                 
-56.329 -56.329 -35.813 -31.306 -31.301 -31.300 -24.720 -22.957
  2 A"    8 A'    9 A'   10 A'    3 A"   11 A'   12 A'   13 A'                 
-22.956 -22.955 -22.951 -22.951 -10.306 -10.277  -8.723  -6.556
  4 A"   14 A'   15 A'    5 A"   16 A'   17 A'   18 A'   19 A'                 
 -6.542  -6.541  -6.365  -4.778  -4.763  -4.762  -2.667  -2.663
  6 A"   20 A'   21 A'   22 A'    7 A"   23 A'   24 A'    8 A"                 
 -2.663  -2.651  -2.651  -2.046  -2.040  -2.040  -2.026  -2.026
 25 A'   26 A'    9 A"   27 A'   10 A"   28 A'   29 A'   11 A"                 
 -1.256  -0.913  -0.760  -0.702  -0.603  -0.541  -0.509  -0.493
 30 A'   31 A'   32 A'   33 A'   34 A'   35 A'   36 A'   12 A"                 
 -0.422  -0.406  -0.405  -0.354  -0.289  -0.256  -0.237
 37 A'   13 A"   38 A'   39 A'   14 A"   15 A"   40 A'                         
 -- Virtual --                   
 -0.051  -0.039  -0.021  -0.001   0.023   0.044   0.052   0.054
 16 A"   41 A'   42 A'   43 A'   44 A'   45 A'   17 A"   46 A'                 
  0.067   0.076   0.101   0.110   0.117   0.123   0.132   0.163
 47 A'   18 A"   48 A'   49 A'   19 A"   50 A'   51 A'   52 A'                 
  0.179   0.193   0.202   0.229   0.267   0.275   0.284   0.310
 53 A'   54 A'   55 A'   20 A"   21 A"   56 A'   57 A'   58 A'                 
  0.321   0.354   0.362   0.394   0.413   0.417   0.420   0.422
 59 A'   22 A"   60 A'   61 A'   23 A"   62 A'   24 A"   63 A'                 
  0.451   0.469   0.493   0.503   0.533   0.543   0.587   0.626
 64 A'   65 A'   66 A'   25 A"   67 A'   26 A"   27 A"   68 A'                 
  0.632   0.664   0.665   0.725   0.755   0.779   0.830   0.899
 69 A'   70 A'   28 A"   71 A'   72 A'   73 A'   74 A'   75 A'                 
  0.944   0.982   1.114   1.151   1.305   1.313   1.343   1.351
 76 A'   77 A'   29 A"   30 A"   78 A'   31 A"   32 A"   79 A'                 
  1.412   1.428   1.452   1.465   1.538   1.614   1.692   1.736
 80 A'   81 A'   33 A"   82 A'   83 A'   84 A'   34 A"   85 A'                 
  1.858   1.911   1.912   2.013   2.013   2.092   2.149   2.164
 86 A'   35 A"   87 A'   88 A'   36 A"   89 A'   90 A'   91 A'                 
  2.527   2.601   2.648   2.794   2.856   3.045   3.181   3.651
 92 A'   37 A"   93 A'   38 A"   94 A'   95 A'   96 A'   97 A'                 
  3.758   3.782   3.920   3.955   3.957   3.984   4.005   4.052
 39 A"   98 A'   40 A"   41 A"   99 A'   42 A"  100 A'   43 A"                 
  4.055   4.081   4.121   4.245   4.284   4.364   4.475   4.757
101 A'   44 A"  102 A'  103 A'  104 A'  105 A'  106 A'  107 A'                 
  5.998   6.065   6.143   6.259   6.340   6.594   6.706   7.530
 45 A"  108 A'  109 A'   46 A"  110 A'  111 A'  112 A'   47 A"                 
  7.581   7.663  23.410  23.887  27.909  28.340  28.386  28.417
113 A'  114 A'  115 A'  116 A'  117 A'   48 A"  118 A'  119 A'                 
 28.530  28.552  28.559  28.615  28.712  47.956  66.728 127.884
 49 A"  120 A'   50 A"  121 A'  122 A'  123 A'  124 A'   51 A"                 
127.922 127.968 151.701 289.732 289.784 289.8921020.7661901.867
125 A'  126 A'  127 A'   52 A"  128 A'  129 A'  130 A'  131 A'                 
 --------------------------------------------------------------

          Ground-State Mulliken Net Atomic Charges

     Atom                 Charge (a.u.)
  ----------------------------------------
      1 F                    -0.098533
      2 I                     0.104679
      3 H                     0.197559
      4 Br                   -0.087066
      5 C                    -0.205315
      6 C                     0.088676
  ----------------------------------------
  Sum of atomic charges =     0.000000

 -----------------------------------------------------------------
                    Cartesian Multipole Moments
 -----------------------------------------------------------------
    Charge (ESU x 10^10)
                 0.0000
    Dipole Moment (Debye)
         X      -0.4721      Y      -1.1303      Z       0.0000
       Tot       1.2249
    Quadrupole Moments (Debye-Ang)
        XX     -62.1652     XY      -4.9355     YY     -62.3679
        XZ       0.0000     YZ       0.0000     ZZ     -64.2278
    Octopole Moments (Debye-Ang^2)
       XXX     -60.5208    XXY     -14.6459    XYY     -18.5621
       YYY       0.5525    XXZ       0.0000    XYZ       0.0000
       YYZ       0.0000    XZZ     -17.5481    YZZ      -0.1516
       ZZZ       0.0000
    Hexadecapole Moments (Debye-Ang^3)
      XXXX    -650.3378   XXXY     -28.4855   XXYY    -176.6639
      XYYY     -10.7235   YYYY    -595.6522   XXXZ       0.0000
      XXYZ      -0.0000   XYYZ       0.0000   YYYZ       0.0000
      XXZZ    -119.4540   XYZZ       2.7058   YYZZ    -116.9605
      XZZZ       0.0000   YZZZ       0.0000   ZZZZ     -79.9558
 -----------------------------------------------------------------
 Calculating analytic gradient of the SCF energy
 Gradient of SCF Energy
            1           2           3           4           5           6
    1   0.0137787   0.0076701   0.0325437   0.0441178   0.0253419  -0.1234522
    2  -0.0069607  -0.1476176  -0.0290280   0.1377358   0.0257245   0.0201460
    3  -0.0000000   0.0000000  -0.0000000  -0.0000000   0.0000000  -0.0000000
 Max gradient component =       1.476E-01
 RMS gradient           =       5.862E-02
 Gradient time:  CPU 11.27 s  wall 2.92 s
 Geometry Optimization Parameters
   NAtoms,    NIC,     NZ,  NCons,   NDum,   NFix, NCnnct, MaxDiis
        6      32       0       0       0       0       0       0

 Cartesian Hessian Update
 Hessian Updated using BFGS Update


** GEOMETRY OPTIMIZATION IN DELOCALIZED INTERNAL COORDINATES **
   Searching for a Minimum

   Optimization Cycle:   9

                       Coordinates (Angstroms)
     ATOM                X               Y               Z
      1  F         3.1645458004    0.2373199075    0.0000000000
      2  I        -0.2339784942    1.1922166058    0.0000000000
      3  H         2.7422181865   -1.7230950087    0.0000000000
      4  Br       -0.5760514160   -1.4819306480    0.0000000000
      5  C         2.1982551718   -0.7039121051    0.0000000000
      6  C         0.8293703384   -0.4207106586    0.0000000000
   Point Group: cs    Number of degrees of freedom:     9


   Energy is  -9670.245842951

 Hessian Updated using BFGS Update

  9 Hessian modes will be used to form the next step
  Hessian Eigenvalues:
     0.133644    0.159089    0.215251    0.218120    0.250100    0.307027
     0.439737    0.538247    1.111745

 Minimum Search - Taking Simple RFO Step
 Searching for Lamda that Minimizes Along All modes
 Value Taken    Lamda =  -0.07894635
 Calculated Step too Large.  Step scaled by  0.571713
 Step Taken.  Stepsize is  0.300000

                             Maximum     Tolerance    Cnvgd?
         Gradient           0.114891      0.000300      NO
         Displacement       0.229187      0.001200      NO
         Energy change     -0.054044      0.000001      NO


 New Cartesian Coordinates Obtained by Inverse Iteration

 Displacement from previous Coordinates is:  0.292238
 ----------------------------------------------------------------
             Standard Nuclear Orientation (Angstroms)
    I     Atom           X                Y                Z
 ----------------------------------------------------------------
    1      F       3.1216147199     0.2530231538     0.0000000000
    2      I      -0.1738457267     1.2339073013     0.0000000000
    3      H       2.6610612771    -1.6939487038     0.0000000000
    4      Br     -0.5342629989    -1.5501028135     0.0000000000
    5      C       2.1761759708    -0.7093561798     0.0000000000
    6      C       0.8736163447    -0.4336346651     0.0000000000
 ----------------------------------------------------------------
 Molecular Point Group                 Cs    NOp =  2
 Largest Abelian Subgroup              Cs    NOp =  2
 Nuclear Repulsion Energy =   772.6672227696 hartrees
 There are       55 alpha and       55 beta electrons
 Applying Cartesian multipole field
    Component          Value
    ---------          -----
     (2,0,0)        1.00000E-11
     (0,2,0)        2.00000E-11
     (0,0,2)       -3.00000E-11
 Nucleus-field energy     =     0.0000000173 hartrees
 Requested basis set is 6-311++G(d,p)
 There are 66 shells and 183 basis functions
 A cutoff of  1.0D-11 yielded   1792 shell pairs
 There are     14413 function pairs (     16173 Cartesian)
 Smallest overlap matrix eigenvalue = 3.44E-05
 Guess MOs from SCF MO coefficient file

 -----------------------------------------------------------------------
  General SCF calculation program by
  Eric Jon Sundstrom, Paul Horn, Yuezhi Mao, Dmitri Zuev, Alec White,
  David Stuck, Shaama M.S., Shane Yost, Joonho Lee, David Small,
  Daniel Levine, Susi Lehtola, Hugh Burton, Evgeny Epifanovsky
 -----------------------------------------------------------------------
 Exchange:     0.2000 Hartree-Fock + 0.0800 Slater + 0.7200 B88
 Correlation:  0.1900 VWN1RPA + 0.8100 LYP
 Using SG-1 standard quadrature grid
 using 4 threads for integral computing
 -------------------------------------------------------
 OpenMP Integral computing Module                
 Release: version 2.0, May 2017, Q-Chem Inc. Pleasanton 
 -------------------------------------------------------
 -------------------------------------------------------
 OpenMP BLAS3 based DFT computing Module                
 Release: version 1.0, May 2013, Q-Chem Inc. Pittsburgh 
 -------------------------------------------------------
 A restricted SCF calculation will be
 performed using DIIS
 SCF converges when DIIS error is below 1.0e-08
 ---------------------------------------
  Cycle       Energy         DIIS error
 ---------------------------------------
    1   -9670.2765452040      1.05e-03  
    2   -9670.2796714683      5.60e-04  
    3   -9670.2794686309      5.89e-04  
    4   -9670.2808969040      1.03e-04  
    5   -9670.2809287520      4.14e-05  
    6   -9670.2809342216      7.57e-06  
    7   -9670.2809343312      1.15e-06  
    8   -9670.2809343348      3.80e-07  
    9   -9670.2809343350      1.25e-07  
   10   -9670.2809343351      5.12e-08  
   11   -9670.2809343351      7.82e-09  Convergence criterion met
 ---------------------------------------
 SCF time:   CPU 34.86s  wall 10.00s 
 SCF   energy in the final basis set =    -9670.2809343351
 Total energy in the final basis set =    -9670.2809343351

 --------------------------------------------------------------
             Orbital Energies (a.u.) and Symmetries
 --------------------------------------------------------------

 Alpha MOs, Restricted
 -- Occupied --                  
******* -482.86 -176.32 -165.72 -165.72 -165.72  -62.51  -56.33
  1 A'    2 A'    3 A'    4 A'    1 A"    5 A'    6 A'    7 A'                 
-56.327 -56.327 -35.814 -31.307 -31.301 -31.300 -24.717 -22.957
  2 A"    8 A'    9 A'   10 A'    3 A"   11 A'   12 A'   13 A'                 
-22.956 -22.956 -22.952 -22.951 -10.294 -10.274  -8.721  -6.553
  4 A"   14 A'   15 A'    5 A"   16 A'   17 A'   18 A'   19 A'                 
 -6.539  -6.539  -6.365  -4.778  -4.762  -4.762  -2.664  -2.660
  6 A"   20 A'   21 A'   22 A'    7 A"   23 A'   24 A'    8 A"                 
 -2.660  -2.649  -2.649  -2.045  -2.040  -2.039  -2.025  -2.025
 25 A'    9 A"   26 A'   27 A'   10 A"   28 A'   29 A'   11 A"                 
 -1.255  -0.900  -0.772  -0.702  -0.605  -0.550  -0.506  -0.493
 30 A'   31 A'   32 A'   33 A'   34 A'   35 A'   36 A'   12 A"                 
 -0.421  -0.405  -0.399  -0.347  -0.292  -0.262  -0.247
 37 A'   38 A'   13 A"   39 A'   14 A"   15 A"   40 A'                         
 -- Virtual --                   
 -0.044  -0.039  -0.027  -0.000   0.025   0.043   0.053   0.058
 41 A'   16 A"   42 A'   43 A'   44 A'   45 A'   17 A"   46 A'                 
  0.065   0.076   0.100   0.113   0.118   0.125   0.136   0.172
 47 A'   18 A"   48 A'   49 A'   19 A"   50 A'   51 A'   52 A'                 
  0.181   0.196   0.205   0.229   0.265   0.275   0.288   0.318
 53 A'   54 A'   55 A'   20 A"   21 A"   56 A'   57 A'   58 A'                 
  0.324   0.362   0.363   0.406   0.409   0.418   0.421   0.435
 59 A'   22 A"   60 A'   61 A'   62 A'   23 A"   24 A"   63 A'                 
  0.449   0.479   0.493   0.495   0.546   0.547   0.575   0.625
 64 A'   65 A'   66 A'   25 A"   26 A"   67 A'   27 A"   68 A'                 
  0.643   0.663   0.676   0.729   0.747   0.784   0.827   0.904
 69 A'   70 A'   28 A"   71 A'   72 A'   73 A'   74 A'   75 A'                 
  0.953   0.974   1.110   1.153   1.314   1.314   1.344   1.354
 76 A'   77 A'   29 A"   30 A"   31 A"   78 A'   32 A"   79 A'                 
  1.403   1.423   1.457   1.465   1.552   1.630   1.743   1.753
 80 A'   81 A'   33 A"   82 A'   83 A'   84 A'   34 A"   85 A'                 
  1.872   1.933   1.939   2.025   2.034   2.126   2.173   2.224
 86 A'   87 A'   35 A"   88 A'   36 A"   89 A'   90 A'   91 A'                 
  2.582   2.613   2.628   2.810   2.889   3.093   3.226   3.662
 92 A'   37 A"   93 A'   38 A"   94 A'   95 A'   96 A'   97 A'                 
  3.763   3.790   3.931   3.953   3.956   3.985   4.000   4.042
 39 A"   98 A'   40 A"   99 A'   41 A"   42 A"  100 A'   43 A"                 
  4.075   4.078   4.125   4.241   4.263   4.360   4.473   4.774
101 A'   44 A"  102 A'  103 A'  104 A'  105 A'  106 A'  107 A'                 
  5.998   6.060   6.133   6.261   6.340   6.611   6.697   7.533
 45 A"  108 A'  109 A'   46 A"  110 A'  111 A'  112 A'   47 A"                 
  7.582   7.665  23.429  24.135  27.901  28.340  28.383  28.411
113 A'  114 A'  115 A'  116 A'  117 A'   48 A"  118 A'  119 A'                 
 28.528  28.548  28.557  28.608  28.710  47.944  66.732 127.883
 49 A"  120 A'   50 A"  121 A'  122 A'  123 A'  124 A'   51 A"                 
127.918 127.961 151.693 289.734 289.784 289.8921020.7481901.858
125 A'  126 A'  127 A'   52 A"  128 A'  129 A'  130 A'  131 A'                 

 Beta MOs, Restricted
 -- Occupied --                  
******* -482.86 -176.32 -165.72 -165.72 -165.72  -62.51  -56.33
  1 A'    2 A'    3 A'    4 A'    1 A"    5 A'    6 A'    7 A'                 
-56.327 -56.327 -35.814 -31.307 -31.301 -31.300 -24.717 -22.957
  2 A"    8 A'    9 A'   10 A'    3 A"   11 A'   12 A'   13 A'                 
-22.956 -22.956 -22.952 -22.951 -10.294 -10.274  -8.721  -6.553
  4 A"   14 A'   15 A'    5 A"   16 A'   17 A'   18 A'   19 A'                 
 -6.539  -6.539  -6.365  -4.778  -4.762  -4.762  -2.664  -2.660
  6 A"   20 A'   21 A'   22 A'    7 A"   23 A'   24 A'    8 A"                 
 -2.660  -2.649  -2.649  -2.045  -2.040  -2.039  -2.025  -2.025
 25 A'    9 A"   26 A'   27 A'   10 A"   28 A'   29 A'   11 A"                 
 -1.255  -0.900  -0.772  -0.702  -0.605  -0.550  -0.506  -0.493
 30 A'   31 A'   32 A'   33 A'   34 A'   35 A'   36 A'   12 A"                 
 -0.421  -0.405  -0.399  -0.347  -0.292  -0.262  -0.247
 37 A'   38 A'   13 A"   39 A'   14 A"   15 A"   40 A'                         
 -- Virtual --                   
 -0.044  -0.039  -0.027  -0.000   0.025   0.043   0.053   0.058
 41 A'   16 A"   42 A'   43 A'   44 A'   45 A'   17 A"   46 A'                 
  0.065   0.076   0.100   0.113   0.118   0.125   0.136   0.172
 47 A'   18 A"   48 A'   49 A'   19 A"   50 A'   51 A'   52 A'                 
  0.181   0.196   0.205   0.229   0.265   0.275   0.288   0.318
 53 A'   54 A'   55 A'   20 A"   21 A"   56 A'   57 A'   58 A'                 
  0.324   0.362   0.363   0.406   0.409   0.418   0.421   0.435
 59 A'   22 A"   60 A'   61 A'   62 A'   23 A"   24 A"   63 A'                 
  0.449   0.479   0.493   0.495   0.546   0.547   0.575   0.625
 64 A'   65 A'   66 A'   25 A"   26 A"   67 A'   27 A"   68 A'                 
  0.643   0.663   0.676   0.729   0.747   0.784   0.827   0.904
 69 A'   70 A'   28 A"   71 A'   72 A'   73 A'   74 A'   75 A'                 
  0.953   0.974   1.110   1.153   1.314   1.314   1.344   1.354
 76 A'   77 A'   29 A"   30 A"   31 A"   78 A'   32 A"   79 A'                 
  1.403   1.423   1.457   1.465   1.552   1.630   1.743   1.753
 80 A'   81 A'   33 A"   82 A'   83 A'   84 A'   34 A"   85 A'                 
  1.872   1.933   1.939   2.025   2.034   2.126   2.173   2.224
 86 A'   87 A'   35 A"   88 A'   36 A"   89 A'   90 A'   91 A'                 
  2.582   2.613   2.628   2.810   2.889   3.093   3.226   3.662
 92 A'   37 A"   93 A'   38 A"   94 A'   95 A'   96 A'   97 A'                 
  3.763   3.790   3.931   3.953   3.956   3.985   4.000   4.042
 39 A"   98 A'   40 A"   99 A'   41 A"   42 A"  100 A'   43 A"                 
  4.075   4.078   4.125   4.241   4.263   4.360   4.473   4.774
101 A'   44 A"  102 A'  103 A'  104 A'  105 A'  106 A'  107 A'                 
  5.998   6.060   6.133   6.261   6.340   6.611   6.697   7.533
 45 A"  108 A'  109 A'   46 A"  110 A'  111 A'  112 A'   47 A"                 
  7.582   7.665  23.429  24.135  27.901  28.340  28.383  28.411
113 A'  114 A'  115 A'  116 A'  117 A'   48 A"  118 A'  119 A'                 
 28.528  28.548  28.557  28.608  28.710  47.944  66.732 127.883
 49 A"  120 A'   50 A"  121 A'  122 A'  123 A'  124 A'   51 A"                 
127.918 127.961 151.693 289.734 289.784 289.8921020.7481901.858
125 A'  126 A'  127 A'   52 A"  128 A'  129 A'  130 A'  131 A'                 
 --------------------------------------------------------------

          Ground-State Mulliken Net Atomic Charges

     Atom                 Charge (a.u.)
  ----------------------------------------
      1 F                    -0.110527
      2 I                     0.108412
      3 H                     0.196431
      4 Br                   -0.099764
      5 C                    -0.173278
      6 C                     0.078726
  ----------------------------------------
  Sum of atomic charges =     0.000000

 -----------------------------------------------------------------
                    Cartesian Multipole Moments
 -----------------------------------------------------------------
    Charge (ESU x 10^10)
                 0.0000
    Dipole Moment (Debye)
         X      -0.3735      Y      -1.0868      Z      -0.0000
       Tot       1.1492
    Quadrupole Moments (Debye-Ang)
        XX     -62.5039     XY      -4.9611     YY     -61.7145
        XZ      -0.0000     YZ       0.0000     ZZ     -64.1569
    Octopole Moments (Debye-Ang^2)
       XXX     -67.0183    XXY     -14.5960    XYY     -21.1626
       YYY       1.1569    XXZ      -0.0000    XYZ       0.0000
       YYZ      -0.0000    XZZ     -19.2531    YZZ      -0.2070
       ZZZ      -0.0000
    Hexadecapole Moments (Debye-Ang^3)
      XXXX    -633.1450   XXXY     -32.1655   XXYY    -180.6983
      XYYY     -14.4339   YYYY    -628.1000   XXXZ      -0.0000
      XXYZ       0.0000   XYYZ      -0.0000   YYYZ      -0.0000
      XXZZ    -115.1537   XYZZ       0.4834   YYZZ    -123.2995
      XZZZ      -0.0000   YZZZ       0.0000   ZZZZ     -79.8830
 -----------------------------------------------------------------
 Calculating analytic gradient of the SCF energy
 Gradient of SCF Energy
            1           2           3           4           5           6
    1   0.0064913   0.0013036   0.0125154   0.0286292  -0.0091334  -0.0398061
    2  -0.0036527  -0.1047329  -0.0050824   0.0999782   0.0086380   0.0048517
    3   0.0000000  -0.0000000   0.0000000  -0.0000000  -0.0000000   0.0000000
 Max gradient component =       1.047E-01
 RMS gradient           =       3.635E-02
 Gradient time:  CPU 11.35 s  wall 2.94 s
 Geometry Optimization Parameters
   NAtoms,    NIC,     NZ,  NCons,   NDum,   NFix, NCnnct, MaxDiis
        6      32       0       0       0       0       0       0

 Cartesian Hessian Update
 Hessian Updated using BFGS Update


** GEOMETRY OPTIMIZATION IN DELOCALIZED INTERNAL COORDINATES **
   Searching for a Minimum

   Optimization Cycle:  10

                       Coordinates (Angstroms)
     ATOM                X               Y               Z
      1  F         3.1216147199    0.2530231538    0.0000000000
      2  I        -0.1738457267    1.2339073013    0.0000000000
      3  H         2.6610612771   -1.6939487038    0.0000000000
      4  Br       -0.5342629989   -1.5501028135    0.0000000000
      5  C         2.1761759708   -0.7093561798    0.0000000000
      6  C         0.8736163447   -0.4336346651    0.0000000000
   Point Group: cs    Number of degrees of freedom:     9


   Energy is  -9670.280934335

 Hessian Updated using BFGS Update

  9 Hessian modes will be used to form the next step
  Hessian Eigenvalues:
     0.134510    0.145327    0.171930    0.221105    0.250113    0.429209
     0.463481    0.537291    1.111737

 Minimum Search - Taking Simple RFO Step
 Searching for Lamda that Minimizes Along All modes
 Value Taken    Lamda =  -0.04166810
 Calculated Step too Large.  Step scaled by  0.644829
 Step Taken.  Stepsize is  0.300000

                             Maximum     Tolerance    Cnvgd?
         Gradient           0.083561      0.000300      NO
         Displacement       0.273229      0.001200      NO
         Energy change     -0.035091      0.000001      NO


 New Cartesian Coordinates Obtained by Inverse Iteration

 Displacement from previous Coordinates is:  0.220450
 ----------------------------------------------------------------
             Standard Nuclear Orientation (Angstroms)
    I     Atom           X                Y                Z
 ----------------------------------------------------------------
    1      F       3.0982816376     0.2712508990     0.0000000000
    2      I      -0.1363584886     1.2941307773     0.0000000000
    3      H       2.6191873320    -1.6944527539     0.0000000000
    4      Br     -0.5145675513    -1.6242122211     0.0000000000
    5      C       2.1767830360    -0.7126026229     0.0000000000
    6      C       0.8810336211    -0.4342259855     0.0000000000
 ----------------------------------------------------------------
 Molecular Point Group                 Cs    NOp =  2
 Largest Abelian Subgroup              Cs    NOp =  2
 Nuclear Repulsion Energy =   754.8340069671 hartrees
 There are       55 alpha and       55 beta electrons
 Applying Cartesian multipole field
    Component          Value
    ---------          -----
     (2,0,0)        1.00000E-11
     (0,2,0)        2.00000E-11
     (0,0,2)       -3.00000E-11
 Nucleus-field energy     =     0.0000000184 hartrees
 Requested basis set is 6-311++G(d,p)
 There are 66 shells and 183 basis functions
 A cutoff of  1.0D-11 yielded   1788 shell pairs
 There are     14377 function pairs (     16132 Cartesian)
 Smallest overlap matrix eigenvalue = 3.69E-05
 Guess MOs from SCF MO coefficient file

 -----------------------------------------------------------------------
  General SCF calculation program by
  Eric Jon Sundstrom, Paul Horn, Yuezhi Mao, Dmitri Zuev, Alec White,
  David Stuck, Shaama M.S., Shane Yost, Joonho Lee, David Small,
  Daniel Levine, Susi Lehtola, Hugh Burton, Evgeny Epifanovsky
 -----------------------------------------------------------------------
 Exchange:     0.2000 Hartree-Fock + 0.0800 Slater + 0.7200 B88
 Correlation:  0.1900 VWN1RPA + 0.8100 LYP
 Using SG-1 standard quadrature grid
 using 4 threads for integral computing
 -------------------------------------------------------
 OpenMP Integral computing Module                
 Release: version 2.0, May 2017, Q-Chem Inc. Pleasanton 
 -------------------------------------------------------
 -------------------------------------------------------
 OpenMP BLAS3 based DFT computing Module                
 Release: version 1.0, May 2013, Q-Chem Inc. Pittsburgh 
 -------------------------------------------------------
 A restricted SCF calculation will be
 performed using DIIS
 SCF converges when DIIS error is below 1.0e-08
 ---------------------------------------
  Cycle       Energy         DIIS error
 ---------------------------------------
    1   -9670.2999361037      6.82e-04  
    2   -9670.3015950942      4.82e-04  
    3   -9670.3017168498      4.46e-04  
    4   -9670.3025230254      6.56e-05  
    5   -9670.3025364661      1.90e-05  
    6   -9670.3025372548      6.28e-06  
    7   -9670.3025373614      8.38e-07  
    8   -9670.3025373632      3.90e-07  
    9   -9670.3025373638      1.02e-07  
   10   -9670.3025373638      3.02e-08  
   11   -9670.3025373636      3.64e-09  Convergence criterion met
 ---------------------------------------
 SCF time:   CPU 34.61s  wall 9.00s 
 SCF   energy in the final basis set =    -9670.3025373636
 Total energy in the final basis set =    -9670.3025373636

 --------------------------------------------------------------
             Orbital Energies (a.u.) and Symmetries
 --------------------------------------------------------------

 Alpha MOs, Restricted
 -- Occupied --                  
******* -482.86 -176.32 -165.72 -165.72 -165.72  -62.51  -56.33
  1 A'    2 A'    3 A'    4 A'    1 A"    5 A'    6 A'    7 A'                 
-56.326 -56.326 -35.815 -31.308 -31.302 -31.301 -24.718 -22.958
  2 A"    8 A'    9 A'   10 A'    3 A"   11 A'   12 A'   13 A'                 
-22.957 -22.957 -22.952 -22.952 -10.292 -10.276  -8.719  -6.552
  4 A"   14 A'   15 A'    5 A"   16 A'   17 A'   18 A'   19 A'                 
 -6.537  -6.537  -6.365  -4.778  -4.763  -4.762  -2.663  -2.658
  6 A"   20 A'   21 A'   22 A'    7 A"   23 A'   24 A'    8 A"                 
 -2.658  -2.647  -2.647  -2.045  -2.040  -2.039  -2.025  -2.025
 25 A'    9 A"   26 A'   27 A'   10 A"   28 A'   29 A'   11 A"                 
 -1.256  -0.887  -0.773  -0.699  -0.604  -0.555  -0.502  -0.494
 30 A'   31 A'   32 A'   33 A'   34 A'   35 A'   36 A'   12 A"                 
 -0.421  -0.404  -0.390  -0.339  -0.293  -0.262  -0.257
 37 A'   38 A'   13 A"   39 A'   14 A"   15 A"   40 A'                         
 -- Virtual --                   
 -0.051  -0.038  -0.030  -0.000   0.027   0.041   0.053   0.061
 41 A'   16 A"   42 A'   43 A'   44 A'   45 A'   17 A"   46 A'                 
  0.064   0.077   0.099   0.115   0.119   0.124   0.137   0.174
 47 A'   18 A"   48 A'   49 A'   19 A"   50 A'   51 A'   52 A'                 
  0.178   0.198   0.203   0.230   0.262   0.271   0.289   0.318
 53 A'   54 A'   55 A'   20 A"   21 A"   56 A'   57 A'   58 A'                 
  0.323   0.362   0.371   0.401   0.418   0.419   0.422   0.433
 59 A'   60 A'   22 A"   61 A'   62 A'   23 A"   24 A"   63 A'                 
  0.451   0.484   0.490   0.493   0.543   0.553   0.566   0.615
 64 A'   65 A'   66 A'   25 A"   26 A"   67 A'   27 A"   68 A'                 
  0.637   0.662   0.683   0.727   0.735   0.777   0.827   0.902
 69 A'   70 A'   28 A"   71 A'   72 A'   73 A'   74 A'   75 A'                 
  0.945   0.974   1.105   1.149   1.312   1.315   1.346   1.355
 76 A'   77 A'   29 A"   30 A"   31 A"   78 A'   32 A"   79 A'                 
  1.396   1.418   1.453   1.466   1.550   1.632   1.749   1.763
 80 A'   81 A'   33 A"   82 A'   83 A'   84 A'   85 A'   34 A"                 
  1.871   1.921   1.943   2.029   2.034   2.128   2.179   2.247
 86 A'   87 A'   35 A"   88 A'   36 A"   89 A'   90 A'   91 A'                 
  2.569   2.615   2.630   2.809   2.894   3.102   3.224   3.677
 92 A'   37 A"   93 A'   38 A"   94 A'   95 A'   96 A'   97 A'                 
  3.763   3.791   3.940   3.956   3.958   3.984   3.996   4.027
 39 A"   98 A'   40 A"   41 A"   99 A'   42 A"  100 A'   43 A"                 
  4.075   4.080   4.127   4.202   4.256   4.356   4.467   4.776
 44 A"  101 A'  102 A'  103 A'  104 A'  105 A'  106 A'  107 A'                 
  5.997   6.050   6.115   6.260   6.339   6.613   6.683   7.535
 45 A"  108 A'  109 A'   46 A"  110 A'  111 A'  112 A'   47 A"                 
  7.583   7.662  23.440  24.159  27.888  28.339  28.378  28.403
113 A'  114 A'  115 A'  116 A'  117 A'   48 A"  118 A'  119 A'                 
 28.527  28.543  28.555  28.602  28.704  47.926  66.732 127.882
 49 A"  120 A'   50 A"  121 A'  122 A'  123 A'  124 A'   51 A"                 
127.913 127.952 151.680 289.734 289.783 289.8881020.7241901.845
125 A'  126 A'  127 A'   52 A"  128 A'  129 A'  130 A'  131 A'                 

 Beta MOs, Restricted
 -- Occupied --                  
******* -482.86 -176.32 -165.72 -165.72 -165.72  -62.51  -56.33
  1 A'    2 A'    3 A'    4 A'    1 A"    5 A'    6 A'    7 A'                 
-56.326 -56.326 -35.815 -31.308 -31.302 -31.301 -24.718 -22.958
  2 A"    8 A'    9 A'   10 A'    3 A"   11 A'   12 A'   13 A'                 
-22.957 -22.957 -22.952 -22.952 -10.292 -10.276  -8.719  -6.552
  4 A"   14 A'   15 A'    5 A"   16 A'   17 A'   18 A'   19 A'                 
 -6.537  -6.537  -6.365  -4.778  -4.763  -4.762  -2.663  -2.658
  6 A"   20 A'   21 A'   22 A'    7 A"   23 A'   24 A'    8 A"                 
 -2.658  -2.647  -2.647  -2.045  -2.040  -2.039  -2.025  -2.025
 25 A'    9 A"   26 A'   27 A'   10 A"   28 A'   29 A'   11 A"                 
 -1.256  -0.887  -0.773  -0.699  -0.604  -0.555  -0.502  -0.494
 30 A'   31 A'   32 A'   33 A'   34 A'   35 A'   36 A'   12 A"                 
 -0.421  -0.404  -0.390  -0.339  -0.293  -0.262  -0.257
 37 A'   38 A'   13 A"   39 A'   14 A"   15 A"   40 A'                         
 -- Virtual --                   
 -0.051  -0.038  -0.030  -0.000   0.027   0.041   0.053   0.061
 41 A'   16 A"   42 A'   43 A'   44 A'   45 A'   17 A"   46 A'                 
  0.064   0.077   0.099   0.115   0.119   0.124   0.137   0.174
 47 A'   18 A"   48 A'   49 A'   19 A"   50 A'   51 A'   52 A'                 
  0.178   0.198   0.203   0.230   0.262   0.271   0.289   0.318
 53 A'   54 A'   55 A'   20 A"   21 A"   56 A'   57 A'   58 A'                 
  0.323   0.362   0.371   0.401   0.418   0.419   0.422   0.433
 59 A'   60 A'   22 A"   61 A'   62 A'   23 A"   24 A"   63 A'                 
  0.451   0.484   0.490   0.493   0.543   0.553   0.566   0.615
 64 A'   65 A'   66 A'   25 A"   26 A"   67 A'   27 A"   68 A'                 
  0.637   0.662   0.683   0.727   0.735   0.777   0.827   0.902
 69 A'   70 A'   28 A"   71 A'   72 A'   73 A'   74 A'   75 A'                 
  0.945   0.974   1.105   1.149   1.312   1.315   1.346   1.355
 76 A'   77 A'   29 A"   30 A"   31 A"   78 A'   32 A"   79 A'                 
  1.396   1.418   1.453   1.466   1.550   1.632   1.749   1.763
 80 A'   81 A'   33 A"   82 A'   83 A'   84 A'   85 A'   34 A"                 
  1.871   1.921   1.943   2.029   2.034   2.128   2.179   2.247
 86 A'   87 A'   35 A"   88 A'   36 A"   89 A'   90 A'   91 A'                 
  2.569   2.615   2.630   2.809   2.894   3.102   3.224   3.677
 92 A'   37 A"   93 A'   38 A"   94 A'   95 A'   96 A'   97 A'                 
  3.763   3.791   3.940   3.956   3.958   3.984   3.996   4.027
 39 A"   98 A'   40 A"   41 A"   99 A'   42 A"  100 A'   43 A"                 
  4.075   4.080   4.127   4.202   4.256   4.356   4.467   4.776
 44 A"  101 A'  102 A'  103 A'  104 A'  105 A'  106 A'  107 A'                 
  5.997   6.050   6.115   6.260   6.339   6.613   6.683   7.535
 45 A"  108 A'  109 A'   46 A"  110 A'  111 A'  112 A'   47 A"                 
  7.583   7.662  23.440  24.159  27.888  28.339  28.378  28.403
113 A'  114 A'  115 A'  116 A'  117 A'   48 A"  118 A'  119 A'                 
 28.527  28.543  28.555  28.602  28.704  47.926  66.732 127.882
 49 A"  120 A'   50 A"  121 A'  122 A'  123 A'  124 A'   51 A"                 
127.913 127.952 151.680 289.734 289.783 289.8881020.7241901.845
125 A'  126 A'  127 A'   52 A"  128 A'  129 A'  130 A'  131 A'                 
 --------------------------------------------------------------

          Ground-State Mulliken Net Atomic Charges

     Atom                 Charge (a.u.)
  ----------------------------------------
      1 F                    -0.112126
      2 I                     0.118696
      3 H                     0.194973
      4 Br                   -0.108008
      5 C                    -0.136009
      6 C                     0.042474
  ----------------------------------------
  Sum of atomic charges =     0.000000

 -----------------------------------------------------------------
                    Cartesian Multipole Moments
 -----------------------------------------------------------------
    Charge (ESU x 10^10)
                 0.0000
    Dipole Moment (Debye)
         X      -0.2412      Y      -1.0099      Z       0.0000
       Tot       1.0383
    Quadrupole Moments (Debye-Ang)
        XX     -62.6644     XY      -4.9513     YY     -61.0129
        XZ       0.0000     YZ       0.0000     ZZ     -64.2978
    Octopole Moments (Debye-Ang^2)
       XXX     -69.8386    XXY     -15.1415    XYY     -22.7231
       YYY       0.4196    XXZ       0.0000    XYZ      -0.0000
       YYZ      -0.0000    XZZ     -20.4026    YZZ      -0.5257
       ZZZ       0.0000
    Hexadecapole Moments (Debye-Ang^3)
      XXXX    -624.1288   XXXY     -36.3316   XXYY    -187.8909
      XYYY     -17.6862   YYYY    -670.3034   XXXZ       0.0000
      XXYZ       0.0000   XYYZ       0.0000   YYYZ       0.0000
      XXZZ    -113.5678   XYZZ      -1.1414   YYZZ    -131.9134
      XZZZ       0.0000   YZZZ       0.0000   ZZZZ     -80.3572
 -----------------------------------------------------------------
 Calculating analytic gradient of the SCF energy
 Gradient of SCF Energy
            1           2           3           4           5           6
    1   0.0019477  -0.0031576   0.0012408   0.0141464  -0.0024969  -0.0116803
    2   0.0009763  -0.0671231   0.0043789   0.0654159  -0.0059815   0.0023334
    3  -0.0000000  -0.0000000   0.0000000   0.0000000  -0.0000000   0.0000000
 Max gradient component =       6.712E-02
 RMS gradient           =       2.261E-02
 Gradient time:  CPU 11.32 s  wall 2.93 s
 Geometry Optimization Parameters
   NAtoms,    NIC,     NZ,  NCons,   NDum,   NFix, NCnnct, MaxDiis
        6      32       0       0       0       0       0       0

 Cartesian Hessian Update
 Hessian Updated using BFGS Update


** GEOMETRY OPTIMIZATION IN DELOCALIZED INTERNAL COORDINATES **
   Searching for a Minimum

   Optimization Cycle:  11

                       Coordinates (Angstroms)
     ATOM                X               Y               Z
      1  F         3.0982816376    0.2712508990    0.0000000000
      2  I        -0.1363584886    1.2941307773    0.0000000000
      3  H         2.6191873320   -1.6944527539    0.0000000000
      4  Br       -0.5145675513   -1.6242122211    0.0000000000
      5  C         2.1767830360   -0.7126026229    0.0000000000
      6  C         0.8810336211   -0.4342259855    0.0000000000
   Point Group: cs    Number of degrees of freedom:     9


   Energy is  -9670.302537364

 Hessian Updated using BFGS Update

  9 Hessian modes will be used to form the next step
  Hessian Eigenvalues:
     0.096131    0.149520    0.164287    0.222591    0.250120    0.431938
     0.488427    0.533991    1.111753

 Minimum Search - Taking Simple RFO Step
 Searching for Lamda that Minimizes Along All modes
 Value Taken    Lamda =  -0.02647122
 Calculated Step too Large.  Step scaled by  0.650503
 Step Taken.  Stepsize is  0.300000

                             Maximum     Tolerance    Cnvgd?
         Gradient           0.051085      0.000300      NO
         Displacement       0.249868      0.001200      NO
         Energy change     -0.021603      0.000001      NO


 New Cartesian Coordinates Obtained by Inverse Iteration

 Displacement from previous Coordinates is:  0.217132
 ----------------------------------------------------------------
             Standard Nuclear Orientation (Angstroms)
    I     Atom           X                Y                Z
 ----------------------------------------------------------------
    1      F       3.0807494664     0.2813099380     0.0000000000
    2      I      -0.1027395384     1.3581021092     0.0000000000
    3      H       2.5938458484    -1.7090184421     0.0000000000
    4      Br     -0.4888998761    -1.7000537178     0.0000000000
    5      C       2.1645761966    -0.7027919085     0.0000000000
    6      C       0.8768274899    -0.4276598859     0.0000000000
 ----------------------------------------------------------------
 Molecular Point Group                 Cs    NOp =  2
 Largest Abelian Subgroup              Cs    NOp =  2
 Nuclear Repulsion Energy =   738.3198287801 hartrees
 There are       55 alpha and       55 beta electrons
 Applying Cartesian multipole field
    Component          Value
    ---------          -----
     (2,0,0)        1.00000E-11
     (0,2,0)        2.00000E-11
     (0,0,2)       -3.00000E-11
 Nucleus-field energy     =     0.0000000195 hartrees
 Requested basis set is 6-311++G(d,p)
 There are 66 shells and 183 basis functions
 A cutoff of  1.0D-11 yielded   1784 shell pairs
 There are     14331 function pairs (     16072 Cartesian)
 Smallest overlap matrix eigenvalue = 4.02E-05
 Guess MOs from SCF MO coefficient file

 -----------------------------------------------------------------------
  General SCF calculation program by
  Eric Jon Sundstrom, Paul Horn, Yuezhi Mao, Dmitri Zuev, Alec White,
  David Stuck, Shaama M.S., Shane Yost, Joonho Lee, David Small,
  Daniel Levine, Susi Lehtola, Hugh Burton, Evgeny Epifanovsky
 -----------------------------------------------------------------------
 Exchange:     0.2000 Hartree-Fock + 0.0800 Slater + 0.7200 B88
 Correlation:  0.1900 VWN1RPA + 0.8100 LYP
 Using SG-1 standard quadrature grid
 using 4 threads for integral computing
 -------------------------------------------------------
 OpenMP Integral computing Module                
 Release: version 2.0, May 2017, Q-Chem Inc. Pleasanton 
 -------------------------------------------------------
 -------------------------------------------------------
 OpenMP BLAS3 based DFT computing Module                
 Release: version 1.0, May 2013, Q-Chem Inc. Pittsburgh 
 -------------------------------------------------------
 A restricted SCF calculation will be
 performed using DIIS
 SCF converges when DIIS error is below 1.0e-08
 ---------------------------------------
  Cycle       Energy         DIIS error
 ---------------------------------------
    1   -9670.3138640833      6.13e-04  
    2   -9670.3155535697      3.48e-04  
    3   -9670.3154254405      3.91e-04  
    4   -9670.3160410326      6.09e-05  
    5   -9670.3160550467      1.28e-05  
    6   -9670.3160554343      5.66e-06  
    7   -9670.3160555338      8.38e-07  
    8   -9670.3160555362      2.38e-07  
    9   -9670.3160555363      4.26e-08  
   10   -9670.3160555363      2.42e-08  
   11   -9670.3160555364      8.32e-09  Convergence criterion met
 ---------------------------------------
 SCF time:   CPU 34.36s  wall 9.00s 
 SCF   energy in the final basis set =    -9670.3160555364
 Total energy in the final basis set =    -9670.3160555364

 --------------------------------------------------------------
             Orbital Energies (a.u.) and Symmetries
 --------------------------------------------------------------

 Alpha MOs, Restricted
 -- Occupied --                  
******* -482.86 -176.32 -165.72 -165.72 -165.72  -62.51  -56.33
  1 A'    2 A'    3 A'    4 A'    1 A"    5 A'    6 A'    7 A'                 
-56.325 -56.325 -35.816 -31.309 -31.303 -31.303 -24.719 -22.960
  2 A"    8 A'    9 A'   10 A'    3 A"   11 A'   12 A'   13 A'                 
-22.958 -22.958 -22.954 -22.954 -10.292 -10.278  -8.718  -6.551
  4 A"   14 A'   15 A'    5 A"   16 A'   17 A'   18 A'   19 A'                 
 -6.536  -6.536  -6.366  -4.779  -4.763  -4.763  -2.662  -2.657
  6 A"   20 A'   21 A'   22 A'    7 A"   23 A'   24 A'    8 A"                 
 -2.657  -2.646  -2.646  -2.045  -2.040  -2.040  -2.026  -2.026
 25 A'    9 A"   26 A'   27 A'   10 A"   28 A'   29 A'   11 A"                 
 -1.259  -0.877  -0.772  -0.696  -0.603  -0.555  -0.499  -0.496
 30 A'   31 A'   32 A'   33 A'   34 A'   35 A'   36 A'   12 A"                 
 -0.420  -0.402  -0.384  -0.332  -0.295  -0.267  -0.263
 37 A'   38 A'   13 A"   39 A'   14 A"   40 A'   15 A"                         
 -- Virtual --                   
 -0.057  -0.035  -0.035   0.000   0.027   0.039   0.053   0.062
 41 A'   16 A"   42 A'   43 A'   44 A'   45 A'   17 A"   46 A'                 
  0.064   0.077   0.097   0.116   0.118   0.124   0.137   0.170
 47 A'   18 A"   48 A'   49 A'   19 A"   50 A'   51 A'   52 A'                 
  0.177   0.197   0.202   0.230   0.261   0.268   0.289   0.319
 53 A'   54 A'   55 A'   20 A"   21 A"   56 A'   57 A'   58 A'                 
  0.321   0.361   0.378   0.398   0.419   0.424   0.424   0.434
 59 A'   60 A'   22 A"   61 A'   23 A"   62 A'   24 A"   63 A'                 
  0.453   0.485   0.490   0.494   0.538   0.553   0.563   0.599
 64 A'   65 A'   25 A"   66 A'   26 A"   67 A'   27 A"   68 A'                 
  0.630   0.663   0.689   0.716   0.732   0.773   0.831   0.900
 69 A'   70 A'   28 A"   71 A'   72 A'   73 A'   74 A'   75 A'                 
  0.935   0.978   1.099   1.147   1.309   1.316   1.346   1.354
 76 A'   77 A'   29 A"   30 A"   31 A"   78 A'   32 A"   79 A'                 
  1.395   1.412   1.448   1.467   1.547   1.632   1.748   1.768
 80 A'   81 A'   33 A"   82 A'   83 A'   84 A'   85 A'   34 A"                 
  1.866   1.907   1.943   2.026   2.033   2.132   2.183   2.247
 86 A'   87 A'   35 A"   36 A"   88 A'   89 A'   90 A'   91 A'                 
  2.561   2.614   2.615   2.809   2.893   3.108   3.215   3.657
 92 A'   93 A'   37 A"   38 A"   94 A'   95 A'   96 A'   97 A'                 
  3.761   3.788   3.946   3.958   3.967   3.985   3.996   4.014
 39 A"   98 A'   40 A"   41 A"   99 A'   42 A"  100 A'   43 A"                 
  4.073   4.080   4.131   4.165   4.255   4.356   4.457   4.776
 44 A"  101 A'  102 A'  103 A'  104 A'  105 A'  106 A'  107 A'                 
  5.996   6.042   6.100   6.259   6.338   6.609   6.674   7.537
 45 A"  108 A'  109 A'   46 A"  110 A'  111 A'  112 A'   47 A"                 
  7.584   7.660  23.423  24.184  27.873  28.337  28.373  28.395
113 A'  114 A'  115 A'  116 A'  117 A'   48 A"  118 A'  119 A'                 
 28.525  28.538  28.553  28.599  28.701  47.909  66.731 127.880
 49 A"  120 A'   50 A"  121 A'  122 A'  123 A'  124 A'   51 A"                 
127.909 127.944 151.666 289.734 289.782 289.8861020.7021901.830
125 A'  126 A'  127 A'   52 A"  128 A'  129 A'  130 A'  131 A'                 

 Beta MOs, Restricted
 -- Occupied --                  
******* -482.86 -176.32 -165.72 -165.72 -165.72  -62.51  -56.33
  1 A'    2 A'    3 A'    4 A'    1 A"    5 A'    6 A'    7 A'                 
-56.325 -56.325 -35.816 -31.309 -31.303 -31.303 -24.719 -22.960
  2 A"    8 A'    9 A'   10 A'    3 A"   11 A'   12 A'   13 A'                 
-22.958 -22.958 -22.954 -22.954 -10.292 -10.278  -8.718  -6.551
  4 A"   14 A'   15 A'    5 A"   16 A'   17 A'   18 A'   19 A'                 
 -6.536  -6.536  -6.366  -4.779  -4.763  -4.763  -2.662  -2.657
  6 A"   20 A'   21 A'   22 A'    7 A"   23 A'   24 A'    8 A"                 
 -2.657  -2.646  -2.646  -2.045  -2.040  -2.040  -2.026  -2.026
 25 A'    9 A"   26 A'   27 A'   10 A"   28 A'   29 A'   11 A"                 
 -1.259  -0.877  -0.772  -0.696  -0.603  -0.555  -0.499  -0.496
 30 A'   31 A'   32 A'   33 A'   34 A'   35 A'   36 A'   12 A"                 
 -0.420  -0.402  -0.384  -0.332  -0.295  -0.267  -0.263
 37 A'   38 A'   13 A"   39 A'   14 A"   40 A'   15 A"                         
 -- Virtual --                   
 -0.057  -0.035  -0.035   0.000   0.027   0.039   0.053   0.062
 41 A'   16 A"   42 A'   43 A'   44 A'   45 A'   17 A"   46 A'                 
  0.064   0.077   0.097   0.116   0.118   0.124   0.137   0.170
 47 A'   18 A"   48 A'   49 A'   19 A"   50 A'   51 A'   52 A'                 
  0.177   0.197   0.202   0.230   0.261   0.268   0.289   0.319
 53 A'   54 A'   55 A'   20 A"   21 A"   56 A'   57 A'   58 A'                 
  0.321   0.361   0.378   0.398   0.419   0.424   0.424   0.434
 59 A'   60 A'   22 A"   61 A'   23 A"   62 A'   24 A"   63 A'                 
  0.453   0.485   0.490   0.494   0.538   0.553   0.563   0.599
 64 A'   65 A'   25 A"   66 A'   26 A"   67 A'   27 A"   68 A'                 
  0.630   0.663   0.689   0.716   0.732   0.773   0.831   0.900
 69 A'   70 A'   28 A"   71 A'   72 A'   73 A'   74 A'   75 A'                 
  0.935   0.978   1.099   1.147   1.309   1.316   1.346   1.354
 76 A'   77 A'   29 A"   30 A"   31 A"   78 A'   32 A"   79 A'                 
  1.395   1.412   1.448   1.467   1.547   1.632   1.748   1.768
 80 A'   81 A'   33 A"   82 A'   83 A'   84 A'   85 A'   34 A"                 
  1.866   1.907   1.943   2.026   2.033   2.132   2.183   2.247
 86 A'   87 A'   35 A"   36 A"   88 A'   89 A'   90 A'   91 A'                 
  2.561   2.614   2.615   2.809   2.893   3.108   3.215   3.657
 92 A'   93 A'   37 A"   38 A"   94 A'   95 A'   96 A'   97 A'                 
  3.761   3.788   3.946   3.958   3.967   3.985   3.996   4.014
 39 A"   98 A'   40 A"   41 A"   99 A'   42 A"  100 A'   43 A"                 
  4.073   4.080   4.131   4.165   4.255   4.356   4.457   4.776
 44 A"  101 A'  102 A'  103 A'  104 A'  105 A'  106 A'  107 A'                 
  5.996   6.042   6.100   6.259   6.338   6.609   6.674   7.537
 45 A"  108 A'  109 A'   46 A"  110 A'  111 A'  112 A'   47 A"                 
  7.584   7.660  23.423  24.184  27.873  28.337  28.373  28.395
113 A'  114 A'  115 A'  116 A'  117 A'   48 A"  118 A'  119 A'                 
 28.525  28.538  28.553  28.599  28.701  47.909  66.731 127.880
 49 A"  120 A'   50 A"  121 A'  122 A'  123 A'  124 A'   51 A"                 
127.909 127.944 151.666 289.734 289.782 289.8861020.7021901.830
125 A'  126 A'  127 A'   52 A"  128 A'  129 A'  130 A'  131 A'                 
 --------------------------------------------------------------

          Ground-State Mulliken Net Atomic Charges

     Atom                 Charge (a.u.)
  ----------------------------------------
      1 F                    -0.109761
      2 I                     0.126688
      3 H                     0.194202
      4 Br                   -0.113094
      5 C                    -0.108935
      6 C                     0.010898
  ----------------------------------------
  Sum of atomic charges =     0.000000

 -----------------------------------------------------------------
                    Cartesian Multipole Moments
 -----------------------------------------------------------------
    Charge (ESU x 10^10)
                -0.0000
    Dipole Moment (Debye)
         X      -0.1238      Y      -0.9163      Z      -0.0000
       Tot       0.9246
    Quadrupole Moments (Debye-Ang)
        XX     -62.8639     XY      -4.8277     YY     -60.3847
        XZ      -0.0000     YZ       0.0000     ZZ     -64.4395
    Octopole Moments (Debye-Ang^2)
       XXX     -72.5547    XXY     -15.5677    XYY     -24.2387
       YYY      -0.6882    XXZ      -0.0000    XYZ       0.0000
       YYZ      -0.0000    XZZ     -21.5507    YZZ      -0.9489
       ZZZ      -0.0000
    Hexadecapole Moments (Debye-Ang^3)
      XXXX    -614.8500   XXXY     -39.5499   XXYY    -196.1235
      XYYY     -19.8209   YYYY    -715.9132   XXXZ      -0.0000
      XXYZ       0.0000   XYYZ      -0.0000   YYYZ       0.0000
      XXZZ    -112.0196   XYZZ      -2.4167   YYZZ    -141.4039
      XZZZ      -0.0000   YZZZ       0.0000   ZZZZ     -80.7835
 -----------------------------------------------------------------
 Calculating analytic gradient of the SCF energy
 Gradient of SCF Energy
            1           2           3           4           5           6
    1  -0.0008739  -0.0045310   0.0032012   0.0043215  -0.0127433   0.0106256
    2   0.0014484  -0.0404874  -0.0071713   0.0390656   0.0063637   0.0007811
    3   0.0000000  -0.0000000  -0.0000000   0.0000000  -0.0000000   0.0000000
 Max gradient component =       4.049E-02
 RMS gradient           =       1.411E-02
 Gradient time:  CPU 11.11 s  wall 2.88 s
 Geometry Optimization Parameters
   NAtoms,    NIC,     NZ,  NCons,   NDum,   NFix, NCnnct, MaxDiis
        6      32       0       0       0       0       0       0

 Cartesian Hessian Update
 Hessian Updated using BFGS Update


** GEOMETRY OPTIMIZATION IN DELOCALIZED INTERNAL COORDINATES **
   Searching for a Minimum

   Optimization Cycle:  12

                       Coordinates (Angstroms)
     ATOM                X               Y               Z
      1  F         3.0807494664    0.2813099380    0.0000000000
      2  I        -0.1027395384    1.3581021092    0.0000000000
      3  H         2.5938458484   -1.7090184421    0.0000000000
      4  Br       -0.4888998761   -1.7000537178    0.0000000000
      5  C         2.1645761966   -0.7027919085    0.0000000000
      6  C         0.8768274899   -0.4276598859    0.0000000000
   Point Group: cs    Number of degrees of freedom:     9


   Energy is  -9670.316055536

 Hessian Updated using BFGS Update

  9 Hessian modes will be used to form the next step
  Hessian Eigenvalues:
     0.061239    0.163401    0.183773    0.222691    0.250195    0.431772
     0.505190    0.532843    1.112060

 Minimum Search - Taking Simple RFO Step
 Searching for Lamda that Minimizes Along All modes
 Value Taken    Lamda =  -0.01782056
 Calculated Step too Large.  Step scaled by  0.633702
 Step Taken.  Stepsize is  0.300000

                             Maximum     Tolerance    Cnvgd?
         Gradient           0.034181      0.000300      NO
         Displacement       0.271193      0.001200      NO
         Energy change     -0.013518      0.000001      NO


 New Cartesian Coordinates Obtained by Inverse Iteration

 Displacement from previous Coordinates is:  0.212402
 ----------------------------------------------------------------
             Standard Nuclear Orientation (Angstroms)
    I     Atom           X                Y                Z
 ----------------------------------------------------------------
    1      F       3.0868353438     0.2709568201     0.0000000000
    2      I      -0.0740030363     1.4168353520     0.0000000000
    3      H       2.5659016814    -1.6825420083     0.0000000000
    4      Br     -0.4719281967    -1.7770271536     0.0000000000
    5      C       2.1633685649    -0.7028727432     0.0000000000
    6      C       0.8541852297    -0.4254621740     0.0000000000
 ----------------------------------------------------------------
 Molecular Point Group                 Cs    NOp =  2
 Largest Abelian Subgroup              Cs    NOp =  2
 Nuclear Repulsion Energy =   722.1512340925 hartrees
 There are       55 alpha and       55 beta electrons
 Applying Cartesian multipole field
    Component          Value
    ---------          -----
     (2,0,0)        1.00000E-11
     (0,2,0)        2.00000E-11
     (0,0,2)       -3.00000E-11
 Nucleus-field energy     =     0.0000000208 hartrees
 Requested basis set is 6-311++G(d,p)
 There are 66 shells and 183 basis functions
 A cutoff of  1.0D-11 yielded   1774 shell pairs
 There are     14295 function pairs (     16036 Cartesian)
 Smallest overlap matrix eigenvalue = 5.14E-05
 Guess MOs from SCF MO coefficient file

 -----------------------------------------------------------------------
  General SCF calculation program by
  Eric Jon Sundstrom, Paul Horn, Yuezhi Mao, Dmitri Zuev, Alec White,
  David Stuck, Shaama M.S., Shane Yost, Joonho Lee, David Small,
  Daniel Levine, Susi Lehtola, Hugh Burton, Evgeny Epifanovsky
 -----------------------------------------------------------------------
 Exchange:     0.2000 Hartree-Fock + 0.0800 Slater + 0.7200 B88
 Correlation:  0.1900 VWN1RPA + 0.8100 LYP
 Using SG-1 standard quadrature grid
 using 4 threads for integral computing
 -------------------------------------------------------
 OpenMP Integral computing Module                
 Release: version 2.0, May 2017, Q-Chem Inc. Pleasanton 
 -------------------------------------------------------
 -------------------------------------------------------
 OpenMP BLAS3 based DFT computing Module                
 Release: version 1.0, May 2013, Q-Chem Inc. Pittsburgh 
 -------------------------------------------------------
 A restricted SCF calculation will be
 performed using DIIS
 SCF converges when DIIS error is below 1.0e-08
 ---------------------------------------
  Cycle       Energy         DIIS error
 ---------------------------------------
    1   -9670.3214994980      6.39e-04  
    2   -9670.3229756209      4.19e-04  
    3   -9670.3228545706      4.56e-04  
    4   -9670.3237032364      4.98e-05  
    5   -9670.3237118772      1.52e-05  
    6   -9670.3237123628      6.07e-06  
    7   -9670.3237124855      6.67e-07  
    8   -9670.3237124869      2.59e-07  
    9   -9670.3237124871      7.07e-08  
   10   -9670.3237124871      3.14e-08  
   11   -9670.3237124873      6.16e-09  Convergence criterion met
 ---------------------------------------
 SCF time:   CPU 34.06s  wall 9.00s 
 SCF   energy in the final basis set =    -9670.3237124873
 Total energy in the final basis set =    -9670.3237124873

 --------------------------------------------------------------
             Orbital Energies (a.u.) and Symmetries
 --------------------------------------------------------------

 Alpha MOs, Restricted
 -- Occupied --                  
******* -482.86 -176.32 -165.72 -165.72 -165.72  -62.51  -56.33
  1 A'    2 A'    3 A'    4 A'    1 A"    5 A'    6 A'    7 A'                 
-56.326 -56.325 -35.817 -31.311 -31.304 -31.304 -24.721 -22.961
  2 A"    8 A'    9 A'   10 A'    3 A"   11 A'   12 A'   13 A'                 
-22.960 -22.960 -22.955 -22.955 -10.292 -10.282  -8.718  -6.551
  4 A"   14 A'   15 A'    5 A"   16 A'   17 A'   18 A'   19 A'                 
 -6.536  -6.536  -6.367  -4.780  -4.764  -4.764  -2.661  -2.657
  6 A"   20 A'   21 A'   22 A'    7 A"   23 A'   24 A'   25 A'                 
 -2.657  -2.645  -2.645  -2.046  -2.041  -2.041  -2.027  -2.027
  8 A"    9 A"   26 A'   27 A'   10 A"   28 A'   11 A"   29 A'                 
 -1.260  -0.868  -0.769  -0.695  -0.605  -0.559  -0.497  -0.496
 30 A'   31 A'   32 A'   33 A'   34 A'   35 A'   12 A"   36 A'                 
 -0.421  -0.402  -0.378  -0.326  -0.297  -0.274  -0.261
 37 A'   38 A'   13 A"   39 A'   14 A"   40 A'   15 A"                         
 -- Virtual --                   
 -0.064  -0.039  -0.036   0.000   0.028   0.038   0.053   0.063
 41 A'   16 A"   42 A'   43 A'   44 A'   45 A'   17 A"   46 A'                 
  0.065   0.078   0.096   0.117   0.117   0.123   0.138   0.168
 47 A'   18 A"   48 A'   19 A"   49 A'   50 A'   51 A'   52 A'                 
  0.176   0.194   0.203   0.230   0.261   0.264   0.287   0.317
 53 A'   54 A'   55 A'   20 A"   21 A"   56 A'   57 A'   58 A'                 
  0.322   0.362   0.384   0.397   0.418   0.422   0.425   0.437
 59 A'   60 A'   22 A"   61 A'   23 A"   24 A"   62 A'   63 A'                 
  0.454   0.478   0.489   0.502   0.532   0.560   0.562   0.581
 64 A'   65 A'   25 A"   66 A'   26 A"   67 A'   27 A"   68 A'                 
  0.623   0.660   0.692   0.701   0.731   0.773   0.830   0.900
 69 A'   70 A'   28 A"   71 A'   72 A'   73 A'   74 A'   75 A'                 
  0.935   0.974   1.094   1.141   1.305   1.317   1.346   1.352
 76 A'   77 A'   29 A"   30 A"   31 A"   78 A'   32 A"   79 A'                 
  1.394   1.411   1.447   1.474   1.544   1.622   1.750   1.776
 80 A'   81 A'   33 A"   82 A'   83 A'   84 A'   85 A'   34 A"                 
  1.857   1.897   1.945   2.022   2.036   2.117   2.185   2.254
 86 A'   87 A'   35 A"   36 A"   88 A'   89 A'   90 A'   91 A'                 
  2.549   2.614   2.634   2.804   2.899   3.091   3.220   3.693
 92 A'   37 A"   93 A'   38 A"   94 A'   95 A'   96 A'   97 A'                 
  3.760   3.787   3.949   3.959   3.973   3.985   4.002   4.004
 39 A"   98 A'   40 A"   41 A"   99 A'   42 A"  100 A'   43 A"                 
  4.070   4.076   4.114   4.161   4.258   4.356   4.439   4.777
 44 A"  101 A'  102 A'  103 A'  104 A'  105 A'  106 A'  107 A'                 
  5.995   6.038   6.089   6.258   6.337   6.601   6.667   7.537
 45 A"  108 A'  109 A'   46 A"  110 A'  111 A'  112 A'   47 A"                 
  7.582   7.659  23.455  24.107  27.857  28.335  28.370  28.387
113 A'  114 A'  115 A'  116 A'  117 A'   48 A"  118 A'  119 A'                 
 28.523  28.535  28.550  28.597  28.697  47.895  66.730 127.878
 49 A"  120 A'   50 A"  121 A'  122 A'  123 A'  124 A'   51 A"                 
127.906 127.937 151.652 289.732 289.779 289.8841020.6841901.815
125 A'  126 A'  127 A'   52 A"  128 A'  129 A'  130 A'  131 A'                 

 Beta MOs, Restricted
 -- Occupied --                  
******* -482.86 -176.32 -165.72 -165.72 -165.72  -62.51  -56.33
  1 A'    2 A'    3 A'    4 A'    1 A"    5 A'    6 A'    7 A'                 
-56.326 -56.325 -35.817 -31.311 -31.304 -31.304 -24.721 -22.961
  2 A"    8 A'    9 A'   10 A'    3 A"   11 A'   12 A'   13 A'                 
-22.960 -22.960 -22.955 -22.955 -10.292 -10.282  -8.718  -6.551
  4 A"   14 A'   15 A'    5 A"   16 A'   17 A'   18 A'   19 A'                 
 -6.536  -6.536  -6.367  -4.780  -4.764  -4.764  -2.661  -2.657
  6 A"   20 A'   21 A'   22 A'    7 A"   23 A'   24 A'   25 A'                 
 -2.657  -2.645  -2.645  -2.046  -2.041  -2.041  -2.027  -2.027
  8 A"    9 A"   26 A'   27 A'   10 A"   28 A'   11 A"   29 A'                 
 -1.260  -0.868  -0.769  -0.695  -0.605  -0.559  -0.497  -0.496
 30 A'   31 A'   32 A'   33 A'   34 A'   35 A'   12 A"   36 A'                 
 -0.421  -0.402  -0.378  -0.326  -0.297  -0.274  -0.261
 37 A'   38 A'   13 A"   39 A'   14 A"   40 A'   15 A"                         
 -- Virtual --                   
 -0.064  -0.039  -0.036   0.000   0.028   0.038   0.053   0.063
 41 A'   16 A"   42 A'   43 A'   44 A'   45 A'   17 A"   46 A'                 
  0.065   0.078   0.096   0.117   0.117   0.123   0.138   0.168
 47 A'   18 A"   48 A'   19 A"   49 A'   50 A'   51 A'   52 A'                 
  0.176   0.194   0.203   0.230   0.261   0.264   0.287   0.317
 53 A'   54 A'   55 A'   20 A"   21 A"   56 A'   57 A'   58 A'                 
  0.322   0.362   0.384   0.397   0.418   0.422   0.425   0.437
 59 A'   60 A'   22 A"   61 A'   23 A"   24 A"   62 A'   63 A'                 
  0.454   0.478   0.489   0.502   0.532   0.560   0.562   0.581
 64 A'   65 A'   25 A"   66 A'   26 A"   67 A'   27 A"   68 A'                 
  0.623   0.660   0.692   0.701   0.731   0.773   0.830   0.900
 69 A'   70 A'   28 A"   71 A'   72 A'   73 A'   74 A'   75 A'                 
  0.935   0.974   1.094   1.141   1.305   1.317   1.346   1.352
 76 A'   77 A'   29 A"   30 A"   31 A"   78 A'   32 A"   79 A'                 
  1.394   1.411   1.447   1.474   1.544   1.622   1.750   1.776
 80 A'   81 A'   33 A"   82 A'   83 A'   84 A'   85 A'   34 A"                 
  1.857   1.897   1.945   2.022   2.036   2.117   2.185   2.254
 86 A'   87 A'   35 A"   36 A"   88 A'   89 A'   90 A'   91 A'                 
  2.549   2.614   2.634   2.804   2.899   3.091   3.220   3.693
 92 A'   37 A"   93 A'   38 A"   94 A'   95 A'   96 A'   97 A'                 
  3.760   3.787   3.949   3.959   3.973   3.985   4.002   4.004
 39 A"   98 A'   40 A"   41 A"   99 A'   42 A"  100 A'   43 A"                 
  4.070   4.076   4.114   4.161   4.258   4.356   4.439   4.777
 44 A"  101 A'  102 A'  103 A'  104 A'  105 A'  106 A'  107 A'                 
  5.995   6.038   6.089   6.258   6.337   6.601   6.667   7.537
 45 A"  108 A'  109 A'   46 A"  110 A'  111 A'  112 A'   47 A"                 
  7.582   7.659  23.455  24.107  27.857  28.335  28.370  28.387
113 A'  114 A'  115 A'  116 A'  117 A'   48 A"  118 A'  119 A'                 
 28.523  28.535  28.550  28.597  28.697  47.895  66.730 127.878
 49 A"  120 A'   50 A"  121 A'  122 A'  123 A'  124 A'   51 A"                 
127.906 127.937 151.652 289.732 289.779 289.8841020.6841901.815
125 A'  126 A'  127 A'   52 A"  128 A'  129 A'  130 A'  131 A'                 
 --------------------------------------------------------------

          Ground-State Mulliken Net Atomic Charges

     Atom                 Charge (a.u.)
  ----------------------------------------
      1 F                    -0.107585
      2 I                     0.132980
      3 H                     0.194368
      4 Br                   -0.110866
      5 C                    -0.100648
      6 C                    -0.008249
  ----------------------------------------
  Sum of atomic charges =     0.000000

 -----------------------------------------------------------------
                    Cartesian Multipole Moments
 -----------------------------------------------------------------
    Charge (ESU x 10^10)
                 0.0000
    Dipole Moment (Debye)
         X      -0.0542      Y      -0.8169      Z       0.0000
       Tot       0.8187
    Quadrupole Moments (Debye-Ang)
        XX     -63.1233     XY      -4.6022     YY     -59.8221
        XZ      -0.0000     YZ      -0.0000     ZZ     -64.5736
    Octopole Moments (Debye-Ang^2)
       XXX     -74.8931    XXY     -15.5330    XYY     -25.5216
       YYY      -0.8129    XXZ      -0.0000    XYZ       0.0000
       YYZ       0.0000    XZZ     -22.5188    YZZ      -1.1086
       ZZZ      -0.0000
    Hexadecapole Moments (Debye-Ang^3)
      XXXX    -611.8401   XXXY     -42.1183   XXYY    -205.9443
      XYYY     -20.7961   YYYY    -761.1537   XXXZ       0.0000
      XXYZ      -0.0000   XYYZ       0.0000   YYYZ      -0.0000
      XXZZ    -111.3983   XYZZ      -3.6094   YYZZ    -150.8262
      XZZZ      -0.0000   YZZZ      -0.0000   ZZZZ     -81.2170
 -----------------------------------------------------------------
 Calculating analytic gradient of the SCF energy
 Gradient of SCF Energy
            1           2           3           4           5           6
    1   0.0000844  -0.0052127  -0.0069807  -0.0026820   0.0198754  -0.0050845
    2   0.0003795  -0.0211657   0.0154962   0.0188275  -0.0186885   0.0051509
    3  -0.0000000   0.0000000   0.0000000  -0.0000000  -0.0000000  -0.0000000
 Max gradient component =       2.117E-02
 RMS gradient           =       1.033E-02
 Gradient time:  CPU 10.89 s  wall 2.83 s
 Geometry Optimization Parameters
   NAtoms,    NIC,     NZ,  NCons,   NDum,   NFix, NCnnct, MaxDiis
        6      32       0       0       0       0       0       0

 Cartesian Hessian Update
 Hessian Updated using BFGS Update


** GEOMETRY OPTIMIZATION IN DELOCALIZED INTERNAL COORDINATES **
   Searching for a Minimum

   Optimization Cycle:  13

                       Coordinates (Angstroms)
     ATOM                X               Y               Z
      1  F         3.0868353438    0.2709568201    0.0000000000
      2  I        -0.0740030363    1.4168353520    0.0000000000
      3  H         2.5659016814   -1.6825420083    0.0000000000
      4  Br       -0.4719281967   -1.7770271536    0.0000000000
      5  C         2.1633685649   -0.7028727432    0.0000000000
      6  C         0.8541852297   -0.4254621740    0.0000000000
   Point Group: cs    Number of degrees of freedom:     9


   Energy is  -9670.323712487

 Hessian Updated using BFGS Update

  9 Hessian modes will be used to form the next step
  Hessian Eigenvalues:
     0.044643    0.163315    0.222624    0.250136    0.299152    0.434984
     0.509013    0.570362    1.112111

 Minimum Search - Taking Simple RFO Step
 Searching for Lamda that Minimizes Along All modes
 Value Taken    Lamda =  -0.01000619
 Calculated Step too Large.  Step scaled by  0.738051
 Step Taken.  Stepsize is  0.300000

                             Maximum     Tolerance    Cnvgd?
         Gradient           0.020134      0.000300      NO
         Displacement       0.221278      0.001200      NO
         Energy change     -0.007657      0.000001      NO


 New Cartesian Coordinates Obtained by Inverse Iteration

 Displacement from previous Coordinates is:  0.237218
 ----------------------------------------------------------------
             Standard Nuclear Orientation (Angstroms)
    I     Atom           X                Y                Z
 ----------------------------------------------------------------
    1      F       3.0605738676     0.2803732461     0.0000000000
    2      I      -0.0246077089     1.4787041912     0.0000000000
    3      H       2.5484270134    -1.6990256456     0.0000000000
    4      Br     -0.4343741598    -1.8510155517     0.0000000000
    5      C       2.1348912493    -0.6889149216     0.0000000000
    6      C       0.8394493252    -0.4202332255     0.0000000000
 ----------------------------------------------------------------
 Molecular Point Group                 Cs    NOp =  2
 Largest Abelian Subgroup              Cs    NOp =  2
 Nuclear Repulsion Energy =   710.4356850409 hartrees
 There are       55 alpha and       55 beta electrons
 Applying Cartesian multipole field
    Component          Value
    ---------          -----
     (2,0,0)        1.00000E-11
     (0,2,0)        2.00000E-11
     (0,0,2)       -3.00000E-11
 Nucleus-field energy     =     0.0000000220 hartrees
 Requested basis set is 6-311++G(d,p)
 There are 66 shells and 183 basis functions
 A cutoff of  1.0D-11 yielded   1765 shell pairs
 There are     14234 function pairs (     15975 Cartesian)
 Smallest overlap matrix eigenvalue = 5.72E-05
 Guess MOs from SCF MO coefficient file

 -----------------------------------------------------------------------
  General SCF calculation program by
  Eric Jon Sundstrom, Paul Horn, Yuezhi Mao, Dmitri Zuev, Alec White,
  David Stuck, Shaama M.S., Shane Yost, Joonho Lee, David Small,
  Daniel Levine, Susi Lehtola, Hugh Burton, Evgeny Epifanovsky
 -----------------------------------------------------------------------
 Exchange:     0.2000 Hartree-Fock + 0.0800 Slater + 0.7200 B88
 Correlation:  0.1900 VWN1RPA + 0.8100 LYP
 Using SG-1 standard quadrature grid
 using 4 threads for integral computing
 -------------------------------------------------------
 OpenMP Integral computing Module                
 Release: version 2.0, May 2017, Q-Chem Inc. Pleasanton 
 -------------------------------------------------------
 -------------------------------------------------------
 OpenMP BLAS3 based DFT computing Module                
 Release: version 1.0, May 2013, Q-Chem Inc. Pittsburgh 
 -------------------------------------------------------
 A restricted SCF calculation will be
 performed using DIIS
 SCF converges when DIIS error is below 1.0e-08
 ---------------------------------------
  Cycle       Energy         DIIS error
 ---------------------------------------
    1   -9670.3260849294      5.96e-04  
    2   -9670.3279542524      2.14e-04  
    3   -9670.3278175463      2.85e-04  
    4   -9670.3281403106      6.88e-05  
    5   -9670.3281595905      1.03e-05  
    6   -9670.3281599385      4.09e-06  
    7   -9670.3281599942      1.34e-06  
    8   -9670.3281600017      1.75e-07  
    9   -9670.3281600018      5.63e-08  
   10   -9670.3281600018      1.81e-08  
   11   -9670.3281600018      7.87e-09  Convergence criterion met
 ---------------------------------------
 SCF time:   CPU 33.82s  wall 9.00s 
 SCF   energy in the final basis set =    -9670.3281600018
 Total energy in the final basis set =    -9670.3281600018

 --------------------------------------------------------------
             Orbital Energies (a.u.) and Symmetries
 --------------------------------------------------------------

 Alpha MOs, Restricted
 -- Occupied --                  
******* -482.86 -176.32 -165.73 -165.72 -165.72  -62.51  -56.33
  1 A'    2 A'    3 A'    4 A'    1 A"    5 A'    6 A'    7 A'                 
-56.326 -56.326 -35.818 -31.312 -31.306 -31.305 -24.721 -22.962
  2 A"    8 A'    9 A'   10 A'    3 A"   11 A'   12 A'   13 A'                 
-22.961 -22.961 -22.956 -22.956 -10.292 -10.282  -8.718  -6.550
  4 A"   14 A'   15 A'    5 A"   16 A'   17 A'   18 A'   19 A'                 
 -6.536  -6.536  -6.368  -4.781  -4.765  -4.765  -2.661  -2.657
 20 A'    6 A"   21 A'   22 A'    7 A"   23 A'   24 A'   25 A'                 
 -2.657  -2.645  -2.645  -2.047  -2.042  -2.041  -2.028  -2.028
  8 A"    9 A"   26 A'   27 A'   10 A"   28 A'   11 A"   29 A'                 
 -1.262  -0.865  -0.770  -0.691  -0.604  -0.556  -0.498  -0.492
 30 A'   31 A'   32 A'   33 A'   34 A'   35 A'   12 A"   36 A'                 
 -0.420  -0.400  -0.375  -0.322  -0.298  -0.280  -0.262
 37 A'   38 A'   13 A"   39 A'   14 A"   40 A'   15 A"                         
 -- Virtual --                   
 -0.071  -0.039  -0.035   0.000   0.028   0.037   0.053   0.063
 41 A'   42 A'   16 A"   43 A'   44 A'   45 A'   17 A"   46 A'                 
  0.067   0.078   0.094   0.116   0.117   0.123   0.136   0.161
 47 A'   18 A"   48 A'   19 A"   49 A'   50 A'   51 A'   52 A'                 
  0.177   0.188   0.203   0.230   0.260   0.263   0.287   0.320
 53 A'   54 A'   55 A'   20 A"   21 A"   56 A'   57 A'   58 A'                 
  0.321   0.361   0.389   0.398   0.419   0.419   0.423   0.440
 59 A'   60 A'   22 A"   61 A'   23 A"   24 A"   62 A'   63 A'                 
  0.456   0.473   0.486   0.507   0.529   0.557   0.564   0.567
 64 A'   65 A'   25 A"   66 A'   26 A"   67 A'   27 A"   68 A'                 
  0.619   0.657   0.696   0.696   0.734   0.772   0.836   0.898
 69 A'   70 A'   71 A'   28 A"   72 A'   73 A'   74 A'   75 A'                 
  0.934   0.967   1.090   1.141   1.301   1.319   1.347   1.353
 76 A'   77 A'   29 A"   30 A"   31 A"   78 A'   32 A"   79 A'                 
  1.391   1.407   1.445   1.473   1.543   1.620   1.752   1.775
 80 A'   81 A'   33 A"   82 A'   83 A'   84 A'   85 A'   34 A"                 
  1.843   1.897   1.946   2.014   2.036   2.121   2.187   2.245
 86 A'   87 A'   35 A"   36 A"   88 A'   89 A'   90 A'   91 A'                 
  2.551   2.610   2.615   2.805   2.899   3.100   3.211   3.659
 92 A'   93 A'   37 A"   38 A"   94 A'   95 A'   96 A'   97 A'                 
  3.759   3.784   3.950   3.960   3.977   3.986   3.999   4.012
 39 A"   98 A'   40 A"   41 A"   99 A'   42 A"   43 A"  100 A'                 
  4.062   4.069   4.100   4.169   4.266   4.361   4.417   4.776
101 A'   44 A"  102 A'  103 A'  104 A'  105 A'  106 A'  107 A'                 
  5.993   6.037   6.083   6.258   6.338   6.589   6.669   7.537
 45 A"  108 A'  109 A'   46 A"  110 A'  111 A'  112 A'   47 A"                 
  7.579   7.657  23.425  24.155  27.845  28.334  28.369  28.381
113 A'  114 A'  115 A'  116 A'  117 A'   48 A"  118 A'  119 A'                 
 28.522  28.534  28.548  28.596  28.694  47.887  66.729 127.877
 49 A"  120 A'   50 A"  121 A'  122 A'  123 A'  124 A'   51 A"                 
127.904 127.933 151.642 289.731 289.773 289.8821020.6751901.804
125 A'  126 A'  127 A'   52 A"  128 A'  129 A'  130 A'  131 A'                 

 Beta MOs, Restricted
 -- Occupied --                  
******* -482.86 -176.32 -165.73 -165.72 -165.72  -62.51  -56.33
  1 A'    2 A'    3 A'    4 A'    1 A"    5 A'    6 A'    7 A'                 
-56.326 -56.326 -35.818 -31.312 -31.306 -31.305 -24.721 -22.962
  2 A"    8 A'    9 A'   10 A'    3 A"   11 A'   12 A'   13 A'                 
-22.961 -22.961 -22.956 -22.956 -10.292 -10.282  -8.718  -6.550
  4 A"   14 A'   15 A'    5 A"   16 A'   17 A'   18 A'   19 A'                 
 -6.536  -6.536  -6.368  -4.781  -4.765  -4.765  -2.661  -2.657
 20 A'    6 A"   21 A'   22 A'    7 A"   23 A'   24 A'   25 A'                 
 -2.657  -2.645  -2.645  -2.047  -2.042  -2.041  -2.028  -2.028
  8 A"    9 A"   26 A'   27 A'   10 A"   28 A'   11 A"   29 A'                 
 -1.262  -0.865  -0.770  -0.691  -0.604  -0.556  -0.498  -0.492
 30 A'   31 A'   32 A'   33 A'   34 A'   35 A'   12 A"   36 A'                 
 -0.420  -0.400  -0.375  -0.322  -0.298  -0.280  -0.262
 37 A'   38 A'   13 A"   39 A'   14 A"   40 A'   15 A"                         
 -- Virtual --                   
 -0.071  -0.039  -0.035   0.000   0.028   0.037   0.053   0.063
 41 A'   42 A'   16 A"   43 A'   44 A'   45 A'   17 A"   46 A'                 
  0.067   0.078   0.094   0.116   0.117   0.123   0.136   0.161
 47 A'   18 A"   48 A'   19 A"   49 A'   50 A'   51 A'   52 A'                 
  0.177   0.188   0.203   0.230   0.260   0.263   0.287   0.320
 53 A'   54 A'   55 A'   20 A"   21 A"   56 A'   57 A'   58 A'                 
  0.321   0.361   0.389   0.398   0.419   0.419   0.423   0.440
 59 A'   60 A'   22 A"   61 A'   23 A"   24 A"   62 A'   63 A'                 
  0.456   0.473   0.486   0.507   0.529   0.557   0.564   0.567
 64 A'   65 A'   25 A"   66 A'   26 A"   67 A'   27 A"   68 A'                 
  0.619   0.657   0.696   0.696   0.734   0.772   0.836   0.898
 69 A'   70 A'   71 A'   28 A"   72 A'   73 A'   74 A'   75 A'                 
  0.934   0.967   1.090   1.141   1.301   1.319   1.347   1.353
 76 A'   77 A'   29 A"   30 A"   31 A"   78 A'   32 A"   79 A'                 
  1.391   1.407   1.445   1.473   1.543   1.620   1.752   1.775
 80 A'   81 A'   33 A"   82 A'   83 A'   84 A'   85 A'   34 A"                 
  1.843   1.897   1.946   2.014   2.036   2.121   2.187   2.245
 86 A'   87 A'   35 A"   36 A"   88 A'   89 A'   90 A'   91 A'                 
  2.551   2.610   2.615   2.805   2.899   3.100   3.211   3.659
 92 A'   93 A'   37 A"   38 A"   94 A'   95 A'   96 A'   97 A'                 
  3.759   3.784   3.950   3.960   3.977   3.986   3.999   4.012
 39 A"   98 A'   40 A"   41 A"   99 A'   42 A"   43 A"  100 A'                 
  4.062   4.069   4.100   4.169   4.266   4.361   4.417   4.776
101 A'   44 A"  102 A'  103 A'  104 A'  105 A'  106 A'  107 A'                 
  5.993   6.037   6.083   6.258   6.338   6.589   6.669   7.537
 45 A"  108 A'  109 A'   46 A"  110 A'  111 A'  112 A'   47 A"                 
  7.579   7.657  23.425  24.155  27.845  28.334  28.369  28.381
113 A'  114 A'  115 A'  116 A'  117 A'   48 A"  118 A'  119 A'                 
 28.522  28.534  28.548  28.596  28.694  47.887  66.729 127.877
 49 A"  120 A'   50 A"  121 A'  122 A'  123 A'  124 A'   51 A"                 
127.904 127.933 151.642 289.731 289.773 289.8821020.6751901.804
125 A'  126 A'  127 A'   52 A"  128 A'  129 A'  130 A'  131 A'                 
 --------------------------------------------------------------

          Ground-State Mulliken Net Atomic Charges

     Atom                 Charge (a.u.)
  ----------------------------------------
      1 F                    -0.105241
      2 I                     0.133898
      3 H                     0.194203
      4 Br                   -0.113545
      5 C                    -0.098761
      6 C                    -0.010554
  ----------------------------------------
  Sum of atomic charges =     0.000000

 -----------------------------------------------------------------
                    Cartesian Multipole Moments
 -----------------------------------------------------------------
    Charge (ESU x 10^10)
                 0.0000
    Dipole Moment (Debye)
         X       0.0220      Y      -0.7493      Z      -0.0000
       Tot       0.7496
    Quadrupole Moments (Debye-Ang)
        XX     -63.4238     XY      -4.4127     YY     -59.2653
        XZ      -0.0000     YZ       0.0000     ZZ     -64.6497
    Octopole Moments (Debye-Ang^2)
       XXX     -79.4748    XXY     -15.8504    XYY     -27.1592
       YYY      -1.9430    XXZ      -0.0000    XYZ       0.0000
       YYZ      -0.0000    XZZ     -24.2079    YZZ      -1.5671
       ZZZ      -0.0000
    Hexadecapole Moments (Debye-Ang^3)
      XXXX    -598.7005   XXXY     -46.5817   XXYY    -215.0570
      XYYY     -23.4818   YYYY    -808.3172   XXXZ      -0.0000
      XXYZ       0.0000   XYYZ      -0.0000   YYYZ       0.0000
      XXZZ    -109.1235   XYZZ      -5.2578   YYZZ    -160.9755
      XZZZ      -0.0000   YZZZ       0.0000   ZZZZ     -81.4062
 -----------------------------------------------------------------
 Calculating analytic gradient of the SCF energy
 Gradient of SCF Energy
            1           2           3           4           5           6
    1  -0.0011191  -0.0039286   0.0012315  -0.0051359  -0.0051006   0.0140526
    2  -0.0003455  -0.0062093  -0.0059250   0.0028953   0.0066666   0.0029181
    3   0.0000000  -0.0000000  -0.0000000   0.0000000   0.0000000   0.0000000
 Max gradient component =       1.405E-02
 RMS gradient           =       4.733E-03
 Gradient time:  CPU 10.72 s  wall 2.78 s
 Geometry Optimization Parameters
   NAtoms,    NIC,     NZ,  NCons,   NDum,   NFix, NCnnct, MaxDiis
        6      32       0       0       0       0       0       0

 Cartesian Hessian Update
 Hessian Updated using BFGS Update


** GEOMETRY OPTIMIZATION IN DELOCALIZED INTERNAL COORDINATES **
   Searching for a Minimum

   Optimization Cycle:  14

                       Coordinates (Angstroms)
     ATOM                X               Y               Z
      1  F         3.0605738676    0.2803732461    0.0000000000
      2  I        -0.0246077089    1.4787041912    0.0000000000
      3  H         2.5484270134   -1.6990256456    0.0000000000
      4  Br       -0.4343741598   -1.8510155517    0.0000000000
      5  C         2.1348912493   -0.6889149216    0.0000000000
      6  C         0.8394493252   -0.4202332255    0.0000000000
   Point Group: cs    Number of degrees of freedom:     9


   Energy is  -9670.328160002

 Hessian Updated using BFGS Update

  9 Hessian modes will be used to form the next step
  Hessian Eigenvalues:
     0.044228    0.163359    0.222757    0.250376    0.360612    0.435373
     0.525014    0.585840    1.110986

 Minimum Search - Taking Simple RFO Step
 Searching for Lamda that Minimizes Along All modes
 Value Taken    Lamda =  -0.00151486
 Step Taken.  Stepsize is  0.166026

                             Maximum     Tolerance    Cnvgd?
         Gradient           0.007877      0.000300      NO
         Displacement       0.133872      0.001200      NO
         Energy change     -0.004448      0.000001      NO


 New Cartesian Coordinates Obtained by Inverse Iteration

 Displacement from previous Coordinates is:  0.137840
 ----------------------------------------------------------------
             Standard Nuclear Orientation (Angstroms)
    I     Atom           X                Y                Z
 ----------------------------------------------------------------
    1      F       3.0455707531     0.2832968484     0.0000000000
    2      I       0.0137663755     1.5095539486     0.0000000000
    3      H       2.5417891261    -1.6870452856     0.0000000000
    4      Br     -0.4196795929    -1.8926446399     0.0000000000
    5      C       2.1219481992    -0.6889311990     0.0000000000
    6      C       0.8209647258    -0.4243415796     0.0000000000
 ----------------------------------------------------------------
 Molecular Point Group                 Cs    NOp =  2
 Largest Abelian Subgroup              Cs    NOp =  2
 Nuclear Repulsion Energy =   704.7882417183 hartrees
 There are       55 alpha and       55 beta electrons
 Applying Cartesian multipole field
    Component          Value
    ---------          -----
     (2,0,0)        1.00000E-11
     (0,2,0)        2.00000E-11
     (0,0,2)       -3.00000E-11
 Nucleus-field energy     =     0.0000000227 hartrees
 Requested basis set is 6-311++G(d,p)
 There are 66 shells and 183 basis functions
 A cutoff of  1.0D-11 yielded   1760 shell pairs
 There are     14167 function pairs (     15891 Cartesian)
 Smallest overlap matrix eigenvalue = 6.50E-05
 Guess MOs from SCF MO coefficient file

 -----------------------------------------------------------------------
  General SCF calculation program by
  Eric Jon Sundstrom, Paul Horn, Yuezhi Mao, Dmitri Zuev, Alec White,
  David Stuck, Shaama M.S., Shane Yost, Joonho Lee, David Small,
  Daniel Levine, Susi Lehtola, Hugh Burton, Evgeny Epifanovsky
 -----------------------------------------------------------------------
 Exchange:     0.2000 Hartree-Fock + 0.0800 Slater + 0.7200 B88
 Correlation:  0.1900 VWN1RPA + 0.8100 LYP
 Using SG-1 standard quadrature grid
 using 4 threads for integral computing
 -------------------------------------------------------
 OpenMP Integral computing Module                
 Release: version 2.0, May 2017, Q-Chem Inc. Pleasanton 
 -------------------------------------------------------
 -------------------------------------------------------
 OpenMP BLAS3 based DFT computing Module                
 Release: version 1.0, May 2013, Q-Chem Inc. Pittsburgh 
 -------------------------------------------------------
 A restricted SCF calculation will be
 performed using DIIS
 SCF converges when DIIS error is below 1.0e-08
 ---------------------------------------
  Cycle       Energy         DIIS error
 ---------------------------------------
    1   -9670.3284174353      3.15e-04  
    2   -9670.3289700231      1.44e-04  
    3   -9670.3288931630      2.02e-04  
    4   -9670.3290603918      2.84e-05  
    5   -9670.3290637926      6.55e-06  
    6   -9670.3290638995      3.75e-06  
    7   -9670.3290639424      4.02e-07  
    8   -9670.3290639429      1.06e-07  
    9   -9670.3290639430      2.53e-08  
   10   -9670.3290639429      9.78e-09  Convergence criterion met
 ---------------------------------------
 SCF time:   CPU 30.68s  wall 8.00s 
 SCF   energy in the final basis set =    -9670.3290639429
 Total energy in the final basis set =    -9670.3290639429

 --------------------------------------------------------------
             Orbital Energies (a.u.) and Symmetries
 --------------------------------------------------------------

 Alpha MOs, Restricted
 -- Occupied --                  
******* -482.86 -176.32 -165.73 -165.72 -165.72  -62.51  -56.33
  1 A'    2 A'    3 A'    4 A'    1 A"    5 A'    6 A'    7 A'                 
-56.326 -56.326 -35.819 -31.312 -31.306 -31.306 -24.721 -22.963
  8 A'    2 A"    9 A'   10 A'    3 A"   11 A'   12 A'   13 A'                 
-22.961 -22.961 -22.957 -22.957 -10.292 -10.283  -8.719  -6.551
  4 A"   14 A'   15 A'    5 A"   16 A'   17 A'   18 A'   19 A'                 
 -6.536  -6.536  -6.368  -4.781  -4.765  -4.765  -2.662  -2.658
 20 A'    6 A"   21 A'   22 A'    7 A"   23 A'   24 A'   25 A'                 
 -2.657  -2.646  -2.646  -2.047  -2.042  -2.042  -2.028  -2.028
  8 A"    9 A"   26 A'   27 A'   10 A"   28 A'   11 A"   29 A'                 
 -1.261  -0.863  -0.769  -0.690  -0.604  -0.557  -0.497  -0.491
 30 A'   31 A'   32 A'   33 A'   34 A'   35 A'   12 A"   36 A'                 
 -0.420  -0.400  -0.374  -0.321  -0.299  -0.282  -0.262
 37 A'   38 A'   13 A"   39 A'   14 A"   40 A'   15 A"                         
 -- Virtual --                   
 -0.074  -0.038  -0.036   0.000   0.028   0.037   0.053   0.063
 41 A'   42 A'   16 A"   43 A'   44 A'   45 A'   17 A"   46 A'                 
  0.068   0.079   0.093   0.115   0.116   0.123   0.136   0.158
 47 A'   18 A"   48 A'   19 A"   49 A'   50 A'   51 A'   52 A'                 
  0.177   0.187   0.205   0.230   0.259   0.262   0.288   0.320
 53 A'   54 A'   55 A'   20 A"   21 A"   56 A'   57 A'   58 A'                 
  0.322   0.361   0.391   0.398   0.417   0.419   0.423   0.440
 59 A'   60 A'   22 A"   61 A'   23 A"   24 A"   62 A'   63 A'                 
  0.458   0.471   0.486   0.508   0.528   0.552   0.565   0.565
 64 A'   65 A'   25 A"   66 A'   26 A"   67 A'   27 A"   68 A'                 
  0.617   0.653   0.696   0.697   0.735   0.773   0.835   0.897
 69 A'   70 A'   71 A'   28 A"   72 A'   73 A'   74 A'   75 A'                 
  0.935   0.961   1.087   1.140   1.299   1.319   1.349   1.356
 76 A'   77 A'   29 A"   30 A"   31 A"   78 A'   32 A"   79 A'                 
  1.387   1.407   1.447   1.475   1.543   1.614   1.756   1.775
 80 A'   81 A'   33 A"   82 A'   83 A'   84 A'   85 A'   34 A"                 
  1.840   1.897   1.950   2.013   2.034   2.111   2.186   2.245
 86 A'   87 A'   35 A"   36 A"   88 A'   89 A'   90 A'   91 A'                 
  2.555   2.613   2.616   2.803   2.902   3.094   3.211   3.667
 92 A'   93 A'   37 A"   38 A"   94 A'   95 A'   96 A'   97 A'                 
  3.759   3.784   3.950   3.959   3.980   3.985   3.998   4.015
 39 A"   98 A'   40 A"   41 A"   99 A'   42 A"   43 A"  100 A'                 
  4.053   4.068   4.096   4.170   4.269   4.364   4.406   4.777
101 A'   44 A"  102 A'  103 A'  104 A'  105 A'  106 A'  107 A'                 
  5.992   6.036   6.080   6.258   6.338   6.584   6.669   7.536
 45 A"  108 A'  109 A'   46 A"  110 A'  111 A'  112 A'   47 A"                 
  7.575   7.656  23.433  24.139  27.841  28.333  28.367  28.378
113 A'  114 A'  115 A'  116 A'  117 A'   48 A"  118 A'  119 A'                 
 28.522  28.535  28.547  28.594  28.692  47.885  66.730 127.876
 49 A"  120 A'   50 A"  121 A'  122 A'  123 A'  124 A'   51 A"                 
127.903 127.930 151.638 289.730 289.768 289.8801020.6721901.800
125 A'  126 A'  127 A'   52 A"  128 A'  129 A'  130 A'  131 A'                 

 Beta MOs, Restricted
 -- Occupied --                  
******* -482.86 -176.32 -165.73 -165.72 -165.72  -62.51  -56.33
  1 A'    2 A'    3 A'    4 A'    1 A"    5 A'    6 A'    7 A'                 
-56.326 -56.326 -35.819 -31.312 -31.306 -31.306 -24.721 -22.963
  8 A'    2 A"    9 A'   10 A'    3 A"   11 A'   12 A'   13 A'                 
-22.961 -22.961 -22.957 -22.957 -10.292 -10.283  -8.719  -6.551
  4 A"   14 A'   15 A'    5 A"   16 A'   17 A'   18 A'   19 A'                 
 -6.536  -6.536  -6.368  -4.781  -4.765  -4.765  -2.662  -2.658
 20 A'    6 A"   21 A'   22 A'    7 A"   23 A'   24 A'   25 A'                 
 -2.657  -2.646  -2.646  -2.047  -2.042  -2.042  -2.028  -2.028
  8 A"    9 A"   26 A'   27 A'   10 A"   28 A'   11 A"   29 A'                 
 -1.261  -0.863  -0.769  -0.690  -0.604  -0.557  -0.497  -0.491
 30 A'   31 A'   32 A'   33 A'   34 A'   35 A'   12 A"   36 A'                 
 -0.420  -0.400  -0.374  -0.321  -0.299  -0.282  -0.262
 37 A'   38 A'   13 A"   39 A'   14 A"   40 A'   15 A"                         
 -- Virtual --                   
 -0.074  -0.038  -0.036   0.000   0.028   0.037   0.053   0.063
 41 A'   42 A'   16 A"   43 A'   44 A'   45 A'   17 A"   46 A'                 
  0.068   0.079   0.093   0.115   0.116   0.123   0.136   0.158
 47 A'   18 A"   48 A'   19 A"   49 A'   50 A'   51 A'   52 A'                 
  0.177   0.187   0.205   0.230   0.259   0.262   0.288   0.320
 53 A'   54 A'   55 A'   20 A"   21 A"   56 A'   57 A'   58 A'                 
  0.322   0.361   0.391   0.398   0.417   0.419   0.423   0.440
 59 A'   60 A'   22 A"   61 A'   23 A"   24 A"   62 A'   63 A'                 
  0.458   0.471   0.486   0.508   0.528   0.552   0.565   0.565
 64 A'   65 A'   25 A"   66 A'   26 A"   67 A'   27 A"   68 A'                 
  0.617   0.653   0.696   0.697   0.735   0.773   0.835   0.897
 69 A'   70 A'   71 A'   28 A"   72 A'   73 A'   74 A'   75 A'                 
  0.935   0.961   1.087   1.140   1.299   1.319   1.349   1.356
 76 A'   77 A'   29 A"   30 A"   31 A"   78 A'   32 A"   79 A'                 
  1.387   1.407   1.447   1.475   1.543   1.614   1.756   1.775
 80 A'   81 A'   33 A"   82 A'   83 A'   84 A'   85 A'   34 A"                 
  1.840   1.897   1.950   2.013   2.034   2.111   2.186   2.245
 86 A'   87 A'   35 A"   36 A"   88 A'   89 A'   90 A'   91 A'                 
  2.555   2.613   2.616   2.803   2.902   3.094   3.211   3.667
 92 A'   93 A'   37 A"   38 A"   94 A'   95 A'   96 A'   97 A'                 
  3.759   3.784   3.950   3.959   3.980   3.985   3.998   4.015
 39 A"   98 A'   40 A"   41 A"   99 A'   42 A"   43 A"  100 A'                 
  4.053   4.068   4.096   4.170   4.269   4.364   4.406   4.777
101 A'   44 A"  102 A'  103 A'  104 A'  105 A'  106 A'  107 A'                 
  5.992   6.036   6.080   6.258   6.338   6.584   6.669   7.536
 45 A"  108 A'  109 A'   46 A"  110 A'  111 A'  112 A'   47 A"                 
  7.575   7.656  23.433  24.139  27.841  28.333  28.367  28.378
113 A'  114 A'  115 A'  116 A'  117 A'   48 A"  118 A'  119 A'                 
 28.522  28.535  28.547  28.594  28.692  47.885  66.730 127.876
 49 A"  120 A'   50 A"  121 A'  122 A'  123 A'  124 A'   51 A"                 
127.903 127.930 151.638 289.730 289.768 289.8801020.6721901.800
125 A'  126 A'  127 A'   52 A"  128 A'  129 A'  130 A'  131 A'                 
 --------------------------------------------------------------

          Ground-State Mulliken Net Atomic Charges

     Atom                 Charge (a.u.)
  ----------------------------------------
      1 F                    -0.104087
      2 I                     0.133937
      3 H                     0.194360
      4 Br                   -0.111516
      5 C                    -0.102196
      6 C                    -0.010499
  ----------------------------------------
  Sum of atomic charges =     0.000000

 -----------------------------------------------------------------
                    Cartesian Multipole Moments
 -----------------------------------------------------------------
    Charge (ESU x 10^10)
                 0.0000
    Dipole Moment (Debye)
         X       0.0528      Y      -0.7323      Z       0.0000
       Tot       0.7342
    Quadrupole Moments (Debye-Ang)
        XX     -63.5981     XY      -4.2616     YY     -58.9454
        XZ       0.0000     YZ       0.0000     ZZ     -64.6817
    Octopole Moments (Debye-Ang^2)
       XXX     -82.4408    XXY     -15.9631    XYY     -28.0567
       YYY      -2.0209    XXZ       0.0000    XYZ       0.0000
       YYZ       0.0000    XZZ     -25.3173    YZZ      -1.6806
       ZZZ       0.0000
    Hexadecapole Moments (Debye-Ang^3)
      XXXX    -591.5872   XXXY     -51.1157   XXYY    -220.4500
      XYYY     -26.1448   YYYY    -833.4657   XXXZ       0.0000
      XXYZ       0.0000   XYYZ       0.0000   YYYZ       0.0000
      XXZZ    -107.9776   XYZZ      -6.8346   YYZZ    -166.4623
      XZZZ       0.0000   YZZZ       0.0000   ZZZZ     -81.5000
 -----------------------------------------------------------------
 Calculating analytic gradient of the SCF energy
 Gradient of SCF Energy
            1           2           3           4           5           6
    1  -0.0006653  -0.0023244  -0.0003835  -0.0048701   0.0003442   0.0078991
    2  -0.0004475   0.0006906  -0.0004196  -0.0034232   0.0007979   0.0028019
    3   0.0000000  -0.0000000  -0.0000000  -0.0000000  -0.0000000   0.0000000
 Max gradient component =       7.899E-03
 RMS gradient           =       2.509E-03
 Gradient time:  CPU 10.79 s  wall 2.82 s
 Geometry Optimization Parameters
   NAtoms,    NIC,     NZ,  NCons,   NDum,   NFix, NCnnct, MaxDiis
        6      32       0       0       0       0       0       0

 Cartesian Hessian Update
 Hessian Updated using BFGS Update


** GEOMETRY OPTIMIZATION IN DELOCALIZED INTERNAL COORDINATES **
   Searching for a Minimum

   Optimization Cycle:  15

                       Coordinates (Angstroms)
     ATOM                X               Y               Z
      1  F         3.0455707531    0.2832968484    0.0000000000
      2  I         0.0137663755    1.5095539486    0.0000000000
      3  H         2.5417891261   -1.6870452856    0.0000000000
      4  Br       -0.4196795929   -1.8926446399    0.0000000000
      5  C         2.1219481992   -0.6889311990    0.0000000000
      6  C         0.8209647258   -0.4243415796    0.0000000000
   Point Group: cs    Number of degrees of freedom:     9


   Energy is  -9670.329063943

 Hessian Updated using BFGS Update

  9 Hessian modes will be used to form the next step
  Hessian Eigenvalues:
     0.040066    0.162299    0.222654    0.248590    0.360008    0.436079
     0.480743    0.595659    1.101206

 Minimum Search - Taking Simple RFO Step
 Searching for Lamda that Minimizes Along All modes
 Value Taken    Lamda =  -0.00018080
 Step Taken.  Stepsize is  0.043823

                             Maximum     Tolerance    Cnvgd?
         Gradient           0.004738      0.000300      NO
         Displacement       0.031845      0.001200      NO
         Energy change     -0.000904      0.000001      NO


 New Cartesian Coordinates Obtained by Inverse Iteration

 Displacement from previous Coordinates is:  0.046576
 ----------------------------------------------------------------
             Standard Nuclear Orientation (Angstroms)
    I     Atom           X                Y                Z
 ----------------------------------------------------------------
    1      F       3.0376405723     0.2864503979     0.0000000000
    2      I       0.0299425993     1.5157050027     0.0000000000
    3      H       2.5419625459    -1.6836639030     0.0000000000
    4      Br     -0.4143044403    -1.9021390647     0.0000000000
    5      C       2.1158878825    -0.6893025339     0.0000000000
    6      C       0.8132304271    -0.4271618061     0.0000000000
 ----------------------------------------------------------------
 Molecular Point Group                 Cs    NOp =  2
 Largest Abelian Subgroup              Cs    NOp =  2
 Nuclear Repulsion Energy =   704.3306421441 hartrees
 There are       55 alpha and       55 beta electrons
 Applying Cartesian multipole field
    Component          Value
    ---------          -----
     (2,0,0)        1.00000E-11
     (0,2,0)        2.00000E-11
     (0,0,2)       -3.00000E-11
 Nucleus-field energy     =     0.0000000228 hartrees
 Requested basis set is 6-311++G(d,p)
 There are 66 shells and 183 basis functions
 A cutoff of  1.0D-11 yielded   1760 shell pairs
 There are     14167 function pairs (     15891 Cartesian)
 Smallest overlap matrix eigenvalue = 6.74E-05
 Guess MOs from SCF MO coefficient file

 -----------------------------------------------------------------------
  General SCF calculation program by
  Eric Jon Sundstrom, Paul Horn, Yuezhi Mao, Dmitri Zuev, Alec White,
  David Stuck, Shaama M.S., Shane Yost, Joonho Lee, David Small,
  Daniel Levine, Susi Lehtola, Hugh Burton, Evgeny Epifanovsky
 -----------------------------------------------------------------------
 Exchange:     0.2000 Hartree-Fock + 0.0800 Slater + 0.7200 B88
 Correlation:  0.1900 VWN1RPA + 0.8100 LYP
 Using SG-1 standard quadrature grid
 using 4 threads for integral computing
 -------------------------------------------------------
 OpenMP Integral computing Module                
 Release: version 2.0, May 2017, Q-Chem Inc. Pleasanton 
 -------------------------------------------------------
 -------------------------------------------------------
 OpenMP BLAS3 based DFT computing Module                
 Release: version 1.0, May 2013, Q-Chem Inc. Pittsburgh 
 -------------------------------------------------------
 A restricted SCF calculation will be
 performed using DIIS
 SCF converges when DIIS error is below 1.0e-08
 ---------------------------------------
  Cycle       Energy         DIIS error
 ---------------------------------------
    1   -9670.3291107725      1.10e-04  
    2   -9670.3291861704      2.58e-05  
    3   -9670.3291878654      1.87e-05  
    4   -9670.3291895445      7.21e-06  
    5   -9670.3291897360      1.89e-06  
    6   -9670.3291897479      5.75e-07  
    7   -9670.3291897492      2.48e-07  
    8   -9670.3291897494      3.73e-08  
    9   -9670.3291897492      1.76e-08  
   10   -9670.3291897494      3.03e-09  Convergence criterion met
 ---------------------------------------
 SCF time:   CPU 30.65s  wall 8.00s 
 SCF   energy in the final basis set =    -9670.3291897494
 Total energy in the final basis set =    -9670.3291897494

 --------------------------------------------------------------
             Orbital Energies (a.u.) and Symmetries
 --------------------------------------------------------------

 Alpha MOs, Restricted
 -- Occupied --                  
******* -482.86 -176.32 -165.73 -165.72 -165.72  -62.51  -56.33
  1 A'    2 A'    3 A'    4 A'    1 A"    5 A'    6 A'    7 A'                 
-56.327 -56.327 -35.819 -31.312 -31.306 -31.306 -24.720 -22.963
  8 A'    2 A"    9 A'   10 A'    3 A"   11 A'   12 A'   13 A'                 
-22.961 -22.961 -22.957 -22.957 -10.291 -10.283  -8.719  -6.551
  4 A"   14 A'   15 A'    5 A"   16 A'   17 A'   18 A'   19 A'                 
 -6.537  -6.537  -6.368  -4.781  -4.765  -4.765  -2.662  -2.658
 20 A'    6 A"   21 A'   22 A'    7 A"   23 A'   24 A'   25 A'                 
 -2.658  -2.646  -2.646  -2.047  -2.042  -2.042  -2.028  -2.028
  8 A"    9 A"   26 A'   27 A'   10 A"   28 A'   11 A"   29 A'                 
 -1.260  -0.863  -0.769  -0.690  -0.604  -0.556  -0.497  -0.491
 30 A'   31 A'   32 A'   33 A'   34 A'   35 A'   12 A"   36 A'                 
 -0.420  -0.400  -0.374  -0.321  -0.299  -0.282  -0.261
 37 A'   38 A'   13 A"   39 A'   14 A"   40 A'   15 A"                         
 -- Virtual --                   
 -0.074  -0.037  -0.036   0.000   0.028   0.037   0.053   0.063
 41 A'   42 A'   16 A"   43 A'   44 A'   45 A'   17 A"   46 A'                 
  0.068   0.079   0.093   0.115   0.115   0.123   0.136   0.157
 47 A'   18 A"   48 A'   49 A'   19 A"   50 A'   51 A'   52 A'                 
  0.176   0.186   0.205   0.230   0.259   0.261   0.289   0.320
 53 A'   54 A'   55 A'   20 A"   21 A"   56 A'   57 A'   58 A'                 
  0.322   0.361   0.392   0.398   0.417   0.419   0.423   0.440
 59 A'   60 A'   22 A"   61 A'   23 A"   24 A"   62 A'   63 A'                 
  0.459   0.472   0.486   0.508   0.528   0.551   0.565   0.565
 64 A'   65 A'   25 A"   66 A'   26 A"   67 A'   68 A'   27 A"                 
  0.617   0.652   0.697   0.697   0.735   0.774   0.835   0.898
 69 A'   70 A'   71 A'   28 A"   72 A'   73 A'   74 A'   75 A'                 
  0.935   0.959   1.086   1.139   1.299   1.319   1.349   1.358
 76 A'   77 A'   29 A"   30 A"   31 A"   78 A'   32 A"   79 A'                 
  1.386   1.408   1.448   1.476   1.543   1.612   1.758   1.773
 80 A'   81 A'   33 A"   82 A'   83 A'   84 A'   85 A'   34 A"                 
  1.842   1.898   1.951   2.014   2.033   2.108   2.185   2.244
 86 A'   87 A'   35 A"   36 A"   88 A'   89 A'   90 A'   91 A'                 
  2.556   2.614   2.616   2.802   2.903   3.092   3.209   3.669
 92 A'   93 A'   37 A"   38 A"   94 A'   95 A'   96 A'   97 A'                 
  3.760   3.784   3.950   3.958   3.982   3.985   3.998   4.016
 39 A"   98 A'   40 A"   41 A"   99 A'   42 A"   43 A"  100 A'                 
  4.050   4.068   4.095   4.171   4.270   4.365   4.405   4.777
101 A'   44 A"  102 A'  103 A'  104 A'  105 A'  106 A'  107 A'                 
  5.992   6.036   6.080   6.259   6.339   6.583   6.669   7.536
 45 A"  108 A'  109 A'   46 A"  110 A'  111 A'  112 A'   47 A"                 
  7.574   7.656  23.434  24.136  27.841  28.333  28.367  28.378
113 A'  114 A'  115 A'  116 A'  117 A'   48 A"  118 A'  119 A'                 
 28.522  28.535  28.547  28.594  28.692  47.886  66.730 127.876
 49 A"  120 A'   50 A"  121 A'  122 A'  123 A'  124 A'   51 A"                 
127.903 127.930 151.638 289.730 289.767 289.8801020.6731901.800
125 A'  126 A'  127 A'   52 A"  128 A'  129 A'  130 A'  131 A'                 

 Beta MOs, Restricted
 -- Occupied --                  
******* -482.86 -176.32 -165.73 -165.72 -165.72  -62.51  -56.33
  1 A'    2 A'    3 A'    4 A'    1 A"    5 A'    6 A'    7 A'                 
-56.327 -56.327 -35.819 -31.312 -31.306 -31.306 -24.720 -22.963
  8 A'    2 A"    9 A'   10 A'    3 A"   11 A'   12 A'   13 A'                 
-22.961 -22.961 -22.957 -22.957 -10.291 -10.283  -8.719  -6.551
  4 A"   14 A'   15 A'    5 A"   16 A'   17 A'   18 A'   19 A'                 
 -6.537  -6.537  -6.368  -4.781  -4.765  -4.765  -2.662  -2.658
 20 A'    6 A"   21 A'   22 A'    7 A"   23 A'   24 A'   25 A'                 
 -2.658  -2.646  -2.646  -2.047  -2.042  -2.042  -2.028  -2.028
  8 A"    9 A"   26 A'   27 A'   10 A"   28 A'   11 A"   29 A'                 
 -1.260  -0.863  -0.769  -0.690  -0.604  -0.556  -0.497  -0.491
 30 A'   31 A'   32 A'   33 A'   34 A'   35 A'   12 A"   36 A'                 
 -0.420  -0.400  -0.374  -0.321  -0.299  -0.282  -0.261
 37 A'   38 A'   13 A"   39 A'   14 A"   40 A'   15 A"                         
 -- Virtual --                   
 -0.074  -0.037  -0.036   0.000   0.028   0.037   0.053   0.063
 41 A'   42 A'   16 A"   43 A'   44 A'   45 A'   17 A"   46 A'                 
  0.068   0.079   0.093   0.115   0.115   0.123   0.136   0.157
 47 A'   18 A"   48 A'   49 A'   19 A"   50 A'   51 A'   52 A'                 
  0.176   0.186   0.205   0.230   0.259   0.261   0.289   0.320
 53 A'   54 A'   55 A'   20 A"   21 A"   56 A'   57 A'   58 A'                 
  0.322   0.361   0.392   0.398   0.417   0.419   0.423   0.440
 59 A'   60 A'   22 A"   61 A'   23 A"   24 A"   62 A'   63 A'                 
  0.459   0.472   0.486   0.508   0.528   0.551   0.565   0.565
 64 A'   65 A'   25 A"   66 A'   26 A"   67 A'   68 A'   27 A"                 
  0.617   0.652   0.697   0.697   0.735   0.774   0.835   0.898
 69 A'   70 A'   71 A'   28 A"   72 A'   73 A'   74 A'   75 A'                 
  0.935   0.959   1.086   1.139   1.299   1.319   1.349   1.358
 76 A'   77 A'   29 A"   30 A"   31 A"   78 A'   32 A"   79 A'                 
  1.386   1.408   1.448   1.476   1.543   1.612   1.758   1.773
 80 A'   81 A'   33 A"   82 A'   83 A'   84 A'   85 A'   34 A"                 
  1.842   1.898   1.951   2.014   2.033   2.108   2.185   2.244
 86 A'   87 A'   35 A"   36 A"   88 A'   89 A'   90 A'   91 A'                 
  2.556   2.614   2.616   2.802   2.903   3.092   3.209   3.669
 92 A'   93 A'   37 A"   38 A"   94 A'   95 A'   96 A'   97 A'                 
  3.760   3.784   3.950   3.958   3.982   3.985   3.998   4.016
 39 A"   98 A'   40 A"   41 A"   99 A'   42 A"   43 A"  100 A'                 
  4.050   4.068   4.095   4.171   4.270   4.365   4.405   4.777
101 A'   44 A"  102 A'  103 A'  104 A'  105 A'  106 A'  107 A'                 
  5.992   6.036   6.080   6.259   6.339   6.583   6.669   7.536
 45 A"  108 A'  109 A'   46 A"  110 A'  111 A'  112 A'   47 A"                 
  7.574   7.656  23.434  24.136  27.841  28.333  28.367  28.378
113 A'  114 A'  115 A'  116 A'  117 A'   48 A"  118 A'  119 A'                 
 28.522  28.535  28.547  28.594  28.692  47.886  66.730 127.876
 49 A"  120 A'   50 A"  121 A'  122 A'  123 A'  124 A'   51 A"                 
127.903 127.930 151.638 289.730 289.767 289.8801020.6731901.800
125 A'  126 A'  127 A'   52 A"  128 A'  129 A'  130 A'  131 A'                 
 --------------------------------------------------------------

          Ground-State Mulliken Net Atomic Charges

     Atom                 Charge (a.u.)
  ----------------------------------------
      1 F                    -0.104043
      2 I                     0.133852
      3 H                     0.194462
      4 Br                   -0.110081
      5 C                    -0.102460
      6 C                    -0.011730
  ----------------------------------------
  Sum of atomic charges =     0.000000

 -----------------------------------------------------------------
                    Cartesian Multipole Moments
 -----------------------------------------------------------------
    Charge (ESU x 10^10)
                 0.0000
    Dipole Moment (Debye)
         X       0.0540      Y      -0.7427      Z      -0.0000
       Tot       0.7447
    Quadrupole Moments (Debye-Ang)
        XX     -63.6737     XY      -4.2061     YY     -58.8444
        XZ      -0.0000     YZ       0.0000     ZZ     -64.6776
    Octopole Moments (Debye-Ang^2)
       XXX     -83.7305    XXY     -16.0039    XYY     -28.3671
       YYY      -2.0217    XXZ      -0.0000    XYZ       0.0000
       YYZ      -0.0000    XZZ     -25.7718    YZZ      -1.6980
       ZZZ      -0.0000
    Hexadecapole Moments (Debye-Ang^3)
      XXXX    -588.7034   XXXY     -53.0533   XXYY    -221.5583
      XYYY     -27.3295   YYYY    -838.4131   XXXZ      -0.0000
      XXYZ       0.0000   XYYZ      -0.0000   YYYZ       0.0000
      XXZZ    -107.5137   XYZZ      -7.4728   YYZZ    -167.6360
      XZZZ       0.0000   YZZZ       0.0000   ZZZZ     -81.4863
 -----------------------------------------------------------------
 Calculating analytic gradient of the SCF energy
 Gradient of SCF Energy
            1           2           3           4           5           6
    1  -0.0001828  -0.0011768  -0.0003006  -0.0035327   0.0005474   0.0046455
    2   0.0000106   0.0014809   0.0002969  -0.0037105  -0.0003934   0.0023155
    3  -0.0000000  -0.0000000   0.0000000  -0.0000000  -0.0000000   0.0000000
 Max gradient component =       4.646E-03
 RMS gradient           =       1.786E-03
 Gradient time:  CPU 10.70 s  wall 2.79 s
 Geometry Optimization Parameters
   NAtoms,    NIC,     NZ,  NCons,   NDum,   NFix, NCnnct, MaxDiis
        6      32       0       0       0       0       0       0

 Cartesian Hessian Update
 Hessian Updated using BFGS Update


** GEOMETRY OPTIMIZATION IN DELOCALIZED INTERNAL COORDINATES **
   Searching for a Minimum

   Optimization Cycle:  16

                       Coordinates (Angstroms)
     ATOM                X               Y               Z
      1  F         3.0376405723    0.2864503979    0.0000000000
      2  I         0.0299425993    1.5157050027    0.0000000000
      3  H         2.5419625459   -1.6836639030    0.0000000000
      4  Br       -0.4143044403   -1.9021390647    0.0000000000
      5  C         2.1158878825   -0.6893025339    0.0000000000
      6  C         0.8132304271   -0.4271618061    0.0000000000
   Point Group: cs    Number of degrees of freedom:     9


   Energy is  -9670.329189749

 Hessian Updated using BFGS Update

  9 Hessian modes will be used to form the next step
  Hessian Eigenvalues:
     0.047175    0.155979    0.219431    0.227112    0.290108    0.369226
     0.439136    0.592327    1.065442

 Minimum Search - Taking Simple RFO Step
 Searching for Lamda that Minimizes Along All modes
 Value Taken    Lamda =  -0.00010430
 Step Taken.  Stepsize is  0.024009

                             Maximum     Tolerance    Cnvgd?
         Gradient           0.002570      0.000300      NO
         Displacement       0.017963      0.001200      NO
         Energy change     -0.000126      0.000001      NO


 New Cartesian Coordinates Obtained by Inverse Iteration

 Displacement from previous Coordinates is:  0.029166
 ----------------------------------------------------------------
             Standard Nuclear Orientation (Angstroms)
    I     Atom           X                Y                Z
 ----------------------------------------------------------------
    1      F       3.0319116671     0.2885106552     0.0000000000
    2      I       0.0405177682     1.5158651941     0.0000000000
    3      H       2.5425229935    -1.6816230189     0.0000000000
    4      Br     -0.4094618004    -1.9038844894     0.0000000000
    5      C       2.1112820715    -0.6895400864     0.0000000000
    6      C       0.8075868868    -0.4294401617     0.0000000000
 ----------------------------------------------------------------
 Molecular Point Group                 Cs    NOp =  2
 Largest Abelian Subgroup              Cs    NOp =  2
 Nuclear Repulsion Energy =   705.2115860611 hartrees
 There are       55 alpha and       55 beta electrons
 Applying Cartesian multipole field
    Component          Value
    ---------          -----
     (2,0,0)        1.00000E-11
     (0,2,0)        2.00000E-11
     (0,0,2)       -3.00000E-11
 Nucleus-field energy     =     0.0000000228 hartrees
 Requested basis set is 6-311++G(d,p)
 There are 66 shells and 183 basis functions
 A cutoff of  1.0D-11 yielded   1760 shell pairs
 There are     14167 function pairs (     15891 Cartesian)
 Smallest overlap matrix eigenvalue = 6.87E-05
 Guess MOs from SCF MO coefficient file

 -----------------------------------------------------------------------
  General SCF calculation program by
  Eric Jon Sundstrom, Paul Horn, Yuezhi Mao, Dmitri Zuev, Alec White,
  David Stuck, Shaama M.S., Shane Yost, Joonho Lee, David Small,
  Daniel Levine, Susi Lehtola, Hugh Burton, Evgeny Epifanovsky
 -----------------------------------------------------------------------
 Exchange:     0.2000 Hartree-Fock + 0.0800 Slater + 0.7200 B88
 Correlation:  0.1900 VWN1RPA + 0.8100 LYP
 Using SG-1 standard quadrature grid
 using 4 threads for integral computing
 -------------------------------------------------------
 OpenMP Integral computing Module                
 Release: version 2.0, May 2017, Q-Chem Inc. Pleasanton 
 -------------------------------------------------------
 -------------------------------------------------------
 OpenMP BLAS3 based DFT computing Module                
 Release: version 1.0, May 2013, Q-Chem Inc. Pittsburgh 
 -------------------------------------------------------
 A restricted SCF calculation will be
 performed using DIIS
 SCF converges when DIIS error is below 1.0e-08
 ---------------------------------------
  Cycle       Energy         DIIS error
 ---------------------------------------
    1   -9670.3292166705      8.19e-05  
    2   -9670.3292498214      3.99e-05  
    3   -9670.3292444496      5.39e-05  
    4   -9670.3292565080      7.42e-06  
    5   -9670.3292567344      2.80e-06  
    6   -9670.3292567583      7.79e-07  
    7   -9670.3292567603      9.59e-08  
    8   -9670.3292567604      1.89e-08  
    9   -9670.3292567603      9.13e-09  Convergence criterion met
 ---------------------------------------
 SCF time:   CPU 27.62s  wall 8.00s 
 SCF   energy in the final basis set =    -9670.3292567603
 Total energy in the final basis set =    -9670.3292567603

 --------------------------------------------------------------
             Orbital Energies (a.u.) and Symmetries
 --------------------------------------------------------------

 Alpha MOs, Restricted
 -- Occupied --                  
******* -482.86 -176.32 -165.73 -165.72 -165.72  -62.51  -56.33
  1 A'    2 A'    3 A'    4 A'    1 A"    5 A'    6 A'    7 A'                 
-56.327 -56.327 -35.819 -31.312 -31.306 -31.305 -24.720 -22.963
  8 A'    2 A"    9 A'   10 A'    3 A"   11 A'   12 A'   13 A'                 
-22.961 -22.961 -22.956 -22.956 -10.291 -10.282  -8.719  -6.552
  4 A"   14 A'   15 A'    5 A"   16 A'   17 A'   18 A'   19 A'                 
 -6.537  -6.537  -6.368  -4.781  -4.765  -4.765  -2.662  -2.658
 20 A'    6 A"   21 A'   22 A'    7 A"   23 A'   24 A'   25 A'                 
 -2.658  -2.647  -2.647  -2.047  -2.042  -2.041  -2.028  -2.028
  8 A"    9 A"   26 A'   27 A'   10 A"   28 A'   11 A"   29 A'                 
 -1.260  -0.865  -0.769  -0.690  -0.603  -0.556  -0.496  -0.491
 30 A'   31 A'   32 A'   33 A'   34 A'   35 A'   12 A"   36 A'                 
 -0.420  -0.401  -0.375  -0.321  -0.300  -0.283  -0.261
 37 A'   38 A'   13 A"   39 A'   14 A"   40 A'   15 A"                         
 -- Virtual --                   
 -0.073  -0.036  -0.035   0.000   0.028   0.037   0.053   0.063
 41 A'   16 A"   42 A'   43 A'   44 A'   45 A'   17 A"   46 A'                 
  0.068   0.079   0.093   0.115   0.115   0.123   0.136   0.157
 47 A'   18 A"   48 A'   49 A'   19 A"   50 A'   51 A'   52 A'                 
  0.176   0.186   0.206   0.230   0.259   0.260   0.289   0.319
 53 A'   54 A'   55 A'   20 A"   21 A"   56 A'   57 A'   58 A'                 
  0.323   0.361   0.392   0.398   0.417   0.419   0.423   0.440
 59 A'   60 A'   22 A"   61 A'   23 A"   24 A"   62 A'   63 A'                 
  0.460   0.473   0.487   0.508   0.527   0.552   0.565   0.565
 64 A'   65 A'   25 A"   66 A'   26 A"   67 A'   68 A'   27 A"                 
  0.617   0.652   0.698   0.699   0.737   0.774   0.835   0.900
 69 A'   70 A'   28 A"   71 A'   72 A'   73 A'   74 A'   75 A'                 
  0.935   0.960   1.087   1.140   1.300   1.319   1.350   1.360
 76 A'   77 A'   29 A"   30 A"   31 A"   78 A'   32 A"   79 A'                 
  1.386   1.409   1.449   1.477   1.543   1.611   1.759   1.772
 80 A'   81 A'   33 A"   82 A'   83 A'   84 A'   85 A'   34 A"                 
  1.845   1.899   1.951   2.014   2.033   2.106   2.184   2.243
 86 A'   87 A'   35 A"   36 A"   88 A'   89 A'   90 A'   91 A'                 
  2.558   2.615   2.616   2.802   2.905   3.092   3.209   3.670
 92 A'   93 A'   37 A"   38 A"   94 A'   95 A'   96 A'   97 A'                 
  3.760   3.784   3.950   3.958   3.983   3.984   3.998   4.016
 39 A"   98 A'   40 A"   41 A"   99 A'   42 A"   43 A"  100 A'                 
  4.050   4.069   4.095   4.172   4.271   4.366   4.406   4.777
101 A'   44 A"  102 A'  103 A'  104 A'  105 A'  106 A'  107 A'                 
  5.993   6.036   6.081   6.259   6.339   6.584   6.670   7.535
 45 A"  108 A'  109 A'   46 A"  110 A'  111 A'  112 A'   47 A"                 
  7.573   7.656  23.434  24.134  27.842  28.334  28.368  28.379
113 A'  114 A'  115 A'  116 A'  117 A'   48 A"  118 A'  119 A'                 
 28.522  28.536  28.548  28.594  28.692  47.888  66.730 127.876
 49 A"  120 A'   50 A"  121 A'  122 A'  123 A'  124 A'   51 A"                 
127.903 127.931 151.639 289.730 289.767 289.8801020.6761901.802
125 A'  126 A'  127 A'   52 A"  128 A'  129 A'  130 A'  131 A'                 

 Beta MOs, Restricted
 -- Occupied --                  
******* -482.86 -176.32 -165.73 -165.72 -165.72  -62.51  -56.33
  1 A'    2 A'    3 A'    4 A'    1 A"    5 A'    6 A'    7 A'                 
-56.327 -56.327 -35.819 -31.312 -31.306 -31.305 -24.720 -22.963
  8 A'    2 A"    9 A'   10 A'    3 A"   11 A'   12 A'   13 A'                 
-22.961 -22.961 -22.956 -22.956 -10.291 -10.282  -8.719  -6.552
  4 A"   14 A'   15 A'    5 A"   16 A'   17 A'   18 A'   19 A'                 
 -6.537  -6.537  -6.368  -4.781  -4.765  -4.765  -2.662  -2.658
 20 A'    6 A"   21 A'   22 A'    7 A"   23 A'   24 A'   25 A'                 
 -2.658  -2.647  -2.647  -2.047  -2.042  -2.041  -2.028  -2.028
  8 A"    9 A"   26 A'   27 A'   10 A"   28 A'   11 A"   29 A'                 
 -1.260  -0.865  -0.769  -0.690  -0.603  -0.556  -0.496  -0.491
 30 A'   31 A'   32 A'   33 A'   34 A'   35 A'   12 A"   36 A'                 
 -0.420  -0.401  -0.375  -0.321  -0.300  -0.283  -0.261
 37 A'   38 A'   13 A"   39 A'   14 A"   40 A'   15 A"                         
 -- Virtual --                   
 -0.073  -0.036  -0.035   0.000   0.028   0.037   0.053   0.063
 41 A'   16 A"   42 A'   43 A'   44 A'   45 A'   17 A"   46 A'                 
  0.068   0.079   0.093   0.115   0.115   0.123   0.136   0.157
 47 A'   18 A"   48 A'   49 A'   19 A"   50 A'   51 A'   52 A'                 
  0.176   0.186   0.206   0.230   0.259   0.260   0.289   0.319
 53 A'   54 A'   55 A'   20 A"   21 A"   56 A'   57 A'   58 A'                 
  0.323   0.361   0.392   0.398   0.417   0.419   0.423   0.440
 59 A'   60 A'   22 A"   61 A'   23 A"   24 A"   62 A'   63 A'                 
  0.460   0.473   0.487   0.508   0.527   0.552   0.565   0.565
 64 A'   65 A'   25 A"   66 A'   26 A"   67 A'   68 A'   27 A"                 
  0.617   0.652   0.698   0.699   0.737   0.774   0.835   0.900
 69 A'   70 A'   28 A"   71 A'   72 A'   73 A'   74 A'   75 A'                 
  0.935   0.960   1.087   1.140   1.300   1.319   1.350   1.360
 76 A'   77 A'   29 A"   30 A"   31 A"   78 A'   32 A"   79 A'                 
  1.386   1.409   1.449   1.477   1.543   1.611   1.759   1.772
 80 A'   81 A'   33 A"   82 A'   83 A'   84 A'   85 A'   34 A"                 
  1.845   1.899   1.951   2.014   2.033   2.106   2.184   2.243
 86 A'   87 A'   35 A"   36 A"   88 A'   89 A'   90 A'   91 A'                 
  2.558   2.615   2.616   2.802   2.905   3.092   3.209   3.670
 92 A'   93 A'   37 A"   38 A"   94 A'   95 A'   96 A'   97 A'                 
  3.760   3.784   3.950   3.958   3.983   3.984   3.998   4.016
 39 A"   98 A'   40 A"   41 A"   99 A'   42 A"   43 A"  100 A'                 
  4.050   4.069   4.095   4.172   4.271   4.366   4.406   4.777
101 A'   44 A"  102 A'  103 A'  104 A'  105 A'  106 A'  107 A'                 
  5.993   6.036   6.081   6.259   6.339   6.584   6.670   7.535
 45 A"  108 A'  109 A'   46 A"  110 A'  111 A'  112 A'   47 A"                 
  7.573   7.656  23.434  24.134  27.842  28.334  28.368  28.379
113 A'  114 A'  115 A'  116 A'  117 A'   48 A"  118 A'  119 A'                 
 28.522  28.536  28.548  28.594  28.692  47.888  66.730 127.876
 49 A"  120 A'   50 A"  121 A'  122 A'  123 A'  124 A'   51 A"                 
127.903 127.931 151.639 289.730 289.767 289.8801020.6761901.802
125 A'  126 A'  127 A'   52 A"  128 A'  129 A'  130 A'  131 A'                 
 --------------------------------------------------------------

          Ground-State Mulliken Net Atomic Charges

     Atom                 Charge (a.u.)
  ----------------------------------------
      1 F                    -0.104055
      2 I                     0.133724
      3 H                     0.194465
      4 Br                   -0.108542
      5 C                    -0.101713
      6 C                    -0.013880
  ----------------------------------------
  Sum of atomic charges =     0.000000

 -----------------------------------------------------------------
                    Cartesian Multipole Moments
 -----------------------------------------------------------------
    Charge (ESU x 10^10)
                 0.0000
    Dipole Moment (Debye)
         X       0.0480      Y      -0.7587      Z       0.0000
       Tot       0.7602
    Quadrupole Moments (Debye-Ang)
        XX     -63.7311     XY      -4.1655     YY     -58.7929
        XZ       0.0000     YZ      -0.0000     ZZ     -64.6614
    Octopole Moments (Debye-Ang^2)
       XXX     -84.6724    XXY     -15.9902    XYY     -28.5694
       YYY      -2.0112    XXZ       0.0000    XYZ      -0.0000
       YYZ      -0.0000    XZZ     -26.0856    YZZ      -1.6932
       ZZZ      -0.0000
    Hexadecapole Moments (Debye-Ang^3)
      XXXX    -586.6640   XXXY     -54.0395   XXYY    -221.6280
      XYYY     -27.8985   YYYY    -838.2692   XXXZ       0.0000
      XXYZ      -0.0000   XYYZ       0.0000   YYYZ      -0.0000
      XXZZ    -107.1693   XYZZ      -7.8007   YYZZ    -167.7317
      XZZZ       0.0000   YZZZ      -0.0000   ZZZZ     -81.4408
 -----------------------------------------------------------------
 Calculating analytic gradient of the SCF energy
 Gradient of SCF Energy
            1           2           3           4           5           6
    1   0.0001655  -0.0000732  -0.0000095  -0.0015443   0.0000703   0.0013911
    2   0.0002613   0.0007294   0.0004074  -0.0023072  -0.0007074   0.0016165
    3  -0.0000000   0.0000000   0.0000000   0.0000000   0.0000000  -0.0000000
 Max gradient component =       2.307E-03
 RMS gradient           =       8.680E-04
 Gradient time:  CPU 10.70 s  wall 2.78 s
 Geometry Optimization Parameters
   NAtoms,    NIC,     NZ,  NCons,   NDum,   NFix, NCnnct, MaxDiis
        6      32       0       0       0       0       0       0

 Cartesian Hessian Update
 Hessian Updated using BFGS Update


** GEOMETRY OPTIMIZATION IN DELOCALIZED INTERNAL COORDINATES **
   Searching for a Minimum

   Optimization Cycle:  17

                       Coordinates (Angstroms)
     ATOM                X               Y               Z
      1  F         3.0319116671    0.2885106552    0.0000000000
      2  I         0.0405177682    1.5158651941    0.0000000000
      3  H         2.5425229935   -1.6816230189    0.0000000000
      4  Br       -0.4094618004   -1.9038844894    0.0000000000
      5  C         2.1112820715   -0.6895400864    0.0000000000
      6  C         0.8075868868   -0.4294401617    0.0000000000
   Point Group: cs    Number of degrees of freedom:     9


   Energy is  -9670.329256760

 Hessian Updated using BFGS Update

  9 Hessian modes will be used to form the next step
  Hessian Eigenvalues:
     0.055711    0.141134    0.174930    0.223414    0.260620    0.365006
     0.438919    0.587428    1.041575

 Minimum Search - Taking Simple RFO Step
 Searching for Lamda that Minimizes Along All modes
 Value Taken    Lamda =  -0.00002917
 Step Taken.  Stepsize is  0.015920

                             Maximum     Tolerance    Cnvgd?
         Gradient           0.001252      0.000300      NO
         Displacement       0.013582      0.001200      NO
         Energy change     -0.000067      0.000001      NO


 New Cartesian Coordinates Obtained by Inverse Iteration

 Displacement from previous Coordinates is:  0.009698
 ----------------------------------------------------------------
             Standard Nuclear Orientation (Angstroms)
    I     Atom           X                Y                Z
 ----------------------------------------------------------------
    1      F       3.0310270754     0.2886295185     0.0000000000
    2      I       0.0413335245     1.5130363607     0.0000000000
    3      H       2.5424091742    -1.6816836043     0.0000000000
    4      Br     -0.4074854610    -1.9005758973     0.0000000000
    5      C       2.1105095584    -0.6894796567     0.0000000000
    6      C       0.8065657154    -0.4300386280     0.0000000000
 ----------------------------------------------------------------
 Molecular Point Group                 Cs    NOp =  2
 Largest Abelian Subgroup              Cs    NOp =  2
 Nuclear Repulsion Energy =   706.2092000153 hartrees
 There are       55 alpha and       55 beta electrons
 Applying Cartesian multipole field
    Component          Value
    ---------          -----
     (2,0,0)        1.00000E-11
     (0,2,0)        2.00000E-11
     (0,0,2)       -3.00000E-11
 Nucleus-field energy     =     0.0000000227 hartrees
 Requested basis set is 6-311++G(d,p)
 There are 66 shells and 183 basis functions
 A cutoff of  1.0D-11 yielded   1761 shell pairs
 There are     14168 function pairs (     15892 Cartesian)
 Smallest overlap matrix eigenvalue = 6.86E-05
 Guess MOs from SCF MO coefficient file

 -----------------------------------------------------------------------
  General SCF calculation program by
  Eric Jon Sundstrom, Paul Horn, Yuezhi Mao, Dmitri Zuev, Alec White,
  David Stuck, Shaama M.S., Shane Yost, Joonho Lee, David Small,
  Daniel Levine, Susi Lehtola, Hugh Burton, Evgeny Epifanovsky
 -----------------------------------------------------------------------
 Exchange:     0.2000 Hartree-Fock + 0.0800 Slater + 0.7200 B88
 Correlation:  0.1900 VWN1RPA + 0.8100 LYP
 Using SG-1 standard quadrature grid
 using 4 threads for integral computing
 -------------------------------------------------------
 OpenMP Integral computing Module                
 Release: version 2.0, May 2017, Q-Chem Inc. Pleasanton 
 -------------------------------------------------------
 -------------------------------------------------------
 OpenMP BLAS3 based DFT computing Module                
 Release: version 1.0, May 2013, Q-Chem Inc. Pittsburgh 
 -------------------------------------------------------
 A restricted SCF calculation will be
 performed using DIIS
 SCF converges when DIIS error is below 1.0e-08
 ---------------------------------------
  Cycle       Energy         DIIS error
 ---------------------------------------
    1   -9670.3292683134      3.54e-05  
    2   -9670.3292702643      3.16e-05  
    3   -9670.3292721561      2.34e-05  
    4   -9670.3292744033      3.46e-06  
    5   -9670.3292744393      6.66e-07  
    6   -9670.3292744403      1.44e-07  
    7   -9670.3292744407      3.21e-08  
    8   -9670.3292744406      1.84e-08  
    9   -9670.3292744408      2.79e-09  Convergence criterion met
 ---------------------------------------
 SCF time:   CPU 27.66s  wall 8.00s 
 SCF   energy in the final basis set =    -9670.3292744408
 Total energy in the final basis set =    -9670.3292744408

 --------------------------------------------------------------
             Orbital Energies (a.u.) and Symmetries
 --------------------------------------------------------------

 Alpha MOs, Restricted
 -- Occupied --                  
******* -482.86 -176.32 -165.73 -165.72 -165.72  -62.51  -56.33
  1 A'    2 A'    3 A'    4 A'    1 A"    5 A'    6 A'    7 A'                 
-56.327 -56.327 -35.818 -31.312 -31.305 -31.305 -24.720 -22.962
  8 A'    2 A"    9 A'   10 A'    3 A"   11 A'   12 A'   13 A'                 
-22.961 -22.961 -22.956 -22.956 -10.291 -10.282  -8.719  -6.552
  4 A"   14 A'   15 A'    5 A"   16 A'   17 A'   18 A'   19 A'                 
 -6.537  -6.537  -6.368  -4.781  -4.765  -4.765  -2.663  -2.658
 20 A'    6 A"   21 A'   22 A'    7 A"   23 A'   24 A'   25 A'                 
 -2.658  -2.647  -2.647  -2.047  -2.041  -2.041  -2.028  -2.028
  8 A"    9 A"   26 A'   27 A'   10 A"   28 A'   11 A"   29 A'                 
 -1.259  -0.865  -0.769  -0.690  -0.603  -0.555  -0.496  -0.491
 30 A'   31 A'   32 A'   33 A'   34 A'   35 A'   12 A"   36 A'                 
 -0.420  -0.401  -0.375  -0.321  -0.299  -0.282  -0.260
 37 A'   38 A'   13 A"   39 A'   14 A"   40 A'   15 A"                         
 -- Virtual --                   
 -0.073  -0.036  -0.034   0.000   0.028   0.037   0.053   0.063
 41 A'   16 A"   42 A'   43 A'   44 A'   45 A'   17 A"   46 A'                 
  0.068   0.079   0.093   0.115   0.115   0.123   0.136   0.157
 47 A'   18 A"   48 A'   49 A'   19 A"   50 A'   51 A'   52 A'                 
  0.176   0.186   0.206   0.230   0.259   0.260   0.289   0.319
 53 A'   54 A'   55 A'   20 A"   21 A"   56 A'   57 A'   58 A'                 
  0.323   0.361   0.392   0.398   0.417   0.419   0.423   0.440
 59 A'   60 A'   22 A"   61 A'   23 A"   24 A"   62 A'   63 A'                 
  0.460   0.474   0.487   0.508   0.527   0.552   0.565   0.566
 64 A'   65 A'   25 A"   66 A'   26 A"   67 A'   68 A'   27 A"                 
  0.617   0.653   0.698   0.700   0.738   0.774   0.835   0.901
 69 A'   70 A'   28 A"   71 A'   72 A'   73 A'   74 A'   75 A'                 
  0.935   0.961   1.087   1.140   1.300   1.319   1.350   1.360
 76 A'   77 A'   29 A"   30 A"   31 A"   78 A'   32 A"   79 A'                 
  1.386   1.409   1.450   1.478   1.543   1.611   1.760   1.772
 80 A'   81 A'   33 A"   82 A'   83 A'   84 A'   85 A'   34 A"                 
  1.847   1.899   1.951   2.014   2.033   2.106   2.184   2.243
 86 A'   87 A'   35 A"   36 A"   88 A'   89 A'   90 A'   91 A'                 
  2.558   2.615   2.616   2.802   2.905   3.093   3.209   3.670
 92 A'   93 A'   37 A"   38 A"   94 A'   95 A'   96 A'   97 A'                 
  3.760   3.784   3.951   3.958   3.983   3.984   3.998   4.016
 39 A"   98 A'   40 A"   41 A"   99 A'   42 A"   43 A"  100 A'                 
  4.051   4.070   4.095   4.172   4.271   4.366   4.407   4.777
101 A'   44 A"  102 A'  103 A'  104 A'  105 A'  106 A'  107 A'                 
  5.993   6.036   6.082   6.260   6.339   6.585   6.671   7.535
 45 A"  108 A'  109 A'   46 A"  110 A'  111 A'  112 A'   47 A"                 
  7.573   7.656  23.434  24.134  27.843  28.334  28.368  28.379
113 A'  114 A'  115 A'  116 A'  117 A'   48 A"  118 A'  119 A'                 
 28.522  28.536  28.548  28.595  28.693  47.889  66.731 127.877
 49 A"  120 A'   50 A"  121 A'  122 A'  123 A'  124 A'   51 A"                 
127.903 127.931 151.640 289.730 289.767 289.8811020.6771901.802
125 A'  126 A'  127 A'   52 A"  128 A'  129 A'  130 A'  131 A'                 

 Beta MOs, Restricted
 -- Occupied --                  
******* -482.86 -176.32 -165.73 -165.72 -165.72  -62.51  -56.33
  1 A'    2 A'    3 A'    4 A'    1 A"    5 A'    6 A'    7 A'                 
-56.327 -56.327 -35.818 -31.312 -31.305 -31.305 -24.720 -22.962
  8 A'    2 A"    9 A'   10 A'    3 A"   11 A'   12 A'   13 A'                 
-22.961 -22.961 -22.956 -22.956 -10.291 -10.282  -8.719  -6.552
  4 A"   14 A'   15 A'    5 A"   16 A'   17 A'   18 A'   19 A'                 
 -6.537  -6.537  -6.368  -4.781  -4.765  -4.765  -2.663  -2.658
 20 A'    6 A"   21 A'   22 A'    7 A"   23 A'   24 A'   25 A'                 
 -2.658  -2.647  -2.647  -2.047  -2.041  -2.041  -2.028  -2.028
  8 A"    9 A"   26 A'   27 A'   10 A"   28 A'   11 A"   29 A'                 
 -1.259  -0.865  -0.769  -0.690  -0.603  -0.555  -0.496  -0.491
 30 A'   31 A'   32 A'   33 A'   34 A'   35 A'   12 A"   36 A'                 
 -0.420  -0.401  -0.375  -0.321  -0.299  -0.282  -0.260
 37 A'   38 A'   13 A"   39 A'   14 A"   40 A'   15 A"                         
 -- Virtual --                   
 -0.073  -0.036  -0.034   0.000   0.028   0.037   0.053   0.063
 41 A'   16 A"   42 A'   43 A'   44 A'   45 A'   17 A"   46 A'                 
  0.068   0.079   0.093   0.115   0.115   0.123   0.136   0.157
 47 A'   18 A"   48 A'   49 A'   19 A"   50 A'   51 A'   52 A'                 
  0.176   0.186   0.206   0.230   0.259   0.260   0.289   0.319
 53 A'   54 A'   55 A'   20 A"   21 A"   56 A'   57 A'   58 A'                 
  0.323   0.361   0.392   0.398   0.417   0.419   0.423   0.440
 59 A'   60 A'   22 A"   61 A'   23 A"   24 A"   62 A'   63 A'                 
  0.460   0.474   0.487   0.508   0.527   0.552   0.565   0.566
 64 A'   65 A'   25 A"   66 A'   26 A"   67 A'   68 A'   27 A"                 
  0.617   0.653   0.698   0.700   0.738   0.774   0.835   0.901
 69 A'   70 A'   28 A"   71 A'   72 A'   73 A'   74 A'   75 A'                 
  0.935   0.961   1.087   1.140   1.300   1.319   1.350   1.360
 76 A'   77 A'   29 A"   30 A"   31 A"   78 A'   32 A"   79 A'                 
  1.386   1.409   1.450   1.478   1.543   1.611   1.760   1.772
 80 A'   81 A'   33 A"   82 A'   83 A'   84 A'   85 A'   34 A"                 
  1.847   1.899   1.951   2.014   2.033   2.106   2.184   2.243
 86 A'   87 A'   35 A"   36 A"   88 A'   89 A'   90 A'   91 A'                 
  2.558   2.615   2.616   2.802   2.905   3.093   3.209   3.670
 92 A'   93 A'   37 A"   38 A"   94 A'   95 A'   96 A'   97 A'                 
  3.760   3.784   3.951   3.958   3.983   3.984   3.998   4.016
 39 A"   98 A'   40 A"   41 A"   99 A'   42 A"   43 A"  100 A'                 
  4.051   4.070   4.095   4.172   4.271   4.366   4.407   4.777
101 A'   44 A"  102 A'  103 A'  104 A'  105 A'  106 A'  107 A'                 
  5.993   6.036   6.082   6.260   6.339   6.585   6.671   7.535
 45 A"  108 A'  109 A'   46 A"  110 A'  111 A'  112 A'   47 A"                 
  7.573   7.656  23.434  24.134  27.843  28.334  28.368  28.379
113 A'  114 A'  115 A'  116 A'  117 A'   48 A"  118 A'  119 A'                 
 28.522  28.536  28.548  28.595  28.693  47.889  66.731 127.877
 49 A"  120 A'   50 A"  121 A'  122 A'  123 A'  124 A'   51 A"                 
127.903 127.931 151.640 289.730 289.767 289.8811020.6771901.802
125 A'  126 A'  127 A'   52 A"  128 A'  129 A'  130 A'  131 A'                 
 --------------------------------------------------------------

          Ground-State Mulliken Net Atomic Charges

     Atom                 Charge (a.u.)
  ----------------------------------------
      1 F                    -0.104026
      2 I                     0.133566
      3 H                     0.194350
      4 Br                   -0.107847
      5 C                    -0.100894
      6 C                    -0.015148
  ----------------------------------------
  Sum of atomic charges =     0.000000

 -----------------------------------------------------------------
                    Cartesian Multipole Moments
 -----------------------------------------------------------------
    Charge (ESU x 10^10)
                 0.0000
    Dipole Moment (Debye)
         X       0.0423      Y      -0.7679      Z      -0.0000
       Tot       0.7691
    Quadrupole Moments (Debye-Ang)
        XX     -63.7426     XY      -4.1570     YY     -58.7981
        XZ      -0.0000     YZ       0.0000     ZZ     -64.6493
    Octopole Moments (Debye-Ang^2)
       XXX     -84.8438    XXY     -15.9548    XYY     -28.5978
       YYY      -2.0204    XXZ      -0.0000    XYZ       0.0000
       YYZ      -0.0000    XZZ     -26.1324    YZZ      -1.6860
       ZZZ      -0.0000
    Hexadecapole Moments (Debye-Ang^3)
      XXXX    -586.2773   XXXY     -53.8108   XXYY    -221.1435
      XYYY     -27.7230   YYYY    -835.6725   XXXZ      -0.0000
      XXYZ       0.0000   XYYZ      -0.0000   YYYZ       0.0000
      XXZZ    -107.0922   XYZZ      -7.7346   YYZZ    -167.2292
      XZZZ      -0.0000   YZZZ       0.0000   ZZZZ     -81.4089
 -----------------------------------------------------------------
 Calculating analytic gradient of the SCF energy
 Gradient of SCF Energy
            1           2           3           4           5           6
    1   0.0001674   0.0002570   0.0001092  -0.0003666  -0.0001427  -0.0000242
    2   0.0002045  -0.0002588   0.0001825  -0.0008287  -0.0004045   0.0011050
    3   0.0000000  -0.0000000  -0.0000000   0.0000000   0.0000000   0.0000000
 Max gradient component =       1.105E-03
 RMS gradient           =       3.708E-04
 Gradient time:  CPU 10.66 s  wall 2.77 s
 Geometry Optimization Parameters
   NAtoms,    NIC,     NZ,  NCons,   NDum,   NFix, NCnnct, MaxDiis
        6      32       0       0       0       0       0       0

 Cartesian Hessian Update
 Hessian Updated using BFGS Update


** GEOMETRY OPTIMIZATION IN DELOCALIZED INTERNAL COORDINATES **
   Searching for a Minimum

   Optimization Cycle:  18

                       Coordinates (Angstroms)
     ATOM                X               Y               Z
      1  F         3.0310270754    0.2886295185    0.0000000000
      2  I         0.0413335245    1.5130363607    0.0000000000
      3  H         2.5424091742   -1.6816836043    0.0000000000
      4  Br       -0.4074854610   -1.9005758973    0.0000000000
      5  C         2.1105095584   -0.6894796567    0.0000000000
      6  C         0.8065657154   -0.4300386280    0.0000000000
   Point Group: cs    Number of degrees of freedom:     9


   Energy is  -9670.329274441

 Hessian Updated using BFGS Update

  9 Hessian modes will be used to form the next step
  Hessian Eigenvalues:
     0.044564    0.155592    0.166316    0.223051    0.260832    0.363116
     0.436630    0.581949    1.003577

 Minimum Search - Taking Simple RFO Step
 Searching for Lamda that Minimizes Along All modes
 Value Taken    Lamda =  -0.00000390
 Step Taken.  Stepsize is  0.007862

                             Maximum     Tolerance    Cnvgd?
         Gradient           0.000741      0.000300      NO
         Displacement       0.006364      0.001200      NO
         Energy change     -0.000018      0.000001      NO


 New Cartesian Coordinates Obtained by Inverse Iteration

 Displacement from previous Coordinates is:  0.005763
 ----------------------------------------------------------------
             Standard Nuclear Orientation (Angstroms)
    I     Atom           X                Y                Z
 ----------------------------------------------------------------
    1      F       3.0315213811     0.2883617371     0.0000000000
    2      I       0.0398404648     1.5116910446     0.0000000000
    3      H       2.5420993471    -1.6821236362     0.0000000000
    4      Br     -0.4072928616    -1.8985828284     0.0000000000
    5      C       2.1110434531    -0.6893493799     0.0000000000
    6      C       0.8071478023    -0.4301088444     0.0000000000
 ----------------------------------------------------------------
 Molecular Point Group                 Cs    NOp =  2
 Largest Abelian Subgroup              Cs    NOp =  2
 Nuclear Repulsion Energy =   706.5431148787 hartrees
 There are       55 alpha and       55 beta electrons
 Applying Cartesian multipole field
    Component          Value
    ---------          -----
     (2,0,0)        1.00000E-11
     (0,2,0)        2.00000E-11
     (0,0,2)       -3.00000E-11
 Nucleus-field energy     =     0.0000000227 hartrees
 Requested basis set is 6-311++G(d,p)
 There are 66 shells and 183 basis functions
 A cutoff of  1.0D-11 yielded   1761 shell pairs
 There are     14168 function pairs (     15892 Cartesian)
 Smallest overlap matrix eigenvalue = 6.83E-05
 Guess MOs from SCF MO coefficient file

 -----------------------------------------------------------------------
  General SCF calculation program by
  Eric Jon Sundstrom, Paul Horn, Yuezhi Mao, Dmitri Zuev, Alec White,
  David Stuck, Shaama M.S., Shane Yost, Joonho Lee, David Small,
  Daniel Levine, Susi Lehtola, Hugh Burton, Evgeny Epifanovsky
 -----------------------------------------------------------------------
 Exchange:     0.2000 Hartree-Fock + 0.0800 Slater + 0.7200 B88
 Correlation:  0.1900 VWN1RPA + 0.8100 LYP
 Using SG-1 standard quadrature grid
 using 4 threads for integral computing
 -------------------------------------------------------
 OpenMP Integral computing Module                
 Release: version 2.0, May 2017, Q-Chem Inc. Pleasanton 
 -------------------------------------------------------
 -------------------------------------------------------
 OpenMP BLAS3 based DFT computing Module                
 Release: version 1.0, May 2013, Q-Chem Inc. Pittsburgh 
 -------------------------------------------------------
 A restricted SCF calculation will be
 performed using DIIS
 SCF converges when DIIS error is below 1.0e-08
 ---------------------------------------
  Cycle       Energy         DIIS error
 ---------------------------------------
    1   -9670.3292755410      1.46e-05  
    2   -9670.3292764584      8.87e-06  
    3   -9670.3292763609      1.02e-05  
    4   -9670.3292767906      1.41e-06  
    5   -9670.3292767971      4.59e-07  
    6   -9670.3292767975      1.35e-07  
    7   -9670.3292767977      1.91e-08  
    8   -9670.3292767976      1.01e-08  
    9   -9670.3292767977      2.16e-09  Convergence criterion met
 ---------------------------------------
 SCF time:   CPU 27.69s  wall 7.00s 
 SCF   energy in the final basis set =    -9670.3292767977
 Total energy in the final basis set =    -9670.3292767977

 --------------------------------------------------------------
             Orbital Energies (a.u.) and Symmetries
 --------------------------------------------------------------

 Alpha MOs, Restricted
 -- Occupied --                  
******* -482.86 -176.32 -165.73 -165.72 -165.72  -62.51  -56.33
  1 A'    2 A'    3 A'    4 A'    1 A"    5 A'    6 A'    7 A'                 
-56.327 -56.327 -35.818 -31.312 -31.305 -31.305 -24.720 -22.962
  8 A'    2 A"    9 A'   10 A'    3 A"   11 A'   12 A'   13 A'                 
-22.961 -22.961 -22.956 -22.956 -10.291 -10.282  -8.719  -6.552
  4 A"   14 A'   15 A'    5 A"   16 A'   17 A'   18 A'   19 A'                 
 -6.537  -6.537  -6.368  -4.781  -4.765  -4.765  -2.663  -2.658
 20 A'    6 A"   21 A'   22 A'    7 A"   23 A'   24 A'   25 A'                 
 -2.658  -2.647  -2.647  -2.047  -2.041  -2.041  -2.028  -2.028
  8 A"    9 A"   26 A'   27 A'   10 A"   28 A'   11 A"   29 A'                 
 -1.260  -0.866  -0.769  -0.690  -0.603  -0.555  -0.496  -0.492
 30 A'   31 A'   32 A'   33 A'   34 A'   35 A'   12 A"   36 A'                 
 -0.420  -0.401  -0.375  -0.321  -0.299  -0.282  -0.260
 37 A'   38 A'   13 A"   39 A'   14 A"   40 A'   15 A"                         
 -- Virtual --                   
 -0.072  -0.036  -0.034   0.000   0.028   0.037   0.053   0.063
 41 A'   16 A"   42 A'   43 A'   44 A'   45 A'   17 A"   46 A'                 
  0.068   0.079   0.093   0.115   0.115   0.123   0.136   0.157
 47 A'   18 A"   48 A'   49 A'   19 A"   50 A'   51 A'   52 A'                 
  0.176   0.186   0.206   0.230   0.259   0.261   0.289   0.319
 53 A'   54 A'   55 A'   20 A"   21 A"   56 A'   57 A'   58 A'                 
  0.323   0.361   0.392   0.398   0.417   0.419   0.423   0.440
 59 A'   60 A'   22 A"   61 A'   23 A"   24 A"   62 A'   63 A'                 
  0.460   0.474   0.487   0.508   0.527   0.552   0.565   0.566
 64 A'   65 A'   25 A"   66 A'   26 A"   67 A'   68 A'   27 A"                 
  0.617   0.653   0.698   0.700   0.738   0.774   0.835   0.901
 69 A'   70 A'   28 A"   71 A'   72 A'   73 A'   74 A'   75 A'                 
  0.935   0.961   1.088   1.140   1.300   1.319   1.350   1.360
 76 A'   77 A'   29 A"   30 A"   31 A"   78 A'   32 A"   79 A'                 
  1.386   1.409   1.450   1.478   1.543   1.612   1.759   1.772
 80 A'   81 A'   33 A"   82 A'   83 A'   84 A'   85 A'   34 A"                 
  1.847   1.899   1.951   2.014   2.033   2.106   2.183   2.243
 86 A'   87 A'   35 A"   36 A"   88 A'   89 A'   90 A'   91 A'                 
  2.557   2.615   2.616   2.802   2.905   3.094   3.210   3.670
 92 A'   93 A'   37 A"   38 A"   94 A'   95 A'   96 A'   97 A'                 
  3.760   3.784   3.951   3.958   3.983   3.984   3.998   4.016
 39 A"   98 A'   40 A"   41 A"   99 A'   42 A"   43 A"  100 A'                 
  4.051   4.070   4.096   4.172   4.271   4.366   4.408   4.777
101 A'   44 A"  102 A'  103 A'  104 A'  105 A'  106 A'  107 A'                 
  5.993   6.037   6.082   6.260   6.339   6.586   6.672   7.535
 45 A"  108 A'  109 A'   46 A"  110 A'  111 A'  112 A'   47 A"                 
  7.574   7.656  23.434  24.134  27.843  28.334  28.368  28.380
113 A'  114 A'  115 A'  116 A'  117 A'   48 A"  118 A'  119 A'                 
 28.522  28.536  28.548  28.595  28.693  47.890  66.730 127.877
 49 A"  120 A'   50 A"  121 A'  122 A'  123 A'  124 A'   51 A"                 
127.903 127.931 151.640 289.730 289.767 289.8811020.6781901.803
125 A'  126 A'  127 A'   52 A"  128 A'  129 A'  130 A'  131 A'                 

 Beta MOs, Restricted
 -- Occupied --                  
******* -482.86 -176.32 -165.73 -165.72 -165.72  -62.51  -56.33
  1 A'    2 A'    3 A'    4 A'    1 A"    5 A'    6 A'    7 A'                 
-56.327 -56.327 -35.818 -31.312 -31.305 -31.305 -24.720 -22.962
  8 A'    2 A"    9 A'   10 A'    3 A"   11 A'   12 A'   13 A'                 
-22.961 -22.961 -22.956 -22.956 -10.291 -10.282  -8.719  -6.552
  4 A"   14 A'   15 A'    5 A"   16 A'   17 A'   18 A'   19 A'                 
 -6.537  -6.537  -6.368  -4.781  -4.765  -4.765  -2.663  -2.658
 20 A'    6 A"   21 A'   22 A'    7 A"   23 A'   24 A'   25 A'                 
 -2.658  -2.647  -2.647  -2.047  -2.041  -2.041  -2.028  -2.028
  8 A"    9 A"   26 A'   27 A'   10 A"   28 A'   11 A"   29 A'                 
 -1.260  -0.866  -0.769  -0.690  -0.603  -0.555  -0.496  -0.492
 30 A'   31 A'   32 A'   33 A'   34 A'   35 A'   12 A"   36 A'                 
 -0.420  -0.401  -0.375  -0.321  -0.299  -0.282  -0.260
 37 A'   38 A'   13 A"   39 A'   14 A"   40 A'   15 A"                         
 -- Virtual --                   
 -0.072  -0.036  -0.034   0.000   0.028   0.037   0.053   0.063
 41 A'   16 A"   42 A'   43 A'   44 A'   45 A'   17 A"   46 A'                 
  0.068   0.079   0.093   0.115   0.115   0.123   0.136   0.157
 47 A'   18 A"   48 A'   49 A'   19 A"   50 A'   51 A'   52 A'                 
  0.176   0.186   0.206   0.230   0.259   0.261   0.289   0.319
 53 A'   54 A'   55 A'   20 A"   21 A"   56 A'   57 A'   58 A'                 
  0.323   0.361   0.392   0.398   0.417   0.419   0.423   0.440
 59 A'   60 A'   22 A"   61 A'   23 A"   24 A"   62 A'   63 A'                 
  0.460   0.474   0.487   0.508   0.527   0.552   0.565   0.566
 64 A'   65 A'   25 A"   66 A'   26 A"   67 A'   68 A'   27 A"                 
  0.617   0.653   0.698   0.700   0.738   0.774   0.835   0.901
 69 A'   70 A'   28 A"   71 A'   72 A'   73 A'   74 A'   75 A'                 
  0.935   0.961   1.088   1.140   1.300   1.319   1.350   1.360
 76 A'   77 A'   29 A"   30 A"   31 A"   78 A'   32 A"   79 A'                 
  1.386   1.409   1.450   1.478   1.543   1.612   1.759   1.772
 80 A'   81 A'   33 A"   82 A'   83 A'   84 A'   85 A'   34 A"                 
  1.847   1.899   1.951   2.014   2.033   2.106   2.183   2.243
 86 A'   87 A'   35 A"   36 A"   88 A'   89 A'   90 A'   91 A'                 
  2.557   2.615   2.616   2.802   2.905   3.094   3.210   3.670
 92 A'   93 A'   37 A"   38 A"   94 A'   95 A'   96 A'   97 A'                 
  3.760   3.784   3.951   3.958   3.983   3.984   3.998   4.016
 39 A"   98 A'   40 A"   41 A"   99 A'   42 A"   43 A"  100 A'                 
  4.051   4.070   4.096   4.172   4.271   4.366   4.408   4.777
101 A'   44 A"  102 A'  103 A'  104 A'  105 A'  106 A'  107 A'                 
  5.993   6.037   6.082   6.260   6.339   6.586   6.672   7.535
 45 A"  108 A'  109 A'   46 A"  110 A'  111 A'  112 A'   47 A"                 
  7.574   7.656  23.434  24.134  27.843  28.334  28.368  28.380
113 A'  114 A'  115 A'  116 A'  117 A'   48 A"  118 A'  119 A'                 
 28.522  28.536  28.548  28.595  28.693  47.890  66.730 127.877
 49 A"  120 A'   50 A"  121 A'  122 A'  123 A'  124 A'   51 A"                 
127.903 127.931 151.640 289.730 289.767 289.8811020.6781901.803
125 A'  126 A'  127 A'   52 A"  128 A'  129 A'  130 A'  131 A'                 
 --------------------------------------------------------------

          Ground-State Mulliken Net Atomic Charges

     Atom                 Charge (a.u.)
  ----------------------------------------
      1 F                    -0.103930
      2 I                     0.133366
      3 H                     0.194238
      4 Br                   -0.107736
      5 C                    -0.100653
      6 C                    -0.015285
  ----------------------------------------
  Sum of atomic charges =     0.000000

 -----------------------------------------------------------------
                    Cartesian Multipole Moments
 -----------------------------------------------------------------
    Charge (ESU x 10^10)
                 0.0000
    Dipole Moment (Debye)
         X       0.0413      Y      -0.7707      Z      -0.0000
       Tot       0.7718
    Quadrupole Moments (Debye-Ang)
        XX     -63.7349     XY      -4.1588     YY     -58.8105
        XZ      -0.0000     YZ       0.0000     ZZ     -64.6463
    Octopole Moments (Debye-Ang^2)
       XXX     -84.7536    XXY     -15.9406    XYY     -28.5794
       YYY      -2.0399    XXZ      -0.0000    XYZ       0.0000
       YYZ       0.0000    XZZ     -26.1005    YZZ      -1.6878
       ZZZ      -0.0000
    Hexadecapole Moments (Debye-Ang^3)
      XXXX    -586.3909   XXXY     -53.4975   XXYY    -220.8988
      XYYY     -27.5236   YYYY    -834.4477   XXXZ      -0.0000
      XXYZ       0.0000   XYYZ      -0.0000   YYYZ       0.0000
      XXZZ    -107.1104   XYZZ      -7.6396   YYZZ    -166.9694
      XZZZ      -0.0000   YZZZ       0.0000   ZZZZ     -81.4025
 -----------------------------------------------------------------
 Calculating analytic gradient of the SCF energy
 Gradient of SCF Energy
            1           2           3           4           5           6
    1   0.0000423   0.0001939   0.0000753  -0.0001177  -0.0001007  -0.0000931
    2   0.0000874  -0.0005439   0.0000461  -0.0003111  -0.0001156   0.0008371
    3   0.0000000  -0.0000000  -0.0000000  -0.0000000   0.0000000   0.0000000
 Max gradient component =       8.371E-04
 RMS gradient           =       2.576E-04
 Gradient time:  CPU 10.77 s  wall 2.79 s
 Geometry Optimization Parameters
   NAtoms,    NIC,     NZ,  NCons,   NDum,   NFix, NCnnct, MaxDiis
        6      32       0       0       0       0       0       0

 Cartesian Hessian Update
 Hessian Updated using BFGS Update


** GEOMETRY OPTIMIZATION IN DELOCALIZED INTERNAL COORDINATES **
   Searching for a Minimum

   Optimization Cycle:  19

                       Coordinates (Angstroms)
     ATOM                X               Y               Z
      1  F         3.0315213811    0.2883617371    0.0000000000
      2  I         0.0398404648    1.5116910446    0.0000000000
      3  H         2.5420993471   -1.6821236362    0.0000000000
      4  Br       -0.4072928616   -1.8985828284    0.0000000000
      5  C         2.1110434531   -0.6893493799    0.0000000000
      6  C         0.8071478023   -0.4301088444    0.0000000000
   Point Group: cs    Number of degrees of freedom:     9


   Energy is  -9670.329276798

 Hessian Updated using BFGS Update

  9 Hessian modes will be used to form the next step
  Hessian Eigenvalues:
     0.042406    0.154544    0.165394    0.222088    0.268091    0.362523
     0.427215    0.573699    0.859160

 Minimum Search - Taking Simple RFO Step
 Searching for Lamda that Minimizes Along All modes
 Value Taken    Lamda =   0.00000000
 Step Taken.  Stepsize is  0.002219

                             Maximum     Tolerance    Cnvgd?
         Gradient           0.000492      0.000300      NO
         Displacement       0.001434      0.001200      NO
         Energy change     -0.000002      0.000001      NO


 New Cartesian Coordinates Obtained by Inverse Iteration

 Displacement from previous Coordinates is:  0.001836
 ----------------------------------------------------------------
             Standard Nuclear Orientation (Angstroms)
    I     Atom           X                Y                Z
 ----------------------------------------------------------------
    1      F       3.0316838181     0.2883039378     0.0000000000
    2      I       0.0392573339     1.5115165237     0.0000000000
    3      H       2.5419716743    -1.6823012947     0.0000000000
    4      Br     -0.4073305589    -1.8980478058     0.0000000000
    5      C       2.1113410502    -0.6892918004     0.0000000000
    6      C       0.8074362692    -0.4302914676     0.0000000000
 ----------------------------------------------------------------
 Molecular Point Group                 Cs    NOp =  2
 Largest Abelian Subgroup              Cs    NOp =  2
 Nuclear Repulsion Energy =   706.5851610047 hartrees
 There are       55 alpha and       55 beta electrons
 Applying Cartesian multipole field
    Component          Value
    ---------          -----
     (2,0,0)        1.00000E-11
     (0,2,0)        2.00000E-11
     (0,0,2)       -3.00000E-11
 Nucleus-field energy     =     0.0000000227 hartrees
 Requested basis set is 6-311++G(d,p)
 There are 66 shells and 183 basis functions
 A cutoff of  1.0D-11 yielded   1760 shell pairs
 There are     14167 function pairs (     15891 Cartesian)
 Smallest overlap matrix eigenvalue = 6.82E-05
 Guess MOs from SCF MO coefficient file

 -----------------------------------------------------------------------
  General SCF calculation program by
  Eric Jon Sundstrom, Paul Horn, Yuezhi Mao, Dmitri Zuev, Alec White,
  David Stuck, Shaama M.S., Shane Yost, Joonho Lee, David Small,
  Daniel Levine, Susi Lehtola, Hugh Burton, Evgeny Epifanovsky
 -----------------------------------------------------------------------
 Exchange:     0.2000 Hartree-Fock + 0.0800 Slater + 0.7200 B88
 Correlation:  0.1900 VWN1RPA + 0.8100 LYP
 Using SG-1 standard quadrature grid
 using 4 threads for integral computing
 -------------------------------------------------------
 OpenMP Integral computing Module                
 Release: version 2.0, May 2017, Q-Chem Inc. Pleasanton 
 -------------------------------------------------------
 -------------------------------------------------------
 OpenMP BLAS3 based DFT computing Module                
 Release: version 1.0, May 2013, Q-Chem Inc. Pittsburgh 
 -------------------------------------------------------
 A restricted SCF calculation will be
 performed using DIIS
 SCF converges when DIIS error is below 1.0e-08
 ---------------------------------------
  Cycle       Energy         DIIS error
 ---------------------------------------
    1   -9670.3292772126      5.56e-06  
    2   -9670.3292773922      1.44e-06  
    3   -9670.3292773957      1.25e-06  
    4   -9670.3292774005      3.93e-07  
    5   -9670.3292774010      1.04e-07  
    6   -9670.3292774010      6.12e-08  
    7   -9670.3292774010      1.44e-08  
    8   -9670.3292774011      4.50e-09  Convergence criterion met
 ---------------------------------------
 SCF time:   CPU 24.60s  wall 7.00s 
 SCF   energy in the final basis set =    -9670.3292774011
 Total energy in the final basis set =    -9670.3292774011

 --------------------------------------------------------------
             Orbital Energies (a.u.) and Symmetries
 --------------------------------------------------------------

 Alpha MOs, Restricted
 -- Occupied --                  
******* -482.86 -176.32 -165.73 -165.72 -165.72  -62.51  -56.33
  1 A'    2 A'    3 A'    4 A'    1 A"    5 A'    6 A'    7 A'                 
-56.327 -56.327 -35.818 -31.312 -31.305 -31.305 -24.720 -22.962
  8 A'    2 A"    9 A'   10 A'    3 A"   11 A'   12 A'   13 A'                 
-22.961 -22.961 -22.956 -22.956 -10.291 -10.282  -8.719  -6.552
  4 A"   14 A'   15 A'    5 A"   16 A'   17 A'   18 A'   19 A'                 
 -6.537  -6.537  -6.368  -4.781  -4.765  -4.765  -2.663  -2.659
 20 A'    6 A"   21 A'   22 A'    7 A"   23 A'   24 A'   25 A'                 
 -2.658  -2.647  -2.647  -2.047  -2.041  -2.041  -2.028  -2.028
  8 A"    9 A"   26 A'   27 A'   10 A"   28 A'   11 A"   29 A'                 
 -1.260  -0.866  -0.769  -0.690  -0.603  -0.555  -0.496  -0.492
 30 A'   31 A'   32 A'   33 A'   34 A'   35 A'   12 A"   36 A'                 
 -0.420  -0.401  -0.375  -0.321  -0.299  -0.282  -0.260
 37 A'   38 A'   13 A"   39 A'   14 A"   40 A'   15 A"                         
 -- Virtual --                   
 -0.072  -0.036  -0.034   0.000   0.028   0.037   0.053   0.063
 41 A'   16 A"   42 A'   43 A'   44 A'   45 A'   17 A"   46 A'                 
  0.068   0.079   0.093   0.115   0.115   0.123   0.136   0.157
 47 A'   18 A"   48 A'   49 A'   19 A"   50 A'   51 A'   52 A'                 
  0.176   0.186   0.206   0.230   0.259   0.261   0.289   0.319
 53 A'   54 A'   55 A'   20 A"   21 A"   56 A'   57 A'   58 A'                 
  0.323   0.361   0.392   0.398   0.417   0.419   0.423   0.440
 59 A'   60 A'   22 A"   61 A'   23 A"   24 A"   62 A'   63 A'                 
  0.460   0.474   0.487   0.508   0.527   0.552   0.565   0.565
 64 A'   65 A'   25 A"   66 A'   26 A"   67 A'   68 A'   27 A"                 
  0.618   0.653   0.698   0.700   0.738   0.774   0.835   0.901
 69 A'   70 A'   28 A"   71 A'   72 A'   73 A'   74 A'   75 A'                 
  0.935   0.961   1.088   1.140   1.300   1.319   1.350   1.360
 76 A'   77 A'   29 A"   30 A"   31 A"   78 A'   32 A"   79 A'                 
  1.386   1.409   1.449   1.478   1.543   1.612   1.759   1.772
 80 A'   81 A'   33 A"   82 A'   83 A'   84 A'   85 A'   34 A"                 
  1.847   1.899   1.951   2.014   2.033   2.107   2.184   2.244
 86 A'   87 A'   35 A"   36 A"   88 A'   89 A'   90 A'   91 A'                 
  2.557   2.615   2.616   2.802   2.905   3.094   3.210   3.670
 92 A'   93 A'   37 A"   38 A"   94 A'   95 A'   96 A'   97 A'                 
  3.760   3.784   3.951   3.958   3.983   3.984   3.998   4.016
 39 A"   98 A'   40 A"   41 A"   99 A'   42 A"   43 A"  100 A'                 
  4.051   4.070   4.096   4.172   4.271   4.366   4.408   4.778
101 A'   44 A"  102 A'  103 A'  104 A'  105 A'  106 A'  107 A'                 
  5.993   6.037   6.082   6.259   6.339   6.586   6.672   7.535
 45 A"  108 A'  109 A'   46 A"  110 A'  111 A'  112 A'   47 A"                 
  7.574   7.656  23.434  24.134  27.843  28.334  28.368  28.380
113 A'  114 A'  115 A'  116 A'  117 A'   48 A"  118 A'  119 A'                 
 28.522  28.536  28.548  28.595  28.693  47.890  66.730 127.877
 49 A"  120 A'   50 A"  121 A'  122 A'  123 A'  124 A'   51 A"                 
127.903 127.931 151.640 289.730 289.767 289.8811020.6781901.803
125 A'  126 A'  127 A'   52 A"  128 A'  129 A'  130 A'  131 A'                 

 Beta MOs, Restricted
 -- Occupied --                  
******* -482.86 -176.32 -165.73 -165.72 -165.72  -62.51  -56.33
  1 A'    2 A'    3 A'    4 A'    1 A"    5 A'    6 A'    7 A'                 
-56.327 -56.327 -35.818 -31.312 -31.305 -31.305 -24.720 -22.962
  8 A'    2 A"    9 A'   10 A'    3 A"   11 A'   12 A'   13 A'                 
-22.961 -22.961 -22.956 -22.956 -10.291 -10.282  -8.719  -6.552
  4 A"   14 A'   15 A'    5 A"   16 A'   17 A'   18 A'   19 A'                 
 -6.537  -6.537  -6.368  -4.781  -4.765  -4.765  -2.663  -2.659
 20 A'    6 A"   21 A'   22 A'    7 A"   23 A'   24 A'   25 A'                 
 -2.658  -2.647  -2.647  -2.047  -2.041  -2.041  -2.028  -2.028
  8 A"    9 A"   26 A'   27 A'   10 A"   28 A'   11 A"   29 A'                 
 -1.260  -0.866  -0.769  -0.690  -0.603  -0.555  -0.496  -0.492
 30 A'   31 A'   32 A'   33 A'   34 A'   35 A'   12 A"   36 A'                 
 -0.420  -0.401  -0.375  -0.321  -0.299  -0.282  -0.260
 37 A'   38 A'   13 A"   39 A'   14 A"   40 A'   15 A"                         
 -- Virtual --                   
 -0.072  -0.036  -0.034   0.000   0.028   0.037   0.053   0.063
 41 A'   16 A"   42 A'   43 A'   44 A'   45 A'   17 A"   46 A'                 
  0.068   0.079   0.093   0.115   0.115   0.123   0.136   0.157
 47 A'   18 A"   48 A'   49 A'   19 A"   50 A'   51 A'   52 A'                 
  0.176   0.186   0.206   0.230   0.259   0.261   0.289   0.319
 53 A'   54 A'   55 A'   20 A"   21 A"   56 A'   57 A'   58 A'                 
  0.323   0.361   0.392   0.398   0.417   0.419   0.423   0.440
 59 A'   60 A'   22 A"   61 A'   23 A"   24 A"   62 A'   63 A'                 
  0.460   0.474   0.487   0.508   0.527   0.552   0.565   0.565
 64 A'   65 A'   25 A"   66 A'   26 A"   67 A'   68 A'   27 A"                 
  0.618   0.653   0.698   0.700   0.738   0.774   0.835   0.901
 69 A'   70 A'   28 A"   71 A'   72 A'   73 A'   74 A'   75 A'                 
  0.935   0.961   1.088   1.140   1.300   1.319   1.350   1.360
 76 A'   77 A'   29 A"   30 A"   31 A"   78 A'   32 A"   79 A'                 
  1.386   1.409   1.449   1.478   1.543   1.612   1.759   1.772
 80 A'   81 A'   33 A"   82 A'   83 A'   84 A'   85 A'   34 A"                 
  1.847   1.899   1.951   2.014   2.033   2.107   2.184   2.244
 86 A'   87 A'   35 A"   36 A"   88 A'   89 A'   90 A'   91 A'                 
  2.557   2.615   2.616   2.802   2.905   3.094   3.210   3.670
 92 A'   93 A'   37 A"   38 A"   94 A'   95 A'   96 A'   97 A'                 
  3.760   3.784   3.951   3.958   3.983   3.984   3.998   4.016
 39 A"   98 A'   40 A"   41 A"   99 A'   42 A"   43 A"  100 A'                 
  4.051   4.070   4.096   4.172   4.271   4.366   4.408   4.778
101 A'   44 A"  102 A'  103 A'  104 A'  105 A'  106 A'  107 A'                 
  5.993   6.037   6.082   6.259   6.339   6.586   6.672   7.535
 45 A"  108 A'  109 A'   46 A"  110 A'  111 A'  112 A'   47 A"                 
  7.574   7.656  23.434  24.134  27.843  28.334  28.368  28.380
113 A'  114 A'  115 A'  116 A'  117 A'   48 A"  118 A'  119 A'                 
 28.522  28.536  28.548  28.595  28.693  47.890  66.730 127.877
 49 A"  120 A'   50 A"  121 A'  122 A'  123 A'  124 A'   51 A"                 
127.903 127.931 151.640 289.730 289.767 289.8811020.6781901.803
125 A'  126 A'  127 A'   52 A"  128 A'  129 A'  130 A'  131 A'                 
 --------------------------------------------------------------

          Ground-State Mulliken Net Atomic Charges

     Atom                 Charge (a.u.)
  ----------------------------------------
      1 F                    -0.103853
      2 I                     0.133174
      3 H                     0.194171
      4 Br                   -0.107681
      5 C                    -0.100633
      6 C                    -0.015177
  ----------------------------------------
  Sum of atomic charges =     0.000000

 -----------------------------------------------------------------
                    Cartesian Multipole Moments
 -----------------------------------------------------------------
    Charge (ESU x 10^10)
                 0.0000
    Dipole Moment (Debye)
         X       0.0416      Y      -0.7723      Z      -0.0000
       Tot       0.7735
    Quadrupole Moments (Debye-Ang)
        XX     -63.7294     XY      -4.1591     YY     -58.8144
        XZ      -0.0000     YZ      -0.0000     ZZ     -64.6464
    Octopole Moments (Debye-Ang^2)
       XXX     -84.7049    XXY     -15.9415    XYY     -28.5727
       YYY      -2.0614    XXZ      -0.0000    XYZ       0.0000
       YYZ       0.0000    XZZ     -26.0866    YZZ      -1.6942
       ZZZ       0.0000
    Hexadecapole Moments (Debye-Ang^3)
      XXXX    -586.4212   XXXY     -53.3892   XXYY    -220.8525
      XYYY     -27.4589   YYYY    -834.2267   XXXZ      -0.0000
      XXYZ       0.0000   XYYZ      -0.0000   YYYZ      -0.0000
      XXZZ    -107.1200   XYZZ      -7.6082   YYZZ    -166.9185
      XZZZ       0.0000   YZZZ       0.0000   ZZZZ     -81.4038
 -----------------------------------------------------------------
 Calculating analytic gradient of the SCF energy
 Gradient of SCF Energy
            1           2           3           4           5           6
    1  -0.0000277   0.0001282   0.0000358  -0.0000800  -0.0000259  -0.0000305
    2   0.0000315  -0.0005085   0.0000055  -0.0001838   0.0000133   0.0006420
    3  -0.0000000  -0.0000000   0.0000000   0.0000000   0.0000000   0.0000000
 Max gradient component =       6.420E-04
 RMS gradient           =       2.017E-04
 Gradient time:  CPU 10.75 s  wall 2.79 s
 Geometry Optimization Parameters
   NAtoms,    NIC,     NZ,  NCons,   NDum,   NFix, NCnnct, MaxDiis
        6      32       0       0       0       0       0       0

 Cartesian Hessian Update
 Hessian Updated using BFGS Update


** GEOMETRY OPTIMIZATION IN DELOCALIZED INTERNAL COORDINATES **
   Searching for a Minimum

   Optimization Cycle:  20

                       Coordinates (Angstroms)
     ATOM                X               Y               Z
      1  F         3.0316838181    0.2883039378    0.0000000000
      2  I         0.0392573339    1.5115165237    0.0000000000
      3  H         2.5419716743   -1.6823012947    0.0000000000
      4  Br       -0.4073305589   -1.8980478058    0.0000000000
      5  C         2.1113410502   -0.6892918004    0.0000000000
      6  C         0.8074362692   -0.4302914676    0.0000000000
   Point Group: cs    Number of degrees of freedom:     9


   Energy is  -9670.329277401

 Hessian Updated using BFGS Update

  9 Hessian modes will be used to form the next step
  Hessian Eigenvalues:
     0.051748    0.133080    0.164584    0.215280    0.244774    0.344139
     0.369272    0.482863    0.607419

 Minimum Search - Taking Simple RFO Step
 Searching for Lamda that Minimizes Along All modes
 Value Taken    Lamda =  -0.00000108
 Step Taken.  Stepsize is  0.002487

                             Maximum     Tolerance    Cnvgd?
         Gradient           0.000352      0.000300      NO
         Displacement       0.001969      0.001200      NO
         Energy change     -0.000001      0.000001     YES


 New Cartesian Coordinates Obtained by Inverse Iteration

 Displacement from previous Coordinates is:  0.001748
 ----------------------------------------------------------------
             Standard Nuclear Orientation (Angstroms)
    I     Atom           X                Y                Z
 ----------------------------------------------------------------
    1      F       3.0317285647     0.2882982716     0.0000000000
    2      I       0.0387593312     1.5117410955     0.0000000000
    3      H       2.5419442135    -1.6824521044     0.0000000000
    4      Br     -0.4073793557    -1.8976522584     0.0000000000
    5      C       2.1116387340    -0.6892755194     0.0000000000
    6      C       0.8076680990    -0.4307713919     0.0000000000
 ----------------------------------------------------------------
 Molecular Point Group                 Cs    NOp =  2
 Largest Abelian Subgroup              Cs    NOp =  2
 Nuclear Repulsion Energy =   706.5583921430 hartrees
 There are       55 alpha and       55 beta electrons
 Applying Cartesian multipole field
    Component          Value
    ---------          -----
     (2,0,0)        1.00000E-11
     (0,2,0)        2.00000E-11
     (0,0,2)       -3.00000E-11
 Nucleus-field energy     =     0.0000000227 hartrees
 Requested basis set is 6-311++G(d,p)
 There are 66 shells and 183 basis functions
 A cutoff of  1.0D-11 yielded   1760 shell pairs
 There are     14167 function pairs (     15891 Cartesian)
 Smallest overlap matrix eigenvalue = 6.82E-05
 Guess MOs from SCF MO coefficient file

 -----------------------------------------------------------------------
  General SCF calculation program by
  Eric Jon Sundstrom, Paul Horn, Yuezhi Mao, Dmitri Zuev, Alec White,
  David Stuck, Shaama M.S., Shane Yost, Joonho Lee, David Small,
  Daniel Levine, Susi Lehtola, Hugh Burton, Evgeny Epifanovsky
 -----------------------------------------------------------------------
 Exchange:     0.2000 Hartree-Fock + 0.0800 Slater + 0.7200 B88
 Correlation:  0.1900 VWN1RPA + 0.8100 LYP
 Using SG-1 standard quadrature grid
 using 4 threads for integral computing
 -------------------------------------------------------
 OpenMP Integral computing Module                
 Release: version 2.0, May 2017, Q-Chem Inc. Pleasanton 
 -------------------------------------------------------
 -------------------------------------------------------
 OpenMP BLAS3 based DFT computing Module                
 Release: version 1.0, May 2013, Q-Chem Inc. Pittsburgh 
 -------------------------------------------------------
 A restricted SCF calculation will be
 performed using DIIS
 SCF converges when DIIS error is below 1.0e-08
 ---------------------------------------
  Cycle       Energy         DIIS error
 ---------------------------------------
    1   -9670.3292777606      8.03e-06  
    2   -9670.3292780879      2.90e-06  
    3   -9670.3292780495      4.32e-06  
    4   -9670.3292781202      7.22e-07  
    5   -9670.3292781226      1.86e-07  
    6   -9670.3292781226      6.02e-08  
    7   -9670.3292781227      2.11e-08  
    8   -9670.3292781227      5.16e-09  Convergence criterion met
 ---------------------------------------
 SCF time:   CPU 24.60s  wall 6.00s 
 SCF   energy in the final basis set =    -9670.3292781227
 Total energy in the final basis set =    -9670.3292781227

 --------------------------------------------------------------
             Orbital Energies (a.u.) and Symmetries
 --------------------------------------------------------------

 Alpha MOs, Restricted
 -- Occupied --                  
******* -482.86 -176.32 -165.73 -165.72 -165.72  -62.51  -56.33
  1 A'    2 A'    3 A'    4 A'    1 A"    5 A'    6 A'    7 A'                 
-56.327 -56.327 -35.818 -31.312 -31.305 -31.305 -24.720 -22.962
  8 A'    2 A"    9 A'   10 A'    3 A"   11 A'   12 A'   13 A'                 
-22.961 -22.961 -22.956 -22.956 -10.291 -10.282  -8.720  -6.552
  4 A"   14 A'   15 A'    5 A"   16 A'   17 A'   18 A'   19 A'                 
 -6.537  -6.537  -6.368  -4.781  -4.765  -4.765  -2.663  -2.659
 20 A'    6 A"   21 A'   22 A'    7 A"   23 A'   24 A'   25 A'                 
 -2.658  -2.647  -2.647  -2.047  -2.041  -2.041  -2.028  -2.028
  8 A"    9 A"   26 A'   27 A'   10 A"   28 A'   11 A"   29 A'                 
 -1.260  -0.866  -0.769  -0.690  -0.603  -0.556  -0.496  -0.492
 30 A'   31 A'   32 A'   33 A'   34 A'   35 A'   12 A"   36 A'                 
 -0.420  -0.401  -0.375  -0.321  -0.299  -0.282  -0.260
 37 A'   38 A'   13 A"   39 A'   14 A"   40 A'   15 A"                         
 -- Virtual --                   
 -0.072  -0.036  -0.034   0.000   0.028   0.037   0.053   0.063
 41 A'   16 A"   42 A'   43 A'   44 A'   45 A'   17 A"   46 A'                 
  0.068   0.079   0.093   0.115   0.115   0.123   0.136   0.157
 47 A'   18 A"   48 A'   49 A'   19 A"   50 A'   51 A'   52 A'                 
  0.176   0.186   0.206   0.230   0.259   0.261   0.289   0.319
 53 A'   54 A'   55 A'   20 A"   21 A"   56 A'   57 A'   58 A'                 
  0.323   0.361   0.392   0.398   0.417   0.419   0.423   0.440
 59 A'   60 A'   22 A"   61 A'   23 A"   24 A"   62 A'   63 A'                 
  0.460   0.474   0.487   0.508   0.527   0.552   0.565   0.565
 64 A'   65 A'   25 A"   66 A'   26 A"   67 A'   68 A'   27 A"                 
  0.618   0.653   0.698   0.700   0.738   0.774   0.835   0.901
 69 A'   70 A'   28 A"   71 A'   72 A'   73 A'   74 A'   75 A'                 
  0.935   0.961   1.088   1.140   1.300   1.319   1.350   1.360
 76 A'   77 A'   29 A"   30 A"   31 A"   78 A'   32 A"   79 A'                 
  1.386   1.409   1.449   1.478   1.543   1.612   1.759   1.772
 80 A'   81 A'   33 A"   82 A'   83 A'   84 A'   85 A'   34 A"                 
  1.847   1.899   1.951   2.014   2.033   2.107   2.183   2.244
 86 A'   87 A'   35 A"   36 A"   88 A'   89 A'   90 A'   91 A'                 
  2.557   2.615   2.616   2.802   2.905   3.095   3.210   3.670
 92 A'   93 A'   37 A"   38 A"   94 A'   95 A'   96 A'   97 A'                 
  3.760   3.784   3.951   3.959   3.983   3.984   3.998   4.016
 39 A"   98 A'   40 A"   41 A"   99 A'   42 A"   43 A"  100 A'                 
  4.051   4.070   4.096   4.172   4.271   4.366   4.407   4.778
101 A'   44 A"  102 A'  103 A'  104 A'  105 A'  106 A'  107 A'                 
  5.993   6.037   6.082   6.259   6.339   6.586   6.672   7.535
 45 A"  108 A'  109 A'   46 A"  110 A'  111 A'  112 A'   47 A"                 
  7.574   7.656  23.434  24.135  27.843  28.334  28.368  28.379
113 A'  114 A'  115 A'  116 A'  117 A'   48 A"  118 A'  119 A'                 
 28.522  28.536  28.548  28.595  28.693  47.890  66.730 127.877
 49 A"  120 A'   50 A"  121 A'  122 A'  123 A'  124 A'   51 A"                 
127.903 127.931 151.640 289.730 289.767 289.8811020.6781901.802
125 A'  126 A'  127 A'   52 A"  128 A'  129 A'  130 A'  131 A'                 

 Beta MOs, Restricted
 -- Occupied --                  
******* -482.86 -176.32 -165.73 -165.72 -165.72  -62.51  -56.33
  1 A'    2 A'    3 A'    4 A'    1 A"    5 A'    6 A'    7 A'                 
-56.327 -56.327 -35.818 -31.312 -31.305 -31.305 -24.720 -22.962
  8 A'    2 A"    9 A'   10 A'    3 A"   11 A'   12 A'   13 A'                 
-22.961 -22.961 -22.956 -22.956 -10.291 -10.282  -8.720  -6.552
  4 A"   14 A'   15 A'    5 A"   16 A'   17 A'   18 A'   19 A'                 
 -6.537  -6.537  -6.368  -4.781  -4.765  -4.765  -2.663  -2.659
 20 A'    6 A"   21 A'   22 A'    7 A"   23 A'   24 A'   25 A'                 
 -2.658  -2.647  -2.647  -2.047  -2.041  -2.041  -2.028  -2.028
  8 A"    9 A"   26 A'   27 A'   10 A"   28 A'   11 A"   29 A'                 
 -1.260  -0.866  -0.769  -0.690  -0.603  -0.556  -0.496  -0.492
 30 A'   31 A'   32 A'   33 A'   34 A'   35 A'   12 A"   36 A'                 
 -0.420  -0.401  -0.375  -0.321  -0.299  -0.282  -0.260
 37 A'   38 A'   13 A"   39 A'   14 A"   40 A'   15 A"                         
 -- Virtual --                   
 -0.072  -0.036  -0.034   0.000   0.028   0.037   0.053   0.063
 41 A'   16 A"   42 A'   43 A'   44 A'   45 A'   17 A"   46 A'                 
  0.068   0.079   0.093   0.115   0.115   0.123   0.136   0.157
 47 A'   18 A"   48 A'   49 A'   19 A"   50 A'   51 A'   52 A'                 
  0.176   0.186   0.206   0.230   0.259   0.261   0.289   0.319
 53 A'   54 A'   55 A'   20 A"   21 A"   56 A'   57 A'   58 A'                 
  0.323   0.361   0.392   0.398   0.417   0.419   0.423   0.440
 59 A'   60 A'   22 A"   61 A'   23 A"   24 A"   62 A'   63 A'                 
  0.460   0.474   0.487   0.508   0.527   0.552   0.565   0.565
 64 A'   65 A'   25 A"   66 A'   26 A"   67 A'   68 A'   27 A"                 
  0.618   0.653   0.698   0.700   0.738   0.774   0.835   0.901
 69 A'   70 A'   28 A"   71 A'   72 A'   73 A'   74 A'   75 A'                 
  0.935   0.961   1.088   1.140   1.300   1.319   1.350   1.360
 76 A'   77 A'   29 A"   30 A"   31 A"   78 A'   32 A"   79 A'                 
  1.386   1.409   1.449   1.478   1.543   1.612   1.759   1.772
 80 A'   81 A'   33 A"   82 A'   83 A'   84 A'   85 A'   34 A"                 
  1.847   1.899   1.951   2.014   2.033   2.107   2.183   2.244
 86 A'   87 A'   35 A"   36 A"   88 A'   89 A'   90 A'   91 A'                 
  2.557   2.615   2.616   2.802   2.905   3.095   3.210   3.670
 92 A'   93 A'   37 A"   38 A"   94 A'   95 A'   96 A'   97 A'                 
  3.760   3.784   3.951   3.959   3.983   3.984   3.998   4.016
 39 A"   98 A'   40 A"   41 A"   99 A'   42 A"   43 A"  100 A'                 
  4.051   4.070   4.096   4.172   4.271   4.366   4.407   4.778
101 A'   44 A"  102 A'  103 A'  104 A'  105 A'  106 A'  107 A'                 
  5.993   6.037   6.082   6.259   6.339   6.586   6.672   7.535
 45 A"  108 A'  109 A'   46 A"  110 A'  111 A'  112 A'   47 A"                 
  7.574   7.656  23.434  24.135  27.843  28.334  28.368  28.379
113 A'  114 A'  115 A'  116 A'  117 A'   48 A"  118 A'  119 A'                 
 28.522  28.536  28.548  28.595  28.693  47.890  66.730 127.877
 49 A"  120 A'   50 A"  121 A'  122 A'  123 A'  124 A'   51 A"                 
127.903 127.931 151.640 289.730 289.767 289.8811020.6781901.802
125 A'  126 A'  127 A'   52 A"  128 A'  129 A'  130 A'  131 A'                 
 --------------------------------------------------------------

          Ground-State Mulliken Net Atomic Charges

     Atom                 Charge (a.u.)
  ----------------------------------------
      1 F                    -0.103760
      2 I                     0.132805
      3 H                     0.194079
      4 Br                   -0.107531
      5 C                    -0.100633
      6 C                    -0.014961
  ----------------------------------------
  Sum of atomic charges =     0.000000

 -----------------------------------------------------------------
                    Cartesian Multipole Moments
 -----------------------------------------------------------------
    Charge (ESU x 10^10)
                 0.0000
    Dipole Moment (Debye)
         X       0.0422      Y      -0.7757      Z      -0.0000
       Tot       0.7769
    Quadrupole Moments (Debye-Ang)
        XX     -63.7230     XY      -4.1585     YY     -58.8161
        XZ       0.0000     YZ      -0.0000     ZZ     -64.6473
    Octopole Moments (Debye-Ang^2)
       XXX     -84.6538    XXY     -15.9532    XYY     -28.5685
       YYY      -2.1088    XXZ       0.0000    XYZ      -0.0000
       YYZ      -0.0000    XZZ     -26.0746    YZZ      -1.7105
       ZZZ      -0.0000
    Hexadecapole Moments (Debye-Ang^3)
      XXXX    -586.4058   XXXY     -53.2925   XXYY    -220.8496
      XYYY     -27.4009   YYYY    -834.2332   XXXZ       0.0000
      XXYZ      -0.0000   XYYZ       0.0000   YYYZ      -0.0000
      XXZZ    -107.1268   XYZZ      -7.5810   YYZZ    -166.9140
      XZZZ       0.0000   YZZZ      -0.0000   ZZZZ     -81.4082
 -----------------------------------------------------------------
 Calculating analytic gradient of the SCF energy
 Gradient of SCF Energy
            1           2           3           4           5           6
    1  -0.0000941   0.0000231  -0.0000138  -0.0000254   0.0000741   0.0000361
    2  -0.0000258  -0.0003073  -0.0000188  -0.0000493   0.0001414   0.0002597
    3  -0.0000000   0.0000000  -0.0000000  -0.0000000  -0.0000000   0.0000000
 Max gradient component =       3.073E-04
 RMS gradient           =       1.060E-04
 Gradient time:  CPU 10.73 s  wall 2.79 s
 Geometry Optimization Parameters
   NAtoms,    NIC,     NZ,  NCons,   NDum,   NFix, NCnnct, MaxDiis
        6      32       0       0       0       0       0       0

 Cartesian Hessian Update
 Hessian Updated using BFGS Update


** GEOMETRY OPTIMIZATION IN DELOCALIZED INTERNAL COORDINATES **
   Searching for a Minimum

   Optimization Cycle:  21

                       Coordinates (Angstroms)
     ATOM                X               Y               Z
      1  F         3.0317285647    0.2882982716    0.0000000000
      2  I         0.0387593312    1.5117410955    0.0000000000
      3  H         2.5419442135   -1.6824521044    0.0000000000
      4  Br       -0.4073793557   -1.8976522584    0.0000000000
      5  C         2.1116387340   -0.6892755194    0.0000000000
      6  C         0.8076680990   -0.4307713919    0.0000000000
   Point Group: cs    Number of degrees of freedom:     9


   Energy is  -9670.329278123

 Hessian Updated using BFGS Update

  9 Hessian modes will be used to form the next step
  Hessian Eigenvalues:
     0.058462    0.116197    0.164358    0.188540    0.227226    0.310557
     0.365056    0.458556    0.595815

 Minimum Search - Taking Simple RFO Step
 Searching for Lamda that Minimizes Along All modes
 Value Taken    Lamda =   0.00000000
 Step Taken.  Stepsize is  0.001795

                             Maximum     Tolerance    Cnvgd?
         Gradient           0.000219      0.000300     YES
         Displacement       0.001072      0.001200     YES
         Energy change     -0.000001      0.000001     YES


                       Distance Matrix (Angstroms)
             F (  1)   I (  2)   H (  3)   Br(  4)   C (  5)
   I (  2)  3.233369
   H (  3)  2.030701  4.058178
   Br(  4)  4.075027  3.438459  2.957164
   C (  5)  1.342466  3.023459  1.082387  2.793855
   C (  6)  2.337414  2.089157  2.138789  1.904752  1.329347

 Final energy is   -9670.3292781227301     


 ******************************
 **  OPTIMIZATION CONVERGED  **
 ******************************

                       Coordinates (Angstroms)
     ATOM                X               Y               Z
      1  F         3.0317285647    0.2882982716    0.0000000000
      2  I         0.0387593312    1.5117410955    0.0000000000
      3  H         2.5419442135   -1.6824521044    0.0000000000
      4  Br       -0.4073793557   -1.8976522584    0.0000000000
      5  C         2.1116387340   -0.6892755194    0.0000000000
      6  C         0.8076680990   -0.4307713919    0.0000000000

Z-matrix Print:
$molecule
0 1
I 
C  1 2.089157
C  2 1.329347 1 122.808397
H  3 1.082387 2 124.638391 1 -180.000000 0
F  3 1.342466 2 122.051780 1 -0.000000 0
Br 2 1.904752 1 118.769103 3 -180.000000 0
$end


 --------------------------------------------------------------
             Orbital Energies (a.u.) and Symmetries
 --------------------------------------------------------------

 Alpha MOs, Restricted
 -- Occupied --                  
******* -482.86 -176.32 -165.73 -165.72 -165.72  -62.51  -56.33
  1 A'    2 A'    3 A'    4 A'    1 A"    5 A'    6 A'    7 A'                 
-56.327 -56.327 -35.818 -31.312 -31.305 -31.305 -24.720 -22.962
  8 A'    2 A"    9 A'   10 A'    3 A"   11 A'   12 A'   13 A'                 
-22.961 -22.961 -22.956 -22.956 -10.291 -10.282  -8.720  -6.552
  4 A"   14 A'   15 A'    5 A"   16 A'   17 A'   18 A'   19 A'                 
 -6.537  -6.537  -6.368  -4.781  -4.765  -4.765  -2.663  -2.659
 20 A'    6 A"   21 A'   22 A'    7 A"   23 A'   24 A'   25 A'                 
 -2.658  -2.647  -2.647  -2.047  -2.041  -2.041  -2.028  -2.028
  8 A"    9 A"   26 A'   27 A'   10 A"   28 A'   11 A"   29 A'                 
 -1.260  -0.866  -0.769  -0.690  -0.603  -0.556  -0.496  -0.492
 30 A'   31 A'   32 A'   33 A'   34 A'   35 A'   12 A"   36 A'                 
 -0.420  -0.401  -0.375  -0.321  -0.299  -0.282  -0.260
 37 A'   38 A'   13 A"   39 A'   14 A"   40 A'   15 A"                         
 -- Virtual --                   
 -0.072  -0.036  -0.034   0.000   0.028   0.037   0.053   0.063
 41 A'   16 A"   42 A'   43 A'   44 A'   45 A'   17 A"   46 A'                 
  0.068   0.079   0.093   0.115   0.115   0.123   0.136   0.157
 47 A'   18 A"   48 A'   49 A'   19 A"   50 A'   51 A'   52 A'                 
  0.176   0.186   0.206   0.230   0.259   0.261   0.289   0.319
 53 A'   54 A'   55 A'   20 A"   21 A"   56 A'   57 A'   58 A'                 
  0.323   0.361   0.392   0.398   0.417   0.419   0.423   0.440
 59 A'   60 A'   22 A"   61 A'   23 A"   24 A"   62 A'   63 A'                 
  0.460   0.474   0.487   0.508   0.527   0.552   0.565   0.565
 64 A'   65 A'   25 A"   66 A'   26 A"   67 A'   68 A'   27 A"                 
  0.618   0.653   0.698   0.700   0.738   0.774   0.835   0.901
 69 A'   70 A'   28 A"   71 A'   72 A'   73 A'   74 A'   75 A'                 
  0.935   0.961   1.088   1.140   1.300   1.319   1.350   1.360
 76 A'   77 A'   29 A"   30 A"   31 A"   78 A'   32 A"   79 A'                 
  1.386   1.409   1.449   1.478   1.543   1.612   1.759   1.772
 80 A'   81 A'   33 A"   82 A'   83 A'   84 A'   85 A'   34 A"                 
  1.847   1.899   1.951   2.014   2.033   2.107   2.183   2.244
 86 A'   87 A'   35 A"   36 A"   88 A'   89 A'   90 A'   91 A'                 
  2.557   2.615   2.616   2.802   2.905   3.095   3.210   3.670
 92 A'   93 A'   37 A"   38 A"   94 A'   95 A'   96 A'   97 A'                 
  3.760   3.784   3.951   3.959   3.983   3.984   3.998   4.016
 39 A"   98 A'   40 A"   41 A"   99 A'   42 A"   43 A"  100 A'                 
  4.051   4.070   4.096   4.172   4.271   4.366   4.407   4.778
101 A'   44 A"  102 A'  103 A'  104 A'  105 A'  106 A'  107 A'                 
  5.993   6.037   6.082   6.259   6.339   6.586   6.672   7.535
 45 A"  108 A'  109 A'   46 A"  110 A'  111 A'  112 A'   47 A"                 
  7.574   7.656  23.434  24.135  27.843  28.334  28.368  28.379
113 A'  114 A'  115 A'  116 A'  117 A'   48 A"  118 A'  119 A'                 
 28.522  28.536  28.548  28.595  28.693  47.890  66.730 127.877
 49 A"  120 A'   50 A"  121 A'  122 A'  123 A'  124 A'   51 A"                 
127.903 127.931 151.640 289.730 289.767 289.8811020.6781901.802
125 A'  126 A'  127 A'   52 A"  128 A'  129 A'  130 A'  131 A'                 

 Beta MOs, Restricted
 -- Occupied --                  
******* -482.86 -176.32 -165.73 -165.72 -165.72  -62.51  -56.33
  1 A'    2 A'    3 A'    4 A'    1 A"    5 A'    6 A'    7 A'                 
-56.327 -56.327 -35.818 -31.312 -31.305 -31.305 -24.720 -22.962
  8 A'    2 A"    9 A'   10 A'    3 A"   11 A'   12 A'   13 A'                 
-22.961 -22.961 -22.956 -22.956 -10.291 -10.282  -8.720  -6.552
  4 A"   14 A'   15 A'    5 A"   16 A'   17 A'   18 A'   19 A'                 
 -6.537  -6.537  -6.368  -4.781  -4.765  -4.765  -2.663  -2.659
 20 A'    6 A"   21 A'   22 A'    7 A"   23 A'   24 A'   25 A'                 
 -2.658  -2.647  -2.647  -2.047  -2.041  -2.041  -2.028  -2.028
  8 A"    9 A"   26 A'   27 A'   10 A"   28 A'   11 A"   29 A'                 
 -1.260  -0.866  -0.769  -0.690  -0.603  -0.556  -0.496  -0.492
 30 A'   31 A'   32 A'   33 A'   34 A'   35 A'   12 A"   36 A'                 
 -0.420  -0.401  -0.375  -0.321  -0.299  -0.282  -0.260
 37 A'   38 A'   13 A"   39 A'   14 A"   40 A'   15 A"                         
 -- Virtual --                   
 -0.072  -0.036  -0.034   0.000   0.028   0.037   0.053   0.063
 41 A'   16 A"   42 A'   43 A'   44 A'   45 A'   17 A"   46 A'                 
  0.068   0.079   0.093   0.115   0.115   0.123   0.136   0.157
 47 A'   18 A"   48 A'   49 A'   19 A"   50 A'   51 A'   52 A'                 
  0.176   0.186   0.206   0.230   0.259   0.261   0.289   0.319
 53 A'   54 A'   55 A'   20 A"   21 A"   56 A'   57 A'   58 A'                 
  0.323   0.361   0.392   0.398   0.417   0.419   0.423   0.440
 59 A'   60 A'   22 A"   61 A'   23 A"   24 A"   62 A'   63 A'                 
  0.460   0.474   0.487   0.508   0.527   0.552   0.565   0.565
 64 A'   65 A'   25 A"   66 A'   26 A"   67 A'   68 A'   27 A"                 
  0.618   0.653   0.698   0.700   0.738   0.774   0.835   0.901
 69 A'   70 A'   28 A"   71 A'   72 A'   73 A'   74 A'   75 A'                 
  0.935   0.961   1.088   1.140   1.300   1.319   1.350   1.360
 76 A'   77 A'   29 A"   30 A"   31 A"   78 A'   32 A"   79 A'                 
  1.386   1.409   1.449   1.478   1.543   1.612   1.759   1.772
 80 A'   81 A'   33 A"   82 A'   83 A'   84 A'   85 A'   34 A"                 
  1.847   1.899   1.951   2.014   2.033   2.107   2.183   2.244
 86 A'   87 A'   35 A"   36 A"   88 A'   89 A'   90 A'   91 A'                 
  2.557   2.615   2.616   2.802   2.905   3.095   3.210   3.670
 92 A'   93 A'   37 A"   38 A"   94 A'   95 A'   96 A'   97 A'                 
  3.760   3.784   3.951   3.959   3.983   3.984   3.998   4.016
 39 A"   98 A'   40 A"   41 A"   99 A'   42 A"   43 A"  100 A'                 
  4.051   4.070   4.096   4.172   4.271   4.366   4.407   4.778
101 A'   44 A"  102 A'  103 A'  104 A'  105 A'  106 A'  107 A'                 
  5.993   6.037   6.082   6.259   6.339   6.586   6.672   7.535
 45 A"  108 A'  109 A'   46 A"  110 A'  111 A'  112 A'   47 A"                 
  7.574   7.656  23.434  24.135  27.843  28.334  28.368  28.379
113 A'  114 A'  115 A'  116 A'  117 A'   48 A"  118 A'  119 A'                 
 28.522  28.536  28.548  28.595  28.693  47.890  66.730 127.877
 49 A"  120 A'   50 A"  121 A'  122 A'  123 A'  124 A'   51 A"                 
127.903 127.931 151.640 289.730 289.767 289.8811020.6781901.802
125 A'  126 A'  127 A'   52 A"  128 A'  129 A'  130 A'  131 A'                 
 --------------------------------------------------------------

          Ground-State Mulliken Net Atomic Charges

     Atom                 Charge (a.u.)
  ----------------------------------------
      1 F                    -0.103760
      2 I                     0.132805
      3 H                     0.194079
      4 Br                   -0.107531
      5 C                    -0.100633
      6 C                    -0.014961
  ----------------------------------------
  Sum of atomic charges =     0.000000

 -----------------------------------------------------------------
                    Cartesian Multipole Moments
 -----------------------------------------------------------------
    Charge (ESU x 10^10)
                 0.0000
    Dipole Moment (Debye)
         X       0.0422      Y      -0.7757      Z      -0.0000
       Tot       0.7769
    Quadrupole Moments (Debye-Ang)
        XX     -63.7230     XY      -4.1585     YY     -58.8161
        XZ       0.0000     YZ      -0.0000     ZZ     -64.6473
    Octopole Moments (Debye-Ang^2)
       XXX     -84.6538    XXY     -15.9532    XYY     -28.5685
       YYY      -2.1088    XXZ       0.0000    XYZ      -0.0000
       YYZ      -0.0000    XZZ     -26.0746    YZZ      -1.7105
       ZZZ      -0.0000
    Hexadecapole Moments (Debye-Ang^3)
      XXXX    -586.4058   XXXY     -53.2925   XXYY    -220.8496
      XYYY     -27.4009   YYYY    -834.2332   XXXZ       0.0000
      XXYZ      -0.0000   XYYZ       0.0000   YYYZ      -0.0000
      XXZZ    -107.1268   XYZZ      -7.5810   YYZZ    -166.9140
      XZZZ       0.0000   YZZZ      -0.0000   ZZZZ     -81.4082
 -----------------------------------------------------------------
Archival summary:
1\1\TWL01\OPT\ProcedureUnspecified\BasisUnspecified\1r1121\taweetha\TueAug2803:13:512018TueAug2803:13:512018\0\\#,OPT,ProcedureUnspecified,BasisUnspecified,\\0,1\I\C,1,2.08916\C,2,1.32935,1,122.808\H,3,1.08239,2,124.638,1,-180,0\F,3,1.34247,2,122.052,1,-0,0\Br,2,1.90475,1,118.769,3,-180,0\\\@

 Total job time:  261.51s(wall), 982.51s(cpu) 
 Tue Aug 28 03:13:51 2018

        *************************************************************
        *                                                           *
        *  Thank you very much for using Q-Chem.  Have a nice day.  *
        *                                                           *
        *************************************************************


 
User input: 2 of 2 
 
Q-Chem Developer Version!
                  Welcome to Q-Chem
     A Quantum Leap Into The Future Of Chemistry


 Q-Chem 5.1, Q-Chem, Inc., Pleasanton, CA (2018)

 Yihan Shao,  Zhengting Gan,  E. Epifanovsky,  A. T. B. Gilbert,  M. Wormit,  
 J. Kussmann,  A. W. Lange,  A. Behn,  Jia Deng,  Xintian Feng,  D. Ghosh,  
 M. Goldey,  P. R. Horn,  L. D. Jacobson,  I. Kaliman,  T. Kus,  A. Landau,  
 Jie Liu,  E. I. Proynov,  R. M. Richard,  R. P. Steele,  E. J. Sundstrom,  
 H. L. Woodcock III,  P. M. Zimmerman,  D. Zuev,  B. Albrecht,  E. Alguire,  
 S. A. Baeppler,  D. Barton,  Z. Benda,  Y. A. Bernard,  E. J. Berquist,  
 K. B. Bravaya,  H. Burton,  D. Casanova,  Chun-Min Chang,  Yunqing Chen,  
 A. Chien,  K. D. Closser,  M. P. Coons,  S. Coriani,  S. Dasgupta,  
 A. L. Dempwolff,  M. Diedenhofen,  Hainam Do,  R. G. Edgar,  Po-Tung Fang,  
 S. Faraji,  S. Fatehi,  Qingguo Feng,  K. D. Fenk,  J. Fosso-Tande,  
 Qinghui Ge,  A. Ghysels,  G. Gidofalvi,  J. Gomes,  J. Gonthier,  A. Gunina,  
 D. Hait,  M. W. D. Hanson-Heine,  P. H. P. Harbach,  A. W. Hauser,  
 J. E. Herr,  E. G. Hohenstein,  Z. C. Holden,  Kerwin Hui,  B. C. Huynh,  
 T.-C. Jagau,  Hyunjun Ji,  B. Kaduk,  K. Khistyaev,  Jaehoon Kim,  
 P. Klunzinger,  K. Koh,  D. Kosenkov,  L. Koulias,  T. Kowalczyk,  
 C. M. Krauter,  A. Kunitsa,  Ka Un Lao,  A. Laurent,  K. V. Lawler,  
 Joonho Lee,  D. Lefrancois,  S. Lehtola,  D. S. Levine,  Yi-Pei Li,  
 You-Sheng Lin,  Fenglai Liu,  E. Livshits,  A. Luenser,  P. Manohar,  
 E. Mansoor,  S. F. Manzer,  Shan-Ping Mao,  Yuezhi Mao,  N. Mardirossian,  
 A. V. Marenich,  T. Markovich,  L. A. Martinez-Martinez,  S. A. Maurer,  
 N. J. Mayhall,  S. C. McKenzie,  J.-M. Mewes,  A. F. Morrison,  
 J. W. Mullinax,  K. Nanda,  T. S. Nguyen-Beck,  R. Olivares-Amaya,  
 J. A. Parkhill,  T. M. Perrine,  F. Plasser,  P. Pokhilko,  S. Prager,  
 A. Prociuk,  E. Ramos,  D. R. Rehn,  F. Rob,  M. Schneider,  N. Sergueev,  
 S. M. Sharada,  S. Sharma,  D. W. Small,  T. Stauch,  T. Stein,  
 Yu-Chuan Su,  A. J. W. Thom,  A. Tkatchenko,  T. Tsuchimochi,  N. M. Tubman,  
 L. Vogt,  M. L. Vidal,  O. Vydrov,  M. A. Watson,  J. Wenzel,  
 M. de Wergifosse,  T. A. Wesolowski,  A. White,  J. Witte,  A. Yamada,  
 Jun Yang,  K. Yao,  S. Yeganeh,  S. R. Yost,  Zhi-Qiang You,  A. Zech,  
 Igor Ying Zhang,  Xing Zhang,  Yan Zhao,  Ying Zhu,  B. R. Brooks,  
 G. K. L. Chan,  C. J. Cramer,  M. S. Gordon,  W. J. Hehre,  A. Klamt,  
 M. W. Schmidt,  C. D. Sherrill,  D. G. Truhlar,  A. Aspuru-Guzik,  R. Baer,  
 A. T. Bell,  N. A. Besley,  Jeng-Da Chai,  A. E. DePrince, III,  
 R. A. DiStasio Jr.,  A. Dreuw,  B. D. Dunietz,  T. R. Furlani,  
 Chao-Ping Hsu,  Yousung Jung,  Jing Kong,  D. S. Lambrecht,  WanZhen Liang,  
 C. Ochsenfeld,  V. A. Rassolov,  L. V. Slipchenko,  J. E. Subotnik,  
 T. Van Voorhis,  J. M. Herbert,  A. I. Krylov,  P. M. W. Gill,  M. Head-Gordon

 Contributors to earlier versions of Q-Chem not listed above: 
 R. D. Adamson,  B. Austin,  J. Baker,  G. J. O. Beran,  K. Brandhorst,  
 S. T. Brown,  E. F. C. Byrd,  A. K. Chakraborty,  C.-L. Cheng,  
 Siu Hung Chien,  D. M. Chipman,  D. L. Crittenden,  H. Dachsel,  
 R. J. Doerksen,  A. D. Dutoi,  L. Fusti-Molnar,  W. A. Goddard III,  
 A. Golubeva-Zadorozhnaya,  S. R. Gwaltney,  G. Hawkins,  A. Heyden,  
 S. Hirata,  G. Kedziora,  F. J. Keil,  C. Kelley,  Jihan Kim,  R. A. King,  
 R. Z. Khaliullin,  P. P. Korambath,  W. Kurlancheek,  A. M. Lee,  M. S. Lee,  
 S. V. Levchenko,  Ching Yeh Lin,  D. Liotard,  R. C. Lochan,  I. Lotan,  
 P. E. Maslen,  N. Nair,  D. P. O'Neill,  D. Neuhauser,  E. Neuscamman,  
 C. M. Oana,  R. Olson,  B. Peters,  R. Peverati,  P. A. Pieniazek,  
 Y. M. Rhee,  J. Ritchie,  M. A. Rohrdanz,  E. Rosta,  N. J. Russ,  
 H. F. Schaefer III,  N. E. Schultz,  N. Shenvi,  A. C. Simmonett,  A. Sodt,  
 D. Stuck,  K. S. Thanthiriwatte,  V. Vanovschi,  Tao Wang,  A. Warshel,  
 C. F. Williams,  Q. Wu,  X. Xu,  W. Zhang

 Please cite Q-Chem as follows:
 Y. Shao et al., Mol. Phys. 113, 184-215 (2015)
 DOI: 10.1080/00268976.2014.952696

 Q-Chem 5.1.1 for Intel X86 EM64T Linux

 Parts of Q-Chem use Armadillo 8.300.2 (Tropical Shenanigans).
 http://arma.sourceforge.net/

 Q-Chem begins on Tue Aug 28 03:13:51 2018  

Host: 
0

     Scratch files written to /scratch/taweetham/qchem11114//
The previous job contains 0 fragments, simply inherited here
Input Ideriv = 2
Curr. Ideriv = -1
Max.  Ideriv = 2

Checking the input file for inconsistencies... 	...done.

--------------------------------------------------------------
User input:
--------------------------------------------------------------

$molecule
read
$end

$rem
   SCF_GUESS 	READ
   JOB_TYPE 	FREQUENCY
   BASIS 	6-311++G**
   EXCHANGE 	B3LYP
   MEM_TOTAL	7500	
$end


--------------------------------------------------------------
 ----------------------------------------------------------------
             Standard Nuclear Orientation (Angstroms)
    I     Atom           X                Y                Z
 ----------------------------------------------------------------
    1      F      -0.5987468835    -2.6542125729    -0.0000000000
    2      I      -1.3856362657     0.4819446739     0.0000000000
    3      H       1.4215272333    -2.4486931139    -0.0000000000
    4      Br      2.0525715720     0.4403558066    -0.0000000000
    5      C       0.4993653621    -1.8819656502    -0.0000000000
    6      C       0.4282866015    -0.5545201295    -0.0000000000
 ----------------------------------------------------------------
 Molecular Point Group                 Cs    NOp =  2
 Largest Abelian Subgroup              Cs    NOp =  2
 Nuclear Repulsion Energy =   706.5583921430 hartrees
 There are       55 alpha and       55 beta electrons
 Requested basis set is 6-311++G(d,p)
 There are 66 shells and 183 basis functions

 Total QAlloc Memory Limit   7500 MB
 Mega-Array Size       188 MB
 MEM_STATIC part       192 MB

                       Distance Matrix (Angstroms)
             F (  1)   I (  2)   H (  3)   Br(  4)   C (  5)
   I (  2)  3.233369
   H (  3)  2.030701  4.058178
   Br(  4)  4.075027  3.438459  2.957164
   C (  5)  1.342466  3.023459  1.082387  2.793855
   C (  6)  2.337414  2.089157  2.138789  1.904752  1.329347

 A cutoff of  1.0D-11 yielded   1760 shell pairs
 There are     14167 function pairs (     15891 Cartesian)

 -------------------------------------------------------
 OpenMP Integral Computing Module                       
 Release: version 1.0, May 2013, Q-Chem Inc. Pittsburgh 
 -------------------------------------------------------
 Integral Job Info:
 Integral job number is                      11
 Integral operator is                         1
 short-range coefficients                     0
 long-range coefficients              100000000
 Omega coefficients                           0
 if combine SR and LR in K                    0
 Integral screening is                        0
 Integral computing path is                   2
 max size of driver memory is            800000
 size of driver memory is                593474
 size of scratch memory is             29623520
 max col of scratch BK array               1296
 max len of scratch array in speh3          155
 max len of scratch index in speh4           18
 max int batch size is                      520
 min int batch size is                       52
 fixed nKL is                                45
 max L of basis functions is                  2
 order of int derivative is                   0
 number of shells is                         66
 number of basis is                         194
 number of cartesian basis is               194
 number of contracted shell pairs          1760
 number of primitive shell pairs           4089
 maxK2 (contraction) of shell pair           36
 max number of K2 of shell pair               1
 max number of CS2 of shell pair            191
 max number of PS2 of shell pair            240
 mem total for path MDJ                  526332
 -------------------------------------------------------
 Smallest overlap matrix eigenvalue = 6.82E-05
 Guess MOs from SCF MO coefficient file

 -----------------------------------------------------------------------
  General SCF calculation program by
  Eric Jon Sundstrom, Paul Horn, Yuezhi Mao, Dmitri Zuev, Alec White,
  David Stuck, Shaama M.S., Shane Yost, Joonho Lee, David Small,
  Daniel Levine, Susi Lehtola, Hugh Burton, Evgeny Epifanovsky
 -----------------------------------------------------------------------
 Exchange:     0.2000 Hartree-Fock + 0.0800 Slater + 0.7200 B88
 Correlation:  0.1900 VWN1RPA + 0.8100 LYP
 Using SG-1 standard quadrature grid
 using 4 threads for integral computing
 -------------------------------------------------------
 OpenMP Integral computing Module                
 Release: version 2.0, May 2017, Q-Chem Inc. Pleasanton 
 -------------------------------------------------------
 -------------------------------------------------------
 OpenMP BLAS3 based DFT computing Module                
 Release: version 1.0, May 2013, Q-Chem Inc. Pittsburgh 
 -------------------------------------------------------
 A restricted SCF calculation will be
 performed using DIIS
 SCF converges when DIIS error is below 1.0e-08
 ---------------------------------------
  Cycle       Energy         DIIS error
 ---------------------------------------
    1   -9668.9381735038      1.85e-02  
    2   -9670.0813239446      8.39e-03  
    3   -9669.9937220906      9.63e-03  
    4   -9670.3195014388      1.54e-03  
    5   -9670.3249768982      1.04e-03  
    6   -9670.3292978109      1.77e-04  
    7   -9670.3294041660      5.38e-05  
    8   -9670.3294110901      1.17e-05  
    9   -9670.3294114337      4.23e-06  
   10   -9670.3294114962      1.10e-06  
   11   -9670.3294114989      2.61e-07  
   12   -9670.3294114991      3.81e-08  
   13   -9670.3294114990      8.33e-09  Convergence criterion met
 ---------------------------------------
 SCF time:   CPU 41.36s  wall 11.00s 
 SCF   energy in the final basis set =    -9670.3294114990
 Total energy in the final basis set =    -9670.3294114990

 --------------------------------------------------------------
             Orbital Energies (a.u.) and Symmetries
 --------------------------------------------------------------

 Alpha MOs, Restricted
 -- Occupied --                  
******* -482.86 -176.32 -165.73 -165.72 -165.72  -62.51  -56.33
  1 A'    2 A'    3 A'    4 A'    1 A"    5 A'    6 A'    7 A'                 
-56.327 -56.327 -35.818 -31.312 -31.305 -31.305 -24.720 -22.962
  8 A'    2 A"    9 A'   10 A'    3 A"   11 A'   12 A'   13 A'                 
-22.961 -22.961 -22.956 -22.956 -10.291 -10.282  -8.720  -6.552
  4 A"   14 A'   15 A'    5 A"   16 A'   17 A'   18 A'   19 A'                 
 -6.538  -6.537  -6.368  -4.781  -4.765  -4.765  -2.663  -2.659
 20 A'    6 A"   21 A'   22 A'    7 A"   23 A'   24 A'   25 A'                 
 -2.659  -2.647  -2.647  -2.047  -2.042  -2.041  -2.028  -2.028
  8 A"   26 A'    9 A"   27 A'   10 A"   28 A'   29 A'   11 A"                 
 -1.260  -0.866  -0.769  -0.690  -0.603  -0.556  -0.496  -0.492
 30 A'   31 A'   32 A'   33 A'   34 A'   35 A'   12 A"   36 A'                 
 -0.420  -0.401  -0.375  -0.321  -0.299  -0.282  -0.260
 37 A'   38 A'   13 A"   39 A'   14 A"   40 A'   15 A"                         
 -- Virtual --                   
 -0.072  -0.036  -0.034   0.000   0.028   0.037   0.053   0.063
 41 A'   16 A"   42 A'   43 A'   44 A'   45 A'   17 A"   46 A'                 
  0.068   0.079   0.093   0.115   0.115   0.123   0.136   0.157
 47 A'   18 A"   48 A'   49 A'   19 A"   50 A'   51 A'   52 A'                 
  0.176   0.186   0.206   0.230   0.259   0.261   0.289   0.319
 53 A'   54 A'   55 A'   20 A"   21 A"   56 A'   57 A'   58 A'                 
  0.323   0.361   0.392   0.398   0.417   0.419   0.424   0.441
 59 A'   60 A'   22 A"   61 A'   23 A"   24 A"   62 A'   63 A'                 
  0.460   0.474   0.487   0.508   0.527   0.552   0.565   0.565
 64 A'   65 A'   25 A"   66 A'   26 A"   67 A'   68 A'   27 A"                 
  0.618   0.653   0.698   0.700   0.738   0.775   0.835   0.901
 69 A'   70 A'   28 A"   71 A'   72 A'   73 A'   74 A'   75 A'                 
  0.935   0.961   1.088   1.140   1.300   1.319   1.350   1.360
 76 A'   77 A'   29 A"   30 A"   31 A"   78 A'   32 A"   79 A'                 
  1.386   1.409   1.449   1.478   1.543   1.612   1.759   1.772
 80 A'   81 A'   33 A"   82 A'   83 A'   84 A'   85 A'   34 A"                 
  1.847   1.899   1.950   2.014   2.033   2.107   2.184   2.244
 86 A'   87 A'   35 A"   36 A"   88 A'   89 A'   90 A'   91 A'                 
  2.557   2.615   2.616   2.802   2.905   3.095   3.210   3.670
 92 A'   93 A'   37 A"   38 A"   94 A'   95 A'   96 A'   97 A'                 
  3.760   3.784   3.950   3.959   3.983   3.984   3.999   4.017
 39 A"   98 A'   40 A"   41 A"   99 A'   42 A"   43 A"  100 A'                 
  4.051   4.070   4.096   4.173   4.271   4.366   4.407   4.777
101 A'   44 A"  102 A'  103 A'  104 A'  105 A'  106 A'  107 A'                 
  5.994   6.037   6.082   6.259   6.339   6.586   6.672   7.535
 45 A"  108 A'  109 A'   46 A"  110 A'  111 A'  112 A'   47 A"                 
  7.573   7.656  23.434  24.135  27.843  28.334  28.368  28.380
113 A'  114 A'  115 A'  116 A'  117 A'   48 A"  118 A'  119 A'                 
 28.522  28.536  28.548  28.595  28.693  47.890  66.730 127.877
 49 A"  120 A'   50 A"  121 A'  122 A'  123 A'  124 A'   51 A"                 
127.904 127.931 151.640 289.730 289.767 289.8811020.6781901.802
125 A'  126 A'  127 A'   52 A"  128 A'  129 A'  130 A'  131 A'                 

 Beta MOs, Restricted
 -- Occupied --                  
******* -482.86 -176.32 -165.73 -165.72 -165.72  -62.51  -56.33
  1 A'    2 A'    3 A'    4 A'    1 A"    5 A'    6 A'    7 A'                 
-56.327 -56.327 -35.818 -31.312 -31.305 -31.305 -24.720 -22.962
  8 A'    2 A"    9 A'   10 A'    3 A"   11 A'   12 A'   13 A'                 
-22.961 -22.961 -22.956 -22.956 -10.291 -10.282  -8.720  -6.552
  4 A"   14 A'   15 A'    5 A"   16 A'   17 A'   18 A'   19 A'                 
 -6.538  -6.537  -6.368  -4.781  -4.765  -4.765  -2.663  -2.659
 20 A'    6 A"   21 A'   22 A'    7 A"   23 A'   24 A'   25 A'                 
 -2.659  -2.647  -2.647  -2.047  -2.042  -2.041  -2.028  -2.028
  8 A"   26 A'    9 A"   27 A'   10 A"   28 A'   29 A'   11 A"                 
 -1.260  -0.866  -0.769  -0.690  -0.603  -0.556  -0.496  -0.492
 30 A'   31 A'   32 A'   33 A'   34 A'   35 A'   12 A"   36 A'                 
 -0.420  -0.401  -0.375  -0.321  -0.299  -0.282  -0.260
 37 A'   38 A'   13 A"   39 A'   14 A"   40 A'   15 A"                         
 -- Virtual --                   
 -0.072  -0.036  -0.034   0.000   0.028   0.037   0.053   0.063
 41 A'   16 A"   42 A'   43 A'   44 A'   45 A'   17 A"   46 A'                 
  0.068   0.079   0.093   0.115   0.115   0.123   0.136   0.157
 47 A'   18 A"   48 A'   49 A'   19 A"   50 A'   51 A'   52 A'                 
  0.176   0.186   0.206   0.230   0.259   0.261   0.289   0.319
 53 A'   54 A'   55 A'   20 A"   21 A"   56 A'   57 A'   58 A'                 
  0.323   0.361   0.392   0.398   0.417   0.419   0.424   0.441
 59 A'   60 A'   22 A"   61 A'   23 A"   24 A"   62 A'   63 A'                 
  0.460   0.474   0.487   0.508   0.527   0.552   0.565   0.565
 64 A'   65 A'   25 A"   66 A'   26 A"   67 A'   68 A'   27 A"                 
  0.618   0.653   0.698   0.700   0.738   0.775   0.835   0.901
 69 A'   70 A'   28 A"   71 A'   72 A'   73 A'   74 A'   75 A'                 
  0.935   0.961   1.088   1.140   1.300   1.319   1.350   1.360
 76 A'   77 A'   29 A"   30 A"   31 A"   78 A'   32 A"   79 A'                 
  1.386   1.409   1.449   1.478   1.543   1.612   1.759   1.772
 80 A'   81 A'   33 A"   82 A'   83 A'   84 A'   85 A'   34 A"                 
  1.847   1.899   1.950   2.014   2.033   2.107   2.184   2.244
 86 A'   87 A'   35 A"   36 A"   88 A'   89 A'   90 A'   91 A'                 
  2.557   2.615   2.616   2.802   2.905   3.095   3.210   3.670
 92 A'   93 A'   37 A"   38 A"   94 A'   95 A'   96 A'   97 A'                 
  3.760   3.784   3.950   3.959   3.983   3.984   3.999   4.017
 39 A"   98 A'   40 A"   41 A"   99 A'   42 A"   43 A"  100 A'                 
  4.051   4.070   4.096   4.173   4.271   4.366   4.407   4.777
101 A'   44 A"  102 A'  103 A'  104 A'  105 A'  106 A'  107 A'                 
  5.994   6.037   6.082   6.259   6.339   6.586   6.672   7.535
 45 A"  108 A'  109 A'   46 A"  110 A'  111 A'  112 A'   47 A"                 
  7.573   7.656  23.434  24.135  27.843  28.334  28.368  28.380
113 A'  114 A'  115 A'  116 A'  117 A'   48 A"  118 A'  119 A'                 
 28.522  28.536  28.548  28.595  28.693  47.890  66.730 127.877
 49 A"  120 A'   50 A"  121 A'  122 A'  123 A'  124 A'   51 A"                 
127.904 127.931 151.640 289.730 289.767 289.8811020.6781901.802
125 A'  126 A'  127 A'   52 A"  128 A'  129 A'  130 A'  131 A'                 
 --------------------------------------------------------------

          Ground-State Mulliken Net Atomic Charges

     Atom                 Charge (a.u.)
  ----------------------------------------
      1 F                    -0.103760
      2 I                     0.131522
      3 H                     0.194091
      4 Br                   -0.107997
      5 C                    -0.104818
      6 C                    -0.009037
  ----------------------------------------
  Sum of atomic charges =     0.000000

 -----------------------------------------------------------------
                    Cartesian Multipole Moments
 -----------------------------------------------------------------
    Charge (ESU x 10^10)
                 0.0000
    Dipole Moment (Debye)
         X       0.7619      Y      -0.1510      Z       0.0000
       Tot       0.7767
    Quadrupole Moments (Debye-Ang)
        XX     -59.9125     XY      -4.4639     YY     -62.5478
        XZ      -0.0000     YZ      -0.0000     ZZ     -64.6453
    Octopole Moments (Debye-Ang^2)
       XXX      -5.8020    XXY      12.9271    XYY       8.7182
       YYY      19.7824    XXZ       0.0000    XYZ      -0.0000
       YYZ       0.0000    XZZ      -2.1329    YZZ       5.7878
       ZZZ       0.0000
    Hexadecapole Moments (Debye-Ang^3)
      XXXX    -840.9940   XXXY       5.3337   XXYY    -212.6590
      XYYY     -20.4264   YYYY    -500.5062   XXXZ      -0.0000
      XXYZ       0.0000   XYYZ      -0.0000   YYYZ      -0.0000
      XXZZ    -167.4607   XYZZ       3.4291   YYZZ     -96.5973
      XZZZ      -0.0000   YZZZ      -0.0000   ZZZZ     -81.3941
 -----------------------------------------------------------------
 Calculating MO derivatives via CPSCF
 D1JvT checksum  = 323064 22823.3906890941
 D1KAT checksum  = 775368 1014.2218843585
   1         3          18      0.110029    0.030590
   2         3          18      0.013151    0.004565
   3         3          18      0.001741    0.000693
   4         3          18      0.000192    0.000068
   5        19           2      0.000010    0.000006
   6        21           0      0.000000    0.000000    Roots Converged
 Time for AOints: 13.8 s (CPU) 3.5 s (wall)
 ------------------------------------------------------------------------------
                     AOints        : Timing summary (seconds)
 ------------------------------------------------------------------------------
     job step          cpu (% of tot)      sys (% of tot)     wall (% of tot)
 ------------------------------------------------------------------------------
  cpscf_lag         0.6905E+02 (33.5)   0.4000E-05 (12.1)   0.1776E+02 (33.0)
  iterzp            0.1229E+03 (59.6)   0.2700E-04 (81.8)   0.3227E+02 (60.0)
  make_fx           0.0000E+00 ( 0.0)   0.0000E+00 ( 0.0)   0.0000E+00 ( 0.0)
  AOints            0.1382E+02 ( 6.7)   0.2000E-05 ( 6.1)   0.3507E+01 ( 6.5)
 ------------------------------------------------------------------------------
   Grand Totals     0.2060E+03          0.3300E-04          0.5378E+02
 ------------------------------------------------------------------------------
 Calculating analytic Hessian of the SCF energy
 Polarizability Matrix (a.u.)
            1           2           3
    1 -91.6040823   2.9487132   0.0000000
    2   2.9487132 -78.1021477  -0.0000000
    3   0.0000000  -0.0000000 -47.4337823

 Direct stationary perturbation theory relativistic correction:

 rels  =     113.812814693064
 relv  =    -378.995169307177
 rel2e =      51.286107933387
 E_rel =    -213.896246680726

 Hessian of the SCF Energy
            1           2           3           4           5           6
    1   0.2833216   0.1600288  -0.0000000   0.0030677   0.0016437  -0.0000000
    2   0.1600288   0.1794608  -0.0000000  -0.0005073  -0.0015806   0.0000000
    3  -0.0000000  -0.0000000   0.0178540  -0.0000000  -0.0000000  -0.0033769
    4   0.0030677  -0.0005073  -0.0000000   0.1079394  -0.0523318   0.0000000
    5   0.0016437  -0.0015806  -0.0000000  -0.0523318   0.0542806   0.0000000
    6  -0.0000000   0.0000000  -0.0033769   0.0000000   0.0000000   0.0129502
    7  -0.0326826   0.0010617   0.0000000   0.0013180  -0.0014466   0.0000000
    8  -0.0294587   0.0075112  -0.0000000   0.0005047  -0.0022314   0.0000000
    9   0.0000000  -0.0000000   0.0052531  -0.0000000  -0.0000000   0.0042131
   10  -0.0004728  -0.0024803  -0.0000000  -0.0262516  -0.0024340  -0.0000000
   11  -0.0024245  -0.0054095  -0.0000000   0.0023230   0.0042052  -0.0000000
   12   0.0000000  -0.0000000   0.0067501   0.0000000   0.0000000   0.0019442
   13  -0.2417479  -0.1114394  -0.0000000  -0.0178952   0.0266743   0.0000000
   14  -0.1123144  -0.1468517  -0.0000000   0.0089818  -0.0098185  -0.0000000
   15   0.0000000   0.0000000  -0.0336963  -0.0000000  -0.0000000   0.0051611
   16  -0.0114861  -0.0466634   0.0000000  -0.0681784   0.0278944  -0.0000000
   17  -0.0174747  -0.0331301   0.0000000   0.0410296  -0.0448553  -0.0000000
   18   0.0000000  -0.0000000   0.0072159   0.0000000   0.0000000  -0.0208918
            7           8           9          10          11          12
    1  -0.0326826  -0.0294587   0.0000000  -0.0004728  -0.0024245   0.0000000
    2   0.0010617   0.0075112  -0.0000000  -0.0024803  -0.0054095  -0.0000000
    3   0.0000000  -0.0000000   0.0052531  -0.0000000  -0.0000000   0.0067501
    4   0.0013180   0.0005047  -0.0000000  -0.0262516   0.0023230   0.0000000
    5  -0.0014466  -0.0022314  -0.0000000  -0.0024340   0.0042052   0.0000000
    6   0.0000000   0.0000000   0.0042131  -0.0000000  -0.0000000   0.0019442
    7   0.2793054  -0.1351436   0.0000000   0.0007612  -0.0015287  -0.0000000
    8  -0.1351436   0.1448291   0.0000000  -0.0003760  -0.0003978  -0.0000000
    9   0.0000000   0.0000000   0.0194659  -0.0000000  -0.0000000  -0.0025449
   10   0.0007612  -0.0003760  -0.0000000   0.1447907   0.0791119   0.0000000
   11  -0.0015287  -0.0003978  -0.0000000   0.0791119   0.0796465   0.0000000
   12  -0.0000000  -0.0000000  -0.0025449   0.0000000   0.0000000   0.0087581
   13  -0.2513338   0.1420601  -0.0000000  -0.0126388  -0.0284686  -0.0000000
   14   0.1388584  -0.1398752  -0.0000000  -0.0076855  -0.0126509  -0.0000000
   15   0.0000000   0.0000000  -0.0348290  -0.0000000  -0.0000000   0.0002140
   16   0.0026318   0.0224134   0.0000000  -0.1061888  -0.0490130   0.0000000
   17  -0.0018012  -0.0098359   0.0000000  -0.0661361  -0.0653936  -0.0000000
   18  -0.0000000  -0.0000000   0.0084418   0.0000000   0.0000000  -0.0151216
           13          14          15          16          17          18
    1  -0.2417479  -0.1123144   0.0000000  -0.0114861  -0.0174747   0.0000000
    2  -0.1114394  -0.1468517   0.0000000  -0.0466634  -0.0331301  -0.0000000
    3  -0.0000000  -0.0000000  -0.0336963   0.0000000   0.0000000   0.0072159
    4  -0.0178952   0.0089818  -0.0000000  -0.0681784   0.0410296   0.0000000
    5   0.0266743  -0.0098185  -0.0000000   0.0278944  -0.0448553   0.0000000
    6   0.0000000  -0.0000000   0.0051611  -0.0000000  -0.0000000  -0.0208918
    7  -0.2513338   0.1388584   0.0000000   0.0026318  -0.0018012  -0.0000000
    8   0.1420601  -0.1398752   0.0000000   0.0224134  -0.0098359  -0.0000000
    9  -0.0000000  -0.0000000  -0.0348290   0.0000000   0.0000000   0.0084418
   10  -0.0126388  -0.0076855  -0.0000000  -0.1061888  -0.0661361   0.0000000
   11  -0.0284686  -0.0126509  -0.0000000  -0.0490130  -0.0653936   0.0000000
   12  -0.0000000  -0.0000000   0.0002140   0.0000000  -0.0000000  -0.0151216
   13   0.6009740  -0.0711235   0.0000000  -0.0773584   0.0422971  -0.0000000
   14  -0.0711235   0.8417439   0.0000000   0.0432833  -0.5325476  -0.0000000
   15   0.0000000   0.0000000   0.1081032  -0.0000000  -0.0000000  -0.0449530
   16  -0.0773584   0.0432833  -0.0000000   0.2605798   0.0020853   0.0000000
   17   0.0422971  -0.5325476  -0.0000000   0.0020853   0.6857625   0.0000000
   18  -0.0000000  -0.0000000  -0.0449530   0.0000000   0.0000000   0.0653088
 Gradient time:  CPU 309.79 s  wall 80.99 s
 **********************************************************************
 **                                                                  **
 **                       VIBRATIONAL ANALYSIS                       **
 **                       --------------------                       **
 **                                                                  **
 **        VIBRATIONAL FREQUENCIES (CM**-1) AND NORMAL MODES         **
 **     FORCE CONSTANTS (mDYN/ANGSTROM) AND REDUCED MASSES (AMU)     **
 **                  INFRARED INTENSITIES (KM/MOL)                   **
 **                                                                  **
 **********************************************************************


 Mode:                 1                      2                      3
 Frequency:       143.00                 161.95                 250.57
 Force Cnst:      0.3936                 0.3103                 0.2429
 Red. Mass:      32.6660                20.0793                 6.5664
 IR Active:          YES                    YES                    YES
 IR Intens:        0.771                  1.729                  1.254
 Raman Active:       YES                    YES                    YES
               X      Y      Z        X      Y      Z        X      Y      Z
 F         -0.329  0.628 -0.000    0.570 -0.340  0.000    0.000 -0.000 -0.314
 I         -0.203 -0.144  0.000   -0.195  0.126 -0.000   -0.000  0.000  0.000
 H         -0.253  0.037  0.000    0.444  0.431 -0.000   -0.000 -0.000  0.759
 Br         0.400 -0.011 -0.000    0.144 -0.155  0.000    0.000  0.000 -0.056
 C         -0.091  0.296  0.000    0.237  0.098 -0.000   -0.000 -0.000  0.420
 C          0.148  0.302 -0.000   -0.062  0.087  0.000    0.000 -0.000  0.381
 TransDip   0.009 -0.027  0.000   -0.037  0.021 -0.000   -0.000  0.000  0.036

 Mode:                 4                      5                      6
 Frequency:       346.63                 399.81                 481.43
 Force Cnst:      1.0438                 0.3591                 1.1160
 Red. Mass:      14.7443                 3.8131                 8.1722
 IR Active:          YES                    YES                    YES
 IR Intens:        0.255                 16.237                 17.954
 Raman Active:       YES                    YES                    YES
               X      Y      Z        X      Y      Z        X      Y      Z
 F          0.268  0.463  0.000   -0.000 -0.000  0.055    0.009  0.239  0.000
 I          0.051 -0.035 -0.000   -0.000  0.000 -0.016   -0.050  0.039 -0.000
 H          0.281  0.507 -0.000   -0.000 -0.000 -0.866    0.194 -0.632 -0.000
 Br        -0.175 -0.170 -0.000    0.000  0.000 -0.012   -0.039 -0.013 -0.000
 C          0.221  0.400 -0.000   -0.000 -0.000 -0.219    0.372 -0.330 -0.000
 C         -0.053  0.321  0.000   -0.000 -0.000  0.446    0.382 -0.326  0.000
 TransDip  -0.015 -0.006 -0.000   -0.000  0.000 -0.129    0.118 -0.068 -0.000

 Mode:                 7                      8                      9
 Frequency:       831.67                 835.48                1118.03
 Force Cnst:      4.6048                 0.5880                 7.2396
 Red. Mass:      11.2994                 1.4298                 9.8301
 IR Active:          YES                    YES                    YES
 IR Intens:      106.125                 14.651                146.884
 Raman Active:       YES                    YES                    YES
               X      Y      Z        X      Y      Z        X      Y      Z
 F         -0.058 -0.211 -0.000   -0.000 -0.000  0.024   -0.367 -0.214 -0.000
 I         -0.011  0.001 -0.000   -0.000  0.000  0.001    0.001  0.000  0.000
 H         -0.345 -0.019 -0.000   -0.000 -0.000  0.981    0.559 -0.015 -0.000
 Br        -0.055 -0.029  0.000   -0.000 -0.000 -0.002   -0.005 -0.009  0.000
 C         -0.202  0.222  0.000   -0.000  0.000 -0.182    0.642  0.134  0.000
 C          0.806  0.299 -0.000    0.000  0.000  0.066   -0.088  0.263 -0.000
 TransDip   0.316  0.096 -0.000    0.000  0.000  0.123    0.120  0.369 -0.000

 Mode:                10                     11                     12
 Frequency:      1304.04                1665.03                3212.62
 Force Cnst:      1.1321                13.2954                 6.6516
 Red. Mass:       1.1300                 8.1397                 1.0938
 IR Active:          YES                    YES                    YES
 IR Intens:       13.019                 55.999                  4.317
 Raman Active:       YES                    YES                    YES
               X      Y      Z        X      Y      Z        X      Y      Z
 F         -0.036  0.005 -0.000   -0.035 -0.048 -0.000   -0.000 -0.000 -0.000
 I         -0.001  0.000  0.000   -0.002  0.002  0.000    0.000 -0.000  0.000
 H          0.507  0.856  0.000   -0.548 -0.230 -0.000    0.844 -0.528  0.000
 Br         0.000  0.001 -0.000    0.003  0.003  0.000    0.000  0.000 -0.000
 C         -0.025 -0.006 -0.000    0.080  0.592  0.000   -0.071  0.052 -0.000
 C          0.043 -0.080 -0.000    0.014 -0.535 -0.000   -0.000 -0.007  0.000
 TransDip   0.116  0.002  0.000    0.080  0.226 -0.000   -0.004 -0.066  0.000

 STANDARD THERMODYNAMIC QUANTITIES AT   298.15 K  AND     1.00 ATM

   This Molecule has  0 Imaginary Frequencies
   Zero point vibrational energy:       15.368 kcal/mol

   Atom    1 Element F  Has Mass   18.99840
   Atom    2 Element I  Has Mass  126.90440
   Atom    3 Element H  Has Mass    1.00783
   Atom    4 Element Br Has Mass   78.91830
   Atom    5 Element C  Has Mass   12.00000
   Atom    6 Element C  Has Mass   12.00000
   Molecular Mass:   249.828930 amu
   Principal axes and moments of inertia in amu*Bohr^2:
                             1           2           3
    Eigenvalues --      821.68210  2105.28663  2926.96873
          X               1.00000     0.00044     0.00000
          Y              -0.00044     1.00000    -0.00000
          Z              -0.00000     0.00000     1.00000
   Rotational Symmetry Number is   1
   The Molecule is an Asymmetric Top
   Translational Enthalpy:        0.889 kcal/mol
   Rotational Enthalpy:           0.889 kcal/mol
   Vibrational Enthalpy:         17.158 kcal/mol
   gas constant (RT):             0.592 kcal/mol
   Translational Entropy:        42.447  cal/mol.K
   Rotational Entropy:           30.005  cal/mol.K
   Vibrational Entropy:          10.322  cal/mol.K

   Total Enthalpy:               19.528 kcal/mol
   Total Entropy:                82.774  cal/mol.K

 ======================================================================

 STANDARD THERMODYNAMIC QUANTITIES FOR ANHARMONIC VIBRATION -- TOSH

   Zero point vibrational energy: ************ kcal/mol

   Vibrational Enthalpy:       Infinity kcal/mol
   Vibrational Entropy:             NaN  cal/mol.K

   Total Enthalpy:             Infinity kcal/mol
   Total Entropy:                   NaN  cal/mol.K

 ======================================================================

 STANDARD THERMODYNAMIC QUANTITIES FOR ANHARMONIC VIBRATION -- VPT2

   Zero point vibrational energy: ************ kcal/mol

   Vibrational Enthalpy:       Infinity kcal/mol
   Vibrational Entropy:             NaN  cal/mol.K

   Total Enthalpy:             Infinity kcal/mol
   Total Entropy:                   NaN  cal/mol.K

 ======================================================================

Archival summary:
1\1\TWL01\FREQ\ProcedureUnspecified\BasisUnspecified\1r1121\taweetha\TueAug2803:15:232018TueAug2803:15:232018\0\\#,FREQ,ProcedureUnspecified,BasisUnspecified,\\0,1\I\C,1,2.08916\C,2,1.32935,1,122.808\H,3,1.08239,2,124.638,1,180,0\F,3,1.34247,2,122.052,1,-0,0\Br,2,1.90475,1,118.769,3,180,0\\\@

 Total job time:  92.11s(wall), 351.31s(cpu) 
 Tue Aug 28 03:15:23 2018

        *************************************************************
        *                                                           *
        *  Thank you very much for using Q-Chem.  Have a nice day.  *
        *                                                           *
        *************************************************************
