# Supplementary material for: Geometric and energetic data from ab initio calculations of haloethene, haloimine, halomethylenephosphine, haloiminophosphine, halodiazene, halodiphosphene and halocyclopropane
Source: Data Brief. 2019 Nov 2;27:104738. doi: 10.1016/j.dib.2019.104738 (PMC6861602; doi:10.1016/j.dib.2019.104738)
Supplement: Multimedia component 2 [file mmc2.zip › CC/B3LYP/FHCCICl.out]

Q-Chem Developer Version!
                  Welcome to Q-Chem
     A Quantum Leap Into The Future Of Chemistry


 Q-Chem 5.1, Q-Chem, Inc., Pleasanton, CA (2018)

 Yihan Shao,  Zhengting Gan,  E. Epifanovsky,  A. T. B. Gilbert,  M. Wormit,  
 J. Kussmann,  A. W. Lange,  A. Behn,  Jia Deng,  Xintian Feng,  D. Ghosh,  
 M. Goldey,  P. R. Horn,  L. D. Jacobson,  I. Kaliman,  T. Kus,  A. Landau,  
 Jie Liu,  E. I. Proynov,  R. M. Richard,  R. P. Steele,  E. J. Sundstrom,  
 H. L. Woodcock III,  P. M. Zimmerman,  D. Zuev,  B. Albrecht,  E. Alguire,  
 S. A. Baeppler,  D. Barton,  Z. Benda,  Y. A. Bernard,  E. J. Berquist,  
 K. B. Bravaya,  H. Burton,  D. Casanova,  Chun-Min Chang,  Yunqing Chen,  
 A. Chien,  K. D. Closser,  M. P. Coons,  S. Coriani,  S. Dasgupta,  
 A. L. Dempwolff,  M. Diedenhofen,  Hainam Do,  R. G. Edgar,  Po-Tung Fang,  
 S. Faraji,  S. Fatehi,  Qingguo Feng,  K. D. Fenk,  J. Fosso-Tande,  
 Qinghui Ge,  A. Ghysels,  G. Gidofalvi,  J. Gomes,  J. Gonthier,  A. Gunina,  
 D. Hait,  M. W. D. Hanson-Heine,  P. H. P. Harbach,  A. W. Hauser,  
 J. E. Herr,  E. G. Hohenstein,  Z. C. Holden,  Kerwin Hui,  B. C. Huynh,  
 T.-C. Jagau,  Hyunjun Ji,  B. Kaduk,  K. Khistyaev,  Jaehoon Kim,  
 P. Klunzinger,  K. Koh,  D. Kosenkov,  L. Koulias,  T. Kowalczyk,  
 C. M. Krauter,  A. Kunitsa,  Ka Un Lao,  A. Laurent,  K. V. Lawler,  
 Joonho Lee,  D. Lefrancois,  S. Lehtola,  D. S. Levine,  Yi-Pei Li,  
 You-Sheng Lin,  Fenglai Liu,  E. Livshits,  A. Luenser,  P. Manohar,  
 E. Mansoor,  S. F. Manzer,  Shan-Ping Mao,  Yuezhi Mao,  N. Mardirossian,  
 A. V. Marenich,  T. Markovich,  L. A. Martinez-Martinez,  S. A. Maurer,  
 N. J. Mayhall,  S. C. McKenzie,  J.-M. Mewes,  A. F. Morrison,  
 J. W. Mullinax,  K. Nanda,  T. S. Nguyen-Beck,  R. Olivares-Amaya,  
 J. A. Parkhill,  T. M. Perrine,  F. Plasser,  P. Pokhilko,  S. Prager,  
 A. Prociuk,  E. Ramos,  D. R. Rehn,  F. Rob,  M. Schneider,  N. Sergueev,  
 S. M. Sharada,  S. Sharma,  D. W. Small,  T. Stauch,  T. Stein,  
 Yu-Chuan Su,  A. J. W. Thom,  A. Tkatchenko,  T. Tsuchimochi,  N. M. Tubman,  
 L. Vogt,  M. L. Vidal,  O. Vydrov,  M. A. Watson,  J. Wenzel,  
 M. de Wergifosse,  T. A. Wesolowski,  A. White,  J. Witte,  A. Yamada,  
 Jun Yang,  K. Yao,  S. Yeganeh,  S. R. Yost,  Zhi-Qiang You,  A. Zech,  
 Igor Ying Zhang,  Xing Zhang,  Yan Zhao,  Ying Zhu,  B. R. Brooks,  
 G. K. L. Chan,  C. J. Cramer,  M. S. Gordon,  W. J. Hehre,  A. Klamt,  
 M. W. Schmidt,  C. D. Sherrill,  D. G. Truhlar,  A. Aspuru-Guzik,  R. Baer,  
 A. T. Bell,  N. A. Besley,  Jeng-Da Chai,  A. E. DePrince, III,  
 R. A. DiStasio Jr.,  A. Dreuw,  B. D. Dunietz,  T. R. Furlani,  
 Chao-Ping Hsu,  Yousung Jung,  Jing Kong,  D. S. Lambrecht,  WanZhen Liang,  
 C. Ochsenfeld,  V. A. Rassolov,  L. V. Slipchenko,  J. E. Subotnik,  
 T. Van Voorhis,  J. M. Herbert,  A. I. Krylov,  P. M. W. Gill,  M. Head-Gordon

 Contributors to earlier versions of Q-Chem not listed above: 
 R. D. Adamson,  B. Austin,  J. Baker,  G. J. O. Beran,  K. Brandhorst,  
 S. T. Brown,  E. F. C. Byrd,  A. K. Chakraborty,  C.-L. Cheng,  
 Siu Hung Chien,  D. M. Chipman,  D. L. Crittenden,  H. Dachsel,  
 R. J. Doerksen,  A. D. Dutoi,  L. Fusti-Molnar,  W. A. Goddard III,  
 A. Golubeva-Zadorozhnaya,  S. R. Gwaltney,  G. Hawkins,  A. Heyden,  
 S. Hirata,  G. Kedziora,  F. J. Keil,  C. Kelley,  Jihan Kim,  R. A. King,  
 R. Z. Khaliullin,  P. P. Korambath,  W. Kurlancheek,  A. M. Lee,  M. S. Lee,  
 S. V. Levchenko,  Ching Yeh Lin,  D. Liotard,  R. C. Lochan,  I. Lotan,  
 P. E. Maslen,  N. Nair,  D. P. O'Neill,  D. Neuhauser,  E. Neuscamman,  
 C. M. Oana,  R. Olson,  B. Peters,  R. Peverati,  P. A. Pieniazek,  
 Y. M. Rhee,  J. Ritchie,  M. A. Rohrdanz,  E. Rosta,  N. J. Russ,  
 H. F. Schaefer III,  N. E. Schultz,  N. Shenvi,  A. C. Simmonett,  A. Sodt,  
 D. Stuck,  K. S. Thanthiriwatte,  V. Vanovschi,  Tao Wang,  A. Warshel,  
 C. F. Williams,  Q. Wu,  X. Xu,  W. Zhang

 Please cite Q-Chem as follows:
 Y. Shao et al., Mol. Phys. 113, 184-215 (2015)
 DOI: 10.1080/00268976.2014.952696

 Q-Chem 5.1.1 for Intel X86 EM64T Linux

 Parts of Q-Chem use Armadillo 8.300.2 (Tropical Shenanigans).
 http://arma.sourceforge.net/

 Q-Chem begins on Tue Aug 28 22:36:41 2018  

Host: 
0

     Scratch files written to /scratch/taweetham/qchem27216//
Input Ideriv = 2
Curr. Ideriv = -1
Max.  Ideriv = 2

Checking the input file for inconsistencies... 	...done.

--------------------------------------------------------------
User input:
--------------------------------------------------------------
FIHCl.inp
$molecule
0 1
I 
C  1 2.113525
C  2 1.328679 1 122.644950
H  3 1.082162 2 124.285213 1 -180.000000 0
F  3 1.340667 2 122.132279 1 -0.000000 0
Cl 2 1.741200 1 117.973070 3 -180.000000 0
$end

$rem
   JOB_TYPE		OPTIMIZATION
   BASIS		6-311++G**
   EXCHANGE		B3LYP
$end

--------------------------------------------------------------
 ----------------------------------------------------------------
             Standard Nuclear Orientation (Angstroms)
    I     Atom           X                Y                Z
 ----------------------------------------------------------------
    1      I       1.1145239242     0.1723266518     0.0000000000
    2      C      -0.9818910402    -0.0960615418     0.0000000000
    3      C      -1.5507497835    -1.2968061505    -0.0000000000
    4      H      -2.6197778087    -1.4648944475    -0.0000000000
    5      F      -0.8300501412    -2.4272839391    -0.0000000000
    6      Cl     -1.9872761155     1.3255496182     0.0000000000
 ----------------------------------------------------------------
 Molecular Point Group                 Cs    NOp =  2
 Largest Abelian Subgroup              Cs    NOp =  2
 Nuclear Repulsion Energy =   493.3345369908 hartrees
 There are       46 alpha and       46 beta electrons
 Requested basis set is 6-311++G(d,p)
 There are 60 shells and 165 basis functions

 Total QAlloc Memory Limit   2000 MB
 Mega-Array Size       188 MB
 MEM_STATIC part       192 MB
 A cutoff of  1.0D-11 yielded   1514 shell pairs
 There are     12078 function pairs (     13449 Cartesian)
 Smallest overlap matrix eigenvalue = 8.81E-05

 Scale SEOQF with 1.000000e-01/1.000000e-01/1.000000e-01

 Standard Electronic Orientation quadrupole field applied
 Nucleus-field energy     =     0.0000000128 hartrees
 Guess from superposition of atomic densities
 Warning:  Energy on first SCF cycle will be non-variational
 SAD guess density has 92.000000 electrons

 -----------------------------------------------------------------------
  General SCF calculation program by
  Eric Jon Sundstrom, Paul Horn, Yuezhi Mao, Dmitri Zuev, Alec White,
  David Stuck, Shaama M.S., Shane Yost, Joonho Lee, David Small,
  Daniel Levine, Susi Lehtola, Hugh Burton, Evgeny Epifanovsky
 -----------------------------------------------------------------------
 Exchange:     0.2000 Hartree-Fock + 0.0800 Slater + 0.7200 B88
 Correlation:  0.1900 VWN1RPA + 0.8100 LYP
 Using SG-1 standard quadrature grid
 A restricted SCF calculation will be
 performed using DIIS
 SCF converges when DIIS error is below 1.0e-08
 ---------------------------------------
  Cycle       Energy         DIIS error
 ---------------------------------------
    1   -7557.0946105569      4.15e-02  
    2   -7556.3918628570      2.74e-03  
    3   -7556.3905897468      2.87e-03  
    4   -7556.4081415599      7.37e-04  
    5   -7556.4094066644      2.05e-04  
    6   -7556.4095013639      1.01e-04  
    7   -7556.4095340274      2.51e-05  
    8   -7556.4095359328      4.93e-06  
    9   -7556.4095359888      1.16e-06  
   10   -7556.4095359919      6.25e-07  
   11   -7556.4095359928      9.29e-08  
   12   -7556.4095359929      1.61e-08  
   13   -7556.4095359930      4.32e-09  Convergence criterion met
 ---------------------------------------
 SCF time:   CPU 25.78s  wall 26.00s 
 SCF   energy in the final basis set =    -7556.4095359930
 Total energy in the final basis set =    -7556.4095359930

 --------------------------------------------------------------
             Orbital Energies (a.u.) and Symmetries
 --------------------------------------------------------------

 Alpha MOs, Restricted
 -- Occupied --                  
******* -176.32 -165.73 -165.72 -165.72 -101.59  -35.82  -31.31
  1 A'    2 A'    3 A'    1 A"    4 A'    5 A'    6 A'    7 A'                 
-31.305 -31.305 -24.721 -22.962 -22.961 -22.960 -22.956 -22.956
  2 A"    8 A'    9 A'   10 A'    3 A"   11 A'   12 A'    4 A"                 
-10.291 -10.289  -9.500  -7.265  -7.254  -7.254  -6.367  -4.781
 13 A'   14 A'   15 A'   16 A'    5 A"   17 A'   18 A'   19 A'                 
 -4.765  -4.764  -2.046  -2.041  -2.041  -2.027  -2.027  -1.261
  6 A"   20 A'   21 A'    7 A"   22 A'   23 A'    8 A"   24 A'                 
 -0.910  -0.785  -0.689  -0.606  -0.558  -0.509  -0.498  -0.431
 25 A'   26 A'   27 A'   28 A'   29 A'   30 A'    9 A"   31 A'                 
 -0.409  -0.398  -0.343  -0.308  -0.285  -0.263
 32 A'   10 A"   33 A'   11 A"   34 A'   12 A"                                 
 -- Virtual --                   
 -0.070  -0.034  -0.015   0.001   0.031   0.045   0.058   0.072
 35 A'   13 A"   36 A'   37 A'   38 A'   39 A'   14 A"   40 A'                 
  0.083   0.088   0.095   0.117   0.119   0.130   0.133   0.158
 41 A'   15 A"   42 A'   16 A"   43 A'   44 A'   45 A'   46 A'                 
  0.182   0.190   0.229   0.234   0.261   0.265   0.308   0.323
 47 A'   48 A'   49 A'   17 A"   18 A"   50 A'   51 A'   52 A'                 
  0.331   0.364   0.394   0.400   0.420   0.437   0.446   0.461
 53 A'   54 A'   19 A"   55 A'   20 A"   56 A'   21 A"   57 A'                 
  0.464   0.479   0.518   0.534   0.573   0.581   0.634   0.686
 58 A'   59 A'   22 A"   60 A'   61 A'   23 A"   62 A'   63 A'                 
  0.712   0.756   0.781   0.814   0.837   0.889   0.904   0.952
 64 A'   65 A'   66 A'   24 A"   25 A"   67 A'   68 A'   69 A'                 
  1.072   1.107   1.120   1.138   1.314   1.325   1.351   1.365
 70 A'   26 A"   71 A'   27 A"   28 A"   72 A'   29 A"   73 A'                 
  1.388   1.432   1.469   1.492   1.555   1.614   1.772   1.773
 74 A'   75 A'   30 A"   76 A'   77 A'   78 A'   79 A'   31 A"                 
  1.898   1.910   1.972   2.102   2.223   2.241   2.301   2.450
 80 A'   81 A'   32 A"   82 A'   83 A'   33 A"   84 A'   85 A'                 
  2.571   2.615   2.627   2.804   2.933   3.140   3.258   3.709
 86 A'   34 A"   87 A'   35 A"   88 A'   89 A'   90 A'   91 A'                 
  3.760   3.785   3.950   3.961   3.982   4.009   4.070   4.111
 36 A"   92 A'   37 A"   38 A"   93 A'   39 A"   94 A'   95 A'                 
  4.246   4.399   4.779   5.995   6.044   6.072   6.258   6.343
 96 A'   97 A'   98 A'   40 A"   99 A'  100 A'   41 A"  101 A'                 
  6.639   9.721  23.416  24.124  25.786  25.892  26.336  27.843
102 A'  103 A'  104 A'  105 A'   42 A"  106 A'  107 A'  108 A'                 
 28.335  28.372  28.377  28.522  28.536  28.546  28.593  28.688
 43 A"  109 A'  110 A'   44 A"  111 A'   45 A"  112 A'  113 A'                 
 66.729 127.878 127.907 127.927 151.640 215.7041901.802
114 A'   46 A"  115 A'  116 A'  117 A'  118 A'  119 A'                         

 Beta MOs, Restricted
 -- Occupied --                  
******* -176.32 -165.73 -165.72 -165.72 -101.59  -35.82  -31.31
  1 A'    2 A'    3 A'    1 A"    4 A'    5 A'    6 A'    7 A'                 
-31.305 -31.305 -24.721 -22.962 -22.961 -22.960 -22.956 -22.956
  2 A"    8 A'    9 A'   10 A'    3 A"   11 A'   12 A'    4 A"                 
-10.291 -10.289  -9.500  -7.265  -7.254  -7.254  -6.367  -4.781
 13 A'   14 A'   15 A'   16 A'    5 A"   17 A'   18 A'   19 A'                 
 -4.765  -4.764  -2.046  -2.041  -2.041  -2.027  -2.027  -1.261
  6 A"   20 A'   21 A'    7 A"   22 A'   23 A'    8 A"   24 A'                 
 -0.910  -0.785  -0.689  -0.606  -0.558  -0.509  -0.498  -0.431
 25 A'   26 A'   27 A'   28 A'   29 A'   30 A'    9 A"   31 A'                 
 -0.409  -0.398  -0.343  -0.308  -0.285  -0.263
 32 A'   10 A"   33 A'   11 A"   34 A'   12 A"                                 
 -- Virtual --                   
 -0.070  -0.034  -0.015   0.001   0.031   0.045   0.058   0.072
 35 A'   13 A"   36 A'   37 A'   38 A'   39 A'   14 A"   40 A'                 
  0.083   0.088   0.095   0.117   0.119   0.130   0.133   0.158
 41 A'   15 A"   42 A'   16 A"   43 A'   44 A'   45 A'   46 A'                 
  0.182   0.190   0.229   0.234   0.261   0.265   0.308   0.323
 47 A'   48 A'   49 A'   17 A"   18 A"   50 A'   51 A'   52 A'                 
  0.331   0.364   0.394   0.400   0.420   0.437   0.446   0.461
 53 A'   54 A'   19 A"   55 A'   20 A"   56 A'   21 A"   57 A'                 
  0.464   0.479   0.518   0.534   0.573   0.581   0.634   0.686
 58 A'   59 A'   22 A"   60 A'   61 A'   23 A"   62 A'   63 A'                 
  0.712   0.756   0.781   0.814   0.837   0.889   0.904   0.952
 64 A'   65 A'   66 A'   24 A"   25 A"   67 A'   68 A'   69 A'                 
  1.072   1.107   1.120   1.138   1.314   1.325   1.351   1.365
 70 A'   26 A"   71 A'   27 A"   28 A"   72 A'   29 A"   73 A'                 
  1.388   1.432   1.469   1.492   1.555   1.614   1.772   1.773
 74 A'   75 A'   30 A"   76 A'   77 A'   78 A'   79 A'   31 A"                 
  1.898   1.910   1.972   2.102   2.223   2.241   2.301   2.450
 80 A'   81 A'   32 A"   82 A'   83 A'   33 A"   84 A'   85 A'                 
  2.571   2.615   2.627   2.804   2.933   3.140   3.258   3.709
 86 A'   34 A"   87 A'   35 A"   88 A'   89 A'   90 A'   91 A'                 
  3.760   3.785   3.950   3.961   3.982   4.009   4.070   4.111
 36 A"   92 A'   37 A"   38 A"   93 A'   39 A"   94 A'   95 A'                 
  4.246   4.399   4.779   5.995   6.044   6.072   6.258   6.343
 96 A'   97 A'   98 A'   40 A"   99 A'  100 A'   41 A"  101 A'                 
  6.639   9.721  23.416  24.124  25.786  25.892  26.336  27.843
102 A'  103 A'  104 A'  105 A'   42 A"  106 A'  107 A'  108 A'                 
 28.335  28.372  28.377  28.522  28.536  28.546  28.593  28.688
 43 A"  109 A'  110 A'   44 A"  111 A'   45 A"  112 A'  113 A'                 
 66.729 127.878 127.907 127.927 151.640 215.7041901.802
114 A'   46 A"  115 A'  116 A'  117 A'  118 A'  119 A'                         
 --------------------------------------------------------------

          Ground-State Mulliken Net Atomic Charges

     Atom                 Charge (a.u.)
  ----------------------------------------
      1 I                     0.147882
      2 C                    -0.124863
      3 C                    -0.344090
      4 H                     0.158818
      5 F                    -0.106843
      6 Cl                    0.269096
  ----------------------------------------
  Sum of atomic charges =     0.000000

 -----------------------------------------------------------------
                    Cartesian Multipole Moments
 -----------------------------------------------------------------
    Charge (ESU x 10^10)
                 0.0000
    Dipole Moment (Debye)
         X      -0.7548      Y       0.0245      Z      -0.0000
       Tot       0.7552
    Quadrupole Moments (Debye-Ang)
        XX     -50.9973     XY       2.5976     YY     -60.0932
        XZ       0.0000     YZ      -0.0000     ZZ     -58.8009
    Octopole Moments (Debye-Ang^2)
       XXX      36.8795    XXY      -6.1976    XYY       8.6282
       YYY       6.3285    XXZ      -0.0000    XYZ       0.0000
       YYZ      -0.0000    XZZ      13.6328    YZZ      -1.8046
       ZZZ      -0.0000
    Hexadecapole Moments (Debye-Ang^3)
      XXXX    -669.9807   XXXY      32.4479   XXYY    -176.9284
      XYYY       2.0952   YYYY    -464.0085   XXXZ       0.0000
      XXYZ      -0.0000   XYYZ       0.0000   YYYZ      -0.0000
      XXZZ    -138.1466   XYZZ       4.7989   YYZZ     -87.3155
      XZZZ       0.0000   YZZZ      -0.0000   ZZZZ     -73.4294
 -----------------------------------------------------------------
 Calculating analytic gradient of the SCF energy
 Gradient of SCF Energy
            1           2           3           4           5           6
    1   0.0006914  -0.0005629  -0.0000531   0.0000757   0.0000267  -0.0001777
    2  -0.0001529   0.0002243   0.0000325  -0.0000353   0.0000400  -0.0001086
    3  -0.0000000   0.0000000  -0.0000000  -0.0000000   0.0000000  -0.0000000
 Max gradient component =       6.914E-04
 RMS gradient           =       2.267E-04
 Gradient time:  CPU 7.39 s  wall 7.40 s
 Geometry Optimization Parameters
   NAtoms,    NIC,     NZ,  NCons,   NDum,   NFix, NCnnct, MaxDiis
        6      27       6       0       0       0       0       0


** GEOMETRY OPTIMIZATION IN DELOCALIZED INTERNAL COORDINATES **
   Searching for a Minimum

   Optimization Cycle:   1

                       Coordinates (Angstroms)
     ATOM                X               Y               Z
      1  I         1.1145239242    0.1723266518    0.0000000000
      2  C        -0.9818910402   -0.0960615418    0.0000000000
      3  C        -1.5507497835   -1.2968061505    0.0000000000
      4  H        -2.6197778087   -1.4648944475    0.0000000000
      5  F        -0.8300501412   -2.4272839391    0.0000000000
      6  Cl       -1.9872761155    1.3255496182    0.0000000000
   Point Group: cs    Number of degrees of freedom:     9


   Energy is  -7556.409535993


 Attempting to Generate Delocalized Internal Coordinates

  9 Hessian modes will be used to form the next step
  Hessian Eigenvalues:
     0.114792    0.160000    0.220000    0.250000    0.250000    0.313555
     0.357344    0.570558    0.598187

 Minimum Search - Taking Simple RFO Step
 Searching for Lamda that Minimizes Along All modes
 Value Taken    Lamda =  -0.00000594
 Step Taken.  Stepsize is  0.006485

                             Maximum     Tolerance    Cnvgd?
         Gradient           0.000570      0.000300      NO
         Displacement       0.004082      0.001200      NO
         Energy change     *********      0.000001      NO


 New Cartesian Coordinates Obtained by Inverse Iteration

 Displacement from previous Coordinates is:  0.007812
 ----------------------------------------------------------------
             Standard Nuclear Orientation (Angstroms)
    I     Atom           X                Y                Z
 ----------------------------------------------------------------
    1      I       1.1118771870     0.1740381616     0.0000000000
    2      C      -0.9811351801    -0.0967213524     0.0000000000
    3      C      -1.5504055550    -1.2973244923     0.0000000000
    4      H      -2.6196790914    -1.4645080478     0.0000000000
    5      F      -0.8306062165    -2.4283972015     0.0000000000
    6      Cl     -1.9852721089     1.3257431235     0.0000000000
 ----------------------------------------------------------------
 Molecular Point Group                 Cs    NOp =  2
 Largest Abelian Subgroup              Cs    NOp =  2
 Nuclear Repulsion Energy =   493.6619368019 hartrees
 There are       46 alpha and       46 beta electrons
 Applying Cartesian multipole field
    Component          Value
    ---------          -----
     (2,0,0)        1.00000E-11
     (0,2,0)        2.00000E-11
     (0,0,2)       -3.00000E-11
 Nucleus-field energy     =     0.0000000128 hartrees
 Requested basis set is 6-311++G(d,p)
 There are 60 shells and 165 basis functions
 A cutoff of  1.0D-11 yielded   1515 shell pairs
 There are     12083 function pairs (     13455 Cartesian)
 Smallest overlap matrix eigenvalue = 8.77E-05
 Guess MOs from SCF MO coefficient file

 -----------------------------------------------------------------------
  General SCF calculation program by
  Eric Jon Sundstrom, Paul Horn, Yuezhi Mao, Dmitri Zuev, Alec White,
  David Stuck, Shaama M.S., Shane Yost, Joonho Lee, David Small,
  Daniel Levine, Susi Lehtola, Hugh Burton, Evgeny Epifanovsky
 -----------------------------------------------------------------------
 Exchange:     0.2000 Hartree-Fock + 0.0800 Slater + 0.7200 B88
 Correlation:  0.1900 VWN1RPA + 0.8100 LYP
 Using SG-1 standard quadrature grid
 A restricted SCF calculation will be
 performed using DIIS
 SCF converges when DIIS error is below 1.0e-08
 ---------------------------------------
  Cycle       Energy         DIIS error
 ---------------------------------------
    1   -7556.4095362906      2.49e-05  
    2   -7556.4095380749      1.69e-05  
    3   -7556.4095380407      1.75e-05  
    4   -7556.4095390637      1.96e-06  
    5   -7556.4095390729      7.91e-07  
    6   -7556.4095390744      1.62e-07  
    7   -7556.4095390745      2.45e-08  
    8   -7556.4095390745      1.25e-08  
    9   -7556.4095390746      3.44e-09  Convergence criterion met
 ---------------------------------------
 SCF time:   CPU 18.13s  wall 19.00s 
 SCF   energy in the final basis set =    -7556.4095390746
 Total energy in the final basis set =    -7556.4095390746

 --------------------------------------------------------------
             Orbital Energies (a.u.) and Symmetries
 --------------------------------------------------------------

 Alpha MOs, Restricted
 -- Occupied --                  
******* -176.32 -165.73 -165.72 -165.72 -101.59  -35.82  -31.31
  1 A'    2 A'    3 A'    1 A"    4 A'    5 A'    6 A'    7 A'                 
-31.305 -31.305 -24.721 -22.962 -22.961 -22.960 -22.956 -22.956
  2 A"    8 A'    9 A'   10 A'    3 A"   11 A'   12 A'    4 A"                 
-10.291 -10.289  -9.500  -7.265  -7.254  -7.254  -6.367  -4.781
 13 A'   14 A'   15 A'   16 A'    5 A"   17 A'   18 A'   19 A'                 
 -4.765  -4.764  -2.046  -2.041  -2.041  -2.027  -2.027  -1.261
  6 A"   20 A'   21 A'    7 A"   22 A'   23 A'    8 A"   24 A'                 
 -0.910  -0.785  -0.689  -0.606  -0.558  -0.509  -0.498  -0.431
 25 A'   26 A'   27 A'   28 A'   29 A'   30 A'    9 A"   31 A'                 
 -0.409  -0.398  -0.343  -0.308  -0.285  -0.263
 32 A'   10 A"   33 A'   11 A"   34 A'   12 A"                                 
 -- Virtual --                   
 -0.070  -0.034  -0.015   0.001   0.031   0.045   0.058   0.072
 35 A'   13 A"   36 A'   37 A'   38 A'   39 A'   14 A"   40 A'                 
  0.083   0.088   0.095   0.117   0.119   0.130   0.133   0.158
 41 A'   15 A"   42 A'   16 A"   43 A'   44 A'   45 A'   46 A'                 
  0.182   0.190   0.229   0.234   0.261   0.265   0.308   0.323
 47 A'   48 A'   49 A'   17 A"   18 A"   50 A'   51 A'   52 A'                 
  0.331   0.364   0.394   0.400   0.420   0.437   0.446   0.461
 53 A'   54 A'   19 A"   55 A'   20 A"   56 A'   21 A"   57 A'                 
  0.464   0.479   0.517   0.535   0.573   0.581   0.634   0.687
 58 A'   59 A'   22 A"   60 A'   61 A'   23 A"   62 A'   63 A'                 
  0.713   0.756   0.782   0.814   0.837   0.889   0.904   0.952
 64 A'   65 A'   66 A'   24 A"   25 A"   67 A'   68 A'   69 A'                 
  1.073   1.107   1.120   1.138   1.314   1.325   1.351   1.365
 70 A'   26 A"   71 A'   27 A"   28 A"   72 A'   29 A"   73 A'                 
  1.389   1.432   1.469   1.492   1.555   1.615   1.772   1.773
 74 A'   75 A'   30 A"   76 A'   77 A'   78 A'   79 A'   31 A"                 
  1.898   1.910   1.972   2.102   2.223   2.241   2.302   2.450
 80 A'   81 A'   32 A"   82 A'   83 A'   33 A"   84 A'   85 A'                 
  2.571   2.615   2.627   2.804   2.933   3.140   3.258   3.709
 86 A'   34 A"   87 A'   35 A"   88 A'   89 A'   90 A'   91 A'                 
  3.759   3.785   3.950   3.961   3.982   4.009   4.070   4.111
 36 A"   92 A'   37 A"   38 A"   93 A'   39 A"   94 A'   95 A'                 
  4.246   4.400   4.779   5.995   6.045   6.073   6.258   6.343
 96 A'   97 A'   98 A'   40 A"   99 A'  100 A'   41 A"  101 A'                 
  6.639   9.721  23.416  24.124  25.786  25.893  26.336  27.844
102 A'  103 A'  104 A'  105 A'   42 A"  106 A'  107 A'  108 A'                 
 28.335  28.372  28.377  28.522  28.536  28.547  28.593  28.689
 43 A"  109 A'  110 A'   44 A"  111 A'   45 A"  112 A'  113 A'                 
 66.729 127.878 127.907 127.927 151.640 215.7041901.802
114 A'   46 A"  115 A'  116 A'  117 A'  118 A'  119 A'                         

 Beta MOs, Restricted
 -- Occupied --                  
******* -176.32 -165.73 -165.72 -165.72 -101.59  -35.82  -31.31
  1 A'    2 A'    3 A'    1 A"    4 A'    5 A'    6 A'    7 A'                 
-31.305 -31.305 -24.721 -22.962 -22.961 -22.960 -22.956 -22.956
  2 A"    8 A'    9 A'   10 A'    3 A"   11 A'   12 A'    4 A"                 
-10.291 -10.289  -9.500  -7.265  -7.254  -7.254  -6.367  -4.781
 13 A'   14 A'   15 A'   16 A'    5 A"   17 A'   18 A'   19 A'                 
 -4.765  -4.764  -2.046  -2.041  -2.041  -2.027  -2.027  -1.261
  6 A"   20 A'   21 A'    7 A"   22 A'   23 A'    8 A"   24 A'                 
 -0.910  -0.785  -0.689  -0.606  -0.558  -0.509  -0.498  -0.431
 25 A'   26 A'   27 A'   28 A'   29 A'   30 A'    9 A"   31 A'                 
 -0.409  -0.398  -0.343  -0.308  -0.285  -0.263
 32 A'   10 A"   33 A'   11 A"   34 A'   12 A"                                 
 -- Virtual --                   
 -0.070  -0.034  -0.015   0.001   0.031   0.045   0.058   0.072
 35 A'   13 A"   36 A'   37 A'   38 A'   39 A'   14 A"   40 A'                 
  0.083   0.088   0.095   0.117   0.119   0.130   0.133   0.158
 41 A'   15 A"   42 A'   16 A"   43 A'   44 A'   45 A'   46 A'                 
  0.182   0.190   0.229   0.234   0.261   0.265   0.308   0.323
 47 A'   48 A'   49 A'   17 A"   18 A"   50 A'   51 A'   52 A'                 
  0.331   0.364   0.394   0.400   0.420   0.437   0.446   0.461
 53 A'   54 A'   19 A"   55 A'   20 A"   56 A'   21 A"   57 A'                 
  0.464   0.479   0.517   0.535   0.573   0.581   0.634   0.687
 58 A'   59 A'   22 A"   60 A'   61 A'   23 A"   62 A'   63 A'                 
  0.713   0.756   0.782   0.814   0.837   0.889   0.904   0.952
 64 A'   65 A'   66 A'   24 A"   25 A"   67 A'   68 A'   69 A'                 
  1.073   1.107   1.120   1.138   1.314   1.325   1.351   1.365
 70 A'   26 A"   71 A'   27 A"   28 A"   72 A'   29 A"   73 A'                 
  1.389   1.432   1.469   1.492   1.555   1.615   1.772   1.773
 74 A'   75 A'   30 A"   76 A'   77 A'   78 A'   79 A'   31 A"                 
  1.898   1.910   1.972   2.102   2.223   2.241   2.302   2.450
 80 A'   81 A'   32 A"   82 A'   83 A'   33 A"   84 A'   85 A'                 
  2.571   2.615   2.627   2.804   2.933   3.140   3.258   3.709
 86 A'   34 A"   87 A'   35 A"   88 A'   89 A'   90 A'   91 A'                 
  3.759   3.785   3.950   3.961   3.982   4.009   4.070   4.111
 36 A"   92 A'   37 A"   38 A"   93 A'   39 A"   94 A'   95 A'                 
  4.246   4.400   4.779   5.995   6.045   6.073   6.258   6.343
 96 A'   97 A'   98 A'   40 A"   99 A'  100 A'   41 A"  101 A'                 
  6.639   9.721  23.416  24.124  25.786  25.893  26.336  27.844
102 A'  103 A'  104 A'  105 A'   42 A"  106 A'  107 A'  108 A'                 
 28.335  28.372  28.377  28.522  28.536  28.547  28.593  28.689
 43 A"  109 A'  110 A'   44 A"  111 A'   45 A"  112 A'  113 A'                 
 66.729 127.878 127.907 127.927 151.640 215.7041901.802
114 A'   46 A"  115 A'  116 A'  117 A'  118 A'  119 A'                         
 --------------------------------------------------------------

          Ground-State Mulliken Net Atomic Charges

     Atom                 Charge (a.u.)
  ----------------------------------------
      1 I                     0.148618
      2 C                    -0.125095
      3 C                    -0.344346
      4 H                     0.158834
      5 F                    -0.106881
      6 Cl                    0.268870
  ----------------------------------------
  Sum of atomic charges =     0.000000

 -----------------------------------------------------------------
                    Cartesian Multipole Moments
 -----------------------------------------------------------------
    Charge (ESU x 10^10)
                 0.0000
    Dipole Moment (Debye)
         X      -0.7505      Y       0.0261      Z       0.0000
       Tot       0.7509
    Quadrupole Moments (Debye-Ang)
        XX     -51.0160     XY       2.6033     YY     -60.0938
        XZ       0.0000     YZ      -0.0000     ZZ     -58.7957
    Octopole Moments (Debye-Ang^2)
       XXX      37.0302    XXY      -6.2249    XYY       8.6996
       YYY       6.2336    XXZ      -0.0000    XYZ       0.0000
       YYZ      -0.0000    XZZ      13.6843    YZZ      -1.8442
       ZZZ      -0.0000
    Hexadecapole Moments (Debye-Ang^3)
      XXXX    -668.6167   XXXY      32.2756   XXYY    -176.7487
      XYYY       1.8236   YYYY    -464.3723   XXXZ       0.0000
      XXYZ      -0.0000   XYYZ       0.0000   YYYZ      -0.0000
      XXZZ    -137.8672   XYZZ       4.7153   YYZZ     -87.3706
      XZZZ       0.0000   YZZZ      -0.0000   ZZZZ     -73.4134
 -----------------------------------------------------------------
 Calculating analytic gradient of the SCF energy
 Gradient of SCF Energy
            1           2           3           4           5           6
    1  -0.0000377  -0.0002377   0.0001671   0.0000049  -0.0000108   0.0001142
    2  -0.0000898   0.0002844  -0.0000161  -0.0000162  -0.0000357  -0.0001266
    3   0.0000000  -0.0000000   0.0000000   0.0000000   0.0000000   0.0000000
 Max gradient component =       2.844E-04
 RMS gradient           =       1.069E-04
 Gradient time:  CPU 7.53 s  wall 7.54 s
 Geometry Optimization Parameters
   NAtoms,    NIC,     NZ,  NCons,   NDum,   NFix, NCnnct, MaxDiis
        6      27       6       0       0       0       0       0

 Cartesian Hessian Update
 Hessian Updated using BFGS Update


** GEOMETRY OPTIMIZATION IN DELOCALIZED INTERNAL COORDINATES **
   Searching for a Minimum

   Optimization Cycle:   2

                       Coordinates (Angstroms)
     ATOM                X               Y               Z
      1  I         1.1118771870    0.1740381616    0.0000000000
      2  C        -0.9811351801   -0.0967213524    0.0000000000
      3  C        -1.5504055550   -1.2973244923    0.0000000000
      4  H        -2.6196790914   -1.4645080478    0.0000000000
      5  F        -0.8306062165   -2.4283972015    0.0000000000
      6  Cl       -1.9852721089    1.3257431235    0.0000000000
   Point Group: cs    Number of degrees of freedom:     9


   Energy is  -7556.409539075

 Hessian Updated using BFGS Update

  9 Hessian modes will be used to form the next step
  Hessian Eigenvalues:
     0.116169    0.159560    0.210493    0.222428    0.269216    0.326663
     0.357581    0.570889    0.598101

 Minimum Search - Taking Simple RFO Step
 Searching for Lamda that Minimizes Along All modes
 Value Taken    Lamda =   0.00000000
 Step Taken.  Stepsize is  0.001555

                             Maximum     Tolerance    Cnvgd?
         Gradient           0.000209      0.000300     YES
         Displacement       0.000993      0.001200     YES
         Energy change     -0.000003      0.000001      NO


                       Distance Matrix (Angstroms)
             I (  1)   C (  2)   C (  3)   H (  4)   F (  5)
   C (  2)  2.110453
   C (  3)  3.041818  1.328727
   H (  4)  4.075457  2.134401  1.082264
   F (  5)  3.247447  2.336530  1.340685  2.032207
   Cl(  6)  3.304354  1.741177  2.658871  2.861464  3.927699

 Final energy is   -7556.4095390746288     


 ******************************
 **  OPTIMIZATION CONVERGED  **
 ******************************

                       Coordinates (Angstroms)
     ATOM                X               Y               Z
      1  I         1.1118771870    0.1740381616    0.0000000000
      2  C        -0.9811351801   -0.0967213524    0.0000000000
      3  C        -1.5504055550   -1.2973244923    0.0000000000
      4  H        -2.6196790914   -1.4645080478    0.0000000000
      5  F        -0.8306062165   -2.4283972015    0.0000000000
      6  Cl       -1.9852721089    1.3257431235    0.0000000000

Z-matrix Print:
$molecule
0 1
I 
C  1 2.110453
C  2 1.328727 1 122.739190
H  3 1.082264 2 124.254530 1 -180.000000 0
F  3 1.340685 2 122.159737 1 -0.000000 0
Cl 2 1.741177 1 117.847736 3 -180.000000 0
$end


 --------------------------------------------------------------
             Orbital Energies (a.u.) and Symmetries
 --------------------------------------------------------------

 Alpha MOs, Restricted
 -- Occupied --                  
******* -176.32 -165.73 -165.72 -165.72 -101.59  -35.82  -31.31
  1 A'    2 A'    3 A'    1 A"    4 A'    5 A'    6 A'    7 A'                 
-31.305 -31.305 -24.721 -22.962 -22.961 -22.960 -22.956 -22.956
  2 A"    8 A'    9 A'   10 A'    3 A"   11 A'   12 A'    4 A"                 
-10.291 -10.289  -9.500  -7.265  -7.254  -7.254  -6.367  -4.781
 13 A'   14 A'   15 A'   16 A'    5 A"   17 A'   18 A'   19 A'                 
 -4.765  -4.764  -2.046  -2.041  -2.041  -2.027  -2.027  -1.261
  6 A"   20 A'   21 A'    7 A"   22 A'   23 A'    8 A"   24 A'                 
 -0.910  -0.785  -0.689  -0.606  -0.558  -0.509  -0.498  -0.431
 25 A'   26 A'   27 A'   28 A'   29 A'   30 A'    9 A"   31 A'                 
 -0.409  -0.398  -0.343  -0.308  -0.285  -0.263
 32 A'   10 A"   33 A'   11 A"   34 A'   12 A"                                 
 -- Virtual --                   
 -0.070  -0.034  -0.015   0.001   0.031   0.045   0.058   0.072
 35 A'   13 A"   36 A'   37 A'   38 A'   39 A'   14 A"   40 A'                 
  0.083   0.088   0.095   0.117   0.119   0.130   0.133   0.158
 41 A'   15 A"   42 A'   16 A"   43 A'   44 A'   45 A'   46 A'                 
  0.182   0.190   0.229   0.234   0.261   0.265   0.308   0.323
 47 A'   48 A'   49 A'   17 A"   18 A"   50 A'   51 A'   52 A'                 
  0.331   0.364   0.394   0.400   0.420   0.437   0.446   0.461
 53 A'   54 A'   19 A"   55 A'   20 A"   56 A'   21 A"   57 A'                 
  0.464   0.479   0.517   0.535   0.573   0.581   0.634   0.687
 58 A'   59 A'   22 A"   60 A'   61 A'   23 A"   62 A'   63 A'                 
  0.713   0.756   0.782   0.814   0.837   0.889   0.904   0.952
 64 A'   65 A'   66 A'   24 A"   25 A"   67 A'   68 A'   69 A'                 
  1.073   1.107   1.120   1.138   1.314   1.325   1.351   1.365
 70 A'   26 A"   71 A'   27 A"   28 A"   72 A'   29 A"   73 A'                 
  1.389   1.432   1.469   1.492   1.555   1.615   1.772   1.773
 74 A'   75 A'   30 A"   76 A'   77 A'   78 A'   79 A'   31 A"                 
  1.898   1.910   1.972   2.102   2.223   2.241   2.302   2.450
 80 A'   81 A'   32 A"   82 A'   83 A'   33 A"   84 A'   85 A'                 
  2.571   2.615   2.627   2.804   2.933   3.140   3.258   3.709
 86 A'   34 A"   87 A'   35 A"   88 A'   89 A'   90 A'   91 A'                 
  3.759   3.785   3.950   3.961   3.982   4.009   4.070   4.111
 36 A"   92 A'   37 A"   38 A"   93 A'   39 A"   94 A'   95 A'                 
  4.246   4.400   4.779   5.995   6.045   6.073   6.258   6.343
 96 A'   97 A'   98 A'   40 A"   99 A'  100 A'   41 A"  101 A'                 
  6.639   9.721  23.416  24.124  25.786  25.893  26.336  27.844
102 A'  103 A'  104 A'  105 A'   42 A"  106 A'  107 A'  108 A'                 
 28.335  28.372  28.377  28.522  28.536  28.547  28.593  28.689
 43 A"  109 A'  110 A'   44 A"  111 A'   45 A"  112 A'  113 A'                 
 66.729 127.878 127.907 127.927 151.640 215.7041901.802
114 A'   46 A"  115 A'  116 A'  117 A'  118 A'  119 A'                         

 Beta MOs, Restricted
 -- Occupied --                  
******* -176.32 -165.73 -165.72 -165.72 -101.59  -35.82  -31.31
  1 A'    2 A'    3 A'    1 A"    4 A'    5 A'    6 A'    7 A'                 
-31.305 -31.305 -24.721 -22.962 -22.961 -22.960 -22.956 -22.956
  2 A"    8 A'    9 A'   10 A'    3 A"   11 A'   12 A'    4 A"                 
-10.291 -10.289  -9.500  -7.265  -7.254  -7.254  -6.367  -4.781
 13 A'   14 A'   15 A'   16 A'    5 A"   17 A'   18 A'   19 A'                 
 -4.765  -4.764  -2.046  -2.041  -2.041  -2.027  -2.027  -1.261
  6 A"   20 A'   21 A'    7 A"   22 A'   23 A'    8 A"   24 A'                 
 -0.910  -0.785  -0.689  -0.606  -0.558  -0.509  -0.498  -0.431
 25 A'   26 A'   27 A'   28 A'   29 A'   30 A'    9 A"   31 A'                 
 -0.409  -0.398  -0.343  -0.308  -0.285  -0.263
 32 A'   10 A"   33 A'   11 A"   34 A'   12 A"                                 
 -- Virtual --                   
 -0.070  -0.034  -0.015   0.001   0.031   0.045   0.058   0.072
 35 A'   13 A"   36 A'   37 A'   38 A'   39 A'   14 A"   40 A'                 
  0.083   0.088   0.095   0.117   0.119   0.130   0.133   0.158
 41 A'   15 A"   42 A'   16 A"   43 A'   44 A'   45 A'   46 A'                 
  0.182   0.190   0.229   0.234   0.261   0.265   0.308   0.323
 47 A'   48 A'   49 A'   17 A"   18 A"   50 A'   51 A'   52 A'                 
  0.331   0.364   0.394   0.400   0.420   0.437   0.446   0.461
 53 A'   54 A'   19 A"   55 A'   20 A"   56 A'   21 A"   57 A'                 
  0.464   0.479   0.517   0.535   0.573   0.581   0.634   0.687
 58 A'   59 A'   22 A"   60 A'   61 A'   23 A"   62 A'   63 A'                 
  0.713   0.756   0.782   0.814   0.837   0.889   0.904   0.952
 64 A'   65 A'   66 A'   24 A"   25 A"   67 A'   68 A'   69 A'                 
  1.073   1.107   1.120   1.138   1.314   1.325   1.351   1.365
 70 A'   26 A"   71 A'   27 A"   28 A"   72 A'   29 A"   73 A'                 
  1.389   1.432   1.469   1.492   1.555   1.615   1.772   1.773
 74 A'   75 A'   30 A"   76 A'   77 A'   78 A'   79 A'   31 A"                 
  1.898   1.910   1.972   2.102   2.223   2.241   2.302   2.450
 80 A'   81 A'   32 A"   82 A'   83 A'   33 A"   84 A'   85 A'                 
  2.571   2.615   2.627   2.804   2.933   3.140   3.258   3.709
 86 A'   34 A"   87 A'   35 A"   88 A'   89 A'   90 A'   91 A'                 
  3.759   3.785   3.950   3.961   3.982   4.009   4.070   4.111
 36 A"   92 A'   37 A"   38 A"   93 A'   39 A"   94 A'   95 A'                 
  4.246   4.400   4.779   5.995   6.045   6.073   6.258   6.343
 96 A'   97 A'   98 A'   40 A"   99 A'  100 A'   41 A"  101 A'                 
  6.639   9.721  23.416  24.124  25.786  25.893  26.336  27.844
102 A'  103 A'  104 A'  105 A'   42 A"  106 A'  107 A'  108 A'                 
 28.335  28.372  28.377  28.522  28.536  28.547  28.593  28.689
 43 A"  109 A'  110 A'   44 A"  111 A'   45 A"  112 A'  113 A'                 
 66.729 127.878 127.907 127.927 151.640 215.7041901.802
114 A'   46 A"  115 A'  116 A'  117 A'  118 A'  119 A'                         
 --------------------------------------------------------------

          Ground-State Mulliken Net Atomic Charges

     Atom                 Charge (a.u.)
  ----------------------------------------
      1 I                     0.148618
      2 C                    -0.125095
      3 C                    -0.344346
      4 H                     0.158834
      5 F                    -0.106881
      6 Cl                    0.268870
  ----------------------------------------
  Sum of atomic charges =     0.000000

 -----------------------------------------------------------------
                    Cartesian Multipole Moments
 -----------------------------------------------------------------
    Charge (ESU x 10^10)
                 0.0000
    Dipole Moment (Debye)
         X      -0.7505      Y       0.0261      Z       0.0000
       Tot       0.7509
    Quadrupole Moments (Debye-Ang)
        XX     -51.0160     XY       2.6033     YY     -60.0938
        XZ       0.0000     YZ      -0.0000     ZZ     -58.7957
    Octopole Moments (Debye-Ang^2)
       XXX      37.0302    XXY      -6.2249    XYY       8.6996
       YYY       6.2336    XXZ      -0.0000    XYZ       0.0000
       YYZ      -0.0000    XZZ      13.6843    YZZ      -1.8442
       ZZZ      -0.0000
    Hexadecapole Moments (Debye-Ang^3)
      XXXX    -668.6167   XXXY      32.2756   XXYY    -176.7487
      XYYY       1.8236   YYYY    -464.3723   XXXZ       0.0000
      XXYZ      -0.0000   XYYZ       0.0000   YYYZ      -0.0000
      XXZZ    -137.8672   XYZZ       4.7153   YYZZ     -87.3706
      XZZZ       0.0000   YZZZ      -0.0000   ZZZZ     -73.4134
 -----------------------------------------------------------------
Archival summary:
1\1\TWL01\OPT\ProcedureUnspecified\BasisUnspecified\1l1121\taweetha\TueAug2822:37:402018TueAug2822:37:402018\0\\#,OPT,ProcedureUnspecified,BasisUnspecified,\\0,1\I\C,1,2.11045\C,2,1.32873,1,122.739\H,3,1.08226,2,124.255,1,-180,0\F,3,1.34069,2,122.16,1,-0,0\Cl,2,1.74118,1,117.848,3,-180,0\\\@

 Total job time:  59.11s(wall), 59.04s(cpu) 
 Tue Aug 28 22:37:40 2018

        *************************************************************
        *                                                           *
        *  Thank you very much for using Q-Chem.  Have a nice day.  *
        *                                                           *
        *************************************************************


 
User input: 2 of 2 
 
Q-Chem Developer Version!
                  Welcome to Q-Chem
     A Quantum Leap Into The Future Of Chemistry


 Q-Chem 5.1, Q-Chem, Inc., Pleasanton, CA (2018)

 Yihan Shao,  Zhengting Gan,  E. Epifanovsky,  A. T. B. Gilbert,  M. Wormit,  
 J. Kussmann,  A. W. Lange,  A. Behn,  Jia Deng,  Xintian Feng,  D. Ghosh,  
 M. Goldey,  P. R. Horn,  L. D. Jacobson,  I. Kaliman,  T. Kus,  A. Landau,  
 Jie Liu,  E. I. Proynov,  R. M. Richard,  R. P. Steele,  E. J. Sundstrom,  
 H. L. Woodcock III,  P. M. Zimmerman,  D. Zuev,  B. Albrecht,  E. Alguire,  
 S. A. Baeppler,  D. Barton,  Z. Benda,  Y. A. Bernard,  E. J. Berquist,  
 K. B. Bravaya,  H. Burton,  D. Casanova,  Chun-Min Chang,  Yunqing Chen,  
 A. Chien,  K. D. Closser,  M. P. Coons,  S. Coriani,  S. Dasgupta,  
 A. L. Dempwolff,  M. Diedenhofen,  Hainam Do,  R. G. Edgar,  Po-Tung Fang,  
 S. Faraji,  S. Fatehi,  Qingguo Feng,  K. D. Fenk,  J. Fosso-Tande,  
 Qinghui Ge,  A. Ghysels,  G. Gidofalvi,  J. Gomes,  J. Gonthier,  A. Gunina,  
 D. Hait,  M. W. D. Hanson-Heine,  P. H. P. Harbach,  A. W. Hauser,  
 J. E. Herr,  E. G. Hohenstein,  Z. C. Holden,  Kerwin Hui,  B. C. Huynh,  
 T.-C. Jagau,  Hyunjun Ji,  B. Kaduk,  K. Khistyaev,  Jaehoon Kim,  
 P. Klunzinger,  K. Koh,  D. Kosenkov,  L. Koulias,  T. Kowalczyk,  
 C. M. Krauter,  A. Kunitsa,  Ka Un Lao,  A. Laurent,  K. V. Lawler,  
 Joonho Lee,  D. Lefrancois,  S. Lehtola,  D. S. Levine,  Yi-Pei Li,  
 You-Sheng Lin,  Fenglai Liu,  E. Livshits,  A. Luenser,  P. Manohar,  
 E. Mansoor,  S. F. Manzer,  Shan-Ping Mao,  Yuezhi Mao,  N. Mardirossian,  
 A. V. Marenich,  T. Markovich,  L. A. Martinez-Martinez,  S. A. Maurer,  
 N. J. Mayhall,  S. C. McKenzie,  J.-M. Mewes,  A. F. Morrison,  
 J. W. Mullinax,  K. Nanda,  T. S. Nguyen-Beck,  R. Olivares-Amaya,  
 J. A. Parkhill,  T. M. Perrine,  F. Plasser,  P. Pokhilko,  S. Prager,  
 A. Prociuk,  E. Ramos,  D. R. Rehn,  F. Rob,  M. Schneider,  N. Sergueev,  
 S. M. Sharada,  S. Sharma,  D. W. Small,  T. Stauch,  T. Stein,  
 Yu-Chuan Su,  A. J. W. Thom,  A. Tkatchenko,  T. Tsuchimochi,  N. M. Tubman,  
 L. Vogt,  M. L. Vidal,  O. Vydrov,  M. A. Watson,  J. Wenzel,  
 M. de Wergifosse,  T. A. Wesolowski,  A. White,  J. Witte,  A. Yamada,  
 Jun Yang,  K. Yao,  S. Yeganeh,  S. R. Yost,  Zhi-Qiang You,  A. Zech,  
 Igor Ying Zhang,  Xing Zhang,  Yan Zhao,  Ying Zhu,  B. R. Brooks,  
 G. K. L. Chan,  C. J. Cramer,  M. S. Gordon,  W. J. Hehre,  A. Klamt,  
 M. W. Schmidt,  C. D. Sherrill,  D. G. Truhlar,  A. Aspuru-Guzik,  R. Baer,  
 A. T. Bell,  N. A. Besley,  Jeng-Da Chai,  A. E. DePrince, III,  
 R. A. DiStasio Jr.,  A. Dreuw,  B. D. Dunietz,  T. R. Furlani,  
 Chao-Ping Hsu,  Yousung Jung,  Jing Kong,  D. S. Lambrecht,  WanZhen Liang,  
 C. Ochsenfeld,  V. A. Rassolov,  L. V. Slipchenko,  J. E. Subotnik,  
 T. Van Voorhis,  J. M. Herbert,  A. I. Krylov,  P. M. W. Gill,  M. Head-Gordon

 Contributors to earlier versions of Q-Chem not listed above: 
 R. D. Adamson,  B. Austin,  J. Baker,  G. J. O. Beran,  K. Brandhorst,  
 S. T. Brown,  E. F. C. Byrd,  A. K. Chakraborty,  C.-L. Cheng,  
 Siu Hung Chien,  D. M. Chipman,  D. L. Crittenden,  H. Dachsel,  
 R. J. Doerksen,  A. D. Dutoi,  L. Fusti-Molnar,  W. A. Goddard III,  
 A. Golubeva-Zadorozhnaya,  S. R. Gwaltney,  G. Hawkins,  A. Heyden,  
 S. Hirata,  G. Kedziora,  F. J. Keil,  C. Kelley,  Jihan Kim,  R. A. King,  
 R. Z. Khaliullin,  P. P. Korambath,  W. Kurlancheek,  A. M. Lee,  M. S. Lee,  
 S. V. Levchenko,  Ching Yeh Lin,  D. Liotard,  R. C. Lochan,  I. Lotan,  
 P. E. Maslen,  N. Nair,  D. P. O'Neill,  D. Neuhauser,  E. Neuscamman,  
 C. M. Oana,  R. Olson,  B. Peters,  R. Peverati,  P. A. Pieniazek,  
 Y. M. Rhee,  J. Ritchie,  M. A. Rohrdanz,  E. Rosta,  N. J. Russ,  
 H. F. Schaefer III,  N. E. Schultz,  N. Shenvi,  A. C. Simmonett,  A. Sodt,  
 D. Stuck,  K. S. Thanthiriwatte,  V. Vanovschi,  Tao Wang,  A. Warshel,  
 C. F. Williams,  Q. Wu,  X. Xu,  W. Zhang

 Please cite Q-Chem as follows:
 Y. Shao et al., Mol. Phys. 113, 184-215 (2015)
 DOI: 10.1080/00268976.2014.952696

 Q-Chem 5.1.1 for Intel X86 EM64T Linux

 Parts of Q-Chem use Armadillo 8.300.2 (Tropical Shenanigans).
 http://arma.sourceforge.net/

 Q-Chem begins on Tue Aug 28 22:37:40 2018  

Host: 
0

     Scratch files written to /scratch/taweetham/qchem27216//
The previous job contains 0 fragments, simply inherited here
Input Ideriv = 2
Curr. Ideriv = -1
Max.  Ideriv = 2

Checking the input file for inconsistencies... 	...done.

--------------------------------------------------------------
User input:
--------------------------------------------------------------

$molecule
read
$end

$rem
   SCF_GUESS 	READ
   JOB_TYPE 	FREQUENCY
   BASIS 	6-311++G**
   EXCHANGE 	B3LYP	
   SET_ITER 100

   SET_CONV 5
$end


--------------------------------------------------------------
 ----------------------------------------------------------------
             Standard Nuclear Orientation (Angstroms)
    I     Atom           X                Y                Z
 ----------------------------------------------------------------
    1      I       1.1133634118     0.1709323316    -0.0000000000
    2      C      -0.9801956881    -0.0955667837     0.0000000000
    3      C      -1.5519084313    -1.2950088201     0.0000000000
    4      H      -2.6215200161    -1.4600157727     0.0000000000
    5      F      -0.8344126179    -2.4275441701     0.0000000000
    6      Cl     -1.9814354429     1.3289384323    -0.0000000000
 ----------------------------------------------------------------
 Molecular Point Group                 Cs    NOp =  2
 Largest Abelian Subgroup              Cs    NOp =  2
 Nuclear Repulsion Energy =   493.6619368019 hartrees
 There are       46 alpha and       46 beta electrons
 Requested basis set is 6-311++G(d,p)
 There are 60 shells and 165 basis functions

 Total QAlloc Memory Limit   2000 MB
 Mega-Array Size       188 MB
 MEM_STATIC part       192 MB

                       Distance Matrix (Angstroms)
             I (  1)   C (  2)   C (  3)   H (  4)   F (  5)
   C (  2)  2.110453
   C (  3)  3.041818  1.328727
   H (  4)  4.075457  2.134401  1.082264
   F (  5)  3.247447  2.336530  1.340685  2.032207
   Cl(  6)  3.304354  1.741177  2.658871  2.861464  3.927699

 A cutoff of  1.0D-11 yielded   1515 shell pairs
 There are     12083 function pairs (     13455 Cartesian)
 Smallest overlap matrix eigenvalue = 8.77E-05
 Guess MOs from SCF MO coefficient file

 -----------------------------------------------------------------------
  General SCF calculation program by
  Eric Jon Sundstrom, Paul Horn, Yuezhi Mao, Dmitri Zuev, Alec White,
  David Stuck, Shaama M.S., Shane Yost, Joonho Lee, David Small,
  Daniel Levine, Susi Lehtola, Hugh Burton, Evgeny Epifanovsky
 -----------------------------------------------------------------------
 Exchange:     0.2000 Hartree-Fock + 0.0800 Slater + 0.7200 B88
 Correlation:  0.1900 VWN1RPA + 0.8100 LYP
 Using SG-1 standard quadrature grid
 A restricted SCF calculation will be
 performed using DIIS
 SCF converges when DIIS error is below 1.0e-08
 ---------------------------------------
  Cycle       Energy         DIIS error
 ---------------------------------------
    1   -7556.4095324147      3.94e-05  
    2   -7556.4095391380      4.97e-06  
    3   -7556.4095391725      5.00e-06  
    4   -7556.4095392270      1.30e-06  
    5   -7556.4095392304      4.61e-07  
    6   -7556.4095392310      1.86e-07  
    7   -7556.4095392311      5.99e-08  
    8   -7556.4095392311      1.44e-08  
    9   -7556.4095392312      3.15e-09  Convergence criterion met
 ---------------------------------------
 SCF time:   CPU 18.98s  wall 19.00s 
 SCF   energy in the final basis set =    -7556.4095392312
 Total energy in the final basis set =    -7556.4095392312

 --------------------------------------------------------------
             Orbital Energies (a.u.) and Symmetries
 --------------------------------------------------------------

 Alpha MOs, Restricted
 -- Occupied --                  
******* -176.32 -165.73 -165.72 -165.72 -101.59  -35.82  -31.31
  1 A'    2 A'    3 A'    1 A"    4 A'    5 A'    6 A'    7 A'                 
-31.305 -31.305 -24.721 -22.962 -22.961 -22.960 -22.956 -22.956
  2 A"    8 A'    9 A'   10 A'    3 A"   11 A'   12 A'    4 A"                 
-10.291 -10.289  -9.500  -7.265  -7.254  -7.254  -6.367  -4.781
 13 A'   14 A'   15 A'   16 A'    5 A"   17 A'   18 A'   19 A'                 
 -4.765  -4.764  -2.046  -2.041  -2.041  -2.027  -2.027  -1.261
  6 A"   20 A'   21 A'    7 A"   22 A'   23 A'    8 A"   24 A'                 
 -0.910  -0.785  -0.689  -0.606  -0.558  -0.509  -0.498  -0.431
 25 A'   26 A'   27 A'   28 A'   29 A'   30 A'    9 A"   31 A'                 
 -0.409  -0.398  -0.343  -0.308  -0.285  -0.263
 32 A'   10 A"   33 A'   11 A"   34 A'   12 A"                                 
 -- Virtual --                   
 -0.070  -0.034  -0.015   0.001   0.031   0.045   0.058   0.072
 35 A'   13 A"   36 A'   37 A'   38 A'   39 A'   14 A"   40 A'                 
  0.083   0.088   0.095   0.117   0.119   0.130   0.133   0.158
 41 A'   15 A"   42 A'   16 A"   43 A'   44 A'   45 A'   46 A'                 
  0.182   0.190   0.229   0.234   0.261   0.265   0.308   0.323
 47 A'   48 A'   49 A'   17 A"   18 A"   50 A'   51 A'   52 A'                 
  0.331   0.364   0.394   0.400   0.420   0.437   0.446   0.461
 53 A'   54 A'   19 A"   55 A'   20 A"   56 A'   21 A"   57 A'                 
  0.464   0.479   0.517   0.535   0.573   0.581   0.634   0.687
 58 A'   59 A'   22 A"   60 A'   61 A'   23 A"   62 A'   63 A'                 
  0.713   0.756   0.782   0.814   0.837   0.889   0.904   0.952
 64 A'   65 A'   66 A'   24 A"   25 A"   67 A'   68 A'   69 A'                 
  1.073   1.107   1.120   1.138   1.314   1.325   1.351   1.365
 70 A'   26 A"   71 A'   27 A"   28 A"   72 A'   29 A"   73 A'                 
  1.389   1.432   1.469   1.492   1.555   1.615   1.772   1.773
 74 A'   75 A'   30 A"   76 A'   77 A'   78 A'   79 A'   31 A"                 
  1.898   1.910   1.972   2.102   2.223   2.241   2.302   2.450
 80 A'   81 A'   32 A"   82 A'   83 A'   33 A"   84 A'   85 A'                 
  2.571   2.615   2.627   2.804   2.933   3.140   3.258   3.709
 86 A'   34 A"   87 A'   35 A"   88 A'   89 A'   90 A'   91 A'                 
  3.759   3.785   3.950   3.961   3.982   4.009   4.070   4.111
 36 A"   92 A'   37 A"   38 A"   93 A'   39 A"   94 A'   95 A'                 
  4.246   4.400   4.779   5.995   6.045   6.073   6.258   6.343
 96 A'   97 A'   98 A'   40 A"   99 A'  100 A'   41 A"  101 A'                 
  6.639   9.721  23.416  24.124  25.786  25.893  26.336  27.844
102 A'  103 A'  104 A'  105 A'   42 A"  106 A'  107 A'  108 A'                 
 28.335  28.372  28.377  28.522  28.536  28.547  28.593  28.689
 43 A"  109 A'  110 A'   44 A"  111 A'   45 A"  112 A'  113 A'                 
 66.729 127.878 127.907 127.927 151.640 215.7041901.802
114 A'   46 A"  115 A'  116 A'  117 A'  118 A'  119 A'                         

 Beta MOs, Restricted
 -- Occupied --                  
******* -176.32 -165.73 -165.72 -165.72 -101.59  -35.82  -31.31
  1 A'    2 A'    3 A'    1 A"    4 A'    5 A'    6 A'    7 A'                 
-31.305 -31.305 -24.721 -22.962 -22.961 -22.960 -22.956 -22.956
  2 A"    8 A'    9 A'   10 A'    3 A"   11 A'   12 A'    4 A"                 
-10.291 -10.289  -9.500  -7.265  -7.254  -7.254  -6.367  -4.781
 13 A'   14 A'   15 A'   16 A'    5 A"   17 A'   18 A'   19 A'                 
 -4.765  -4.764  -2.046  -2.041  -2.041  -2.027  -2.027  -1.261
  6 A"   20 A'   21 A'    7 A"   22 A'   23 A'    8 A"   24 A'                 
 -0.910  -0.785  -0.689  -0.606  -0.558  -0.509  -0.498  -0.431
 25 A'   26 A'   27 A'   28 A'   29 A'   30 A'    9 A"   31 A'                 
 -0.409  -0.398  -0.343  -0.308  -0.285  -0.263
 32 A'   10 A"   33 A'   11 A"   34 A'   12 A"                                 
 -- Virtual --                   
 -0.070  -0.034  -0.015   0.001   0.031   0.045   0.058   0.072
 35 A'   13 A"   36 A'   37 A'   38 A'   39 A'   14 A"   40 A'                 
  0.083   0.088   0.095   0.117   0.119   0.130   0.133   0.158
 41 A'   15 A"   42 A'   16 A"   43 A'   44 A'   45 A'   46 A'                 
  0.182   0.190   0.229   0.234   0.261   0.265   0.308   0.323
 47 A'   48 A'   49 A'   17 A"   18 A"   50 A'   51 A'   52 A'                 
  0.331   0.364   0.394   0.400   0.420   0.437   0.446   0.461
 53 A'   54 A'   19 A"   55 A'   20 A"   56 A'   21 A"   57 A'                 
  0.464   0.479   0.517   0.535   0.573   0.581   0.634   0.687
 58 A'   59 A'   22 A"   60 A'   61 A'   23 A"   62 A'   63 A'                 
  0.713   0.756   0.782   0.814   0.837   0.889   0.904   0.952
 64 A'   65 A'   66 A'   24 A"   25 A"   67 A'   68 A'   69 A'                 
  1.073   1.107   1.120   1.138   1.314   1.325   1.351   1.365
 70 A'   26 A"   71 A'   27 A"   28 A"   72 A'   29 A"   73 A'                 
  1.389   1.432   1.469   1.492   1.555   1.615   1.772   1.773
 74 A'   75 A'   30 A"   76 A'   77 A'   78 A'   79 A'   31 A"                 
  1.898   1.910   1.972   2.102   2.223   2.241   2.302   2.450
 80 A'   81 A'   32 A"   82 A'   83 A'   33 A"   84 A'   85 A'                 
  2.571   2.615   2.627   2.804   2.933   3.140   3.258   3.709
 86 A'   34 A"   87 A'   35 A"   88 A'   89 A'   90 A'   91 A'                 
  3.759   3.785   3.950   3.961   3.982   4.009   4.070   4.111
 36 A"   92 A'   37 A"   38 A"   93 A'   39 A"   94 A'   95 A'                 
  4.246   4.400   4.779   5.995   6.045   6.073   6.258   6.343
 96 A'   97 A'   98 A'   40 A"   99 A'  100 A'   41 A"  101 A'                 
  6.639   9.721  23.416  24.124  25.786  25.893  26.336  27.844
102 A'  103 A'  104 A'  105 A'   42 A"  106 A'  107 A'  108 A'                 
 28.335  28.372  28.377  28.522  28.536  28.547  28.593  28.689
 43 A"  109 A'  110 A'   44 A"  111 A'   45 A"  112 A'  113 A'                 
 66.729 127.878 127.907 127.927 151.640 215.7041901.802
114 A'   46 A"  115 A'  116 A'  117 A'  118 A'  119 A'                         
 --------------------------------------------------------------

          Ground-State Mulliken Net Atomic Charges

     Atom                 Charge (a.u.)
  ----------------------------------------
      1 I                     0.148645
      2 C                    -0.125211
      3 C                    -0.344292
      4 H                     0.158833
      5 F                    -0.106884
      6 Cl                    0.268908
  ----------------------------------------
  Sum of atomic charges =     0.000000

 -----------------------------------------------------------------
                    Cartesian Multipole Moments
 -----------------------------------------------------------------
    Charge (ESU x 10^10)
                 0.0000
    Dipole Moment (Debye)
         X      -0.7504      Y       0.0276      Z      -0.0000
       Tot       0.7509
    Quadrupole Moments (Debye-Ang)
        XX     -51.0070     XY       2.5854     YY     -60.1042
        XZ       0.0000     YZ      -0.0000     ZZ     -58.7957
    Octopole Moments (Debye-Ang^2)
       XXX      36.8190    XXY      -6.2158    XYY       8.6654
       YYY       6.3324    XXZ      -0.0000    XYZ       0.0000
       YYZ      -0.0000    XZZ      13.6139    YZZ      -1.8225
       ZZZ      -0.0000
    Hexadecapole Moments (Debye-Ang^3)
      XXXX    -668.1839   XXXY      32.5041   XXYY    -176.8422
      XYYY       1.9431   YYYY    -464.4080   XXXZ       0.0000
      XXYZ      -0.0000   XYYZ       0.0000   YYYZ      -0.0000
      XXZZ    -137.8165   XYZZ       4.8044   YYZZ     -87.3867
      XZZZ       0.0000   YZZZ      -0.0000   ZZZZ     -73.4132
 -----------------------------------------------------------------
 Calculating MO derivatives via CPSCF
   1         3          18      0.125270    0.034448
   2         3          18      0.015110    0.004626
   3         3          18      0.001657    0.000694
   4        19           2      0.000090    0.000064
   5        21           0      0.000000    0.000000    Roots Converged
 Time for AOints: 9.6 s (CPU) 9.6 s (wall)
 ------------------------------------------------------------------------------
                     AOints        : Timing summary (seconds)
 ------------------------------------------------------------------------------
     job step          cpu (% of tot)      sys (% of tot)     wall (% of tot)
 ------------------------------------------------------------------------------
  cpscf_lag         0.7772E+02 (52.9)   0.1240E-03 (20.9)   0.7781E+02 (52.9)
  iterzp            0.5929E+02 (40.4)   0.4680E-03 (79.1)   0.5933E+02 (40.4)
  make_fx           0.0000E+00 ( 0.0)   0.0000E+00 ( 0.0)   0.0000E+00 ( 0.0)
  AOints            0.9633E+01 ( 6.6)   0.0000E+00 ( 0.0)   0.9641E+01 ( 6.6)
 ------------------------------------------------------------------------------
   Grand Totals     0.1468E+03          0.5920E-03          0.1470E+03
 ------------------------------------------------------------------------------
 Calculating analytic Hessian of the SCF energy
 Polarizability Matrix (a.u.)
            1           2           3
    1 -83.3093313  -1.6583470  -0.0000000
    2  -1.6583470 -69.9075671   0.0000000
    3  -0.0000000   0.0000000 -42.3331302

 Direct stationary perturbation theory relativistic correction:

 rels  =      97.795309561228
 relv  =    -324.259372134421
 rel2e =      42.255366027022
 E_rel =    -184.208696546171

 Hessian of the SCF Energy
            1           2           3           4           5           6
    1   0.1178330   0.0116883   0.0000000  -0.0677444  -0.0175547  -0.0000000
    2   0.0116883   0.0188961   0.0000000  -0.0054508  -0.0181474  -0.0000000
    3   0.0000000   0.0000000   0.0058959  -0.0000000  -0.0000000  -0.0146131
    4  -0.0677444  -0.0054508  -0.0000000   0.3124862   0.1371965  -0.0000000
    5  -0.0175547  -0.0181474  -0.0000000   0.1371965   0.6417295  -0.0000000
    6  -0.0000000  -0.0000000  -0.0146131  -0.0000000  -0.0000000   0.0636240
    7  -0.0286311  -0.0178334  -0.0000000  -0.1760568  -0.1923190   0.0000000
    8  -0.0009733   0.0017097   0.0000000  -0.1895022  -0.4393466  -0.0000000
    9  -0.0000000   0.0000000   0.0051277   0.0000000  -0.0000000  -0.0444225
   10   0.0010817   0.0000231  -0.0000000  -0.0066954   0.0003390  -0.0000000
   11  -0.0017879  -0.0020234  -0.0000000  -0.0235202  -0.0001996  -0.0000000
   12   0.0000000   0.0000000   0.0041172   0.0000000  -0.0000000   0.0087106
   13   0.0020215  -0.0032278   0.0000000   0.0083116  -0.0006474  -0.0000000
   14  -0.0011234  -0.0003045   0.0000000   0.0299504  -0.0493772  -0.0000000
   15  -0.0000000  -0.0000000  -0.0027744   0.0000000   0.0000000   0.0050936
   16  -0.0245608   0.0148005   0.0000000  -0.0703012   0.0729855   0.0000000
   17   0.0097511  -0.0001305   0.0000000   0.0513264  -0.1346587   0.0000000
   18   0.0000000  -0.0000000   0.0022467  -0.0000000   0.0000000  -0.0183926
            7           8           9          10          11          12
    1  -0.0286311  -0.0009733  -0.0000000   0.0010817  -0.0017879   0.0000000
    2  -0.0178334   0.0017097   0.0000000   0.0000231  -0.0020234   0.0000000
    3  -0.0000000   0.0000000   0.0051277  -0.0000000  -0.0000000   0.0041172
    4  -0.1760568  -0.1895022   0.0000000  -0.0066954  -0.0235202   0.0000000
    5  -0.1923190  -0.4393466  -0.0000000   0.0003390  -0.0001996  -0.0000000
    6   0.0000000  -0.0000000  -0.0444225  -0.0000000  -0.0000000   0.0087106
    7   0.6877470   0.1299654  -0.0000000  -0.3349662  -0.0609624   0.0000000
    8   0.1299654   0.7711400   0.0000000  -0.0572106  -0.0580132   0.0000000
    9  -0.0000000   0.0000000   0.1056537   0.0000000   0.0000000  -0.0342462
   10  -0.3349662  -0.0572106   0.0000000   0.3558306   0.0471185  -0.0000000
   11  -0.0609624  -0.0580132   0.0000000   0.0471185   0.0687376   0.0000000
   12   0.0000000   0.0000000  -0.0342462  -0.0000000   0.0000000   0.0192981
   13  -0.1499325   0.1168023   0.0000000  -0.0166036   0.0395394  -0.0000000
   14   0.1142605  -0.2461151   0.0000000   0.0089533  -0.0081630   0.0000000
   15   0.0000000  -0.0000000  -0.0326280   0.0000000   0.0000000   0.0050047
   16   0.0018396   0.0009185  -0.0000000   0.0013529  -0.0003874  -0.0000000
   17   0.0268888  -0.0293748   0.0000000   0.0007767  -0.0003385   0.0000000
   18   0.0000000  -0.0000000   0.0005153   0.0000000   0.0000000  -0.0028843
           13          14          15          16          17          18
    1   0.0020215  -0.0011234  -0.0000000  -0.0245608   0.0097511   0.0000000
    2  -0.0032278  -0.0003045  -0.0000000   0.0148005  -0.0001305  -0.0000000
    3   0.0000000   0.0000000  -0.0027744   0.0000000   0.0000000   0.0022467
    4   0.0083116   0.0299504   0.0000000  -0.0703012   0.0513264  -0.0000000
    5  -0.0006474  -0.0493772   0.0000000   0.0729855  -0.1346587   0.0000000
    6  -0.0000000  -0.0000000   0.0050936   0.0000000   0.0000000  -0.0183926
    7  -0.1499325   0.1142605   0.0000000   0.0018396   0.0268888   0.0000000
    8   0.1168023  -0.2461151  -0.0000000   0.0009185  -0.0293748  -0.0000000
    9   0.0000000   0.0000000  -0.0326280  -0.0000000   0.0000000   0.0005153
   10  -0.0166036   0.0089533   0.0000000   0.0013529   0.0007767   0.0000000
   11   0.0395394  -0.0081630   0.0000000  -0.0003874  -0.0003385   0.0000000
   12  -0.0000000   0.0000000   0.0050047  -0.0000000   0.0000000  -0.0028843
   13   0.1561363  -0.1527045  -0.0000000   0.0000667   0.0002380   0.0000000
   14  -0.1527045   0.3124948  -0.0000000   0.0006637  -0.0085350  -0.0000000
   15  -0.0000000  -0.0000000   0.0173941  -0.0000000   0.0000000   0.0079101
   16   0.0000667   0.0006637  -0.0000000   0.0916027  -0.0889809   0.0000000
   17   0.0002380  -0.0085350   0.0000000  -0.0889809   0.1730375  -0.0000000
   18   0.0000000  -0.0000000   0.0079101   0.0000000  -0.0000000   0.0106049
 Gradient time:  CPU 198.92 s  wall 199.12 s
 **********************************************************************
 **                                                                  **
 **                       VIBRATIONAL ANALYSIS                       **
 **                       --------------------                       **
 **                                                                  **
 **        VIBRATIONAL FREQUENCIES (CM**-1) AND NORMAL MODES         **
 **     FORCE CONSTANTS (mDYN/ANGSTROM) AND REDUCED MASSES (AMU)     **
 **                  INFRARED INTENSITIES (KM/MOL)                   **
 **                                                                  **
 **********************************************************************


 Mode:                 1                      2                      3
 Frequency:       152.03                 199.39                 261.19
 Force Cnst:      0.2601                 0.7078                 0.2678
 Red. Mass:      19.1009                30.2183                 6.6629
 IR Active:          YES                    YES                    YES
 IR Intens:        1.759                  0.566                  1.669
 Raman Active:       YES                    YES                    YES
               X      Y      Z        X      Y      Z        X      Y      Z
 I         -0.077 -0.144  0.000   -0.254  0.052  0.000    0.000  0.000  0.002
 C         -0.077  0.244 -0.000    0.090 -0.252 -0.000   -0.000  0.000  0.354
 C          0.202  0.121  0.000    0.117 -0.268  0.000   -0.000 -0.000  0.428
 H          0.268 -0.285  0.000    0.135 -0.378  0.000   -0.000  0.000  0.762
 F          0.689  0.416 -0.000    0.278 -0.198 -0.000   -0.000 -0.000 -0.307
 Cl        -0.144  0.178 -0.000    0.697  0.108 -0.000   -0.000 -0.000 -0.130
 TransDip  -0.036 -0.023  0.000   -0.021  0.012  0.000   -0.000  0.000  0.041

 Mode:                 4                      5                      6
 Frequency:       393.25                 413.61                 479.70
 Force Cnst:      0.3541                 0.9848                 1.5449
 Red. Mass:       3.8864                 9.7705                11.3952
 IR Active:          YES                    YES                    YES
 IR Intens:       16.952                  8.031                 14.780
 Raman Active:       YES                    YES                    YES
               X      Y      Z        X      Y      Z        X      Y      Z
 I         -0.000 -0.000 -0.015    0.063  0.013 -0.000    0.037  0.016  0.000
 C          0.000  0.000  0.454   -0.433 -0.174  0.000   -0.370 -0.155 -0.000
 C          0.000  0.000 -0.214   -0.189 -0.351 -0.000   -0.513 -0.041  0.000
 H          0.000  0.000 -0.863   -0.146 -0.667 -0.000   -0.474 -0.318  0.000
 F         -0.000  0.000  0.051    0.115 -0.235  0.000    0.065  0.420 -0.000
 Cl         0.000 -0.000 -0.030   -0.073  0.282 -0.000    0.147 -0.211  0.000
 TransDip   0.000 -0.000 -0.132   -0.091 -0.005 -0.000   -0.123 -0.008  0.000

 Mode:                 7                      8                      9
 Frequency:       830.48                 869.13                1128.34
 Force Cnst:      0.5782                 5.2063                 7.3036
 Red. Mass:       1.4230                11.6981                 9.7365
 IR Active:          YES                    YES                    YES
 IR Intens:       15.851                126.947                154.366
 Raman Active:       YES                    YES                    YES
               X      Y      Z        X      Y      Z        X      Y      Z
 I         -0.000  0.000  0.001   -0.006  0.003  0.000    0.000 -0.001 -0.000
 C          0.000 -0.000  0.067    0.634 -0.568 -0.000   -0.168 -0.227  0.000
 C         -0.000 -0.000 -0.180   -0.281 -0.145  0.000    0.536 -0.367 -0.000
 H         -0.000 -0.000  0.981   -0.318  0.106 -0.000    0.522 -0.219  0.000
 F          0.000  0.000  0.023    0.036  0.174 -0.000   -0.254  0.336  0.000
 Cl        -0.000  0.000 -0.005   -0.109  0.137 -0.000   -0.004  0.029 -0.000
 TransDip   0.000 -0.000  0.128    0.282 -0.225 -0.000   -0.030 -0.397  0.000

 Mode:                10                     11                     12
 Frequency:      1303.47                1674.81                3214.11
 Force Cnst:      1.1353                13.2452                 6.6572
 Red. Mass:       1.1341                 8.0145                 1.0938
 IR Active:          YES                    YES                    YES
 IR Intens:       12.936                 38.921                  4.860
 Raman Active:       YES                    YES                    YES
               X      Y      Z        X      Y      Z        X      Y      Z
 I          0.000 -0.000 -0.000    0.001  0.001 -0.000    0.000  0.000 -0.000
 C         -0.070 -0.062  0.000   -0.202 -0.487  0.000    0.002  0.006 -0.000
 C          0.022 -0.014 -0.000    0.145  0.576 -0.000   -0.086 -0.020  0.000
 H         -0.136  0.985  0.000    0.410 -0.444  0.000    0.983  0.162 -0.000
 F          0.035 -0.009  0.000    0.016 -0.060 -0.000    0.000  0.000  0.000
 Cl        -0.000  0.003 -0.000   -0.006  0.012 -0.000    0.000 -0.000  0.000
 TransDip  -0.110  0.035  0.000    0.031  0.197  0.000    0.015  0.069 -0.000

 STANDARD THERMODYNAMIC QUANTITIES AT   298.15 K  AND     1.00 ATM

   This Molecule has  0 Imaginary Frequencies
   Zero point vibrational energy:       15.610 kcal/mol

   Atom    1 Element I  Has Mass  126.90440
   Atom    2 Element C  Has Mass   12.00000
   Atom    3 Element C  Has Mass   12.00000
   Atom    4 Element H  Has Mass    1.00783
   Atom    5 Element F  Has Mass   18.99840
   Atom    6 Element Cl Has Mass   34.96885
   Molecular Mass:   205.879480 amu
   Principal axes and moments of inertia in amu*Bohr^2:
                             1           2           3
    Eigenvalues --      713.24066  1259.12150  1972.36216
          X               0.99999     0.00513    -0.00000
          Y              -0.00513     0.99999     0.00000
          Z               0.00000    -0.00000     1.00000
   Rotational Symmetry Number is   1
   The Molecule is an Asymmetric Top
   Translational Enthalpy:        0.889 kcal/mol
   Rotational Enthalpy:           0.889 kcal/mol
   Vibrational Enthalpy:         17.299 kcal/mol
   gas constant (RT):             0.592 kcal/mol
   Translational Entropy:        41.870  cal/mol.K
   Rotational Entropy:           28.961  cal/mol.K
   Vibrational Entropy:           9.481  cal/mol.K

   Total Enthalpy:               19.669 kcal/mol
   Total Entropy:                80.313  cal/mol.K

 ======================================================================

 STANDARD THERMODYNAMIC QUANTITIES FOR ANHARMONIC VIBRATION -- TOSH

   Zero point vibrational energy: ************ kcal/mol

   Vibrational Enthalpy:       Infinity kcal/mol
   Vibrational Entropy:             NaN  cal/mol.K

   Total Enthalpy:             Infinity kcal/mol
   Total Entropy:                   NaN  cal/mol.K

 ======================================================================

 STANDARD THERMODYNAMIC QUANTITIES FOR ANHARMONIC VIBRATION -- VPT2

   Zero point vibrational energy: ************ kcal/mol

   Vibrational Enthalpy:       Infinity kcal/mol
   Vibrational Entropy:             NaN  cal/mol.K

   Total Enthalpy:             Infinity kcal/mol
   Total Entropy:                   NaN  cal/mol.K

 ======================================================================

Archival summary:
1\1\TWL01\FREQ\ProcedureUnspecified\BasisUnspecified\1l1121\taweetha\TueAug2822:41:182018TueAug2822:41:182018\0\\#,FREQ,ProcedureUnspecified,BasisUnspecified,\\0,1\I\C,1,2.11045\C,2,1.32873,1,122.739\H,3,1.08226,2,124.255,1,180,0\F,3,1.34069,2,122.16,1,-0,0\Cl,2,1.74118,1,117.848,3,180,0\\\@

 Total job time:  218.24s(wall), 218.01s(cpu) 
 Tue Aug 28 22:41:18 2018

        *************************************************************
        *                                                           *
        *  Thank you very much for using Q-Chem.  Have a nice day.  *
        *                                                           *
        *************************************************************
