# Supplementary material for: Geometric and energetic data from ab initio calculations of haloethene, haloimine, halomethylenephosphine, haloiminophosphine, halodiazene, halodiphosphene and halocyclopropane
Source: Data Brief. 2019 Nov 2;27:104738. doi: 10.1016/j.dib.2019.104738 (PMC6861602; doi:10.1016/j.dib.2019.104738)
Supplement: Multimedia component 2 [file mmc2.zip › CC/B3LYP/FHCCIF.out]

Q-Chem Developer Version!
                  Welcome to Q-Chem
     A Quantum Leap Into The Future Of Chemistry


 Q-Chem 5.1, Q-Chem, Inc., Pleasanton, CA (2018)

 Yihan Shao,  Zhengting Gan,  E. Epifanovsky,  A. T. B. Gilbert,  M. Wormit,  
 J. Kussmann,  A. W. Lange,  A. Behn,  Jia Deng,  Xintian Feng,  D. Ghosh,  
 M. Goldey,  P. R. Horn,  L. D. Jacobson,  I. Kaliman,  T. Kus,  A. Landau,  
 Jie Liu,  E. I. Proynov,  R. M. Richard,  R. P. Steele,  E. J. Sundstrom,  
 H. L. Woodcock III,  P. M. Zimmerman,  D. Zuev,  B. Albrecht,  E. Alguire,  
 S. A. Baeppler,  D. Barton,  Z. Benda,  Y. A. Bernard,  E. J. Berquist,  
 K. B. Bravaya,  H. Burton,  D. Casanova,  Chun-Min Chang,  Yunqing Chen,  
 A. Chien,  K. D. Closser,  M. P. Coons,  S. Coriani,  S. Dasgupta,  
 A. L. Dempwolff,  M. Diedenhofen,  Hainam Do,  R. G. Edgar,  Po-Tung Fang,  
 S. Faraji,  S. Fatehi,  Qingguo Feng,  K. D. Fenk,  J. Fosso-Tande,  
 Qinghui Ge,  A. Ghysels,  G. Gidofalvi,  J. Gomes,  J. Gonthier,  A. Gunina,  
 D. Hait,  M. W. D. Hanson-Heine,  P. H. P. Harbach,  A. W. Hauser,  
 J. E. Herr,  E. G. Hohenstein,  Z. C. Holden,  Kerwin Hui,  B. C. Huynh,  
 T.-C. Jagau,  Hyunjun Ji,  B. Kaduk,  K. Khistyaev,  Jaehoon Kim,  
 P. Klunzinger,  K. Koh,  D. Kosenkov,  L. Koulias,  T. Kowalczyk,  
 C. M. Krauter,  A. Kunitsa,  Ka Un Lao,  A. Laurent,  K. V. Lawler,  
 Joonho Lee,  D. Lefrancois,  S. Lehtola,  D. S. Levine,  Yi-Pei Li,  
 You-Sheng Lin,  Fenglai Liu,  E. Livshits,  A. Luenser,  P. Manohar,  
 E. Mansoor,  S. F. Manzer,  Shan-Ping Mao,  Yuezhi Mao,  N. Mardirossian,  
 A. V. Marenich,  T. Markovich,  L. A. Martinez-Martinez,  S. A. Maurer,  
 N. J. Mayhall,  S. C. McKenzie,  J.-M. Mewes,  A. F. Morrison,  
 J. W. Mullinax,  K. Nanda,  T. S. Nguyen-Beck,  R. Olivares-Amaya,  
 J. A. Parkhill,  T. M. Perrine,  F. Plasser,  P. Pokhilko,  S. Prager,  
 A. Prociuk,  E. Ramos,  D. R. Rehn,  F. Rob,  M. Schneider,  N. Sergueev,  
 S. M. Sharada,  S. Sharma,  D. W. Small,  T. Stauch,  T. Stein,  
 Yu-Chuan Su,  A. J. W. Thom,  A. Tkatchenko,  T. Tsuchimochi,  N. M. Tubman,  
 L. Vogt,  M. L. Vidal,  O. Vydrov,  M. A. Watson,  J. Wenzel,  
 M. de Wergifosse,  T. A. Wesolowski,  A. White,  J. Witte,  A. Yamada,  
 Jun Yang,  K. Yao,  S. Yeganeh,  S. R. Yost,  Zhi-Qiang You,  A. Zech,  
 Igor Ying Zhang,  Xing Zhang,  Yan Zhao,  Ying Zhu,  B. R. Brooks,  
 G. K. L. Chan,  C. J. Cramer,  M. S. Gordon,  W. J. Hehre,  A. Klamt,  
 M. W. Schmidt,  C. D. Sherrill,  D. G. Truhlar,  A. Aspuru-Guzik,  R. Baer,  
 A. T. Bell,  N. A. Besley,  Jeng-Da Chai,  A. E. DePrince, III,  
 R. A. DiStasio Jr.,  A. Dreuw,  B. D. Dunietz,  T. R. Furlani,  
 Chao-Ping Hsu,  Yousung Jung,  Jing Kong,  D. S. Lambrecht,  WanZhen Liang,  
 C. Ochsenfeld,  V. A. Rassolov,  L. V. Slipchenko,  J. E. Subotnik,  
 T. Van Voorhis,  J. M. Herbert,  A. I. Krylov,  P. M. W. Gill,  M. Head-Gordon

 Contributors to earlier versions of Q-Chem not listed above: 
 R. D. Adamson,  B. Austin,  J. Baker,  G. J. O. Beran,  K. Brandhorst,  
 S. T. Brown,  E. F. C. Byrd,  A. K. Chakraborty,  C.-L. Cheng,  
 Siu Hung Chien,  D. M. Chipman,  D. L. Crittenden,  H. Dachsel,  
 R. J. Doerksen,  A. D. Dutoi,  L. Fusti-Molnar,  W. A. Goddard III,  
 A. Golubeva-Zadorozhnaya,  S. R. Gwaltney,  G. Hawkins,  A. Heyden,  
 S. Hirata,  G. Kedziora,  F. J. Keil,  C. Kelley,  Jihan Kim,  R. A. King,  
 R. Z. Khaliullin,  P. P. Korambath,  W. Kurlancheek,  A. M. Lee,  M. S. Lee,  
 S. V. Levchenko,  Ching Yeh Lin,  D. Liotard,  R. C. Lochan,  I. Lotan,  
 P. E. Maslen,  N. Nair,  D. P. O'Neill,  D. Neuhauser,  E. Neuscamman,  
 C. M. Oana,  R. Olson,  B. Peters,  R. Peverati,  P. A. Pieniazek,  
 Y. M. Rhee,  J. Ritchie,  M. A. Rohrdanz,  E. Rosta,  N. J. Russ,  
 H. F. Schaefer III,  N. E. Schultz,  N. Shenvi,  A. C. Simmonett,  A. Sodt,  
 D. Stuck,  K. S. Thanthiriwatte,  V. Vanovschi,  Tao Wang,  A. Warshel,  
 C. F. Williams,  Q. Wu,  X. Xu,  W. Zhang

 Please cite Q-Chem as follows:
 Y. Shao et al., Mol. Phys. 113, 184-215 (2015)
 DOI: 10.1080/00268976.2014.952696

 Q-Chem 5.1.1 for Intel X86 EM64T Linux

 Parts of Q-Chem use Armadillo 8.300.2 (Tropical Shenanigans).
 http://arma.sourceforge.net/

 Q-Chem begins on Tue Aug 28 03:19:34 2018  

Host: 
0

     Scratch files written to /scratch/taweetham/qchem11226//
Input Ideriv = 2
Curr. Ideriv = -1
Max.  Ideriv = 2

Checking the input file for inconsistencies... 	...done.

--------------------------------------------------------------
User input:
--------------------------------------------------------------
inp/FIHF.inp
$molecule
0	1
F	-2.0	1.0	0.0
I	2.0	1.0	0.0
H	-2.0	-1.0	0.0
F	2.0	-1.0	0.0
C	-1.0	0.0	0.0
C	1.0	0.0	0.0
$end
$rem
   JOB_TYPE		OPTIMIZATION
   BASIS		6-311++G**
   EXCHANGE		B3LYP
$end

--------------------------------------------------------------
 ----------------------------------------------------------------
             Standard Nuclear Orientation (Angstroms)
    I     Atom           X                Y                Z
 ----------------------------------------------------------------
    1      F       3.2107301376     0.5670956455     0.0000000000
    2      I      -0.7826100543     0.3363704589     0.0000000000
    3      H       3.3260927309    -1.4295744504    -0.0000000000
    4      F      -0.6672474610    -1.6602996370    -0.0000000000
    5      C       2.2700763863    -0.4889206991    -0.0000000000
    6      C       0.2734062903    -0.6042832924    -0.0000000000
 ----------------------------------------------------------------
 Molecular Point Group                 Cs    NOp =  2
 Largest Abelian Subgroup              Cs    NOp =  2
 Nuclear Repulsion Energy =   452.2051232653 hartrees
 There are       42 alpha and       42 beta electrons
 Requested basis set is 6-311++G(d,p)
 There are 53 shells and 157 basis functions

 Total QAlloc Memory Limit   2000 MB
 Mega-Array Size       188 MB
 MEM_STATIC part       192 MB
 A cutoff of  1.0D-11 yielded   1223 shell pairs
 There are     11082 function pairs (     12393 Cartesian)

 -------------------------------------------------------
 OpenMP Integral Computing Module                       
 Release: version 1.0, May 2013, Q-Chem Inc. Pittsburgh 
 -------------------------------------------------------
 Integral Job Info:
 Integral job number is                      11
 Integral operator is                         1
 short-range coefficients                     0
 long-range coefficients              100000000
 Omega coefficients                           0
 if combine SR and LR in K                    0
 Integral screening is                        0
 Integral computing path is                   2
 max size of driver memory is            800000
 size of driver memory is                593474
 size of scratch memory is             11861008
 max col of scratch BK array               1296
 max len of scratch array in speh3          155
 max len of scratch index in speh4           18
 max int batch size is                      520
 min int batch size is                       52
 fixed nKL is                                52
 max L of basis functions is                  2
 order of int derivative is                   0
 number of shells is                         53
 number of basis is                         166
 number of cartesian basis is               166
 number of contracted shell pairs          1223
 number of primitive shell pairs           2837
 maxK2 (contraction) of shell pair           36
 max number of K2 of shell pair               1
 max number of CS2 of shell pair            131
 max number of PS2 of shell pair            270
 mem total for path MDJ                  524254
 -------------------------------------------------------
 Smallest overlap matrix eigenvalue = 5.34E-04

 Scale SEOQF with 1.000000e-01/1.000000e-01/1.000000e-01

 Standard Electronic Orientation quadrupole field applied
 Nucleus-field energy     =     0.0000000089 hartrees
 Guess from superposition of atomic densities
 Warning:  Energy on first SCF cycle will be non-variational
 SAD guess density has 84.000000 electrons

 -----------------------------------------------------------------------
  General SCF calculation program by
  Eric Jon Sundstrom, Paul Horn, Yuezhi Mao, Dmitri Zuev, Alec White,
  David Stuck, Shaama M.S., Shane Yost, Joonho Lee, David Small,
  Daniel Levine, Susi Lehtola, Hugh Burton, Evgeny Epifanovsky
 -----------------------------------------------------------------------
 Exchange:     0.2000 Hartree-Fock + 0.0800 Slater + 0.7200 B88
 Correlation:  0.1900 VWN1RPA + 0.8100 LYP
 Using SG-1 standard quadrature grid
 using 4 threads for integral computing
 -------------------------------------------------------
 OpenMP Integral computing Module                
 Release: version 2.0, May 2017, Q-Chem Inc. Pleasanton 
 -------------------------------------------------------
 -------------------------------------------------------
 OpenMP BLAS3 based DFT computing Module                
 Release: version 1.0, May 2013, Q-Chem Inc. Pittsburgh 
 -------------------------------------------------------
 A restricted SCF calculation will be
 performed using DIIS
 SCF converges when DIIS error is below 1.0e-08
 ---------------------------------------
  Cycle       Energy         DIIS error
 ---------------------------------------
    1   -7197.3146118879      7.71e-02  
    2   -7195.2011528822      5.32e-03  
    3   -7194.6780655205      1.28e-02  
    4   -7195.1612034923      5.27e-03  
    5   -7195.2693410415      1.15e-03  
    6   -7195.2736988645      4.73e-04  
    7   -7195.2744181738      1.97e-04  
    8   -7195.2744757739      7.92e-05  
    9   -7195.2744994567      2.78e-05  
   10   -7195.2745015023      1.38e-05  
   11   -7195.2745021502      5.61e-06  
   12   -7195.2745022492      2.06e-06  
   13   -7195.2745022666      1.44e-07  
   14   -7195.2745022668      3.78e-08  
   15   -7195.2745022668      1.43e-08  
   16   -7195.2745022668      2.26e-09  Convergence criterion met
 ---------------------------------------
 SCF time:   CPU 27.50s  wall 7.00s 
 SCF   energy in the final basis set =    -7195.2745022668
 Total energy in the final basis set =    -7195.2745022668

 --------------------------------------------------------------
             Orbital Energies (a.u.) and Symmetries
 --------------------------------------------------------------

 Alpha MOs, Restricted
 -- Occupied --                  
******* -176.34 -165.75 -165.75 -165.75  -35.85  -31.34  -31.34
  1 A'    2 A'    1 A"    3 A'    4 A'    5 A'    2 A"    6 A'                 
-31.336 -24.732 -24.717 -22.988 -22.988 -22.987 -22.987 -22.987
  7 A'    8 A'    9 A'   10 A'    3 A"    4 A"   11 A'   12 A'                 
-10.337 -10.337  -6.414  -4.832  -4.812  -4.810  -2.121  -2.094
 13 A'   14 A'   15 A'   16 A'    5 A"   17 A'   18 A'    6 A"                 
 -2.094  -2.076  -2.076  -1.303  -1.229  -0.891  -0.656  -0.619
 19 A'   20 A'    7 A"   21 A'   22 A'   23 A'   24 A'   25 A'                 
 -0.567  -0.547  -0.491  -0.481  -0.468  -0.447  -0.386  -0.348
 26 A'    8 A"   27 A'   28 A'    9 A"   29 A'   10 A"   30 A'                 
 -0.265  -0.200
 31 A'   11 A"                                                                 
 -- Virtual --                   
 -0.118  -0.110  -0.024   0.003   0.028   0.050   0.055   0.058
 32 A'   12 A"   33 A'   34 A'   35 A'   36 A'   37 A'   13 A"                 
  0.082   0.089   0.089   0.108   0.117   0.153   0.169   0.197
 38 A'   39 A'   14 A"   40 A'   41 A'   42 A'   43 A'   15 A"                 
  0.229   0.242   0.256   0.293   0.297   0.303   0.310   0.349
 44 A'   45 A'   16 A"   17 A"   46 A'   47 A'   48 A'   49 A'                 
  0.371   0.393   0.398   0.419   0.450   0.465   0.492   0.493
 50 A'   51 A'   18 A"   52 A'   53 A'   19 A"   20 A"   54 A'                 
  0.517   0.573   0.608   0.653   0.701   0.748   0.767   0.850
 55 A'   21 A"   56 A'   57 A'   58 A'   59 A'   60 A'   61 A'                 
  0.955   1.084   1.170   1.222   1.229   1.275   1.289   1.305
 62 A'   22 A"   23 A"   63 A'   24 A"   64 A'   25 A"   65 A'                 
  1.325   1.371   1.392   1.393   1.415   1.417   1.468   1.492
 66 A'   67 A'   68 A'   26 A"   27 A"   69 A'   70 A'   28 A"                 
  1.524   1.588   1.643   1.653   1.762   1.857   1.867   1.958
 71 A'   72 A'   29 A"   73 A'   74 A'   75 A'   76 A'   77 A'                 
  2.118   2.547   2.566   2.637   2.698   2.844   2.929   3.190
 78 A'   30 A"   79 A'   31 A"   80 A'   81 A'   82 A'   83 A'                 
  3.688   3.712   3.758   3.762   3.790   3.838   3.906   3.949
 32 A"   84 A'   33 A"   85 A'   86 A'   34 A"   35 A"   36 A"                 
  3.959   4.020   4.044   4.225   4.409   4.577   4.622   4.729
 87 A'   88 A'   37 A"   89 A'   90 A'   91 A'   92 A'   93 A'                 
  5.975   6.040   6.167   6.234   6.269   6.318   6.346   6.425
 38 A"   94 A'   95 A'   39 A"   40 A"   96 A'   97 A'   98 A'                 
  6.485  23.315  23.497  27.923  28.318  28.346  28.404  28.498
 99 A'  100 A'  101 A'  102 A'   41 A"  103 A'  104 A'   42 A"                 
 28.536  28.541  28.644  28.908  66.718  66.723 127.868 127.902
105 A'   43 A"  106 A'  107 A'  108 A'  109 A'   44 A"  110 A'                 
127.987 151.7231901.901
111 A'  112 A'  113 A'                                                         

 Beta MOs, Restricted
 -- Occupied --                  
******* -176.34 -165.75 -165.75 -165.75  -35.85  -31.34  -31.34
  1 A'    2 A'    1 A"    3 A'    4 A'    5 A'    2 A"    6 A'                 
-31.336 -24.732 -24.717 -22.988 -22.988 -22.987 -22.987 -22.987
  7 A'    8 A'    9 A'   10 A'    3 A"    4 A"   11 A'   12 A'                 
-10.337 -10.337  -6.414  -4.832  -4.812  -4.810  -2.121  -2.094
 13 A'   14 A'   15 A'   16 A'    5 A"   17 A'   18 A'    6 A"                 
 -2.094  -2.076  -2.076  -1.303  -1.229  -0.891  -0.656  -0.619
 19 A'   20 A'    7 A"   21 A'   22 A'   23 A'   24 A'   25 A'                 
 -0.567  -0.547  -0.491  -0.481  -0.468  -0.447  -0.386  -0.348
 26 A'    8 A"   27 A'   28 A'    9 A"   29 A'   10 A"   30 A'                 
 -0.265  -0.200
 31 A'   11 A"                                                                 
 -- Virtual --                   
 -0.118  -0.110  -0.024   0.003   0.028   0.050   0.055   0.058
 32 A'   12 A"   33 A'   34 A'   35 A'   36 A'   37 A'   13 A"                 
  0.082   0.089   0.089   0.108   0.117   0.153   0.169   0.197
 38 A'   39 A'   14 A"   40 A'   41 A'   42 A'   43 A'   15 A"                 
  0.229   0.242   0.256   0.293   0.297   0.303   0.310   0.349
 44 A'   45 A'   16 A"   17 A"   46 A'   47 A'   48 A'   49 A'                 
  0.371   0.393   0.398   0.419   0.450   0.465   0.492   0.493
 50 A'   51 A'   18 A"   52 A'   53 A'   19 A"   20 A"   54 A'                 
  0.517   0.573   0.608   0.653   0.701   0.748   0.767   0.850
 55 A'   21 A"   56 A'   57 A'   58 A'   59 A'   60 A'   61 A'                 
  0.955   1.084   1.170   1.222   1.229   1.275   1.289   1.305
 62 A'   22 A"   23 A"   63 A'   24 A"   64 A'   25 A"   65 A'                 
  1.325   1.371   1.392   1.393   1.415   1.417   1.468   1.492
 66 A'   67 A'   68 A'   26 A"   27 A"   69 A'   70 A'   28 A"                 
  1.524   1.588   1.643   1.653   1.762   1.857   1.867   1.958
 71 A'   72 A'   29 A"   73 A'   74 A'   75 A'   76 A'   77 A'                 
  2.118   2.547   2.566   2.637   2.698   2.844   2.929   3.190
 78 A'   30 A"   79 A'   31 A"   80 A'   81 A'   82 A'   83 A'                 
  3.688   3.712   3.758   3.762   3.790   3.838   3.906   3.949
 32 A"   84 A'   33 A"   85 A'   86 A'   34 A"   35 A"   36 A"                 
  3.959   4.020   4.044   4.225   4.409   4.577   4.622   4.729
 87 A'   88 A'   37 A"   89 A'   90 A'   91 A'   92 A'   93 A'                 
  5.975   6.040   6.167   6.234   6.269   6.318   6.346   6.425
 38 A"   94 A'   95 A'   39 A"   40 A"   96 A'   97 A'   98 A'                 
  6.485  23.315  23.497  27.923  28.318  28.346  28.404  28.498
 99 A'  100 A'  101 A'  102 A'   41 A"  103 A'  104 A'   42 A"                 
 28.536  28.541  28.644  28.908  66.718  66.723 127.868 127.902
105 A'   43 A"  106 A'  107 A'  108 A'  109 A'   44 A"  110 A'                 
127.987 151.7231901.901
111 A'  112 A'  113 A'                                                         
 --------------------------------------------------------------

          Ground-State Mulliken Net Atomic Charges

     Atom                 Charge (a.u.)
  ----------------------------------------
      1 F                    -0.074688
      2 I                     0.624261
      3 H                     0.161047
      4 F                     0.016612
      5 C                    -0.174196
      6 C                    -0.553036
  ----------------------------------------
  Sum of atomic charges =     0.000000

 -----------------------------------------------------------------
                    Cartesian Multipole Moments
 -----------------------------------------------------------------
    Charge (ESU x 10^10)
                 0.0000
    Dipole Moment (Debye)
         X      -1.1537      Y      -0.1787      Z      -0.0000
       Tot       1.1674
    Quadrupole Moments (Debye-Ang)
        XX     -50.0208     XY      -4.4828     YY     -51.8880
        XZ       0.0000     YZ       0.0000     ZZ     -50.4476
    Octopole Moments (Debye-Ang^2)
       XXX     -27.5629    XXY      -8.6513    XYY      -6.6953
       YYY      12.3505    XXZ       0.0000    XYZ       0.0000
       YYZ      -0.0000    XZZ     -12.6326    YZZ       4.6602
       ZZZ      -0.0000
    Hexadecapole Moments (Debye-Ang^3)
      XXXX    -697.3066   XXXY     -42.3978   XXYY    -141.6475
      XYYY       4.2461   YYYY    -211.6181   XXXZ       0.0000
      XXYZ       0.0000   XYYZ      -0.0000   YYYZ       0.0000
      XXZZ    -138.0444   XYZZ       8.0104   YYZZ     -45.2221
      XZZZ       0.0000   YZZZ       0.0000   ZZZZ     -60.6230
 -----------------------------------------------------------------
 Calculating analytic gradient of the SCF energy
 Gradient of SCF Energy
            1           2           3           4           5           6
    1   0.0593442   0.8406330   0.0865534  -0.0482709  -0.0175661  -0.9206936
    2  -0.0028596  -0.9624517  -0.0360046   0.2180169   0.0741827   0.7091163
    3  -0.0000000  -0.0000000  -0.0000000  -0.0000000   0.0000000   0.0000000
 Max gradient component =       9.625E-01
 RMS gradient           =       4.117E-01
 Gradient time:  CPU 6.14 s  wall 1.64 s
 Geometry Optimization Parameters
   NAtoms,    NIC,     NZ,  NCons,   NDum,   NFix, NCnnct, MaxDiis
        6      32       0       0       0       0       0       0


** GEOMETRY OPTIMIZATION IN DELOCALIZED INTERNAL COORDINATES **
   Searching for a Minimum

   Optimization Cycle:   1

                       Coordinates (Angstroms)
     ATOM                X               Y               Z
      1  F         3.2107301376    0.5670956455    0.0000000000
      2  I        -0.7826100543    0.3363704589    0.0000000000
      3  H         3.3260927309   -1.4295744504    0.0000000000
      4  F        -0.6672474610   -1.6602996370    0.0000000000
      5  C         2.2700763863   -0.4889206991    0.0000000000
      6  C         0.2734062903   -0.6042832924    0.0000000000
   Point Group: cs    Number of degrees of freedom:     9


   Energy is  -7195.274502267


 Attempting to Generate Delocalized Internal Coordinates

 ** Taking Steepest Descent Step **
 Calculated Step too Large.  Step scaled by  0.279438
 Step Taken.  Stepsize is  0.300000

                             Maximum     Tolerance    Cnvgd?
         Gradient           0.550702      0.000300      NO
         Displacement       0.153887      0.001200      NO
         Energy change     *********      0.000001      NO


 New Cartesian Coordinates Obtained by Inverse Iteration

 Displacement from previous Coordinates is:  0.224882
 ----------------------------------------------------------------
             Standard Nuclear Orientation (Angstroms)
    I     Atom           X                Y                Z
 ----------------------------------------------------------------
    1      F       3.2084174986     0.5618848683     0.0000000000
    2      I      -0.8750363527     0.3820495366     0.0000000000
    3      H       3.3313188325    -1.4401129506     0.0000000000
    4      F      -0.6332028174    -1.6593142161     0.0000000000
    5      C       2.2881908723    -0.5047180617     0.0000000000
    6      C       0.3107599963    -0.6194011509     0.0000000000
 ----------------------------------------------------------------
 Molecular Point Group                 Cs    NOp =  2
 Largest Abelian Subgroup              Cs    NOp =  2
 Nuclear Repulsion Energy =   435.3006853281 hartrees
 There are       42 alpha and       42 beta electrons
 Applying Cartesian multipole field
    Component          Value
    ---------          -----
     (2,0,0)        1.00000E-11
     (0,2,0)        2.00000E-11
     (0,0,2)       -3.00000E-11
 Nucleus-field energy     =     0.0000000094 hartrees
 Requested basis set is 6-311++G(d,p)
 There are 53 shells and 157 basis functions
 A cutoff of  1.0D-11 yielded   1222 shell pairs
 There are     11081 function pairs (     12392 Cartesian)
 Smallest overlap matrix eigenvalue = 5.03E-04
 Guess MOs from SCF MO coefficient file

 -----------------------------------------------------------------------
  General SCF calculation program by
  Eric Jon Sundstrom, Paul Horn, Yuezhi Mao, Dmitri Zuev, Alec White,
  David Stuck, Shaama M.S., Shane Yost, Joonho Lee, David Small,
  Daniel Levine, Susi Lehtola, Hugh Burton, Evgeny Epifanovsky
 -----------------------------------------------------------------------
 Exchange:     0.2000 Hartree-Fock + 0.0800 Slater + 0.7200 B88
 Correlation:  0.1900 VWN1RPA + 0.8100 LYP
 Using SG-1 standard quadrature grid
 using 4 threads for integral computing
 -------------------------------------------------------
 OpenMP Integral computing Module                
 Release: version 2.0, May 2017, Q-Chem Inc. Pleasanton 
 -------------------------------------------------------
 -------------------------------------------------------
 OpenMP BLAS3 based DFT computing Module                
 Release: version 1.0, May 2013, Q-Chem Inc. Pittsburgh 
 -------------------------------------------------------
 A restricted SCF calculation will be
 performed using DIIS
 SCF converges when DIIS error is below 1.0e-08
 ---------------------------------------
  Cycle       Energy         DIIS error
 ---------------------------------------
    1   -7195.5017625861      2.75e-03  
    2   -7195.4763680892      3.64e-03  
    3   -7195.4556333005      3.96e-03  
    4   -7195.5051609568      1.83e-03  
    5   -7195.5183110788      2.33e-04  
    6   -7195.5184244546      1.38e-04  
    7   -7195.5184677823      2.24e-05  
    8   -7195.5184688885      4.69e-06  
    9   -7195.5184689067      3.17e-06  
   10   -7195.5184689270      1.18e-06  
   11   -7195.5184689329      1.40e-07  
   12   -7195.5184689329      6.23e-08  
   13   -7195.5184689330      1.32e-08  
   14   -7195.5184689329      2.98e-09  Convergence criterion met
 ---------------------------------------
 SCF time:   CPU 23.43s  wall 7.00s 
 SCF   energy in the final basis set =    -7195.5184689329
 Total energy in the final basis set =    -7195.5184689329

 --------------------------------------------------------------
             Orbital Energies (a.u.) and Symmetries
 --------------------------------------------------------------

 Alpha MOs, Restricted
 -- Occupied --                  
******* -176.34 -165.74 -165.74 -165.74  -35.84  -31.33  -31.33
  1 A'    2 A'    3 A'    1 A"    4 A'    5 A'    6 A'    2 A"                 
-31.326 -24.734 -24.723 -22.979 -22.979 -22.979 -22.978 -22.978
  7 A'    8 A'    9 A'   10 A'    3 A"   11 A'    4 A"   12 A'                 
-10.346 -10.336  -6.398  -4.812  -4.797  -4.795  -2.091  -2.075
 13 A'   14 A'   15 A'   16 A'    5 A"   17 A'   18 A'    6 A"                 
 -2.074  -2.061  -2.061  -1.298  -1.236  -0.863  -0.664  -0.620
 19 A'   20 A'    7 A"   21 A'   22 A'   23 A'   24 A'   25 A'                 
 -0.556  -0.535  -0.498  -0.487  -0.474  -0.450  -0.363  -0.355
 26 A'    8 A"   27 A'   28 A'    9 A"   29 A'   10 A"   30 A'                 
 -0.265  -0.209
 31 A'   11 A"                                                                 
 -- Virtual --                   
 -0.116  -0.110  -0.026   0.002   0.027   0.046   0.056   0.059
 32 A'   12 A"   33 A'   34 A'   35 A'   36 A'   37 A'   13 A"                 
  0.087   0.089   0.091   0.105   0.122   0.151   0.168   0.199
 38 A'   14 A"   39 A'   40 A'   41 A'   42 A'   43 A'   15 A"                 
  0.226   0.235   0.254   0.286   0.290   0.302   0.307   0.341
 44 A'   45 A'   16 A"   17 A"   46 A'   47 A'   48 A'   49 A'                 
  0.365   0.396   0.409   0.418   0.453   0.466   0.478   0.478
 50 A'   51 A'   18 A"   52 A'   53 A'   19 A"   20 A"   54 A'                 
  0.523   0.573   0.587   0.643   0.693   0.750   0.770   0.848
 55 A'   21 A"   56 A'   57 A'   58 A'   59 A'   60 A'   61 A'                 
  0.908   1.086   1.170   1.207   1.229   1.269   1.280   1.300
 62 A'   22 A"   23 A"   63 A'   24 A"   64 A'   65 A'   25 A"                 
  1.325   1.368   1.389   1.397   1.404   1.413   1.462   1.490
 66 A'   67 A'   26 A"   68 A'   27 A"   69 A'   70 A'   28 A"                 
  1.535   1.594   1.647   1.650   1.765   1.854   1.869   1.962
 71 A'   72 A'   29 A"   73 A'   74 A'   75 A'   76 A'   77 A'                 
  2.126   2.553   2.569   2.635   2.691   2.810   2.920   3.185
 78 A'   30 A"   79 A'   31 A"   80 A'   81 A'   82 A'   83 A'                 
  3.694   3.716   3.753   3.756   3.809   3.856   3.905   3.955
 32 A"   84 A'   33 A"   85 A'   86 A'   34 A"   35 A"   36 A"                 
  3.959   4.016   4.024   4.197   4.412   4.523   4.585   4.640
 87 A'   88 A'   37 A"   89 A'   90 A'   91 A'   92 A'   93 A'                 
  5.976   6.030   6.165   6.233   6.263   6.324   6.343   6.425
 38 A"   94 A'   95 A'   39 A"   40 A"   96 A'   97 A'   98 A'                 
  6.473  23.312  23.377  27.908  28.322  28.351  28.401  28.508
 99 A'  100 A'  101 A'  102 A'   41 A"  103 A'  104 A'   42 A"                 
 28.539  28.539  28.622  28.812  66.712  66.718 127.868 127.899
 43 A"  105 A'  106 A'  107 A'  108 A'  109 A'   44 A"  110 A'                 
127.989 151.7061901.880
111 A'  112 A'  113 A'                                                         

 Beta MOs, Restricted
 -- Occupied --                  
******* -176.34 -165.74 -165.74 -165.74  -35.84  -31.33  -31.33
  1 A'    2 A'    3 A'    1 A"    4 A'    5 A'    6 A'    2 A"                 
-31.326 -24.734 -24.723 -22.979 -22.979 -22.979 -22.978 -22.978
  7 A'    8 A'    9 A'   10 A'    3 A"   11 A'    4 A"   12 A'                 
-10.346 -10.336  -6.398  -4.812  -4.797  -4.795  -2.091  -2.075
 13 A'   14 A'   15 A'   16 A'    5 A"   17 A'   18 A'    6 A"                 
 -2.074  -2.061  -2.061  -1.298  -1.236  -0.863  -0.664  -0.620
 19 A'   20 A'    7 A"   21 A'   22 A'   23 A'   24 A'   25 A'                 
 -0.556  -0.535  -0.498  -0.487  -0.474  -0.450  -0.363  -0.355
 26 A'    8 A"   27 A'   28 A'    9 A"   29 A'   10 A"   30 A'                 
 -0.265  -0.209
 31 A'   11 A"                                                                 
 -- Virtual --                   
 -0.116  -0.110  -0.026   0.002   0.027   0.046   0.056   0.059
 32 A'   12 A"   33 A'   34 A'   35 A'   36 A'   37 A'   13 A"                 
  0.087   0.089   0.091   0.105   0.122   0.151   0.168   0.199
 38 A'   14 A"   39 A'   40 A'   41 A'   42 A'   43 A'   15 A"                 
  0.226   0.235   0.254   0.286   0.290   0.302   0.307   0.341
 44 A'   45 A'   16 A"   17 A"   46 A'   47 A'   48 A'   49 A'                 
  0.365   0.396   0.409   0.418   0.453   0.466   0.478   0.478
 50 A'   51 A'   18 A"   52 A'   53 A'   19 A"   20 A"   54 A'                 
  0.523   0.573   0.587   0.643   0.693   0.750   0.770   0.848
 55 A'   21 A"   56 A'   57 A'   58 A'   59 A'   60 A'   61 A'                 
  0.908   1.086   1.170   1.207   1.229   1.269   1.280   1.300
 62 A'   22 A"   23 A"   63 A'   24 A"   64 A'   65 A'   25 A"                 
  1.325   1.368   1.389   1.397   1.404   1.413   1.462   1.490
 66 A'   67 A'   26 A"   68 A'   27 A"   69 A'   70 A'   28 A"                 
  1.535   1.594   1.647   1.650   1.765   1.854   1.869   1.962
 71 A'   72 A'   29 A"   73 A'   74 A'   75 A'   76 A'   77 A'                 
  2.126   2.553   2.569   2.635   2.691   2.810   2.920   3.185
 78 A'   30 A"   79 A'   31 A"   80 A'   81 A'   82 A'   83 A'                 
  3.694   3.716   3.753   3.756   3.809   3.856   3.905   3.955
 32 A"   84 A'   33 A"   85 A'   86 A'   34 A"   35 A"   36 A"                 
  3.959   4.016   4.024   4.197   4.412   4.523   4.585   4.640
 87 A'   88 A'   37 A"   89 A'   90 A'   91 A'   92 A'   93 A'                 
  5.976   6.030   6.165   6.233   6.263   6.324   6.343   6.425
 38 A"   94 A'   95 A'   39 A"   40 A"   96 A'   97 A'   98 A'                 
  6.473  23.312  23.377  27.908  28.322  28.351  28.401  28.508
 99 A'  100 A'  101 A'  102 A'   41 A"  103 A'  104 A'   42 A"                 
 28.539  28.539  28.622  28.812  66.712  66.718 127.868 127.899
 43 A"  105 A'  106 A'  107 A'  108 A'  109 A'   44 A"  110 A'                 
127.989 151.7061901.880
111 A'  112 A'  113 A'                                                         
 --------------------------------------------------------------

          Ground-State Mulliken Net Atomic Charges

     Atom                 Charge (a.u.)
  ----------------------------------------
      1 F                    -0.069690
      2 I                     0.429462
      3 H                     0.168244
      4 F                     0.023147
      5 C                    -0.161336
      6 C                    -0.389827
  ----------------------------------------
  Sum of atomic charges =     0.000000

 -----------------------------------------------------------------
                    Cartesian Multipole Moments
 -----------------------------------------------------------------
    Charge (ESU x 10^10)
                 0.0000
    Dipole Moment (Debye)
         X      -0.7579      Y      -0.3583      Z       0.0000
       Tot       0.8383
    Quadrupole Moments (Debye-Ang)
        XX     -48.6886     XY      -4.9737     YY     -51.7415
        XZ       0.0000     YZ       0.0000     ZZ     -51.0006
    Octopole Moments (Debye-Ang^2)
       XXX     -17.9417    XXY      -9.9307    XYY      -4.1133
       YYY       8.3394    XXZ       0.0000    XYZ       0.0000
       YYZ      -0.0000    XZZ     -10.0363    YZZ       3.4718
       ZZZ      -0.0000
    Hexadecapole Moments (Debye-Ang^3)
      XXXX    -708.3289   XXXY     -38.6534   XXYY    -143.9013
      XYYY      11.7874   YYYY    -217.1758   XXXZ      -0.0000
      XXYZ       0.0000   XYYZ      -0.0000   YYYZ       0.0000
      XXZZ    -141.6658   XYZZ      10.4975   YYZZ     -46.4448
      XZZZ      -0.0000   YZZZ       0.0000   ZZZZ     -62.0202
 -----------------------------------------------------------------
 Calculating analytic gradient of the SCF energy
 Gradient of SCF Energy
            1           2           3           4           5           6
    1   0.0585712   0.4509806   0.0864696  -0.0600470  -0.0081162  -0.5278582
    2   0.0001829  -0.5613745  -0.0366737   0.1834737   0.0682112   0.3461804
    3  -0.0000000   0.0000000  -0.0000000   0.0000000   0.0000000  -0.0000000
 Max gradient component =       5.614E-01
 RMS gradient           =       2.323E-01
 Gradient time:  CPU 5.96 s  wall 1.59 s
 Geometry Optimization Parameters
   NAtoms,    NIC,     NZ,  NCons,   NDum,   NFix, NCnnct, MaxDiis
        6      32       0       0       0       0       0       0


** GEOMETRY OPTIMIZATION IN DELOCALIZED INTERNAL COORDINATES **
   Searching for a Minimum

   Optimization Cycle:   2

                       Coordinates (Angstroms)
     ATOM                X               Y               Z
      1  F         3.2084174986    0.5618848683    0.0000000000
      2  I        -0.8750363527    0.3820495366    0.0000000000
      3  H         3.3313188325   -1.4401129506    0.0000000000
      4  F        -0.6332028174   -1.6593142161    0.0000000000
      5  C         2.2881908723   -0.5047180617    0.0000000000
      6  C         0.3107599963   -0.6194011509    0.0000000000
   Point Group: cs    Number of degrees of freedom:     9


   Energy is  -7195.518468933

 Hessian Updated using BFGS Update

 ** Taking Steepest Descent Step **
 Calculated Step too Large.  Step scaled by  0.499191
 Step Taken.  Stepsize is  0.300000

                             Maximum     Tolerance    Cnvgd?
         Gradient           0.347629      0.000300      NO
         Displacement       0.173533      0.001200      NO
         Energy change     -0.243967      0.000001      NO


 New Cartesian Coordinates Obtained by Inverse Iteration

 Displacement from previous Coordinates is:  0.220929
 ----------------------------------------------------------------
             Standard Nuclear Orientation (Angstroms)
    I     Atom           X                Y                Z
 ----------------------------------------------------------------
    1      F       3.1864794204     0.5577027477     0.0000000000
    2      I      -0.9463217753     0.4299497442     0.0000000000
    3      H       3.3158587864    -1.4517541132     0.0000000000
    4      F      -0.5814749492    -1.6619795480     0.0000000000
    5      C       2.2985400610    -0.5228933065     0.0000000000
    6      C       0.3573664863    -0.6306374987     0.0000000000
 ----------------------------------------------------------------
 Molecular Point Group                 Cs    NOp =  2
 Largest Abelian Subgroup              Cs    NOp =  2
 Nuclear Repulsion Energy =   421.8078644910 hartrees
 There are       42 alpha and       42 beta electrons
 Applying Cartesian multipole field
    Component          Value
    ---------          -----
     (2,0,0)        1.00000E-11
     (0,2,0)        2.00000E-11
     (0,0,2)       -3.00000E-11
 Nucleus-field energy     =     0.0000000097 hartrees
 Requested basis set is 6-311++G(d,p)
 There are 53 shells and 157 basis functions
 A cutoff of  1.0D-11 yielded   1224 shell pairs
 There are     11113 function pairs (     12432 Cartesian)
 Smallest overlap matrix eigenvalue = 4.63E-04
 Guess MOs from SCF MO coefficient file

 -----------------------------------------------------------------------
  General SCF calculation program by
  Eric Jon Sundstrom, Paul Horn, Yuezhi Mao, Dmitri Zuev, Alec White,
  David Stuck, Shaama M.S., Shane Yost, Joonho Lee, David Small,
  Daniel Levine, Susi Lehtola, Hugh Burton, Evgeny Epifanovsky
 -----------------------------------------------------------------------
 Exchange:     0.2000 Hartree-Fock + 0.0800 Slater + 0.7200 B88
 Correlation:  0.1900 VWN1RPA + 0.8100 LYP
 Using SG-1 standard quadrature grid
 using 4 threads for integral computing
 -------------------------------------------------------
 OpenMP Integral computing Module                
 Release: version 2.0, May 2017, Q-Chem Inc. Pleasanton 
 -------------------------------------------------------
 -------------------------------------------------------
 OpenMP BLAS3 based DFT computing Module                
 Release: version 1.0, May 2013, Q-Chem Inc. Pittsburgh 
 -------------------------------------------------------
 A restricted SCF calculation will be
 performed using DIIS
 SCF converges when DIIS error is below 1.0e-08
 ---------------------------------------
  Cycle       Energy         DIIS error
 ---------------------------------------
    1   -7195.6494401438      1.95e-03  
    2   -7195.6367424818      2.69e-03  
    3   -7195.6309188286      2.73e-03  
    4   -7195.6550910921      1.15e-03  
    5   -7195.6601178374      1.49e-04  
    6   -7195.6601700608      8.02e-05  
    7   -7195.6601828454      1.34e-05  
    8   -7195.6601834140      4.38e-06  
    9   -7195.6601834497      1.84e-06  
   10   -7195.6601834578      3.53e-07  
   11   -7195.6601834582      1.65e-07  
   12   -7195.6601834581      3.42e-08  
   13   -7195.6601834581      1.16e-08  
   14   -7195.6601834582      1.52e-09  Convergence criterion met
 ---------------------------------------
 SCF time:   CPU 23.09s  wall 7.00s 
 SCF   energy in the final basis set =    -7195.6601834582
 Total energy in the final basis set =    -7195.6601834582

 --------------------------------------------------------------
             Orbital Energies (a.u.) and Symmetries
 --------------------------------------------------------------

 Alpha MOs, Restricted
 -- Occupied --                  
******* -176.33 -165.74 -165.74 -165.73  -35.83  -31.32  -31.32
  1 A'    2 A'    3 A'    1 A"    4 A'    5 A'    6 A'    2 A"                 
-31.320 -24.735 -24.728 -22.974 -22.974 -22.973 -22.971 -22.971
  7 A'    8 A'    9 A'   10 A'    3 A"   11 A'    4 A"   12 A'                 
-10.351 -10.342  -6.388  -4.800  -4.787  -4.785  -2.074  -2.064
 13 A'   14 A'   15 A'   16 A'    5 A"   17 A'   18 A'    6 A"                 
 -2.063  -2.050  -2.050  -1.292  -1.244  -0.831  -0.672  -0.623
 19 A'   20 A'    7 A"   21 A'   22 A'   23 A'   24 A'   25 A'                 
 -0.549  -0.527  -0.506  -0.492  -0.481  -0.448  -0.361  -0.345
 26 A'    8 A"   27 A'   28 A'    9 A"   29 A'   30 A'   10 A"                 
 -0.266  -0.217
 31 A'   11 A"                                                                 
 -- Virtual --                   
 -0.109  -0.108  -0.026  -0.002   0.026   0.041   0.059   0.060
 12 A"   32 A'   33 A'   34 A'   35 A'   36 A'   37 A'   13 A"                 
  0.090   0.091   0.097   0.104   0.129   0.150   0.171   0.201
 38 A'   14 A"   39 A'   40 A'   41 A'   42 A'   43 A'   15 A"                 
  0.224   0.230   0.253   0.280   0.281   0.300   0.307   0.333
 44 A'   45 A'   16 A"   17 A"   46 A'   47 A'   48 A'   49 A'                 
  0.360   0.396   0.417   0.418   0.443   0.453   0.470   0.488
 50 A'   51 A'   18 A"   52 A'   19 A"   53 A'   54 A'   20 A"                 
  0.535   0.569   0.575   0.631   0.693   0.749   0.774   0.824
 55 A'   56 A'   21 A"   57 A'   58 A'   59 A'   60 A'   61 A'                 
  0.877   1.081   1.169   1.199   1.228   1.267   1.276   1.308
 62 A'   22 A"   23 A"   63 A'   24 A"   64 A'   65 A'   25 A"                 
  1.321   1.369   1.371   1.401   1.410   1.421   1.462   1.496
 66 A'   26 A"   67 A'   68 A'   27 A"   69 A'   70 A'   28 A"                 
  1.549   1.607   1.644   1.660   1.772   1.847   1.873   1.970
 71 A'   72 A'   73 A'   29 A"   74 A'   75 A'   76 A'   77 A'                 
  2.147   2.554   2.578   2.637   2.679   2.791   2.931   3.216
 78 A'   30 A"   79 A'   31 A"   80 A'   81 A'   82 A'   83 A'                 
  3.702   3.723   3.748   3.751   3.837   3.875   3.907   3.958
 32 A"   84 A'   33 A"   85 A'   86 A'   34 A"   35 A"   36 A"                 
  3.963   4.012   4.015   4.172   4.379   4.442   4.592   4.616
 87 A'   88 A'   37 A"   89 A'   90 A'   91 A'   92 A'   93 A'                 
  5.977   6.020   6.149   6.234   6.257   6.330   6.345   6.431
 38 A"   94 A'   95 A'   39 A"   40 A"   96 A'   97 A'   98 A'                 
  6.468  23.313  23.334  27.902  28.323  28.352  28.410  28.514
 99 A'  100 A'  101 A'  102 A'   41 A"  103 A'  104 A'   42 A"                 
 28.540  28.541  28.608  28.735  66.707  66.714 127.868 127.896
105 A'   43 A"  106 A'  107 A'  108 A'  109 A'   44 A"  110 A'                 
127.979 151.6981901.869
111 A'  112 A'  113 A'                                                         

 Beta MOs, Restricted
 -- Occupied --                  
******* -176.33 -165.74 -165.74 -165.73  -35.83  -31.32  -31.32
  1 A'    2 A'    3 A'    1 A"    4 A'    5 A'    6 A'    2 A"                 
-31.320 -24.735 -24.728 -22.974 -22.974 -22.973 -22.971 -22.971
  7 A'    8 A'    9 A'   10 A'    3 A"   11 A'    4 A"   12 A'                 
-10.351 -10.342  -6.388  -4.800  -4.787  -4.785  -2.074  -2.064
 13 A'   14 A'   15 A'   16 A'    5 A"   17 A'   18 A'    6 A"                 
 -2.063  -2.050  -2.050  -1.292  -1.244  -0.831  -0.672  -0.623
 19 A'   20 A'    7 A"   21 A'   22 A'   23 A'   24 A'   25 A'                 
 -0.549  -0.527  -0.506  -0.492  -0.481  -0.448  -0.361  -0.345
 26 A'    8 A"   27 A'   28 A'    9 A"   29 A'   30 A'   10 A"                 
 -0.266  -0.217
 31 A'   11 A"                                                                 
 -- Virtual --                   
 -0.109  -0.108  -0.026  -0.002   0.026   0.041   0.059   0.060
 12 A"   32 A'   33 A'   34 A'   35 A'   36 A'   37 A'   13 A"                 
  0.090   0.091   0.097   0.104   0.129   0.150   0.171   0.201
 38 A'   14 A"   39 A'   40 A'   41 A'   42 A'   43 A'   15 A"                 
  0.224   0.230   0.253   0.280   0.281   0.300   0.307   0.333
 44 A'   45 A'   16 A"   17 A"   46 A'   47 A'   48 A'   49 A'                 
  0.360   0.396   0.417   0.418   0.443   0.453   0.470   0.488
 50 A'   51 A'   18 A"   52 A'   19 A"   53 A'   54 A'   20 A"                 
  0.535   0.569   0.575   0.631   0.693   0.749   0.774   0.824
 55 A'   56 A'   21 A"   57 A'   58 A'   59 A'   60 A'   61 A'                 
  0.877   1.081   1.169   1.199   1.228   1.267   1.276   1.308
 62 A'   22 A"   23 A"   63 A'   24 A"   64 A'   65 A'   25 A"                 
  1.321   1.369   1.371   1.401   1.410   1.421   1.462   1.496
 66 A'   26 A"   67 A'   68 A'   27 A"   69 A'   70 A'   28 A"                 
  1.549   1.607   1.644   1.660   1.772   1.847   1.873   1.970
 71 A'   72 A'   73 A'   29 A"   74 A'   75 A'   76 A'   77 A'                 
  2.147   2.554   2.578   2.637   2.679   2.791   2.931   3.216
 78 A'   30 A"   79 A'   31 A"   80 A'   81 A'   82 A'   83 A'                 
  3.702   3.723   3.748   3.751   3.837   3.875   3.907   3.958
 32 A"   84 A'   33 A"   85 A'   86 A'   34 A"   35 A"   36 A"                 
  3.963   4.012   4.015   4.172   4.379   4.442   4.592   4.616
 87 A'   88 A'   37 A"   89 A'   90 A'   91 A'   92 A'   93 A'                 
  5.977   6.020   6.149   6.234   6.257   6.330   6.345   6.431
 38 A"   94 A'   95 A'   39 A"   40 A"   96 A'   97 A'   98 A'                 
  6.468  23.313  23.334  27.902  28.323  28.352  28.410  28.514
 99 A'  100 A'  101 A'  102 A'   41 A"  103 A'  104 A'   42 A"                 
 28.540  28.541  28.608  28.735  66.707  66.714 127.868 127.896
105 A'   43 A"  106 A'  107 A'  108 A'  109 A'   44 A"  110 A'                 
127.979 151.6981901.869
111 A'  112 A'  113 A'                                                         
 --------------------------------------------------------------

          Ground-State Mulliken Net Atomic Charges

     Atom                 Charge (a.u.)
  ----------------------------------------
      1 F                    -0.063701
      2 I                     0.295388
      3 H                     0.172656
      4 F                     0.027921
      5 C                    -0.151283
      6 C                    -0.280981
  ----------------------------------------
  Sum of atomic charges =     0.000000

 -----------------------------------------------------------------
                    Cartesian Multipole Moments
 -----------------------------------------------------------------
    Charge (ESU x 10^10)
                 0.0000
    Dipole Moment (Debye)
         X      -0.3869      Y      -0.4691      Z      -0.0000
       Tot       0.6080
    Quadrupole Moments (Debye-Ang)
        XX     -47.5791     XY      -5.2992     YY     -51.5841
        XZ      -0.0000     YZ      -0.0000     ZZ     -51.4354
    Octopole Moments (Debye-Ang^2)
       XXX     -10.8545    XXY     -10.9277    XYY      -2.0860
       YYY       4.3532    XXZ      -0.0000    XYZ       0.0000
       YYZ      -0.0000    XZZ      -7.8329    YZZ       2.1781
       ZZZ      -0.0000
    Hexadecapole Moments (Debye-Ang^3)
      XXXX    -712.8653   XXXY     -32.0133   XXYY    -145.3581
      XYYY      20.2429   YYYY    -224.0529   XXXZ      -0.0000
      XXYZ       0.0000   XYYZ      -0.0000   YYYZ      -0.0000
      XXZZ    -143.6484   XYZZ      13.2958   YYZZ     -47.8566
      XZZZ      -0.0000   YZZZ      -0.0000   ZZZZ     -63.2364
 -----------------------------------------------------------------
 Calculating analytic gradient of the SCF energy
 Gradient of SCF Energy
            1           2           3           4           5           6
    1   0.0559042   0.2489868   0.0850548  -0.0662585   0.0041687  -0.3278558
    2   0.0024138  -0.3433537  -0.0377212   0.1508071   0.0646600   0.1631940
    3  -0.0000000   0.0000000   0.0000000   0.0000000   0.0000000  -0.0000000
 Max gradient component =       3.434E-01
 RMS gradient           =       1.409E-01
 Gradient time:  CPU 5.86 s  wall 1.57 s
 Geometry Optimization Parameters
   NAtoms,    NIC,     NZ,  NCons,   NDum,   NFix, NCnnct, MaxDiis
        6      32       0       0       0       0       0       0

 Cartesian Hessian Update
 Hessian Updated using BFGS Update


** GEOMETRY OPTIMIZATION IN DELOCALIZED INTERNAL COORDINATES **
   Searching for a Minimum

   Optimization Cycle:   3

                       Coordinates (Angstroms)
     ATOM                X               Y               Z
      1  F         3.1864794204    0.5577027477    0.0000000000
      2  I        -0.9463217753    0.4299497442    0.0000000000
      3  H         3.3158587864   -1.4517541132    0.0000000000
      4  F        -0.5814749492   -1.6619795480    0.0000000000
      5  C         2.2985400610   -0.5228933065    0.0000000000
      6  C         0.3573664863   -0.6306374987    0.0000000000
   Point Group: cs    Number of degrees of freedom:     9


   Energy is  -7195.660183458

 Hessian Updated using BFGS Update

  9 Hessian modes will be used to form the next step
  Hessian Eigenvalues:
     0.086595    0.138146    0.159693    0.189693    0.220344    0.249019
     0.392244    0.431825    0.960580

 Minimum Search - Taking Simple RFO Step
 Searching for Lamda that Minimizes Along All modes
 Value Taken    Lamda =  -0.23842688
 Calculated Step too Large.  Step scaled by  0.412838
 Step Taken.  Stepsize is  0.300000

                             Maximum     Tolerance    Cnvgd?
         Gradient           0.229031      0.000300      NO
         Displacement       0.192588      0.001200      NO
         Energy change     -0.141715      0.000001      NO


 New Cartesian Coordinates Obtained by Inverse Iteration

 Displacement from previous Coordinates is:  0.372010
 ----------------------------------------------------------------
             Standard Nuclear Orientation (Angstroms)
    I     Atom           X                Y                Z
 ----------------------------------------------------------------
    1      F       3.1066977710     0.5581569592     0.0000000000
    2      I      -0.9133792990     0.4688777312     0.0000000000
    3      H       3.2139730447    -1.4615301047     0.0000000000
    4      F      -0.4706309141    -1.6802248275     0.0000000000
    5      C       2.2643072296    -0.5398704215     0.0000000000
    6      C       0.4294801975    -0.6250213112     0.0000000000
 ----------------------------------------------------------------
 Molecular Point Group                 Cs    NOp =  2
 Largest Abelian Subgroup              Cs    NOp =  2
 Nuclear Repulsion Energy =   419.9197788858 hartrees
 There are       42 alpha and       42 beta electrons
 Applying Cartesian multipole field
    Component          Value
    ---------          -----
     (2,0,0)        1.00000E-11
     (0,2,0)        2.00000E-11
     (0,0,2)       -3.00000E-11
 Nucleus-field energy     =     0.0000000096 hartrees
 Requested basis set is 6-311++G(d,p)
 There are 53 shells and 157 basis functions
 A cutoff of  1.0D-11 yielded   1225 shell pairs
 There are     11109 function pairs (     12427 Cartesian)
 Smallest overlap matrix eigenvalue = 3.62E-04
 Guess MOs from SCF MO coefficient file

 -----------------------------------------------------------------------
  General SCF calculation program by
  Eric Jon Sundstrom, Paul Horn, Yuezhi Mao, Dmitri Zuev, Alec White,
  David Stuck, Shaama M.S., Shane Yost, Joonho Lee, David Small,
  Daniel Levine, Susi Lehtola, Hugh Burton, Evgeny Epifanovsky
 -----------------------------------------------------------------------
 Exchange:     0.2000 Hartree-Fock + 0.0800 Slater + 0.7200 B88
 Correlation:  0.1900 VWN1RPA + 0.8100 LYP
 Using SG-1 standard quadrature grid
 using 4 threads for integral computing
 -------------------------------------------------------
 OpenMP Integral computing Module                
 Release: version 2.0, May 2017, Q-Chem Inc. Pleasanton 
 -------------------------------------------------------
 -------------------------------------------------------
 OpenMP BLAS3 based DFT computing Module                
 Release: version 1.0, May 2013, Q-Chem Inc. Pittsburgh 
 -------------------------------------------------------
 A restricted SCF calculation will be
 performed using DIIS
 SCF converges when DIIS error is below 1.0e-08
 ---------------------------------------
  Cycle       Energy         DIIS error
 ---------------------------------------
    1   -7195.7486781573      1.07e-03  
    2   -7195.7502111309      1.02e-03  
    3   -7195.7448207577      1.53e-03  
    4   -7195.7532666482      3.24e-04  
    5   -7195.7535988197      4.89e-05  
    6   -7195.7536050577      1.75e-05  
    7   -7195.7536054846      6.44e-06  
    8   -7195.7536055669      2.92e-06  
    9   -7195.7536055979      4.04e-07  
   10   -7195.7536055984      2.77e-07  
   11   -7195.7536055985      8.02e-08  
   12   -7195.7536055984      1.42e-08  
   13   -7195.7536055985      3.53e-09  Convergence criterion met
 ---------------------------------------
 SCF time:   CPU 21.62s  wall 6.00s 
 SCF   energy in the final basis set =    -7195.7536055985
 Total energy in the final basis set =    -7195.7536055985

 --------------------------------------------------------------
             Orbital Energies (a.u.) and Symmetries
 --------------------------------------------------------------

 Alpha MOs, Restricted
 -- Occupied --                  
******* -176.33 -165.73 -165.73 -165.73  -35.83  -31.32  -31.32
  1 A'    2 A'    3 A'    1 A"    4 A'    5 A'    6 A'    2 A"                 
-31.316 -24.732 -24.729 -22.971 -22.970 -22.970 -22.967 -22.967
  7 A'    8 A'    9 A'   10 A'    3 A"   11 A'    4 A"   12 A'                 
-10.347 -10.342  -6.383  -4.795  -4.782  -4.780  -2.067  -2.058
 13 A'   14 A'   15 A'   16 A'    5 A"   17 A'   18 A'    6 A"                 
 -2.057  -2.045  -2.045  -1.284  -1.249  -0.818  -0.681  -0.621
 19 A'   20 A'    7 A"   21 A'   22 A'   23 A'   24 A'   25 A'                 
 -0.551  -0.519  -0.512  -0.493  -0.484  -0.447  -0.369  -0.339
 26 A'    8 A"   27 A'   28 A'    9 A"   29 A'   30 A'   10 A"                 
 -0.271  -0.223
 31 A'   11 A"                                                                 
 -- Virtual --                   
 -0.099  -0.072  -0.022  -0.004   0.026   0.043   0.060   0.061
 12 A"   32 A'   33 A'   34 A'   35 A'   36 A'   13 A"   37 A'                 
  0.092   0.092   0.100   0.107   0.139   0.150   0.181   0.202
 14 A"   38 A'   39 A'   40 A'   41 A'   42 A'   43 A'   15 A"                 
  0.226   0.233   0.257   0.275   0.278   0.303   0.314   0.329
 44 A'   45 A'   16 A"   17 A"   46 A'   47 A'   48 A'   49 A'                 
  0.360   0.393   0.417   0.420   0.437   0.457   0.473   0.496
 50 A'   51 A'   18 A"   52 A'   19 A"   53 A'   54 A'   20 A"                 
  0.544   0.566   0.577   0.613   0.705   0.746   0.779   0.810
 55 A'   56 A'   21 A"   57 A'   58 A'   59 A'   60 A'   61 A'                 
  0.882   1.068   1.167   1.232   1.238   1.270   1.295   1.316
 62 A'   22 A"   23 A"   24 A"   63 A'   64 A'   65 A'   25 A"                 
  1.321   1.355   1.380   1.405   1.417   1.444   1.466   1.522
 66 A'   26 A"   67 A'   68 A'   27 A"   69 A'   70 A'   28 A"                 
  1.571   1.626   1.660   1.706   1.807   1.843   1.886   2.001
 71 A'   72 A'   73 A'   29 A"   74 A'   75 A'   76 A'   77 A'                 
  2.212   2.549   2.604   2.655   2.682   2.802   2.973   3.337
 78 A'   30 A"   79 A'   31 A"   80 A'   81 A'   82 A'   83 A'                 
  3.714   3.732   3.747   3.752   3.865   3.891   3.918   3.957
 32 A"   84 A'   33 A"   85 A'   86 A'   34 A"   35 A"   36 A"                 
  3.977   4.014   4.016   4.164   4.338   4.437   4.612   4.645
 87 A'   37 A"   88 A'   89 A'   90 A'   91 A'   92 A'   93 A'                 
  5.980   6.021   6.150   6.238   6.256   6.330   6.356   6.454
 38 A"   94 A'   95 A'   39 A"   40 A"   96 A'   97 A'   98 A'                 
  6.480  23.324  23.357  27.899  28.326  28.355  28.415  28.517
 99 A'  100 A'  101 A'  102 A'   41 A"  103 A'  104 A'   42 A"                 
 28.541  28.545  28.604  28.717  66.705  66.718 127.871 127.897
105 A'   43 A"  106 A'  107 A'  108 A'  109 A'   44 A"  110 A'                 
127.977 151.6951901.864
111 A'  112 A'  113 A'                                                         

 Beta MOs, Restricted
 -- Occupied --                  
******* -176.33 -165.73 -165.73 -165.73  -35.83  -31.32  -31.32
  1 A'    2 A'    3 A'    1 A"    4 A'    5 A'    6 A'    2 A"                 
-31.316 -24.732 -24.729 -22.971 -22.970 -22.970 -22.967 -22.967
  7 A'    8 A'    9 A'   10 A'    3 A"   11 A'    4 A"   12 A'                 
-10.347 -10.342  -6.383  -4.795  -4.782  -4.780  -2.067  -2.058
 13 A'   14 A'   15 A'   16 A'    5 A"   17 A'   18 A'    6 A"                 
 -2.057  -2.045  -2.045  -1.284  -1.249  -0.818  -0.681  -0.621
 19 A'   20 A'    7 A"   21 A'   22 A'   23 A'   24 A'   25 A'                 
 -0.551  -0.519  -0.512  -0.493  -0.484  -0.447  -0.369  -0.339
 26 A'    8 A"   27 A'   28 A'    9 A"   29 A'   30 A'   10 A"                 
 -0.271  -0.223
 31 A'   11 A"                                                                 
 -- Virtual --                   
 -0.099  -0.072  -0.022  -0.004   0.026   0.043   0.060   0.061
 12 A"   32 A'   33 A'   34 A'   35 A'   36 A'   13 A"   37 A'                 
  0.092   0.092   0.100   0.107   0.139   0.150   0.181   0.202
 14 A"   38 A'   39 A'   40 A'   41 A'   42 A'   43 A'   15 A"                 
  0.226   0.233   0.257   0.275   0.278   0.303   0.314   0.329
 44 A'   45 A'   16 A"   17 A"   46 A'   47 A'   48 A'   49 A'                 
  0.360   0.393   0.417   0.420   0.437   0.457   0.473   0.496
 50 A'   51 A'   18 A"   52 A'   19 A"   53 A'   54 A'   20 A"                 
  0.544   0.566   0.577   0.613   0.705   0.746   0.779   0.810
 55 A'   56 A'   21 A"   57 A'   58 A'   59 A'   60 A'   61 A'                 
  0.882   1.068   1.167   1.232   1.238   1.270   1.295   1.316
 62 A'   22 A"   23 A"   24 A"   63 A'   64 A'   65 A'   25 A"                 
  1.321   1.355   1.380   1.405   1.417   1.444   1.466   1.522
 66 A'   26 A"   67 A'   68 A'   27 A"   69 A'   70 A'   28 A"                 
  1.571   1.626   1.660   1.706   1.807   1.843   1.886   2.001
 71 A'   72 A'   73 A'   29 A"   74 A'   75 A'   76 A'   77 A'                 
  2.212   2.549   2.604   2.655   2.682   2.802   2.973   3.337
 78 A'   30 A"   79 A'   31 A"   80 A'   81 A'   82 A'   83 A'                 
  3.714   3.732   3.747   3.752   3.865   3.891   3.918   3.957
 32 A"   84 A'   33 A"   85 A'   86 A'   34 A"   35 A"   36 A"                 
  3.977   4.014   4.016   4.164   4.338   4.437   4.612   4.645
 87 A'   37 A"   88 A'   89 A'   90 A'   91 A'   92 A'   93 A'                 
  5.980   6.021   6.150   6.238   6.256   6.330   6.356   6.454
 38 A"   94 A'   95 A'   39 A"   40 A"   96 A'   97 A'   98 A'                 
  6.480  23.324  23.357  27.899  28.326  28.355  28.415  28.517
 99 A'  100 A'  101 A'  102 A'   41 A"  103 A'  104 A'   42 A"                 
 28.541  28.545  28.604  28.717  66.705  66.718 127.871 127.897
105 A'   43 A"  106 A'  107 A'  108 A'  109 A'   44 A"  110 A'                 
127.977 151.6951901.864
111 A'  112 A'  113 A'                                                         
 --------------------------------------------------------------

          Ground-State Mulliken Net Atomic Charges

     Atom                 Charge (a.u.)
  ----------------------------------------
      1 F                    -0.066094
      2 I                     0.256333
      3 H                     0.173370
      4 F                     0.014409
      5 C                    -0.134499
      6 C                    -0.243519
  ----------------------------------------
  Sum of atomic charges =     0.000000

 -----------------------------------------------------------------
                    Cartesian Multipole Moments
 -----------------------------------------------------------------
    Charge (ESU x 10^10)
                 0.0000
    Dipole Moment (Debye)
         X      -0.2208      Y      -0.4433      Z      -0.0000
       Tot       0.4952
    Quadrupole Moments (Debye-Ang)
        XX     -47.3720     XY      -5.3881     YY     -51.4149
        XZ      -0.0000     YZ      -0.0000     ZZ     -51.3599
    Octopole Moments (Debye-Ang^2)
       XXX     -14.5996    XXY     -11.2825    XYY      -3.0643
       YYY       1.5158    XXZ      -0.0000    XYZ      -0.0000
       YYZ       0.0000    XZZ      -8.1786    YZZ       0.9925
       ZZZ       0.0000
    Hexadecapole Moments (Debye-Ang^3)
      XXXX    -679.7937   XXXY     -22.6244   XXYY    -139.6125
      XYYY      25.2112   YYYY    -230.8675   XXXZ       0.0000
      XXYZ      -0.0000   XYYZ       0.0000   YYYZ      -0.0000
      XXZZ    -136.1086   XYZZ      14.7417   YYZZ     -48.9497
      XZZZ       0.0000   YZZZ      -0.0000   ZZZZ     -63.0001
 -----------------------------------------------------------------
 Calculating analytic gradient of the SCF energy
 Gradient of SCF Energy
            1           2           3           4           5           6
    1   0.0492941   0.1850984   0.0795362  -0.0651397   0.0292086  -0.2779976
    2   0.0030130  -0.2672211  -0.0396693   0.1215654   0.0648188   0.1174932
    3   0.0000000  -0.0000000   0.0000000  -0.0000000  -0.0000000   0.0000000
 Max gradient component =       2.780E-01
 RMS gradient           =       1.133E-01
 Gradient time:  CPU 5.93 s  wall 1.58 s
 Geometry Optimization Parameters
   NAtoms,    NIC,     NZ,  NCons,   NDum,   NFix, NCnnct, MaxDiis
        6      32       0       0       0       0       0       0

 Cartesian Hessian Update
 Hessian Updated using BFGS Update


** GEOMETRY OPTIMIZATION IN DELOCALIZED INTERNAL COORDINATES **
   Searching for a Minimum

   Optimization Cycle:   4

                       Coordinates (Angstroms)
     ATOM                X               Y               Z
      1  F         3.1066977710    0.5581569592    0.0000000000
      2  I        -0.9133792990    0.4688777312    0.0000000000
      3  H         3.2139730447   -1.4615301047    0.0000000000
      4  F        -0.4706309141   -1.6802248275    0.0000000000
      5  C         2.2643072296   -0.5398704215    0.0000000000
      6  C         0.4294801975   -0.6250213112    0.0000000000
   Point Group: cs    Number of degrees of freedom:     9


   Energy is  -7195.753605599

 Hessian Updated using BFGS Update

  9 Hessian modes will be used to form the next step
  Hessian Eigenvalues:
     0.036247    0.135828    0.161950    0.197638    0.218278    0.251158
     0.388038    0.432602    1.161563

 Minimum Search - Taking Simple RFO Step
 Searching for Lamda that Minimizes Along All modes
 Value Taken    Lamda =  -0.25152661
 Calculated Step too Large.  Step scaled by  0.337059
 Step Taken.  Stepsize is  0.300000

                             Maximum     Tolerance    Cnvgd?
         Gradient           0.176371      0.000300      NO
         Displacement       0.204021      0.001200      NO
         Energy change     -0.093422      0.000001      NO


 New Cartesian Coordinates Obtained by Inverse Iteration

 Displacement from previous Coordinates is:  0.389504
 ----------------------------------------------------------------
             Standard Nuclear Orientation (Angstroms)
    I     Atom           X                Y                Z
 ----------------------------------------------------------------
    1      F       3.0179779650     0.5542641635     0.0000000000
    2      I      -0.8651003045     0.5035482202     0.0000000000
    3      H       3.1123300328    -1.4637411462     0.0000000000
    4      F      -0.3592407161    -1.6913036515     0.0000000000
    5      C       2.2190193592    -0.5591242452     0.0000000000
    6      C       0.5054616932    -0.6232553153     0.0000000000
 ----------------------------------------------------------------
 Molecular Point Group                 Cs    NOp =  2
 Largest Abelian Subgroup              Cs    NOp =  2
 Nuclear Repulsion Energy =   420.9689545739 hartrees
 There are       42 alpha and       42 beta electrons
 Applying Cartesian multipole field
    Component          Value
    ---------          -----
     (2,0,0)        1.00000E-11
     (0,2,0)        2.00000E-11
     (0,0,2)       -3.00000E-11
 Nucleus-field energy     =     0.0000000093 hartrees
 Requested basis set is 6-311++G(d,p)
 There are 53 shells and 157 basis functions
 A cutoff of  1.0D-11 yielded   1229 shell pairs
 There are     11137 function pairs (     12453 Cartesian)
 Smallest overlap matrix eigenvalue = 2.63E-04
 Guess MOs from SCF MO coefficient file

 -----------------------------------------------------------------------
  General SCF calculation program by
  Eric Jon Sundstrom, Paul Horn, Yuezhi Mao, Dmitri Zuev, Alec White,
  David Stuck, Shaama M.S., Shane Yost, Joonho Lee, David Small,
  Daniel Levine, Susi Lehtola, Hugh Burton, Evgeny Epifanovsky
 -----------------------------------------------------------------------
 Exchange:     0.2000 Hartree-Fock + 0.0800 Slater + 0.7200 B88
 Correlation:  0.1900 VWN1RPA + 0.8100 LYP
 Using SG-1 standard quadrature grid
 using 4 threads for integral computing
 -------------------------------------------------------
 OpenMP Integral computing Module                
 Release: version 2.0, May 2017, Q-Chem Inc. Pleasanton 
 -------------------------------------------------------
 -------------------------------------------------------
 OpenMP BLAS3 based DFT computing Module                
 Release: version 1.0, May 2013, Q-Chem Inc. Pittsburgh 
 -------------------------------------------------------
 A restricted SCF calculation will be
 performed using DIIS
 SCF converges when DIIS error is below 1.0e-08
 ---------------------------------------
  Cycle       Energy         DIIS error
 ---------------------------------------
    1   -7195.8306211215      1.06e-03  
    2   -7195.8335012049      7.52e-04  
    3   -7195.8302110472      1.20e-03  
    4   -7195.8351228104      2.51e-04  
    5   -7195.8352920543      5.07e-05  
    6   -7195.8352971082      1.58e-05  
    7   -7195.8352974721      4.49e-06  
    8   -7195.8352975227      1.82e-06  
    9   -7195.8352975342      3.36e-07  
   10   -7195.8352975344      1.62e-07  
   11   -7195.8352975345      4.83e-08  
   12   -7195.8352975343      8.18e-09  Convergence criterion met
 ---------------------------------------
 SCF time:   CPU 20.18s  wall 5.00s 
 SCF   energy in the final basis set =    -7195.8352975343
 Total energy in the final basis set =    -7195.8352975343

 --------------------------------------------------------------
             Orbital Energies (a.u.) and Symmetries
 --------------------------------------------------------------

 Alpha MOs, Restricted
 -- Occupied --                  
******* -176.33 -165.73 -165.73 -165.73  -35.83  -31.32  -31.31
  1 A'    2 A'    3 A'    1 A"    4 A'    5 A'    6 A'    2 A"                 
-31.312 -24.729 -24.728 -22.968 -22.967 -22.966 -22.964 -22.964
  7 A'    8 A'    9 A'   10 A'    3 A"   11 A'    4 A"   12 A'                 
-10.339 -10.338  -6.378  -4.791  -4.777  -4.776  -2.062  -2.053
 13 A'   14 A'   15 A'   16 A'    5 A"   17 A'   18 A'    6 A"                 
 -2.053  -2.040  -2.040  -1.281  -1.254  -0.809  -0.694  -0.622
 19 A'   20 A'    7 A"   21 A'   22 A'   23 A'   24 A'   25 A'                 
 -0.559  -0.519  -0.516  -0.494  -0.487  -0.444  -0.376  -0.334
 26 A'   27 A'    8 A"   28 A'    9 A"   29 A'   30 A'   10 A"                 
 -0.274  -0.231
 31 A'   11 A"                                                                 
 -- Virtual --                   
 -0.086  -0.033  -0.019  -0.004   0.027   0.053   0.060   0.065
 12 A"   32 A'   33 A'   34 A'   35 A'   36 A'   13 A"   37 A'                 
  0.093   0.093   0.102   0.111   0.149   0.153   0.193   0.203
 14 A"   38 A'   39 A'   40 A'   41 A'   42 A'   43 A'   15 A"                 
  0.229   0.242   0.262   0.272   0.275   0.307   0.316   0.331
 44 A'   45 A'   16 A"   17 A"   46 A'   47 A'   48 A'   49 A'                 
  0.360   0.390   0.417   0.424   0.433   0.462   0.478   0.505
 50 A'   51 A'   18 A"   52 A'   19 A"   53 A'   54 A'   20 A"                 
  0.535   0.578   0.582   0.604   0.719   0.742   0.781   0.805
 55 A'   21 A"   56 A'   57 A'   58 A'   59 A'   60 A'   61 A'                 
  0.891   1.056   1.164   1.233   1.270   1.287   1.304   1.325
 62 A'   22 A"   23 A"   24 A"   63 A'   64 A'   65 A'   25 A"                 
  1.341   1.347   1.381   1.411   1.424   1.462   1.475   1.557
 66 A'   26 A"   67 A'   68 A'   27 A"   69 A'   70 A'   28 A"                 
  1.575   1.631   1.719   1.761   1.823   1.869   1.910   2.033
 71 A'   72 A'   73 A'   29 A"   74 A'   75 A'   76 A'   77 A'                 
  2.295   2.546   2.632   2.682   2.712   2.824   3.021   3.464
 78 A'   30 A"   79 A'   31 A"   80 A'   81 A'   82 A'   83 A'                 
  3.722   3.740   3.748   3.756   3.894   3.907   3.931   3.956
 32 A"   84 A'   33 A"   85 A'   86 A'   34 A"   35 A"   36 A"                 
  3.989   4.015   4.022   4.162   4.307   4.443   4.635   4.691
 87 A'   37 A"   88 A'   89 A'   90 A'   91 A'   92 A'   93 A'                 
  5.983   6.024   6.152   6.242   6.257   6.330   6.362   6.490
 38 A"   94 A'   95 A'   39 A"   40 A"   96 A'   97 A'   98 A'                 
  6.502  23.349  23.402  27.898  28.329  28.357  28.419  28.519
 99 A'  100 A'  101 A'  102 A'   41 A"  103 A'  104 A'   42 A"                 
 28.543  28.549  28.602  28.709  66.704  66.724 127.873 127.898
105 A'   43 A"  106 A'  107 A'  108 A'  109 A'   44 A"  110 A'                 
127.976 151.6931901.861
111 A'  112 A'  113 A'                                                         

 Beta MOs, Restricted
 -- Occupied --                  
******* -176.33 -165.73 -165.73 -165.73  -35.83  -31.32  -31.31
  1 A'    2 A'    3 A'    1 A"    4 A'    5 A'    6 A'    2 A"                 
-31.312 -24.729 -24.728 -22.968 -22.967 -22.966 -22.964 -22.964
  7 A'    8 A'    9 A'   10 A'    3 A"   11 A'    4 A"   12 A'                 
-10.339 -10.338  -6.378  -4.791  -4.777  -4.776  -2.062  -2.053
 13 A'   14 A'   15 A'   16 A'    5 A"   17 A'   18 A'    6 A"                 
 -2.053  -2.040  -2.040  -1.281  -1.254  -0.809  -0.694  -0.622
 19 A'   20 A'    7 A"   21 A'   22 A'   23 A'   24 A'   25 A'                 
 -0.559  -0.519  -0.516  -0.494  -0.487  -0.444  -0.376  -0.334
 26 A'   27 A'    8 A"   28 A'    9 A"   29 A'   30 A'   10 A"                 
 -0.274  -0.231
 31 A'   11 A"                                                                 
 -- Virtual --                   
 -0.086  -0.033  -0.019  -0.004   0.027   0.053   0.060   0.065
 12 A"   32 A'   33 A'   34 A'   35 A'   36 A'   13 A"   37 A'                 
  0.093   0.093   0.102   0.111   0.149   0.153   0.193   0.203
 14 A"   38 A'   39 A'   40 A'   41 A'   42 A'   43 A'   15 A"                 
  0.229   0.242   0.262   0.272   0.275   0.307   0.316   0.331
 44 A'   45 A'   16 A"   17 A"   46 A'   47 A'   48 A'   49 A'                 
  0.360   0.390   0.417   0.424   0.433   0.462   0.478   0.505
 50 A'   51 A'   18 A"   52 A'   19 A"   53 A'   54 A'   20 A"                 
  0.535   0.578   0.582   0.604   0.719   0.742   0.781   0.805
 55 A'   21 A"   56 A'   57 A'   58 A'   59 A'   60 A'   61 A'                 
  0.891   1.056   1.164   1.233   1.270   1.287   1.304   1.325
 62 A'   22 A"   23 A"   24 A"   63 A'   64 A'   65 A'   25 A"                 
  1.341   1.347   1.381   1.411   1.424   1.462   1.475   1.557
 66 A'   26 A"   67 A'   68 A'   27 A"   69 A'   70 A'   28 A"                 
  1.575   1.631   1.719   1.761   1.823   1.869   1.910   2.033
 71 A'   72 A'   73 A'   29 A"   74 A'   75 A'   76 A'   77 A'                 
  2.295   2.546   2.632   2.682   2.712   2.824   3.021   3.464
 78 A'   30 A"   79 A'   31 A"   80 A'   81 A'   82 A'   83 A'                 
  3.722   3.740   3.748   3.756   3.894   3.907   3.931   3.956
 32 A"   84 A'   33 A"   85 A'   86 A'   34 A"   35 A"   36 A"                 
  3.989   4.015   4.022   4.162   4.307   4.443   4.635   4.691
 87 A'   37 A"   88 A'   89 A'   90 A'   91 A'   92 A'   93 A'                 
  5.983   6.024   6.152   6.242   6.257   6.330   6.362   6.490
 38 A"   94 A'   95 A'   39 A"   40 A"   96 A'   97 A'   98 A'                 
  6.502  23.349  23.402  27.898  28.329  28.357  28.419  28.519
 99 A'  100 A'  101 A'  102 A'   41 A"  103 A'  104 A'   42 A"                 
 28.543  28.549  28.602  28.709  66.704  66.724 127.873 127.898
105 A'   43 A"  106 A'  107 A'  108 A'  109 A'   44 A"  110 A'                 
127.976 151.6931901.861
111 A'  112 A'  113 A'                                                         
 --------------------------------------------------------------

          Ground-State Mulliken Net Atomic Charges

     Atom                 Charge (a.u.)
  ----------------------------------------
      1 F                    -0.072125
      2 I                     0.221081
      3 H                     0.174148
      4 F                     0.006240
      5 C                    -0.113253
      6 C                    -0.216090
  ----------------------------------------
  Sum of atomic charges =    -0.000000

 -----------------------------------------------------------------
                    Cartesian Multipole Moments
 -----------------------------------------------------------------
    Charge (ESU x 10^10)
                -0.0000
    Dipole Moment (Debye)
         X      -0.0652      Y      -0.4756      Z      -0.0000
       Tot       0.4801
    Quadrupole Moments (Debye-Ang)
        XX     -47.2726     XY      -5.4552     YY     -51.2154
        XZ       0.0000     YZ       0.0000     ZZ     -51.1922
    Octopole Moments (Debye-Ang^2)
       XXX     -19.1202    XXY     -11.6531    XYY      -4.5050
       YYY      -1.1019    XXZ      -0.0000    XYZ       0.0000
       YYZ      -0.0000    XZZ      -8.8157    YZZ      -0.1469
       ZZZ      -0.0000
    Hexadecapole Moments (Debye-Ang^3)
      XXXX    -641.5427   XXXY     -14.2750   XXYY    -133.3518
      XYYY      29.5138   YYYY    -236.6700   XXXZ      -0.0000
      XXYZ       0.0000   XYYZ      -0.0000   YYYZ       0.0000
      XXZZ    -127.6195   XYZZ      15.8183   YYZZ     -49.8351
      XZZZ      -0.0000   YZZZ       0.0000   ZZZZ     -62.5153
 -----------------------------------------------------------------
 Calculating analytic gradient of the SCF energy
 Gradient of SCF Energy
            1           2           3           4           5           6
    1   0.0409579   0.1429179   0.0716998  -0.0594663   0.0519965  -0.2481058
    2   0.0013692  -0.2163980  -0.0377155   0.1041045   0.0620141   0.0866257
    3  -0.0000000  -0.0000000  -0.0000000  -0.0000000   0.0000000   0.0000000
 Max gradient component =       2.481E-01
 RMS gradient           =       9.588E-02
 Gradient time:  CPU 6.00 s  wall 1.60 s
 Geometry Optimization Parameters
   NAtoms,    NIC,     NZ,  NCons,   NDum,   NFix, NCnnct, MaxDiis
        6      32       0       0       0       0       0       0

 Cartesian Hessian Update
 Hessian Updated using BFGS Update


** GEOMETRY OPTIMIZATION IN DELOCALIZED INTERNAL COORDINATES **
   Searching for a Minimum

   Optimization Cycle:   5

                       Coordinates (Angstroms)
     ATOM                X               Y               Z
      1  F         3.0179779650    0.5542641635    0.0000000000
      2  I        -0.8651003045    0.5035482202    0.0000000000
      3  H         3.1123300328   -1.4637411462    0.0000000000
      4  F        -0.3592407161   -1.6913036515    0.0000000000
      5  C         2.2190193592   -0.5591242452    0.0000000000
      6  C         0.5054616932   -0.6232553153    0.0000000000
   Point Group: cs    Number of degrees of freedom:     9


   Energy is  -7195.835297534

 Hessian Updated using BFGS Update

  9 Hessian modes will be used to form the next step
  Hessian Eigenvalues:
     0.035735    0.141199    0.163019    0.201226    0.222517    0.253572
     0.389734    0.438214    1.158586

 Minimum Search - Taking Simple RFO Step
 Searching for Lamda that Minimizes Along All modes
 Value Taken    Lamda =  -0.22953719
 Calculated Step too Large.  Step scaled by  0.333238
 Step Taken.  Stepsize is  0.300000

                             Maximum     Tolerance    Cnvgd?
         Gradient           0.139742      0.000300      NO
         Displacement       0.206504      0.001200      NO
         Energy change     -0.081692      0.000001      NO


 New Cartesian Coordinates Obtained by Inverse Iteration

 Displacement from previous Coordinates is:  0.392392
 ----------------------------------------------------------------
             Standard Nuclear Orientation (Angstroms)
    I     Atom           X                Y                Z
 ----------------------------------------------------------------
    1      F       2.9294910756     0.5502227948     0.0000000000
    2      I      -0.8096744343     0.5356676621     0.0000000000
    3      H       3.0114363236    -1.4642608652     0.0000000000
    4      F      -0.2504756635    -1.7016217935     0.0000000000
    5      C       2.1666881136    -0.5765126583     0.0000000000
    6      C       0.5829826148    -0.6231071144     0.0000000000
 ----------------------------------------------------------------
 Molecular Point Group                 Cs    NOp =  2
 Largest Abelian Subgroup              Cs    NOp =  2
 Nuclear Repulsion Energy =   423.5552712935 hartrees
 There are       42 alpha and       42 beta electrons
 Applying Cartesian multipole field
    Component          Value
    ---------          -----
     (2,0,0)        1.00000E-11
     (0,2,0)        2.00000E-11
     (0,0,2)       -3.00000E-11
 Nucleus-field energy     =     0.0000000090 hartrees
 Requested basis set is 6-311++G(d,p)
 There are 53 shells and 157 basis functions
 A cutoff of  1.0D-11 yielded   1229 shell pairs
 There are     11148 function pairs (     12460 Cartesian)
 Smallest overlap matrix eigenvalue = 1.79E-04
 Guess MOs from SCF MO coefficient file

 -----------------------------------------------------------------------
  General SCF calculation program by
  Eric Jon Sundstrom, Paul Horn, Yuezhi Mao, Dmitri Zuev, Alec White,
  David Stuck, Shaama M.S., Shane Yost, Joonho Lee, David Small,
  Daniel Levine, Susi Lehtola, Hugh Burton, Evgeny Epifanovsky
 -----------------------------------------------------------------------
 Exchange:     0.2000 Hartree-Fock + 0.0800 Slater + 0.7200 B88
 Correlation:  0.1900 VWN1RPA + 0.8100 LYP
 Using SG-1 standard quadrature grid
 using 4 threads for integral computing
 -------------------------------------------------------
 OpenMP Integral computing Module                
 Release: version 2.0, May 2017, Q-Chem Inc. Pleasanton 
 -------------------------------------------------------
 -------------------------------------------------------
 OpenMP BLAS3 based DFT computing Module                
 Release: version 1.0, May 2013, Q-Chem Inc. Pittsburgh 
 -------------------------------------------------------
 A restricted SCF calculation will be
 performed using DIIS
 SCF converges when DIIS error is below 1.0e-08
 ---------------------------------------
  Cycle       Energy         DIIS error
 ---------------------------------------
    1   -7195.9029924538      1.14e-03  
    2   -7195.9067138690      6.49e-04  
    3   -7195.9053022141      9.03e-04  
    4   -7195.9078348525      2.18e-04  
    5   -7195.9079701159      5.81e-05  
    6   -7195.9079767564      1.07e-05  
    7   -7195.9079768933      2.47e-06  
    8   -7195.9079769050      8.14e-07  
    9   -7195.9079769061      4.30e-07  
   10   -7195.9079769065      5.11e-08  
   11   -7195.9079769065      2.36e-08  
   12   -7195.9079769064      6.33e-09  Convergence criterion met
 ---------------------------------------
 SCF time:   CPU 20.36s  wall 6.00s 
 SCF   energy in the final basis set =    -7195.9079769064
 Total energy in the final basis set =    -7195.9079769064

 --------------------------------------------------------------
             Orbital Energies (a.u.) and Symmetries
 --------------------------------------------------------------

 Alpha MOs, Restricted
 -- Occupied --                  
******* -176.32 -165.73 -165.73 -165.73  -35.82  -31.31  -31.31
  1 A'    2 A'    3 A'    1 A"    4 A'    5 A'    6 A'    2 A"                 
-31.309 -24.727 -24.725 -22.965 -22.964 -22.964 -22.961 -22.961
  7 A'    8 A'    9 A'   10 A'    3 A"   11 A'    4 A"   12 A'                 
-10.332 -10.327  -6.375  -4.787  -4.773  -4.772  -2.057  -2.050
 13 A'   14 A'   15 A'   16 A'    5 A"   17 A'   18 A'    6 A"                 
 -2.049  -2.036  -2.036  -1.279  -1.256  -0.804  -0.708  -0.623
 19 A'   20 A'    7 A"   21 A'   22 A'   23 A'   24 A'   25 A'                 
 -0.568  -0.526  -0.515  -0.494  -0.487  -0.440  -0.382  -0.332
 26 A'   27 A'    8 A"   28 A'    9 A"   29 A'   30 A'   10 A"                 
 -0.276  -0.240
 31 A'   11 A"                                                                 
 -- Virtual --                   
 -0.069  -0.024  -0.005  -0.001   0.028   0.060   0.066   0.074
 12 A"   32 A'   33 A'   34 A'   35 A'   13 A"   36 A'   37 A'                 
  0.093   0.094   0.104   0.121   0.150   0.166   0.203   0.204
 38 A'   14 A"   39 A'   40 A'   41 A'   42 A'   15 A"   43 A'                 
  0.235   0.258   0.266   0.271   0.274   0.313   0.317   0.339
 44 A'   45 A'   16 A"   17 A"   46 A'   47 A'   48 A'   49 A'                 
  0.363   0.386   0.417   0.429   0.430   0.465   0.486   0.512
 50 A'   51 A'   18 A"   52 A'   19 A"   53 A'   54 A'   20 A"                 
  0.524   0.582   0.600   0.606   0.726   0.745   0.779   0.810
 55 A'   21 A"   56 A'   57 A'   58 A'   59 A'   60 A'   61 A'                 
  0.899   1.051   1.158   1.234   1.267   1.299   1.327   1.329
 62 A'   22 A"   23 A"   24 A"   63 A'   64 A'   65 A'   25 A"                 
  1.346   1.376   1.382   1.420   1.432   1.461   1.500   1.570
 26 A"   66 A'   67 A'   68 A'   27 A"   69 A'   70 A'   71 A'                 
  1.601   1.660   1.777   1.823   1.824   1.895   1.969   2.067
 28 A"   72 A'   73 A'   29 A"   74 A'   75 A'   76 A'   77 A'                 
  2.388   2.549   2.649   2.716   2.778   2.862   3.072   3.555
 78 A'   30 A"   79 A'   31 A"   80 A'   81 A'   82 A'   83 A'                 
  3.729   3.750   3.751   3.768   3.920   3.922   3.943   3.957
 32 A"   84 A'   33 A"   85 A'   34 A"   86 A'   35 A"   36 A"                 
  4.000   4.018   4.029   4.161   4.288   4.449   4.663   4.742
 87 A'   37 A"   88 A'   89 A'   90 A'   91 A'   92 A'   93 A'                 
  5.986   6.028   6.156   6.245   6.260   6.329   6.362   6.514
 38 A"   94 A'   95 A'   39 A"   40 A"   96 A'   97 A'   98 A'                 
  6.558  23.392  23.491  27.897  28.332  28.359  28.422  28.522
 99 A'  100 A'  101 A'  102 A'   41 A"  103 A'  104 A'   42 A"                 
 28.544  28.553  28.602  28.708  66.706  66.730 127.876 127.900
105 A'   43 A"  106 A'  107 A'  108 A'  109 A'   44 A"  110 A'                 
127.976 151.6921901.860
111 A'  112 A'  113 A'                                                         

 Beta MOs, Restricted
 -- Occupied --                  
******* -176.32 -165.73 -165.73 -165.73  -35.82  -31.31  -31.31
  1 A'    2 A'    3 A'    1 A"    4 A'    5 A'    6 A'    2 A"                 
-31.309 -24.727 -24.725 -22.965 -22.964 -22.964 -22.961 -22.961
  7 A'    8 A'    9 A'   10 A'    3 A"   11 A'    4 A"   12 A'                 
-10.332 -10.327  -6.375  -4.787  -4.773  -4.772  -2.057  -2.050
 13 A'   14 A'   15 A'   16 A'    5 A"   17 A'   18 A'    6 A"                 
 -2.049  -2.036  -2.036  -1.279  -1.256  -0.804  -0.708  -0.623
 19 A'   20 A'    7 A"   21 A'   22 A'   23 A'   24 A'   25 A'                 
 -0.568  -0.526  -0.515  -0.494  -0.487  -0.440  -0.382  -0.332
 26 A'   27 A'    8 A"   28 A'    9 A"   29 A'   30 A'   10 A"                 
 -0.276  -0.240
 31 A'   11 A"                                                                 
 -- Virtual --                   
 -0.069  -0.024  -0.005  -0.001   0.028   0.060   0.066   0.074
 12 A"   32 A'   33 A'   34 A'   35 A'   13 A"   36 A'   37 A'                 
  0.093   0.094   0.104   0.121   0.150   0.166   0.203   0.204
 38 A'   14 A"   39 A'   40 A'   41 A'   42 A'   15 A"   43 A'                 
  0.235   0.258   0.266   0.271   0.274   0.313   0.317   0.339
 44 A'   45 A'   16 A"   17 A"   46 A'   47 A'   48 A'   49 A'                 
  0.363   0.386   0.417   0.429   0.430   0.465   0.486   0.512
 50 A'   51 A'   18 A"   52 A'   19 A"   53 A'   54 A'   20 A"                 
  0.524   0.582   0.600   0.606   0.726   0.745   0.779   0.810
 55 A'   21 A"   56 A'   57 A'   58 A'   59 A'   60 A'   61 A'                 
  0.899   1.051   1.158   1.234   1.267   1.299   1.327   1.329
 62 A'   22 A"   23 A"   24 A"   63 A'   64 A'   65 A'   25 A"                 
  1.346   1.376   1.382   1.420   1.432   1.461   1.500   1.570
 26 A"   66 A'   67 A'   68 A'   27 A"   69 A'   70 A'   71 A'                 
  1.601   1.660   1.777   1.823   1.824   1.895   1.969   2.067
 28 A"   72 A'   73 A'   29 A"   74 A'   75 A'   76 A'   77 A'                 
  2.388   2.549   2.649   2.716   2.778   2.862   3.072   3.555
 78 A'   30 A"   79 A'   31 A"   80 A'   81 A'   82 A'   83 A'                 
  3.729   3.750   3.751   3.768   3.920   3.922   3.943   3.957
 32 A"   84 A'   33 A"   85 A'   34 A"   86 A'   35 A"   36 A"                 
  4.000   4.018   4.029   4.161   4.288   4.449   4.663   4.742
 87 A'   37 A"   88 A'   89 A'   90 A'   91 A'   92 A'   93 A'                 
  5.986   6.028   6.156   6.245   6.260   6.329   6.362   6.514
 38 A"   94 A'   95 A'   39 A"   40 A"   96 A'   97 A'   98 A'                 
  6.558  23.392  23.491  27.897  28.332  28.359  28.422  28.522
 99 A'  100 A'  101 A'  102 A'   41 A"  103 A'  104 A'   42 A"                 
 28.544  28.553  28.602  28.708  66.706  66.730 127.876 127.900
105 A'   43 A"  106 A'  107 A'  108 A'  109 A'   44 A"  110 A'                 
127.976 151.6921901.860
111 A'  112 A'  113 A'                                                         
 --------------------------------------------------------------

          Ground-State Mulliken Net Atomic Charges

     Atom                 Charge (a.u.)
  ----------------------------------------
      1 F                    -0.083467
      2 I                     0.190076
      3 H                     0.174543
      4 F                    -0.004354
      5 C                    -0.086000
      6 C                    -0.190797
  ----------------------------------------
  Sum of atomic charges =    -0.000000

 -----------------------------------------------------------------
                    Cartesian Multipole Moments
 -----------------------------------------------------------------
    Charge (ESU x 10^10)
                 0.0000
    Dipole Moment (Debye)
         X       0.0686      Y      -0.5277      Z       0.0000
       Tot       0.5321
    Quadrupole Moments (Debye-Ang)
        XX     -47.2413     XY      -5.5639     YY     -51.0225
        XZ       0.0000     YZ       0.0000     ZZ     -50.9427
    Octopole Moments (Debye-Ang^2)
       XXX     -24.1422    XXY     -12.1688    XYY      -6.1210
       YYY      -3.5359    XXZ       0.0000    XYZ      -0.0000
       YYZ       0.0000    XZZ      -9.5835    YZZ      -1.2820
       ZZZ       0.0000
    Hexadecapole Moments (Debye-Ang^3)
      XXXX    -603.7118   XXXY      -7.5443   XXYY    -127.2784
      XYYY      32.7558   YYYY    -242.4488   XXXZ       0.0000
      XXYZ      -0.0000   XYYZ       0.0000   YYYZ       0.0000
      XXZZ    -119.0884   XYZZ      16.4598   YYZZ     -50.6522
      XZZZ      -0.0000   YZZZ       0.0000   ZZZZ     -61.7946
 -----------------------------------------------------------------
 Calculating analytic gradient of the SCF energy
 Gradient of SCF Energy
            1           2           3           4           5           6
    1   0.0317953   0.1146874   0.0617419  -0.0516771   0.0609837  -0.2175312
    2  -0.0007559  -0.1782946  -0.0334007   0.0908413   0.0556734   0.0659364
    3   0.0000000   0.0000000   0.0000000   0.0000000  -0.0000000  -0.0000000
 Max gradient component =       2.175E-01
 RMS gradient           =       8.175E-02
 Gradient time:  CPU 6.09 s  wall 1.62 s
 Geometry Optimization Parameters
   NAtoms,    NIC,     NZ,  NCons,   NDum,   NFix, NCnnct, MaxDiis
        6      32       0       0       0       0       0       0

 Cartesian Hessian Update
 Hessian Updated using BFGS Update


** GEOMETRY OPTIMIZATION IN DELOCALIZED INTERNAL COORDINATES **
   Searching for a Minimum

   Optimization Cycle:   6

                       Coordinates (Angstroms)
     ATOM                X               Y               Z
      1  F         2.9294910756    0.5502227948    0.0000000000
      2  I        -0.8096744343    0.5356676621    0.0000000000
      3  H         3.0114363236   -1.4642608652    0.0000000000
      4  F        -0.2504756635   -1.7016217935    0.0000000000
      5  C         2.1666881136   -0.5765126583    0.0000000000
      6  C         0.5829826148   -0.6231071144    0.0000000000
   Point Group: cs    Number of degrees of freedom:     9


   Energy is  -7195.907976906

 Hessian Updated using BFGS Update

  9 Hessian modes will be used to form the next step
  Hessian Eigenvalues:
     0.073377    0.142847    0.163089    0.193846    0.225475    0.251557
     0.391152    0.441113    1.014357

 Minimum Search - Taking Simple RFO Step
 Searching for Lamda that Minimizes Along All modes
 Value Taken    Lamda =  -0.18401706
 Calculated Step too Large.  Step scaled by  0.367319
 Step Taken.  Stepsize is  0.300000

                             Maximum     Tolerance    Cnvgd?
         Gradient           0.127860      0.000300      NO
         Displacement       0.203427      0.001200      NO
         Energy change     -0.072679      0.000001      NO


 New Cartesian Coordinates Obtained by Inverse Iteration

 Displacement from previous Coordinates is:  0.387437
 ----------------------------------------------------------------
             Standard Nuclear Orientation (Angstroms)
    I     Atom           X                Y                Z
 ----------------------------------------------------------------
    1      F       2.8489240621     0.5462130940     0.0000000000
    2      I      -0.7560651839     0.5660360777     0.0000000000
    3      H       2.9080860930    -1.4647732921     0.0000000000
    4      F      -0.1420102180    -1.7140571510     0.0000000000
    5      C       2.1116864463    -0.5906365710     0.0000000000
    6      C       0.6598268301    -0.6223941321     0.0000000000
 ----------------------------------------------------------------
 Molecular Point Group                 Cs    NOp =  2
 Largest Abelian Subgroup              Cs    NOp =  2
 Nuclear Repulsion Energy =   426.5936031437 hartrees
 There are       42 alpha and       42 beta electrons
 Applying Cartesian multipole field
    Component          Value
    ---------          -----
     (2,0,0)        1.00000E-11
     (0,2,0)        2.00000E-11
     (0,0,2)       -3.00000E-11
 Nucleus-field energy     =     0.0000000088 hartrees
 Requested basis set is 6-311++G(d,p)
 There are 53 shells and 157 basis functions
 A cutoff of  1.0D-11 yielded   1231 shell pairs
 There are     11136 function pairs (     12444 Cartesian)
 Smallest overlap matrix eigenvalue = 1.16E-04
 Guess MOs from SCF MO coefficient file

 -----------------------------------------------------------------------
  General SCF calculation program by
  Eric Jon Sundstrom, Paul Horn, Yuezhi Mao, Dmitri Zuev, Alec White,
  David Stuck, Shaama M.S., Shane Yost, Joonho Lee, David Small,
  Daniel Levine, Susi Lehtola, Hugh Burton, Evgeny Epifanovsky
 -----------------------------------------------------------------------
 Exchange:     0.2000 Hartree-Fock + 0.0800 Slater + 0.7200 B88
 Correlation:  0.1900 VWN1RPA + 0.8100 LYP
 Using SG-1 standard quadrature grid
 using 4 threads for integral computing
 -------------------------------------------------------
 OpenMP Integral computing Module                
 Release: version 2.0, May 2017, Q-Chem Inc. Pleasanton 
 -------------------------------------------------------
 -------------------------------------------------------
 OpenMP BLAS3 based DFT computing Module                
 Release: version 1.0, May 2013, Q-Chem Inc. Pittsburgh 
 -------------------------------------------------------
 A restricted SCF calculation will be
 performed using DIIS
 SCF converges when DIIS error is below 1.0e-08
 ---------------------------------------
  Cycle       Energy         DIIS error
 ---------------------------------------
    1   -7195.9623292794      1.31e-03  
    2   -7195.9668977781      6.61e-04  
    3   -7195.9664938863      7.50e-04  
    4   -7195.9680600080      1.58e-04  
    5   -7195.9681234233      7.01e-05  
    6   -7195.9681352734      1.12e-05  
    7   -7195.9681354883      2.95e-06  
    8   -7195.9681355117      1.28e-06  
    9   -7195.9681355153      2.19e-07  
   10   -7195.9681355153      9.51e-08  
   11   -7195.9681355153      2.85e-08  
   12   -7195.9681355154      3.76e-09  Convergence criterion met
 ---------------------------------------
 SCF time:   CPU 20.50s  wall 6.00s 
 SCF   energy in the final basis set =    -7195.9681355154
 Total energy in the final basis set =    -7195.9681355154

 --------------------------------------------------------------
             Orbital Energies (a.u.) and Symmetries
 --------------------------------------------------------------

 Alpha MOs, Restricted
 -- Occupied --                  
******* -176.32 -165.73 -165.72 -165.72  -35.82  -31.31  -31.31
  1 A'    2 A'    3 A'    1 A"    4 A'    5 A'    6 A'    2 A"                 
-31.307 -24.724 -24.722 -22.963 -22.962 -22.962 -22.958 -22.958
  7 A'    8 A'    9 A'   10 A'    3 A"   11 A'    4 A"   12 A'                 
-10.322 -10.312  -6.372  -4.785  -4.770  -4.769  -2.053  -2.046
 13 A'   14 A'   15 A'   16 A'    5 A"   17 A'   18 A'    6 A"                 
 -2.046  -2.033  -2.033  -1.276  -1.256  -0.809  -0.722  -0.623
 19 A'   20 A'    7 A"   21 A'   22 A'   23 A'   24 A'   25 A'                 
 -0.576  -0.533  -0.515  -0.492  -0.486  -0.435  -0.388  -0.331
 26 A'   27 A'    8 A"   28 A'    9 A"   29 A'   30 A'   10 A"                 
 -0.278  -0.251
 31 A'   11 A"                                                                 
 -- Virtual --                   
 -0.049  -0.028  -0.002   0.010   0.028   0.060   0.069   0.086
 12 A"   32 A'   33 A'   34 A'   35 A'   13 A"   36 A'   37 A'                 
  0.093   0.095   0.105   0.140   0.153   0.179   0.203   0.212
 38 A'   14 A"   39 A'   40 A'   41 A'   42 A'   15 A"   43 A'                 
  0.240   0.265   0.274   0.275   0.277   0.318   0.333   0.348
 44 A'   16 A"   45 A'   17 A"   46 A'   47 A'   48 A'   49 A'                 
  0.367   0.385   0.416   0.428   0.437   0.466   0.496   0.514
 50 A'   51 A'   18 A"   19 A"   52 A'   53 A'   54 A'   20 A"                 
  0.515   0.589   0.615   0.625   0.724   0.758   0.774   0.821
 55 A'   21 A"   56 A'   57 A'   58 A'   59 A'   60 A'   61 A'                 
  0.907   1.058   1.150   1.236   1.264   1.307   1.330   1.336
 62 A'   22 A"   23 A"   24 A"   63 A'   64 A'   25 A"   65 A'                 
  1.353   1.385   1.410   1.427   1.444   1.463   1.519   1.584
 26 A"   66 A'   67 A'   68 A'   27 A"   69 A'   70 A'   71 A'                 
  1.656   1.705   1.817   1.838   1.890   1.917   2.046   2.112
 28 A"   72 A'   73 A'   74 A'   29 A"   75 A'   76 A'   77 A'                 
  2.485   2.562   2.654   2.754   2.833   2.953   3.135   3.587
 78 A'   30 A"   79 A'   31 A"   80 A'   81 A'   82 A'   83 A'                 
  3.736   3.756   3.761   3.783   3.928   3.950   3.954   3.960
 32 A"   33 A"   84 A'   85 A'   34 A"   86 A'   35 A"   36 A"                 
  4.013   4.021   4.041   4.155   4.277   4.455   4.695   4.789
 87 A'   37 A"   88 A'   89 A'   90 A'   91 A'   92 A'   93 A'                 
  5.989   6.032   6.159   6.249   6.263   6.329   6.357   6.534
 38 A"   94 A'   95 A'   39 A"   40 A"   96 A'   97 A'   98 A'                 
  6.628  23.417  23.720  27.897  28.334  28.361  28.423  28.523
 99 A'  100 A'  101 A'  102 A'   41 A"  103 A'  104 A'   42 A"                 
 28.544  28.555  28.602  28.710  66.710  66.737 127.878 127.901
105 A'   43 A"  106 A'  107 A'  108 A'  109 A'   44 A"  110 A'                 
127.975 151.6911901.858
111 A'  112 A'  113 A'                                                         

 Beta MOs, Restricted
 -- Occupied --                  
******* -176.32 -165.73 -165.72 -165.72  -35.82  -31.31  -31.31
  1 A'    2 A'    3 A'    1 A"    4 A'    5 A'    6 A'    2 A"                 
-31.307 -24.724 -24.722 -22.963 -22.962 -22.962 -22.958 -22.958
  7 A'    8 A'    9 A'   10 A'    3 A"   11 A'    4 A"   12 A'                 
-10.322 -10.312  -6.372  -4.785  -4.770  -4.769  -2.053  -2.046
 13 A'   14 A'   15 A'   16 A'    5 A"   17 A'   18 A'    6 A"                 
 -2.046  -2.033  -2.033  -1.276  -1.256  -0.809  -0.722  -0.623
 19 A'   20 A'    7 A"   21 A'   22 A'   23 A'   24 A'   25 A'                 
 -0.576  -0.533  -0.515  -0.492  -0.486  -0.435  -0.388  -0.331
 26 A'   27 A'    8 A"   28 A'    9 A"   29 A'   30 A'   10 A"                 
 -0.278  -0.251
 31 A'   11 A"                                                                 
 -- Virtual --                   
 -0.049  -0.028  -0.002   0.010   0.028   0.060   0.069   0.086
 12 A"   32 A'   33 A'   34 A'   35 A'   13 A"   36 A'   37 A'                 
  0.093   0.095   0.105   0.140   0.153   0.179   0.203   0.212
 38 A'   14 A"   39 A'   40 A'   41 A'   42 A'   15 A"   43 A'                 
  0.240   0.265   0.274   0.275   0.277   0.318   0.333   0.348
 44 A'   16 A"   45 A'   17 A"   46 A'   47 A'   48 A'   49 A'                 
  0.367   0.385   0.416   0.428   0.437   0.466   0.496   0.514
 50 A'   51 A'   18 A"   19 A"   52 A'   53 A'   54 A'   20 A"                 
  0.515   0.589   0.615   0.625   0.724   0.758   0.774   0.821
 55 A'   21 A"   56 A'   57 A'   58 A'   59 A'   60 A'   61 A'                 
  0.907   1.058   1.150   1.236   1.264   1.307   1.330   1.336
 62 A'   22 A"   23 A"   24 A"   63 A'   64 A'   25 A"   65 A'                 
  1.353   1.385   1.410   1.427   1.444   1.463   1.519   1.584
 26 A"   66 A'   67 A'   68 A'   27 A"   69 A'   70 A'   71 A'                 
  1.656   1.705   1.817   1.838   1.890   1.917   2.046   2.112
 28 A"   72 A'   73 A'   74 A'   29 A"   75 A'   76 A'   77 A'                 
  2.485   2.562   2.654   2.754   2.833   2.953   3.135   3.587
 78 A'   30 A"   79 A'   31 A"   80 A'   81 A'   82 A'   83 A'                 
  3.736   3.756   3.761   3.783   3.928   3.950   3.954   3.960
 32 A"   33 A"   84 A'   85 A'   34 A"   86 A'   35 A"   36 A"                 
  4.013   4.021   4.041   4.155   4.277   4.455   4.695   4.789
 87 A'   37 A"   88 A'   89 A'   90 A'   91 A'   92 A'   93 A'                 
  5.989   6.032   6.159   6.249   6.263   6.329   6.357   6.534
 38 A"   94 A'   95 A'   39 A"   40 A"   96 A'   97 A'   98 A'                 
  6.628  23.417  23.720  27.897  28.334  28.361  28.423  28.523
 99 A'  100 A'  101 A'  102 A'   41 A"  103 A'  104 A'   42 A"                 
 28.544  28.555  28.602  28.710  66.710  66.737 127.878 127.901
105 A'   43 A"  106 A'  107 A'  108 A'  109 A'   44 A"  110 A'                 
127.975 151.6911901.858
111 A'  112 A'  113 A'                                                         
 --------------------------------------------------------------

          Ground-State Mulliken Net Atomic Charges

     Atom                 Charge (a.u.)
  ----------------------------------------
      1 F                    -0.099248
      2 I                     0.162773
      3 H                     0.174388
      4 F                    -0.018392
      5 C                    -0.053676
      6 C                    -0.165845
  ----------------------------------------
  Sum of atomic charges =     0.000000

 -----------------------------------------------------------------
                    Cartesian Multipole Moments
 -----------------------------------------------------------------
    Charge (ESU x 10^10)
                 0.0000
    Dipole Moment (Debye)
         X       0.1679      Y      -0.5766      Z      -0.0000
       Tot       0.6006
    Quadrupole Moments (Debye-Ang)
        XX     -47.2458     XY      -5.7043     YY     -50.8385
        XZ       0.0000     YZ      -0.0000     ZZ     -50.6295
    Octopole Moments (Debye-Ang^2)
       XXX     -29.2149    XXY     -12.7951    XYY      -7.6946
       YYY      -5.8291    XXZ      -0.0000    XYZ      -0.0000
       YYZ      -0.0000    XZZ     -10.3068    YZZ      -2.4202
       ZZZ      -0.0000
    Hexadecapole Moments (Debye-Ang^3)
      XXXX    -570.4987   XXXY      -2.0465   XXYY    -121.9904
      XYYY      35.3199   YYYY    -248.4293   XXXZ       0.0000
      XXYZ      -0.0000   XYYZ       0.0000   YYYZ       0.0000
      XXZZ    -111.2488   XYZZ      16.8042   YYZZ     -51.4483
      XZZZ       0.0000   YZZZ      -0.0000   ZZZZ     -60.9287
 -----------------------------------------------------------------
 Calculating analytic gradient of the SCF energy
 Gradient of SCF Energy
            1           2           3           4           5           6
    1   0.0221125   0.0937035   0.0491255  -0.0421995   0.0385526  -0.1612946
    2  -0.0027662  -0.1457900  -0.0267609   0.0787388   0.0444618   0.0521164
    3  -0.0000000  -0.0000000  -0.0000000  -0.0000000   0.0000000   0.0000000
 Max gradient component =       1.613E-01
 RMS gradient           =       6.405E-02
 Gradient time:  CPU 6.15 s  wall 1.64 s
 Geometry Optimization Parameters
   NAtoms,    NIC,     NZ,  NCons,   NDum,   NFix, NCnnct, MaxDiis
        6      32       0       0       0       0       0       0

 Cartesian Hessian Update
 Hessian Updated using BFGS Update


** GEOMETRY OPTIMIZATION IN DELOCALIZED INTERNAL COORDINATES **
   Searching for a Minimum

   Optimization Cycle:   7

                       Coordinates (Angstroms)
     ATOM                X               Y               Z
      1  F         2.8489240621    0.5462130940    0.0000000000
      2  I        -0.7560651839    0.5660360777    0.0000000000
      3  H         2.9080860930   -1.4647732921    0.0000000000
      4  F        -0.1420102180   -1.7140571510    0.0000000000
      5  C         2.1116864463   -0.5906365710    0.0000000000
      6  C         0.6598268301   -0.6223941321    0.0000000000
   Point Group: cs    Number of degrees of freedom:     9


   Energy is  -7195.968135515

 Hessian Updated using BFGS Update

  9 Hessian modes will be used to form the next step
  Hessian Eigenvalues:
     0.137910    0.162009    0.167526    0.193836    0.229707    0.250430
     0.391498    0.441429    0.927916

 Minimum Search - Taking Simple RFO Step
 Searching for Lamda that Minimizes Along All modes
 Value Taken    Lamda =  -0.10509000
 Calculated Step too Large.  Step scaled by  0.499987
 Step Taken.  Stepsize is  0.300000

                             Maximum     Tolerance    Cnvgd?
         Gradient           0.095827      0.000300      NO
         Displacement       0.189766      0.001200      NO
         Energy change     -0.060159      0.000001      NO


 New Cartesian Coordinates Obtained by Inverse Iteration

 Displacement from previous Coordinates is:  0.369195
 ----------------------------------------------------------------
             Standard Nuclear Orientation (Angstroms)
    I     Atom           X                Y                Z
 ----------------------------------------------------------------
    1      F       2.7866663244     0.5430197039     0.0000000000
    2      I      -0.7161811373     0.6030268220     0.0000000000
    3      H       2.7977319298    -1.4629456110     0.0000000000
    4      F      -0.0312017240    -1.7374744107     0.0000000000
    5      C       2.0682462154    -0.6031561082     0.0000000000
    6      C       0.7251864213    -0.6220823705     0.0000000000
 ----------------------------------------------------------------
 Molecular Point Group                 Cs    NOp =  2
 Largest Abelian Subgroup              Cs    NOp =  2
 Nuclear Repulsion Energy =   427.5128774182 hartrees
 There are       42 alpha and       42 beta electrons
 Applying Cartesian multipole field
    Component          Value
    ---------          -----
     (2,0,0)        1.00000E-11
     (0,2,0)        2.00000E-11
     (0,0,2)       -3.00000E-11
 Nucleus-field energy     =     0.0000000088 hartrees
 Requested basis set is 6-311++G(d,p)
 There are 53 shells and 157 basis functions
 A cutoff of  1.0D-11 yielded   1231 shell pairs
 There are     11098 function pairs (     12384 Cartesian)
 Smallest overlap matrix eigenvalue = 7.87E-05
 Guess MOs from SCF MO coefficient file

 -----------------------------------------------------------------------
  General SCF calculation program by
  Eric Jon Sundstrom, Paul Horn, Yuezhi Mao, Dmitri Zuev, Alec White,
  David Stuck, Shaama M.S., Shane Yost, Joonho Lee, David Small,
  Daniel Levine, Susi Lehtola, Hugh Burton, Evgeny Epifanovsky
 -----------------------------------------------------------------------
 Exchange:     0.2000 Hartree-Fock + 0.0800 Slater + 0.7200 B88
 Correlation:  0.1900 VWN1RPA + 0.8100 LYP
 Using SG-1 standard quadrature grid
 using 4 threads for integral computing
 -------------------------------------------------------
 OpenMP Integral computing Module                
 Release: version 2.0, May 2017, Q-Chem Inc. Pleasanton 
 -------------------------------------------------------
 -------------------------------------------------------
 OpenMP BLAS3 based DFT computing Module                
 Release: version 1.0, May 2013, Q-Chem Inc. Pittsburgh 
 -------------------------------------------------------
 A restricted SCF calculation will be
 performed using DIIS
 SCF converges when DIIS error is below 1.0e-08
 ---------------------------------------
  Cycle       Energy         DIIS error
 ---------------------------------------
    1   -7196.0024621003      1.42e-03  
    2   -7196.0072834852      6.59e-04  
    3   -7196.0071809731      6.86e-04  
    4   -7196.0084635201      1.20e-04  
    5   -7196.0084934307      4.94e-05  
    6   -7196.0084994300      1.34e-05  
    7   -7196.0084997755      3.01e-06  
    8   -7196.0084997977      1.23e-06  
    9   -7196.0084998006      1.78e-07  
   10   -7196.0084998006      1.03e-07  
   11   -7196.0084998004      2.28e-08  
   12   -7196.0084998004      2.97e-09  Convergence criterion met
 ---------------------------------------
 SCF time:   CPU 20.69s  wall 5.00s 
 SCF   energy in the final basis set =    -7196.0084998004
 Total energy in the final basis set =    -7196.0084998004

 --------------------------------------------------------------
             Orbital Energies (a.u.) and Symmetries
 --------------------------------------------------------------

 Alpha MOs, Restricted
 -- Occupied --                  
******* -176.32 -165.73 -165.72 -165.72  -35.82  -31.31  -31.31
  1 A'    2 A'    3 A'    1 A"    4 A'    5 A'    6 A'    2 A"                 
-31.306 -24.720 -24.718 -22.962 -22.961 -22.961 -22.957 -22.957
  7 A'    8 A'    9 A'   10 A'    3 A"   11 A'   12 A'    4 A"                 
-10.311 -10.294  -6.371  -4.783  -4.768  -4.768  -2.051  -2.045
 13 A'   14 A'   15 A'   16 A'    5 A"   17 A'   18 A'   19 A'                 
 -2.045  -2.032  -2.032  -1.273  -1.254  -0.821  -0.728  -0.622
  6 A"    7 A"   20 A'   21 A'   22 A'   23 A'   24 A'   25 A'                 
 -0.581  -0.541  -0.515  -0.489  -0.483  -0.432  -0.392  -0.331
 26 A'   27 A'    8 A"   28 A'    9 A"   29 A'   30 A'   10 A"                 
 -0.281  -0.260
 31 A'   11 A"                                                                 
 -- Virtual --                   
 -0.034  -0.029  -0.000   0.015   0.029   0.059   0.071   0.090
 32 A'   12 A"   33 A'   34 A'   35 A'   13 A"   36 A'   37 A'                 
  0.094   0.097   0.107   0.147   0.164   0.188   0.203   0.218
 38 A'   14 A"   39 A'   40 A'   41 A'   42 A'   15 A"   43 A'                 
  0.245   0.263   0.274   0.281   0.285   0.325   0.346   0.361
 44 A'   16 A"   45 A'   17 A"   46 A'   47 A'   48 A'   49 A'                 
  0.366   0.402   0.412   0.424   0.444   0.466   0.496   0.514
 50 A'   51 A'   18 A"   19 A"   52 A'   53 A'   54 A'   20 A"                 
  0.522   0.599   0.631   0.659   0.725   0.762   0.779   0.836
 55 A'   21 A"   56 A'   57 A'   58 A'   59 A'   60 A'   61 A'                 
  0.916   1.067   1.148   1.238   1.259   1.318   1.332   1.336
 62 A'   22 A"   23 A"   24 A"   63 A'   64 A'   25 A"   65 A'                 
  1.360   1.387   1.426   1.435   1.458   1.467   1.536   1.605
 26 A"   66 A'   67 A'   68 A'   27 A"   69 A'   70 A'   71 A'                 
  1.718   1.745   1.841   1.874   1.936   1.954   2.122   2.179
 28 A"   72 A'   73 A'   74 A'   75 A'   29 A"   76 A'   77 A'                 
  2.569   2.582   2.632   2.783   2.874   3.044   3.208   3.603
 78 A'   30 A"   79 A'   31 A"   80 A'   81 A'   82 A'   83 A'                 
  3.743   3.764   3.772   3.792   3.931   3.954   3.974   3.977
 32 A"   33 A"   84 A'   85 A'   34 A"   35 A"   36 A"   86 A'                 
  4.023   4.028   4.071   4.138   4.269   4.459   4.726   4.819
 37 A"   87 A'   88 A'   89 A'   90 A'   91 A'   92 A'   93 A'                 
  5.990   6.033   6.157   6.254   6.267   6.329   6.348   6.554
 38 A"   94 A'   95 A'   39 A"   40 A"   96 A'   97 A'   98 A'                 
  6.690  23.431  24.072  27.891  28.335  28.360  28.420  28.524
 99 A'  100 A'  101 A'  102 A'   41 A"  103 A'  104 A'   42 A"                 
 28.542  28.556  28.600  28.713  66.717  66.743 127.879 127.900
105 A'   43 A"  106 A'  107 A'  108 A'  109 A'   44 A"  110 A'                 
127.972 151.6851901.851
111 A'  112 A'  113 A'                                                         

 Beta MOs, Restricted
 -- Occupied --                  
******* -176.32 -165.73 -165.72 -165.72  -35.82  -31.31  -31.31
  1 A'    2 A'    3 A'    1 A"    4 A'    5 A'    6 A'    2 A"                 
-31.306 -24.720 -24.718 -22.962 -22.961 -22.961 -22.957 -22.957
  7 A'    8 A'    9 A'   10 A'    3 A"   11 A'   12 A'    4 A"                 
-10.311 -10.294  -6.371  -4.783  -4.768  -4.768  -2.051  -2.045
 13 A'   14 A'   15 A'   16 A'    5 A"   17 A'   18 A'   19 A'                 
 -2.045  -2.032  -2.032  -1.273  -1.254  -0.821  -0.728  -0.622
  6 A"    7 A"   20 A'   21 A'   22 A'   23 A'   24 A'   25 A'                 
 -0.581  -0.541  -0.515  -0.489  -0.483  -0.432  -0.392  -0.331
 26 A'   27 A'    8 A"   28 A'    9 A"   29 A'   30 A'   10 A"                 
 -0.281  -0.260
 31 A'   11 A"                                                                 
 -- Virtual --                   
 -0.034  -0.029  -0.000   0.015   0.029   0.059   0.071   0.090
 32 A'   12 A"   33 A'   34 A'   35 A'   13 A"   36 A'   37 A'                 
  0.094   0.097   0.107   0.147   0.164   0.188   0.203   0.218
 38 A'   14 A"   39 A'   40 A'   41 A'   42 A'   15 A"   43 A'                 
  0.245   0.263   0.274   0.281   0.285   0.325   0.346   0.361
 44 A'   16 A"   45 A'   17 A"   46 A'   47 A'   48 A'   49 A'                 
  0.366   0.402   0.412   0.424   0.444   0.466   0.496   0.514
 50 A'   51 A'   18 A"   19 A"   52 A'   53 A'   54 A'   20 A"                 
  0.522   0.599   0.631   0.659   0.725   0.762   0.779   0.836
 55 A'   21 A"   56 A'   57 A'   58 A'   59 A'   60 A'   61 A'                 
  0.916   1.067   1.148   1.238   1.259   1.318   1.332   1.336
 62 A'   22 A"   23 A"   24 A"   63 A'   64 A'   25 A"   65 A'                 
  1.360   1.387   1.426   1.435   1.458   1.467   1.536   1.605
 26 A"   66 A'   67 A'   68 A'   27 A"   69 A'   70 A'   71 A'                 
  1.718   1.745   1.841   1.874   1.936   1.954   2.122   2.179
 28 A"   72 A'   73 A'   74 A'   75 A'   29 A"   76 A'   77 A'                 
  2.569   2.582   2.632   2.783   2.874   3.044   3.208   3.603
 78 A'   30 A"   79 A'   31 A"   80 A'   81 A'   82 A'   83 A'                 
  3.743   3.764   3.772   3.792   3.931   3.954   3.974   3.977
 32 A"   33 A"   84 A'   85 A'   34 A"   35 A"   36 A"   86 A'                 
  4.023   4.028   4.071   4.138   4.269   4.459   4.726   4.819
 37 A"   87 A'   88 A'   89 A'   90 A'   91 A'   92 A'   93 A'                 
  5.990   6.033   6.157   6.254   6.267   6.329   6.348   6.554
 38 A"   94 A'   95 A'   39 A"   40 A"   96 A'   97 A'   98 A'                 
  6.690  23.431  24.072  27.891  28.335  28.360  28.420  28.524
 99 A'  100 A'  101 A'  102 A'   41 A"  103 A'  104 A'   42 A"                 
 28.542  28.556  28.600  28.713  66.717  66.743 127.879 127.900
105 A'   43 A"  106 A'  107 A'  108 A'  109 A'   44 A"  110 A'                 
127.972 151.6851901.851
111 A'  112 A'  113 A'                                                         
 --------------------------------------------------------------

          Ground-State Mulliken Net Atomic Charges

     Atom                 Charge (a.u.)
  ----------------------------------------
      1 F                    -0.116245
      2 I                     0.142697
      3 H                     0.174030
      4 F                    -0.034143
      5 C                    -0.025123
      6 C                    -0.141217
  ----------------------------------------
  Sum of atomic charges =     0.000000

 -----------------------------------------------------------------
                    Cartesian Multipole Moments
 -----------------------------------------------------------------
    Charge (ESU x 10^10)
                 0.0000
    Dipole Moment (Debye)
         X       0.1945      Y      -0.5721      Z       0.0000
       Tot       0.6042
    Quadrupole Moments (Debye-Ang)
        XX     -47.3119     XY      -5.8634     YY     -50.6218
        XZ       0.0000     YZ      -0.0000     ZZ     -50.3241
    Octopole Moments (Debye-Ang^2)
       XXX     -33.6778    XXY     -13.5664    XYY      -9.0612
       YYY      -8.3459    XXZ       0.0000    XYZ      -0.0000
       YYZ       0.0000    XZZ     -10.8526    YZZ      -3.6655
       ZZZ       0.0000
    Hexadecapole Moments (Debye-Ang^3)
      XXXX    -547.4470   XXXY       3.3929   XXYY    -118.6989
      XYYY      38.2204   YYYY    -256.7786   XXXZ       0.0000
      XXYZ      -0.0000   XYYZ       0.0000   YYYZ      -0.0000
      XXZZ    -105.1893   XYZZ      17.3207   YYZZ     -52.6742
      XZZZ      -0.0000   YZZZ       0.0000   ZZZZ     -60.1581
 -----------------------------------------------------------------
 Calculating analytic gradient of the SCF energy
 Gradient of SCF Energy
            1           2           3           4           5           6
    1   0.0122183   0.0720339   0.0283608  -0.0298269  -0.0157038  -0.0670823
    2  -0.0033526  -0.1109685  -0.0127594   0.0633300   0.0216648   0.0420857
    3   0.0000000   0.0000000   0.0000000   0.0000000  -0.0000000   0.0000000
 Max gradient component =       1.110E-01
 RMS gradient           =       4.118E-02
 Gradient time:  CPU 6.24 s  wall 1.66 s
 Geometry Optimization Parameters
   NAtoms,    NIC,     NZ,  NCons,   NDum,   NFix, NCnnct, MaxDiis
        6      32       0       0       0       0       0       0

 Cartesian Hessian Update
 Hessian Updated using BFGS Update


** GEOMETRY OPTIMIZATION IN DELOCALIZED INTERNAL COORDINATES **
   Searching for a Minimum

   Optimization Cycle:   8

                       Coordinates (Angstroms)
     ATOM                X               Y               Z
      1  F         2.7866663244    0.5430197039    0.0000000000
      2  I        -0.7161811373    0.6030268220    0.0000000000
      3  H         2.7977319298   -1.4629456110    0.0000000000
      4  F        -0.0312017240   -1.7374744107    0.0000000000
      5  C         2.0682462154   -0.6031561082    0.0000000000
      6  C         0.7251864213   -0.6220823705    0.0000000000
   Point Group: cs    Number of degrees of freedom:     9


   Energy is  -7196.008499800

 Hessian Updated using BFGS Update

  9 Hessian modes will be used to form the next step
  Hessian Eigenvalues:
     0.128809    0.152198    0.164187    0.220169    0.249589    0.374430
     0.404062    0.443025    0.885673

 Minimum Search - Taking Simple RFO Step
 Searching for Lamda that Minimizes Along All modes
 Value Taken    Lamda =  -0.04241511
 Calculated Step too Large.  Step scaled by  0.672100
 Step Taken.  Stepsize is  0.300000

                             Maximum     Tolerance    Cnvgd?
         Gradient           0.081005      0.000300      NO
         Displacement       0.244104      0.001200      NO
         Energy change     -0.040364      0.000001      NO


 New Cartesian Coordinates Obtained by Inverse Iteration

 Displacement from previous Coordinates is:  0.272021
 ----------------------------------------------------------------
             Standard Nuclear Orientation (Angstroms)
    I     Atom           X                Y                Z
 ----------------------------------------------------------------
    1      F       2.7585623957     0.5455372069     0.0000000000
    2      I      -0.7087777015     0.6563812727     0.0000000000
    3      H       2.7141803568    -1.4610573131     0.0000000000
    4      F       0.0571469354    -1.7790628973     0.0000000000
    5      C       2.0656768400    -0.6147815045     0.0000000000
    6      C       0.7436592033    -0.6266287392     0.0000000000
 ----------------------------------------------------------------
 Molecular Point Group                 Cs    NOp =  2
 Largest Abelian Subgroup              Cs    NOp =  2
 Nuclear Repulsion Energy =   422.6374346276 hartrees
 There are       42 alpha and       42 beta electrons
 Applying Cartesian multipole field
    Component          Value
    ---------          -----
     (2,0,0)        1.00000E-11
     (0,2,0)        2.00000E-11
     (0,0,2)       -3.00000E-11
 Nucleus-field energy     =     0.0000000090 hartrees
 Requested basis set is 6-311++G(d,p)
 There are 53 shells and 157 basis functions
 A cutoff of  1.0D-11 yielded   1233 shell pairs
 There are     11103 function pairs (     12389 Cartesian)
 Smallest overlap matrix eigenvalue = 7.65E-05
 Guess MOs from SCF MO coefficient file

 -----------------------------------------------------------------------
  General SCF calculation program by
  Eric Jon Sundstrom, Paul Horn, Yuezhi Mao, Dmitri Zuev, Alec White,
  David Stuck, Shaama M.S., Shane Yost, Joonho Lee, David Small,
  Daniel Levine, Susi Lehtola, Hugh Burton, Evgeny Epifanovsky
 -----------------------------------------------------------------------
 Exchange:     0.2000 Hartree-Fock + 0.0800 Slater + 0.7200 B88
 Correlation:  0.1900 VWN1RPA + 0.8100 LYP
 Using SG-1 standard quadrature grid
 using 4 threads for integral computing
 -------------------------------------------------------
 OpenMP Integral computing Module                
 Release: version 2.0, May 2017, Q-Chem Inc. Pleasanton 
 -------------------------------------------------------
 -------------------------------------------------------
 OpenMP BLAS3 based DFT computing Module                
 Release: version 1.0, May 2013, Q-Chem Inc. Pittsburgh 
 -------------------------------------------------------
 A restricted SCF calculation will be
 performed using DIIS
 SCF converges when DIIS error is below 1.0e-08
 ---------------------------------------
  Cycle       Energy         DIIS error
 ---------------------------------------
    1   -7196.0261261708      1.01e-03  
    2   -7196.0292059725      4.52e-04  
    3   -7196.0288513617      5.59e-04  
    4   -7196.0297884567      7.75e-05  
    5   -7196.0297999579      3.15e-05  
    6   -7196.0298017167      8.49e-06  
    7   -7196.0298018167      1.34e-06  
    8   -7196.0298018192      5.80e-07  
    9   -7196.0298018200      1.28e-07  
   10   -7196.0298018199      4.16e-08  
   11   -7196.0298018199      1.58e-08  
   12   -7196.0298018199      2.75e-09  Convergence criterion met
 ---------------------------------------
 SCF time:   CPU 20.63s  wall 6.00s 
 SCF   energy in the final basis set =    -7196.0298018199
 Total energy in the final basis set =    -7196.0298018199

 --------------------------------------------------------------
             Orbital Energies (a.u.) and Symmetries
 --------------------------------------------------------------

 Alpha MOs, Restricted
 -- Occupied --                  
******* -176.32 -165.73 -165.73 -165.73  -35.82  -31.31  -31.31
  1 A'    2 A'    3 A'    1 A"    4 A'    5 A'    6 A'    2 A"                 
-31.308 -24.719 -24.715 -22.964 -22.963 -22.962 -22.959 -22.959
  7 A'    8 A'    9 A'   10 A'    3 A"   11 A'   12 A'    4 A"                 
-10.308 -10.283  -6.371  -4.784  -4.769  -4.769  -2.052  -2.045
 13 A'   14 A'   15 A'   16 A'    5 A"   17 A'   18 A'    6 A"                 
 -2.045  -2.032  -2.032  -1.270  -1.252  -0.821  -0.725  -0.622
 19 A'    7 A"   20 A'   21 A'   22 A'   23 A'   24 A'   25 A'                 
 -0.581  -0.548  -0.514  -0.487  -0.480  -0.431  -0.392  -0.329
 26 A'   27 A'    8 A"   28 A'    9 A"   29 A'   30 A'   10 A"                 
 -0.287  -0.262
 31 A'   11 A"                                                                 
 -- Virtual --                   
 -0.038  -0.024   0.001   0.017   0.030   0.060   0.074   0.091
 32 A'   12 A"   33 A'   34 A'   35 A'   13 A"   36 A'   37 A'                 
  0.096   0.098   0.108   0.149   0.172   0.189   0.204   0.219
 38 A'   14 A"   39 A'   40 A'   41 A'   42 A'   15 A"   43 A'                 
  0.247   0.259   0.271   0.286   0.286   0.327   0.349   0.357
 44 A'   16 A"   45 A'   46 A'   17 A"   47 A'   48 A'   49 A'                 
  0.370   0.406   0.410   0.419   0.447   0.462   0.491   0.515
 50 A'   18 A"   51 A'   19 A"   52 A'   53 A'   54 A'   20 A"                 
  0.538   0.605   0.647   0.661   0.724   0.756   0.790   0.840
 55 A'   21 A"   56 A'   57 A'   58 A'   59 A'   60 A'   61 A'                 
  0.921   1.069   1.147   1.237   1.258   1.325   1.334   1.338
 62 A'   22 A"   23 A"   24 A"   63 A'   64 A'   25 A"   65 A'                 
  1.365   1.386   1.424   1.446   1.463   1.477   1.542   1.607
 26 A"   66 A'   67 A'   68 A'   27 A"   69 A'   70 A'   71 A'                 
  1.754   1.760   1.854   1.899   1.934   1.979   2.145   2.224
 72 A'   28 A"   73 A'   74 A'   75 A'   29 A"   76 A'   77 A'                 
  2.571   2.591   2.645   2.787   2.898   3.076   3.233   3.660
 78 A'   30 A"   79 A'   31 A"   80 A'   81 A'   82 A'   83 A'                 
  3.748   3.769   3.785   3.798   3.932   3.951   3.980   3.984
 32 A"   33 A"   84 A'   85 A'   34 A"   35 A"   86 A'   36 A"                 
  4.021   4.027   4.107   4.119   4.262   4.453   4.737   4.830
 37 A"   87 A'   88 A'   89 A'   90 A'   91 A'   92 A'   93 A'                 
  5.988   6.029   6.139   6.258   6.268   6.330   6.341   6.562
 38 A"   94 A'   95 A'   39 A"   40 A"   96 A'   97 A'   98 A'                 
  6.723  23.472  24.171  27.876  28.333  28.356  28.411  28.521
 99 A'  100 A'  101 A'  102 A'   41 A"  103 A'  104 A'   42 A"                 
 28.537  28.554  28.596  28.711  66.721  66.744 127.876 127.896
105 A'   43 A"  106 A'  107 A'  108 A'  109 A'   44 A"  110 A'                 
127.963 151.6701901.835
111 A'  112 A'  113 A'                                                         

 Beta MOs, Restricted
 -- Occupied --                  
******* -176.32 -165.73 -165.73 -165.73  -35.82  -31.31  -31.31
  1 A'    2 A'    3 A'    1 A"    4 A'    5 A'    6 A'    2 A"                 
-31.308 -24.719 -24.715 -22.964 -22.963 -22.962 -22.959 -22.959
  7 A'    8 A'    9 A'   10 A'    3 A"   11 A'   12 A'    4 A"                 
-10.308 -10.283  -6.371  -4.784  -4.769  -4.769  -2.052  -2.045
 13 A'   14 A'   15 A'   16 A'    5 A"   17 A'   18 A'    6 A"                 
 -2.045  -2.032  -2.032  -1.270  -1.252  -0.821  -0.725  -0.622
 19 A'    7 A"   20 A'   21 A'   22 A'   23 A'   24 A'   25 A'                 
 -0.581  -0.548  -0.514  -0.487  -0.480  -0.431  -0.392  -0.329
 26 A'   27 A'    8 A"   28 A'    9 A"   29 A'   30 A'   10 A"                 
 -0.287  -0.262
 31 A'   11 A"                                                                 
 -- Virtual --                   
 -0.038  -0.024   0.001   0.017   0.030   0.060   0.074   0.091
 32 A'   12 A"   33 A'   34 A'   35 A'   13 A"   36 A'   37 A'                 
  0.096   0.098   0.108   0.149   0.172   0.189   0.204   0.219
 38 A'   14 A"   39 A'   40 A'   41 A'   42 A'   15 A"   43 A'                 
  0.247   0.259   0.271   0.286   0.286   0.327   0.349   0.357
 44 A'   16 A"   45 A'   46 A'   17 A"   47 A'   48 A'   49 A'                 
  0.370   0.406   0.410   0.419   0.447   0.462   0.491   0.515
 50 A'   18 A"   51 A'   19 A"   52 A'   53 A'   54 A'   20 A"                 
  0.538   0.605   0.647   0.661   0.724   0.756   0.790   0.840
 55 A'   21 A"   56 A'   57 A'   58 A'   59 A'   60 A'   61 A'                 
  0.921   1.069   1.147   1.237   1.258   1.325   1.334   1.338
 62 A'   22 A"   23 A"   24 A"   63 A'   64 A'   25 A"   65 A'                 
  1.365   1.386   1.424   1.446   1.463   1.477   1.542   1.607
 26 A"   66 A'   67 A'   68 A'   27 A"   69 A'   70 A'   71 A'                 
  1.754   1.760   1.854   1.899   1.934   1.979   2.145   2.224
 72 A'   28 A"   73 A'   74 A'   75 A'   29 A"   76 A'   77 A'                 
  2.571   2.591   2.645   2.787   2.898   3.076   3.233   3.660
 78 A'   30 A"   79 A'   31 A"   80 A'   81 A'   82 A'   83 A'                 
  3.748   3.769   3.785   3.798   3.932   3.951   3.980   3.984
 32 A"   33 A"   84 A'   85 A'   34 A"   35 A"   86 A'   36 A"                 
  4.021   4.027   4.107   4.119   4.262   4.453   4.737   4.830
 37 A"   87 A'   88 A'   89 A'   90 A'   91 A'   92 A'   93 A'                 
  5.988   6.029   6.139   6.258   6.268   6.330   6.341   6.562
 38 A"   94 A'   95 A'   39 A"   40 A"   96 A'   97 A'   98 A'                 
  6.723  23.472  24.171  27.876  28.333  28.356  28.411  28.521
 99 A'  100 A'  101 A'  102 A'   41 A"  103 A'  104 A'   42 A"                 
 28.537  28.554  28.596  28.711  66.721  66.744 127.876 127.896
105 A'   43 A"  106 A'  107 A'  108 A'  109 A'   44 A"  110 A'                 
127.963 151.6701901.835
111 A'  112 A'  113 A'                                                         
 --------------------------------------------------------------

          Ground-State Mulliken Net Atomic Charges

     Atom                 Charge (a.u.)
  ----------------------------------------
      1 F                    -0.125584
      2 I                     0.139708
      3 H                     0.172969
      4 F                    -0.043269
      5 C                    -0.024445
      6 C                    -0.119379
  ----------------------------------------
  Sum of atomic charges =     0.000000

 -----------------------------------------------------------------
                    Cartesian Multipole Moments
 -----------------------------------------------------------------
    Charge (ESU x 10^10)
                 0.0000
    Dipole Moment (Debye)
         X       0.1178      Y      -0.4667      Z       0.0000
       Tot       0.4813
    Quadrupole Moments (Debye-Ang)
        XX     -47.4791     XY      -5.9881     YY     -50.3589
        XZ       0.0000     YZ      -0.0000     ZZ     -50.2559
    Octopole Moments (Debye-Ang^2)
       XXX     -35.5686    XXY     -14.5334    XYY      -9.8944
       YYY     -11.4130    XXZ       0.0000    XYZ      -0.0000
       YYZ       0.0000    XZZ     -11.0771    YZZ      -5.0224
       ZZZ       0.0000
    Hexadecapole Moments (Debye-Ang^3)
      XXXX    -542.3106   XXXY       9.5243   XXYY    -119.5056
      XYYY      42.3776   YYYY    -270.6657   XXXZ       0.0000
      XXYZ       0.0000   XYYZ       0.0000   YYYZ       0.0000
      XXZZ    -103.1826   XYZZ      18.7353   YYZZ     -55.0964
      XZZZ       0.0000   YZZZ       0.0000   ZZZZ     -60.0494
 -----------------------------------------------------------------
 Calculating analytic gradient of the SCF energy
 Gradient of SCF Energy
            1           2           3           4           5           6
    1   0.0047542   0.0479527  -0.0012892  -0.0162989  -0.0057094  -0.0294093
    2  -0.0004112  -0.0759158   0.0124432   0.0449772  -0.0150060   0.0339126
    3   0.0000000  -0.0000000  -0.0000000   0.0000000  -0.0000000   0.0000000
 Max gradient component =       7.592E-02
 RMS gradient           =       2.667E-02
 Gradient time:  CPU 6.25 s  wall 1.66 s
 Geometry Optimization Parameters
   NAtoms,    NIC,     NZ,  NCons,   NDum,   NFix, NCnnct, MaxDiis
        6      32       0       0       0       0       0       0

 Cartesian Hessian Update
 Hessian Updated using BFGS Update


** GEOMETRY OPTIMIZATION IN DELOCALIZED INTERNAL COORDINATES **
   Searching for a Minimum

   Optimization Cycle:   9

                       Coordinates (Angstroms)
     ATOM                X               Y               Z
      1  F         2.7585623957    0.5455372069    0.0000000000
      2  I        -0.7087777015    0.6563812727    0.0000000000
      3  H         2.7141803568   -1.4610573131    0.0000000000
      4  F         0.0571469354   -1.7790628973    0.0000000000
      5  C         2.0656768400   -0.6147815045    0.0000000000
      6  C         0.7436592033   -0.6266287392    0.0000000000
   Point Group: cs    Number of degrees of freedom:     9


   Energy is  -7196.029801820

 Hessian Updated using BFGS Update

  9 Hessian modes will be used to form the next step
  Hessian Eigenvalues:
     0.091332    0.161418    0.184770    0.220674    0.255155    0.384587
     0.437137    0.462004    0.828879

 Minimum Search - Taking Simple RFO Step
 Searching for Lamda that Minimizes Along All modes
 Value Taken    Lamda =  -0.02564471
 Calculated Step too Large.  Step scaled by  0.667634
 Step Taken.  Stepsize is  0.300000

                             Maximum     Tolerance    Cnvgd?
         Gradient           0.050701      0.000300      NO
         Displacement       0.224616      0.001200      NO
         Energy change     -0.021302      0.000001      NO


 New Cartesian Coordinates Obtained by Inverse Iteration

 Displacement from previous Coordinates is:  0.243205
 ----------------------------------------------------------------
             Standard Nuclear Orientation (Angstroms)
    I     Atom           X                Y                Z
 ----------------------------------------------------------------
    1      F       2.7149390715     0.5638214705     0.0000000000
    2      I      -0.7024665305     0.7246147327     0.0000000000
    3      H       2.6895551096    -1.5016447551     0.0000000000
    4      F       0.1293237452    -1.8229759997     0.0000000000
    5      C       2.0528456121    -0.6100731757     0.0000000000
    6      C       0.7462510219    -0.6333542472     0.0000000000
 ----------------------------------------------------------------
 Molecular Point Group                 Cs    NOp =  2
 Largest Abelian Subgroup              Cs    NOp =  2
 Nuclear Repulsion Energy =   417.3872403805 hartrees
 There are       42 alpha and       42 beta electrons
 Applying Cartesian multipole field
    Component          Value
    ---------          -----
     (2,0,0)        1.00000E-11
     (0,2,0)        2.00000E-11
     (0,0,2)       -3.00000E-11
 Nucleus-field energy     =     0.0000000094 hartrees
 Requested basis set is 6-311++G(d,p)
 There are 53 shells and 157 basis functions
 A cutoff of  1.0D-11 yielded   1228 shell pairs
 There are     11075 function pairs (     12347 Cartesian)
 Smallest overlap matrix eigenvalue = 7.69E-05
 Guess MOs from SCF MO coefficient file

 -----------------------------------------------------------------------
  General SCF calculation program by
  Eric Jon Sundstrom, Paul Horn, Yuezhi Mao, Dmitri Zuev, Alec White,
  David Stuck, Shaama M.S., Shane Yost, Joonho Lee, David Small,
  Daniel Levine, Susi Lehtola, Hugh Burton, Evgeny Epifanovsky
 -----------------------------------------------------------------------
 Exchange:     0.2000 Hartree-Fock + 0.0800 Slater + 0.7200 B88
 Correlation:  0.1900 VWN1RPA + 0.8100 LYP
 Using SG-1 standard quadrature grid
 using 4 threads for integral computing
 -------------------------------------------------------
 OpenMP Integral computing Module                
 Release: version 2.0, May 2017, Q-Chem Inc. Pleasanton 
 -------------------------------------------------------
 -------------------------------------------------------
 OpenMP BLAS3 based DFT computing Module                
 Release: version 1.0, May 2013, Q-Chem Inc. Pittsburgh 
 -------------------------------------------------------
 A restricted SCF calculation will be
 performed using DIIS
 SCF converges when DIIS error is below 1.0e-08
 ---------------------------------------
  Cycle       Energy         DIIS error
 ---------------------------------------
    1   -7196.0389527397      9.20e-04  
    2   -7196.0419540884      2.99e-04  
    3   -7196.0418078304      3.76e-04  
    4   -7196.0421712495      7.31e-05  
    5   -7196.0421844946      2.58e-05  
    6   -7196.0421859099      6.00e-06  
    7   -7196.0421859959      1.73e-06  
    8   -7196.0421860009      5.85e-07  
    9   -7196.0421860017      8.33e-08  
   10   -7196.0421860018      2.62e-08  
   11   -7196.0421860019      9.38e-09  Convergence criterion met
 ---------------------------------------
 SCF time:   CPU 18.78s  wall 5.00s 
 SCF   energy in the final basis set =    -7196.0421860019
 Total energy in the final basis set =    -7196.0421860019

 --------------------------------------------------------------
             Orbital Energies (a.u.) and Symmetries
 --------------------------------------------------------------

 Alpha MOs, Restricted
 -- Occupied --                  
******* -176.32 -165.73 -165.73 -165.73  -35.82  -31.31  -31.31
  1 A'    2 A'    3 A'    1 A"    4 A'    5 A'    6 A'    2 A"                 
-31.309 -24.718 -24.715 -22.965 -22.964 -22.964 -22.960 -22.960
  7 A'    8 A'    9 A'   10 A'    3 A"   11 A'   12 A'    4 A"                 
-10.307 -10.282  -6.372  -4.785  -4.770  -4.769  -2.052  -2.046
 13 A'   14 A'   15 A'   16 A'    5 A"   17 A'   18 A'    6 A"                 
 -2.046  -2.033  -2.033  -1.267  -1.253  -0.820  -0.716  -0.621
 19 A'    7 A"   20 A'   21 A'   22 A'   23 A'   24 A'   25 A'                 
 -0.576  -0.549  -0.512  -0.484  -0.479  -0.429  -0.390  -0.327
 26 A'   27 A'    8 A"   28 A'    9 A"   29 A'   30 A'   10 A"                 
 -0.291  -0.263
 31 A'   11 A"                                                                 
 -- Virtual --                   
 -0.044  -0.020   0.001   0.018   0.029   0.060   0.073   0.091
 32 A'   12 A"   33 A'   34 A'   35 A'   13 A"   36 A'   37 A'                 
  0.097   0.099   0.108   0.150   0.166   0.190   0.205   0.218
 38 A'   14 A"   39 A'   40 A'   41 A'   42 A'   15 A"   43 A'                 
  0.249   0.257   0.267   0.284   0.291   0.326   0.348   0.351
 44 A'   16 A"   45 A'   46 A'   17 A"   47 A'   48 A'   49 A'                 
  0.374   0.400   0.415   0.416   0.447   0.458   0.488   0.516
 50 A'   18 A"   19 A"   51 A'   52 A'   53 A'   54 A'   20 A"                 
  0.534   0.610   0.648   0.661   0.717   0.753   0.801   0.835
 55 A'   21 A"   56 A'   57 A'   58 A'   59 A'   60 A'   61 A'                 
  0.919   1.069   1.146   1.234   1.269   1.326   1.336   1.338
 62 A'   22 A"   23 A"   24 A"   63 A'   64 A'   25 A"   65 A'                 
  1.368   1.388   1.414   1.449   1.461   1.480   1.541   1.606
 26 A"   66 A'   67 A'   68 A'   27 A"   69 A'   70 A'   71 A'                 
  1.749   1.772   1.864   1.903   1.926   1.965   2.146   2.235
 72 A'   28 A"   73 A'   74 A'   75 A'   29 A"   76 A'   77 A'                 
  2.559   2.594   2.607   2.788   2.900   3.096   3.232   3.645
 78 A'   30 A"   79 A'   31 A"   80 A'   81 A'   82 A'   83 A'                 
  3.751   3.770   3.785   3.799   3.931   3.949   3.976   3.990
 32 A"   33 A"   84 A'   85 A'   34 A"   35 A"   86 A'   36 A"                 
  4.010   4.019   4.112   4.140   4.262   4.435   4.728   4.836
 87 A'   37 A"   88 A'   89 A'   90 A'   91 A'   92 A'   93 A'                 
  5.986   6.023   6.114   6.260   6.269   6.335   6.340   6.560
 38 A"   94 A'   95 A'   39 A"   40 A"   96 A'   97 A'   98 A'                 
  6.743  23.450  24.221  27.856  28.330  28.352  28.400  28.520
 99 A'  100 A'  101 A'  102 A'   41 A"  103 A'  104 A'   42 A"                 
 28.532  28.551  28.595  28.707  66.724  66.743 127.874 127.893
105 A'   43 A"  106 A'  107 A'  108 A'  109 A'   44 A"  110 A'                 
127.952 151.6521901.816
111 A'  112 A'  113 A'                                                         

 Beta MOs, Restricted
 -- Occupied --                  
******* -176.32 -165.73 -165.73 -165.73  -35.82  -31.31  -31.31
  1 A'    2 A'    3 A'    1 A"    4 A'    5 A'    6 A'    2 A"                 
-31.309 -24.718 -24.715 -22.965 -22.964 -22.964 -22.960 -22.960
  7 A'    8 A'    9 A'   10 A'    3 A"   11 A'   12 A'    4 A"                 
-10.307 -10.282  -6.372  -4.785  -4.770  -4.769  -2.052  -2.046
 13 A'   14 A'   15 A'   16 A'    5 A"   17 A'   18 A'    6 A"                 
 -2.046  -2.033  -2.033  -1.267  -1.253  -0.820  -0.716  -0.621
 19 A'    7 A"   20 A'   21 A'   22 A'   23 A'   24 A'   25 A'                 
 -0.576  -0.549  -0.512  -0.484  -0.479  -0.429  -0.390  -0.327
 26 A'   27 A'    8 A"   28 A'    9 A"   29 A'   30 A'   10 A"                 
 -0.291  -0.263
 31 A'   11 A"                                                                 
 -- Virtual --                   
 -0.044  -0.020   0.001   0.018   0.029   0.060   0.073   0.091
 32 A'   12 A"   33 A'   34 A'   35 A'   13 A"   36 A'   37 A'                 
  0.097   0.099   0.108   0.150   0.166   0.190   0.205   0.218
 38 A'   14 A"   39 A'   40 A'   41 A'   42 A'   15 A"   43 A'                 
  0.249   0.257   0.267   0.284   0.291   0.326   0.348   0.351
 44 A'   16 A"   45 A'   46 A'   17 A"   47 A'   48 A'   49 A'                 
  0.374   0.400   0.415   0.416   0.447   0.458   0.488   0.516
 50 A'   18 A"   19 A"   51 A'   52 A'   53 A'   54 A'   20 A"                 
  0.534   0.610   0.648   0.661   0.717   0.753   0.801   0.835
 55 A'   21 A"   56 A'   57 A'   58 A'   59 A'   60 A'   61 A'                 
  0.919   1.069   1.146   1.234   1.269   1.326   1.336   1.338
 62 A'   22 A"   23 A"   24 A"   63 A'   64 A'   25 A"   65 A'                 
  1.368   1.388   1.414   1.449   1.461   1.480   1.541   1.606
 26 A"   66 A'   67 A'   68 A'   27 A"   69 A'   70 A'   71 A'                 
  1.749   1.772   1.864   1.903   1.926   1.965   2.146   2.235
 72 A'   28 A"   73 A'   74 A'   75 A'   29 A"   76 A'   77 A'                 
  2.559   2.594   2.607   2.788   2.900   3.096   3.232   3.645
 78 A'   30 A"   79 A'   31 A"   80 A'   81 A'   82 A'   83 A'                 
  3.751   3.770   3.785   3.799   3.931   3.949   3.976   3.990
 32 A"   33 A"   84 A'   85 A'   34 A"   35 A"   86 A'   36 A"                 
  4.010   4.019   4.112   4.140   4.262   4.435   4.728   4.836
 87 A'   37 A"   88 A'   89 A'   90 A'   91 A'   92 A'   93 A'                 
  5.986   6.023   6.114   6.260   6.269   6.335   6.340   6.560
 38 A"   94 A'   95 A'   39 A"   40 A"   96 A'   97 A'   98 A'                 
  6.743  23.450  24.221  27.856  28.330  28.352  28.400  28.520
 99 A'  100 A'  101 A'  102 A'   41 A"  103 A'  104 A'   42 A"                 
 28.532  28.551  28.595  28.707  66.724  66.743 127.874 127.893
105 A'   43 A"  106 A'  107 A'  108 A'  109 A'   44 A"  110 A'                 
127.952 151.6521901.816
111 A'  112 A'  113 A'                                                         
 --------------------------------------------------------------

          Ground-State Mulliken Net Atomic Charges

     Atom                 Charge (a.u.)
  ----------------------------------------
      1 F                    -0.125800
      2 I                     0.138544
      3 H                     0.172827
      4 F                    -0.052922
      5 C                    -0.044677
      6 C                    -0.087972
  ----------------------------------------
  Sum of atomic charges =     0.000000

 -----------------------------------------------------------------
                    Cartesian Multipole Moments
 -----------------------------------------------------------------
    Charge (ESU x 10^10)
                 0.0000
    Dipole Moment (Debye)
         X       0.1203      Y      -0.3561      Z       0.0000
       Tot       0.3759
    Quadrupole Moments (Debye-Ang)
        XX     -47.4909     XY      -6.0972     YY     -50.1313
        XZ       0.0000     YZ      -0.0000     ZZ     -50.3211
    Octopole Moments (Debye-Ang^2)
       XXX     -35.5633    XXY     -16.1323    XYY     -10.5695
       YYY     -15.6805    XXZ       0.0000    XYZ      -0.0000
       YYZ       0.0000    XZZ     -11.2775    YZZ      -6.7675
       ZZZ       0.0000
    Hexadecapole Moments (Debye-Ang^3)
      XXXX    -532.5677   XXXY      15.1879   XXYY    -120.5266
      XYYY      46.1668   YYYY    -290.2456   XXXZ       0.0000
      XXYZ       0.0000   XYYZ       0.0000   YYYZ       0.0000
      XXZZ    -101.5545   XYZZ      20.5078   YYZZ     -58.7206
      XZZZ       0.0000   YZZZ       0.0000   ZZZZ     -60.2033
 -----------------------------------------------------------------
 Calculating analytic gradient of the SCF energy
 Gradient of SCF Energy
            1           2           3           4           5           6
    1  -0.0015727   0.0271491   0.0059357  -0.0045534  -0.0286064   0.0016477
    2   0.0018510  -0.0466646  -0.0076403   0.0287642  -0.0041492   0.0278389
    3   0.0000000   0.0000000  -0.0000000  -0.0000000   0.0000000  -0.0000000
 Max gradient component =       4.666E-02
 RMS gradient           =       1.744E-02
 Gradient time:  CPU 6.19 s  wall 1.64 s
 Geometry Optimization Parameters
   NAtoms,    NIC,     NZ,  NCons,   NDum,   NFix, NCnnct, MaxDiis
        6      32       0       0       0       0       0       0

 Cartesian Hessian Update
 Hessian Updated using BFGS Update


** GEOMETRY OPTIMIZATION IN DELOCALIZED INTERNAL COORDINATES **
   Searching for a Minimum

   Optimization Cycle:  10

                       Coordinates (Angstroms)
     ATOM                X               Y               Z
      1  F         2.7149390715    0.5638214705    0.0000000000
      2  I        -0.7024665305    0.7246147327    0.0000000000
      3  H         2.6895551096   -1.5016447551    0.0000000000
      4  F         0.1293237452   -1.8229759997    0.0000000000
      5  C         2.0528456121   -0.6100731757    0.0000000000
      6  C         0.7462510219   -0.6333542472    0.0000000000
   Point Group: cs    Number of degrees of freedom:     9


   Energy is  -7196.042186002

 Hessian Updated using BFGS Update

  9 Hessian modes will be used to form the next step
  Hessian Eigenvalues:
     0.062087    0.164217    0.220553    0.249704    0.275300    0.384718
     0.437440    0.504424    0.766004

 Minimum Search - Taking Simple RFO Step
 Searching for Lamda that Minimizes Along All modes
 Value Taken    Lamda =  -0.01679793
 Calculated Step too Large.  Step scaled by  0.684941
 Step Taken.  Stepsize is  0.300000

                             Maximum     Tolerance    Cnvgd?
         Gradient           0.038246      0.000300      NO
         Displacement       0.265669      0.001200      NO
         Energy change     -0.012384      0.000001      NO


 New Cartesian Coordinates Obtained by Inverse Iteration

 Displacement from previous Coordinates is:  0.206461
 ----------------------------------------------------------------
             Standard Nuclear Orientation (Angstroms)
    I     Atom           X                Y                Z
 ----------------------------------------------------------------
    1      F       2.7005302147     0.5699416070     0.0000000000
    2      I      -0.6863518391     0.7932876466     0.0000000000
    3      H       2.6713986826    -1.4819176468     0.0000000000
    4      F       0.1576824461    -1.8838208454     0.0000000000
    5      C       2.0602717980    -0.6111833655     0.0000000000
    6      C       0.7269167274    -0.6659193704     0.0000000000
 ----------------------------------------------------------------
 Molecular Point Group                 Cs    NOp =  2
 Largest Abelian Subgroup              Cs    NOp =  2
 Nuclear Repulsion Energy =   410.9612638549 hartrees
 There are       42 alpha and       42 beta electrons
 Applying Cartesian multipole field
    Component          Value
    ---------          -----
     (2,0,0)        1.00000E-11
     (0,2,0)        2.00000E-11
     (0,0,2)       -3.00000E-11
 Nucleus-field energy     =     0.0000000099 hartrees
 Requested basis set is 6-311++G(d,p)
 There are 53 shells and 157 basis functions
 A cutoff of  1.0D-11 yielded   1220 shell pairs
 There are     11017 function pairs (     12287 Cartesian)
 Smallest overlap matrix eigenvalue = 9.33E-05
 Guess MOs from SCF MO coefficient file

 -----------------------------------------------------------------------
  General SCF calculation program by
  Eric Jon Sundstrom, Paul Horn, Yuezhi Mao, Dmitri Zuev, Alec White,
  David Stuck, Shaama M.S., Shane Yost, Joonho Lee, David Small,
  Daniel Levine, Susi Lehtola, Hugh Burton, Evgeny Epifanovsky
 -----------------------------------------------------------------------
 Exchange:     0.2000 Hartree-Fock + 0.0800 Slater + 0.7200 B88
 Correlation:  0.1900 VWN1RPA + 0.8100 LYP
 Using SG-1 standard quadrature grid
 using 4 threads for integral computing
 -------------------------------------------------------
 OpenMP Integral computing Module                
 Release: version 2.0, May 2017, Q-Chem Inc. Pleasanton 
 -------------------------------------------------------
 -------------------------------------------------------
 OpenMP BLAS3 based DFT computing Module                
 Release: version 1.0, May 2013, Q-Chem Inc. Pittsburgh 
 -------------------------------------------------------
 A restricted SCF calculation will be
 performed using DIIS
 SCF converges when DIIS error is below 1.0e-08
 ---------------------------------------
  Cycle       Energy         DIIS error
 ---------------------------------------
    1   -7196.0464380130      8.97e-04  
    2   -7196.0487463826      4.78e-04  
    3   -7196.0485617028      5.39e-04  
    4   -7196.0493539672      7.38e-05  
    5   -7196.0493653195      3.43e-05  
    6   -7196.0493678296      6.22e-06  
    7   -7196.0493679324      1.51e-06  
    8   -7196.0493679364      6.15e-07  
    9   -7196.0493679373      9.98e-08  
   10   -7196.0493679373      4.99e-08  
   11   -7196.0493679372      9.68e-09  Convergence criterion met
 ---------------------------------------
 SCF time:   CPU 18.65s  wall 5.00s 
 SCF   energy in the final basis set =    -7196.0493679372
 Total energy in the final basis set =    -7196.0493679372

 --------------------------------------------------------------
             Orbital Energies (a.u.) and Symmetries
 --------------------------------------------------------------

 Alpha MOs, Restricted
 -- Occupied --                  
******* -176.33 -165.73 -165.73 -165.73  -35.82  -31.32  -31.31
  1 A'    2 A'    3 A'    1 A"    4 A'    5 A'    6 A'    2 A"                 
-31.310 -24.721 -24.718 -22.966 -22.965 -22.965 -22.961 -22.961
  7 A'    8 A'    9 A'   10 A'    3 A"   11 A'   12 A'    4 A"                 
-10.312 -10.283  -6.373  -4.785  -4.770  -4.770  -2.052  -2.046
 13 A'   14 A'   15 A'   16 A'    5 A"   17 A'   18 A'    6 A"                 
 -2.046  -2.033  -2.033  -1.265  -1.256  -0.813  -0.709  -0.623
 19 A'    7 A"   20 A'   21 A'   22 A'   23 A'   24 A'   25 A'                 
 -0.575  -0.554  -0.510  -0.485  -0.481  -0.432  -0.388  -0.324
 26 A'   27 A'    8 A"   28 A'    9 A"   29 A'   30 A'   10 A"                 
 -0.294  -0.262
 31 A'   11 A"                                                                 
 -- Virtual --                   
 -0.050  -0.025   0.002   0.016   0.029   0.060   0.074   0.091
 32 A'   12 A"   33 A'   34 A'   35 A'   13 A"   36 A'   37 A'                 
  0.097   0.099   0.108   0.151   0.170   0.191   0.207   0.211
 38 A'   14 A"   39 A'   40 A'   41 A'   42 A'   15 A"   43 A'                 
  0.248   0.255   0.265   0.282   0.294   0.326   0.339   0.352
 44 A'   16 A"   45 A'   46 A'   17 A"   47 A'   48 A'   49 A'                 
  0.371   0.395   0.412   0.412   0.439   0.458   0.487   0.518
 50 A'   18 A"   19 A"   51 A'   52 A'   53 A'   54 A'   20 A"                 
  0.540   0.611   0.645   0.652   0.701   0.751   0.809   0.823
 55 A'   21 A"   56 A'   57 A'   58 A'   59 A'   60 A'   61 A'                 
  0.924   1.066   1.137   1.227   1.284   1.325   1.336   1.337
 62 A'   22 A"   23 A"   24 A"   63 A'   64 A'   25 A"   65 A'                 
  1.368   1.395   1.402   1.444   1.461   1.486   1.538   1.597
 26 A"   66 A'   67 A'   68 A'   27 A"   69 A'   70 A'   71 A'                 
  1.747   1.781   1.862   1.896   1.923   1.958   2.121   2.245
 72 A'   28 A"   73 A'   74 A'   75 A'   29 A"   76 A'   77 A'                 
  2.545   2.591   2.621   2.781   2.898   3.084   3.233   3.675
 78 A'   30 A"   79 A'   31 A"   80 A'   81 A'   82 A'   83 A'                 
  3.750   3.767   3.789   3.799   3.929   3.949   3.972   3.987
 32 A"   33 A"   84 A'   85 A'   34 A"   35 A"   86 A'   36 A"                 
  4.001   4.014   4.112   4.137   4.261   4.409   4.726   4.832
 87 A'   37 A"   88 A'   89 A'   90 A'   91 A'   92 A'   93 A'                 
  5.983   6.018   6.092   6.258   6.268   6.332   6.338   6.559
 38 A"   94 A'   95 A'   39 A"   40 A"   96 A'   97 A'   98 A'                 
  6.737  23.479  24.116  27.836  28.328  28.349  28.388  28.518
 99 A'  100 A'  101 A'  102 A'   41 A"  103 A'  104 A'   42 A"                 
 28.529  28.548  28.593  28.701  66.722  66.740 127.871 127.890
105 A'   43 A"  106 A'  107 A'  108 A'  109 A'   44 A"  110 A'                 
127.939 151.6341901.796
111 A'  112 A'  113 A'                                                         

 Beta MOs, Restricted
 -- Occupied --                  
******* -176.33 -165.73 -165.73 -165.73  -35.82  -31.32  -31.31
  1 A'    2 A'    3 A'    1 A"    4 A'    5 A'    6 A'    2 A"                 
-31.310 -24.721 -24.718 -22.966 -22.965 -22.965 -22.961 -22.961
  7 A'    8 A'    9 A'   10 A'    3 A"   11 A'   12 A'    4 A"                 
-10.312 -10.283  -6.373  -4.785  -4.770  -4.770  -2.052  -2.046
 13 A'   14 A'   15 A'   16 A'    5 A"   17 A'   18 A'    6 A"                 
 -2.046  -2.033  -2.033  -1.265  -1.256  -0.813  -0.709  -0.623
 19 A'    7 A"   20 A'   21 A'   22 A'   23 A'   24 A'   25 A'                 
 -0.575  -0.554  -0.510  -0.485  -0.481  -0.432  -0.388  -0.324
 26 A'   27 A'    8 A"   28 A'    9 A"   29 A'   30 A'   10 A"                 
 -0.294  -0.262
 31 A'   11 A"                                                                 
 -- Virtual --                   
 -0.050  -0.025   0.002   0.016   0.029   0.060   0.074   0.091
 32 A'   12 A"   33 A'   34 A'   35 A'   13 A"   36 A'   37 A'                 
  0.097   0.099   0.108   0.151   0.170   0.191   0.207   0.211
 38 A'   14 A"   39 A'   40 A'   41 A'   42 A'   15 A"   43 A'                 
  0.248   0.255   0.265   0.282   0.294   0.326   0.339   0.352
 44 A'   16 A"   45 A'   46 A'   17 A"   47 A'   48 A'   49 A'                 
  0.371   0.395   0.412   0.412   0.439   0.458   0.487   0.518
 50 A'   18 A"   19 A"   51 A'   52 A'   53 A'   54 A'   20 A"                 
  0.540   0.611   0.645   0.652   0.701   0.751   0.809   0.823
 55 A'   21 A"   56 A'   57 A'   58 A'   59 A'   60 A'   61 A'                 
  0.924   1.066   1.137   1.227   1.284   1.325   1.336   1.337
 62 A'   22 A"   23 A"   24 A"   63 A'   64 A'   25 A"   65 A'                 
  1.368   1.395   1.402   1.444   1.461   1.486   1.538   1.597
 26 A"   66 A'   67 A'   68 A'   27 A"   69 A'   70 A'   71 A'                 
  1.747   1.781   1.862   1.896   1.923   1.958   2.121   2.245
 72 A'   28 A"   73 A'   74 A'   75 A'   29 A"   76 A'   77 A'                 
  2.545   2.591   2.621   2.781   2.898   3.084   3.233   3.675
 78 A'   30 A"   79 A'   31 A"   80 A'   81 A'   82 A'   83 A'                 
  3.750   3.767   3.789   3.799   3.929   3.949   3.972   3.987
 32 A"   33 A"   84 A'   85 A'   34 A"   35 A"   86 A'   36 A"                 
  4.001   4.014   4.112   4.137   4.261   4.409   4.726   4.832
 87 A'   37 A"   88 A'   89 A'   90 A'   91 A'   92 A'   93 A'                 
  5.983   6.018   6.092   6.258   6.268   6.332   6.338   6.559
 38 A"   94 A'   95 A'   39 A"   40 A"   96 A'   97 A'   98 A'                 
  6.737  23.479  24.116  27.836  28.328  28.349  28.388  28.518
 99 A'  100 A'  101 A'  102 A'   41 A"  103 A'  104 A'   42 A"                 
 28.529  28.548  28.593  28.701  66.722  66.740 127.871 127.890
105 A'   43 A"  106 A'  107 A'  108 A'  109 A'   44 A"  110 A'                 
127.939 151.6341901.796
111 A'  112 A'  113 A'                                                         
 --------------------------------------------------------------

          Ground-State Mulliken Net Atomic Charges

     Atom                 Charge (a.u.)
  ----------------------------------------
      1 F                    -0.121738
      2 I                     0.139474
      3 H                     0.170864
      4 F                    -0.059338
      5 C                    -0.059960
      6 C                    -0.069302
  ----------------------------------------
  Sum of atomic charges =     0.000000

 -----------------------------------------------------------------
                    Cartesian Multipole Moments
 -----------------------------------------------------------------
    Charge (ESU x 10^10)
                 0.0000
    Dipole Moment (Debye)
         X       0.1514      Y      -0.2455      Z      -0.0000
       Tot       0.2885
    Quadrupole Moments (Debye-Ang)
        XX     -47.6146     XY      -6.0528     YY     -49.9159
        XZ       0.0000     YZ      -0.0000     ZZ     -50.4649
    Octopole Moments (Debye-Ang^2)
       XXX     -35.6603    XXY     -17.2916    XYY     -11.6951
       YYY     -18.7340    XXZ      -0.0000    XYZ      -0.0000
       YYZ      -0.0000    XZZ     -11.7318    YZZ      -8.2479
       ZZZ      -0.0000
    Hexadecapole Moments (Debye-Ang^3)
      XXXX    -526.1050   XXXY      20.5973   XXYY    -123.7843
      XYYY      48.9343   YYYY    -313.4138   XXXZ       0.0000
      XXYZ      -0.0000   XYYZ       0.0000   YYYZ      -0.0000
      XXZZ    -100.5669   XYZZ      21.8250   YYZZ     -62.9558
      XZZZ       0.0000   YZZZ      -0.0000   ZZZZ     -60.6599
 -----------------------------------------------------------------
 Calculating analytic gradient of the SCF energy
 Gradient of SCF Energy
            1           2           3           4           5           6
    1  -0.0018979   0.0097342  -0.0094291  -0.0006442   0.0189652  -0.0167283
    2   0.0020167  -0.0201050   0.0090159   0.0112833  -0.0168925   0.0146815
    3  -0.0000000  -0.0000000   0.0000000  -0.0000000   0.0000000  -0.0000000
 Max gradient component =       2.010E-02
 RMS gradient           =       1.039E-02
 Gradient time:  CPU 6.11 s  wall 1.65 s
 Geometry Optimization Parameters
   NAtoms,    NIC,     NZ,  NCons,   NDum,   NFix, NCnnct, MaxDiis
        6      32       0       0       0       0       0       0

 Cartesian Hessian Update
 Hessian Updated using BFGS Update


** GEOMETRY OPTIMIZATION IN DELOCALIZED INTERNAL COORDINATES **
   Searching for a Minimum

   Optimization Cycle:  11

                       Coordinates (Angstroms)
     ATOM                X               Y               Z
      1  F         2.7005302147    0.5699416070    0.0000000000
      2  I        -0.6863518391    0.7932876466    0.0000000000
      3  H         2.6713986826   -1.4819176468    0.0000000000
      4  F         0.1576824461   -1.8838208454    0.0000000000
      5  C         2.0602717980   -0.6111833655    0.0000000000
      6  C         0.7269167274   -0.6659193704    0.0000000000
   Point Group: cs    Number of degrees of freedom:     9


   Energy is  -7196.049367937

 Hessian Updated using BFGS Update

  9 Hessian modes will be used to form the next step
  Hessian Eigenvalues:
     0.061301    0.165620    0.222444    0.261210    0.339682    0.385388
     0.437809    0.523294    0.770646

 Minimum Search - Taking Simple RFO Step
 Searching for Lamda that Minimizes Along All modes
 Value Taken    Lamda =  -0.00429735
 Step Taken.  Stepsize is  0.229517

                             Maximum     Tolerance    Cnvgd?
         Gradient           0.015622      0.000300      NO
         Displacement       0.161474      0.001200      NO
         Energy change     -0.007182      0.000001      NO


 New Cartesian Coordinates Obtained by Inverse Iteration

 Displacement from previous Coordinates is:  0.198280
 ----------------------------------------------------------------
             Standard Nuclear Orientation (Angstroms)
    I     Atom           X                Y                Z
 ----------------------------------------------------------------
    1      F       2.6636451166     0.5804604719     0.0000000000
    2      I      -0.6467400732     0.8526347732     0.0000000000
    3      H       2.6851760673    -1.4762027439     0.0000000000
    4      F       0.1700251022    -1.9327470620     0.0000000000
    5      C       2.0388215152    -0.6044071110     0.0000000000
    6      C       0.7195203015    -0.6993503028     0.0000000000
 ----------------------------------------------------------------
 Molecular Point Group                 Cs    NOp =  2
 Largest Abelian Subgroup              Cs    NOp =  2
 Nuclear Repulsion Energy =   408.6669372803 hartrees
 There are       42 alpha and       42 beta electrons
 Applying Cartesian multipole field
    Component          Value
    ---------          -----
     (2,0,0)        1.00000E-11
     (0,2,0)        2.00000E-11
     (0,0,2)       -3.00000E-11
 Nucleus-field energy     =     0.0000000102 hartrees
 Requested basis set is 6-311++G(d,p)
 There are 53 shells and 157 basis functions
 A cutoff of  1.0D-11 yielded   1214 shell pairs
 There are     10972 function pairs (     12245 Cartesian)
 Smallest overlap matrix eigenvalue = 9.51E-05
 Guess MOs from SCF MO coefficient file

 -----------------------------------------------------------------------
  General SCF calculation program by
  Eric Jon Sundstrom, Paul Horn, Yuezhi Mao, Dmitri Zuev, Alec White,
  David Stuck, Shaama M.S., Shane Yost, Joonho Lee, David Small,
  Daniel Levine, Susi Lehtola, Hugh Burton, Evgeny Epifanovsky
 -----------------------------------------------------------------------
 Exchange:     0.2000 Hartree-Fock + 0.0800 Slater + 0.7200 B88
 Correlation:  0.1900 VWN1RPA + 0.8100 LYP
 Using SG-1 standard quadrature grid
 using 4 threads for integral computing
 -------------------------------------------------------
 OpenMP Integral computing Module                
 Release: version 2.0, May 2017, Q-Chem Inc. Pleasanton 
 -------------------------------------------------------
 -------------------------------------------------------
 OpenMP BLAS3 based DFT computing Module                
 Release: version 1.0, May 2013, Q-Chem Inc. Pittsburgh 
 -------------------------------------------------------
 A restricted SCF calculation will be
 performed using DIIS
 SCF converges when DIIS error is below 1.0e-08
 ---------------------------------------
  Cycle       Energy         DIIS error
 ---------------------------------------
    1   -7196.0497890026      6.82e-04  
    2   -7196.0514165011      2.30e-04  
    3   -7196.0513358518      2.97e-04  
    4   -7196.0515489418      5.25e-05  
    5   -7196.0515560856      2.12e-05  
    6   -7196.0515570737      5.38e-06  
    7   -7196.0515571571      8.86e-07  
    8   -7196.0515571592      2.59e-07  
    9   -7196.0515571594      5.07e-08  
   10   -7196.0515571595      2.20e-08  
   11   -7196.0515571593      5.84e-09  Convergence criterion met
 ---------------------------------------
 SCF time:   CPU 18.59s  wall 5.00s 
 SCF   energy in the final basis set =    -7196.0515571593
 Total energy in the final basis set =    -7196.0515571593

 --------------------------------------------------------------
             Orbital Energies (a.u.) and Symmetries
 --------------------------------------------------------------

 Alpha MOs, Restricted
 -- Occupied --                  
******* -176.33 -165.73 -165.73 -165.73  -35.82  -31.32  -31.31
  1 A'    2 A'    3 A'    1 A"    4 A'    5 A'    6 A'    2 A"                 
-31.309 -24.724 -24.720 -22.966 -22.964 -22.964 -22.960 -22.960
  7 A'    8 A'    9 A'   10 A'    3 A"   11 A'   12 A'    4 A"                 
-10.313 -10.284  -6.372  -4.785  -4.769  -4.769  -2.051  -2.045
 13 A'   14 A'   15 A'   16 A'    5 A"   17 A'   18 A'   19 A'                 
 -2.045  -2.032  -2.032  -1.264  -1.259  -0.816  -0.702  -0.624
  6 A"    7 A"   20 A'   21 A'   22 A'   23 A'   24 A'   25 A'                 
 -0.575  -0.554  -0.511  -0.485  -0.482  -0.432  -0.386  -0.324
 26 A'   27 A'    8 A"   28 A'    9 A"   29 A'   30 A'   10 A"                 
 -0.293  -0.264
 31 A'   11 A"                                                                 
 -- Virtual --                   
 -0.056  -0.022   0.002   0.013   0.029   0.059   0.073   0.089
 32 A'   12 A"   33 A'   34 A'   35 A'   13 A"   36 A'   37 A'                 
  0.096   0.099   0.108   0.150   0.168   0.191   0.207   0.208
 38 A'   14 A"   39 A'   40 A'   41 A'   42 A'   15 A"   43 A'                 
  0.247   0.254   0.265   0.280   0.296   0.326   0.336   0.352
 44 A'   16 A"   45 A'   46 A'   17 A"   47 A'   48 A'   49 A'                 
  0.369   0.393   0.411   0.417   0.432   0.462   0.487   0.518
 50 A'   18 A"   19 A"   51 A'   52 A'   53 A'   54 A'   20 A"                 
  0.535   0.613   0.639   0.651   0.697   0.749   0.811   0.823
 55 A'   21 A"   56 A'   57 A'   58 A'   59 A'   60 A'   61 A'                 
  0.926   1.063   1.135   1.224   1.293   1.320   1.336   1.338
 62 A'   22 A"   23 A"   24 A"   63 A'   64 A'   25 A"   65 A'                 
  1.367   1.393   1.399   1.440   1.462   1.481   1.539   1.596
 26 A"   66 A'   67 A'   68 A'   27 A"   69 A'   70 A'   71 A'                 
  1.750   1.781   1.865   1.891   1.924   1.954   2.122   2.240
 72 A'   28 A"   73 A'   74 A'   75 A'   29 A"   76 A'   77 A'                 
  2.549   2.592   2.603   2.783   2.895   3.091   3.230   3.655
 78 A'   30 A"   79 A'   31 A"   80 A'   81 A'   82 A'   83 A'                 
  3.748   3.766   3.787   3.794   3.927   3.950   3.972   3.985
 32 A"   33 A"   84 A'   85 A'   34 A"   35 A"   86 A'   36 A"                 
  3.997   4.013   4.113   4.132   4.260   4.389   4.724   4.830
 87 A'   37 A"   88 A'   89 A'   90 A'   91 A'   92 A'   93 A'                 
  5.981   6.018   6.079   6.257   6.269   6.330   6.338   6.558
 38 A"   94 A'   95 A'   39 A"   40 A"   96 A'   97 A'   98 A'                 
  6.735  23.457  24.154  27.824  28.327  28.349  28.381  28.518
 99 A'  100 A'  101 A'  102 A'   41 A"  103 A'  104 A'   42 A"                 
 28.530  28.546  28.592  28.696  66.719  66.739 127.870 127.890
105 A'   43 A"  106 A'  107 A'  108 A'  109 A'   44 A"  110 A'                 
127.931 151.6241901.785
111 A'  112 A'  113 A'                                                         

 Beta MOs, Restricted
 -- Occupied --                  
******* -176.33 -165.73 -165.73 -165.73  -35.82  -31.32  -31.31
  1 A'    2 A'    3 A'    1 A"    4 A'    5 A'    6 A'    2 A"                 
-31.309 -24.724 -24.720 -22.966 -22.964 -22.964 -22.960 -22.960
  7 A'    8 A'    9 A'   10 A'    3 A"   11 A'   12 A'    4 A"                 
-10.313 -10.284  -6.372  -4.785  -4.769  -4.769  -2.051  -2.045
 13 A'   14 A'   15 A'   16 A'    5 A"   17 A'   18 A'   19 A'                 
 -2.045  -2.032  -2.032  -1.264  -1.259  -0.816  -0.702  -0.624
  6 A"    7 A"   20 A'   21 A'   22 A'   23 A'   24 A'   25 A'                 
 -0.575  -0.554  -0.511  -0.485  -0.482  -0.432  -0.386  -0.324
 26 A'   27 A'    8 A"   28 A'    9 A"   29 A'   30 A'   10 A"                 
 -0.293  -0.264
 31 A'   11 A"                                                                 
 -- Virtual --                   
 -0.056  -0.022   0.002   0.013   0.029   0.059   0.073   0.089
 32 A'   12 A"   33 A'   34 A'   35 A'   13 A"   36 A'   37 A'                 
  0.096   0.099   0.108   0.150   0.168   0.191   0.207   0.208
 38 A'   14 A"   39 A'   40 A'   41 A'   42 A'   15 A"   43 A'                 
  0.247   0.254   0.265   0.280   0.296   0.326   0.336   0.352
 44 A'   16 A"   45 A'   46 A'   17 A"   47 A'   48 A'   49 A'                 
  0.369   0.393   0.411   0.417   0.432   0.462   0.487   0.518
 50 A'   18 A"   19 A"   51 A'   52 A'   53 A'   54 A'   20 A"                 
  0.535   0.613   0.639   0.651   0.697   0.749   0.811   0.823
 55 A'   21 A"   56 A'   57 A'   58 A'   59 A'   60 A'   61 A'                 
  0.926   1.063   1.135   1.224   1.293   1.320   1.336   1.338
 62 A'   22 A"   23 A"   24 A"   63 A'   64 A'   25 A"   65 A'                 
  1.367   1.393   1.399   1.440   1.462   1.481   1.539   1.596
 26 A"   66 A'   67 A'   68 A'   27 A"   69 A'   70 A'   71 A'                 
  1.750   1.781   1.865   1.891   1.924   1.954   2.122   2.240
 72 A'   28 A"   73 A'   74 A'   75 A'   29 A"   76 A'   77 A'                 
  2.549   2.592   2.603   2.783   2.895   3.091   3.230   3.655
 78 A'   30 A"   79 A'   31 A"   80 A'   81 A'   82 A'   83 A'                 
  3.748   3.766   3.787   3.794   3.927   3.950   3.972   3.985
 32 A"   33 A"   84 A'   85 A'   34 A"   35 A"   86 A'   36 A"                 
  3.997   4.013   4.113   4.132   4.260   4.389   4.724   4.830
 87 A'   37 A"   88 A'   89 A'   90 A'   91 A'   92 A'   93 A'                 
  5.981   6.018   6.079   6.257   6.269   6.330   6.338   6.558
 38 A"   94 A'   95 A'   39 A"   40 A"   96 A'   97 A'   98 A'                 
  6.735  23.457  24.154  27.824  28.327  28.349  28.381  28.518
 99 A'  100 A'  101 A'  102 A'   41 A"  103 A'  104 A'   42 A"                 
 28.530  28.546  28.592  28.696  66.719  66.739 127.870 127.890
105 A'   43 A"  106 A'  107 A'  108 A'  109 A'   44 A"  110 A'                 
127.931 151.6241901.785
111 A'  112 A'  113 A'                                                         
 --------------------------------------------------------------

          Ground-State Mulliken Net Atomic Charges

     Atom                 Charge (a.u.)
  ----------------------------------------
      1 F                    -0.115500
      2 I                     0.133343
      3 H                     0.169122
      4 F                    -0.070600
      5 C                    -0.071948
      6 C                    -0.044418
  ----------------------------------------
  Sum of atomic charges =     0.000000

 -----------------------------------------------------------------
                    Cartesian Multipole Moments
 -----------------------------------------------------------------
    Charge (ESU x 10^10)
                 0.0000
    Dipole Moment (Debye)
         X       0.2702      Y      -0.1982      Z       0.0000
       Tot       0.3351
    Quadrupole Moments (Debye-Ang)
        XX     -47.6427     XY      -5.9697     YY     -49.7688
        XZ      -0.0000     YZ       0.0000     ZZ     -50.5311
    Octopole Moments (Debye-Ang^2)
       XXX     -36.5172    XXY     -18.6178    XYY     -12.9842
       YYY     -21.4586    XXZ      -0.0000    XYZ       0.0000
       YYZ       0.0000    XZZ     -12.4981    YZZ      -9.6369
       ZZZ       0.0000
    Hexadecapole Moments (Debye-Ang^3)
      XXXX    -507.5676   XXXY      23.2206   XXYY    -125.0739
      XYYY      49.1287   YYYY    -335.0982   XXXZ      -0.0000
      XXYZ       0.0000   XYYZ      -0.0000   YYYZ       0.0000
      XXZZ     -97.7066   XYZZ      22.1852   YYZZ     -66.9342
      XZZZ      -0.0000   YZZZ       0.0000   ZZZZ     -60.8439
 -----------------------------------------------------------------
 Calculating analytic gradient of the SCF energy
 Gradient of SCF Energy
            1           2           3           4           5           6
    1  -0.0011836   0.0027870  -0.0003347  -0.0003835  -0.0039544   0.0030693
    2  -0.0003328  -0.0037402  -0.0028445  -0.0010094   0.0021092   0.0058177
    3   0.0000000   0.0000000  -0.0000000   0.0000000  -0.0000000  -0.0000000
 Max gradient component =       5.818E-03
 RMS gradient           =       2.309E-03
 Gradient time:  CPU 6.13 s  wall 1.63 s
 Geometry Optimization Parameters
   NAtoms,    NIC,     NZ,  NCons,   NDum,   NFix, NCnnct, MaxDiis
        6      32       0       0       0       0       0       0

 Cartesian Hessian Update
 Hessian Updated using BFGS Update


** GEOMETRY OPTIMIZATION IN DELOCALIZED INTERNAL COORDINATES **
   Searching for a Minimum

   Optimization Cycle:  12

                       Coordinates (Angstroms)
     ATOM                X               Y               Z
      1  F         2.6636451166    0.5804604719    0.0000000000
      2  I        -0.6467400732    0.8526347732    0.0000000000
      3  H         2.6851760673   -1.4762027439    0.0000000000
      4  F         0.1700251022   -1.9327470620    0.0000000000
      5  C         2.0388215152   -0.6044071110    0.0000000000
      6  C         0.7195203015   -0.6993503028    0.0000000000
   Point Group: cs    Number of degrees of freedom:     9


   Energy is  -7196.051557159

 Hessian Updated using BFGS Update

  9 Hessian modes will be used to form the next step
  Hessian Eigenvalues:
     0.056904    0.164106    0.222910    0.257166    0.352229    0.395764
     0.437871    0.533719    0.768992

 Minimum Search - Taking Simple RFO Step
 Searching for Lamda that Minimizes Along All modes
 Value Taken    Lamda =  -0.00019423
 Step Taken.  Stepsize is  0.039841

                             Maximum     Tolerance    Cnvgd?
         Gradient           0.005523      0.000300      NO
         Displacement       0.026156      0.001200      NO
         Energy change     -0.002189      0.000001      NO


 New Cartesian Coordinates Obtained by Inverse Iteration

 Displacement from previous Coordinates is:  0.040337
 ----------------------------------------------------------------
             Standard Nuclear Orientation (Angstroms)
    I     Atom           X                Y                Z
 ----------------------------------------------------------------
    1      F       2.6590796282     0.5792318687     0.0000000000
    2      I      -0.6415604536     0.8632639076     0.0000000000
    3      H       2.6937836969    -1.4679920843     0.0000000000
    4      F       0.1673982471    -1.9391517988     0.0000000000
    5      C       2.0374315199    -0.6075385220     0.0000000000
    6      C       0.7143153912    -0.7074253456     0.0000000000
 ----------------------------------------------------------------
 Molecular Point Group                 Cs    NOp =  2
 Largest Abelian Subgroup              Cs    NOp =  2
 Nuclear Repulsion Energy =   408.0863596866 hartrees
 There are       42 alpha and       42 beta electrons
 Applying Cartesian multipole field
    Component          Value
    ---------          -----
     (2,0,0)        1.00000E-11
     (0,2,0)        2.00000E-11
     (0,0,2)       -3.00000E-11
 Nucleus-field energy     =     0.0000000103 hartrees
 Requested basis set is 6-311++G(d,p)
 There are 53 shells and 157 basis functions
 A cutoff of  1.0D-11 yielded   1213 shell pairs
 There are     10971 function pairs (     12244 Cartesian)
 Smallest overlap matrix eigenvalue = 9.81E-05
 Guess MOs from SCF MO coefficient file

 -----------------------------------------------------------------------
  General SCF calculation program by
  Eric Jon Sundstrom, Paul Horn, Yuezhi Mao, Dmitri Zuev, Alec White,
  David Stuck, Shaama M.S., Shane Yost, Joonho Lee, David Small,
  Daniel Levine, Susi Lehtola, Hugh Burton, Evgeny Epifanovsky
 -----------------------------------------------------------------------
 Exchange:     0.2000 Hartree-Fock + 0.0800 Slater + 0.7200 B88
 Correlation:  0.1900 VWN1RPA + 0.8100 LYP
 Using SG-1 standard quadrature grid
 using 4 threads for integral computing
 -------------------------------------------------------
 OpenMP Integral computing Module                
 Release: version 2.0, May 2017, Q-Chem Inc. Pleasanton 
 -------------------------------------------------------
 -------------------------------------------------------
 OpenMP BLAS3 based DFT computing Module                
 Release: version 1.0, May 2013, Q-Chem Inc. Pittsburgh 
 -------------------------------------------------------
 A restricted SCF calculation will be
 performed using DIIS
 SCF converges when DIIS error is below 1.0e-08
 ---------------------------------------
  Cycle       Energy         DIIS error
 ---------------------------------------
    1   -7196.0516113915      1.36e-04  
    2   -7196.0516704994      6.41e-05  
    3   -7196.0516646608      7.91e-05  
    4   -7196.0516816842      1.08e-05  
    5   -7196.0516819197      5.10e-06  
    6   -7196.0516819785      1.04e-06  
    7   -7196.0516819817      2.32e-07  
    8   -7196.0516819818      1.16e-07  
    9   -7196.0516819818      1.25e-08  
   10   -7196.0516819818      8.96e-09  Convergence criterion met
 ---------------------------------------
 SCF time:   CPU 16.91s  wall 4.00s 
 SCF   energy in the final basis set =    -7196.0516819818
 Total energy in the final basis set =    -7196.0516819818

 --------------------------------------------------------------
             Orbital Energies (a.u.) and Symmetries
 --------------------------------------------------------------

 Alpha MOs, Restricted
 -- Occupied --                  
******* -176.33 -165.73 -165.73 -165.73  -35.82  -31.32  -31.31
  1 A'    2 A'    3 A'    1 A"    4 A'    5 A'    6 A'    2 A"                 
-31.309 -24.725 -24.720 -22.966 -22.964 -22.964 -22.960 -22.960
  7 A'    8 A'    9 A'   10 A'    3 A"   11 A'   12 A'    4 A"                 
-10.314 -10.284  -6.372  -4.784  -4.769  -4.769  -2.051  -2.045
 13 A'   14 A'   15 A'   16 A'    5 A"   17 A'   18 A'   19 A'                 
 -2.045  -2.032  -2.032  -1.265  -1.259  -0.815  -0.701  -0.625
  6 A"    7 A"   20 A'   21 A'   22 A'   23 A'   24 A'   25 A'                 
 -0.576  -0.554  -0.511  -0.486  -0.483  -0.432  -0.385  -0.323
 26 A'   27 A'    8 A"   28 A'    9 A"   29 A'   30 A'   10 A"                 
 -0.293  -0.263
 31 A'   11 A"                                                                 
 -- Virtual --                   
 -0.058  -0.023   0.002   0.013   0.029   0.059   0.074   0.089
 32 A'   12 A"   33 A'   34 A'   35 A'   13 A"   36 A'   37 A'                 
  0.097   0.099   0.108   0.150   0.169   0.191   0.207   0.208
 38 A'   14 A"   39 A'   40 A'   41 A'   42 A'   43 A'   15 A"                 
  0.247   0.253   0.265   0.280   0.296   0.325   0.336   0.352
 44 A'   16 A"   45 A'   46 A'   17 A"   47 A'   48 A'   49 A'                 
  0.369   0.393   0.410   0.416   0.431   0.462   0.487   0.518
 50 A'   18 A"   19 A"   51 A'   52 A'   53 A'   54 A'   20 A"                 
  0.536   0.613   0.639   0.648   0.696   0.749   0.810   0.823
 55 A'   21 A"   56 A'   57 A'   58 A'   59 A'   60 A'   61 A'                 
  0.926   1.062   1.134   1.224   1.293   1.319   1.336   1.337
 62 A'   22 A"   23 A"   24 A"   63 A'   64 A'   25 A"   65 A'                 
  1.367   1.393   1.399   1.439   1.462   1.481   1.540   1.593
 26 A"   66 A'   67 A'   68 A'   27 A"   69 A'   70 A'   71 A'                 
  1.754   1.777   1.865   1.893   1.923   1.956   2.115   2.236
 72 A'   28 A"   73 A'   74 A'   75 A'   29 A"   76 A'   77 A'                 
  2.552   2.592   2.606   2.781   2.895   3.088   3.231   3.657
 78 A'   30 A"   79 A'   31 A"   80 A'   81 A'   82 A'   83 A'                 
  3.748   3.766   3.787   3.795   3.928   3.950   3.973   3.985
 32 A"   33 A"   84 A'   85 A'   34 A"   35 A"   86 A'   36 A"                 
  3.998   4.013   4.113   4.131   4.259   4.386   4.725   4.830
 87 A'   37 A"   88 A'   89 A'   90 A'   91 A'   92 A'   93 A'                 
  5.981   6.018   6.076   6.257   6.268   6.329   6.338   6.558
 38 A"   94 A'   95 A'   39 A"   40 A"   96 A'   97 A'   98 A'                 
  6.734  23.461  24.138  27.822  28.326  28.349  28.379  28.519
 99 A'  100 A'  101 A'  102 A'   41 A"  103 A'  104 A'   42 A"                 
 28.530  28.546  28.592  28.695  66.718  66.738 127.870 127.890
105 A'   43 A"  106 A'  107 A'  108 A'  109 A'   44 A"  110 A'                 
127.930 151.6221901.783
111 A'  112 A'  113 A'                                                         

 Beta MOs, Restricted
 -- Occupied --                  
******* -176.33 -165.73 -165.73 -165.73  -35.82  -31.32  -31.31
  1 A'    2 A'    3 A'    1 A"    4 A'    5 A'    6 A'    2 A"                 
-31.309 -24.725 -24.720 -22.966 -22.964 -22.964 -22.960 -22.960
  7 A'    8 A'    9 A'   10 A'    3 A"   11 A'   12 A'    4 A"                 
-10.314 -10.284  -6.372  -4.784  -4.769  -4.769  -2.051  -2.045
 13 A'   14 A'   15 A'   16 A'    5 A"   17 A'   18 A'   19 A'                 
 -2.045  -2.032  -2.032  -1.265  -1.259  -0.815  -0.701  -0.625
  6 A"    7 A"   20 A'   21 A'   22 A'   23 A'   24 A'   25 A'                 
 -0.576  -0.554  -0.511  -0.486  -0.483  -0.432  -0.385  -0.323
 26 A'   27 A'    8 A"   28 A'    9 A"   29 A'   30 A'   10 A"                 
 -0.293  -0.263
 31 A'   11 A"                                                                 
 -- Virtual --                   
 -0.058  -0.023   0.002   0.013   0.029   0.059   0.074   0.089
 32 A'   12 A"   33 A'   34 A'   35 A'   13 A"   36 A'   37 A'                 
  0.097   0.099   0.108   0.150   0.169   0.191   0.207   0.208
 38 A'   14 A"   39 A'   40 A'   41 A'   42 A'   43 A'   15 A"                 
  0.247   0.253   0.265   0.280   0.296   0.325   0.336   0.352
 44 A'   16 A"   45 A'   46 A'   17 A"   47 A'   48 A'   49 A'                 
  0.369   0.393   0.410   0.416   0.431   0.462   0.487   0.518
 50 A'   18 A"   19 A"   51 A'   52 A'   53 A'   54 A'   20 A"                 
  0.536   0.613   0.639   0.648   0.696   0.749   0.810   0.823
 55 A'   21 A"   56 A'   57 A'   58 A'   59 A'   60 A'   61 A'                 
  0.926   1.062   1.134   1.224   1.293   1.319   1.336   1.337
 62 A'   22 A"   23 A"   24 A"   63 A'   64 A'   25 A"   65 A'                 
  1.367   1.393   1.399   1.439   1.462   1.481   1.540   1.593
 26 A"   66 A'   67 A'   68 A'   27 A"   69 A'   70 A'   71 A'                 
  1.754   1.777   1.865   1.893   1.923   1.956   2.115   2.236
 72 A'   28 A"   73 A'   74 A'   75 A'   29 A"   76 A'   77 A'                 
  2.552   2.592   2.606   2.781   2.895   3.088   3.231   3.657
 78 A'   30 A"   79 A'   31 A"   80 A'   81 A'   82 A'   83 A'                 
  3.748   3.766   3.787   3.795   3.928   3.950   3.973   3.985
 32 A"   33 A"   84 A'   85 A'   34 A"   35 A"   86 A'   36 A"                 
  3.998   4.013   4.113   4.131   4.259   4.386   4.725   4.830
 87 A'   37 A"   88 A'   89 A'   90 A'   91 A'   92 A'   93 A'                 
  5.981   6.018   6.076   6.257   6.268   6.329   6.338   6.558
 38 A"   94 A'   95 A'   39 A"   40 A"   96 A'   97 A'   98 A'                 
  6.734  23.461  24.138  27.822  28.326  28.349  28.379  28.519
 99 A'  100 A'  101 A'  102 A'   41 A"  103 A'  104 A'   42 A"                 
 28.530  28.546  28.592  28.695  66.718  66.738 127.870 127.890
105 A'   43 A"  106 A'  107 A'  108 A'  109 A'   44 A"  110 A'                 
127.930 151.6221901.783
111 A'  112 A'  113 A'                                                         
 --------------------------------------------------------------

          Ground-State Mulliken Net Atomic Charges

     Atom                 Charge (a.u.)
  ----------------------------------------
      1 F                    -0.114466
      2 I                     0.132328
      3 H                     0.169067
      4 F                    -0.068813
      5 C                    -0.073650
      6 C                    -0.044466
  ----------------------------------------
  Sum of atomic charges =     0.000000

 -----------------------------------------------------------------
                    Cartesian Multipole Moments
 -----------------------------------------------------------------
    Charge (ESU x 10^10)
                 0.0000
    Dipole Moment (Debye)
         X       0.2780      Y      -0.2101      Z      -0.0000
       Tot       0.3485
    Quadrupole Moments (Debye-Ang)
        XX     -47.6669     XY      -5.9649     YY     -49.7064
        XZ       0.0000     YZ       0.0000     ZZ     -50.5561
    Octopole Moments (Debye-Ang^2)
       XXX     -36.4488    XXY     -18.8814    XYY     -13.1447
       YYY     -21.9346    XXZ       0.0000    XYZ      -0.0000
       YYZ      -0.0000    XZZ     -12.5941    YZZ      -9.8595
       ZZZ       0.0000
    Hexadecapole Moments (Debye-Ang^3)
      XXXX    -504.9708   XXXY      23.6082   XXYY    -125.4787
      XYYY      49.3533   YYYY    -338.6496   XXXZ       0.0000
      XXYZ      -0.0000   XYYZ       0.0000   YYYZ       0.0000
      XXZZ     -97.4149   XYZZ      22.3121   YYZZ     -67.6152
      XZZZ      -0.0000   YZZZ       0.0000   ZZZZ     -60.9294
 -----------------------------------------------------------------
 Calculating analytic gradient of the SCF energy
 Gradient of SCF Energy
            1           2           3           4           5           6
    1  -0.0005315   0.0018789  -0.0005335   0.0005028   0.0005334  -0.0018500
    2  -0.0008497  -0.0018901  -0.0004575  -0.0008649   0.0008752   0.0031871
    3  -0.0000000  -0.0000000   0.0000000  -0.0000000  -0.0000000   0.0000000
 Max gradient component =       3.187E-03
 RMS gradient           =       1.160E-03
 Gradient time:  CPU 6.10 s  wall 1.63 s
 Geometry Optimization Parameters
   NAtoms,    NIC,     NZ,  NCons,   NDum,   NFix, NCnnct, MaxDiis
        6      32       0       0       0       0       0       0

 Cartesian Hessian Update
 Hessian Updated using BFGS Update


** GEOMETRY OPTIMIZATION IN DELOCALIZED INTERNAL COORDINATES **
   Searching for a Minimum

   Optimization Cycle:  13

                       Coordinates (Angstroms)
     ATOM                X               Y               Z
      1  F         2.6590796282    0.5792318687    0.0000000000
      2  I        -0.6415604536    0.8632639076    0.0000000000
      3  H         2.6937836969   -1.4679920843    0.0000000000
      4  F         0.1673982471   -1.9391517988    0.0000000000
      5  C         2.0374315199   -0.6075385220    0.0000000000
      6  C         0.7143153912   -0.7074253456    0.0000000000
   Point Group: cs    Number of degrees of freedom:     9


   Energy is  -7196.051681982

 Hessian Updated using BFGS Update

  9 Hessian modes will be used to form the next step
  Hessian Eigenvalues:
     0.048393    0.147142    0.222348    0.244381    0.354256    0.383995
     0.440228    0.587315    0.695346

 Minimum Search - Taking Simple RFO Step
 Searching for Lamda that Minimizes Along All modes
 Value Taken    Lamda =  -0.00005008
 Step Taken.  Stepsize is  0.022483

                             Maximum     Tolerance    Cnvgd?
         Gradient           0.002143      0.000300      NO
         Displacement       0.011290      0.001200      NO
         Energy change     -0.000125      0.000001      NO


 New Cartesian Coordinates Obtained by Inverse Iteration

 Displacement from previous Coordinates is:  0.029599
 ----------------------------------------------------------------
             Standard Nuclear Orientation (Angstroms)
    I     Atom           X                Y                Z
 ----------------------------------------------------------------
    1      F       2.6536455614     0.5803209408     0.0000000000
    2      I      -0.6365219470     0.8697316016     0.0000000000
    3      H       2.7008351433    -1.4634301003     0.0000000000
    4      F       0.1632390597    -1.9423332160     0.0000000000
    5      C       2.0362930394    -0.6102221319     0.0000000000
    6      C       0.7129571729    -0.7136790688     0.0000000000
 ----------------------------------------------------------------
 Molecular Point Group                 Cs    NOp =  2
 Largest Abelian Subgroup              Cs    NOp =  2
 Nuclear Repulsion Energy =   407.8833470929 hartrees
 There are       42 alpha and       42 beta electrons
 Applying Cartesian multipole field
    Component          Value
    ---------          -----
     (2,0,0)        1.00000E-11
     (0,2,0)        2.00000E-11
     (0,0,2)       -3.00000E-11
 Nucleus-field energy     =     0.0000000103 hartrees
 Requested basis set is 6-311++G(d,p)
 There are 53 shells and 157 basis functions
 A cutoff of  1.0D-11 yielded   1213 shell pairs
 There are     10971 function pairs (     12244 Cartesian)
 Smallest overlap matrix eigenvalue = 9.90E-05
 Guess MOs from SCF MO coefficient file

 -----------------------------------------------------------------------
  General SCF calculation program by
  Eric Jon Sundstrom, Paul Horn, Yuezhi Mao, Dmitri Zuev, Alec White,
  David Stuck, Shaama M.S., Shane Yost, Joonho Lee, David Small,
  Daniel Levine, Susi Lehtola, Hugh Burton, Evgeny Epifanovsky
 -----------------------------------------------------------------------
 Exchange:     0.2000 Hartree-Fock + 0.0800 Slater + 0.7200 B88
 Correlation:  0.1900 VWN1RPA + 0.8100 LYP
 Using SG-1 standard quadrature grid
 using 4 threads for integral computing
 -------------------------------------------------------
 OpenMP Integral computing Module                
 Release: version 2.0, May 2017, Q-Chem Inc. Pleasanton 
 -------------------------------------------------------
 -------------------------------------------------------
 OpenMP BLAS3 based DFT computing Module                
 Release: version 1.0, May 2013, Q-Chem Inc. Pittsburgh 
 -------------------------------------------------------
 A restricted SCF calculation will be
 performed using DIIS
 SCF converges when DIIS error is below 1.0e-08
 ---------------------------------------
  Cycle       Energy         DIIS error
 ---------------------------------------
    1   -7196.0516742785      9.91e-05  
    2   -7196.0517112508      3.53e-05  
    3   -7196.0517069040      5.27e-05  
    4   -7196.0517148051      6.78e-06  
    5   -7196.0517148921      3.18e-06  
    6   -7196.0517149132      6.76e-07  
    7   -7196.0517149145      1.31e-07  
    8   -7196.0517149146      7.98e-08  
    9   -7196.0517149146      8.35e-09  Convergence criterion met
 ---------------------------------------
 SCF time:   CPU 15.23s  wall 4.00s 
 SCF   energy in the final basis set =    -7196.0517149146
 Total energy in the final basis set =    -7196.0517149146

 --------------------------------------------------------------
             Orbital Energies (a.u.) and Symmetries
 --------------------------------------------------------------

 Alpha MOs, Restricted
 -- Occupied --                  
******* -176.33 -165.73 -165.73 -165.73  -35.82  -31.32  -31.31
  1 A'    2 A'    3 A'    1 A"    4 A'    5 A'    6 A'    2 A"                 
-31.309 -24.726 -24.719 -22.966 -22.964 -22.964 -22.960 -22.960
  7 A'    8 A'    9 A'   10 A'    3 A"   11 A'   12 A'    4 A"                 
-10.314 -10.285  -6.371  -4.784  -4.769  -4.769  -2.050  -2.045
 13 A'   14 A'   15 A'   16 A'    5 A"   17 A'   18 A'   19 A'                 
 -2.045  -2.032  -2.031  -1.266  -1.259  -0.815  -0.700  -0.625
  6 A"    7 A"   20 A'   21 A'   22 A'   23 A'   24 A'   25 A'                 
 -0.576  -0.553  -0.511  -0.487  -0.483  -0.432  -0.385  -0.323
 26 A'   27 A'    8 A"   28 A'    9 A"   29 A'   30 A'   10 A"                 
 -0.293  -0.263
 31 A'   11 A"                                                                 
 -- Virtual --                   
 -0.059  -0.023   0.002   0.013   0.029   0.059   0.074   0.088
 32 A'   12 A"   33 A'   34 A'   35 A'   13 A"   36 A'   37 A'                 
  0.097   0.099   0.108   0.150   0.169   0.191   0.207   0.208
 38 A'   14 A"   39 A'   40 A'   41 A'   42 A'   43 A'   15 A"                 
  0.247   0.253   0.265   0.280   0.296   0.324   0.336   0.352
 44 A'   16 A"   45 A'   46 A'   17 A"   47 A'   48 A'   49 A'                 
  0.368   0.393   0.410   0.415   0.430   0.463   0.488   0.518
 50 A'   18 A"   19 A"   51 A'   52 A'   53 A'   54 A'   20 A"                 
  0.536   0.613   0.638   0.647   0.695   0.748   0.810   0.824
 55 A'   21 A"   56 A'   57 A'   58 A'   59 A'   60 A'   61 A'                 
  0.926   1.062   1.134   1.223   1.293   1.319   1.336   1.337
 62 A'   22 A"   23 A"   24 A"   63 A'   64 A'   25 A"   65 A'                 
  1.367   1.393   1.398   1.438   1.462   1.481   1.540   1.591
 26 A"   66 A'   67 A'   68 A'   27 A"   69 A'   70 A'   71 A'                 
  1.755   1.775   1.865   1.894   1.923   1.958   2.112   2.234
 72 A'   28 A"   73 A'   74 A'   75 A'   29 A"   76 A'   77 A'                 
  2.555   2.592   2.608   2.781   2.895   3.086   3.230   3.656
 78 A'   30 A"   79 A'   31 A"   80 A'   81 A'   82 A'   83 A'                 
  3.747   3.766   3.787   3.795   3.928   3.950   3.973   3.984
 32 A"   33 A"   84 A'   85 A'   34 A"   35 A"   86 A'   36 A"                 
  3.999   4.012   4.113   4.130   4.259   4.384   4.725   4.829
 87 A'   37 A"   88 A'   89 A'   90 A'   91 A'   92 A'   93 A'                 
  5.981   6.018   6.074   6.257   6.268   6.328   6.338   6.558
 38 A"   94 A'   95 A'   39 A"   40 A"   96 A'   97 A'   98 A'                 
  6.733  23.462  24.137  27.821  28.326  28.349  28.378  28.519
 99 A'  100 A'  101 A'  102 A'   41 A"  103 A'  104 A'   42 A"                 
 28.531  28.546  28.592  28.694  66.718  66.738 127.870 127.890
105 A'   43 A"  106 A'  107 A'  108 A'  109 A'   44 A"  110 A'                 
127.929 151.6211901.782
111 A'  112 A'  113 A'                                                         

 Beta MOs, Restricted
 -- Occupied --                  
******* -176.33 -165.73 -165.73 -165.73  -35.82  -31.32  -31.31
  1 A'    2 A'    3 A'    1 A"    4 A'    5 A'    6 A'    2 A"                 
-31.309 -24.726 -24.719 -22.966 -22.964 -22.964 -22.960 -22.960
  7 A'    8 A'    9 A'   10 A'    3 A"   11 A'   12 A'    4 A"                 
-10.314 -10.285  -6.371  -4.784  -4.769  -4.769  -2.050  -2.045
 13 A'   14 A'   15 A'   16 A'    5 A"   17 A'   18 A'   19 A'                 
 -2.045  -2.032  -2.031  -1.266  -1.259  -0.815  -0.700  -0.625
  6 A"    7 A"   20 A'   21 A'   22 A'   23 A'   24 A'   25 A'                 
 -0.576  -0.553  -0.511  -0.487  -0.483  -0.432  -0.385  -0.323
 26 A'   27 A'    8 A"   28 A'    9 A"   29 A'   30 A'   10 A"                 
 -0.293  -0.263
 31 A'   11 A"                                                                 
 -- Virtual --                   
 -0.059  -0.023   0.002   0.013   0.029   0.059   0.074   0.088
 32 A'   12 A"   33 A'   34 A'   35 A'   13 A"   36 A'   37 A'                 
  0.097   0.099   0.108   0.150   0.169   0.191   0.207   0.208
 38 A'   14 A"   39 A'   40 A'   41 A'   42 A'   43 A'   15 A"                 
  0.247   0.253   0.265   0.280   0.296   0.324   0.336   0.352
 44 A'   16 A"   45 A'   46 A'   17 A"   47 A'   48 A'   49 A'                 
  0.368   0.393   0.410   0.415   0.430   0.463   0.488   0.518
 50 A'   18 A"   19 A"   51 A'   52 A'   53 A'   54 A'   20 A"                 
  0.536   0.613   0.638   0.647   0.695   0.748   0.810   0.824
 55 A'   21 A"   56 A'   57 A'   58 A'   59 A'   60 A'   61 A'                 
  0.926   1.062   1.134   1.223   1.293   1.319   1.336   1.337
 62 A'   22 A"   23 A"   24 A"   63 A'   64 A'   25 A"   65 A'                 
  1.367   1.393   1.398   1.438   1.462   1.481   1.540   1.591
 26 A"   66 A'   67 A'   68 A'   27 A"   69 A'   70 A'   71 A'                 
  1.755   1.775   1.865   1.894   1.923   1.958   2.112   2.234
 72 A'   28 A"   73 A'   74 A'   75 A'   29 A"   76 A'   77 A'                 
  2.555   2.592   2.608   2.781   2.895   3.086   3.230   3.656
 78 A'   30 A"   79 A'   31 A"   80 A'   81 A'   82 A'   83 A'                 
  3.747   3.766   3.787   3.795   3.928   3.950   3.973   3.984
 32 A"   33 A"   84 A'   85 A'   34 A"   35 A"   86 A'   36 A"                 
  3.999   4.012   4.113   4.130   4.259   4.384   4.725   4.829
 87 A'   37 A"   88 A'   89 A'   90 A'   91 A'   92 A'   93 A'                 
  5.981   6.018   6.074   6.257   6.268   6.328   6.338   6.558
 38 A"   94 A'   95 A'   39 A"   40 A"   96 A'   97 A'   98 A'                 
  6.733  23.462  24.137  27.821  28.326  28.349  28.378  28.519
 99 A'  100 A'  101 A'  102 A'   41 A"  103 A'  104 A'   42 A"                 
 28.531  28.546  28.592  28.694  66.718  66.738 127.870 127.890
105 A'   43 A"  106 A'  107 A'  108 A'  109 A'   44 A"  110 A'                 
127.929 151.6211901.782
111 A'  112 A'  113 A'                                                         
 --------------------------------------------------------------

          Ground-State Mulliken Net Atomic Charges

     Atom                 Charge (a.u.)
  ----------------------------------------
      1 F                    -0.114590
      2 I                     0.131082
      3 H                     0.169176
      4 F                    -0.067752
      5 C                    -0.073680
      6 C                    -0.044235
  ----------------------------------------
  Sum of atomic charges =     0.000000

 -----------------------------------------------------------------
                    Cartesian Multipole Moments
 -----------------------------------------------------------------
    Charge (ESU x 10^10)
                 0.0000
    Dipole Moment (Debye)
         X       0.2895      Y      -0.2314      Z      -0.0000
       Tot       0.3707
    Quadrupole Moments (Debye-Ang)
        XX     -47.6769     XY      -5.9816     YY     -49.6601
        XZ      -0.0000     YZ      -0.0000     ZZ     -50.5699
    Octopole Moments (Debye-Ang^2)
       XXX     -36.4783    XXY     -19.0961    XYY     -13.2545
       YYY     -22.2779    XXZ      -0.0000    XYZ       0.0000
       YYZ      -0.0000    XZZ     -12.6876    YZZ     -10.0047
       ZZZ      -0.0000
    Hexadecapole Moments (Debye-Ang^3)
      XXXX    -502.5572   XXXY      23.5482   XXYY    -125.6024
      XYYY      49.2526   YYYY    -340.8741   XXXZ      -0.0000
      XXYZ      -0.0000   XYYZ       0.0000   YYYZ      -0.0000
      XXZZ     -97.1222   XYZZ      22.3149   YYZZ     -68.0469
      XZZZ       0.0000   YZZZ      -0.0000   ZZZZ     -60.9762
 -----------------------------------------------------------------
 Calculating analytic gradient of the SCF energy
 Gradient of SCF Energy
            1           2           3           4           5           6
    1   0.0000278   0.0012914  -0.0002939   0.0005560   0.0004808  -0.0020620
    2  -0.0003250  -0.0009352   0.0003122  -0.0006553   0.0000036   0.0015997
    3  -0.0000000   0.0000000  -0.0000000  -0.0000000  -0.0000000   0.0000000
 Max gradient component =       2.062E-03
 RMS gradient           =       7.679E-04
 Gradient time:  CPU 6.10 s  wall 1.62 s
 Geometry Optimization Parameters
   NAtoms,    NIC,     NZ,  NCons,   NDum,   NFix, NCnnct, MaxDiis
        6      32       0       0       0       0       0       0

 Cartesian Hessian Update
 Hessian Updated using BFGS Update


** GEOMETRY OPTIMIZATION IN DELOCALIZED INTERNAL COORDINATES **
   Searching for a Minimum

   Optimization Cycle:  14

                       Coordinates (Angstroms)
     ATOM                X               Y               Z
      1  F         2.6536455614    0.5803209408    0.0000000000
      2  I        -0.6365219470    0.8697316016    0.0000000000
      3  H         2.7008351433   -1.4634301003    0.0000000000
      4  F         0.1632390597   -1.9423332160    0.0000000000
      5  C         2.0362930394   -0.6102221319    0.0000000000
      6  C         0.7129571729   -0.7136790688    0.0000000000
   Point Group: cs    Number of degrees of freedom:     9


   Energy is  -7196.051714915

 Hessian Updated using BFGS Update

  9 Hessian modes will be used to form the next step
  Hessian Eigenvalues:
     0.048332    0.129812    0.208263    0.232805    0.354609    0.372937
     0.438937    0.524428    0.691178

 Minimum Search - Taking Simple RFO Step
 Searching for Lamda that Minimizes Along All modes
 Value Taken    Lamda =  -0.00001691
 Step Taken.  Stepsize is  0.010888

                             Maximum     Tolerance    Cnvgd?
         Gradient           0.001080      0.000300      NO
         Displacement       0.005930      0.001200      NO
         Energy change     -0.000033      0.000001      NO


 New Cartesian Coordinates Obtained by Inverse Iteration

 Displacement from previous Coordinates is:  0.015894
 ----------------------------------------------------------------
             Standard Nuclear Orientation (Angstroms)
    I     Atom           X                Y                Z
 ----------------------------------------------------------------
    1      F       2.6500217826     0.5813491311     0.0000000000
    2      I      -0.6346562302     0.8725614071     0.0000000000
    3      H       2.7052888265    -1.4620600111     0.0000000000
    4      F       0.1600742453    -1.9426661563     0.0000000000
    5      C       2.0363875826    -0.6119293001     0.0000000000
    6      C       0.7133318227    -0.7168670452     0.0000000000
 ----------------------------------------------------------------
 Molecular Point Group                 Cs    NOp =  2
 Largest Abelian Subgroup              Cs    NOp =  2
 Nuclear Repulsion Energy =   407.7935439003 hartrees
 There are       42 alpha and       42 beta electrons
 Applying Cartesian multipole field
    Component          Value
    ---------          -----
     (2,0,0)        1.00000E-11
     (0,2,0)        2.00000E-11
     (0,0,2)       -3.00000E-11
 Nucleus-field energy     =     0.0000000103 hartrees
 Requested basis set is 6-311++G(d,p)
 There are 53 shells and 157 basis functions
 A cutoff of  1.0D-11 yielded   1213 shell pairs
 There are     10971 function pairs (     12244 Cartesian)
 Smallest overlap matrix eigenvalue = 9.92E-05
 Guess MOs from SCF MO coefficient file

 -----------------------------------------------------------------------
  General SCF calculation program by
  Eric Jon Sundstrom, Paul Horn, Yuezhi Mao, Dmitri Zuev, Alec White,
  David Stuck, Shaama M.S., Shane Yost, Joonho Lee, David Small,
  Daniel Levine, Susi Lehtola, Hugh Burton, Evgeny Epifanovsky
 -----------------------------------------------------------------------
 Exchange:     0.2000 Hartree-Fock + 0.0800 Slater + 0.7200 B88
 Correlation:  0.1900 VWN1RPA + 0.8100 LYP
 Using SG-1 standard quadrature grid
 using 4 threads for integral computing
 -------------------------------------------------------
 OpenMP Integral computing Module                
 Release: version 2.0, May 2017, Q-Chem Inc. Pleasanton 
 -------------------------------------------------------
 -------------------------------------------------------
 OpenMP BLAS3 based DFT computing Module                
 Release: version 1.0, May 2013, Q-Chem Inc. Pittsburgh 
 -------------------------------------------------------
 A restricted SCF calculation will be
 performed using DIIS
 SCF converges when DIIS error is below 1.0e-08
 ---------------------------------------
  Cycle       Energy         DIIS error
 ---------------------------------------
    1   -7196.0517088957      6.39e-05  
    2   -7196.0517250902      1.96e-05  
    3   -7196.0517230879      3.24e-05  
    4   -7196.0517262294      3.55e-06  
    5   -7196.0517262486      1.94e-06  
    6   -7196.0517262565      3.14e-07  
    7   -7196.0517262567      9.85e-08  
    8   -7196.0517262567      3.96e-08  
    9   -7196.0517262568      4.47e-09  Convergence criterion met
 ---------------------------------------
 SCF time:   CPU 15.21s  wall 4.00s 
 SCF   energy in the final basis set =    -7196.0517262568
 Total energy in the final basis set =    -7196.0517262568

 --------------------------------------------------------------
             Orbital Energies (a.u.) and Symmetries
 --------------------------------------------------------------

 Alpha MOs, Restricted
 -- Occupied --                  
******* -176.33 -165.73 -165.73 -165.73  -35.82  -31.32  -31.31
  1 A'    2 A'    3 A'    1 A"    4 A'    5 A'    6 A'    2 A"                 
-31.309 -24.727 -24.719 -22.966 -22.964 -22.964 -22.960 -22.960
  7 A'    8 A'    9 A'   10 A'    3 A"   11 A'   12 A'    4 A"                 
-10.315 -10.285  -6.371  -4.784  -4.768  -4.768  -2.050  -2.045
 13 A'   14 A'   15 A'   16 A'    5 A"   17 A'   18 A'   19 A'                 
 -2.045  -2.031  -2.031  -1.267  -1.258  -0.815  -0.700  -0.626
  6 A"    7 A"   20 A'   21 A'   22 A'   23 A'   24 A'   25 A'                 
 -0.576  -0.553  -0.512  -0.487  -0.483  -0.432  -0.385  -0.323
 26 A'   27 A'    8 A"   28 A'    9 A"   29 A'   30 A'   10 A"                 
 -0.293  -0.264
 31 A'   11 A"                                                                 
 -- Virtual --                   
 -0.059  -0.023   0.002   0.013   0.029   0.059   0.074   0.088
 32 A'   12 A"   33 A'   34 A'   35 A'   13 A"   36 A'   37 A'                 
  0.097   0.099   0.109   0.149   0.170   0.191   0.207   0.208
 38 A'   14 A"   39 A'   40 A'   41 A'   42 A'   43 A'   15 A"                 
  0.247   0.253   0.265   0.280   0.296   0.324   0.336   0.352
 44 A'   16 A"   45 A'   46 A'   17 A"   47 A'   48 A'   49 A'                 
  0.368   0.393   0.410   0.415   0.430   0.463   0.488   0.518
 50 A'   18 A"   19 A"   51 A'   52 A'   53 A'   54 A'   20 A"                 
  0.536   0.613   0.638   0.647   0.694   0.748   0.811   0.824
 55 A'   21 A"   56 A'   57 A'   58 A'   59 A'   60 A'   61 A'                 
  0.926   1.062   1.133   1.223   1.292   1.318   1.336   1.337
 62 A'   22 A"   23 A"   24 A"   63 A'   64 A'   25 A"   65 A'                 
  1.367   1.393   1.398   1.437   1.462   1.480   1.541   1.590
 26 A"   66 A'   67 A'   68 A'   27 A"   69 A'   70 A'   71 A'                 
  1.756   1.774   1.866   1.895   1.923   1.959   2.111   2.233
 72 A'   28 A"   73 A'   74 A'   75 A'   29 A"   76 A'   77 A'                 
  2.556   2.592   2.608   2.781   2.894   3.085   3.230   3.656
 78 A'   30 A"   79 A'   31 A"   80 A'   81 A'   82 A'   83 A'                 
  3.747   3.766   3.787   3.795   3.928   3.950   3.973   3.984
 32 A"   33 A"   84 A'   85 A'   34 A"   35 A"   86 A'   36 A"                 
  3.999   4.012   4.113   4.130   4.258   4.382   4.725   4.829
 87 A'   37 A"   88 A'   89 A'   90 A'   91 A'   92 A'   93 A'                 
  5.981   6.018   6.073   6.257   6.268   6.328   6.338   6.558
 38 A"   94 A'   95 A'   39 A"   40 A"   96 A'   97 A'   98 A'                 
  6.732  23.462  24.137  27.820  28.326  28.349  28.378  28.519
 99 A'  100 A'  101 A'  102 A'   41 A"  103 A'  104 A'   42 A"                 
 28.531  28.546  28.592  28.694  66.718  66.738 127.870 127.890
105 A'   43 A"  106 A'  107 A'  108 A'  109 A'   44 A"  110 A'                 
127.929 151.6201901.782
111 A'  112 A'  113 A'                                                         

 Beta MOs, Restricted
 -- Occupied --                  
******* -176.33 -165.73 -165.73 -165.73  -35.82  -31.32  -31.31
  1 A'    2 A'    3 A'    1 A"    4 A'    5 A'    6 A'    2 A"                 
-31.309 -24.727 -24.719 -22.966 -22.964 -22.964 -22.960 -22.960
  7 A'    8 A'    9 A'   10 A'    3 A"   11 A'   12 A'    4 A"                 
-10.315 -10.285  -6.371  -4.784  -4.768  -4.768  -2.050  -2.045
 13 A'   14 A'   15 A'   16 A'    5 A"   17 A'   18 A'   19 A'                 
 -2.045  -2.031  -2.031  -1.267  -1.258  -0.815  -0.700  -0.626
  6 A"    7 A"   20 A'   21 A'   22 A'   23 A'   24 A'   25 A'                 
 -0.576  -0.553  -0.512  -0.487  -0.483  -0.432  -0.385  -0.323
 26 A'   27 A'    8 A"   28 A'    9 A"   29 A'   30 A'   10 A"                 
 -0.293  -0.264
 31 A'   11 A"                                                                 
 -- Virtual --                   
 -0.059  -0.023   0.002   0.013   0.029   0.059   0.074   0.088
 32 A'   12 A"   33 A'   34 A'   35 A'   13 A"   36 A'   37 A'                 
  0.097   0.099   0.109   0.149   0.170   0.191   0.207   0.208
 38 A'   14 A"   39 A'   40 A'   41 A'   42 A'   43 A'   15 A"                 
  0.247   0.253   0.265   0.280   0.296   0.324   0.336   0.352
 44 A'   16 A"   45 A'   46 A'   17 A"   47 A'   48 A'   49 A'                 
  0.368   0.393   0.410   0.415   0.430   0.463   0.488   0.518
 50 A'   18 A"   19 A"   51 A'   52 A'   53 A'   54 A'   20 A"                 
  0.536   0.613   0.638   0.647   0.694   0.748   0.811   0.824
 55 A'   21 A"   56 A'   57 A'   58 A'   59 A'   60 A'   61 A'                 
  0.926   1.062   1.133   1.223   1.292   1.318   1.336   1.337
 62 A'   22 A"   23 A"   24 A"   63 A'   64 A'   25 A"   65 A'                 
  1.367   1.393   1.398   1.437   1.462   1.480   1.541   1.590
 26 A"   66 A'   67 A'   68 A'   27 A"   69 A'   70 A'   71 A'                 
  1.756   1.774   1.866   1.895   1.923   1.959   2.111   2.233
 72 A'   28 A"   73 A'   74 A'   75 A'   29 A"   76 A'   77 A'                 
  2.556   2.592   2.608   2.781   2.894   3.085   3.230   3.656
 78 A'   30 A"   79 A'   31 A"   80 A'   81 A'   82 A'   83 A'                 
  3.747   3.766   3.787   3.795   3.928   3.950   3.973   3.984
 32 A"   33 A"   84 A'   85 A'   34 A"   35 A"   86 A'   36 A"                 
  3.999   4.012   4.113   4.130   4.258   4.382   4.725   4.829
 87 A'   37 A"   88 A'   89 A'   90 A'   91 A'   92 A'   93 A'                 
  5.981   6.018   6.073   6.257   6.268   6.328   6.338   6.558
 38 A"   94 A'   95 A'   39 A"   40 A"   96 A'   97 A'   98 A'                 
  6.732  23.462  24.137  27.820  28.326  28.349  28.378  28.519
 99 A'  100 A'  101 A'  102 A'   41 A"  103 A'  104 A'   42 A"                 
 28.531  28.546  28.592  28.694  66.718  66.738 127.870 127.890
105 A'   43 A"  106 A'  107 A'  108 A'  109 A'   44 A"  110 A'                 
127.929 151.6201901.782
111 A'  112 A'  113 A'                                                         
 --------------------------------------------------------------

          Ground-State Mulliken Net Atomic Charges

     Atom                 Charge (a.u.)
  ----------------------------------------
      1 F                    -0.114699
      2 I                     0.130025
      3 H                     0.169278
      4 F                    -0.066869
      5 C                    -0.073335
      6 C                    -0.044400
  ----------------------------------------
  Sum of atomic charges =     0.000000

 -----------------------------------------------------------------
                    Cartesian Multipole Moments
 -----------------------------------------------------------------
    Charge (ESU x 10^10)
                 0.0000
    Dipole Moment (Debye)
         X       0.2998      Y      -0.2494      Z      -0.0000
       Tot       0.3900
    Quadrupole Moments (Debye-Ang)
        XX     -47.6676     XY      -5.9993     YY     -49.6342
        XZ       0.0000     YZ       0.0000     ZZ     -50.5785
    Octopole Moments (Debye-Ang^2)
       XXX     -36.4100    XXY     -19.2116    XYY     -13.2728
       YYY     -22.4844    XXZ      -0.0000    XYZ      -0.0000
       YYZ       0.0000    XZZ     -12.7163    YZZ     -10.0741
       ZZZ      -0.0000
    Hexadecapole Moments (Debye-Ang^3)
      XXXX    -501.3510   XXXY      23.4690   XXYY    -125.6156
      XYYY      49.2033   YYYY    -341.7811   XXXZ       0.0000
      XXYZ       0.0000   XYYZ       0.0000   YYYZ       0.0000
      XXZZ     -97.0063   XYZZ      22.3242   YYZZ     -68.2311
      XZZZ       0.0000   YZZZ      -0.0000   ZZZZ     -61.0060
 -----------------------------------------------------------------
 Calculating analytic gradient of the SCF energy
 Gradient of SCF Energy
            1           2           3           4           5           6
    1   0.0001014   0.0007791   0.0000115   0.0004302   0.0000340  -0.0013562
    2   0.0000436  -0.0004491   0.0002809  -0.0002566  -0.0002730   0.0006542
    3   0.0000000  -0.0000000   0.0000000  -0.0000000  -0.0000000   0.0000000
 Max gradient component =       1.356E-03
 RMS gradient           =       4.406E-04
 Gradient time:  CPU 6.11 s  wall 1.63 s
 Geometry Optimization Parameters
   NAtoms,    NIC,     NZ,  NCons,   NDum,   NFix, NCnnct, MaxDiis
        6      32       0       0       0       0       0       0

 Cartesian Hessian Update
 Hessian Updated using BFGS Update


** GEOMETRY OPTIMIZATION IN DELOCALIZED INTERNAL COORDINATES **
   Searching for a Minimum

   Optimization Cycle:  15

                       Coordinates (Angstroms)
     ATOM                X               Y               Z
      1  F         2.6500217826    0.5813491311    0.0000000000
      2  I        -0.6346562302    0.8725614071    0.0000000000
      3  H         2.7052888265   -1.4620600111    0.0000000000
      4  F         0.1600742453   -1.9426661563    0.0000000000
      5  C         2.0363875826   -0.6119293001    0.0000000000
      6  C         0.7133318227   -0.7168670452    0.0000000000
   Point Group: cs    Number of degrees of freedom:     9


   Energy is  -7196.051726257

 Hessian Updated using BFGS Update

  9 Hessian modes will be used to form the next step
  Hessian Eigenvalues:
     0.053839    0.114442    0.181245    0.230898    0.342906    0.359105
     0.422211    0.451892    0.691390

 Minimum Search - Taking Simple RFO Step
 Searching for Lamda that Minimizes Along All modes
 Value Taken    Lamda =  -0.00000670
 Step Taken.  Stepsize is  0.006157

                             Maximum     Tolerance    Cnvgd?
         Gradient           0.000709      0.000300      NO
         Displacement       0.003114      0.001200      NO
         Energy change     -0.000011      0.000001      NO


 New Cartesian Coordinates Obtained by Inverse Iteration

 Displacement from previous Coordinates is:  0.005911
 ----------------------------------------------------------------
             Standard Nuclear Orientation (Angstroms)
    I     Atom           X                Y                Z
 ----------------------------------------------------------------
    1      F       2.6492755223     0.5817193409     0.0000000000
    2      I      -0.6354279611     0.8729698599     0.0000000000
    3      H       2.7068197531    -1.4621782414     0.0000000000
    4      F       0.1584089881    -1.9418651423     0.0000000000
    5      C       2.0370587673    -0.6124676457     0.0000000000
    6      C       0.7143129599    -0.7177901459     0.0000000000
 ----------------------------------------------------------------
 Molecular Point Group                 Cs    NOp =  2
 Largest Abelian Subgroup              Cs    NOp =  2
 Nuclear Repulsion Energy =   407.6943755604 hartrees
 There are       42 alpha and       42 beta electrons
 Applying Cartesian multipole field
    Component          Value
    ---------          -----
     (2,0,0)        1.00000E-11
     (0,2,0)        2.00000E-11
     (0,0,2)       -3.00000E-11
 Nucleus-field energy     =     0.0000000103 hartrees
 Requested basis set is 6-311++G(d,p)
 There are 53 shells and 157 basis functions
 A cutoff of  1.0D-11 yielded   1213 shell pairs
 There are     10971 function pairs (     12244 Cartesian)
 Smallest overlap matrix eigenvalue = 9.91E-05
 Guess MOs from SCF MO coefficient file

 -----------------------------------------------------------------------
  General SCF calculation program by
  Eric Jon Sundstrom, Paul Horn, Yuezhi Mao, Dmitri Zuev, Alec White,
  David Stuck, Shaama M.S., Shane Yost, Joonho Lee, David Small,
  Daniel Levine, Susi Lehtola, Hugh Burton, Evgeny Epifanovsky
 -----------------------------------------------------------------------
 Exchange:     0.2000 Hartree-Fock + 0.0800 Slater + 0.7200 B88
 Correlation:  0.1900 VWN1RPA + 0.8100 LYP
 Using SG-1 standard quadrature grid
 using 4 threads for integral computing
 -------------------------------------------------------
 OpenMP Integral computing Module                
 Release: version 2.0, May 2017, Q-Chem Inc. Pleasanton 
 -------------------------------------------------------
 -------------------------------------------------------
 OpenMP BLAS3 based DFT computing Module                
 Release: version 1.0, May 2013, Q-Chem Inc. Pittsburgh 
 -------------------------------------------------------
 A restricted SCF calculation will be
 performed using DIIS
 SCF converges when DIIS error is below 1.0e-08
 ---------------------------------------
  Cycle       Energy         DIIS error
 ---------------------------------------
    1   -7196.0517263104      3.14e-05  
    2   -7196.0517302968      1.04e-05  
    3   -7196.0517296997      1.73e-05  
    4   -7196.0517306270      1.63e-06  
    5   -7196.0517306310      1.03e-06  
    6   -7196.0517306332      1.36e-07  
    7   -7196.0517306334      6.25e-08  
    8   -7196.0517306332      1.76e-08  
    9   -7196.0517306333      2.58e-09  Convergence criterion met
 ---------------------------------------
 SCF time:   CPU 15.20s  wall 4.00s 
 SCF   energy in the final basis set =    -7196.0517306333
 Total energy in the final basis set =    -7196.0517306333

 --------------------------------------------------------------
             Orbital Energies (a.u.) and Symmetries
 --------------------------------------------------------------

 Alpha MOs, Restricted
 -- Occupied --                  
******* -176.33 -165.73 -165.73 -165.73  -35.82  -31.31  -31.31
  1 A'    2 A'    3 A'    1 A"    4 A'    5 A'    6 A'    2 A"                 
-31.309 -24.727 -24.719 -22.965 -22.964 -22.964 -22.959 -22.959
  7 A'    8 A'    9 A'   10 A'    3 A"   11 A'   12 A'    4 A"                 
-10.315 -10.285  -6.371  -4.784  -4.768  -4.768  -2.050  -2.045
 13 A'   14 A'   15 A'   16 A'    5 A"   17 A'   18 A'   19 A'                 
 -2.045  -2.031  -2.031  -1.267  -1.258  -0.815  -0.699  -0.626
  6 A"    7 A"   20 A'   21 A'   22 A'   23 A'   24 A'   25 A'                 
 -0.577  -0.553  -0.512  -0.487  -0.483  -0.432  -0.385  -0.323
 26 A'   27 A'    8 A"   28 A'    9 A"   29 A'   30 A'   10 A"                 
 -0.293  -0.264
 31 A'   11 A"                                                                 
 -- Virtual --                   
 -0.060  -0.023   0.002   0.013   0.029   0.059   0.074   0.088
 32 A'   12 A"   33 A'   34 A'   35 A'   13 A"   36 A'   37 A'                 
  0.097   0.099   0.109   0.149   0.169   0.191   0.207   0.208
 38 A'   14 A"   39 A'   40 A'   41 A'   42 A'   43 A'   15 A"                 
  0.247   0.253   0.265   0.280   0.296   0.324   0.336   0.352
 44 A'   16 A"   45 A'   46 A'   17 A"   47 A'   48 A'   49 A'                 
  0.368   0.393   0.410   0.415   0.429   0.463   0.488   0.518
 50 A'   18 A"   19 A"   51 A'   52 A'   53 A'   54 A'   20 A"                 
  0.536   0.613   0.638   0.646   0.694   0.748   0.811   0.824
 55 A'   21 A"   56 A'   57 A'   58 A'   59 A'   60 A'   61 A'                 
  0.926   1.062   1.133   1.223   1.292   1.318   1.336   1.337
 62 A'   22 A"   23 A"   24 A"   63 A'   64 A'   25 A"   65 A'                 
  1.367   1.393   1.398   1.437   1.462   1.480   1.541   1.590
 26 A"   66 A'   67 A'   68 A'   27 A"   69 A'   70 A'   71 A'                 
  1.755   1.774   1.866   1.895   1.923   1.959   2.111   2.233
 72 A'   28 A"   73 A'   74 A'   75 A'   29 A"   76 A'   77 A'                 
  2.556   2.592   2.608   2.781   2.894   3.085   3.231   3.656
 78 A'   30 A"   79 A'   31 A"   80 A'   81 A'   82 A'   83 A'                 
  3.747   3.766   3.787   3.795   3.928   3.950   3.974   3.984
 32 A"   33 A"   84 A'   85 A'   34 A"   35 A"   86 A'   36 A"                 
  3.998   4.012   4.112   4.129   4.258   4.382   4.725   4.829
 87 A'   37 A"   88 A'   89 A'   90 A'   91 A'   92 A'   93 A'                 
  5.981   6.018   6.073   6.256   6.267   6.328   6.338   6.559
 38 A"   94 A'   95 A'   39 A"   40 A"   96 A'   97 A'   98 A'                 
  6.732  23.462  24.138  27.820  28.326  28.349  28.378  28.519
 99 A'  100 A'  101 A'  102 A'   41 A"  103 A'  104 A'   42 A"                 
 28.531  28.546  28.592  28.694  66.718  66.738 127.870 127.890
105 A'   43 A"  106 A'  107 A'  108 A'  109 A'   44 A"  110 A'                 
127.928 151.6201901.781
111 A'  112 A'  113 A'                                                         

 Beta MOs, Restricted
 -- Occupied --                  
******* -176.33 -165.73 -165.73 -165.73  -35.82  -31.31  -31.31
  1 A'    2 A'    3 A'    1 A"    4 A'    5 A'    6 A'    2 A"                 
-31.309 -24.727 -24.719 -22.965 -22.964 -22.964 -22.959 -22.959
  7 A'    8 A'    9 A'   10 A'    3 A"   11 A'   12 A'    4 A"                 
-10.315 -10.285  -6.371  -4.784  -4.768  -4.768  -2.050  -2.045
 13 A'   14 A'   15 A'   16 A'    5 A"   17 A'   18 A'   19 A'                 
 -2.045  -2.031  -2.031  -1.267  -1.258  -0.815  -0.699  -0.626
  6 A"    7 A"   20 A'   21 A'   22 A'   23 A'   24 A'   25 A'                 
 -0.577  -0.553  -0.512  -0.487  -0.483  -0.432  -0.385  -0.323
 26 A'   27 A'    8 A"   28 A'    9 A"   29 A'   30 A'   10 A"                 
 -0.293  -0.264
 31 A'   11 A"                                                                 
 -- Virtual --                   
 -0.060  -0.023   0.002   0.013   0.029   0.059   0.074   0.088
 32 A'   12 A"   33 A'   34 A'   35 A'   13 A"   36 A'   37 A'                 
  0.097   0.099   0.109   0.149   0.169   0.191   0.207   0.208
 38 A'   14 A"   39 A'   40 A'   41 A'   42 A'   43 A'   15 A"                 
  0.247   0.253   0.265   0.280   0.296   0.324   0.336   0.352
 44 A'   16 A"   45 A'   46 A'   17 A"   47 A'   48 A'   49 A'                 
  0.368   0.393   0.410   0.415   0.429   0.463   0.488   0.518
 50 A'   18 A"   19 A"   51 A'   52 A'   53 A'   54 A'   20 A"                 
  0.536   0.613   0.638   0.646   0.694   0.748   0.811   0.824
 55 A'   21 A"   56 A'   57 A'   58 A'   59 A'   60 A'   61 A'                 
  0.926   1.062   1.133   1.223   1.292   1.318   1.336   1.337
 62 A'   22 A"   23 A"   24 A"   63 A'   64 A'   25 A"   65 A'                 
  1.367   1.393   1.398   1.437   1.462   1.480   1.541   1.590
 26 A"   66 A'   67 A'   68 A'   27 A"   69 A'   70 A'   71 A'                 
  1.755   1.774   1.866   1.895   1.923   1.959   2.111   2.233
 72 A'   28 A"   73 A'   74 A'   75 A'   29 A"   76 A'   77 A'                 
  2.556   2.592   2.608   2.781   2.894   3.085   3.231   3.656
 78 A'   30 A"   79 A'   31 A"   80 A'   81 A'   82 A'   83 A'                 
  3.747   3.766   3.787   3.795   3.928   3.950   3.974   3.984
 32 A"   33 A"   84 A'   85 A'   34 A"   35 A"   86 A'   36 A"                 
  3.998   4.012   4.112   4.129   4.258   4.382   4.725   4.829
 87 A'   37 A"   88 A'   89 A'   90 A'   91 A'   92 A'   93 A'                 
  5.981   6.018   6.073   6.256   6.267   6.328   6.338   6.559
 38 A"   94 A'   95 A'   39 A"   40 A"   96 A'   97 A'   98 A'                 
  6.732  23.462  24.138  27.820  28.326  28.349  28.378  28.519
 99 A'  100 A'  101 A'  102 A'   41 A"  103 A'  104 A'   42 A"                 
 28.531  28.546  28.592  28.694  66.718  66.738 127.870 127.890
105 A'   43 A"  106 A'  107 A'  108 A'  109 A'   44 A"  110 A'                 
127.928 151.6201901.781
111 A'  112 A'  113 A'                                                         
 --------------------------------------------------------------

          Ground-State Mulliken Net Atomic Charges

     Atom                 Charge (a.u.)
  ----------------------------------------
      1 F                    -0.114786
      2 I                     0.129285
      3 H                     0.169293
      4 F                    -0.066361
      5 C                    -0.072965
      6 C                    -0.044466
  ----------------------------------------
  Sum of atomic charges =     0.000000

 -----------------------------------------------------------------
                    Cartesian Multipole Moments
 -----------------------------------------------------------------
    Charge (ESU x 10^10)
                 0.0000
    Dipole Moment (Debye)
         X       0.3057      Y      -0.2596      Z       0.0000
       Tot       0.4011
    Quadrupole Moments (Debye-Ang)
        XX     -47.6552     XY      -6.0099     YY     -49.6267
        XZ       0.0000     YZ      -0.0000     ZZ     -50.5830
    Octopole Moments (Debye-Ang^2)
       XXX     -36.2953    XXY     -19.2368    XYY     -13.2360
       YYY     -22.5653    XXZ       0.0000    XYZ      -0.0000
       YYZ       0.0000    XZZ     -12.6919    YZZ     -10.0892
       ZZZ       0.0000
    Hexadecapole Moments (Debye-Ang^3)
      XXXX    -501.3806   XXXY      23.4709   XXYY    -125.6286
      XYYY      49.2481   YYYY    -341.8574   XXXZ       0.0000
      XXYZ      -0.0000   XYYZ       0.0000   YYYZ      -0.0000
      XXZZ     -97.0484   XYZZ      22.3497   YYZZ     -68.2525
      XZZZ       0.0000   YZZZ      -0.0000   ZZZZ     -61.0223
 -----------------------------------------------------------------
 Calculating analytic gradient of the SCF energy
 Gradient of SCF Energy
            1           2           3           4           5           6
    1   0.0000591   0.0003268   0.0000862   0.0002038  -0.0002143  -0.0004617
    2   0.0001775  -0.0001845   0.0001595   0.0000011  -0.0002694   0.0001158
    3  -0.0000000   0.0000000   0.0000000   0.0000000  -0.0000000  -0.0000000
 Max gradient component =       4.617E-04
 RMS gradient           =       1.819E-04
 Gradient time:  CPU 6.09 s  wall 1.62 s
 Geometry Optimization Parameters
   NAtoms,    NIC,     NZ,  NCons,   NDum,   NFix, NCnnct, MaxDiis
        6      32       0       0       0       0       0       0

 Cartesian Hessian Update
 Hessian Updated using BFGS Update


** GEOMETRY OPTIMIZATION IN DELOCALIZED INTERNAL COORDINATES **
   Searching for a Minimum

   Optimization Cycle:  16

                       Coordinates (Angstroms)
     ATOM                X               Y               Z
      1  F         2.6492755223    0.5817193409    0.0000000000
      2  I        -0.6354279611    0.8729698599    0.0000000000
      3  H         2.7068197531   -1.4621782414    0.0000000000
      4  F         0.1584089881   -1.9418651423    0.0000000000
      5  C         2.0370587673   -0.6124676457    0.0000000000
      6  C         0.7143129599   -0.7177901459    0.0000000000
   Point Group: cs    Number of degrees of freedom:     9


   Energy is  -7196.051730633

 Hessian Updated using BFGS Update

  9 Hessian modes will be used to form the next step
  Hessian Eigenvalues:
     0.053259    0.116914    0.158197    0.228690    0.295035    0.356974
     0.394434    0.445011    0.696864

 Minimum Search - Taking Simple RFO Step
 Searching for Lamda that Minimizes Along All modes
 Value Taken    Lamda =  -0.00000197
 Step Taken.  Stepsize is  0.003834

                             Maximum     Tolerance    Cnvgd?
         Gradient           0.000391      0.000300      NO
         Displacement       0.002876      0.001200      NO
         Energy change     -0.000004      0.000001      NO


 New Cartesian Coordinates Obtained by Inverse Iteration

 Displacement from previous Coordinates is:  0.004764
 ----------------------------------------------------------------
             Standard Nuclear Orientation (Angstroms)
    I     Atom           X                Y                Z
 ----------------------------------------------------------------
    1      F       2.6501906903     0.5815582962     0.0000000000
    2      I      -0.6371344293     0.8723781685     0.0000000000
    3      H       2.7065351484    -1.4628398508     0.0000000000
    4      F       0.1582015219    -1.9410683894     0.0000000000
    5      C       2.0376783395    -0.6122560271     0.0000000000
    6      C       0.7149767589    -0.7173841718     0.0000000000
 ----------------------------------------------------------------
 Molecular Point Group                 Cs    NOp =  2
 Largest Abelian Subgroup              Cs    NOp =  2
 Nuclear Repulsion Energy =   407.6023830541 hartrees
 There are       42 alpha and       42 beta electrons
 Applying Cartesian multipole field
    Component          Value
    ---------          -----
     (2,0,0)        1.00000E-11
     (0,2,0)        2.00000E-11
     (0,0,2)       -3.00000E-11
 Nucleus-field energy     =     0.0000000103 hartrees
 Requested basis set is 6-311++G(d,p)
 There are 53 shells and 157 basis functions
 A cutoff of  1.0D-11 yielded   1213 shell pairs
 There are     10971 function pairs (     12244 Cartesian)
 Smallest overlap matrix eigenvalue = 9.89E-05
 Guess MOs from SCF MO coefficient file

 -----------------------------------------------------------------------
  General SCF calculation program by
  Eric Jon Sundstrom, Paul Horn, Yuezhi Mao, Dmitri Zuev, Alec White,
  David Stuck, Shaama M.S., Shane Yost, Joonho Lee, David Small,
  Daniel Levine, Susi Lehtola, Hugh Burton, Evgeny Epifanovsky
 -----------------------------------------------------------------------
 Exchange:     0.2000 Hartree-Fock + 0.0800 Slater + 0.7200 B88
 Correlation:  0.1900 VWN1RPA + 0.8100 LYP
 Using SG-1 standard quadrature grid
 using 4 threads for integral computing
 -------------------------------------------------------
 OpenMP Integral computing Module                
 Release: version 2.0, May 2017, Q-Chem Inc. Pleasanton 
 -------------------------------------------------------
 -------------------------------------------------------
 OpenMP BLAS3 based DFT computing Module                
 Release: version 1.0, May 2013, Q-Chem Inc. Pittsburgh 
 -------------------------------------------------------
 A restricted SCF calculation will be
 performed using DIIS
 SCF converges when DIIS error is below 1.0e-08
 ---------------------------------------
  Cycle       Energy         DIIS error
 ---------------------------------------
    1   -7196.0517309105      1.43e-05  
    2   -7196.0517317799      4.58e-06  
    3   -7196.0517317284      6.13e-06  
    4   -7196.0517318396      1.36e-06  
    5   -7196.0517318450      3.79e-07  
    6   -7196.0517318453      1.08e-07  
    7   -7196.0517318455      2.60e-08  
    8   -7196.0517318456      1.44e-08  
    9   -7196.0517318454      1.33e-09  Convergence criterion met
 ---------------------------------------
 SCF time:   CPU 15.22s  wall 4.00s 
 SCF   energy in the final basis set =    -7196.0517318454
 Total energy in the final basis set =    -7196.0517318454

 --------------------------------------------------------------
             Orbital Energies (a.u.) and Symmetries
 --------------------------------------------------------------

 Alpha MOs, Restricted
 -- Occupied --                  
******* -176.33 -165.73 -165.73 -165.73  -35.82  -31.31  -31.31
  1 A'    2 A'    3 A'    1 A"    4 A'    5 A'    6 A'    2 A"                 
-31.309 -24.727 -24.719 -22.965 -22.964 -22.964 -22.959 -22.959
  7 A'    8 A'    9 A'   10 A'    3 A"   11 A'   12 A'    4 A"                 
-10.315 -10.285  -6.371  -4.784  -4.768  -4.768  -2.050  -2.045
 13 A'   14 A'   15 A'   16 A'    5 A"   17 A'   18 A'   19 A'                 
 -2.045  -2.031  -2.031  -1.267  -1.258  -0.815  -0.699  -0.626
  6 A"    7 A"   20 A'   21 A'   22 A'   23 A'   24 A'   25 A'                 
 -0.577  -0.554  -0.512  -0.487  -0.483  -0.432  -0.385  -0.323
 26 A'   27 A'    8 A"   28 A'    9 A"   29 A'   30 A'   10 A"                 
 -0.293  -0.264
 31 A'   11 A"                                                                 
 -- Virtual --                   
 -0.060  -0.023   0.002   0.013   0.029   0.059   0.074   0.088
 32 A'   12 A"   33 A'   34 A'   35 A'   13 A"   36 A'   37 A'                 
  0.097   0.099   0.109   0.149   0.169   0.191   0.207   0.208
 38 A'   14 A"   39 A'   40 A'   41 A'   42 A'   43 A'   15 A"                 
  0.247   0.253   0.265   0.280   0.296   0.324   0.336   0.352
 44 A'   16 A"   45 A'   46 A'   17 A"   47 A'   48 A'   49 A'                 
  0.368   0.393   0.410   0.415   0.429   0.463   0.488   0.518
 50 A'   18 A"   19 A"   51 A'   52 A'   53 A'   54 A'   20 A"                 
  0.536   0.613   0.637   0.646   0.694   0.748   0.811   0.824
 55 A'   21 A"   56 A'   57 A'   58 A'   59 A'   60 A'   61 A'                 
  0.926   1.062   1.133   1.223   1.292   1.318   1.336   1.337
 62 A'   22 A"   23 A"   24 A"   63 A'   64 A'   25 A"   65 A'                 
  1.367   1.393   1.398   1.437   1.462   1.480   1.541   1.590
 26 A"   66 A'   67 A'   68 A'   27 A"   69 A'   70 A'   71 A'                 
  1.755   1.774   1.866   1.895   1.923   1.959   2.111   2.233
 72 A'   28 A"   73 A'   74 A'   75 A'   29 A"   76 A'   77 A'                 
  2.556   2.592   2.608   2.781   2.893   3.085   3.231   3.656
 78 A'   30 A"   79 A'   31 A"   80 A'   81 A'   82 A'   83 A'                 
  3.747   3.766   3.787   3.795   3.928   3.950   3.974   3.984
 32 A"   33 A"   84 A'   85 A'   34 A"   35 A"   86 A'   36 A"                 
  3.998   4.012   4.112   4.129   4.258   4.381   4.725   4.829
 87 A'   37 A"   88 A'   89 A'   90 A'   91 A'   92 A'   93 A'                 
  5.981   6.018   6.073   6.256   6.267   6.328   6.338   6.559
 38 A"   94 A'   95 A'   39 A"   40 A"   96 A'   97 A'   98 A'                 
  6.732  23.461  24.138  27.820  28.326  28.349  28.378  28.519
 99 A'  100 A'  101 A'  102 A'   41 A"  103 A'  104 A'   42 A"                 
 28.531  28.546  28.592  28.694  66.718  66.738 127.870 127.890
105 A'   43 A"  106 A'  107 A'  108 A'  109 A'   44 A"  110 A'                 
127.928 151.6201901.781
111 A'  112 A'  113 A'                                                         

 Beta MOs, Restricted
 -- Occupied --                  
******* -176.33 -165.73 -165.73 -165.73  -35.82  -31.31  -31.31
  1 A'    2 A'    3 A'    1 A"    4 A'    5 A'    6 A'    2 A"                 
-31.309 -24.727 -24.719 -22.965 -22.964 -22.964 -22.959 -22.959
  7 A'    8 A'    9 A'   10 A'    3 A"   11 A'   12 A'    4 A"                 
-10.315 -10.285  -6.371  -4.784  -4.768  -4.768  -2.050  -2.045
 13 A'   14 A'   15 A'   16 A'    5 A"   17 A'   18 A'   19 A'                 
 -2.045  -2.031  -2.031  -1.267  -1.258  -0.815  -0.699  -0.626
  6 A"    7 A"   20 A'   21 A'   22 A'   23 A'   24 A'   25 A'                 
 -0.577  -0.554  -0.512  -0.487  -0.483  -0.432  -0.385  -0.323
 26 A'   27 A'    8 A"   28 A'    9 A"   29 A'   30 A'   10 A"                 
 -0.293  -0.264
 31 A'   11 A"                                                                 
 -- Virtual --                   
 -0.060  -0.023   0.002   0.013   0.029   0.059   0.074   0.088
 32 A'   12 A"   33 A'   34 A'   35 A'   13 A"   36 A'   37 A'                 
  0.097   0.099   0.109   0.149   0.169   0.191   0.207   0.208
 38 A'   14 A"   39 A'   40 A'   41 A'   42 A'   43 A'   15 A"                 
  0.247   0.253   0.265   0.280   0.296   0.324   0.336   0.352
 44 A'   16 A"   45 A'   46 A'   17 A"   47 A'   48 A'   49 A'                 
  0.368   0.393   0.410   0.415   0.429   0.463   0.488   0.518
 50 A'   18 A"   19 A"   51 A'   52 A'   53 A'   54 A'   20 A"                 
  0.536   0.613   0.637   0.646   0.694   0.748   0.811   0.824
 55 A'   21 A"   56 A'   57 A'   58 A'   59 A'   60 A'   61 A'                 
  0.926   1.062   1.133   1.223   1.292   1.318   1.336   1.337
 62 A'   22 A"   23 A"   24 A"   63 A'   64 A'   25 A"   65 A'                 
  1.367   1.393   1.398   1.437   1.462   1.480   1.541   1.590
 26 A"   66 A'   67 A'   68 A'   27 A"   69 A'   70 A'   71 A'                 
  1.755   1.774   1.866   1.895   1.923   1.959   2.111   2.233
 72 A'   28 A"   73 A'   74 A'   75 A'   29 A"   76 A'   77 A'                 
  2.556   2.592   2.608   2.781   2.893   3.085   3.231   3.656
 78 A'   30 A"   79 A'   31 A"   80 A'   81 A'   82 A'   83 A'                 
  3.747   3.766   3.787   3.795   3.928   3.950   3.974   3.984
 32 A"   33 A"   84 A'   85 A'   34 A"   35 A"   86 A'   36 A"                 
  3.998   4.012   4.112   4.129   4.258   4.381   4.725   4.829
 87 A'   37 A"   88 A'   89 A'   90 A'   91 A'   92 A'   93 A'                 
  5.981   6.018   6.073   6.256   6.267   6.328   6.338   6.559
 38 A"   94 A'   95 A'   39 A"   40 A"   96 A'   97 A'   98 A'                 
  6.732  23.461  24.138  27.820  28.326  28.349  28.378  28.519
 99 A'  100 A'  101 A'  102 A'   41 A"  103 A'  104 A'   42 A"                 
 28.531  28.546  28.592  28.694  66.718  66.738 127.870 127.890
105 A'   43 A"  106 A'  107 A'  108 A'  109 A'   44 A"  110 A'                 
127.928 151.6201901.781
111 A'  112 A'  113 A'                                                         
 --------------------------------------------------------------

          Ground-State Mulliken Net Atomic Charges

     Atom                 Charge (a.u.)
  ----------------------------------------
      1 F                    -0.114777
      2 I                     0.128998
      3 H                     0.169262
      4 F                    -0.066214
      5 C                    -0.072849
      6 C                    -0.044420
  ----------------------------------------
  Sum of atomic charges =     0.000000

 -----------------------------------------------------------------
                    Cartesian Multipole Moments
 -----------------------------------------------------------------
    Charge (ESU x 10^10)
                 0.0000
    Dipole Moment (Debye)
         X       0.3071      Y      -0.2616      Z       0.0000
       Tot       0.4034
    Quadrupole Moments (Debye-Ang)
        XX     -47.6472     XY      -6.0123     YY     -49.6301
        XZ       0.0000     YZ      -0.0000     ZZ     -50.5846
    Octopole Moments (Debye-Ang^2)
       XXX     -36.1977    XXY     -19.2154    XYY     -13.1903
       YYY     -22.5670    XXZ       0.0000    XYZ      -0.0000
       YYZ       0.0000    XZZ     -12.6521    YZZ     -10.0790
       ZZZ       0.0000
    Hexadecapole Moments (Debye-Ang^3)
      XXXX    -501.9661   XXXY      23.5340   XXYY    -125.6544
      XYYY      49.3380   YYYY    -341.6146   XXXZ       0.0000
      XXYZ      -0.0000   XYYZ       0.0000   YYYZ      -0.0000
      XXZZ     -97.1482   XYZZ      22.3809   YYZZ     -68.2082
      XZZZ       0.0000   YZZZ      -0.0000   ZZZZ     -61.0282
 -----------------------------------------------------------------
 Calculating analytic gradient of the SCF energy
 Gradient of SCF Energy
            1           2           3           4           5           6
    1  -0.0000017   0.0000555   0.0000645   0.0000595  -0.0001438  -0.0000340
    2   0.0001160  -0.0000713   0.0000464   0.0000643  -0.0000965  -0.0000589
    3  -0.0000000  -0.0000000   0.0000000   0.0000000   0.0000000  -0.0000000
 Max gradient component =       1.438E-04
 RMS gradient           =       6.247E-05
 Gradient time:  CPU 6.10 s  wall 1.68 s
 Geometry Optimization Parameters
   NAtoms,    NIC,     NZ,  NCons,   NDum,   NFix, NCnnct, MaxDiis
        6      32       0       0       0       0       0       0

 Cartesian Hessian Update
 Hessian Updated using BFGS Update


** GEOMETRY OPTIMIZATION IN DELOCALIZED INTERNAL COORDINATES **
   Searching for a Minimum

   Optimization Cycle:  17

                       Coordinates (Angstroms)
     ATOM                X               Y               Z
      1  F         2.6501906903    0.5815582962    0.0000000000
      2  I        -0.6371344293    0.8723781685    0.0000000000
      3  H         2.7065351484   -1.4628398508    0.0000000000
      4  F         0.1582015219   -1.9410683894    0.0000000000
      5  C         2.0376783395   -0.6122560271    0.0000000000
      6  C         0.7149767589   -0.7173841718    0.0000000000
   Point Group: cs    Number of degrees of freedom:     9


   Energy is  -7196.051731845

 Hessian Updated using BFGS Update

  9 Hessian modes will be used to form the next step
  Hessian Eigenvalues:
     0.049621    0.133305    0.139290    0.220703    0.264006    0.355857
     0.386165    0.440501    0.688714

 Minimum Search - Taking Simple RFO Step
 Searching for Lamda that Minimizes Along All modes
 Value Taken    Lamda =   0.00000000
 Step Taken.  Stepsize is  0.001533

                             Maximum     Tolerance    Cnvgd?
         Gradient           0.000153      0.000300     YES
         Displacement       0.001040      0.001200     YES
         Energy change     -0.000001      0.000001      NO


                       Distance Matrix (Angstroms)
             F (  1)   I (  2)   H (  3)   F (  4)   C (  5)
   I (  2)  3.300164
   H (  3)  2.045174  4.078403
   F (  4)  3.545935  2.923703  2.592818
   C (  5)  1.341776  3.059209  1.082064  2.301777
   C (  6)  2.330730  2.086995  2.126502  1.344396  1.326873

 Final energy is   -7196.0517318453667     


 ******************************
 **  OPTIMIZATION CONVERGED  **
 ******************************

                       Coordinates (Angstroms)
     ATOM                X               Y               Z
      1  F         2.6501906903    0.5815582962    0.0000000000
      2  I        -0.6371344293    0.8723781685    0.0000000000
      3  H         2.7065351484   -1.4628398508    0.0000000000
      4  F         0.1582015219   -1.9410683894    0.0000000000
      5  C         2.0376783395   -0.6122560271    0.0000000000
      6  C         0.7149767589   -0.7173841718    0.0000000000

Z-matrix Print:
$molecule
0 1
I 
C  1 2.086995
C  2 1.326873 1 125.837239
H  3 1.082064 2 123.635441 1 -180.000000 0
F  3 1.341776 2 121.705384 1 -0.000000 0
F  2 1.344396 1 115.152960 3 -180.000000 0
$end


 --------------------------------------------------------------
             Orbital Energies (a.u.) and Symmetries
 --------------------------------------------------------------

 Alpha MOs, Restricted
 -- Occupied --                  
******* -176.33 -165.73 -165.73 -165.73  -35.82  -31.31  -31.31
  1 A'    2 A'    3 A'    1 A"    4 A'    5 A'    6 A'    2 A"                 
-31.309 -24.727 -24.719 -22.965 -22.964 -22.964 -22.959 -22.959
  7 A'    8 A'    9 A'   10 A'    3 A"   11 A'   12 A'    4 A"                 
-10.315 -10.285  -6.371  -4.784  -4.768  -4.768  -2.050  -2.045
 13 A'   14 A'   15 A'   16 A'    5 A"   17 A'   18 A'   19 A'                 
 -2.045  -2.031  -2.031  -1.267  -1.258  -0.815  -0.699  -0.626
  6 A"    7 A"   20 A'   21 A'   22 A'   23 A'   24 A'   25 A'                 
 -0.577  -0.554  -0.512  -0.487  -0.483  -0.432  -0.385  -0.323
 26 A'   27 A'    8 A"   28 A'    9 A"   29 A'   30 A'   10 A"                 
 -0.293  -0.264
 31 A'   11 A"                                                                 
 -- Virtual --                   
 -0.060  -0.023   0.002   0.013   0.029   0.059   0.074   0.088
 32 A'   12 A"   33 A'   34 A'   35 A'   13 A"   36 A'   37 A'                 
  0.097   0.099   0.109   0.149   0.169   0.191   0.207   0.208
 38 A'   14 A"   39 A'   40 A'   41 A'   42 A'   43 A'   15 A"                 
  0.247   0.253   0.265   0.280   0.296   0.324   0.336   0.352
 44 A'   16 A"   45 A'   46 A'   17 A"   47 A'   48 A'   49 A'                 
  0.368   0.393   0.410   0.415   0.429   0.463   0.488   0.518
 50 A'   18 A"   19 A"   51 A'   52 A'   53 A'   54 A'   20 A"                 
  0.536   0.613   0.637   0.646   0.694   0.748   0.811   0.824
 55 A'   21 A"   56 A'   57 A'   58 A'   59 A'   60 A'   61 A'                 
  0.926   1.062   1.133   1.223   1.292   1.318   1.336   1.337
 62 A'   22 A"   23 A"   24 A"   63 A'   64 A'   25 A"   65 A'                 
  1.367   1.393   1.398   1.437   1.462   1.480   1.541   1.590
 26 A"   66 A'   67 A'   68 A'   27 A"   69 A'   70 A'   71 A'                 
  1.755   1.774   1.866   1.895   1.923   1.959   2.111   2.233
 72 A'   28 A"   73 A'   74 A'   75 A'   29 A"   76 A'   77 A'                 
  2.556   2.592   2.608   2.781   2.893   3.085   3.231   3.656
 78 A'   30 A"   79 A'   31 A"   80 A'   81 A'   82 A'   83 A'                 
  3.747   3.766   3.787   3.795   3.928   3.950   3.974   3.984
 32 A"   33 A"   84 A'   85 A'   34 A"   35 A"   86 A'   36 A"                 
  3.998   4.012   4.112   4.129   4.258   4.381   4.725   4.829
 87 A'   37 A"   88 A'   89 A'   90 A'   91 A'   92 A'   93 A'                 
  5.981   6.018   6.073   6.256   6.267   6.328   6.338   6.559
 38 A"   94 A'   95 A'   39 A"   40 A"   96 A'   97 A'   98 A'                 
  6.732  23.461  24.138  27.820  28.326  28.349  28.378  28.519
 99 A'  100 A'  101 A'  102 A'   41 A"  103 A'  104 A'   42 A"                 
 28.531  28.546  28.592  28.694  66.718  66.738 127.870 127.890
105 A'   43 A"  106 A'  107 A'  108 A'  109 A'   44 A"  110 A'                 
127.928 151.6201901.781
111 A'  112 A'  113 A'                                                         

 Beta MOs, Restricted
 -- Occupied --                  
******* -176.33 -165.73 -165.73 -165.73  -35.82  -31.31  -31.31
  1 A'    2 A'    3 A'    1 A"    4 A'    5 A'    6 A'    2 A"                 
-31.309 -24.727 -24.719 -22.965 -22.964 -22.964 -22.959 -22.959
  7 A'    8 A'    9 A'   10 A'    3 A"   11 A'   12 A'    4 A"                 
-10.315 -10.285  -6.371  -4.784  -4.768  -4.768  -2.050  -2.045
 13 A'   14 A'   15 A'   16 A'    5 A"   17 A'   18 A'   19 A'                 
 -2.045  -2.031  -2.031  -1.267  -1.258  -0.815  -0.699  -0.626
  6 A"    7 A"   20 A'   21 A'   22 A'   23 A'   24 A'   25 A'                 
 -0.577  -0.554  -0.512  -0.487  -0.483  -0.432  -0.385  -0.323
 26 A'   27 A'    8 A"   28 A'    9 A"   29 A'   30 A'   10 A"                 
 -0.293  -0.264
 31 A'   11 A"                                                                 
 -- Virtual --                   
 -0.060  -0.023   0.002   0.013   0.029   0.059   0.074   0.088
 32 A'   12 A"   33 A'   34 A'   35 A'   13 A"   36 A'   37 A'                 
  0.097   0.099   0.109   0.149   0.169   0.191   0.207   0.208
 38 A'   14 A"   39 A'   40 A'   41 A'   42 A'   43 A'   15 A"                 
  0.247   0.253   0.265   0.280   0.296   0.324   0.336   0.352
 44 A'   16 A"   45 A'   46 A'   17 A"   47 A'   48 A'   49 A'                 
  0.368   0.393   0.410   0.415   0.429   0.463   0.488   0.518
 50 A'   18 A"   19 A"   51 A'   52 A'   53 A'   54 A'   20 A"                 
  0.536   0.613   0.637   0.646   0.694   0.748   0.811   0.824
 55 A'   21 A"   56 A'   57 A'   58 A'   59 A'   60 A'   61 A'                 
  0.926   1.062   1.133   1.223   1.292   1.318   1.336   1.337
 62 A'   22 A"   23 A"   24 A"   63 A'   64 A'   25 A"   65 A'                 
  1.367   1.393   1.398   1.437   1.462   1.480   1.541   1.590
 26 A"   66 A'   67 A'   68 A'   27 A"   69 A'   70 A'   71 A'                 
  1.755   1.774   1.866   1.895   1.923   1.959   2.111   2.233
 72 A'   28 A"   73 A'   74 A'   75 A'   29 A"   76 A'   77 A'                 
  2.556   2.592   2.608   2.781   2.893   3.085   3.231   3.656
 78 A'   30 A"   79 A'   31 A"   80 A'   81 A'   82 A'   83 A'                 
  3.747   3.766   3.787   3.795   3.928   3.950   3.974   3.984
 32 A"   33 A"   84 A'   85 A'   34 A"   35 A"   86 A'   36 A"                 
  3.998   4.012   4.112   4.129   4.258   4.381   4.725   4.829
 87 A'   37 A"   88 A'   89 A'   90 A'   91 A'   92 A'   93 A'                 
  5.981   6.018   6.073   6.256   6.267   6.328   6.338   6.559
 38 A"   94 A'   95 A'   39 A"   40 A"   96 A'   97 A'   98 A'                 
  6.732  23.461  24.138  27.820  28.326  28.349  28.378  28.519
 99 A'  100 A'  101 A'  102 A'   41 A"  103 A'  104 A'   42 A"                 
 28.531  28.546  28.592  28.694  66.718  66.738 127.870 127.890
105 A'   43 A"  106 A'  107 A'  108 A'  109 A'   44 A"  110 A'                 
127.928 151.6201901.781
111 A'  112 A'  113 A'                                                         
 --------------------------------------------------------------

          Ground-State Mulliken Net Atomic Charges

     Atom                 Charge (a.u.)
  ----------------------------------------
      1 F                    -0.114777
      2 I                     0.128998
      3 H                     0.169262
      4 F                    -0.066214
      5 C                    -0.072849
      6 C                    -0.044420
  ----------------------------------------
  Sum of atomic charges =     0.000000

 -----------------------------------------------------------------
                    Cartesian Multipole Moments
 -----------------------------------------------------------------
    Charge (ESU x 10^10)
                 0.0000
    Dipole Moment (Debye)
         X       0.3071      Y      -0.2616      Z       0.0000
       Tot       0.4034
    Quadrupole Moments (Debye-Ang)
        XX     -47.6472     XY      -6.0123     YY     -49.6301
        XZ       0.0000     YZ      -0.0000     ZZ     -50.5846
    Octopole Moments (Debye-Ang^2)
       XXX     -36.1977    XXY     -19.2154    XYY     -13.1903
       YYY     -22.5670    XXZ       0.0000    XYZ      -0.0000
       YYZ       0.0000    XZZ     -12.6521    YZZ     -10.0790
       ZZZ       0.0000
    Hexadecapole Moments (Debye-Ang^3)
      XXXX    -501.9661   XXXY      23.5340   XXYY    -125.6544
      XYYY      49.3380   YYYY    -341.6146   XXXZ       0.0000
      XXYZ      -0.0000   XYYZ       0.0000   YYYZ      -0.0000
      XXZZ     -97.1482   XYZZ      22.3809   YYZZ     -68.2082
      XZZZ       0.0000   YZZZ      -0.0000   ZZZZ     -61.0282
 -----------------------------------------------------------------
Archival summary:
1\1\TWL01\OPT\ProcedureUnspecified\BasisUnspecified\1221\taweetha\TueAug2803:21:332018TueAug2803:21:332018\0\\#,OPT,ProcedureUnspecified,BasisUnspecified,\\0,1\I\C,1,2.087\C,2,1.32687,1,125.837\H,3,1.08206,2,123.635,1,-180,0\F,3,1.34178,2,121.705,1,-0,0\F,2,1.3444,1,115.153,3,-180,0\\\@

 Total job time:  119.80s(wall), 437.11s(cpu) 
 Tue Aug 28 03:21:33 2018

        *************************************************************
        *                                                           *
        *  Thank you very much for using Q-Chem.  Have a nice day.  *
        *                                                           *
        *************************************************************


 
User input: 2 of 2 
 
Q-Chem Developer Version!
                  Welcome to Q-Chem
     A Quantum Leap Into The Future Of Chemistry


 Q-Chem 5.1, Q-Chem, Inc., Pleasanton, CA (2018)

 Yihan Shao,  Zhengting Gan,  E. Epifanovsky,  A. T. B. Gilbert,  M. Wormit,  
 J. Kussmann,  A. W. Lange,  A. Behn,  Jia Deng,  Xintian Feng,  D. Ghosh,  
 M. Goldey,  P. R. Horn,  L. D. Jacobson,  I. Kaliman,  T. Kus,  A. Landau,  
 Jie Liu,  E. I. Proynov,  R. M. Richard,  R. P. Steele,  E. J. Sundstrom,  
 H. L. Woodcock III,  P. M. Zimmerman,  D. Zuev,  B. Albrecht,  E. Alguire,  
 S. A. Baeppler,  D. Barton,  Z. Benda,  Y. A. Bernard,  E. J. Berquist,  
 K. B. Bravaya,  H. Burton,  D. Casanova,  Chun-Min Chang,  Yunqing Chen,  
 A. Chien,  K. D. Closser,  M. P. Coons,  S. Coriani,  S. Dasgupta,  
 A. L. Dempwolff,  M. Diedenhofen,  Hainam Do,  R. G. Edgar,  Po-Tung Fang,  
 S. Faraji,  S. Fatehi,  Qingguo Feng,  K. D. Fenk,  J. Fosso-Tande,  
 Qinghui Ge,  A. Ghysels,  G. Gidofalvi,  J. Gomes,  J. Gonthier,  A. Gunina,  
 D. Hait,  M. W. D. Hanson-Heine,  P. H. P. Harbach,  A. W. Hauser,  
 J. E. Herr,  E. G. Hohenstein,  Z. C. Holden,  Kerwin Hui,  B. C. Huynh,  
 T.-C. Jagau,  Hyunjun Ji,  B. Kaduk,  K. Khistyaev,  Jaehoon Kim,  
 P. Klunzinger,  K. Koh,  D. Kosenkov,  L. Koulias,  T. Kowalczyk,  
 C. M. Krauter,  A. Kunitsa,  Ka Un Lao,  A. Laurent,  K. V. Lawler,  
 Joonho Lee,  D. Lefrancois,  S. Lehtola,  D. S. Levine,  Yi-Pei Li,  
 You-Sheng Lin,  Fenglai Liu,  E. Livshits,  A. Luenser,  P. Manohar,  
 E. Mansoor,  S. F. Manzer,  Shan-Ping Mao,  Yuezhi Mao,  N. Mardirossian,  
 A. V. Marenich,  T. Markovich,  L. A. Martinez-Martinez,  S. A. Maurer,  
 N. J. Mayhall,  S. C. McKenzie,  J.-M. Mewes,  A. F. Morrison,  
 J. W. Mullinax,  K. Nanda,  T. S. Nguyen-Beck,  R. Olivares-Amaya,  
 J. A. Parkhill,  T. M. Perrine,  F. Plasser,  P. Pokhilko,  S. Prager,  
 A. Prociuk,  E. Ramos,  D. R. Rehn,  F. Rob,  M. Schneider,  N. Sergueev,  
 S. M. Sharada,  S. Sharma,  D. W. Small,  T. Stauch,  T. Stein,  
 Yu-Chuan Su,  A. J. W. Thom,  A. Tkatchenko,  T. Tsuchimochi,  N. M. Tubman,  
 L. Vogt,  M. L. Vidal,  O. Vydrov,  M. A. Watson,  J. Wenzel,  
 M. de Wergifosse,  T. A. Wesolowski,  A. White,  J. Witte,  A. Yamada,  
 Jun Yang,  K. Yao,  S. Yeganeh,  S. R. Yost,  Zhi-Qiang You,  A. Zech,  
 Igor Ying Zhang,  Xing Zhang,  Yan Zhao,  Ying Zhu,  B. R. Brooks,  
 G. K. L. Chan,  C. J. Cramer,  M. S. Gordon,  W. J. Hehre,  A. Klamt,  
 M. W. Schmidt,  C. D. Sherrill,  D. G. Truhlar,  A. Aspuru-Guzik,  R. Baer,  
 A. T. Bell,  N. A. Besley,  Jeng-Da Chai,  A. E. DePrince, III,  
 R. A. DiStasio Jr.,  A. Dreuw,  B. D. Dunietz,  T. R. Furlani,  
 Chao-Ping Hsu,  Yousung Jung,  Jing Kong,  D. S. Lambrecht,  WanZhen Liang,  
 C. Ochsenfeld,  V. A. Rassolov,  L. V. Slipchenko,  J. E. Subotnik,  
 T. Van Voorhis,  J. M. Herbert,  A. I. Krylov,  P. M. W. Gill,  M. Head-Gordon

 Contributors to earlier versions of Q-Chem not listed above: 
 R. D. Adamson,  B. Austin,  J. Baker,  G. J. O. Beran,  K. Brandhorst,  
 S. T. Brown,  E. F. C. Byrd,  A. K. Chakraborty,  C.-L. Cheng,  
 Siu Hung Chien,  D. M. Chipman,  D. L. Crittenden,  H. Dachsel,  
 R. J. Doerksen,  A. D. Dutoi,  L. Fusti-Molnar,  W. A. Goddard III,  
 A. Golubeva-Zadorozhnaya,  S. R. Gwaltney,  G. Hawkins,  A. Heyden,  
 S. Hirata,  G. Kedziora,  F. J. Keil,  C. Kelley,  Jihan Kim,  R. A. King,  
 R. Z. Khaliullin,  P. P. Korambath,  W. Kurlancheek,  A. M. Lee,  M. S. Lee,  
 S. V. Levchenko,  Ching Yeh Lin,  D. Liotard,  R. C. Lochan,  I. Lotan,  
 P. E. Maslen,  N. Nair,  D. P. O'Neill,  D. Neuhauser,  E. Neuscamman,  
 C. M. Oana,  R. Olson,  B. Peters,  R. Peverati,  P. A. Pieniazek,  
 Y. M. Rhee,  J. Ritchie,  M. A. Rohrdanz,  E. Rosta,  N. J. Russ,  
 H. F. Schaefer III,  N. E. Schultz,  N. Shenvi,  A. C. Simmonett,  A. Sodt,  
 D. Stuck,  K. S. Thanthiriwatte,  V. Vanovschi,  Tao Wang,  A. Warshel,  
 C. F. Williams,  Q. Wu,  X. Xu,  W. Zhang

 Please cite Q-Chem as follows:
 Y. Shao et al., Mol. Phys. 113, 184-215 (2015)
 DOI: 10.1080/00268976.2014.952696

 Q-Chem 5.1.1 for Intel X86 EM64T Linux

 Parts of Q-Chem use Armadillo 8.300.2 (Tropical Shenanigans).
 http://arma.sourceforge.net/

 Q-Chem begins on Tue Aug 28 03:21:33 2018  

Host: 
0

     Scratch files written to /scratch/taweetham/qchem11226//
The previous job contains 0 fragments, simply inherited here
Input Ideriv = 2
Curr. Ideriv = -1
Max.  Ideriv = 2

Checking the input file for inconsistencies... 	...done.

--------------------------------------------------------------
User input:
--------------------------------------------------------------

$molecule
read
$end

$rem
   SCF_GUESS 	READ
   JOB_TYPE 	FREQUENCY
   BASIS 	6-311++G**
   EXCHANGE 	B3LYP
   MEM_TOTAL	7500	
$end


--------------------------------------------------------------
 ----------------------------------------------------------------
             Standard Nuclear Orientation (Angstroms)
    I     Atom           X                Y                Z
 ----------------------------------------------------------------
    1      F       2.0377091928     1.5146422701    -0.0000000000
    2      I      -0.9525717286     0.1184679789     0.0000000000
    3      H       3.1112477214    -0.2261200656    -0.0000000000
    4      F       1.1459084191    -1.9173173437    -0.0000000000
    5      C       2.1061224368     0.1746110591    -0.0000000000
    6      C       1.0142934607    -0.5793789177    -0.0000000000
 ----------------------------------------------------------------
 Molecular Point Group                 Cs    NOp =  2
 Largest Abelian Subgroup              Cs    NOp =  2
 Nuclear Repulsion Energy =   407.6023830541 hartrees
 There are       42 alpha and       42 beta electrons
 Requested basis set is 6-311++G(d,p)
 There are 53 shells and 157 basis functions

 Total QAlloc Memory Limit   7500 MB
 Mega-Array Size       188 MB
 MEM_STATIC part       192 MB

                       Distance Matrix (Angstroms)
             F (  1)   I (  2)   H (  3)   F (  4)   C (  5)
   I (  2)  3.300164
   H (  3)  2.045174  4.078403
   F (  4)  3.545935  2.923703  2.592818
   C (  5)  1.341776  3.059209  1.082064  2.301777
   C (  6)  2.330730  2.086995  2.126502  1.344396  1.326873

 A cutoff of  1.0D-11 yielded   1213 shell pairs
 There are     10971 function pairs (     12244 Cartesian)

 -------------------------------------------------------
 OpenMP Integral Computing Module                       
 Release: version 1.0, May 2013, Q-Chem Inc. Pittsburgh 
 -------------------------------------------------------
 Integral Job Info:
 Integral job number is                      11
 Integral operator is                         1
 short-range coefficients                     0
 long-range coefficients              100000000
 Omega coefficients                           0
 if combine SR and LR in K                    0
 Integral screening is                        0
 Integral computing path is                   2
 max size of driver memory is            800000
 size of driver memory is                593474
 size of scratch memory is             11861008
 max col of scratch BK array               1296
 max len of scratch array in speh3          155
 max len of scratch index in speh4           18
 max int batch size is                      520
 min int batch size is                       52
 fixed nKL is                                52
 max L of basis functions is                  2
 order of int derivative is                   0
 number of shells is                         53
 number of basis is                         166
 number of cartesian basis is               166
 number of contracted shell pairs          1213
 number of primitive shell pairs           2830
 maxK2 (contraction) of shell pair           36
 max number of K2 of shell pair               1
 max number of CS2 of shell pair            130
 max number of PS2 of shell pair            276
 mem total for path MDJ                  524492
 -------------------------------------------------------
 Smallest overlap matrix eigenvalue = 9.89E-05
 Guess MOs from SCF MO coefficient file

 -----------------------------------------------------------------------
  General SCF calculation program by
  Eric Jon Sundstrom, Paul Horn, Yuezhi Mao, Dmitri Zuev, Alec White,
  David Stuck, Shaama M.S., Shane Yost, Joonho Lee, David Small,
  Daniel Levine, Susi Lehtola, Hugh Burton, Evgeny Epifanovsky
 -----------------------------------------------------------------------
 Exchange:     0.2000 Hartree-Fock + 0.0800 Slater + 0.7200 B88
 Correlation:  0.1900 VWN1RPA + 0.8100 LYP
 Using SG-1 standard quadrature grid
 using 4 threads for integral computing
 -------------------------------------------------------
 OpenMP Integral computing Module                
 Release: version 2.0, May 2017, Q-Chem Inc. Pleasanton 
 -------------------------------------------------------
 -------------------------------------------------------
 OpenMP BLAS3 based DFT computing Module                
 Release: version 1.0, May 2013, Q-Chem Inc. Pittsburgh 
 -------------------------------------------------------
 A restricted SCF calculation will be
 performed using DIIS
 SCF converges when DIIS error is below 1.0e-08
 ---------------------------------------
  Cycle       Energy         DIIS error
 ---------------------------------------
    1   -7195.6078697739      1.00e-02  
    2   -7196.0335092790      2.70e-03  
    3   -7196.0163989082      3.86e-03  
    4   -7196.0511452118      4.82e-04  
    5   -7196.0515647364      2.89e-04  
    6   -7196.0517933515      5.98e-05  
    7   -7196.0518041731      1.37e-05  
    8   -7196.0518046020      6.28e-06  
    9   -7196.0518046919      7.93e-07  
   10   -7196.0518046931      5.55e-07  
   11   -7196.0518046938      5.88e-08  
   12   -7196.0518046938      1.48e-08  
   13   -7196.0518046938      1.78e-09  Convergence criterion met
 ---------------------------------------
 SCF time:   CPU 22.73s  wall 6.00s 
 SCF   energy in the final basis set =    -7196.0518046938
 Total energy in the final basis set =    -7196.0518046938

 --------------------------------------------------------------
             Orbital Energies (a.u.) and Symmetries
 --------------------------------------------------------------

 Alpha MOs, Restricted
 -- Occupied --                  
******* -176.33 -165.73 -165.73 -165.73  -35.82  -31.32  -31.31
  1 A'    2 A'    3 A'    1 A"    4 A'    5 A'    6 A'    2 A"                 
-31.309 -24.727 -24.719 -22.965 -22.964 -22.964 -22.959 -22.959
  7 A'    8 A'    9 A'   10 A'    3 A"   11 A'   12 A'    4 A"                 
-10.315 -10.285  -6.371  -4.784  -4.768  -4.768  -2.050  -2.045
 13 A'   14 A'   15 A'   16 A'    5 A"   17 A'   18 A'   19 A'                 
 -2.044  -2.031  -2.031  -1.267  -1.258  -0.815  -0.699  -0.626
  6 A"    7 A"   20 A'   21 A'   22 A'   23 A'   24 A'   25 A'                 
 -0.577  -0.554  -0.512  -0.487  -0.483  -0.432  -0.385  -0.323
 26 A'   27 A'    8 A"   28 A'    9 A"   29 A'   30 A'   10 A"                 
 -0.293  -0.264
 31 A'   11 A"                                                                 
 -- Virtual --                   
 -0.060  -0.023   0.002   0.013   0.029   0.059   0.074   0.088
 32 A'   12 A"   33 A'   34 A'   35 A'   13 A"   36 A'   37 A'                 
  0.097   0.099   0.108   0.150   0.169   0.191   0.207   0.208
 38 A'   14 A"   39 A'   40 A'   41 A'   42 A'   43 A'   15 A"                 
  0.247   0.253   0.265   0.280   0.296   0.324   0.336   0.352
 44 A'   16 A"   45 A'   46 A'   17 A"   47 A'   48 A'   49 A'                 
  0.368   0.393   0.410   0.415   0.429   0.463   0.488   0.518
 50 A'   18 A"   19 A"   51 A'   52 A'   53 A'   54 A'   20 A"                 
  0.536   0.613   0.637   0.646   0.694   0.748   0.811   0.824
 55 A'   21 A"   56 A'   57 A'   58 A'   59 A'   60 A'   61 A'                 
  0.926   1.062   1.133   1.223   1.291   1.318   1.336   1.337
 62 A'   22 A"   23 A"   24 A"   63 A'   64 A'   25 A"   65 A'                 
  1.366   1.393   1.397   1.437   1.462   1.480   1.541   1.590
 26 A"   66 A'   67 A'   68 A'   27 A"   69 A'   70 A'   71 A'                 
  1.755   1.774   1.866   1.894   1.923   1.959   2.111   2.233
 72 A'   28 A"   73 A'   74 A'   75 A'   29 A"   76 A'   77 A'                 
  2.556   2.591   2.608   2.781   2.893   3.085   3.231   3.655
 78 A'   30 A"   79 A'   31 A"   80 A'   81 A'   82 A'   83 A'                 
  3.747   3.765   3.787   3.795   3.928   3.950   3.974   3.984
 32 A"   33 A"   84 A'   85 A'   34 A"   35 A"   86 A'   36 A"                 
  3.998   4.012   4.112   4.129   4.258   4.381   4.725   4.829
 87 A'   37 A"   88 A'   89 A'   90 A'   91 A'   92 A'   93 A'                 
  5.981   6.017   6.073   6.256   6.267   6.328   6.338   6.559
 38 A"   94 A'   95 A'   39 A"   40 A"   96 A'   97 A'   98 A'                 
  6.732  23.461  24.138  27.820  28.326  28.349  28.377  28.519
 99 A'  100 A'  101 A'  102 A'   41 A"  103 A'  104 A'   42 A"                 
 28.531  28.546  28.592  28.694  66.718  66.738 127.870 127.890
105 A'   43 A"  106 A'  107 A'  108 A'  109 A'   44 A"  110 A'                 
127.928 151.6201901.781
111 A'  112 A'  113 A'                                                         

 Beta MOs, Restricted
 -- Occupied --                  
******* -176.33 -165.73 -165.73 -165.73  -35.82  -31.32  -31.31
  1 A'    2 A'    3 A'    1 A"    4 A'    5 A'    6 A'    2 A"                 
-31.309 -24.727 -24.719 -22.965 -22.964 -22.964 -22.959 -22.959
  7 A'    8 A'    9 A'   10 A'    3 A"   11 A'   12 A'    4 A"                 
-10.315 -10.285  -6.371  -4.784  -4.768  -4.768  -2.050  -2.045
 13 A'   14 A'   15 A'   16 A'    5 A"   17 A'   18 A'   19 A'                 
 -2.044  -2.031  -2.031  -1.267  -1.258  -0.815  -0.699  -0.626
  6 A"    7 A"   20 A'   21 A'   22 A'   23 A'   24 A'   25 A'                 
 -0.577  -0.554  -0.512  -0.487  -0.483  -0.432  -0.385  -0.323
 26 A'   27 A'    8 A"   28 A'    9 A"   29 A'   30 A'   10 A"                 
 -0.293  -0.264
 31 A'   11 A"                                                                 
 -- Virtual --                   
 -0.060  -0.023   0.002   0.013   0.029   0.059   0.074   0.088
 32 A'   12 A"   33 A'   34 A'   35 A'   13 A"   36 A'   37 A'                 
  0.097   0.099   0.108   0.150   0.169   0.191   0.207   0.208
 38 A'   14 A"   39 A'   40 A'   41 A'   42 A'   43 A'   15 A"                 
  0.247   0.253   0.265   0.280   0.296   0.324   0.336   0.352
 44 A'   16 A"   45 A'   46 A'   17 A"   47 A'   48 A'   49 A'                 
  0.368   0.393   0.410   0.415   0.429   0.463   0.488   0.518
 50 A'   18 A"   19 A"   51 A'   52 A'   53 A'   54 A'   20 A"                 
  0.536   0.613   0.637   0.646   0.694   0.748   0.811   0.824
 55 A'   21 A"   56 A'   57 A'   58 A'   59 A'   60 A'   61 A'                 
  0.926   1.062   1.133   1.223   1.291   1.318   1.336   1.337
 62 A'   22 A"   23 A"   24 A"   63 A'   64 A'   25 A"   65 A'                 
  1.366   1.393   1.397   1.437   1.462   1.480   1.541   1.590
 26 A"   66 A'   67 A'   68 A'   27 A"   69 A'   70 A'   71 A'                 
  1.755   1.774   1.866   1.894   1.923   1.959   2.111   2.233
 72 A'   28 A"   73 A'   74 A'   75 A'   29 A"   76 A'   77 A'                 
  2.556   2.591   2.608   2.781   2.893   3.085   3.231   3.655
 78 A'   30 A"   79 A'   31 A"   80 A'   81 A'   82 A'   83 A'                 
  3.747   3.765   3.787   3.795   3.928   3.950   3.974   3.984
 32 A"   33 A"   84 A'   85 A'   34 A"   35 A"   86 A'   36 A"                 
  3.998   4.012   4.112   4.129   4.258   4.381   4.725   4.829
 87 A'   37 A"   88 A'   89 A'   90 A'   91 A'   92 A'   93 A'                 
  5.981   6.017   6.073   6.256   6.267   6.328   6.338   6.559
 38 A"   94 A'   95 A'   39 A"   40 A"   96 A'   97 A'   98 A'                 
  6.732  23.461  24.138  27.820  28.326  28.349  28.377  28.519
 99 A'  100 A'  101 A'  102 A'   41 A"  103 A'  104 A'   42 A"                 
 28.531  28.546  28.592  28.694  66.718  66.738 127.870 127.890
105 A'   43 A"  106 A'  107 A'  108 A'  109 A'   44 A"  110 A'                 
127.928 151.6201901.781
111 A'  112 A'  113 A'                                                         
 --------------------------------------------------------------

          Ground-State Mulliken Net Atomic Charges

     Atom                 Charge (a.u.)
  ----------------------------------------
      1 F                    -0.114741
      2 I                     0.128739
      3 H                     0.169299
      4 F                    -0.066431
      5 C                    -0.072734
      6 C                    -0.044132
  ----------------------------------------
  Sum of atomic charges =     0.000000

 -----------------------------------------------------------------
                    Cartesian Multipole Moments
 -----------------------------------------------------------------
    Charge (ESU x 10^10)
                 0.0000
    Dipole Moment (Debye)
         X       0.3986      Y      -0.0762      Z      -0.0000
       Tot       0.4058
    Quadrupole Moments (Debye-Ang)
        XX     -42.9024     XY      -2.2555     YY     -54.3025
        XZ       0.0000     YZ       0.0000     ZZ     -50.5870
    Octopole Moments (Debye-Ang^2)
       XXX     -12.2057    XXY      -0.9011    XYY     -14.7711
       YYY       5.0953    XXZ       0.0000    XYZ      -0.0000
       YYZ       0.0000    XZZ      -7.7166    YZZ       0.9759
       ZZZ      -0.0000
    Hexadecapole Moments (Debye-Ang^3)
      XXXX    -498.3326   XXXY     -17.4970   XXYY    -149.8706
      XYYY      -0.4490   YYYY    -264.3957   XXXZ       0.0000
      XXYZ       0.0000   XYYZ       0.0000   YYYZ       0.0000
      XXZZ    -109.7923   XYZZ       0.4826   YYZZ     -51.5981
      XZZZ      -0.0000   YZZZ       0.0000   ZZZZ     -61.0383
 -----------------------------------------------------------------
 Calculating MO derivatives via CPSCF
 D1JvT checksum  = 240264 17766.7658732371
 D1KAT checksum  = 543528 978.7687270022
   1         3          18      0.123012    0.033902
   2         3          18      0.013935    0.004353
   3         3          18      0.001780    0.000642
   4         5          16      0.000150    0.000067
   5        19           2      0.000007    0.000005
   6        21           0      0.000000    0.000000    Roots Converged
 Time for AOints: 7.9 s (CPU) 2.0 s (wall)
 ------------------------------------------------------------------------------
                     AOints        : Timing summary (seconds)
 ------------------------------------------------------------------------------
     job step          cpu (% of tot)      sys (% of tot)     wall (% of tot)
 ------------------------------------------------------------------------------
  cpscf_lag         0.4175E+02 (32.8)   0.9000E-05 (42.9)   0.1078E+02 (32.4)
  iterzp            0.7741E+02 (60.8)   0.1100E-04 (52.4)   0.2034E+02 (61.1)
  make_fx           0.0000E+00 ( 0.0)   0.0000E+00 ( 0.0)   0.0000E+00 ( 0.0)
  AOints            0.7924E+01 ( 6.2)   0.0000E+00 ( 0.0)   0.2012E+01 ( 6.0)
 ------------------------------------------------------------------------------
   Grand Totals     0.1272E+03          0.2100E-04          0.3328E+02
 ------------------------------------------------------------------------------
 Calculating analytic Hessian of the SCF energy
 Polarizability Matrix (a.u.)
            1           2           3
    1 -74.7801114  -0.0633997   0.0000000
    2  -0.0633997 -48.7128064   0.0000000
    3   0.0000000   0.0000000 -36.7138416

 Direct stationary perturbation theory relativistic correction:

 rels  =      97.069298573173
 relv  =    -321.408939934943
 rel2e =      41.441016551049
 E_rel =    -182.898624810721

 Hessian of the SCF Energy
            1           2           3           4           5           6
    1   0.0600755  -0.0092955  -0.0000000   0.0003116  -0.0018181   0.0000000
    2  -0.0092955   0.4127453   0.0000000  -0.0026950   0.0015006   0.0000000
    3  -0.0000000   0.0000000   0.0194828  -0.0000000   0.0000000  -0.0026284
    4   0.0003116  -0.0026950  -0.0000000   0.1540426  -0.0481190   0.0000000
    5  -0.0018181   0.0015006   0.0000000  -0.0481190   0.0409755   0.0000000
    6   0.0000000   0.0000000  -0.0026284   0.0000000   0.0000000   0.0067292
    7   0.0068464   0.0004818  -0.0000000  -0.0006457  -0.0008108  -0.0000000
    8   0.0310464  -0.0294424   0.0000000  -0.0028390  -0.0006206   0.0000000
    9  -0.0000000   0.0000000   0.0039100   0.0000000  -0.0000000   0.0039894
   10  -0.0035559  -0.0045574  -0.0000000  -0.0112601   0.0242923   0.0000000
   11  -0.0044231  -0.0133358   0.0000000   0.0208946  -0.0185583  -0.0000000
   12  -0.0000000  -0.0000000   0.0119696   0.0000000  -0.0000000   0.0026695
   13  -0.0732610   0.0121472   0.0000000  -0.0265316  -0.0017562   0.0000000
   14   0.0185837  -0.3309281  -0.0000000   0.0168442   0.0029363  -0.0000000
   15   0.0000000   0.0000000  -0.0320342  -0.0000000  -0.0000000   0.0048896
   16   0.0095835   0.0039190  -0.0000000  -0.1159168   0.0282119  -0.0000000
   17  -0.0340934  -0.0405395  -0.0000000   0.0159142  -0.0262335   0.0000000
   18  -0.0000000  -0.0000000  -0.0006998   0.0000000   0.0000000  -0.0156492
            7           8           9          10          11          12
    1   0.0068464   0.0310464  -0.0000000  -0.0035559  -0.0044231  -0.0000000
    2   0.0004818  -0.0294424   0.0000000  -0.0045574  -0.0133358  -0.0000000
    3  -0.0000000   0.0000000   0.0039100  -0.0000000   0.0000000   0.0119696
    4  -0.0006457  -0.0028390   0.0000000  -0.0112601   0.0208946   0.0000000
    5  -0.0008108  -0.0006206  -0.0000000   0.0242923  -0.0185583  -0.0000000
    6  -0.0000000   0.0000000   0.0039894   0.0000000  -0.0000000   0.0026695
    7   0.3241180  -0.1035415  -0.0000000   0.0017198   0.0005704   0.0000000
    8  -0.1035415   0.0992426   0.0000000   0.0006272   0.0015511  -0.0000000
    9  -0.0000000   0.0000000   0.0187950   0.0000000  -0.0000000  -0.0047250
   10   0.0017198   0.0006272   0.0000000   0.0618885  -0.0157932  -0.0000000
   11   0.0005704   0.0015511  -0.0000000  -0.0157932   0.3876770   0.0000000
   12   0.0000000  -0.0000000  -0.0047250  -0.0000000   0.0000000   0.0190812
   13  -0.3165443   0.0882963  -0.0000000   0.0115325   0.0060692  -0.0000000
   14   0.0935841  -0.0797314  -0.0000000  -0.0331798  -0.0422869   0.0000000
   15  -0.0000000   0.0000000  -0.0317509  -0.0000000   0.0000000   0.0003690
   16  -0.0154942  -0.0135895  -0.0000000  -0.0603248  -0.0073178   0.0000000
   17   0.0097160   0.0090007   0.0000000   0.0286109  -0.3150470  -0.0000000
   18   0.0000000  -0.0000000   0.0097816   0.0000000  -0.0000000  -0.0293643
           13          14          15          16          17          18
    1  -0.0732610   0.0185837   0.0000000   0.0095835  -0.0340934  -0.0000000
    2   0.0121472  -0.3309281   0.0000000   0.0039190  -0.0405395  -0.0000000
    3   0.0000000  -0.0000000  -0.0320342  -0.0000000  -0.0000000  -0.0006998
    4  -0.0265316   0.0168442  -0.0000000  -0.1159168   0.0159142   0.0000000
    5  -0.0017562   0.0029363  -0.0000000   0.0282119  -0.0262335   0.0000000
    6   0.0000000  -0.0000000   0.0048896  -0.0000000   0.0000000  -0.0156492
    7  -0.3165443   0.0935841  -0.0000000  -0.0154942   0.0097160   0.0000000
    8   0.0882963  -0.0797314   0.0000000  -0.0135895   0.0090007  -0.0000000
    9  -0.0000000  -0.0000000  -0.0317509  -0.0000000   0.0000000   0.0097816
   10   0.0115325  -0.0331798  -0.0000000  -0.0603248   0.0286109   0.0000000
   11   0.0060692  -0.0422869   0.0000000  -0.0073178  -0.3150470  -0.0000000
   12  -0.0000000   0.0000000   0.0003690   0.0000000  -0.0000000  -0.0293643
   13   0.8207709   0.1083114  -0.0000000  -0.4159665  -0.2130678   0.0000000
   14   0.1083114   0.6652931   0.0000000  -0.2041437  -0.2152829  -0.0000000
   15  -0.0000000   0.0000000   0.0994025   0.0000000  -0.0000000  -0.0408761
   16  -0.4159665  -0.2041437   0.0000000   0.5981188   0.1929201  -0.0000000
   17  -0.2130678  -0.2152829  -0.0000000   0.1929201   0.5881021   0.0000000
   18   0.0000000  -0.0000000  -0.0408761  -0.0000000   0.0000000   0.0768078
 Gradient time:  CPU 195.08 s  wall 51.11 s
 **********************************************************************
 **                                                                  **
 **                       VIBRATIONAL ANALYSIS                       **
 **                       --------------------                       **
 **                                                                  **
 **        VIBRATIONAL FREQUENCIES (CM**-1) AND NORMAL MODES         **
 **     FORCE CONSTANTS (mDYN/ANGSTROM) AND REDUCED MASSES (AMU)     **
 **                  INFRARED INTENSITIES (KM/MOL)                   **
 **                                                                  **
 **********************************************************************


 Mode:                 1                      2                      3
 Frequency:       147.55                 295.22                 315.23
 Force Cnst:      0.2384                 1.0896                 0.2930
 Red. Mass:      18.5822                21.2193                 5.0046
 IR Active:          YES                    YES                    YES
 IR Intens:        2.047                  2.202                  7.798
 Raman Active:       YES                    YES                    YES
               X      Y      Z        X      Y      Z        X      Y      Z
 F          0.803  0.062 -0.000    0.027 -0.198  0.000   -0.000 -0.000 -0.249
 I         -0.144 -0.076  0.000   -0.144  0.106 -0.000   -0.000  0.000  0.008
 H          0.041 -0.365  0.000    0.024 -0.162 -0.000    0.000 -0.000  0.837
 F          0.013  0.259 -0.000    0.859 -0.232  0.000    0.000 -0.000 -0.196
 C          0.201  0.047  0.000    0.021 -0.160 -0.000    0.000 -0.000  0.431
 C          0.025  0.281 -0.000    0.102 -0.270 -0.000    0.000 -0.000  0.115
 TransDip  -0.046 -0.005  0.000   -0.034  0.033 -0.000   -0.000  0.000  0.089

 Mode:                 4                      5                      6
 Frequency:       415.51                 521.84                 575.02
 Force Cnst:      0.5114                 1.1004                 2.5768
 Red. Mass:       5.0277                 6.8584                13.2273
 IR Active:          YES                    YES                    YES
 IR Intens:        6.440                 25.791                  0.913
 Raman Active:       YES                    YES                    YES
               X      Y      Z        X      Y      Z        X      Y      Z
 F          0.000  0.000 -0.012   -0.138 -0.052  0.000   -0.201 -0.458  0.000
 I         -0.000 -0.000 -0.015   -0.055  0.008 -0.000    0.022 -0.014 -0.000
 H         -0.000  0.000 -0.804    0.649  0.320 -0.000   -0.039 -0.498 -0.000
 F         -0.000 -0.000 -0.126   -0.116 -0.002  0.000    0.121  0.540 -0.000
 C         -0.000  0.000 -0.119    0.504 -0.033 -0.000    0.063 -0.255 -0.000
 C          0.000 -0.000  0.568    0.428  0.012  0.000   -0.168  0.312  0.000
 TransDip   0.000 -0.000 -0.081    0.154 -0.053 -0.000   -0.030 -0.003 -0.000

 Mode:                 7                      8                      9
 Frequency:       814.49                1121.17                1163.20
 Force Cnst:      0.5519                 6.7623                 7.5263
 Red. Mass:       1.4121                 9.1308                 9.4411
 IR Active:          YES                    YES                    YES
 IR Intens:       26.689                110.397                286.651
 Raman Active:       YES                    YES                    YES
               X      Y      Z        X      Y      Z        X      Y      Z
 F          0.000 -0.000  0.020   -0.076  0.169  0.000    0.028 -0.367 -0.000
 I         -0.000 -0.000  0.001    0.006 -0.003 -0.000    0.001 -0.001  0.000
 H         -0.000 -0.000  0.982    0.217 -0.536  0.000   -0.068  0.594 -0.000
 F         -0.000  0.000 -0.015    0.062 -0.277 -0.000   -0.005 -0.246 -0.000
 C         -0.000  0.000 -0.173    0.325 -0.245 -0.000   -0.088  0.525  0.000
 C          0.000 -0.000  0.076   -0.383  0.489  0.000    0.046  0.402 -0.000
 TransDip   0.000 -0.000  0.165   -0.275  0.194  0.000    0.128  0.527  0.000

 Mode:                10                     11                     12
 Frequency:      1290.46                1720.83                3218.57
 Force Cnst:      1.1713                14.7297                 6.6727
 Red. Mass:       1.1938                 8.4424                 1.0933
 IR Active:          YES                    YES                    YES
 IR Intens:       23.397                  3.309                  7.724
 Raman Active:       YES                    YES                    YES
               X      Y      Z        X      Y      Z        X      Y      Z
 F          0.026 -0.011  0.000    0.014  0.061 -0.000    0.000  0.000 -0.000
 I          0.001 -0.000 -0.000   -0.003  0.000  0.000    0.000 -0.000  0.000
 H          0.389  0.912  0.000   -0.134  0.557  0.000    0.930 -0.358 -0.000
 F          0.008  0.015 -0.000   -0.003 -0.060  0.000   -0.000 -0.000  0.000
 C          0.011 -0.055 -0.000   -0.406 -0.421  0.000   -0.084  0.026  0.000
 C         -0.107 -0.025  0.000    0.431  0.370 -0.000    0.005  0.005 -0.000
 TransDip  -0.155  0.008  0.000   -0.048 -0.033  0.000    0.059  0.067  0.000

 STANDARD THERMODYNAMIC QUANTITIES AT   298.15 K  AND     1.00 ATM

   This Molecule has  0 Imaginary Frequencies
   Zero point vibrational energy:       16.582 kcal/mol

   Atom    1 Element F  Has Mass   18.99840
   Atom    2 Element I  Has Mass  126.90440
   Atom    3 Element H  Has Mass    1.00783
   Atom    4 Element F  Has Mass   18.99840
   Atom    5 Element C  Has Mass   12.00000
   Atom    6 Element C  Has Mass   12.00000
   Molecular Mass:   189.909030 amu
   Principal axes and moments of inertia in amu*Bohr^2:
                             1           2           3
    Eigenvalues --      427.17894  1043.63782  1470.81676
          X               1.00000     0.00309     0.00000
          Y              -0.00309     1.00000    -0.00000
          Z              -0.00000     0.00000     1.00000
   Rotational Symmetry Number is   1
   The Molecule is an Asymmetric Top
   Translational Enthalpy:        0.889 kcal/mol
   Rotational Enthalpy:           0.889 kcal/mol
   Vibrational Enthalpy:         18.014 kcal/mol
   gas constant (RT):             0.592 kcal/mol
   Translational Entropy:        41.630  cal/mol.K
   Rotational Entropy:           27.974  cal/mol.K
   Vibrational Entropy:           7.824  cal/mol.K

   Total Enthalpy:               20.384 kcal/mol
   Total Entropy:                77.428  cal/mol.K

 ======================================================================

 STANDARD THERMODYNAMIC QUANTITIES FOR ANHARMONIC VIBRATION -- TOSH

   Zero point vibrational energy: ************ kcal/mol

   Vibrational Enthalpy:       Infinity kcal/mol
   Vibrational Entropy:             NaN  cal/mol.K

   Total Enthalpy:             Infinity kcal/mol
   Total Entropy:                   NaN  cal/mol.K

 ======================================================================

 STANDARD THERMODYNAMIC QUANTITIES FOR ANHARMONIC VIBRATION -- VPT2

   Zero point vibrational energy: ************ kcal/mol

   Vibrational Enthalpy:       Infinity kcal/mol
   Vibrational Entropy:             NaN  cal/mol.K

   Total Enthalpy:             Infinity kcal/mol
   Total Entropy:                   NaN  cal/mol.K

 ======================================================================

Archival summary:
1\1\TWL01\FREQ\ProcedureUnspecified\BasisUnspecified\1221\taweetha\TueAug2803:22:312018TueAug2803:22:312018\0\\#,FREQ,ProcedureUnspecified,BasisUnspecified,\\0,1\I\C,1,2.087\C,2,1.32687,1,125.837\H,3,1.08206,2,123.635,1,-180,0\F,3,1.34178,2,121.705,1,-0,0\F,2,1.3444,1,115.153,3,-180,0\\\@

 Total job time:  57.36s(wall), 217.94s(cpu) 
 Tue Aug 28 03:22:31 2018

        *************************************************************
        *                                                           *
        *  Thank you very much for using Q-Chem.  Have a nice day.  *
        *                                                           *
        *************************************************************
