# Supplementary material for: Geometric and energetic data from ab initio calculations of haloethene, haloimine, halomethylenephosphine, haloiminophosphine, halodiazene, halodiphosphene and halocyclopropane
Source: Data Brief. 2019 Nov 2;27:104738. doi: 10.1016/j.dib.2019.104738 (PMC6861602; doi:10.1016/j.dib.2019.104738)
Supplement: Multimedia component 2 [file mmc2.zip › CC/B3LYP/FHCCII.out]

Q-Chem Developer Version!
                  Welcome to Q-Chem
     A Quantum Leap Into The Future Of Chemistry


 Q-Chem 5.1, Q-Chem, Inc., Pleasanton, CA (2018)

 Yihan Shao,  Zhengting Gan,  E. Epifanovsky,  A. T. B. Gilbert,  M. Wormit,  
 J. Kussmann,  A. W. Lange,  A. Behn,  Jia Deng,  Xintian Feng,  D. Ghosh,  
 M. Goldey,  P. R. Horn,  L. D. Jacobson,  I. Kaliman,  T. Kus,  A. Landau,  
 Jie Liu,  E. I. Proynov,  R. M. Richard,  R. P. Steele,  E. J. Sundstrom,  
 H. L. Woodcock III,  P. M. Zimmerman,  D. Zuev,  B. Albrecht,  E. Alguire,  
 S. A. Baeppler,  D. Barton,  Z. Benda,  Y. A. Bernard,  E. J. Berquist,  
 K. B. Bravaya,  H. Burton,  D. Casanova,  Chun-Min Chang,  Yunqing Chen,  
 A. Chien,  K. D. Closser,  M. P. Coons,  S. Coriani,  S. Dasgupta,  
 A. L. Dempwolff,  M. Diedenhofen,  Hainam Do,  R. G. Edgar,  Po-Tung Fang,  
 S. Faraji,  S. Fatehi,  Qingguo Feng,  K. D. Fenk,  J. Fosso-Tande,  
 Qinghui Ge,  A. Ghysels,  G. Gidofalvi,  J. Gomes,  J. Gonthier,  A. Gunina,  
 D. Hait,  M. W. D. Hanson-Heine,  P. H. P. Harbach,  A. W. Hauser,  
 J. E. Herr,  E. G. Hohenstein,  Z. C. Holden,  Kerwin Hui,  B. C. Huynh,  
 T.-C. Jagau,  Hyunjun Ji,  B. Kaduk,  K. Khistyaev,  Jaehoon Kim,  
 P. Klunzinger,  K. Koh,  D. Kosenkov,  L. Koulias,  T. Kowalczyk,  
 C. M. Krauter,  A. Kunitsa,  Ka Un Lao,  A. Laurent,  K. V. Lawler,  
 Joonho Lee,  D. Lefrancois,  S. Lehtola,  D. S. Levine,  Yi-Pei Li,  
 You-Sheng Lin,  Fenglai Liu,  E. Livshits,  A. Luenser,  P. Manohar,  
 E. Mansoor,  S. F. Manzer,  Shan-Ping Mao,  Yuezhi Mao,  N. Mardirossian,  
 A. V. Marenich,  T. Markovich,  L. A. Martinez-Martinez,  S. A. Maurer,  
 N. J. Mayhall,  S. C. McKenzie,  J.-M. Mewes,  A. F. Morrison,  
 J. W. Mullinax,  K. Nanda,  T. S. Nguyen-Beck,  R. Olivares-Amaya,  
 J. A. Parkhill,  T. M. Perrine,  F. Plasser,  P. Pokhilko,  S. Prager,  
 A. Prociuk,  E. Ramos,  D. R. Rehn,  F. Rob,  M. Schneider,  N. Sergueev,  
 S. M. Sharada,  S. Sharma,  D. W. Small,  T. Stauch,  T. Stein,  
 Yu-Chuan Su,  A. J. W. Thom,  A. Tkatchenko,  T. Tsuchimochi,  N. M. Tubman,  
 L. Vogt,  M. L. Vidal,  O. Vydrov,  M. A. Watson,  J. Wenzel,  
 M. de Wergifosse,  T. A. Wesolowski,  A. White,  J. Witte,  A. Yamada,  
 Jun Yang,  K. Yao,  S. Yeganeh,  S. R. Yost,  Zhi-Qiang You,  A. Zech,  
 Igor Ying Zhang,  Xing Zhang,  Yan Zhao,  Ying Zhu,  B. R. Brooks,  
 G. K. L. Chan,  C. J. Cramer,  M. S. Gordon,  W. J. Hehre,  A. Klamt,  
 M. W. Schmidt,  C. D. Sherrill,  D. G. Truhlar,  A. Aspuru-Guzik,  R. Baer,  
 A. T. Bell,  N. A. Besley,  Jeng-Da Chai,  A. E. DePrince, III,  
 R. A. DiStasio Jr.,  A. Dreuw,  B. D. Dunietz,  T. R. Furlani,  
 Chao-Ping Hsu,  Yousung Jung,  Jing Kong,  D. S. Lambrecht,  WanZhen Liang,  
 C. Ochsenfeld,  V. A. Rassolov,  L. V. Slipchenko,  J. E. Subotnik,  
 T. Van Voorhis,  J. M. Herbert,  A. I. Krylov,  P. M. W. Gill,  M. Head-Gordon

 Contributors to earlier versions of Q-Chem not listed above: 
 R. D. Adamson,  B. Austin,  J. Baker,  G. J. O. Beran,  K. Brandhorst,  
 S. T. Brown,  E. F. C. Byrd,  A. K. Chakraborty,  C.-L. Cheng,  
 Siu Hung Chien,  D. M. Chipman,  D. L. Crittenden,  H. Dachsel,  
 R. J. Doerksen,  A. D. Dutoi,  L. Fusti-Molnar,  W. A. Goddard III,  
 A. Golubeva-Zadorozhnaya,  S. R. Gwaltney,  G. Hawkins,  A. Heyden,  
 S. Hirata,  G. Kedziora,  F. J. Keil,  C. Kelley,  Jihan Kim,  R. A. King,  
 R. Z. Khaliullin,  P. P. Korambath,  W. Kurlancheek,  A. M. Lee,  M. S. Lee,  
 S. V. Levchenko,  Ching Yeh Lin,  D. Liotard,  R. C. Lochan,  I. Lotan,  
 P. E. Maslen,  N. Nair,  D. P. O'Neill,  D. Neuhauser,  E. Neuscamman,  
 C. M. Oana,  R. Olson,  B. Peters,  R. Peverati,  P. A. Pieniazek,  
 Y. M. Rhee,  J. Ritchie,  M. A. Rohrdanz,  E. Rosta,  N. J. Russ,  
 H. F. Schaefer III,  N. E. Schultz,  N. Shenvi,  A. C. Simmonett,  A. Sodt,  
 D. Stuck,  K. S. Thanthiriwatte,  V. Vanovschi,  Tao Wang,  A. Warshel,  
 C. F. Williams,  Q. Wu,  X. Xu,  W. Zhang

 Please cite Q-Chem as follows:
 Y. Shao et al., Mol. Phys. 113, 184-215 (2015)
 DOI: 10.1080/00268976.2014.952696

 Q-Chem 5.1.1 for Intel X86 EM64T Linux

 Parts of Q-Chem use Armadillo 8.300.2 (Tropical Shenanigans).
 http://arma.sourceforge.net/

 Q-Chem begins on Tue Aug 28 03:22:31 2018  

Host: 
0

     Scratch files written to /scratch/taweetham/qchem11301//
Input Ideriv = 2
Curr. Ideriv = -1
Max.  Ideriv = 2

Checking the input file for inconsistencies... 	...done.

--------------------------------------------------------------
User input:
--------------------------------------------------------------
inp/FIHI.inp
$molecule
0	1
F	-2.0	1.0	0.0
I	2.0	1.0	0.0
H	-2.0	-1.0	0.0
I	2.0	-1.0	0.0
C	-1.0	0.0	0.0
C	1.0	0.0	0.0
$end
$rem
   JOB_TYPE		OPTIMIZATION
   BASIS		6-311++G**
   EXCHANGE		B3LYP
$end

--------------------------------------------------------------
 ----------------------------------------------------------------
             Standard Nuclear Orientation (Angstroms)
    I     Atom           X                Y                Z
 ----------------------------------------------------------------
    1      F       3.6152214087    -0.2430646342    -0.0000000000
    2      I      -0.1704410370     1.0487402457     0.0000000000
    3      H       2.9693189687    -2.1358958571    -0.0000000000
    4      I      -0.8163434769    -0.8440909771    -0.0000000000
    5      C       2.3458545773    -0.8665290257    -0.0000000000
    6      C       0.4530233545    -0.2206265857    -0.0000000000
 ----------------------------------------------------------------
 Molecular Point Group                 Cs    NOp =  2
 Largest Abelian Subgroup              Cs    NOp =  2
 Nuclear Repulsion Energy =  1264.8671233611 hartrees
 There are       64 alpha and       64 beta electrons
 Requested basis set is 6-311++G(d,p)
 There are 71 shells and 197 basis functions

 Total QAlloc Memory Limit   2000 MB
 Mega-Array Size       188 MB
 MEM_STATIC part       192 MB
 A cutoff of  1.0D-11 yielded   2052 shell pairs
 There are     16372 function pairs (     18598 Cartesian)

 -------------------------------------------------------
 OpenMP Integral Computing Module                       
 Release: version 1.0, May 2013, Q-Chem Inc. Pittsburgh 
 -------------------------------------------------------
 Integral Job Info:
 Integral job number is                      11
 Integral operator is                         1
 short-range coefficients                     0
 long-range coefficients              100000000
 Omega coefficients                           0
 if combine SR and LR in K                    0
 Integral screening is                        0
 Integral computing path is                   2
 max size of driver memory is            800000
 size of driver memory is                593474
 size of scratch memory is             11861008
 max col of scratch BK array               1296
 max len of scratch array in speh3          155
 max len of scratch index in speh4           18
 max int batch size is                      520
 min int batch size is                       52
 fixed nKL is                                52
 max L of basis functions is                  2
 order of int derivative is                   0
 number of shells is                         71
 number of basis is                         210
 number of cartesian basis is               210
 number of contracted shell pairs          2052
 number of primitive shell pairs           4124
 maxK2 (contraction) of shell pair           36
 max number of K2 of shell pair               1
 max number of CS2 of shell pair            282
 max number of PS2 of shell pair            282
 mem total for path MDJ                  537388
 -------------------------------------------------------
 Smallest overlap matrix eigenvalue = 3.81E-04

 Scale SEOQF with 1.000000e-01/1.000000e-01/1.000000e-01

 Standard Electronic Orientation quadrupole field applied
 Nucleus-field energy     =     0.0000000146 hartrees
 Guess from superposition of atomic densities
 Warning:  Energy on first SCF cycle will be non-variational
 SAD guess density has 128.000000 electrons

 -----------------------------------------------------------------------
  General SCF calculation program by
  Eric Jon Sundstrom, Paul Horn, Yuezhi Mao, Dmitri Zuev, Alec White,
  David Stuck, Shaama M.S., Shane Yost, Joonho Lee, David Small,
  Daniel Levine, Susi Lehtola, Hugh Burton, Evgeny Epifanovsky
 -----------------------------------------------------------------------
 Exchange:     0.2000 Hartree-Fock + 0.0800 Slater + 0.7200 B88
 Correlation:  0.1900 VWN1RPA + 0.8100 LYP
 Using SG-1 standard quadrature grid
 using 4 threads for integral computing
 -------------------------------------------------------
 OpenMP Integral computing Module                
 Release: version 2.0, May 2017, Q-Chem Inc. Pleasanton 
 -------------------------------------------------------
 -------------------------------------------------------
 OpenMP BLAS3 based DFT computing Module                
 Release: version 1.0, May 2013, Q-Chem Inc. Pittsburgh 
 -------------------------------------------------------
 A restricted SCF calculation will be
 performed using DIIS
 SCF converges when DIIS error is below 1.0e-08
 ---------------------------------------
  Cycle       Energy         DIIS error
 ---------------------------------------
    1  -14019.2730698490      1.25e-01  
    2  -14013.5831085456      1.14e-02  
    3  -14011.6861405264      2.05e-02  
    4  -14013.6591360231      7.33e-03  
    5  -14012.9326754052      1.21e-02  
    6  -14014.0750745572      1.75e-03  
    7  -14014.0189115460      3.29e-03  
    8  -14014.0884442718      5.95e-04  
    9  -14014.0901910930      2.55e-04  
   10  -14014.0904662448      1.32e-04  
   11  -14014.0905049370      9.58e-05  
   12  -14014.0905341634      6.16e-05  
   13  -14014.0905534800      2.14e-05  
   14  -14014.0905557513      8.08e-06  
   15  -14014.0905562408      1.89e-06  
   16  -14014.0905562494      1.46e-06  
   17  -14014.0905562632      4.19e-07  
   18  -14014.0905562639      7.43e-08  
   19  -14014.0905562642      8.88e-09  Convergence criterion met
 ---------------------------------------
 SCF time:   CPU 66.77s  wall 18.00s 
 SCF   energy in the final basis set =   -14014.0905562642
 Total energy in the final basis set =   -14014.0905562642

 --------------------------------------------------------------
             Orbital Energies (a.u.) and Symmetries
 --------------------------------------------------------------

 Alpha MOs, Restricted
 -- Occupied --                  
*******-1165.91 -176.38 -176.34 -165.78 -165.78 -165.78 -165.75
  1 A'    2 A'    3 A'    4 A'    5 A'    1 A"    6 A'    7 A'                 
-165.75 -165.75  -35.89  -35.85  -31.38  -31.37  -31.37  -31.34
  2 A"    8 A'    9 A'   10 A'   11 A'   12 A'    3 A"   13 A'                 
-31.339 -31.338 -24.709 -23.027 -23.026 -23.026 -23.022 -23.022
  4 A"   14 A'   15 A'   16 A'   17 A'    5 A"   18 A'    6 A"                 
-22.992 -22.991 -22.991 -22.988 -22.988 -10.333 -10.212  -6.460
 19 A'    7 A"   20 A'   21 A'    8 A"   22 A'   23 A'   24 A'                 
 -6.426  -4.882  -4.862  -4.849  -4.847  -4.823  -4.817  -2.188
 25 A'   26 A'   27 A'    9 A"   28 A'   29 A'   10 A"   30 A'                 
 -2.165  -2.141  -2.127  -2.122  -2.120  -2.103  -2.102  -2.084
 31 A'   11 A"   32 A'   33 A'   12 A"   34 A'   13 A"   35 A'                 
 -2.084  -1.224  -1.109  -0.703  -0.658  -0.593  -0.559  -0.501
 14 A"   36 A'   37 A'   38 A'   39 A'   40 A'   15 A"   41 A'                 
 -0.486  -0.464  -0.431  -0.417  -0.330  -0.269  -0.208  -0.140
 42 A'   16 A"   43 A'   44 A'   45 A'   17 A"   18 A"   46 A'                 
 -- Virtual --                   
 -0.121  -0.111  -0.017  -0.003   0.005   0.027   0.045   0.067
 19 A"   47 A'   48 A'   49 A'   50 A'   51 A'   20 A"   52 A'                 
  0.082   0.088   0.097   0.109   0.115   0.135   0.156   0.191
 53 A'   21 A"   54 A'   55 A'   56 A'   57 A'   58 A'   59 A'                 
  0.195   0.225   0.243   0.254   0.262   0.289   0.294   0.334
 22 A"   23 A"   60 A'   61 A'   24 A"   62 A'   25 A"   63 A'                 
  0.363   0.371   0.379   0.384   0.389   0.421   0.457   0.482
 64 A'   65 A'   66 A'   26 A"   67 A'   27 A"   68 A'   69 A'                 
  0.497   0.518   0.550   0.597   0.602   0.623   0.627   0.669
 70 A'   28 A"   71 A'   72 A'   29 A"   30 A"   73 A'   74 A'                 
  0.708   0.749   0.828   0.874   0.929   0.985   1.147   1.213
 75 A'   76 A'   77 A'   78 A'   79 A'   80 A'   31 A"   32 A"                 
  1.216   1.225   1.276   1.292   1.305   1.328   1.333   1.381
 81 A'   33 A"   82 A'   34 A"   83 A'   84 A'   85 A'   86 A'                 
  1.387   1.404   1.437   1.483   1.502   1.593   1.647   1.658
 35 A"   36 A"   87 A'   37 A"   88 A'   89 A'   38 A"   90 A'                 
  1.661   1.800   1.866   1.951   2.132   2.578   2.592   2.637
 91 A'   92 A'   93 A'   94 A'   95 A'   39 A"   96 A'   40 A"                 
  2.729   2.931   2.985   3.226   3.762   3.766   3.896   3.908
 97 A'   98 A'   99 A'  100 A'   41 A"  101 A'   42 A"   43 A"                 
  3.921   3.953   3.960   3.963   3.995   4.014   4.077   4.122
 44 A"  102 A'   45 A"  103 A'  104 A'  105 A'   46 A"  106 A'                 
  4.379   4.580   4.627   4.724   4.740   5.859   5.940   5.983
107 A'  108 A'  109 A'  110 A'  111 A'  112 A'   47 A"   48 A"                 
  6.097   6.138   6.271   6.325   6.358   6.457  23.322  23.713
113 A'  114 A'   49 A"  115 A'  116 A'  117 A'  118 A'  119 A'                 
 27.876  28.060  28.266  28.280  28.318  28.332  28.374  28.397
120 A'  121 A'  122 A'   50 A"   51 A"  123 A'  124 A'  125 A'                 
 28.467  28.491  28.506  28.522  28.544  28.570  28.689  28.737
 52 A"   53 A"  126 A'   54 A"  127 A'   55 A"  128 A'  129 A'                 
 28.893  28.951  66.731 127.822 127.833 127.873 127.926 127.962
130 A'  131 A'  132 A'  133 A'   56 A"   57 A"  134 A'  135 A'                 
128.064 151.724 151.8551901.9021902.045
136 A'  137 A'  138 A'  139 A'  140 A'                                         

 Beta MOs, Restricted
 -- Occupied --                  
*******-1165.91 -176.38 -176.34 -165.78 -165.78 -165.78 -165.75
  1 A'    2 A'    3 A'    4 A'    5 A'    1 A"    6 A'    7 A'                 
-165.75 -165.75  -35.89  -35.85  -31.38  -31.37  -31.37  -31.34
  2 A"    8 A'    9 A'   10 A'   11 A'   12 A'    3 A"   13 A'                 
-31.339 -31.338 -24.709 -23.027 -23.026 -23.026 -23.022 -23.022
  4 A"   14 A'   15 A'   16 A'   17 A'    5 A"   18 A'    6 A"                 
-22.992 -22.991 -22.991 -22.988 -22.988 -10.333 -10.212  -6.460
 19 A'    7 A"   20 A'   21 A'    8 A"   22 A'   23 A'   24 A'                 
 -6.426  -4.882  -4.862  -4.849  -4.847  -4.823  -4.817  -2.188
 25 A'   26 A'   27 A'    9 A"   28 A'   29 A'   10 A"   30 A'                 
 -2.165  -2.141  -2.127  -2.122  -2.120  -2.103  -2.102  -2.084
 31 A'   11 A"   32 A'   33 A'   12 A"   34 A'   13 A"   35 A'                 
 -2.084  -1.224  -1.109  -0.703  -0.658  -0.593  -0.559  -0.501
 14 A"   36 A'   37 A'   38 A'   39 A'   40 A'   15 A"   41 A'                 
 -0.486  -0.464  -0.431  -0.417  -0.330  -0.269  -0.208  -0.140
 42 A'   16 A"   43 A'   44 A'   45 A'   17 A"   18 A"   46 A'                 
 -- Virtual --                   
 -0.121  -0.111  -0.017  -0.003   0.005   0.027   0.045   0.067
 19 A"   47 A'   48 A'   49 A'   50 A'   51 A'   20 A"   52 A'                 
  0.082   0.088   0.097   0.109   0.115   0.135   0.156   0.191
 53 A'   21 A"   54 A'   55 A'   56 A'   57 A'   58 A'   59 A'                 
  0.195   0.225   0.243   0.254   0.262   0.289   0.294   0.334
 22 A"   23 A"   60 A'   61 A'   24 A"   62 A'   25 A"   63 A'                 
  0.363   0.371   0.379   0.384   0.389   0.421   0.457   0.482
 64 A'   65 A'   66 A'   26 A"   67 A'   27 A"   68 A'   69 A'                 
  0.497   0.518   0.550   0.597   0.602   0.623   0.627   0.669
 70 A'   28 A"   71 A'   72 A'   29 A"   30 A"   73 A'   74 A'                 
  0.708   0.749   0.828   0.874   0.929   0.985   1.147   1.213
 75 A'   76 A'   77 A'   78 A'   79 A'   80 A'   31 A"   32 A"                 
  1.216   1.225   1.276   1.292   1.305   1.328   1.333   1.381
 81 A'   33 A"   82 A'   34 A"   83 A'   84 A'   85 A'   86 A'                 
  1.387   1.404   1.437   1.483   1.502   1.593   1.647   1.658
 35 A"   36 A"   87 A'   37 A"   88 A'   89 A'   38 A"   90 A'                 
  1.661   1.800   1.866   1.951   2.132   2.578   2.592   2.637
 91 A'   92 A'   93 A'   94 A'   95 A'   39 A"   96 A'   40 A"                 
  2.729   2.931   2.985   3.226   3.762   3.766   3.896   3.908
 97 A'   98 A'   99 A'  100 A'   41 A"  101 A'   42 A"   43 A"                 
  3.921   3.953   3.960   3.963   3.995   4.014   4.077   4.122
 44 A"  102 A'   45 A"  103 A'  104 A'  105 A'   46 A"  106 A'                 
  4.379   4.580   4.627   4.724   4.740   5.859   5.940   5.983
107 A'  108 A'  109 A'  110 A'  111 A'  112 A'   47 A"   48 A"                 
  6.097   6.138   6.271   6.325   6.358   6.457  23.322  23.713
113 A'  114 A'   49 A"  115 A'  116 A'  117 A'  118 A'  119 A'                 
 27.876  28.060  28.266  28.280  28.318  28.332  28.374  28.397
120 A'  121 A'  122 A'   50 A"   51 A"  123 A'  124 A'  125 A'                 
 28.467  28.491  28.506  28.522  28.544  28.570  28.689  28.737
 52 A"   53 A"  126 A'   54 A"  127 A'   55 A"  128 A'  129 A'                 
 28.893  28.951  66.731 127.822 127.833 127.873 127.926 127.962
130 A'  131 A'  132 A'  133 A'   56 A"   57 A"  134 A'  135 A'                 
128.064 151.724 151.8551901.9021902.045
136 A'  137 A'  138 A'  139 A'  140 A'                                         
 --------------------------------------------------------------

          Ground-State Mulliken Net Atomic Charges

     Atom                 Charge (a.u.)
  ----------------------------------------
      1 F                    -0.066969
      2 I                     0.217936
      3 H                     0.034054
      4 I                     0.715399
      5 C                    -0.123369
      6 C                    -0.777051
  ----------------------------------------
  Sum of atomic charges =     0.000000

 -----------------------------------------------------------------
                    Cartesian Multipole Moments
 -----------------------------------------------------------------
    Charge (ESU x 10^10)
                 0.0000
    Dipole Moment (Debye)
         X      -3.0105      Y      -1.8283      Z       0.0000
       Tot       3.5222
    Quadrupole Moments (Debye-Ang)
        XX     -76.5128     XY      -1.6412     YY     -75.4657
        XZ       0.0000     YZ       0.0000     ZZ     -73.5626
    Octopole Moments (Debye-Ang^2)
       XXX     -59.9302    XXY      -4.1319    XYY     -13.7965
       YYY       6.4105    XXZ       0.0000    XYZ      -0.0000
       YYZ       0.0000    XZZ     -10.0706    YZZ       3.9895
       ZZZ       0.0000
    Hexadecapole Moments (Debye-Ang^3)
      XXXX    -936.8331   XXXY      13.3429   XXYY    -212.6374
      XYYY      22.1426   YYYY    -496.5392   XXXZ       0.0000
      XXYZ      -0.0000   XYYZ       0.0000   YYYZ       0.0000
      XXZZ    -162.2357   XYZZ       9.7853   YYZZ    -102.4512
      XZZZ       0.0000   YZZZ       0.0000   ZZZZ     -97.3637
 -----------------------------------------------------------------
 Calculating analytic gradient of the SCF energy
 Gradient of SCF Energy
            1           2           3           4           5           6
    1   0.0334720   0.2041885   0.0549890   1.1635081  -0.0532348  -1.4029228
    2  -0.0111284  -1.7331674  -0.0473266   1.2086992   0.0414763   0.5414469
    3  -0.0000000   0.0000000  -0.0000000   0.0000000   0.0000000  -0.0000000
 Max gradient component =       1.733E+00
 RMS gradient           =       6.722E-01
 Gradient time:  CPU 14.29 s  wall 3.68 s
 Geometry Optimization Parameters
   NAtoms,    NIC,     NZ,  NCons,   NDum,   NFix, NCnnct, MaxDiis
        6      32       0       0       0       0       0       0


** GEOMETRY OPTIMIZATION IN DELOCALIZED INTERNAL COORDINATES **
   Searching for a Minimum

   Optimization Cycle:   1

                       Coordinates (Angstroms)
     ATOM                X               Y               Z
      1  F         3.6152214087   -0.2430646342    0.0000000000
      2  I        -0.1704410370    1.0487402457    0.0000000000
      3  H         2.9693189687   -2.1358958571    0.0000000000
      4  I        -0.8163434769   -0.8440909771    0.0000000000
      5  C         2.3458545773   -0.8665290257    0.0000000000
      6  C         0.4530233545   -0.2206265857    0.0000000000
   Point Group: cs    Number of degrees of freedom:     9


   Energy is -14014.090556264


 Attempting to Generate Delocalized Internal Coordinates

 ** Taking Steepest Descent Step **
 Calculated Step too Large.  Step scaled by  0.182299
 Step Taken.  Stepsize is  0.300000

                             Maximum     Tolerance    Cnvgd?
         Gradient           1.312023      0.000300      NO
         Displacement       0.239180      0.001200      NO
         Energy change     *********      0.000001      NO


 New Cartesian Coordinates Obtained by Inverse Iteration

 Displacement from previous Coordinates is:  0.201195
 ----------------------------------------------------------------
             Standard Nuclear Orientation (Angstroms)
    I     Atom           X                Y                Z
 ----------------------------------------------------------------
    1      F       3.6350486910    -0.2478537825     0.0000000000
    2      I      -0.2006524617     1.1099846113     0.0000000000
    3      H       2.9860046019    -2.1420794004     0.0000000000
    4      I      -0.8753250256    -0.8730219560     0.0000000000
    5      C       2.3706434417    -0.8759461568     0.0000000000
    6      C       0.4809145479    -0.2325501497     0.0000000000
 ----------------------------------------------------------------
 Molecular Point Group                 Cs    NOp =  2
 Largest Abelian Subgroup              Cs    NOp =  2
 Nuclear Repulsion Energy =  1212.2632640671 hartrees
 There are       64 alpha and       64 beta electrons
 Applying Cartesian multipole field
    Component          Value
    ---------          -----
     (2,0,0)        1.00000E-11
     (0,2,0)        2.00000E-11
     (0,0,2)       -3.00000E-11
 Nucleus-field energy     =     0.0000000156 hartrees
 Requested basis set is 6-311++G(d,p)
 There are 71 shells and 197 basis functions
 A cutoff of  1.0D-11 yielded   2044 shell pairs
 There are     16327 function pairs (     18548 Cartesian)
 Smallest overlap matrix eigenvalue = 3.77E-04
 Guess MOs from SCF MO coefficient file

 -----------------------------------------------------------------------
  General SCF calculation program by
  Eric Jon Sundstrom, Paul Horn, Yuezhi Mao, Dmitri Zuev, Alec White,
  David Stuck, Shaama M.S., Shane Yost, Joonho Lee, David Small,
  Daniel Levine, Susi Lehtola, Hugh Burton, Evgeny Epifanovsky
 -----------------------------------------------------------------------
 Exchange:     0.2000 Hartree-Fock + 0.0800 Slater + 0.7200 B88
 Correlation:  0.1900 VWN1RPA + 0.8100 LYP
 Using SG-1 standard quadrature grid
 using 4 threads for integral computing
 -------------------------------------------------------
 OpenMP Integral computing Module                
 Release: version 2.0, May 2017, Q-Chem Inc. Pleasanton 
 -------------------------------------------------------
 -------------------------------------------------------
 OpenMP BLAS3 based DFT computing Module                
 Release: version 1.0, May 2013, Q-Chem Inc. Pittsburgh 
 -------------------------------------------------------
 A restricted SCF calculation will be
 performed using DIIS
 SCF converges when DIIS error is below 1.0e-08
 ---------------------------------------
  Cycle       Energy         DIIS error
 ---------------------------------------
    1  -14014.4879495610      2.41e-03  
    2  -14014.4236700581      4.44e-03  
    3  -14014.4839092236      2.01e-03  
    4  -14014.3739435357      4.44e-03  
    5  -14014.5112417172      5.17e-04  
    6  -14014.5122946460      2.74e-04  
    7  -14014.5126221897      1.86e-04  
    8  -14014.5127975174      1.24e-04  
    9  -14014.5129246434      5.70e-05  
   10  -14014.5129669344      3.18e-05  
   11  -14014.5129804285      6.73e-06  
   12  -14014.5129808047      4.09e-06  
   13  -14014.5129810450      1.99e-06  
   14  -14014.5129810878      3.77e-07  
   15  -14014.5129810886      1.18e-07  
   16  -14014.5129810886      3.31e-08  
   17  -14014.5129810886      7.72e-09  Convergence criterion met
 ---------------------------------------
 SCF time:   CPU 57.22s  wall 15.00s 
 SCF   energy in the final basis set =   -14014.5129810886
 Total energy in the final basis set =   -14014.5129810886

 --------------------------------------------------------------
             Orbital Energies (a.u.) and Symmetries
 --------------------------------------------------------------

 Alpha MOs, Restricted
 -- Occupied --                  
*******-1165.90 -176.35 -176.33 -165.75 -165.75 -165.75 -165.73
  1 A'    2 A'    3 A'    4 A'    5 A'    1 A"    6 A'    7 A'                 
-165.73 -165.73  -35.86  -35.84  -31.35  -31.35  -31.34  -31.33
  2 A"    8 A'    9 A'   10 A'   11 A'   12 A'    3 A"   13 A'                 
-31.325 -31.325 -24.726 -22.998 -22.997 -22.997 -22.995 -22.995
  4 A"   14 A'   15 A'   16 A'   17 A'    5 A"   18 A'    6 A"                 
-22.978 -22.978 -22.977 -22.975 -22.975 -10.356 -10.252  -6.426
 19 A'    7 A"   20 A'   21 A'    8 A"   22 A'   23 A'   24 A'                 
 -6.406  -4.844  -4.826  -4.824  -4.819  -4.803  -4.801  -2.139
 25 A'   26 A'   27 A'   28 A'    9 A"   29 A'   10 A"   30 A'                 
 -2.121  -2.106  -2.100  -2.089  -2.088  -2.083  -2.081  -2.066
 31 A'   11 A"   32 A'   33 A'   12 A"   13 A"   34 A'   35 A'                 
 -2.066  -1.239  -1.078  -0.695  -0.671  -0.591  -0.531  -0.503
 14 A"   36 A'   37 A'   38 A'   39 A'   40 A'   15 A"   41 A'                 
 -0.496  -0.478  -0.431  -0.420  -0.345  -0.265  -0.219  -0.147
 42 A'   16 A"   43 A'   44 A'   45 A'   17 A"   18 A"   46 A'                 
 -- Virtual --                   
 -0.130  -0.116  -0.024  -0.008   0.008   0.026   0.047   0.064
 19 A"   47 A'   48 A'   49 A'   50 A'   51 A'   20 A"   52 A'                 
  0.079   0.086   0.095   0.105   0.114   0.134   0.153   0.188
 53 A'   21 A"   54 A'   55 A'   56 A'   57 A'   58 A'   59 A'                 
  0.199   0.236   0.238   0.250   0.256   0.286   0.287   0.334
 22 A"   23 A"   60 A'   61 A'   24 A"   25 A"   62 A'   63 A'                 
  0.353   0.363   0.379   0.383   0.392   0.434   0.454   0.473
 64 A'   65 A'   66 A'   26 A"   67 A'   27 A"   68 A'   69 A'                 
  0.479   0.500   0.535   0.590   0.592   0.613   0.622   0.659
 70 A'   28 A"   71 A'   29 A"   72 A'   30 A"   73 A'   74 A'                 
  0.702   0.741   0.818   0.862   0.900   0.957   1.128   1.203
 75 A'   76 A'   77 A'   78 A'   79 A'   80 A'   31 A"   32 A"                 
  1.242   1.244   1.265   1.281   1.298   1.299   1.337   1.371
 81 A'   33 A"   82 A'   83 A'   84 A'   34 A"   85 A'   35 A"                 
  1.379   1.389   1.422   1.473   1.488   1.572   1.633   1.638
 86 A'   36 A"   87 A'   37 A"   88 A'   89 A'   38 A"   90 A'                 
  1.649   1.788   1.860   1.942   2.116   2.560   2.574   2.623
 91 A'   92 A'   93 A'   94 A'   95 A'   39 A"   96 A'   40 A"                 
  2.701   2.873   2.913   3.191   3.749   3.752   3.897   3.913
 97 A'   98 A'   99 A'  100 A'   41 A"  101 A'   42 A"   43 A"                 
  3.930   3.952   3.980   3.995   4.004   4.022   4.052   4.150
 44 A"  102 A'  103 A'   45 A"  104 A'  105 A'   46 A"  106 A'                 
  4.365   4.549   4.557   4.595   4.653   5.874   5.952   5.993
107 A'  108 A'  109 A'  110 A'  111 A'  112 A'   47 A"   48 A"                 
  6.110   6.135   6.257   6.328   6.342   6.446  23.301  23.522
113 A'  114 A'   49 A"  115 A'  116 A'  117 A'  118 A'  119 A'                 
 27.850  28.033  28.262  28.300  28.329  28.372  28.399  28.436
120 A'  121 A'  122 A'   50 A"   51 A"  123 A'  124 A'  125 A'                 
 28.491  28.506  28.528  28.542  28.550  28.566  28.663  28.684
 52 A"   53 A"  126 A'   54 A"  127 A'   55 A"  128 A'  129 A'                 
 28.851  28.893  66.714 127.827 127.852 127.882 127.942 127.969
130 A'  131 A'  132 A'  133 A'   56 A"   57 A"  134 A'  135 A'                 
128.082 151.692 151.8311901.8661902.016
136 A'  137 A'  138 A'  139 A'  140 A'                                         

 Beta MOs, Restricted
 -- Occupied --                  
*******-1165.90 -176.35 -176.33 -165.75 -165.75 -165.75 -165.73
  1 A'    2 A'    3 A'    4 A'    5 A'    1 A"    6 A'    7 A'                 
-165.73 -165.73  -35.86  -35.84  -31.35  -31.35  -31.34  -31.33
  2 A"    8 A'    9 A'   10 A'   11 A'   12 A'    3 A"   13 A'                 
-31.325 -31.325 -24.726 -22.998 -22.997 -22.997 -22.995 -22.995
  4 A"   14 A'   15 A'   16 A'   17 A'    5 A"   18 A'    6 A"                 
-22.978 -22.978 -22.977 -22.975 -22.975 -10.356 -10.252  -6.426
 19 A'    7 A"   20 A'   21 A'    8 A"   22 A'   23 A'   24 A'                 
 -6.406  -4.844  -4.826  -4.824  -4.819  -4.803  -4.801  -2.139
 25 A'   26 A'   27 A'   28 A'    9 A"   29 A'   10 A"   30 A'                 
 -2.121  -2.106  -2.100  -2.089  -2.088  -2.083  -2.081  -2.066
 31 A'   11 A"   32 A'   33 A'   12 A"   13 A"   34 A'   35 A'                 
 -2.066  -1.239  -1.078  -0.695  -0.671  -0.591  -0.531  -0.503
 14 A"   36 A'   37 A'   38 A'   39 A'   40 A'   15 A"   41 A'                 
 -0.496  -0.478  -0.431  -0.420  -0.345  -0.265  -0.219  -0.147
 42 A'   16 A"   43 A'   44 A'   45 A'   17 A"   18 A"   46 A'                 
 -- Virtual --                   
 -0.130  -0.116  -0.024  -0.008   0.008   0.026   0.047   0.064
 19 A"   47 A'   48 A'   49 A'   50 A'   51 A'   20 A"   52 A'                 
  0.079   0.086   0.095   0.105   0.114   0.134   0.153   0.188
 53 A'   21 A"   54 A'   55 A'   56 A'   57 A'   58 A'   59 A'                 
  0.199   0.236   0.238   0.250   0.256   0.286   0.287   0.334
 22 A"   23 A"   60 A'   61 A'   24 A"   25 A"   62 A'   63 A'                 
  0.353   0.363   0.379   0.383   0.392   0.434   0.454   0.473
 64 A'   65 A'   66 A'   26 A"   67 A'   27 A"   68 A'   69 A'                 
  0.479   0.500   0.535   0.590   0.592   0.613   0.622   0.659
 70 A'   28 A"   71 A'   29 A"   72 A'   30 A"   73 A'   74 A'                 
  0.702   0.741   0.818   0.862   0.900   0.957   1.128   1.203
 75 A'   76 A'   77 A'   78 A'   79 A'   80 A'   31 A"   32 A"                 
  1.242   1.244   1.265   1.281   1.298   1.299   1.337   1.371
 81 A'   33 A"   82 A'   83 A'   84 A'   34 A"   85 A'   35 A"                 
  1.379   1.389   1.422   1.473   1.488   1.572   1.633   1.638
 86 A'   36 A"   87 A'   37 A"   88 A'   89 A'   38 A"   90 A'                 
  1.649   1.788   1.860   1.942   2.116   2.560   2.574   2.623
 91 A'   92 A'   93 A'   94 A'   95 A'   39 A"   96 A'   40 A"                 
  2.701   2.873   2.913   3.191   3.749   3.752   3.897   3.913
 97 A'   98 A'   99 A'  100 A'   41 A"  101 A'   42 A"   43 A"                 
  3.930   3.952   3.980   3.995   4.004   4.022   4.052   4.150
 44 A"  102 A'  103 A'   45 A"  104 A'  105 A'   46 A"  106 A'                 
  4.365   4.549   4.557   4.595   4.653   5.874   5.952   5.993
107 A'  108 A'  109 A'  110 A'  111 A'  112 A'   47 A"   48 A"                 
  6.110   6.135   6.257   6.328   6.342   6.446  23.301  23.522
113 A'  114 A'   49 A"  115 A'  116 A'  117 A'  118 A'  119 A'                 
 27.850  28.033  28.262  28.300  28.329  28.372  28.399  28.436
120 A'  121 A'  122 A'   50 A"   51 A"  123 A'  124 A'  125 A'                 
 28.491  28.506  28.528  28.542  28.550  28.566  28.663  28.684
 52 A"   53 A"  126 A'   54 A"  127 A'   55 A"  128 A'  129 A'                 
 28.851  28.893  66.714 127.827 127.852 127.882 127.942 127.969
130 A'  131 A'  132 A'  133 A'   56 A"   57 A"  134 A'  135 A'                 
128.082 151.692 151.8311901.8661902.016
136 A'  137 A'  138 A'  139 A'  140 A'                                         
 --------------------------------------------------------------

          Ground-State Mulliken Net Atomic Charges

     Atom                 Charge (a.u.)
  ----------------------------------------
      1 F                    -0.060743
      2 I                     0.215753
      3 H                     0.137982
      4 I                     0.444817
      5 C                    -0.169609
      6 C                    -0.568201
  ----------------------------------------
  Sum of atomic charges =     0.000000

 -----------------------------------------------------------------
                    Cartesian Multipole Moments
 -----------------------------------------------------------------
    Charge (ESU x 10^10)
                 0.0000
    Dipole Moment (Debye)
         X      -1.7901      Y      -1.3336      Z      -0.0000
       Tot       2.2322
    Quadrupole Moments (Debye-Ang)
        XX     -73.1253     XY      -5.6560     YY     -76.5634
        XZ       0.0000     YZ       0.0000     ZZ     -73.5465
    Octopole Moments (Debye-Ang^2)
       XXX     -39.6752    XXY     -12.0706    XYY      -3.6928
       YYY       5.5875    XXZ      -0.0000    XYZ       0.0000
       YYZ      -0.0000    XZZ      -9.1997    YZZ       4.0037
       ZZZ      -0.0000
    Hexadecapole Moments (Debye-Ang^3)
      XXXX    -906.9204   XXXY     -18.6907   XXYY    -199.0769
      XYYY     -13.1363   YYYY    -523.9218   XXXZ       0.0000
      XXYZ       0.0000   XYYZ       0.0000   YYYZ       0.0000
      XXZZ    -165.6131   XYZZ       7.4643   YYZZ    -107.2717
      XZZZ       0.0000   YZZZ       0.0000   ZZZZ     -95.7429
 -----------------------------------------------------------------
 Calculating analytic gradient of the SCF energy
 Gradient of SCF Energy
            1           2           3           4           5           6
    1   0.0524966   0.0747590   0.0639449   0.8302593  -0.0077243  -1.0137354
    2  -0.0139817  -1.2846321  -0.0620426   0.9573785   0.0445252   0.3587527
    3  -0.0000000  -0.0000000   0.0000000  -0.0000000   0.0000000   0.0000000
 Max gradient component =       1.285E+00
 RMS gradient           =       4.962E-01
 Gradient time:  CPU 13.61 s  wall 3.51 s
 Geometry Optimization Parameters
   NAtoms,    NIC,     NZ,  NCons,   NDum,   NFix, NCnnct, MaxDiis
        6      32       0       0       0       0       0       0


** GEOMETRY OPTIMIZATION IN DELOCALIZED INTERNAL COORDINATES **
   Searching for a Minimum

   Optimization Cycle:   2

                       Coordinates (Angstroms)
     ATOM                X               Y               Z
      1  F         3.6350486910   -0.2478537825    0.0000000000
      2  I        -0.2006524617    1.1099846113    0.0000000000
      3  H         2.9860046019   -2.1420794004    0.0000000000
      4  I        -0.8753250256   -0.8730219560    0.0000000000
      5  C         2.3706434417   -0.8759461568    0.0000000000
      6  C         0.4809145479   -0.2325501497    0.0000000000
   Point Group: cs    Number of degrees of freedom:     9


   Energy is -14014.512981089

 Hessian Updated using BFGS Update

 ** Taking Steepest Descent Step **
 Calculated Step too Large.  Step scaled by  0.251121
 Step Taken.  Stepsize is  0.300000

                             Maximum     Tolerance    Cnvgd?
         Gradient           0.993044      0.000300      NO
         Displacement       0.249374      0.001200      NO
         Energy change     -0.422425      0.000001      NO


 New Cartesian Coordinates Obtained by Inverse Iteration

 Displacement from previous Coordinates is:  0.180364
 ----------------------------------------------------------------
             Standard Nuclear Orientation (Angstroms)
    I     Atom           X                Y                Z
 ----------------------------------------------------------------
    1      F       3.6418191494    -0.2470920477     0.0000000000
    2      I      -0.2144250222     1.1694073640     0.0000000000
    3      H       2.9921610451    -2.1440525588     0.0000000000
    4      I      -0.9241934864    -0.9094382288     0.0000000000
    5      C       2.3882611216    -0.8847972226     0.0000000000
    6      C       0.5130109876    -0.2454941402     0.0000000000
 ----------------------------------------------------------------
 Molecular Point Group                 Cs    NOp =  2
 Largest Abelian Subgroup              Cs    NOp =  2
 Nuclear Repulsion Energy =  1164.1008351591 hartrees
 There are       64 alpha and       64 beta electrons
 Applying Cartesian multipole field
    Component          Value
    ---------          -----
     (2,0,0)        1.00000E-11
     (0,2,0)        2.00000E-11
     (0,0,2)       -3.00000E-11
 Nucleus-field energy     =     0.0000000166 hartrees
 Requested basis set is 6-311++G(d,p)
 There are 71 shells and 197 basis functions
 A cutoff of  1.0D-11 yielded   2040 shell pairs
 There are     16295 function pairs (     18516 Cartesian)
 Smallest overlap matrix eigenvalue = 3.70E-04
 Guess MOs from SCF MO coefficient file

 -----------------------------------------------------------------------
  General SCF calculation program by
  Eric Jon Sundstrom, Paul Horn, Yuezhi Mao, Dmitri Zuev, Alec White,
  David Stuck, Shaama M.S., Shane Yost, Joonho Lee, David Small,
  Daniel Levine, Susi Lehtola, Hugh Burton, Evgeny Epifanovsky
 -----------------------------------------------------------------------
 Exchange:     0.2000 Hartree-Fock + 0.0800 Slater + 0.7200 B88
 Correlation:  0.1900 VWN1RPA + 0.8100 LYP
 Using SG-1 standard quadrature grid
 using 4 threads for integral computing
 -------------------------------------------------------
 OpenMP Integral computing Module                
 Release: version 2.0, May 2017, Q-Chem Inc. Pleasanton 
 -------------------------------------------------------
 -------------------------------------------------------
 OpenMP BLAS3 based DFT computing Module                
 Release: version 1.0, May 2013, Q-Chem Inc. Pittsburgh 
 -------------------------------------------------------
 A restricted SCF calculation will be
 performed using DIIS
 SCF converges when DIIS error is below 1.0e-08
 ---------------------------------------
  Cycle       Energy         DIIS error
 ---------------------------------------
    1  -14014.8023964028      1.93e-03  
    2  -14014.7566185794      3.44e-03  
    3  -14014.7702770534      2.63e-03  
    4  -14014.8054139226      1.31e-03  
    5  -14014.8165714708      2.74e-04  
    6  -14014.8168996017      1.20e-04  
    7  -14014.8170126643      5.34e-05  
    8  -14014.8170457490      2.58e-05  
    9  -14014.8170613660      1.46e-05  
   10  -14014.8170642565      6.69e-06  
   11  -14014.8170648791      2.59e-06  
   12  -14014.8170649171      5.16e-07  
   13  -14014.8170649186      1.70e-07  
   14  -14014.8170649188      6.52e-08  
   15  -14014.8170649189      1.68e-08  
   16  -14014.8170649189      2.70e-09  Convergence criterion met
 ---------------------------------------
 SCF time:   CPU 52.92s  wall 15.00s 
 SCF   energy in the final basis set =   -14014.8170649189
 Total energy in the final basis set =   -14014.8170649189

 --------------------------------------------------------------
             Orbital Energies (a.u.) and Symmetries
 --------------------------------------------------------------

 Alpha MOs, Restricted
 -- Occupied --                  
*******-1165.90 -176.34 -176.33 -165.74 -165.74 -165.74 -165.73
  1 A'    2 A'    3 A'    4 A'    5 A'    1 A"    6 A'    7 A'                 
-165.73 -165.73  -35.84  -35.83  -31.33  -31.33  -31.33  -31.33
  2 A"    8 A'    9 A'   10 A'   11 A'   12 A'    3 A"   13 A'                 
-31.323 -31.322 -24.729 -22.981 -22.980 -22.980 -22.978 -22.978
  4 A"   14 A'   15 A'   16 A'   17 A'    5 A"    6 A"   18 A'                 
-22.976 -22.975 -22.975 -22.973 -22.973 -10.357 -10.262  -6.403
 19 A'    7 A"   20 A'   21 A'    8 A"   22 A'   23 A'   24 A'                 
 -6.398  -4.819  -4.813  -4.802  -4.799  -4.796  -4.794  -2.107
 25 A'   26 A'   27 A'   28 A'    9 A"   29 A'   10 A"   30 A'                 
 -2.093  -2.085  -2.083  -2.073  -2.072  -2.066  -2.066  -2.059
 31 A'   32 A'   11 A"   12 A"   33 A'   13 A"   34 A'   14 A"                 
 -2.059  -1.243  -1.034  -0.684  -0.672  -0.583  -0.505  -0.497
 35 A'   36 A'   37 A'   38 A'   39 A'   40 A'   41 A'   15 A"                 
 -0.492  -0.480  -0.425  -0.418  -0.347  -0.265  -0.219  -0.157
 42 A'   16 A"   43 A'   44 A'   45 A'   17 A"   18 A"   46 A'                 
 -- Virtual --                   
 -0.127  -0.110  -0.024  -0.010   0.011   0.028   0.051   0.061
 19 A"   47 A'   48 A'   49 A'   50 A'   51 A'   20 A"   52 A'                 
  0.078   0.088   0.096   0.103   0.115   0.135   0.154   0.188
 53 A'   21 A"   54 A'   55 A'   56 A'   57 A'   58 A'   59 A'                 
  0.200   0.236   0.244   0.248   0.252   0.280   0.282   0.329
 22 A"   60 A'   23 A"   61 A'   24 A"   62 A'   25 A"   63 A'                 
  0.344   0.359   0.381   0.388   0.396   0.453   0.456   0.461
 64 A'   65 A'   26 A"   66 A'   67 A'   27 A"   68 A'   69 A'                 
  0.468   0.489   0.515   0.587   0.589   0.598   0.626   0.658
 70 A'   28 A"   71 A'   29 A"   72 A'   30 A"   73 A'   74 A'                 
  0.705   0.746   0.811   0.844   0.878   0.934   1.123   1.201
 75 A'   76 A'   77 A'   78 A'   79 A'   80 A'   31 A"   32 A"                 
  1.257   1.262   1.268   1.271   1.294   1.312   1.348   1.368
 33 A"   81 A'   82 A'   83 A'   84 A'   34 A"   85 A'   35 A"                 
  1.377   1.388   1.419   1.478   1.483   1.566   1.632   1.641
 86 A'   36 A"   87 A'   37 A"   88 A'   89 A'   90 A'   38 A"                 
  1.651   1.786   1.868   1.949   2.124   2.564   2.577   2.628
 91 A'   92 A'   93 A'   94 A'   95 A'   39 A"   96 A'   40 A"                 
  2.693   2.819   2.917   3.195   3.746   3.750   3.899   3.912
 97 A'   98 A'   99 A'  100 A'   41 A"  101 A'   42 A"   43 A"                 
  3.941   3.955   3.995   4.005   4.024   4.035   4.055   4.154
 44 A"  102 A'  103 A'  104 A'   45 A"   46 A"  105 A'  106 A'                 
  4.373   4.436   4.441   4.579   4.614   5.922   5.954   6.000
107 A'  108 A'  109 A'  110 A'  111 A'  112 A'   47 A"   48 A"                 
  6.108   6.125   6.255   6.289   6.338   6.446  23.305  23.416
113 A'  114 A'   49 A"  115 A'  116 A'  117 A'  118 A'  119 A'                 
 27.840  28.002  28.269  28.307  28.335  28.381  28.405  28.490
120 A'  121 A'  122 A'   50 A"   51 A"  123 A'  124 A'  125 A'                 
 28.499  28.514  28.541  28.548  28.557  28.560  28.627  28.641
 52 A"   53 A"  126 A'  127 A'   54 A"   55 A"  128 A'  129 A'                 
 28.813  28.828  66.711 127.847 127.858 127.884 127.944 127.966
130 A'  131 A'  132 A'  133 A'   56 A"   57 A"  134 A'  135 A'                 
128.063 151.670 151.8021901.8421901.981
136 A'  137 A'  138 A'  139 A'  140 A'                                         

 Beta MOs, Restricted
 -- Occupied --                  
*******-1165.90 -176.34 -176.33 -165.74 -165.74 -165.74 -165.73
  1 A'    2 A'    3 A'    4 A'    5 A'    1 A"    6 A'    7 A'                 
-165.73 -165.73  -35.84  -35.83  -31.33  -31.33  -31.33  -31.33
  2 A"    8 A'    9 A'   10 A'   11 A'   12 A'    3 A"   13 A'                 
-31.323 -31.322 -24.729 -22.981 -22.980 -22.980 -22.978 -22.978
  4 A"   14 A'   15 A'   16 A'   17 A'    5 A"    6 A"   18 A'                 
-22.976 -22.975 -22.975 -22.973 -22.973 -10.357 -10.262  -6.403
 19 A'    7 A"   20 A'   21 A'    8 A"   22 A'   23 A'   24 A'                 
 -6.398  -4.819  -4.813  -4.802  -4.799  -4.796  -4.794  -2.107
 25 A'   26 A'   27 A'   28 A'    9 A"   29 A'   10 A"   30 A'                 
 -2.093  -2.085  -2.083  -2.073  -2.072  -2.066  -2.066  -2.059
 31 A'   32 A'   11 A"   12 A"   33 A'   13 A"   34 A'   14 A"                 
 -2.059  -1.243  -1.034  -0.684  -0.672  -0.583  -0.505  -0.497
 35 A'   36 A'   37 A'   38 A'   39 A'   40 A'   41 A'   15 A"                 
 -0.492  -0.480  -0.425  -0.418  -0.347  -0.265  -0.219  -0.157
 42 A'   16 A"   43 A'   44 A'   45 A'   17 A"   18 A"   46 A'                 
 -- Virtual --                   
 -0.127  -0.110  -0.024  -0.010   0.011   0.028   0.051   0.061
 19 A"   47 A'   48 A'   49 A'   50 A'   51 A'   20 A"   52 A'                 
  0.078   0.088   0.096   0.103   0.115   0.135   0.154   0.188
 53 A'   21 A"   54 A'   55 A'   56 A'   57 A'   58 A'   59 A'                 
  0.200   0.236   0.244   0.248   0.252   0.280   0.282   0.329
 22 A"   60 A'   23 A"   61 A'   24 A"   62 A'   25 A"   63 A'                 
  0.344   0.359   0.381   0.388   0.396   0.453   0.456   0.461
 64 A'   65 A'   26 A"   66 A'   67 A'   27 A"   68 A'   69 A'                 
  0.468   0.489   0.515   0.587   0.589   0.598   0.626   0.658
 70 A'   28 A"   71 A'   29 A"   72 A'   30 A"   73 A'   74 A'                 
  0.705   0.746   0.811   0.844   0.878   0.934   1.123   1.201
 75 A'   76 A'   77 A'   78 A'   79 A'   80 A'   31 A"   32 A"                 
  1.257   1.262   1.268   1.271   1.294   1.312   1.348   1.368
 33 A"   81 A'   82 A'   83 A'   84 A'   34 A"   85 A'   35 A"                 
  1.377   1.388   1.419   1.478   1.483   1.566   1.632   1.641
 86 A'   36 A"   87 A'   37 A"   88 A'   89 A'   90 A'   38 A"                 
  1.651   1.786   1.868   1.949   2.124   2.564   2.577   2.628
 91 A'   92 A'   93 A'   94 A'   95 A'   39 A"   96 A'   40 A"                 
  2.693   2.819   2.917   3.195   3.746   3.750   3.899   3.912
 97 A'   98 A'   99 A'  100 A'   41 A"  101 A'   42 A"   43 A"                 
  3.941   3.955   3.995   4.005   4.024   4.035   4.055   4.154
 44 A"  102 A'  103 A'  104 A'   45 A"   46 A"  105 A'  106 A'                 
  4.373   4.436   4.441   4.579   4.614   5.922   5.954   6.000
107 A'  108 A'  109 A'  110 A'  111 A'  112 A'   47 A"   48 A"                 
  6.108   6.125   6.255   6.289   6.338   6.446  23.305  23.416
113 A'  114 A'   49 A"  115 A'  116 A'  117 A'  118 A'  119 A'                 
 27.840  28.002  28.269  28.307  28.335  28.381  28.405  28.490
120 A'  121 A'  122 A'   50 A"   51 A"  123 A'  124 A'  125 A'                 
 28.499  28.514  28.541  28.548  28.557  28.560  28.627  28.641
 52 A"   53 A"  126 A'  127 A'   54 A"   55 A"  128 A'  129 A'                 
 28.813  28.828  66.711 127.847 127.858 127.884 127.944 127.966
130 A'  131 A'  132 A'  133 A'   56 A"   57 A"  134 A'  135 A'                 
128.063 151.670 151.8021901.8421901.981
136 A'  137 A'  138 A'  139 A'  140 A'                                         
 --------------------------------------------------------------

          Ground-State Mulliken Net Atomic Charges

     Atom                 Charge (a.u.)
  ----------------------------------------
      1 F                    -0.062206
      2 I                     0.242109
      3 H                     0.161812
      4 I                     0.280824
      5 C                    -0.198482
      6 C                    -0.424057
  ----------------------------------------
  Sum of atomic charges =     0.000000

 -----------------------------------------------------------------
                    Cartesian Multipole Moments
 -----------------------------------------------------------------
    Charge (ESU x 10^10)
                 0.0000
    Dipole Moment (Debye)
         X      -1.3913      Y      -0.6794      Z       0.0000
       Tot       1.5483
    Quadrupole Moments (Debye-Ang)
        XX     -72.6790     XY      -6.3692     YY     -75.8665
        XZ       0.0000     YZ       0.0000     ZZ     -73.8178
    Octopole Moments (Debye-Ang^2)
       XXX     -32.7489    XXY     -12.7057    XYY       0.0008
       YYY       6.9078    XXZ       0.0000    XYZ       0.0000
       YYZ      -0.0000    XZZ      -7.9119    YZZ       3.7225
       ZZZ       0.0000
    Hexadecapole Moments (Debye-Ang^3)
      XXXX    -917.3037   XXXY     -25.9556   XXYY    -202.1772
      XYYY     -24.1982   YYYY    -548.6777   XXXZ       0.0000
      XXYZ       0.0000   XYYZ       0.0000   YYYZ       0.0000
      XXZZ    -168.8428   XYZZ       6.2425   YYZZ    -111.8119
      XZZZ       0.0000   YZZZ       0.0000   ZZZZ     -95.8506
 -----------------------------------------------------------------
 Calculating analytic gradient of the SCF energy
 Gradient of SCF Energy
            1           2           3           4           5           6
    1   0.0551756   0.0142332   0.0642992   0.5820982   0.0081129  -0.7239190
    2  -0.0151469  -0.9183302  -0.0654331   0.7161966   0.0460705   0.2366431
    3  -0.0000000   0.0000000  -0.0000000   0.0000000   0.0000000  -0.0000000
 Max gradient component =       9.183E-01
 RMS gradient           =       3.566E-01
 Gradient time:  CPU 13.41 s  wall 3.46 s
 Geometry Optimization Parameters
   NAtoms,    NIC,     NZ,  NCons,   NDum,   NFix, NCnnct, MaxDiis
        6      32       0       0       0       0       0       0


** GEOMETRY OPTIMIZATION IN DELOCALIZED INTERNAL COORDINATES **
   Searching for a Minimum

   Optimization Cycle:   3

                       Coordinates (Angstroms)
     ATOM                X               Y               Z
      1  F         3.6418191494   -0.2470920477    0.0000000000
      2  I        -0.2144250222    1.1694073640    0.0000000000
      3  H         2.9921610451   -2.1440525588    0.0000000000
      4  I        -0.9241934864   -0.9094382288    0.0000000000
      5  C         2.3882611216   -0.8847972226    0.0000000000
      6  C         0.5130109876   -0.2454941402    0.0000000000
   Point Group: cs    Number of degrees of freedom:     9


   Energy is -14014.817064919

 Hessian Updated using BFGS Update

 ** Taking Steepest Descent Step **
 Calculated Step too Large.  Step scaled by  0.351096
 Step Taken.  Stepsize is  0.300000

                             Maximum     Tolerance    Cnvgd?
         Gradient           0.723988      0.000300      NO
         Displacement       0.254189      0.001200      NO
         Energy change     -0.304084      0.000001      NO


 New Cartesian Coordinates Obtained by Inverse Iteration

 Displacement from previous Coordinates is:  0.172525
 ----------------------------------------------------------------
             Standard Nuclear Orientation (Angstroms)
    I     Atom           X                Y                Z
 ----------------------------------------------------------------
    1      F       3.6375693382    -0.2413953493     0.0000000000
    2      I      -0.2143678942     1.2261124028     0.0000000000
    3      H       2.9884657430    -2.1420261927     0.0000000000
    4      I      -0.9640934407    -0.9514117527     0.0000000000
    5      C       2.4001435524    -0.8932830522     0.0000000000
    6      C       0.5489164965    -0.2594628900     0.0000000000
 ----------------------------------------------------------------
 Molecular Point Group                 Cs    NOp =  2
 Largest Abelian Subgroup              Cs    NOp =  2
 Nuclear Repulsion Energy =  1120.7590567027 hartrees
 There are       64 alpha and       64 beta electrons
 Applying Cartesian multipole field
    Component          Value
    ---------          -----
     (2,0,0)        1.00000E-11
     (0,2,0)        2.00000E-11
     (0,0,2)       -3.00000E-11
 Nucleus-field energy     =     0.0000000176 hartrees
 Requested basis set is 6-311++G(d,p)
 There are 71 shells and 197 basis functions
 A cutoff of  1.0D-11 yielded   2038 shell pairs
 There are     16255 function pairs (     18463 Cartesian)
 Smallest overlap matrix eigenvalue = 3.59E-04
 Guess MOs from SCF MO coefficient file

 -----------------------------------------------------------------------
  General SCF calculation program by
  Eric Jon Sundstrom, Paul Horn, Yuezhi Mao, Dmitri Zuev, Alec White,
  David Stuck, Shaama M.S., Shane Yost, Joonho Lee, David Small,
  Daniel Levine, Susi Lehtola, Hugh Burton, Evgeny Epifanovsky
 -----------------------------------------------------------------------
 Exchange:     0.2000 Hartree-Fock + 0.0800 Slater + 0.7200 B88
 Correlation:  0.1900 VWN1RPA + 0.8100 LYP
 Using SG-1 standard quadrature grid
 using 4 threads for integral computing
 -------------------------------------------------------
 OpenMP Integral computing Module                
 Release: version 2.0, May 2017, Q-Chem Inc. Pleasanton 
 -------------------------------------------------------
 -------------------------------------------------------
 OpenMP BLAS3 based DFT computing Module                
 Release: version 1.0, May 2013, Q-Chem Inc. Pittsburgh 
 -------------------------------------------------------
 A restricted SCF calculation will be
 performed using DIIS
 SCF converges when DIIS error is below 1.0e-08
 ---------------------------------------
  Cycle       Energy         DIIS error
 ---------------------------------------
    1  -14015.0268975604      1.57e-03  
    2  -14014.9979501629      2.71e-03  
    3  -14015.0052070070      2.19e-03  
    4  -14015.0319901218      8.28e-04  
    5  -14015.0362087483      1.41e-04  
    6  -14015.0362752171      7.09e-05  
    7  -14015.0362964177      1.82e-05  
    8  -14015.0362980939      3.03e-06  
    9  -14015.0362981709      1.61e-06  
   10  -14015.0362982013      9.83e-07  
   11  -14015.0362982126      3.11e-07  
   12  -14015.0362982136      9.13e-08  
   13  -14015.0362982139      1.39e-08  
   14  -14015.0362982139      6.55e-09  Convergence criterion met
 ---------------------------------------
 SCF time:   CPU 45.39s  wall 12.00s 
 SCF   energy in the final basis set =   -14015.0362982139
 Total energy in the final basis set =   -14015.0362982139

 --------------------------------------------------------------
             Orbital Energies (a.u.) and Symmetries
 --------------------------------------------------------------

 Alpha MOs, Restricted
 -- Occupied --                  
*******-1165.89 -176.33 -176.33 -165.73 -165.73 -165.73 -165.73
  1 A'    2 A'    3 A'    4 A'    5 A'    1 A"    6 A'    7 A'                 
-165.73 -165.73  -35.83  -35.83  -31.32  -31.32  -31.32  -31.32
  2 A"    8 A'    9 A'   10 A'   11 A'   12 A'   13 A'    3 A"                 
-31.318 -31.318 -24.729 -22.974 -22.974 -22.974 -22.972 -22.971
  4 A"   14 A'   15 A'   16 A'   17 A'    5 A"   18 A'   19 A'                 
-22.971 -22.971 -22.971 -22.969 -22.968 -10.354 -10.266  -6.392
  6 A"    7 A"   20 A'   21 A'    8 A"   22 A'   23 A'   24 A'                 
 -6.389  -4.806  -4.803  -4.791  -4.789  -4.788  -4.787  -2.087
 25 A'   26 A'   27 A'   28 A'    9 A"   29 A'   10 A"   30 A'                 
 -2.077  -2.074  -2.070  -2.064  -2.063  -2.055  -2.055  -2.052
 31 A'   32 A'   11 A"   12 A"   33 A'   13 A"   34 A'   14 A"                 
 -2.051  -1.245  -0.987  -0.675  -0.672  -0.575  -0.506  -0.489
 35 A'   36 A'   37 A'   38 A'   39 A'   40 A'   41 A'   42 A'                 
 -0.483  -0.463  -0.419  -0.413  -0.348  -0.267  -0.218  -0.169
 15 A"   16 A"   43 A'   44 A'   45 A'   17 A"   18 A"   46 A'                 
 -- Virtual --                   
 -0.121  -0.101  -0.026  -0.009   0.014   0.029   0.055   0.057
 19 A"   47 A'   48 A'   49 A'   50 A'   51 A'   20 A"   52 A'                 
  0.079   0.091   0.095   0.104   0.117   0.136   0.156   0.192
 53 A'   21 A"   54 A'   55 A'   56 A'   57 A'   58 A'   59 A'                 
  0.201   0.234   0.247   0.248   0.253   0.272   0.280   0.318
 22 A"   60 A'   61 A'   23 A"   24 A"   62 A'   25 A"   63 A'                 
  0.340   0.359   0.378   0.395   0.402   0.448   0.451   0.467
 64 A'   65 A'   26 A"   66 A'   67 A'   68 A'   69 A'   27 A"                 
  0.471   0.481   0.494   0.578   0.588   0.590   0.629   0.665
 70 A'   28 A"   71 A'   29 A"   72 A'   30 A"   73 A'   74 A'                 
  0.708   0.752   0.796   0.820   0.863   0.915   1.119   1.199
 75 A'   76 A'   77 A'   78 A'   79 A'   80 A'   31 A"   32 A"                 
  1.257   1.264   1.268   1.285   1.311   1.318   1.355   1.366
 81 A'   33 A"   82 A'   83 A'   84 A'   34 A"   85 A'   35 A"                 
  1.382   1.394   1.419   1.483   1.487   1.567   1.632   1.655
 86 A'   36 A"   87 A'   88 A'   37 A"   89 A'   90 A'   38 A"                 
  1.656   1.785   1.874   1.962   2.140   2.570   2.585   2.638
 91 A'   92 A'   93 A'   94 A'   95 A'   39 A"   96 A'   40 A"                 
  2.691   2.792   2.930   3.219   3.747   3.750   3.902   3.906
 97 A'   98 A'   99 A'  100 A'   41 A"  101 A'   42 A"   43 A"                 
  3.951   3.962   3.996   4.008   4.026   4.047   4.105   4.133
 44 A"  102 A'  103 A'  104 A'   45 A"   46 A"  105 A'  106 A'                 
  4.317   4.351   4.395   4.571   4.596   5.953   5.982   6.004
107 A'  108 A'  109 A'  110 A'  111 A'   47 A"  112 A'   48 A"                 
  6.094   6.123   6.229   6.254   6.338   6.451  23.315  23.354
113 A'  114 A'  115 A'   49 A"  116 A'  117 A'  118 A'  119 A'                 
 27.843  27.970  28.291  28.307  28.340  28.384  28.406  28.481
120 A'  121 A'  122 A'   50 A"   51 A"  123 A'  124 A'  125 A'                 
 28.497  28.520  28.544  28.547  28.556  28.569  28.613  28.629
 52 A"   53 A"  126 A'  127 A'   54 A"   55 A"  128 A'  129 A'                 
 28.770  28.777  66.711 127.858 127.875 127.886 127.937 127.965
130 A'  131 A'  132 A'   56 A"  133 A'   57 A"  134 A'  135 A'                 
128.025 151.660 151.7691901.8311901.943
136 A'  137 A'  138 A'  139 A'  140 A'                                         

 Beta MOs, Restricted
 -- Occupied --                  
*******-1165.89 -176.33 -176.33 -165.73 -165.73 -165.73 -165.73
  1 A'    2 A'    3 A'    4 A'    5 A'    1 A"    6 A'    7 A'                 
-165.73 -165.73  -35.83  -35.83  -31.32  -31.32  -31.32  -31.32
  2 A"    8 A'    9 A'   10 A'   11 A'   12 A'   13 A'    3 A"                 
-31.318 -31.318 -24.729 -22.974 -22.974 -22.974 -22.972 -22.971
  4 A"   14 A'   15 A'   16 A'   17 A'    5 A"   18 A'   19 A'                 
-22.971 -22.971 -22.971 -22.969 -22.968 -10.354 -10.266  -6.392
  6 A"    7 A"   20 A'   21 A'    8 A"   22 A'   23 A'   24 A'                 
 -6.389  -4.806  -4.803  -4.791  -4.789  -4.788  -4.787  -2.087
 25 A'   26 A'   27 A'   28 A'    9 A"   29 A'   10 A"   30 A'                 
 -2.077  -2.074  -2.070  -2.064  -2.063  -2.055  -2.055  -2.052
 31 A'   32 A'   11 A"   12 A"   33 A'   13 A"   34 A'   14 A"                 
 -2.051  -1.245  -0.987  -0.675  -0.672  -0.575  -0.506  -0.489
 35 A'   36 A'   37 A'   38 A'   39 A'   40 A'   41 A'   42 A'                 
 -0.483  -0.463  -0.419  -0.413  -0.348  -0.267  -0.218  -0.169
 15 A"   16 A"   43 A'   44 A'   45 A'   17 A"   18 A"   46 A'                 
 -- Virtual --                   
 -0.121  -0.101  -0.026  -0.009   0.014   0.029   0.055   0.057
 19 A"   47 A'   48 A'   49 A'   50 A'   51 A'   20 A"   52 A'                 
  0.079   0.091   0.095   0.104   0.117   0.136   0.156   0.192
 53 A'   21 A"   54 A'   55 A'   56 A'   57 A'   58 A'   59 A'                 
  0.201   0.234   0.247   0.248   0.253   0.272   0.280   0.318
 22 A"   60 A'   61 A'   23 A"   24 A"   62 A'   25 A"   63 A'                 
  0.340   0.359   0.378   0.395   0.402   0.448   0.451   0.467
 64 A'   65 A'   26 A"   66 A'   67 A'   68 A'   69 A'   27 A"                 
  0.471   0.481   0.494   0.578   0.588   0.590   0.629   0.665
 70 A'   28 A"   71 A'   29 A"   72 A'   30 A"   73 A'   74 A'                 
  0.708   0.752   0.796   0.820   0.863   0.915   1.119   1.199
 75 A'   76 A'   77 A'   78 A'   79 A'   80 A'   31 A"   32 A"                 
  1.257   1.264   1.268   1.285   1.311   1.318   1.355   1.366
 81 A'   33 A"   82 A'   83 A'   84 A'   34 A"   85 A'   35 A"                 
  1.382   1.394   1.419   1.483   1.487   1.567   1.632   1.655
 86 A'   36 A"   87 A'   88 A'   37 A"   89 A'   90 A'   38 A"                 
  1.656   1.785   1.874   1.962   2.140   2.570   2.585   2.638
 91 A'   92 A'   93 A'   94 A'   95 A'   39 A"   96 A'   40 A"                 
  2.691   2.792   2.930   3.219   3.747   3.750   3.902   3.906
 97 A'   98 A'   99 A'  100 A'   41 A"  101 A'   42 A"   43 A"                 
  3.951   3.962   3.996   4.008   4.026   4.047   4.105   4.133
 44 A"  102 A'  103 A'  104 A'   45 A"   46 A"  105 A'  106 A'                 
  4.317   4.351   4.395   4.571   4.596   5.953   5.982   6.004
107 A'  108 A'  109 A'  110 A'  111 A'   47 A"  112 A'   48 A"                 
  6.094   6.123   6.229   6.254   6.338   6.451  23.315  23.354
113 A'  114 A'  115 A'   49 A"  116 A'  117 A'  118 A'  119 A'                 
 27.843  27.970  28.291  28.307  28.340  28.384  28.406  28.481
120 A'  121 A'  122 A'   50 A"   51 A"  123 A'  124 A'  125 A'                 
 28.497  28.520  28.544  28.547  28.556  28.569  28.613  28.629
 52 A"   53 A"  126 A'  127 A'   54 A"   55 A"  128 A'  129 A'                 
 28.770  28.777  66.711 127.858 127.875 127.886 127.937 127.965
130 A'  131 A'  132 A'   56 A"  133 A'   57 A"  134 A'  135 A'                 
128.025 151.660 151.7691901.8311901.943
136 A'  137 A'  138 A'  139 A'  140 A'                                         
 --------------------------------------------------------------

          Ground-State Mulliken Net Atomic Charges

     Atom                 Charge (a.u.)
  ----------------------------------------
      1 F                    -0.060986
      2 I                     0.220153
      3 H                     0.162827
      4 I                     0.229262
      5 C                    -0.214436
      6 C                    -0.336820
  ----------------------------------------
  Sum of atomic charges =     0.000000

 -----------------------------------------------------------------
                    Cartesian Multipole Moments
 -----------------------------------------------------------------
    Charge (ESU x 10^10)
                 0.0000
    Dipole Moment (Debye)
         X      -1.3659      Y      -0.5641      Z       0.0000
       Tot       1.4778
    Quadrupole Moments (Debye-Ang)
        XX     -72.5626     XY      -6.1671     YY     -74.9984
        XZ       0.0000     YZ      -0.0000     ZZ     -74.1825
    Octopole Moments (Debye-Ang^2)
       XXX     -30.2166    XXY     -12.8548    XYY       0.8184
       YYY       6.5284    XXZ       0.0000    XYZ      -0.0000
       YYZ       0.0000    XZZ      -6.9841    YZZ       3.4473
       ZZZ       0.0000
    Hexadecapole Moments (Debye-Ang^3)
      XXXX    -928.3485   XXXY     -29.1407   XXYY    -208.7656
      XYYY     -29.7037   YYYY    -576.9725   XXXZ       0.0000
      XXYZ      -0.0000   XYYZ      -0.0000   YYYZ      -0.0000
      XXZZ    -171.1969   XYZZ       4.7906   YYZZ    -117.0595
      XZZZ       0.0000   YZZZ      -0.0000   ZZZZ     -96.6377
 -----------------------------------------------------------------
 Calculating analytic gradient of the SCF energy
 Gradient of SCF Energy
            1           2           3           4           5           6
    1   0.0525072  -0.0107818   0.0632246   0.4055364   0.0181219  -0.5286083
    2  -0.0151196  -0.6620388  -0.0659155   0.5320877   0.0442512   0.1667349
    3   0.0000000  -0.0000000   0.0000000  -0.0000000  -0.0000000   0.0000000
 Max gradient component =       6.620E-01
 RMS gradient           =       2.589E-01
 Gradient time:  CPU 12.75 s  wall 3.29 s
 Geometry Optimization Parameters
   NAtoms,    NIC,     NZ,  NCons,   NDum,   NFix, NCnnct, MaxDiis
        6      32       0       0       0       0       0       0


** GEOMETRY OPTIMIZATION IN DELOCALIZED INTERNAL COORDINATES **
   Searching for a Minimum

   Optimization Cycle:   4

                       Coordinates (Angstroms)
     ATOM                X               Y               Z
      1  F         3.6375693382   -0.2413953493    0.0000000000
      2  I        -0.2143678942    1.2261124028    0.0000000000
      3  H         2.9884657430   -2.1420261927    0.0000000000
      4  I        -0.9640934407   -0.9514117527    0.0000000000
      5  C         2.4001435524   -0.8932830522    0.0000000000
      6  C         0.5489164965   -0.2594628900    0.0000000000
   Point Group: cs    Number of degrees of freedom:     9


   Energy is -14015.036298214

 Hessian Updated using BFGS Update

 ** Taking Steepest Descent Step **
 Calculated Step too Large.  Step scaled by  0.482369
 Step Taken.  Stepsize is  0.300000

                             Maximum     Tolerance    Cnvgd?
         Gradient           0.528407      0.000300      NO
         Displacement       0.254887      0.001200      NO
         Energy change     -0.219233      0.000001      NO


 New Cartesian Coordinates Obtained by Inverse Iteration

 Displacement from previous Coordinates is:  0.175612
 ----------------------------------------------------------------
             Standard Nuclear Orientation (Angstroms)
    I     Atom           X                Y                Z
 ----------------------------------------------------------------
    1      F       3.6229050980    -0.2318431671     0.0000000000
    2      I      -0.2026898441     1.2797827929     0.0000000000
    3      H       2.9718090599    -2.1354738875     0.0000000000
    4      I      -0.9911154802    -0.9993601701     0.0000000000
    5      C       2.4059972301    -0.9006469889     0.0000000000
    6      C       0.5897277315    -0.2739254134     0.0000000000
 ----------------------------------------------------------------
 Molecular Point Group                 Cs    NOp =  2
 Largest Abelian Subgroup              Cs    NOp =  2
 Nuclear Repulsion Energy =  1082.4210363428 hartrees
 There are       64 alpha and       64 beta electrons
 Applying Cartesian multipole field
    Component          Value
    ---------          -----
     (2,0,0)        1.00000E-11
     (0,2,0)        2.00000E-11
     (0,0,2)       -3.00000E-11
 Nucleus-field energy     =     0.0000000185 hartrees
 Requested basis set is 6-311++G(d,p)
 There are 71 shells and 197 basis functions
 A cutoff of  1.0D-11 yielded   2034 shell pairs
 There are     16239 function pairs (     18445 Cartesian)
 Smallest overlap matrix eigenvalue = 3.42E-04
 Guess MOs from SCF MO coefficient file

 -----------------------------------------------------------------------
  General SCF calculation program by
  Eric Jon Sundstrom, Paul Horn, Yuezhi Mao, Dmitri Zuev, Alec White,
  David Stuck, Shaama M.S., Shane Yost, Joonho Lee, David Small,
  Daniel Levine, Susi Lehtola, Hugh Burton, Evgeny Epifanovsky
 -----------------------------------------------------------------------
 Exchange:     0.2000 Hartree-Fock + 0.0800 Slater + 0.7200 B88
 Correlation:  0.1900 VWN1RPA + 0.8100 LYP
 Using SG-1 standard quadrature grid
 using 4 threads for integral computing
 -------------------------------------------------------
 OpenMP Integral computing Module                
 Release: version 2.0, May 2017, Q-Chem Inc. Pleasanton 
 -------------------------------------------------------
 -------------------------------------------------------
 OpenMP BLAS3 based DFT computing Module                
 Release: version 1.0, May 2013, Q-Chem Inc. Pittsburgh 
 -------------------------------------------------------
 A restricted SCF calculation will be
 performed using DIIS
 SCF converges when DIIS error is below 1.0e-08
 ---------------------------------------
  Cycle       Energy         DIIS error
 ---------------------------------------
    1  -14015.1890346138      1.29e-03  
    2  -14015.1722307855      2.14e-03  
    3  -14015.1774829319      1.72e-03  
    4  -14015.1935160184      6.41e-04  
    5  -14015.1960420073      1.03e-04  
    6  -14015.1960792173      4.90e-05  
    7  -14015.1960888164      1.19e-05  
    8  -14015.1960894188      1.41e-06  
    9  -14015.1960894276      7.88e-07  
   10  -14015.1960894304      2.64e-07  
   11  -14015.1960894311      6.09e-08  
   12  -14015.1960894307      2.73e-08  
   13  -14015.1960894310      6.75e-09  Convergence criterion met
 ---------------------------------------
 SCF time:   CPU 41.49s  wall 11.00s 
 SCF   energy in the final basis set =   -14015.1960894310
 Total energy in the final basis set =   -14015.1960894310

 --------------------------------------------------------------
             Orbital Energies (a.u.) and Symmetries
 --------------------------------------------------------------

 Alpha MOs, Restricted
 -- Occupied --                  
*******-1165.89 -176.33 -176.33 -165.73 -165.73 -165.73 -165.73
  1 A'    2 A'    3 A'    4 A'    5 A'    1 A"    6 A'    7 A'                 
-165.73 -165.73  -35.83  -35.83  -31.32  -31.32  -31.32  -31.32
  2 A"    8 A'    9 A'   10 A'   11 A'   12 A'    3 A"   13 A'                 
-31.314 -31.314 -24.729 -22.970 -22.969 -22.969 -22.968 -22.967
  4 A"   14 A'   15 A'   16 A'    5 A"   17 A'   18 A'    6 A"                 
-22.967 -22.967 -22.967 -22.964 -22.964 -10.351 -10.273  -6.385
 19 A'   20 A'    7 A"   21 A'    8 A"   22 A'   23 A'   24 A'                 
 -6.383  -4.798  -4.796  -4.783  -4.782  -4.781  -4.780  -2.073
 25 A'   26 A'   27 A'   28 A'    9 A"   29 A'   10 A"   30 A'                 
 -2.066  -2.065  -2.061  -2.057  -2.057  -2.048  -2.048  -2.045
 31 A'   32 A'   11 A"   12 A"   33 A'   34 A'   13 A"   14 A"                 
 -2.045  -1.248  -0.943  -0.674  -0.667  -0.571  -0.509  -0.486
 35 A'   36 A'   37 A'   38 A'   39 A'   40 A'   41 A'   42 A'                 
 -0.485  -0.437  -0.414  -0.407  -0.348  -0.268  -0.219  -0.181
 15 A"   16 A"   43 A'   44 A'   45 A'   17 A"   18 A"   46 A'                 
 -- Virtual --                   
 -0.115  -0.092  -0.027  -0.007   0.017   0.028   0.050   0.058
 19 A"   47 A'   48 A'   49 A'   50 A'   51 A'   52 A'   20 A"                 
  0.082   0.094   0.095   0.106   0.117   0.139   0.157   0.196
 53 A'   21 A"   54 A'   55 A'   56 A'   57 A'   58 A'   59 A'                 
  0.202   0.231   0.245   0.247   0.262   0.263   0.279   0.308
 22 A"   60 A'   23 A"   61 A'   24 A"   62 A'   25 A"   63 A'                 
  0.337   0.359   0.376   0.398   0.408   0.438   0.444   0.464
 64 A'   65 A'   26 A"   66 A'   67 A'   68 A'   69 A'   27 A"                 
  0.472   0.479   0.489   0.559   0.588   0.594   0.626   0.679
 70 A'   71 A'   28 A"   29 A"   72 A'   30 A"   73 A'   74 A'                 
  0.708   0.756   0.775   0.799   0.849   0.902   1.113   1.194
 75 A'   76 A'   77 A'   78 A'   79 A'   80 A'   31 A"   32 A"                 
  1.253   1.266   1.272   1.302   1.320   1.328   1.360   1.364
 81 A'   33 A"   82 A'   83 A'   34 A"   84 A'   85 A'   35 A"                 
  1.394   1.400   1.420   1.486   1.499   1.572   1.632   1.663
 86 A'   36 A"   87 A'   88 A'   37 A"   89 A'   90 A'   91 A'                 
  1.673   1.787   1.875   1.975   2.163   2.572   2.593   2.649
 38 A"   92 A'   93 A'   94 A'   95 A'   39 A"   96 A'   40 A"                 
  2.688   2.779   2.947   3.257   3.746   3.750   3.895   3.913
 97 A'   98 A'   99 A'  100 A'   41 A"  101 A'   42 A"   43 A"                 
  3.958   3.971   3.995   4.009   4.023   4.060   4.102   4.161
 44 A"  102 A'  103 A'  104 A'   45 A"   46 A"  105 A'  106 A'                 
  4.239   4.294   4.409   4.538   4.610   5.955   6.006   6.021
107 A'  108 A'  109 A'  110 A'  111 A'   47 A"   48 A"  112 A'                 
  6.070   6.135   6.175   6.253   6.337   6.459  23.311  23.335
113 A'  114 A'  115 A'   49 A"  116 A'  117 A'  118 A'  119 A'                 
 27.850  27.939  28.309  28.323  28.343  28.384  28.404  28.439
120 A'  121 A'   50 A"  122 A'   51 A"  123 A'  124 A'  125 A'                 
 28.495  28.524  28.545  28.548  28.555  28.576  28.597  28.656
 52 A"   53 A"  126 A'  127 A'   54 A"   55 A"  128 A'  129 A'                 
 28.728  28.739  66.710 127.859 127.886 127.895 127.926 127.967
130 A'  131 A'  132 A'   56 A"   57 A"  133 A'  134 A'  135 A'                 
127.990 151.660 151.7351901.8291901.906
136 A'  137 A'  138 A'  139 A'  140 A'                                         

 Beta MOs, Restricted
 -- Occupied --                  
*******-1165.89 -176.33 -176.33 -165.73 -165.73 -165.73 -165.73
  1 A'    2 A'    3 A'    4 A'    5 A'    1 A"    6 A'    7 A'                 
-165.73 -165.73  -35.83  -35.83  -31.32  -31.32  -31.32  -31.32
  2 A"    8 A'    9 A'   10 A'   11 A'   12 A'    3 A"   13 A'                 
-31.314 -31.314 -24.729 -22.970 -22.969 -22.969 -22.968 -22.967
  4 A"   14 A'   15 A'   16 A'    5 A"   17 A'   18 A'    6 A"                 
-22.967 -22.967 -22.967 -22.964 -22.964 -10.351 -10.273  -6.385
 19 A'   20 A'    7 A"   21 A'    8 A"   22 A'   23 A'   24 A'                 
 -6.383  -4.798  -4.796  -4.783  -4.782  -4.781  -4.780  -2.073
 25 A'   26 A'   27 A'   28 A'    9 A"   29 A'   10 A"   30 A'                 
 -2.066  -2.065  -2.061  -2.057  -2.057  -2.048  -2.048  -2.045
 31 A'   32 A'   11 A"   12 A"   33 A'   34 A'   13 A"   14 A"                 
 -2.045  -1.248  -0.943  -0.674  -0.667  -0.571  -0.509  -0.486
 35 A'   36 A'   37 A'   38 A'   39 A'   40 A'   41 A'   42 A'                 
 -0.485  -0.437  -0.414  -0.407  -0.348  -0.268  -0.219  -0.181
 15 A"   16 A"   43 A'   44 A'   45 A'   17 A"   18 A"   46 A'                 
 -- Virtual --                   
 -0.115  -0.092  -0.027  -0.007   0.017   0.028   0.050   0.058
 19 A"   47 A'   48 A'   49 A'   50 A'   51 A'   52 A'   20 A"                 
  0.082   0.094   0.095   0.106   0.117   0.139   0.157   0.196
 53 A'   21 A"   54 A'   55 A'   56 A'   57 A'   58 A'   59 A'                 
  0.202   0.231   0.245   0.247   0.262   0.263   0.279   0.308
 22 A"   60 A'   23 A"   61 A'   24 A"   62 A'   25 A"   63 A'                 
  0.337   0.359   0.376   0.398   0.408   0.438   0.444   0.464
 64 A'   65 A'   26 A"   66 A'   67 A'   68 A'   69 A'   27 A"                 
  0.472   0.479   0.489   0.559   0.588   0.594   0.626   0.679
 70 A'   71 A'   28 A"   29 A"   72 A'   30 A"   73 A'   74 A'                 
  0.708   0.756   0.775   0.799   0.849   0.902   1.113   1.194
 75 A'   76 A'   77 A'   78 A'   79 A'   80 A'   31 A"   32 A"                 
  1.253   1.266   1.272   1.302   1.320   1.328   1.360   1.364
 81 A'   33 A"   82 A'   83 A'   34 A"   84 A'   85 A'   35 A"                 
  1.394   1.400   1.420   1.486   1.499   1.572   1.632   1.663
 86 A'   36 A"   87 A'   88 A'   37 A"   89 A'   90 A'   91 A'                 
  1.673   1.787   1.875   1.975   2.163   2.572   2.593   2.649
 38 A"   92 A'   93 A'   94 A'   95 A'   39 A"   96 A'   40 A"                 
  2.688   2.779   2.947   3.257   3.746   3.750   3.895   3.913
 97 A'   98 A'   99 A'  100 A'   41 A"  101 A'   42 A"   43 A"                 
  3.958   3.971   3.995   4.009   4.023   4.060   4.102   4.161
 44 A"  102 A'  103 A'  104 A'   45 A"   46 A"  105 A'  106 A'                 
  4.239   4.294   4.409   4.538   4.610   5.955   6.006   6.021
107 A'  108 A'  109 A'  110 A'  111 A'   47 A"   48 A"  112 A'                 
  6.070   6.135   6.175   6.253   6.337   6.459  23.311  23.335
113 A'  114 A'  115 A'   49 A"  116 A'  117 A'  118 A'  119 A'                 
 27.850  27.939  28.309  28.323  28.343  28.384  28.404  28.439
120 A'  121 A'   50 A"  122 A'   51 A"  123 A'  124 A'  125 A'                 
 28.495  28.524  28.545  28.548  28.555  28.576  28.597  28.656
 52 A"   53 A"  126 A'  127 A'   54 A"   55 A"  128 A'  129 A'                 
 28.728  28.739  66.710 127.859 127.886 127.895 127.926 127.967
130 A'  131 A'  132 A'   56 A"   57 A"  133 A'  134 A'  135 A'                 
127.990 151.660 151.7351901.8291901.906
136 A'  137 A'  138 A'  139 A'  140 A'                                         
 --------------------------------------------------------------

          Ground-State Mulliken Net Atomic Charges

     Atom                 Charge (a.u.)
  ----------------------------------------
      1 F                    -0.057708
      2 I                     0.200946
      3 H                     0.163604
      4 I                     0.201948
      5 C                    -0.227221
      6 C                    -0.281569
  ----------------------------------------
  Sum of atomic charges =     0.000000

 -----------------------------------------------------------------
                    Cartesian Multipole Moments
 -----------------------------------------------------------------
    Charge (ESU x 10^10)
                 0.0000
    Dipole Moment (Debye)
         X      -1.3005      Y      -0.5555      Z       0.0000
       Tot       1.4142
    Quadrupole Moments (Debye-Ang)
        XX     -72.3310     XY      -5.9427     YY     -74.1942
        XZ      -0.0000     YZ       0.0000     ZZ     -74.5319
    Octopole Moments (Debye-Ang^2)
       XXX     -28.9280    XXY     -13.1202    XYY       0.7736
       YYY       6.5557    XXZ      -0.0000    XYZ       0.0000
       YYZ      -0.0000    XZZ      -6.5253    YZZ       3.3254
       ZZZ      -0.0000
    Hexadecapole Moments (Debye-Ang^3)
      XXXX    -929.8590   XXXY     -33.5210   XXYY    -214.7673
      XYYY     -36.1185   YYYY    -608.2647   XXXZ      -0.0000
      XXYZ       0.0000   XYYZ       0.0000   YYYZ       0.0000
      XXZZ    -172.0411   XYZZ       2.7078   YYZZ    -122.9110
      XZZZ      -0.0000   YZZZ       0.0000   ZZZZ     -97.5373
 -----------------------------------------------------------------
 Calculating analytic gradient of the SCF energy
 Gradient of SCF Energy
            1           2           3           4           5           6
    1   0.0486762  -0.0285538   0.0613909   0.2739500   0.0296361  -0.3850994
    2  -0.0148038  -0.4703782  -0.0660202   0.3886184   0.0412181   0.1213658
    3   0.0000000   0.0000000   0.0000000   0.0000000  -0.0000000  -0.0000000
 Max gradient component =       4.704E-01
 RMS gradient           =       1.863E-01
 Gradient time:  CPU 12.57 s  wall 3.25 s
 Geometry Optimization Parameters
   NAtoms,    NIC,     NZ,  NCons,   NDum,   NFix, NCnnct, MaxDiis
        6      32       0       0       0       0       0       0


** GEOMETRY OPTIMIZATION IN DELOCALIZED INTERNAL COORDINATES **
   Searching for a Minimum

   Optimization Cycle:   5

                       Coordinates (Angstroms)
     ATOM                X               Y               Z
      1  F         3.6229050980   -0.2318431671    0.0000000000
      2  I        -0.2026898441    1.2797827929    0.0000000000
      3  H         2.9718090599   -2.1354738875    0.0000000000
      4  I        -0.9911154802   -0.9993601701    0.0000000000
      5  C         2.4059972301   -0.9006469889    0.0000000000
      6  C         0.5897277315   -0.2739254134    0.0000000000
   Point Group: cs    Number of degrees of freedom:     9


   Energy is -14015.196089431

 Hessian Updated using BFGS Update

 ** Taking Steepest Descent Step **
 Calculated Step too Large.  Step scaled by  0.659043
 Step Taken.  Stepsize is  0.300000

                             Maximum     Tolerance    Cnvgd?
         Gradient           0.379112      0.000300      NO
         Displacement       0.249851      0.001200      NO
         Energy change     -0.159791      0.000001      NO


 New Cartesian Coordinates Obtained by Inverse Iteration

 Displacement from previous Coordinates is:  0.199296
 ----------------------------------------------------------------
             Standard Nuclear Orientation (Angstroms)
    I     Atom           X                Y                Z
 ----------------------------------------------------------------
    1      F       3.5924276682    -0.2154352340     0.0000000000
    2      I      -0.1714186207     1.3276047137     0.0000000000
    3      H       2.9403818178    -2.1218109602     0.0000000000
    4      I      -1.0032118211    -1.0525512550     0.0000000000
    5      C       2.4026342589    -0.9071427470     0.0000000000
    6      C       0.6358204921    -0.2921313516     0.0000000000
 ----------------------------------------------------------------
 Molecular Point Group                 Cs    NOp =  2
 Largest Abelian Subgroup              Cs    NOp =  2
 Nuclear Repulsion Energy =  1049.8359148696 hartrees
 There are       64 alpha and       64 beta electrons
 Applying Cartesian multipole field
    Component          Value
    ---------          -----
     (2,0,0)        1.00000E-11
     (0,2,0)        2.00000E-11
     (0,0,2)       -3.00000E-11
 Nucleus-field energy     =     0.0000000193 hartrees
 Requested basis set is 6-311++G(d,p)
 There are 71 shells and 197 basis functions
 A cutoff of  1.0D-11 yielded   2028 shell pairs
 There are     16221 function pairs (     18427 Cartesian)
 Smallest overlap matrix eigenvalue = 3.15E-04
 Guess MOs from SCF MO coefficient file

 -----------------------------------------------------------------------
  General SCF calculation program by
  Eric Jon Sundstrom, Paul Horn, Yuezhi Mao, Dmitri Zuev, Alec White,
  David Stuck, Shaama M.S., Shane Yost, Joonho Lee, David Small,
  Daniel Levine, Susi Lehtola, Hugh Burton, Evgeny Epifanovsky
 -----------------------------------------------------------------------
 Exchange:     0.2000 Hartree-Fock + 0.0800 Slater + 0.7200 B88
 Correlation:  0.1900 VWN1RPA + 0.8100 LYP
 Using SG-1 standard quadrature grid
 using 4 threads for integral computing
 -------------------------------------------------------
 OpenMP Integral computing Module                
 Release: version 2.0, May 2017, Q-Chem Inc. Pleasanton 
 -------------------------------------------------------
 -------------------------------------------------------
 OpenMP BLAS3 based DFT computing Module                
 Release: version 1.0, May 2013, Q-Chem Inc. Pittsburgh 
 -------------------------------------------------------
 A restricted SCF calculation will be
 performed using DIIS
 SCF converges when DIIS error is below 1.0e-08
 ---------------------------------------
  Cycle       Energy         DIIS error
 ---------------------------------------
    1  -14015.3096338248      1.07e-03  
    2  -14015.3014311029      1.62e-03  
    3  -14015.3039610891      1.36e-03  
    4  -14015.3137696932      4.69e-04  
    5  -14015.3150968726      7.64e-05  
    6  -14015.3151200606      3.40e-05  
    7  -14015.3151247616      8.81e-06  
    8  -14015.3151250366      1.27e-06  
    9  -14015.3151250456      5.66e-07  
   10  -14015.3151250469      1.32e-07  
   11  -14015.3151250471      2.61e-08  
   12  -14015.3151250472      1.27e-08  
   13  -14015.3151250471      3.60e-09  Convergence criterion met
 ---------------------------------------
 SCF time:   CPU 40.99s  wall 11.00s 
 SCF   energy in the final basis set =   -14015.3151250471
 Total energy in the final basis set =   -14015.3151250471

 --------------------------------------------------------------
             Orbital Energies (a.u.) and Symmetries
 --------------------------------------------------------------

 Alpha MOs, Restricted
 -- Occupied --                  
*******-1165.89 -176.33 -176.32 -165.73 -165.73 -165.73 -165.73
  1 A'    2 A'    3 A'    4 A'    5 A'    1 A"    6 A'    7 A'                 
-165.73 -165.73  -35.82  -35.82  -31.32  -31.31  -31.31  -31.31
  2 A"    8 A'    9 A'   10 A'   11 A'   12 A'    3 A"   13 A'                 
-31.310 -31.310 -24.730 -22.967 -22.966 -22.966 -22.965 -22.964
  4 A"   14 A'   15 A'   16 A'    5 A"   17 A'   18 A'    6 A"                 
-22.964 -22.963 -22.963 -22.961 -22.961 -10.348 -10.278  -6.379
 19 A'   20 A'    7 A"   21 A'    8 A"   22 A'   23 A'   24 A'                 
 -6.377  -4.792  -4.790  -4.777  -4.777  -4.775  -4.775  -2.064
 25 A'   26 A'   27 A'   28 A'    9 A"   29 A'   10 A"   30 A'                 
 -2.059  -2.057  -2.054  -2.052  -2.051  -2.041  -2.041  -2.039
 31 A'   32 A'   11 A"   12 A"   33 A'   34 A'   13 A"   14 A"                 
 -2.039  -1.253  -0.905  -0.678  -0.662  -0.569  -0.514  -0.488
 35 A'   36 A'   37 A'   38 A'   39 A'   40 A'   41 A'   15 A"                 
 -0.486  -0.416  -0.409  -0.401  -0.348  -0.269  -0.221  -0.193
 42 A'   16 A"   43 A'   44 A'   45 A'   17 A"   18 A"   46 A'                 
 -- Virtual --                   
 -0.109  -0.082  -0.027  -0.005   0.020   0.026   0.046   0.060
 19 A"   47 A'   48 A'   49 A'   50 A'   51 A'   52 A'   20 A"                 
  0.086   0.095   0.096   0.110   0.118   0.143   0.158   0.202
 53 A'   54 A'   21 A"   55 A'   56 A'   57 A'   58 A'   59 A'                 
  0.202   0.230   0.243   0.247   0.257   0.269   0.281   0.302
 22 A"   60 A'   23 A"   61 A'   62 A'   24 A"   25 A"   63 A'                 
  0.333   0.358   0.375   0.394   0.413   0.431   0.440   0.457
 64 A'   65 A'   26 A"   66 A'   67 A'   68 A'   69 A'   27 A"                 
  0.462   0.485   0.499   0.540   0.590   0.598   0.619   0.692
 70 A'   71 A'   28 A"   29 A"   72 A'   30 A"   73 A'   74 A'                 
  0.704   0.750   0.769   0.779   0.835   0.899   1.104   1.187
 75 A'   76 A'   77 A'   78 A'   79 A'   80 A'   31 A"   32 A"                 
  1.260   1.266   1.275   1.320   1.322   1.338   1.359   1.361
 81 A'   33 A"   82 A'   34 A"   83 A'   84 A'   85 A'   35 A"                 
  1.405   1.410   1.424   1.492   1.515   1.582   1.631   1.676
 36 A"   86 A'   87 A'   88 A'   37 A"   89 A'   90 A'   91 A'                 
  1.698   1.799   1.872   1.990   2.195   2.572   2.603   2.662
 38 A"   92 A'   93 A'   94 A'   95 A'   39 A"   96 A'   40 A"                 
  2.686   2.774   2.973   3.315   3.745   3.749   3.892   3.922
 97 A'   98 A'   99 A'  100 A'   41 A"  101 A'   42 A"   43 A"                 
  3.963   3.977   3.993   4.008   4.023   4.064   4.074   4.199
 44 A"  102 A'  103 A'  104 A'   45 A"   46 A"  105 A'  106 A'                 
  4.207   4.271   4.420   4.502   4.631   5.960   6.005   6.035
107 A'  108 A'  109 A'  110 A'  111 A'   47 A"   48 A"  112 A'                 
  6.041   6.141   6.151   6.251   6.335   6.472  23.293  23.354
113 A'  114 A'  115 A'   49 A"  116 A'  117 A'  118 A'  119 A'                 
 27.858  27.911  28.311  28.344  28.351  28.377  28.405  28.411
120 A'  121 A'   50 A"   51 A"  122 A'  123 A'  124 A'  125 A'                 
 28.494  28.527  28.543  28.547  28.556  28.577  28.587  28.673
 52 A"   53 A"  126 A'  127 A'   54 A"   55 A"  128 A'  129 A'                 
 28.701  28.714  66.709 127.862 127.886 127.903 127.914 127.968
130 A'  131 A'  132 A'   56 A"   57 A"  133 A'  134 A'  135 A'                 
127.970 151.663 151.7051901.8321901.872
136 A'  137 A'  138 A'  139 A'  140 A'                                         

 Beta MOs, Restricted
 -- Occupied --                  
*******-1165.89 -176.33 -176.32 -165.73 -165.73 -165.73 -165.73
  1 A'    2 A'    3 A'    4 A'    5 A'    1 A"    6 A'    7 A'                 
-165.73 -165.73  -35.82  -35.82  -31.32  -31.31  -31.31  -31.31
  2 A"    8 A'    9 A'   10 A'   11 A'   12 A'    3 A"   13 A'                 
-31.310 -31.310 -24.730 -22.967 -22.966 -22.966 -22.965 -22.964
  4 A"   14 A'   15 A'   16 A'    5 A"   17 A'   18 A'    6 A"                 
-22.964 -22.963 -22.963 -22.961 -22.961 -10.348 -10.278  -6.379
 19 A'   20 A'    7 A"   21 A'    8 A"   22 A'   23 A'   24 A'                 
 -6.377  -4.792  -4.790  -4.777  -4.777  -4.775  -4.775  -2.064
 25 A'   26 A'   27 A'   28 A'    9 A"   29 A'   10 A"   30 A'                 
 -2.059  -2.057  -2.054  -2.052  -2.051  -2.041  -2.041  -2.039
 31 A'   32 A'   11 A"   12 A"   33 A'   34 A'   13 A"   14 A"                 
 -2.039  -1.253  -0.905  -0.678  -0.662  -0.569  -0.514  -0.488
 35 A'   36 A'   37 A'   38 A'   39 A'   40 A'   41 A'   15 A"                 
 -0.486  -0.416  -0.409  -0.401  -0.348  -0.269  -0.221  -0.193
 42 A'   16 A"   43 A'   44 A'   45 A'   17 A"   18 A"   46 A'                 
 -- Virtual --                   
 -0.109  -0.082  -0.027  -0.005   0.020   0.026   0.046   0.060
 19 A"   47 A'   48 A'   49 A'   50 A'   51 A'   52 A'   20 A"                 
  0.086   0.095   0.096   0.110   0.118   0.143   0.158   0.202
 53 A'   54 A'   21 A"   55 A'   56 A'   57 A'   58 A'   59 A'                 
  0.202   0.230   0.243   0.247   0.257   0.269   0.281   0.302
 22 A"   60 A'   23 A"   61 A'   62 A'   24 A"   25 A"   63 A'                 
  0.333   0.358   0.375   0.394   0.413   0.431   0.440   0.457
 64 A'   65 A'   26 A"   66 A'   67 A'   68 A'   69 A'   27 A"                 
  0.462   0.485   0.499   0.540   0.590   0.598   0.619   0.692
 70 A'   71 A'   28 A"   29 A"   72 A'   30 A"   73 A'   74 A'                 
  0.704   0.750   0.769   0.779   0.835   0.899   1.104   1.187
 75 A'   76 A'   77 A'   78 A'   79 A'   80 A'   31 A"   32 A"                 
  1.260   1.266   1.275   1.320   1.322   1.338   1.359   1.361
 81 A'   33 A"   82 A'   34 A"   83 A'   84 A'   85 A'   35 A"                 
  1.405   1.410   1.424   1.492   1.515   1.582   1.631   1.676
 36 A"   86 A'   87 A'   88 A'   37 A"   89 A'   90 A'   91 A'                 
  1.698   1.799   1.872   1.990   2.195   2.572   2.603   2.662
 38 A"   92 A'   93 A'   94 A'   95 A'   39 A"   96 A'   40 A"                 
  2.686   2.774   2.973   3.315   3.745   3.749   3.892   3.922
 97 A'   98 A'   99 A'  100 A'   41 A"  101 A'   42 A"   43 A"                 
  3.963   3.977   3.993   4.008   4.023   4.064   4.074   4.199
 44 A"  102 A'  103 A'  104 A'   45 A"   46 A"  105 A'  106 A'                 
  4.207   4.271   4.420   4.502   4.631   5.960   6.005   6.035
107 A'  108 A'  109 A'  110 A'  111 A'   47 A"   48 A"  112 A'                 
  6.041   6.141   6.151   6.251   6.335   6.472  23.293  23.354
113 A'  114 A'  115 A'   49 A"  116 A'  117 A'  118 A'  119 A'                 
 27.858  27.911  28.311  28.344  28.351  28.377  28.405  28.411
120 A'  121 A'   50 A"   51 A"  122 A'  123 A'  124 A'  125 A'                 
 28.494  28.527  28.543  28.547  28.556  28.577  28.587  28.673
 52 A"   53 A"  126 A'  127 A'   54 A"   55 A"  128 A'  129 A'                 
 28.701  28.714  66.709 127.862 127.886 127.903 127.914 127.968
130 A'  131 A'  132 A'   56 A"   57 A"  133 A'  134 A'  135 A'                 
127.970 151.663 151.7051901.8321901.872
136 A'  137 A'  138 A'  139 A'  140 A'                                         
 --------------------------------------------------------------

          Ground-State Mulliken Net Atomic Charges

     Atom                 Charge (a.u.)
  ----------------------------------------
      1 F                    -0.053749
      2 I                     0.187320
      3 H                     0.165223
      4 I                     0.185348
      5 C                    -0.237602
      6 C                    -0.246541
  ----------------------------------------
  Sum of atomic charges =     0.000000

 -----------------------------------------------------------------
                    Cartesian Multipole Moments
 -----------------------------------------------------------------
    Charge (ESU x 10^10)
                 0.0000
    Dipole Moment (Debye)
         X      -1.1708      Y      -0.5922      Z       0.0000
       Tot       1.3120
    Quadrupole Moments (Debye-Ang)
        XX     -72.0716     XY      -5.7285     YY     -73.4426
        XZ      -0.0000     YZ       0.0000     ZZ     -74.8199
    Octopole Moments (Debye-Ang^2)
       XXX     -29.4924    XXY     -13.3384    XYY      -0.2071
       YYY       7.5147    XXZ      -0.0000    XYZ       0.0000
       YYZ      -0.0000    XZZ      -6.7605    YZZ       3.4267
       ZZZ       0.0000
    Hexadecapole Moments (Debye-Ang^3)
      XXXX    -919.3707   XXXY     -40.0999   XXYY    -219.6784
      XYYY     -44.4639   YYYY    -640.7362   XXXZ      -0.0000
      XXYZ       0.0000   XYYZ      -0.0000   YYYZ       0.0000
      XXZZ    -170.8266   XYZZ      -0.3477   YYZZ    -129.0376
      XZZZ      -0.0000   YZZZ       0.0000   ZZZZ     -98.3688
 -----------------------------------------------------------------
 Calculating analytic gradient of the SCF energy
 Gradient of SCF Energy
            1           2           3           4           5           6
    1   0.0433682  -0.0340503   0.0585182   0.1845452   0.0438936  -0.2962750
    2  -0.0143194  -0.3388482  -0.0652011   0.2857339   0.0367320   0.0959029
    3   0.0000000   0.0000000  -0.0000000  -0.0000000   0.0000000  -0.0000000
 Max gradient component =       3.388E-01
 RMS gradient           =       1.378E-01
 Gradient time:  CPU 12.26 s  wall 3.17 s
 Geometry Optimization Parameters
   NAtoms,    NIC,     NZ,  NCons,   NDum,   NFix, NCnnct, MaxDiis
        6      32       0       0       0       0       0       0

 Cartesian Hessian Update
 Hessian Updated using BFGS Update


** GEOMETRY OPTIMIZATION IN DELOCALIZED INTERNAL COORDINATES **
   Searching for a Minimum

   Optimization Cycle:   6

                       Coordinates (Angstroms)
     ATOM                X               Y               Z
      1  F         3.5924276682   -0.2154352340    0.0000000000
      2  I        -0.1714186207    1.3276047137    0.0000000000
      3  H         2.9403818178   -2.1218109602    0.0000000000
      4  I        -1.0032118211   -1.0525512550    0.0000000000
      5  C         2.4026342589   -0.9071427470    0.0000000000
      6  C         0.6358204921   -0.2921313516    0.0000000000
   Point Group: cs    Number of degrees of freedom:     9


   Energy is -14015.315125047

 Hessian Updated using BFGS Update

  9 Hessian modes will be used to form the next step
  Hessian Eigenvalues:
     0.084769    0.137761    0.159776    0.220109    0.250248    0.337082
     0.430288    0.556137    1.032978

 Minimum Search - Taking Simple RFO Step
 Searching for Lamda that Minimizes Along All modes
 Value Taken    Lamda =  -0.25030533
 Calculated Step too Large.  Step scaled by  0.394971
 Step Taken.  Stepsize is  0.300000

                             Maximum     Tolerance    Cnvgd?
         Gradient           0.273262      0.000300      NO
         Displacement       0.170699      0.001200      NO
         Energy change     -0.119036      0.000001      NO


 New Cartesian Coordinates Obtained by Inverse Iteration

 Displacement from previous Coordinates is:  0.331441
 ----------------------------------------------------------------
             Standard Nuclear Orientation (Angstroms)
    I     Atom           X                Y                Z
 ----------------------------------------------------------------
    1      F       3.5254112288    -0.1843820960     0.0000000000
    2      I      -0.0967665322     1.3456583414     0.0000000000
    3      H       2.8595880497    -2.0865910428     0.0000000000
    4      I      -0.9624505431    -1.1101238842     0.0000000000
    5      C       2.3670321061    -0.9061299108     0.0000000000
    6      C       0.7038194858    -0.3198982417     0.0000000000
 ----------------------------------------------------------------
 Molecular Point Group                 Cs    NOp =  2
 Largest Abelian Subgroup              Cs    NOp =  2
 Nuclear Repulsion Energy =  1034.4535844732 hartrees
 There are       64 alpha and       64 beta electrons
 Applying Cartesian multipole field
    Component          Value
    ---------          -----
     (2,0,0)        1.00000E-11
     (0,2,0)        2.00000E-11
     (0,0,2)       -3.00000E-11
 Nucleus-field energy     =     0.0000000196 hartrees
 Requested basis set is 6-311++G(d,p)
 There are 71 shells and 197 basis functions
 A cutoff of  1.0D-11 yielded   2013 shell pairs
 There are     16180 function pairs (     18389 Cartesian)
 Smallest overlap matrix eigenvalue = 2.42E-04
 Guess MOs from SCF MO coefficient file

 -----------------------------------------------------------------------
  General SCF calculation program by
  Eric Jon Sundstrom, Paul Horn, Yuezhi Mao, Dmitri Zuev, Alec White,
  David Stuck, Shaama M.S., Shane Yost, Joonho Lee, David Small,
  Daniel Levine, Susi Lehtola, Hugh Burton, Evgeny Epifanovsky
 -----------------------------------------------------------------------
 Exchange:     0.2000 Hartree-Fock + 0.0800 Slater + 0.7200 B88
 Correlation:  0.1900 VWN1RPA + 0.8100 LYP
 Using SG-1 standard quadrature grid
 using 4 threads for integral computing
 -------------------------------------------------------
 OpenMP Integral computing Module                
 Release: version 2.0, May 2017, Q-Chem Inc. Pleasanton 
 -------------------------------------------------------
 -------------------------------------------------------
 OpenMP BLAS3 based DFT computing Module                
 Release: version 1.0, May 2013, Q-Chem Inc. Pittsburgh 
 -------------------------------------------------------
 A restricted SCF calculation will be
 performed using DIIS
 SCF converges when DIIS error is below 1.0e-08
 ---------------------------------------
  Cycle       Energy         DIIS error
 ---------------------------------------
    1  -14015.4044603676      8.38e-04  
    2  -14015.4050311768      8.39e-04  
    3  -14015.4019647237      1.08e-03  
    4  -14015.4085384461      1.99e-04  
    5  -14015.4087043243      4.79e-05  
    6  -14015.4087123979      9.86e-06  
    7  -14015.4087128159      1.99e-06  
    8  -14015.4087128263      1.31e-06  
    9  -14015.4087128348      4.05e-07  
   10  -14015.4087128358      9.99e-08  
   11  -14015.4087128359      1.57e-08  
   12  -14015.4087128359      8.69e-09  Convergence criterion met
 ---------------------------------------
 SCF time:   CPU 37.97s  wall 10.00s 
 SCF   energy in the final basis set =   -14015.4087128359
 Total energy in the final basis set =   -14015.4087128359

 --------------------------------------------------------------
             Orbital Energies (a.u.) and Symmetries
 --------------------------------------------------------------

 Alpha MOs, Restricted
 -- Occupied --                  
*******-1165.89 -176.32 -176.32 -165.73 -165.73 -165.72 -165.72
  1 A'    2 A'    3 A'    4 A'    5 A'    1 A"    6 A'    7 A'                 
-165.72 -165.72  -35.82  -35.82  -31.31  -31.31  -31.31  -31.31
  2 A"    8 A'    9 A'   10 A'   11 A'   12 A'    3 A"   13 A'                 
-31.308 -31.307 -24.730 -22.965 -22.963 -22.963 -22.963 -22.962
  4 A"   14 A'   15 A'   16 A'    5 A"   17 A'   18 A'    6 A"                 
-22.961 -22.960 -22.960 -22.958 -22.958 -10.342 -10.279  -6.375
 19 A'   20 A'    7 A"    8 A"   21 A'   22 A'   23 A'   24 A'                 
 -6.373  -4.788  -4.786  -4.773  -4.773  -4.771  -4.771  -2.058
 25 A'   26 A'   27 A'   28 A'    9 A"   10 A"   29 A'   30 A'                 
 -2.055  -2.052  -2.050  -2.048  -2.048  -2.037  -2.037  -2.035
 31 A'   32 A'   11 A"   12 A"   33 A'   34 A'   13 A"   14 A"                 
 -2.035  -1.257  -0.882  -0.687  -0.661  -0.574  -0.520  -0.490
 35 A'   36 A'   37 A'   38 A'   39 A'   40 A'   41 A'   15 A"                 
 -0.488  -0.407  -0.404  -0.398  -0.348  -0.270  -0.226  -0.202
 42 A'   43 A'   16 A"   44 A'   45 A'   17 A"   18 A"   46 A'                 
 -- Virtual --                   
 -0.099  -0.063  -0.021  -0.002   0.021   0.030   0.047   0.061
 19 A"   47 A'   48 A'   49 A'   50 A'   51 A'   52 A'   20 A"                 
  0.092   0.097   0.098   0.117   0.117   0.145   0.158   0.202
 53 A'   54 A'   21 A"   55 A'   56 A'   57 A'   58 A'   22 A"                 
  0.211   0.235   0.244   0.249   0.258   0.270   0.287   0.305
 59 A'   60 A'   23 A"   61 A'   62 A'   24 A"   25 A"   63 A'                 
  0.328   0.358   0.376   0.387   0.414   0.429   0.441   0.454
 64 A'   65 A'   26 A"   66 A'   67 A'   68 A'   69 A'   27 A"                 
  0.462   0.494   0.508   0.526   0.590   0.602   0.612   0.686
 70 A'   71 A'   28 A"   29 A"   72 A'   30 A"   73 A'   74 A'                 
  0.713   0.745   0.765   0.782   0.832   0.905   1.094   1.176
 75 A'   76 A'   77 A'   78 A'   79 A'   80 A'   31 A"   32 A"                 
  1.266   1.276   1.303   1.324   1.336   1.349   1.354   1.362
 33 A"   81 A'   82 A'   34 A"   83 A'   84 A'   35 A"   85 A'                 
  1.411   1.423   1.434   1.501   1.547   1.592   1.626   1.717
 36 A"   86 A'   87 A'   88 A'   37 A"   89 A'   90 A'   91 A'                 
  1.746   1.847   1.870   2.018   2.258   2.567   2.621   2.686
 38 A"   92 A'   93 A'   94 A'   95 A'   39 A"   96 A'   40 A"                 
  2.705   2.785   3.015   3.435   3.746   3.753   3.893   3.933
 97 A'   98 A'   99 A'  100 A'   41 A"  101 A'   42 A"   43 A"                 
  3.965   3.973   3.998   4.008   4.026   4.063   4.066   4.194
 44 A"  102 A'  103 A'  104 A'   45 A"   46 A"  105 A'  106 A'                 
  4.229   4.280   4.429   4.478   4.663   5.964   6.007   6.027
107 A'  108 A'  109 A'  110 A'  111 A'   47 A"   48 A"  112 A'                 
  6.043   6.139   6.154   6.251   6.335   6.498  23.300  23.392
113 A'  114 A'  115 A'   49 A"  116 A'  117 A'  118 A'  119 A'                 
 27.867  27.896  28.315  28.346  28.366  28.368  28.405  28.412
120 A'  121 A'   50 A"   51 A"  122 A'  123 A'  124 A'  125 A'                 
 28.496  28.529  28.541  28.547  28.558  28.576  28.582  28.677
 52 A"   53 A"  126 A'  127 A'   54 A"   55 A"  128 A'  129 A'                 
 28.682  28.723  66.711 127.865 127.887 127.908 127.909 127.965
130 A'  131 A'  132 A'   56 A"   57 A"  133 A'  134 A'  135 A'                 
127.970 151.670 151.6901901.8371901.856
136 A'  137 A'  138 A'  139 A'  140 A'                                         

 Beta MOs, Restricted
 -- Occupied --                  
*******-1165.89 -176.32 -176.32 -165.73 -165.73 -165.72 -165.72
  1 A'    2 A'    3 A'    4 A'    5 A'    1 A"    6 A'    7 A'                 
-165.72 -165.72  -35.82  -35.82  -31.31  -31.31  -31.31  -31.31
  2 A"    8 A'    9 A'   10 A'   11 A'   12 A'    3 A"   13 A'                 
-31.308 -31.307 -24.730 -22.965 -22.963 -22.963 -22.963 -22.962
  4 A"   14 A'   15 A'   16 A'    5 A"   17 A'   18 A'    6 A"                 
-22.961 -22.960 -22.960 -22.958 -22.958 -10.342 -10.279  -6.375
 19 A'   20 A'    7 A"    8 A"   21 A'   22 A'   23 A'   24 A'                 
 -6.373  -4.788  -4.786  -4.773  -4.773  -4.771  -4.771  -2.058
 25 A'   26 A'   27 A'   28 A'    9 A"   10 A"   29 A'   30 A'                 
 -2.055  -2.052  -2.050  -2.048  -2.048  -2.037  -2.037  -2.035
 31 A'   32 A'   11 A"   12 A"   33 A'   34 A'   13 A"   14 A"                 
 -2.035  -1.257  -0.882  -0.687  -0.661  -0.574  -0.520  -0.490
 35 A'   36 A'   37 A'   38 A'   39 A'   40 A'   41 A'   15 A"                 
 -0.488  -0.407  -0.404  -0.398  -0.348  -0.270  -0.226  -0.202
 42 A'   43 A'   16 A"   44 A'   45 A'   17 A"   18 A"   46 A'                 
 -- Virtual --                   
 -0.099  -0.063  -0.021  -0.002   0.021   0.030   0.047   0.061
 19 A"   47 A'   48 A'   49 A'   50 A'   51 A'   52 A'   20 A"                 
  0.092   0.097   0.098   0.117   0.117   0.145   0.158   0.202
 53 A'   54 A'   21 A"   55 A'   56 A'   57 A'   58 A'   22 A"                 
  0.211   0.235   0.244   0.249   0.258   0.270   0.287   0.305
 59 A'   60 A'   23 A"   61 A'   62 A'   24 A"   25 A"   63 A'                 
  0.328   0.358   0.376   0.387   0.414   0.429   0.441   0.454
 64 A'   65 A'   26 A"   66 A'   67 A'   68 A'   69 A'   27 A"                 
  0.462   0.494   0.508   0.526   0.590   0.602   0.612   0.686
 70 A'   71 A'   28 A"   29 A"   72 A'   30 A"   73 A'   74 A'                 
  0.713   0.745   0.765   0.782   0.832   0.905   1.094   1.176
 75 A'   76 A'   77 A'   78 A'   79 A'   80 A'   31 A"   32 A"                 
  1.266   1.276   1.303   1.324   1.336   1.349   1.354   1.362
 33 A"   81 A'   82 A'   34 A"   83 A'   84 A'   35 A"   85 A'                 
  1.411   1.423   1.434   1.501   1.547   1.592   1.626   1.717
 36 A"   86 A'   87 A'   88 A'   37 A"   89 A'   90 A'   91 A'                 
  1.746   1.847   1.870   2.018   2.258   2.567   2.621   2.686
 38 A"   92 A'   93 A'   94 A'   95 A'   39 A"   96 A'   40 A"                 
  2.705   2.785   3.015   3.435   3.746   3.753   3.893   3.933
 97 A'   98 A'   99 A'  100 A'   41 A"  101 A'   42 A"   43 A"                 
  3.965   3.973   3.998   4.008   4.026   4.063   4.066   4.194
 44 A"  102 A'  103 A'  104 A'   45 A"   46 A"  105 A'  106 A'                 
  4.229   4.280   4.429   4.478   4.663   5.964   6.007   6.027
107 A'  108 A'  109 A'  110 A'  111 A'   47 A"   48 A"  112 A'                 
  6.043   6.139   6.154   6.251   6.335   6.498  23.300  23.392
113 A'  114 A'  115 A'   49 A"  116 A'  117 A'  118 A'  119 A'                 
 27.867  27.896  28.315  28.346  28.366  28.368  28.405  28.412
120 A'  121 A'   50 A"   51 A"  122 A'  123 A'  124 A'  125 A'                 
 28.496  28.529  28.541  28.547  28.558  28.576  28.582  28.677
 52 A"   53 A"  126 A'  127 A'   54 A"   55 A"  128 A'  129 A'                 
 28.682  28.723  66.711 127.865 127.887 127.908 127.909 127.965
130 A'  131 A'  132 A'   56 A"   57 A"  133 A'  134 A'  135 A'                 
127.970 151.670 151.6901901.8371901.856
136 A'  137 A'  138 A'  139 A'  140 A'                                         
 --------------------------------------------------------------

          Ground-State Mulliken Net Atomic Charges

     Atom                 Charge (a.u.)
  ----------------------------------------
      1 F                    -0.058225
      2 I                     0.176835
      3 H                     0.166736
      4 I                     0.174512
      5 C                    -0.240395
      6 C                    -0.219463
  ----------------------------------------
  Sum of atomic charges =     0.000000

 -----------------------------------------------------------------
                    Cartesian Multipole Moments
 -----------------------------------------------------------------
    Charge (ESU x 10^10)
                 0.0000
    Dipole Moment (Debye)
         X      -1.0276      Y      -0.6588      Z      -0.0000
       Tot       1.2206
    Quadrupole Moments (Debye-Ang)
        XX     -72.2299     XY      -5.4725     YY     -72.8998
        XZ      -0.0000     YZ      -0.0000     ZZ     -74.8272
    Octopole Moments (Debye-Ang^2)
       XXX     -37.6926    XXY     -12.4583    XYY      -3.7939
       YYY      11.2766    XXZ      -0.0000    XYZ       0.0000
       YYZ      -0.0000    XZZ      -9.1180    YZZ       4.2642
       ZZZ       0.0000
    Hexadecapole Moments (Debye-Ang^3)
      XXXX    -882.6924   XXXY     -48.0987   XXYY    -219.6932
      XYYY     -54.1780   YYYY    -664.3278   XXXZ      -0.0000
      XXYZ       0.0000   XYYZ       0.0000   YYYZ      -0.0000
      XXZZ    -163.6574   XYZZ      -4.7494   YYZZ    -133.2807
      XZZZ      -0.0000   YZZZ      -0.0000   ZZZZ     -98.4160
 -----------------------------------------------------------------
 Calculating analytic gradient of the SCF energy
 Gradient of SCF Energy
            1           2           3           4           5           6
    1   0.0364328  -0.0306689   0.0525942   0.1470601   0.0638606  -0.2692788
    2  -0.0129688  -0.2716767  -0.0616394   0.2330446   0.0279447   0.0852956
    3  -0.0000000  -0.0000000   0.0000000  -0.0000000  -0.0000000   0.0000000
 Max gradient component =       2.717E-01
 RMS gradient           =       1.163E-01
 Gradient time:  CPU 12.33 s  wall 3.19 s
 Geometry Optimization Parameters
   NAtoms,    NIC,     NZ,  NCons,   NDum,   NFix, NCnnct, MaxDiis
        6      32       0       0       0       0       0       0

 Cartesian Hessian Update
 Hessian Updated using BFGS Update


** GEOMETRY OPTIMIZATION IN DELOCALIZED INTERNAL COORDINATES **
   Searching for a Minimum

   Optimization Cycle:   7

                       Coordinates (Angstroms)
     ATOM                X               Y               Z
      1  F         3.5254112288   -0.1843820960    0.0000000000
      2  I        -0.0967665322    1.3456583414    0.0000000000
      3  H         2.8595880497   -2.0865910428    0.0000000000
      4  I        -0.9624505431   -1.1101238842    0.0000000000
      5  C         2.3670321061   -0.9061299108    0.0000000000
      6  C         0.7038194858   -0.3198982417    0.0000000000
   Point Group: cs    Number of degrees of freedom:     9


   Energy is -14015.408712836

 Hessian Updated using BFGS Update

  9 Hessian modes will be used to form the next step
  Hessian Eigenvalues:
     0.045894    0.138882    0.160483    0.221896    0.249799    0.352295
     0.434526    0.603375    1.033099

 Minimum Search - Taking Simple RFO Step
 Searching for Lamda that Minimizes Along All modes
 Value Taken    Lamda =  -0.24697985
 Calculated Step too Large.  Step scaled by  0.345676
 Step Taken.  Stepsize is  0.300000

                             Maximum     Tolerance    Cnvgd?
         Gradient           0.216362      0.000300      NO
         Displacement       0.178187      0.001200      NO
         Energy change     -0.093588      0.000001      NO


 New Cartesian Coordinates Obtained by Inverse Iteration

 Displacement from previous Coordinates is:  0.349010
 ----------------------------------------------------------------
             Standard Nuclear Orientation (Angstroms)
    I     Atom           X                Y                Z
 ----------------------------------------------------------------
    1      F       3.4568757802    -0.1571816440     0.0000000000
    2      I      -0.0223358051     1.3567383809     0.0000000000
    3      H       2.7724018064    -2.0489928700     0.0000000000
    4      I      -0.9101940146    -1.1666776083     0.0000000000
    5      C       2.3225919474    -0.8998898343     0.0000000000
    6      C       0.7772940809    -0.3454632585     0.0000000000
 ----------------------------------------------------------------
 Molecular Point Group                 Cs    NOp =  2
 Largest Abelian Subgroup              Cs    NOp =  2
 Nuclear Repulsion Energy =  1024.4859490656 hartrees
 There are       64 alpha and       64 beta electrons
 Applying Cartesian multipole field
    Component          Value
    ---------          -----
     (2,0,0)        1.00000E-11
     (0,2,0)        2.00000E-11
     (0,0,2)       -3.00000E-11
 Nucleus-field energy     =     0.0000000198 hartrees
 Requested basis set is 6-311++G(d,p)
 There are 71 shells and 197 basis functions
 A cutoff of  1.0D-11 yielded   2012 shell pairs
 There are     16187 function pairs (     18391 Cartesian)
 Smallest overlap matrix eigenvalue = 1.71E-04
 Guess MOs from SCF MO coefficient file

 -----------------------------------------------------------------------
  General SCF calculation program by
  Eric Jon Sundstrom, Paul Horn, Yuezhi Mao, Dmitri Zuev, Alec White,
  David Stuck, Shaama M.S., Shane Yost, Joonho Lee, David Small,
  Daniel Levine, Susi Lehtola, Hugh Burton, Evgeny Epifanovsky
 -----------------------------------------------------------------------
 Exchange:     0.2000 Hartree-Fock + 0.0800 Slater + 0.7200 B88
 Correlation:  0.1900 VWN1RPA + 0.8100 LYP
 Using SG-1 standard quadrature grid
 using 4 threads for integral computing
 -------------------------------------------------------
 OpenMP Integral computing Module                
 Release: version 2.0, May 2017, Q-Chem Inc. Pleasanton 
 -------------------------------------------------------
 -------------------------------------------------------
 OpenMP BLAS3 based DFT computing Module                
 Release: version 1.0, May 2013, Q-Chem Inc. Pittsburgh 
 -------------------------------------------------------
 A restricted SCF calculation will be
 performed using DIIS
 SCF converges when DIIS error is below 1.0e-08
 ---------------------------------------
  Cycle       Energy         DIIS error
 ---------------------------------------
    1  -14015.4858070592      8.57e-04  
    2  -14015.4882148929      6.19e-04  
    3  -14015.4858569259      8.75e-04  
    4  -14015.4900304980      1.80e-04  
    5  -14015.4901540937      4.73e-05  
    6  -14015.4901617081      9.65e-06  
    7  -14015.4901619597      4.17e-06  
    8  -14015.4901620484      1.19e-06  
    9  -14015.4901620561      1.84e-07  
   10  -14015.4901620563      6.60e-08  
   11  -14015.4901620563      8.88e-09  Convergence criterion met
 ---------------------------------------
 SCF time:   CPU 35.09s  wall 10.00s 
 SCF   energy in the final basis set =   -14015.4901620563
 Total energy in the final basis set =   -14015.4901620563

 --------------------------------------------------------------
             Orbital Energies (a.u.) and Symmetries
 --------------------------------------------------------------

 Alpha MOs, Restricted
 -- Occupied --                  
*******-1165.89 -176.32 -176.32 -165.72 -165.72 -165.72 -165.72
  1 A'    2 A'    3 A'    4 A'    5 A'    6 A'    1 A"    7 A'                 
-165.72 -165.72  -35.82  -35.82  -31.31  -31.31  -31.31  -31.31
  2 A"    8 A'    9 A'   10 A'   11 A'   12 A'    3 A"   13 A'                 
-31.305 -31.305 -24.728 -22.962 -22.961 -22.961 -22.961 -22.960
  4 A"   14 A'   15 A'   16 A'    5 A"   17 A'   18 A'    6 A"                 
-22.959 -22.957 -22.957 -22.956 -22.956 -10.333 -10.277  -6.372
 19 A'   20 A'    7 A"    8 A"   21 A'   22 A'   23 A'   24 A'                 
 -6.371  -4.785  -4.783  -4.770  -4.770  -4.769  -4.768  -2.054
 25 A'   26 A'   27 A'    9 A"   28 A'   10 A"   29 A'   30 A'                 
 -2.052  -2.048  -2.047  -2.045  -2.045  -2.034  -2.034  -2.032
 31 A'   32 A'   11 A"   12 A"   33 A'   34 A'   13 A"   14 A"                 
 -2.032  -1.259  -0.867  -0.699  -0.660  -0.583  -0.526  -0.492
 35 A'   36 A'   37 A'   38 A'   39 A'   40 A'   41 A'   15 A"                 
 -0.489  -0.408  -0.396  -0.395  -0.348  -0.271  -0.235  -0.209
 42 A'   43 A'   16 A"   44 A'   45 A'   17 A"   18 A"   46 A'                 
 -- Virtual --                   
 -0.086  -0.054  -0.016   0.001   0.023   0.036   0.059   0.061
 19 A"   47 A'   48 A'   49 A'   50 A'   51 A'   52 A'   20 A"                 
  0.093   0.100   0.102   0.118   0.126   0.146   0.160   0.202
 53 A'   21 A"   54 A'   55 A'   56 A'   57 A'   58 A'   22 A"                 
  0.221   0.244   0.246   0.248   0.267   0.269   0.295   0.309
 59 A'   60 A'   23 A"   61 A'   62 A'   24 A"   25 A"   63 A'                 
  0.326   0.359   0.378   0.380   0.413   0.430   0.444   0.452
 64 A'   65 A'   26 A"   66 A'   67 A'   68 A'   69 A'   27 A"                 
  0.465   0.503   0.513   0.517   0.581   0.607   0.615   0.682
 70 A'   71 A'   28 A"   29 A"   72 A'   30 A"   73 A'   74 A'                 
  0.722   0.739   0.754   0.789   0.838   0.912   1.086   1.164
 75 A'   76 A'   77 A'   78 A'   79 A'   80 A'   31 A"   32 A"                 
  1.265   1.279   1.328   1.330   1.336   1.348   1.358   1.388
 33 A"   81 A'   34 A"   82 A'   83 A'   35 A"   84 A'   85 A'                 
  1.417   1.428   1.453   1.513   1.587   1.590   1.639   1.767
 36 A"   86 A'   87 A'   88 A'   89 A'   37 A"   90 A'   91 A'                 
  1.802   1.870   1.917   2.047   2.329   2.566   2.634   2.718
 38 A"   92 A'   93 A'   94 A'   95 A'   39 A"   96 A'   40 A"                 
  2.755   2.813   3.059   3.544   3.748   3.759   3.896   3.942
 97 A'   98 A'   99 A'  100 A'   41 A"  101 A'   42 A"   43 A"                 
  3.964   3.966   3.999   4.016   4.029   4.059   4.069   4.197
102 A'   44 A"  103 A'  104 A'   45 A"   46 A"  105 A'  106 A'                 
  4.239   4.292   4.436   4.462   4.696   5.969   6.008   6.024
107 A'  108 A'  109 A'  110 A'  111 A'   47 A"   48 A"  112 A'                 
  6.049   6.141   6.151   6.253   6.335   6.531  23.332  23.452
113 A'  114 A'  115 A'   49 A"  116 A'  117 A'  118 A'  119 A'                 
 27.873  27.887  28.318  28.347  28.363  28.374  28.405  28.417
120 A'  121 A'   50 A"   51 A"  122 A'  123 A'  124 A'  125 A'                 
 28.499  28.530  28.536  28.546  28.560  28.575  28.579  28.672
 52 A"   53 A"  126 A'  127 A'   54 A"   55 A"  128 A'  129 A'                 
 28.678  28.735  66.715 127.867 127.888 127.908 127.911 127.965
130 A'  131 A'  132 A'   56 A"   57 A"  133 A'  134 A'  135 A'                 
127.966 151.674 151.6811901.8411901.846
136 A'  137 A'  138 A'  139 A'  140 A'                                         

 Beta MOs, Restricted
 -- Occupied --                  
*******-1165.89 -176.32 -176.32 -165.72 -165.72 -165.72 -165.72
  1 A'    2 A'    3 A'    4 A'    5 A'    6 A'    1 A"    7 A'                 
-165.72 -165.72  -35.82  -35.82  -31.31  -31.31  -31.31  -31.31
  2 A"    8 A'    9 A'   10 A'   11 A'   12 A'    3 A"   13 A'                 
-31.305 -31.305 -24.728 -22.962 -22.961 -22.961 -22.961 -22.960
  4 A"   14 A'   15 A'   16 A'    5 A"   17 A'   18 A'    6 A"                 
-22.959 -22.957 -22.957 -22.956 -22.956 -10.333 -10.277  -6.372
 19 A'   20 A'    7 A"    8 A"   21 A'   22 A'   23 A'   24 A'                 
 -6.371  -4.785  -4.783  -4.770  -4.770  -4.769  -4.768  -2.054
 25 A'   26 A'   27 A'    9 A"   28 A'   10 A"   29 A'   30 A'                 
 -2.052  -2.048  -2.047  -2.045  -2.045  -2.034  -2.034  -2.032
 31 A'   32 A'   11 A"   12 A"   33 A'   34 A'   13 A"   14 A"                 
 -2.032  -1.259  -0.867  -0.699  -0.660  -0.583  -0.526  -0.492
 35 A'   36 A'   37 A'   38 A'   39 A'   40 A'   41 A'   15 A"                 
 -0.489  -0.408  -0.396  -0.395  -0.348  -0.271  -0.235  -0.209
 42 A'   43 A'   16 A"   44 A'   45 A'   17 A"   18 A"   46 A'                 
 -- Virtual --                   
 -0.086  -0.054  -0.016   0.001   0.023   0.036   0.059   0.061
 19 A"   47 A'   48 A'   49 A'   50 A'   51 A'   52 A'   20 A"                 
  0.093   0.100   0.102   0.118   0.126   0.146   0.160   0.202
 53 A'   21 A"   54 A'   55 A'   56 A'   57 A'   58 A'   22 A"                 
  0.221   0.244   0.246   0.248   0.267   0.269   0.295   0.309
 59 A'   60 A'   23 A"   61 A'   62 A'   24 A"   25 A"   63 A'                 
  0.326   0.359   0.378   0.380   0.413   0.430   0.444   0.452
 64 A'   65 A'   26 A"   66 A'   67 A'   68 A'   69 A'   27 A"                 
  0.465   0.503   0.513   0.517   0.581   0.607   0.615   0.682
 70 A'   71 A'   28 A"   29 A"   72 A'   30 A"   73 A'   74 A'                 
  0.722   0.739   0.754   0.789   0.838   0.912   1.086   1.164
 75 A'   76 A'   77 A'   78 A'   79 A'   80 A'   31 A"   32 A"                 
  1.265   1.279   1.328   1.330   1.336   1.348   1.358   1.388
 33 A"   81 A'   34 A"   82 A'   83 A'   35 A"   84 A'   85 A'                 
  1.417   1.428   1.453   1.513   1.587   1.590   1.639   1.767
 36 A"   86 A'   87 A'   88 A'   89 A'   37 A"   90 A'   91 A'                 
  1.802   1.870   1.917   2.047   2.329   2.566   2.634   2.718
 38 A"   92 A'   93 A'   94 A'   95 A'   39 A"   96 A'   40 A"                 
  2.755   2.813   3.059   3.544   3.748   3.759   3.896   3.942
 97 A'   98 A'   99 A'  100 A'   41 A"  101 A'   42 A"   43 A"                 
  3.964   3.966   3.999   4.016   4.029   4.059   4.069   4.197
102 A'   44 A"  103 A'  104 A'   45 A"   46 A"  105 A'  106 A'                 
  4.239   4.292   4.436   4.462   4.696   5.969   6.008   6.024
107 A'  108 A'  109 A'  110 A'  111 A'   47 A"   48 A"  112 A'                 
  6.049   6.141   6.151   6.253   6.335   6.531  23.332  23.452
113 A'  114 A'  115 A'   49 A"  116 A'  117 A'  118 A'  119 A'                 
 27.873  27.887  28.318  28.347  28.363  28.374  28.405  28.417
120 A'  121 A'   50 A"   51 A"  122 A'  123 A'  124 A'  125 A'                 
 28.499  28.530  28.536  28.546  28.560  28.575  28.579  28.672
 52 A"   53 A"  126 A'  127 A'   54 A"   55 A"  128 A'  129 A'                 
 28.678  28.735  66.715 127.867 127.888 127.908 127.911 127.965
130 A'  131 A'  132 A'   56 A"   57 A"  133 A'  134 A'  135 A'                 
127.966 151.674 151.6811901.8411901.846
136 A'  137 A'  138 A'  139 A'  140 A'                                         
 --------------------------------------------------------------

          Ground-State Mulliken Net Atomic Charges

     Atom                 Charge (a.u.)
  ----------------------------------------
      1 F                    -0.067533
      2 I                     0.166250
      3 H                     0.166706
      4 I                     0.163091
      5 C                    -0.241810
      6 C                    -0.186704
  ----------------------------------------
  Sum of atomic charges =     0.000000

 -----------------------------------------------------------------
                    Cartesian Multipole Moments
 -----------------------------------------------------------------
    Charge (ESU x 10^10)
                 0.0000
    Dipole Moment (Debye)
         X      -0.8972      Y      -0.7258      Z       0.0000
       Tot       1.1540
    Quadrupole Moments (Debye-Ang)
        XX     -72.4766     XY      -5.2471     YY     -72.4924
        XZ       0.0000     YZ      -0.0000     ZZ     -74.7474
    Octopole Moments (Debye-Ang^2)
       XXX     -47.1532    XXY     -11.3185    XYY      -7.6779
       YYY      15.4155    XXZ       0.0000    XYZ       0.0000
       YYZ       0.0000    XZZ     -11.6558    YZZ       5.1959
       ZZZ       0.0000
    Hexadecapole Moments (Debye-Ang^3)
      XXXX    -846.5036   XXXY     -55.1008   XXYY    -219.2071
      XYYY     -62.1611   YYYY    -686.8275   XXXZ       0.0000
      XXYZ      -0.0000   XYYZ      -0.0000   YYYZ      -0.0000
      XXZZ    -155.9757   XYZZ      -8.8725   YYZZ    -137.1727
      XZZZ       0.0000   YZZZ      -0.0000   ZZZZ     -98.2174
 -----------------------------------------------------------------
 Calculating analytic gradient of the SCF energy
 Gradient of SCF Energy
            1           2           3           4           5           6
    1   0.0285348  -0.0264545   0.0453453   0.1204385   0.0769094  -0.2447736
    2  -0.0122123  -0.2239334  -0.0552513   0.1954614   0.0193326   0.0766031
    3   0.0000000   0.0000000  -0.0000000   0.0000000   0.0000000  -0.0000000
 Max gradient component =       2.448E-01
 RMS gradient           =       1.005E-01
 Gradient time:  CPU 12.48 s  wall 3.22 s
 Geometry Optimization Parameters
   NAtoms,    NIC,     NZ,  NCons,   NDum,   NFix, NCnnct, MaxDiis
        6      32       0       0       0       0       0       0

 Cartesian Hessian Update
 Hessian Updated using BFGS Update


** GEOMETRY OPTIMIZATION IN DELOCALIZED INTERNAL COORDINATES **
   Searching for a Minimum

   Optimization Cycle:   8

                       Coordinates (Angstroms)
     ATOM                X               Y               Z
      1  F         3.4568757802   -0.1571816440    0.0000000000
      2  I        -0.0223358051    1.3567383809    0.0000000000
      3  H         2.7724018064   -2.0489928700    0.0000000000
      4  I        -0.9101940146   -1.1666776083    0.0000000000
      5  C         2.3225919474   -0.8998898343    0.0000000000
      6  C         0.7772940809   -0.3454632585    0.0000000000
   Point Group: cs    Number of degrees of freedom:     9


   Energy is -14015.490162056

 Hessian Updated using BFGS Update

  9 Hessian modes will be used to form the next step
  Hessian Eigenvalues:
     0.054764    0.143000    0.161460    0.224467    0.248689    0.341258
     0.438821    0.567518    1.033280

 Minimum Search - Taking Simple RFO Step
 Searching for Lamda that Minimizes Along All modes
 Value Taken    Lamda =  -0.21554206
 Calculated Step too Large.  Step scaled by  0.352378
 Step Taken.  Stepsize is  0.300000

                             Maximum     Tolerance    Cnvgd?
         Gradient           0.174872      0.000300      NO
         Displacement       0.179449      0.001200      NO
         Energy change     -0.081449      0.000001      NO


 New Cartesian Coordinates Obtained by Inverse Iteration

 Displacement from previous Coordinates is:  0.351494
 ----------------------------------------------------------------
             Standard Nuclear Orientation (Angstroms)
    I     Atom           X                Y                Z
 ----------------------------------------------------------------
    1      F       3.3919236013    -0.1329807779     0.0000000000
    2      I       0.0500014140     1.3657524316     0.0000000000
    3      H       2.6828233137    -2.0117485429     0.0000000000
    4      I      -0.8537031853    -1.2238223273     0.0000000000
    5      C       2.2737318877    -0.8895920802     0.0000000000
    6      C       0.8518567637    -0.3690755374     0.0000000000
 ----------------------------------------------------------------
 Molecular Point Group                 Cs    NOp =  2
 Largest Abelian Subgroup              Cs    NOp =  2
 Nuclear Repulsion Energy =  1016.9127417449 hartrees
 There are       64 alpha and       64 beta electrons
 Applying Cartesian multipole field
    Component          Value
    ---------          -----
     (2,0,0)        1.00000E-11
     (0,2,0)        2.00000E-11
     (0,0,2)       -3.00000E-11
 Nucleus-field energy     =     0.0000000200 hartrees
 Requested basis set is 6-311++G(d,p)
 There are 71 shells and 197 basis functions
 A cutoff of  1.0D-11 yielded   1994 shell pairs
 There are     16093 function pairs (     18283 Cartesian)
 Smallest overlap matrix eigenvalue = 1.13E-04
 Guess MOs from SCF MO coefficient file

 -----------------------------------------------------------------------
  General SCF calculation program by
  Eric Jon Sundstrom, Paul Horn, Yuezhi Mao, Dmitri Zuev, Alec White,
  David Stuck, Shaama M.S., Shane Yost, Joonho Lee, David Small,
  Daniel Levine, Susi Lehtola, Hugh Burton, Evgeny Epifanovsky
 -----------------------------------------------------------------------
 Exchange:     0.2000 Hartree-Fock + 0.0800 Slater + 0.7200 B88
 Correlation:  0.1900 VWN1RPA + 0.8100 LYP
 Using SG-1 standard quadrature grid
 using 4 threads for integral computing
 -------------------------------------------------------
 OpenMP Integral computing Module                
 Release: version 2.0, May 2017, Q-Chem Inc. Pleasanton 
 -------------------------------------------------------
 -------------------------------------------------------
 OpenMP BLAS3 based DFT computing Module                
 Release: version 1.0, May 2013, Q-Chem Inc. Pittsburgh 
 -------------------------------------------------------
 A restricted SCF calculation will be
 performed using DIIS
 SCF converges when DIIS error is below 1.0e-08
 ---------------------------------------
  Cycle       Energy         DIIS error
 ---------------------------------------
    1  -14015.5554293395      9.59e-04  
    2  -14015.5590142965      5.41e-04  
    3  -14015.5579184930      6.85e-04  
    4  -14015.5603137242      1.65e-04  
    5  -14015.5604257158      5.28e-05  
    6  -14015.5604358582      8.04e-06  
    7  -14015.5604360214      2.72e-06  
    8  -14015.5604360492      1.18e-06  
    9  -14015.5604360560      1.25e-07  
   10  -14015.5604360561      5.66e-08  
   11  -14015.5604360562      9.12e-09  Convergence criterion met
 ---------------------------------------
 SCF time:   CPU 35.37s  wall 9.00s 
 SCF   energy in the final basis set =   -14015.5604360562
 Total energy in the final basis set =   -14015.5604360562

 --------------------------------------------------------------
             Orbital Energies (a.u.) and Symmetries
 --------------------------------------------------------------

 Alpha MOs, Restricted
 -- Occupied --                  
*******-1165.89 -176.32 -176.32 -165.72 -165.72 -165.72 -165.72
  1 A'    2 A'    3 A'    4 A'    5 A'    6 A'    1 A"    7 A'                 
-165.72 -165.72  -35.82  -35.82  -31.31  -31.31  -31.31  -31.30
  2 A"    8 A'    9 A'   10 A'   11 A'   12 A'    3 A"   13 A'                 
-31.304 -31.303 -24.724 -22.961 -22.960 -22.960 -22.959 -22.958
  4 A"   14 A'   15 A'   16 A'    5 A"   17 A'   18 A'    6 A"                 
-22.958 -22.956 -22.956 -22.954 -22.954 -10.322 -10.272  -6.370
 19 A'   20 A'    7 A"    8 A"   21 A'   22 A'   23 A'   24 A'                 
 -6.369  -4.783  -4.782  -4.767  -4.767  -4.766  -4.766  -2.051
 25 A'   26 A'   27 A'    9 A"   28 A'   10 A"   29 A'   30 A'                 
 -2.049  -2.046  -2.045  -2.043  -2.043  -2.031  -2.031  -2.030
 31 A'   32 A'   11 A"   12 A"   33 A'   34 A'   13 A"   14 A"                 
 -2.030  -1.259  -0.857  -0.714  -0.660  -0.592  -0.532  -0.493
 35 A'   36 A'   37 A'   38 A'   39 A'   40 A'   41 A'   15 A"                 
 -0.488  -0.410  -0.392  -0.390  -0.345  -0.272  -0.245  -0.215
 42 A'   43 A'   44 A'   16 A"   45 A'   17 A"   18 A"   46 A'                 
 -- Virtual --                   
 -0.070  -0.052  -0.020   0.003   0.025   0.039   0.061   0.075
 19 A"   47 A'   48 A'   49 A'   50 A'   51 A'   20 A"   52 A'                 
  0.094   0.101   0.106   0.120   0.138   0.149   0.163   0.202
 53 A'   21 A"   54 A'   55 A'   56 A'   57 A'   58 A'   22 A"                 
  0.228   0.244   0.247   0.257   0.267   0.291   0.304   0.314
 59 A'   60 A'   23 A"   61 A'   24 A"   62 A'   25 A"   63 A'                 
  0.327   0.361   0.375   0.380   0.411   0.434   0.448   0.449
 64 A'   65 A'   66 A'   26 A"   67 A'   68 A'   69 A'   27 A"                 
  0.470   0.504   0.513   0.519   0.579   0.615   0.615   0.684
 70 A'   28 A"   71 A'   29 A"   72 A'   73 A'   30 A"   74 A'                 
  0.732   0.734   0.745   0.794   0.851   0.918   1.086   1.154
 75 A'   76 A'   77 A'   78 A'   79 A'   80 A'   31 A"   32 A"                 
  1.264   1.281   1.325   1.332   1.343   1.343   1.367   1.411
 33 A"   81 A'   82 A'   34 A"   35 A"   83 A'   84 A'   85 A'                 
  1.427   1.430   1.475   1.533   1.587   1.641   1.671   1.809
 36 A"   86 A'   87 A'   88 A'   89 A'   37 A"   90 A'   91 A'                 
  1.863   1.879   1.998   2.083   2.405   2.572   2.641   2.755
 38 A"   92 A'   93 A'   94 A'   95 A'   39 A"   96 A'   40 A"                 
  2.801   2.897   3.105   3.599   3.752   3.769   3.901   3.949
 97 A'   98 A'   99 A'  100 A'   41 A"  101 A'   42 A"   43 A"                 
  3.956   3.967   3.996   4.028   4.032   4.053   4.076   4.202
102 A'   44 A"  103 A'  104 A'   45 A"   46 A"  105 A'  106 A'                 
  4.241   4.301   4.440   4.454   4.727   5.972   6.009   6.027
107 A'  108 A'  109 A'  110 A'  111 A'   47 A"   48 A"  112 A'                 
  6.053   6.138   6.150   6.255   6.337   6.566  23.372  23.597
113 A'  114 A'  115 A'   49 A"  116 A'  117 A'  118 A'  119 A'                 
 27.877  27.881  28.320  28.348  28.362  28.378  28.405  28.418
120 A'  121 A'   50 A"   51 A"  122 A'  123 A'  124 A'  125 A'                 
 28.502  28.529  28.531  28.545  28.562  28.572  28.579  28.668
 52 A"  126 A'   53 A"  127 A'   54 A"   55 A"  128 A'  129 A'                 
 28.677  28.744  66.720 127.869 127.889 127.908 127.913 127.958
130 A'  131 A'  132 A'   56 A"   57 A"  133 A'  134 A'  135 A'                 
127.969 151.674 151.6791901.8391901.845
136 A'  137 A'  138 A'  139 A'  140 A'                                         

 Beta MOs, Restricted
 -- Occupied --                  
*******-1165.89 -176.32 -176.32 -165.72 -165.72 -165.72 -165.72
  1 A'    2 A'    3 A'    4 A'    5 A'    6 A'    1 A"    7 A'                 
-165.72 -165.72  -35.82  -35.82  -31.31  -31.31  -31.31  -31.30
  2 A"    8 A'    9 A'   10 A'   11 A'   12 A'    3 A"   13 A'                 
-31.304 -31.303 -24.724 -22.961 -22.960 -22.960 -22.959 -22.958
  4 A"   14 A'   15 A'   16 A'    5 A"   17 A'   18 A'    6 A"                 
-22.958 -22.956 -22.956 -22.954 -22.954 -10.322 -10.272  -6.370
 19 A'   20 A'    7 A"    8 A"   21 A'   22 A'   23 A'   24 A'                 
 -6.369  -4.783  -4.782  -4.767  -4.767  -4.766  -4.766  -2.051
 25 A'   26 A'   27 A'    9 A"   28 A'   10 A"   29 A'   30 A'                 
 -2.049  -2.046  -2.045  -2.043  -2.043  -2.031  -2.031  -2.030
 31 A'   32 A'   11 A"   12 A"   33 A'   34 A'   13 A"   14 A"                 
 -2.030  -1.259  -0.857  -0.714  -0.660  -0.592  -0.532  -0.493
 35 A'   36 A'   37 A'   38 A'   39 A'   40 A'   41 A'   15 A"                 
 -0.488  -0.410  -0.392  -0.390  -0.345  -0.272  -0.245  -0.215
 42 A'   43 A'   44 A'   16 A"   45 A'   17 A"   18 A"   46 A'                 
 -- Virtual --                   
 -0.070  -0.052  -0.020   0.003   0.025   0.039   0.061   0.075
 19 A"   47 A'   48 A'   49 A'   50 A'   51 A'   20 A"   52 A'                 
  0.094   0.101   0.106   0.120   0.138   0.149   0.163   0.202
 53 A'   21 A"   54 A'   55 A'   56 A'   57 A'   58 A'   22 A"                 
  0.228   0.244   0.247   0.257   0.267   0.291   0.304   0.314
 59 A'   60 A'   23 A"   61 A'   24 A"   62 A'   25 A"   63 A'                 
  0.327   0.361   0.375   0.380   0.411   0.434   0.448   0.449
 64 A'   65 A'   66 A'   26 A"   67 A'   68 A'   69 A'   27 A"                 
  0.470   0.504   0.513   0.519   0.579   0.615   0.615   0.684
 70 A'   28 A"   71 A'   29 A"   72 A'   73 A'   30 A"   74 A'                 
  0.732   0.734   0.745   0.794   0.851   0.918   1.086   1.154
 75 A'   76 A'   77 A'   78 A'   79 A'   80 A'   31 A"   32 A"                 
  1.264   1.281   1.325   1.332   1.343   1.343   1.367   1.411
 33 A"   81 A'   82 A'   34 A"   35 A"   83 A'   84 A'   85 A'                 
  1.427   1.430   1.475   1.533   1.587   1.641   1.671   1.809
 36 A"   86 A'   87 A'   88 A'   89 A'   37 A"   90 A'   91 A'                 
  1.863   1.879   1.998   2.083   2.405   2.572   2.641   2.755
 38 A"   92 A'   93 A'   94 A'   95 A'   39 A"   96 A'   40 A"                 
  2.801   2.897   3.105   3.599   3.752   3.769   3.901   3.949
 97 A'   98 A'   99 A'  100 A'   41 A"  101 A'   42 A"   43 A"                 
  3.956   3.967   3.996   4.028   4.032   4.053   4.076   4.202
102 A'   44 A"  103 A'  104 A'   45 A"   46 A"  105 A'  106 A'                 
  4.241   4.301   4.440   4.454   4.727   5.972   6.009   6.027
107 A'  108 A'  109 A'  110 A'  111 A'   47 A"   48 A"  112 A'                 
  6.053   6.138   6.150   6.255   6.337   6.566  23.372  23.597
113 A'  114 A'  115 A'   49 A"  116 A'  117 A'  118 A'  119 A'                 
 27.877  27.881  28.320  28.348  28.362  28.378  28.405  28.418
120 A'  121 A'   50 A"   51 A"  122 A'  123 A'  124 A'  125 A'                 
 28.502  28.529  28.531  28.545  28.562  28.572  28.579  28.668
 52 A"  126 A'   53 A"  127 A'   54 A"   55 A"  128 A'  129 A'                 
 28.677  28.744  66.720 127.869 127.889 127.908 127.913 127.958
130 A'  131 A'  132 A'   56 A"   57 A"  133 A'  134 A'  135 A'                 
127.969 151.674 151.6791901.8391901.845
136 A'  137 A'  138 A'  139 A'  140 A'                                         
 --------------------------------------------------------------

          Ground-State Mulliken Net Atomic Charges

     Atom                 Charge (a.u.)
  ----------------------------------------
      1 F                    -0.081776
      2 I                     0.157034
      3 H                     0.164792
      4 I                     0.152251
      5 C                    -0.244650
      6 C                    -0.147651
  ----------------------------------------
  Sum of atomic charges =     0.000000

 -----------------------------------------------------------------
                    Cartesian Multipole Moments
 -----------------------------------------------------------------
    Charge (ESU x 10^10)
                 0.0000
    Dipole Moment (Debye)
         X      -0.8101      Y      -0.7857      Z       0.0000
       Tot       1.1285
    Quadrupole Moments (Debye-Ang)
        XX     -72.8374     XY      -5.0210     YY     -72.1187
        XZ       0.0000     YZ      -0.0000     ZZ     -74.6068
    Octopole Moments (Debye-Ang^2)
       XXX     -57.3547    XXY     -10.0266    XYY     -11.6366
       YYY      19.6825    XXZ       0.0000    XYZ      -0.0000
       YYZ      -0.0000    XZZ     -14.2058    YZZ       6.1551
       ZZZ       0.0000
    Hexadecapole Moments (Debye-Ang^3)
      XXXX    -815.1145   XXXY     -61.3538   XXYY    -219.2101
      XYYY     -68.7451   YYYY    -710.0488   XXXZ       0.0000
      XXYZ      -0.0000   XYYZ       0.0000   YYYZ      -0.0000
      XXZZ    -148.6559   XYZZ     -12.7271   YYZZ    -141.1539
      XZZZ       0.0000   YZZZ      -0.0000   ZZZZ     -97.8904
 -----------------------------------------------------------------
 Calculating analytic gradient of the SCF energy
 Gradient of SCF Energy
            1           2           3           4           5           6
    1   0.0201354  -0.0228465   0.0367786   0.0976790   0.0695772  -0.2013238
    2  -0.0113173  -0.1853329  -0.0466127   0.1635924   0.0157926   0.0638780
    3   0.0000000  -0.0000000  -0.0000000  -0.0000000   0.0000000   0.0000000
 Max gradient component =       2.013E-01
 RMS gradient           =       8.331E-02
 Gradient time:  CPU 12.51 s  wall 3.23 s
 Geometry Optimization Parameters
   NAtoms,    NIC,     NZ,  NCons,   NDum,   NFix, NCnnct, MaxDiis
        6      32       0       0       0       0       0       0

 Cartesian Hessian Update
 Hessian Updated using BFGS Update


** GEOMETRY OPTIMIZATION IN DELOCALIZED INTERNAL COORDINATES **
   Searching for a Minimum

   Optimization Cycle:   9

                       Coordinates (Angstroms)
     ATOM                X               Y               Z
      1  F         3.3919236013   -0.1329807779    0.0000000000
      2  I         0.0500014140    1.3657524316    0.0000000000
      3  H         2.6828233137   -2.0117485429    0.0000000000
      4  I        -0.8537031853   -1.2238223273    0.0000000000
      5  C         2.2737318877   -0.8895920802    0.0000000000
      6  C         0.8518567637   -0.3690755374    0.0000000000
   Point Group: cs    Number of degrees of freedom:     9


   Energy is -14015.560436056

 Hessian Updated using BFGS Update

  9 Hessian modes will be used to form the next step
  Hessian Eigenvalues:
     0.117882    0.144530    0.161138    0.225329    0.246818    0.296870
     0.438492    0.516870    1.033274

 Minimum Search - Taking Simple RFO Step
 Searching for Lamda that Minimizes Along All modes
 Value Taken    Lamda =  -0.15376356
 Calculated Step too Large.  Step scaled by  0.420756
 Step Taken.  Stepsize is  0.300000

                             Maximum     Tolerance    Cnvgd?
         Gradient           0.143263      0.000300      NO
         Displacement       0.173373      0.001200      NO
         Energy change     -0.070274      0.000001      NO


 New Cartesian Coordinates Obtained by Inverse Iteration

 Displacement from previous Coordinates is:  0.340489
 ----------------------------------------------------------------
             Standard Nuclear Orientation (Angstroms)
    I     Atom           X                Y                Z
 ----------------------------------------------------------------
    1      F       3.3351566150    -0.1112409471     0.0000000000
    2      I       0.1207160675     1.3800385351     0.0000000000
    3      H       2.5936148804    -1.9730428857     0.0000000000
    4      I      -0.8014953584    -1.2862513676     0.0000000000
    5      C       2.2277007349    -0.8796448757     0.0000000000
    6      C       0.9209408558    -0.3913252931     0.0000000000
 ----------------------------------------------------------------
 Molecular Point Group                 Cs    NOp =  2
 Largest Abelian Subgroup              Cs    NOp =  2
 Nuclear Repulsion Energy =  1007.5517489224 hartrees
 There are       64 alpha and       64 beta electrons
 Applying Cartesian multipole field
    Component          Value
    ---------          -----
     (2,0,0)        1.00000E-11
     (0,2,0)        2.00000E-11
     (0,0,2)       -3.00000E-11
 Nucleus-field energy     =     0.0000000205 hartrees
 Requested basis set is 6-311++G(d,p)
 There are 71 shells and 197 basis functions
 A cutoff of  1.0D-11 yielded   1992 shell pairs
 There are     16089 function pairs (     18275 Cartesian)
 Smallest overlap matrix eigenvalue = 7.47E-05
 Guess MOs from SCF MO coefficient file

 -----------------------------------------------------------------------
  General SCF calculation program by
  Eric Jon Sundstrom, Paul Horn, Yuezhi Mao, Dmitri Zuev, Alec White,
  David Stuck, Shaama M.S., Shane Yost, Joonho Lee, David Small,
  Daniel Levine, Susi Lehtola, Hugh Burton, Evgeny Epifanovsky
 -----------------------------------------------------------------------
 Exchange:     0.2000 Hartree-Fock + 0.0800 Slater + 0.7200 B88
 Correlation:  0.1900 VWN1RPA + 0.8100 LYP
 Using SG-1 standard quadrature grid
 using 4 threads for integral computing
 -------------------------------------------------------
 OpenMP Integral computing Module                
 Release: version 2.0, May 2017, Q-Chem Inc. Pleasanton 
 -------------------------------------------------------
 -------------------------------------------------------
 OpenMP BLAS3 based DFT computing Module                
 Release: version 1.0, May 2013, Q-Chem Inc. Pittsburgh 
 -------------------------------------------------------
 A restricted SCF calculation will be
 performed using DIIS
 SCF converges when DIIS error is below 1.0e-08
 ---------------------------------------
  Cycle       Energy         DIIS error
 ---------------------------------------
    1  -14015.6095036078      1.08e-03  
    2  -14015.6137148986      5.54e-04  
    3  -14015.6133747931      5.93e-04  
    4  -14015.6151012374      1.17e-04  
    5  -14015.6151499657      5.53e-05  
    6  -14015.6151621149      8.55e-06  
    7  -14015.6151623297      1.57e-06  
    8  -14015.6151623363      9.33e-07  
    9  -14015.6151623402      1.31e-07  
   10  -14015.6151623400      4.91e-08  
   11  -14015.6151623400      8.86e-09  Convergence criterion met
 ---------------------------------------
 SCF time:   CPU 35.66s  wall 9.00s 
 SCF   energy in the final basis set =   -14015.6151623400
 Total energy in the final basis set =   -14015.6151623400

 --------------------------------------------------------------
             Orbital Energies (a.u.) and Symmetries
 --------------------------------------------------------------

 Alpha MOs, Restricted
 -- Occupied --                  
*******-1165.88 -176.32 -176.32 -165.72 -165.72 -165.72 -165.72
  1 A'    2 A'    3 A'    4 A'    5 A'    6 A'    1 A"    7 A'                 
-165.72 -165.72  -35.82  -35.82  -31.31  -31.31  -31.30  -31.30
  2 A"    8 A'    9 A'   10 A'   11 A'   12 A'    3 A"   13 A'                 
-31.303 -31.302 -24.720 -22.960 -22.959 -22.959 -22.959 -22.958
  4 A"   14 A'   15 A'   16 A'   17 A'    5 A"   18 A'    6 A"                 
-22.957 -22.955 -22.955 -22.953 -22.953 -10.307 -10.265  -6.368
 19 A'   20 A'    7 A"   21 A'    8 A"   22 A'   23 A'   24 A'                 
 -6.367  -4.782  -4.780  -4.766  -4.766  -4.765  -4.764  -2.049
 25 A'   26 A'   27 A'    9 A"   28 A'   10 A"   29 A'   30 A'                 
 -2.048  -2.044  -2.043  -2.042  -2.041  -2.029  -2.029  -2.028
 31 A'   32 A'   11 A"   12 A"   33 A'   34 A'   13 A"   14 A"                 
 -2.028  -1.257  -0.853  -0.728  -0.661  -0.599  -0.538  -0.493
 35 A'   36 A'   37 A'   38 A'   39 A'   40 A'   41 A'   15 A"                 
 -0.487  -0.412  -0.389  -0.387  -0.341  -0.273  -0.255  -0.222
 42 A'   43 A'   44 A'   16 A"   45 A'   17 A"   18 A"   46 A'                 
 -- Virtual --                   
 -0.054  -0.052  -0.028   0.005   0.026   0.040   0.061   0.084
 47 A'   19 A"   48 A'   49 A'   50 A'   51 A'   20 A"   52 A'                 
  0.096   0.102   0.107   0.122   0.150   0.158   0.166   0.202
 53 A'   21 A"   54 A'   55 A'   56 A'   57 A'   58 A'   22 A"                 
  0.232   0.242   0.249   0.262   0.265   0.308   0.314   0.322
 59 A'   60 A'   23 A"   61 A'   24 A"   62 A'   25 A"   63 A'                 
  0.338   0.366   0.376   0.382   0.408   0.438   0.444   0.454
 64 A'   65 A'   66 A'   26 A"   67 A'   68 A'   27 A"   69 A'                 
  0.474   0.492   0.520   0.523   0.594   0.610   0.626   0.688
 70 A'   28 A"   29 A"   71 A'   72 A'   73 A'   30 A"   74 A'                 
  0.725   0.737   0.748   0.795   0.867   0.925   1.090   1.149
 75 A'   76 A'   77 A'   78 A'   79 A'   80 A'   31 A"   32 A"                 
  1.264   1.279   1.322   1.337   1.342   1.346   1.367   1.411
 33 A"   81 A'   82 A'   34 A"   35 A"   83 A'   84 A'   85 A'                 
  1.440   1.441   1.483   1.563   1.603   1.698   1.714   1.833
 36 A"   86 A'   87 A'   88 A'   89 A'   37 A"   90 A'   91 A'                 
  1.900   1.927   2.077   2.139   2.482   2.586   2.638   2.789
 92 A'   38 A"   93 A'   94 A'   95 A'   39 A"   96 A'   40 A"                 
  2.836   3.010   3.154   3.598   3.758   3.779   3.906   3.948
 97 A'   98 A'   99 A'  100 A'   41 A"  101 A'   42 A"  102 A'                 
  3.955   3.968   3.993   4.034   4.045   4.045   4.084   4.207
 43 A"   44 A"  103 A'   45 A"   46 A"  104 A'  105 A'  106 A'                 
  4.234   4.305   4.438   4.451   4.755   5.975   6.010   6.034
107 A'  108 A'  109 A'  110 A'  111 A'   47 A"   48 A"  112 A'                 
  6.053   6.123   6.154   6.259   6.340   6.599  23.387  23.894
113 A'  114 A'  115 A'   49 A"  116 A'  117 A'  118 A'  119 A'                 
 27.874  27.881  28.322  28.349  28.362  28.378  28.406  28.412
120 A'  121 A'   50 A"   51 A"  122 A'  123 A'  124 A'  125 A'                 
 28.505  28.523  28.531  28.544  28.563  28.568  28.579  28.665
 52 A"  126 A'   53 A"  127 A'   54 A"   55 A"  128 A'  129 A'                 
 28.672  28.752  66.727 127.870 127.890 127.910 127.911 127.949
130 A'  131 A'  132 A'   56 A"   57 A"  133 A'  134 A'  135 A'                 
127.973 151.669 151.6791901.8331901.845
136 A'  137 A'  138 A'  139 A'  140 A'                                         

 Beta MOs, Restricted
 -- Occupied --                  
*******-1165.88 -176.32 -176.32 -165.72 -165.72 -165.72 -165.72
  1 A'    2 A'    3 A'    4 A'    5 A'    6 A'    1 A"    7 A'                 
-165.72 -165.72  -35.82  -35.82  -31.31  -31.31  -31.30  -31.30
  2 A"    8 A'    9 A'   10 A'   11 A'   12 A'    3 A"   13 A'                 
-31.303 -31.302 -24.720 -22.960 -22.959 -22.959 -22.959 -22.958
  4 A"   14 A'   15 A'   16 A'   17 A'    5 A"   18 A'    6 A"                 
-22.957 -22.955 -22.955 -22.953 -22.953 -10.307 -10.265  -6.368
 19 A'   20 A'    7 A"   21 A'    8 A"   22 A'   23 A'   24 A'                 
 -6.367  -4.782  -4.780  -4.766  -4.766  -4.765  -4.764  -2.049
 25 A'   26 A'   27 A'    9 A"   28 A'   10 A"   29 A'   30 A'                 
 -2.048  -2.044  -2.043  -2.042  -2.041  -2.029  -2.029  -2.028
 31 A'   32 A'   11 A"   12 A"   33 A'   34 A'   13 A"   14 A"                 
 -2.028  -1.257  -0.853  -0.728  -0.661  -0.599  -0.538  -0.493
 35 A'   36 A'   37 A'   38 A'   39 A'   40 A'   41 A'   15 A"                 
 -0.487  -0.412  -0.389  -0.387  -0.341  -0.273  -0.255  -0.222
 42 A'   43 A'   44 A'   16 A"   45 A'   17 A"   18 A"   46 A'                 
 -- Virtual --                   
 -0.054  -0.052  -0.028   0.005   0.026   0.040   0.061   0.084
 47 A'   19 A"   48 A'   49 A'   50 A'   51 A'   20 A"   52 A'                 
  0.096   0.102   0.107   0.122   0.150   0.158   0.166   0.202
 53 A'   21 A"   54 A'   55 A'   56 A'   57 A'   58 A'   22 A"                 
  0.232   0.242   0.249   0.262   0.265   0.308   0.314   0.322
 59 A'   60 A'   23 A"   61 A'   24 A"   62 A'   25 A"   63 A'                 
  0.338   0.366   0.376   0.382   0.408   0.438   0.444   0.454
 64 A'   65 A'   66 A'   26 A"   67 A'   68 A'   27 A"   69 A'                 
  0.474   0.492   0.520   0.523   0.594   0.610   0.626   0.688
 70 A'   28 A"   29 A"   71 A'   72 A'   73 A'   30 A"   74 A'                 
  0.725   0.737   0.748   0.795   0.867   0.925   1.090   1.149
 75 A'   76 A'   77 A'   78 A'   79 A'   80 A'   31 A"   32 A"                 
  1.264   1.279   1.322   1.337   1.342   1.346   1.367   1.411
 33 A"   81 A'   82 A'   34 A"   35 A"   83 A'   84 A'   85 A'                 
  1.440   1.441   1.483   1.563   1.603   1.698   1.714   1.833
 36 A"   86 A'   87 A'   88 A'   89 A'   37 A"   90 A'   91 A'                 
  1.900   1.927   2.077   2.139   2.482   2.586   2.638   2.789
 92 A'   38 A"   93 A'   94 A'   95 A'   39 A"   96 A'   40 A"                 
  2.836   3.010   3.154   3.598   3.758   3.779   3.906   3.948
 97 A'   98 A'   99 A'  100 A'   41 A"  101 A'   42 A"  102 A'                 
  3.955   3.968   3.993   4.034   4.045   4.045   4.084   4.207
 43 A"   44 A"  103 A'   45 A"   46 A"  104 A'  105 A'  106 A'                 
  4.234   4.305   4.438   4.451   4.755   5.975   6.010   6.034
107 A'  108 A'  109 A'  110 A'  111 A'   47 A"   48 A"  112 A'                 
  6.053   6.123   6.154   6.259   6.340   6.599  23.387  23.894
113 A'  114 A'  115 A'   49 A"  116 A'  117 A'  118 A'  119 A'                 
 27.874  27.881  28.322  28.349  28.362  28.378  28.406  28.412
120 A'  121 A'   50 A"   51 A"  122 A'  123 A'  124 A'  125 A'                 
 28.505  28.523  28.531  28.544  28.563  28.568  28.579  28.665
 52 A"  126 A'   53 A"  127 A'   54 A"   55 A"  128 A'  129 A'                 
 28.672  28.752  66.727 127.870 127.890 127.910 127.911 127.949
130 A'  131 A'  132 A'   56 A"   57 A"  133 A'  134 A'  135 A'                 
127.973 151.669 151.6791901.8331901.845
136 A'  137 A'  138 A'  139 A'  140 A'                                         
 --------------------------------------------------------------

          Ground-State Mulliken Net Atomic Charges

     Atom                 Charge (a.u.)
  ----------------------------------------
      1 F                    -0.098877
      2 I                     0.150822
      3 H                     0.161719
      4 I                     0.144022
      5 C                    -0.251281
      6 C                    -0.106405
  ----------------------------------------
  Sum of atomic charges =     0.000000

 -----------------------------------------------------------------
                    Cartesian Multipole Moments
 -----------------------------------------------------------------
    Charge (ESU x 10^10)
                 0.0000
    Dipole Moment (Debye)
         X      -0.7697      Y      -0.8422      Z      -0.0000
       Tot       1.1409
    Quadrupole Moments (Debye-Ang)
        XX     -73.2944     XY      -4.7606     YY     -71.6483
        XZ       0.0000     YZ      -0.0000     ZZ     -74.4527
    Octopole Moments (Debye-Ang^2)
       XXX     -67.5420    XXY      -8.7413    XYY     -15.4413
       YYY      23.9125    XXZ       0.0000    XYZ       0.0000
       YYZ       0.0000    XZZ     -16.6468    YZZ       7.1128
       ZZZ      -0.0000
    Hexadecapole Moments (Debye-Ang^3)
      XXXX    -791.5656   XXXY     -67.9342   XXYY    -221.0213
      XYYY     -74.9264   YYYY    -738.1210   XXXZ       0.0000
      XXYZ      -0.0000   XYYZ      -0.0000   YYYZ      -0.0000
      XXZZ    -142.5285   XYZZ     -16.5766   YYZZ    -146.1222
      XZZZ       0.0000   YZZZ      -0.0000   ZZZZ     -97.6226
 -----------------------------------------------------------------
 Calculating analytic gradient of the SCF energy
 Gradient of SCF Energy
            1           2           3           4           5           6
    1   0.0116639  -0.0204535   0.0258246   0.0744374   0.0293036  -0.1207760
    2  -0.0095699  -0.1480275  -0.0333247   0.1312931   0.0198531   0.0397758
    3   0.0000000  -0.0000000  -0.0000000  -0.0000000  -0.0000000   0.0000000
 Max gradient component =       1.480E-01
 RMS gradient           =       5.988E-02
 Gradient time:  CPU 12.62 s  wall 3.26 s
 Geometry Optimization Parameters
   NAtoms,    NIC,     NZ,  NCons,   NDum,   NFix, NCnnct, MaxDiis
        6      32       0       0       0       0       0       0

 Cartesian Hessian Update
 Hessian Updated using BFGS Update


** GEOMETRY OPTIMIZATION IN DELOCALIZED INTERNAL COORDINATES **
   Searching for a Minimum

   Optimization Cycle:  10

                       Coordinates (Angstroms)
     ATOM                X               Y               Z
      1  F         3.3351566150   -0.1112409471    0.0000000000
      2  I         0.1207160675    1.3800385351    0.0000000000
      3  H         2.5936148804   -1.9730428857    0.0000000000
      4  I        -0.8014953584   -1.2862513676    0.0000000000
      5  C         2.2277007349   -0.8796448757    0.0000000000
      6  C         0.9209408558   -0.3913252931    0.0000000000
   Point Group: cs    Number of degrees of freedom:     9


   Energy is -14015.615162340

 Hessian Updated using BFGS Update

  9 Hessian modes will be used to form the next step
  Hessian Eigenvalues:
     0.133622    0.157926    0.212272    0.220243    0.252047    0.307697
     0.437965    0.498991    1.033357

 Minimum Search - Taking Simple RFO Step
 Searching for Lamda that Minimizes Along All modes
 Value Taken    Lamda =  -0.08087622
 Calculated Step too Large.  Step scaled by  0.565226
 Step Taken.  Stepsize is  0.300000

                             Maximum     Tolerance    Cnvgd?
         Gradient           0.117789      0.000300      NO
         Displacement       0.236498      0.001200      NO
         Energy change     -0.054726      0.000001      NO


 New Cartesian Coordinates Obtained by Inverse Iteration

 Displacement from previous Coordinates is:  0.278361
 ----------------------------------------------------------------
             Standard Nuclear Orientation (Angstroms)
    I     Atom           X                Y                Z
 ----------------------------------------------------------------
    1      F       3.3027670680    -0.0952186217     0.0000000000
    2      I       0.1793720961     1.4165075488     0.0000000000
    3      H       2.5187462042    -1.9351108266     0.0000000000
    4      I      -0.7737777320    -1.3605382070     0.0000000000
    5      C       2.2075901643    -0.8815734398     0.0000000000
    6      C       0.9619359946    -0.4055332877     0.0000000000
 ----------------------------------------------------------------
 Molecular Point Group                 Cs    NOp =  2
 Largest Abelian Subgroup              Cs    NOp =  2
 Nuclear Repulsion Energy =   988.1498778369 hartrees
 There are       64 alpha and       64 beta electrons
 Applying Cartesian multipole field
    Component          Value
    ---------          -----
     (2,0,0)        1.00000E-11
     (0,2,0)        2.00000E-11
     (0,0,2)       -3.00000E-11
 Nucleus-field energy     =     0.0000000214 hartrees
 Requested basis set is 6-311++G(d,p)
 There are 71 shells and 197 basis functions
 A cutoff of  1.0D-11 yielded   1989 shell pairs
 There are     15942 function pairs (     18069 Cartesian)
 Smallest overlap matrix eigenvalue = 6.19E-05
 Guess MOs from SCF MO coefficient file

 -----------------------------------------------------------------------
  General SCF calculation program by
  Eric Jon Sundstrom, Paul Horn, Yuezhi Mao, Dmitri Zuev, Alec White,
  David Stuck, Shaama M.S., Shane Yost, Joonho Lee, David Small,
  Daniel Levine, Susi Lehtola, Hugh Burton, Evgeny Epifanovsky
 -----------------------------------------------------------------------
 Exchange:     0.2000 Hartree-Fock + 0.0800 Slater + 0.7200 B88
 Correlation:  0.1900 VWN1RPA + 0.8100 LYP
 Using SG-1 standard quadrature grid
 using 4 threads for integral computing
 -------------------------------------------------------
 OpenMP Integral computing Module                
 Release: version 2.0, May 2017, Q-Chem Inc. Pleasanton 
 -------------------------------------------------------
 -------------------------------------------------------
 OpenMP BLAS3 based DFT computing Module                
 Release: version 1.0, May 2013, Q-Chem Inc. Pittsburgh 
 -------------------------------------------------------
 A restricted SCF calculation will be
 performed using DIIS
 SCF converges when DIIS error is below 1.0e-08
 ---------------------------------------
  Cycle       Energy         DIIS error
 ---------------------------------------
    1  -14015.6473666047      8.73e-04  
    2  -14015.6498563837      5.30e-04  
    3  -14015.6498639119      5.18e-04  
    4  -14015.6511495712      1.01e-04  
    5  -14015.6511855351      3.77e-05  
    6  -14015.6511909956      7.11e-06  
    7  -14015.6511911226      1.01e-06  
    8  -14015.6511911259      6.60e-07  
    9  -14015.6511911280      1.23e-07  
   10  -14015.6511911279      4.08e-08  
   11  -14015.6511911279      6.02e-09  Convergence criterion met
 ---------------------------------------
 SCF time:   CPU 35.52s  wall 9.00s 
 SCF   energy in the final basis set =   -14015.6511911279
 Total energy in the final basis set =   -14015.6511911279

 --------------------------------------------------------------
             Orbital Energies (a.u.) and Symmetries
 --------------------------------------------------------------

 Alpha MOs, Restricted
 -- Occupied --                  
*******-1165.88 -176.32 -176.32 -165.72 -165.72 -165.72 -165.72
  1 A'    2 A'    3 A'    4 A'    5 A'    6 A'    1 A"    7 A'                 
-165.72 -165.72  -35.82  -35.82  -31.31  -31.31  -31.30  -31.30
  2 A"    8 A'    9 A'   10 A'   11 A'   12 A'    3 A"   13 A'                 
-31.302 -31.302 -24.717 -22.960 -22.959 -22.958 -22.958 -22.957
  4 A"   14 A'   15 A'   16 A'   17 A'    5 A"   18 A'    6 A"                 
-22.957 -22.954 -22.954 -22.953 -22.953 -10.295 -10.263  -6.367
 19 A'   20 A'    7 A"    8 A"   21 A'   22 A'   23 A'   24 A'                 
 -6.366  -4.781  -4.779  -4.765  -4.764  -4.764  -4.763  -2.048
 25 A'   26 A'   27 A'    9 A"   28 A'   10 A"   29 A'   30 A'                 
 -2.046  -2.042  -2.042  -2.040  -2.040  -2.028  -2.028  -2.027
 31 A'   32 A'   11 A"   12 A"   33 A'   34 A'   13 A"   14 A"                 
 -2.026  -1.255  -0.849  -0.730  -0.662  -0.601  -0.546  -0.493
 35 A'   36 A'   37 A'   38 A'   39 A'   40 A'   41 A'   15 A"                 
 -0.484  -0.414  -0.388  -0.381  -0.333  -0.275  -0.260  -0.232
 42 A'   43 A'   44 A'   16 A"   45 A'   17 A"   18 A"   46 A'                 
 -- Virtual --                   
 -0.059  -0.040  -0.035   0.005   0.029   0.041   0.061   0.086
 47 A'   19 A"   48 A'   49 A'   50 A'   51 A'   20 A"   52 A'                 
  0.098   0.104   0.106   0.122   0.157   0.167   0.171   0.202
 53 A'   21 A"   54 A'   55 A'   56 A'   57 A'   58 A'   22 A"                 
  0.231   0.240   0.250   0.262   0.264   0.304   0.328   0.328
 59 A'   60 A'   23 A"   24 A"   61 A'   62 A'   63 A'   25 A"                 
  0.341   0.362   0.384   0.386   0.406   0.439   0.441   0.458
 64 A'   65 A'   26 A"   66 A'   67 A'   27 A"   68 A'   69 A'                 
  0.474   0.477   0.520   0.536   0.588   0.625   0.636   0.687
 28 A"   70 A'   29 A"   71 A'   72 A'   73 A'   30 A"   74 A'                 
  0.712   0.733   0.760   0.795   0.879   0.932   1.088   1.149
 75 A'   76 A'   77 A'   78 A'   79 A'   80 A'   31 A"   32 A"                 
  1.263   1.265   1.322   1.341   1.342   1.348   1.363   1.404
 33 A"   81 A'   82 A'   34 A"   35 A"   83 A'   84 A'   85 A'                 
  1.449   1.451   1.482   1.584   1.619   1.742   1.747   1.844
 36 A"   86 A'   87 A'   88 A'   89 A'   90 A'   37 A"   91 A'                 
  1.912   1.971   2.122   2.203   2.544   2.599   2.615   2.805
 92 A'   38 A"   93 A'   94 A'   95 A'   39 A"   96 A'   40 A"                 
  2.863   3.063   3.179   3.627   3.762   3.787   3.915   3.941
 97 A'   98 A'   99 A'  100 A'   41 A"  101 A'   42 A"  102 A'                 
  3.956   3.968   3.987   4.031   4.035   4.059   4.089   4.206
 43 A"   44 A"  103 A'   45 A"   46 A"  104 A'  105 A'  106 A'                 
  4.214   4.299   4.430   4.449   4.771   5.977   6.009   6.041
107 A'  108 A'  109 A'  110 A'  111 A'   47 A"   48 A"  112 A'                 
  6.043   6.098   6.158   6.261   6.340   6.619  23.410  24.123
113 A'  114 A'  115 A'   49 A"  116 A'  117 A'  118 A'  119 A'                 
 27.865  27.879  28.323  28.349  28.365  28.367  28.399  28.407
120 A'  121 A'   50 A"   51 A"  122 A'  123 A'  124 A'  125 A'                 
 28.509  28.520  28.530  28.541  28.560  28.563  28.580  28.656
 52 A"  126 A'   53 A"  127 A'   54 A"   55 A"  128 A'  129 A'                 
 28.667  28.752  66.731 127.871 127.889 127.902 127.911 127.936
130 A'  131 A'  132 A'   56 A"   57 A"  133 A'  134 A'  135 A'                 
127.976 151.661 151.6751901.8251901.841
136 A'  137 A'  138 A'  139 A'  140 A'                                         

 Beta MOs, Restricted
 -- Occupied --                  
*******-1165.88 -176.32 -176.32 -165.72 -165.72 -165.72 -165.72
  1 A'    2 A'    3 A'    4 A'    5 A'    6 A'    1 A"    7 A'                 
-165.72 -165.72  -35.82  -35.82  -31.31  -31.31  -31.30  -31.30
  2 A"    8 A'    9 A'   10 A'   11 A'   12 A'    3 A"   13 A'                 
-31.302 -31.302 -24.717 -22.960 -22.959 -22.958 -22.958 -22.957
  4 A"   14 A'   15 A'   16 A'   17 A'    5 A"   18 A'    6 A"                 
-22.957 -22.954 -22.954 -22.953 -22.953 -10.295 -10.263  -6.367
 19 A'   20 A'    7 A"    8 A"   21 A'   22 A'   23 A'   24 A'                 
 -6.366  -4.781  -4.779  -4.765  -4.764  -4.764  -4.763  -2.048
 25 A'   26 A'   27 A'    9 A"   28 A'   10 A"   29 A'   30 A'                 
 -2.046  -2.042  -2.042  -2.040  -2.040  -2.028  -2.028  -2.027
 31 A'   32 A'   11 A"   12 A"   33 A'   34 A'   13 A"   14 A"                 
 -2.026  -1.255  -0.849  -0.730  -0.662  -0.601  -0.546  -0.493
 35 A'   36 A'   37 A'   38 A'   39 A'   40 A'   41 A'   15 A"                 
 -0.484  -0.414  -0.388  -0.381  -0.333  -0.275  -0.260  -0.232
 42 A'   43 A'   44 A'   16 A"   45 A'   17 A"   18 A"   46 A'                 
 -- Virtual --                   
 -0.059  -0.040  -0.035   0.005   0.029   0.041   0.061   0.086
 47 A'   19 A"   48 A'   49 A'   50 A'   51 A'   20 A"   52 A'                 
  0.098   0.104   0.106   0.122   0.157   0.167   0.171   0.202
 53 A'   21 A"   54 A'   55 A'   56 A'   57 A'   58 A'   22 A"                 
  0.231   0.240   0.250   0.262   0.264   0.304   0.328   0.328
 59 A'   60 A'   23 A"   24 A"   61 A'   62 A'   63 A'   25 A"                 
  0.341   0.362   0.384   0.386   0.406   0.439   0.441   0.458
 64 A'   65 A'   26 A"   66 A'   67 A'   27 A"   68 A'   69 A'                 
  0.474   0.477   0.520   0.536   0.588   0.625   0.636   0.687
 28 A"   70 A'   29 A"   71 A'   72 A'   73 A'   30 A"   74 A'                 
  0.712   0.733   0.760   0.795   0.879   0.932   1.088   1.149
 75 A'   76 A'   77 A'   78 A'   79 A'   80 A'   31 A"   32 A"                 
  1.263   1.265   1.322   1.341   1.342   1.348   1.363   1.404
 33 A"   81 A'   82 A'   34 A"   35 A"   83 A'   84 A'   85 A'                 
  1.449   1.451   1.482   1.584   1.619   1.742   1.747   1.844
 36 A"   86 A'   87 A'   88 A'   89 A'   90 A'   37 A"   91 A'                 
  1.912   1.971   2.122   2.203   2.544   2.599   2.615   2.805
 92 A'   38 A"   93 A'   94 A'   95 A'   39 A"   96 A'   40 A"                 
  2.863   3.063   3.179   3.627   3.762   3.787   3.915   3.941
 97 A'   98 A'   99 A'  100 A'   41 A"  101 A'   42 A"  102 A'                 
  3.956   3.968   3.987   4.031   4.035   4.059   4.089   4.206
 43 A"   44 A"  103 A'   45 A"   46 A"  104 A'  105 A'  106 A'                 
  4.214   4.299   4.430   4.449   4.771   5.977   6.009   6.041
107 A'  108 A'  109 A'  110 A'  111 A'   47 A"   48 A"  112 A'                 
  6.043   6.098   6.158   6.261   6.340   6.619  23.410  24.123
113 A'  114 A'  115 A'   49 A"  116 A'  117 A'  118 A'  119 A'                 
 27.865  27.879  28.323  28.349  28.365  28.367  28.399  28.407
120 A'  121 A'   50 A"   51 A"  122 A'  123 A'  124 A'  125 A'                 
 28.509  28.520  28.530  28.541  28.560  28.563  28.580  28.656
 52 A"  126 A'   53 A"  127 A'   54 A"   55 A"  128 A'  129 A'                 
 28.667  28.752  66.731 127.871 127.889 127.902 127.911 127.936
130 A'  131 A'  132 A'   56 A"   57 A"  133 A'  134 A'  135 A'                 
127.976 151.661 151.6751901.8251901.841
136 A'  137 A'  138 A'  139 A'  140 A'                                         
 --------------------------------------------------------------

          Ground-State Mulliken Net Atomic Charges

     Atom                 Charge (a.u.)
  ----------------------------------------
      1 F                    -0.111047
      2 I                     0.150791
      3 H                     0.160101
      4 I                     0.140511
      5 C                    -0.250291
      6 C                    -0.090065
  ----------------------------------------
  Sum of atomic charges =     0.000000

 -----------------------------------------------------------------
                    Cartesian Multipole Moments
 -----------------------------------------------------------------
    Charge (ESU x 10^10)
                 0.0000
    Dipole Moment (Debye)
         X      -0.7186      Y      -0.9030      Z      -0.0000
       Tot       1.1540
    Quadrupole Moments (Debye-Ang)
        XX     -73.6624     XY      -4.4758     YY     -70.9387
        XZ       0.0000     YZ       0.0000     ZZ     -74.4518
    Octopole Moments (Debye-Ang^2)
       XXX     -74.6182    XXY      -7.9689    XYY     -18.2013
       YYY      27.2823    XXZ       0.0000    XYZ      -0.0000
       YYZ      -0.0000    XZZ     -18.4556    YZZ       7.9294
       ZZZ       0.0000
    Hexadecapole Moments (Debye-Ang^3)
      XXXX    -782.1938   XXXY     -76.4993   XXYY    -227.2871
      XYYY     -82.0593   YYYY    -780.6740   XXXZ       0.0000
      XXYZ      -0.0000   XYYZ       0.0000   YYYZ       0.0000
      XXZZ    -139.6119   XYZZ     -20.5714   YYZZ    -154.1312
      XZZZ       0.0000   YZZZ       0.0000   ZZZZ     -97.8706
 -----------------------------------------------------------------
 Calculating analytic gradient of the SCF energy
 Gradient of SCF Energy
            1           2           3           4           5           6
    1   0.0056598  -0.0195081   0.0105434   0.0478317  -0.0045567  -0.0399702
    2  -0.0054824  -0.1054322  -0.0079026   0.0949207   0.0085808   0.0153156
    3   0.0000000   0.0000000  -0.0000000  -0.0000000  -0.0000000   0.0000000
 Max gradient component =       1.054E-01
 RMS gradient           =       3.724E-02
 Gradient time:  CPU 12.73 s  wall 3.29 s
 Geometry Optimization Parameters
   NAtoms,    NIC,     NZ,  NCons,   NDum,   NFix, NCnnct, MaxDiis
        6      32       0       0       0       0       0       0

 Cartesian Hessian Update
 Hessian Updated using BFGS Update


** GEOMETRY OPTIMIZATION IN DELOCALIZED INTERNAL COORDINATES **
   Searching for a Minimum

   Optimization Cycle:  11

                       Coordinates (Angstroms)
     ATOM                X               Y               Z
      1  F         3.3027670680   -0.0952186217    0.0000000000
      2  I         0.1793720961    1.4165075488    0.0000000000
      3  H         2.5187462042   -1.9351108266    0.0000000000
      4  I        -0.7737777320   -1.3605382070    0.0000000000
      5  C         2.2075901643   -0.8815734398    0.0000000000
      6  C         0.9619359946   -0.4055332877    0.0000000000
   Point Group: cs    Number of degrees of freedom:     9


   Energy is -14015.651191128

 Hessian Updated using BFGS Update

  9 Hessian modes will be used to form the next step
  Hessian Eigenvalues:
     0.132893    0.143586    0.169499    0.222398    0.251460    0.424074
     0.461462    0.498057    1.033486

 Minimum Search - Taking Simple RFO Step
 Searching for Lamda that Minimizes Along All modes
 Value Taken    Lamda =  -0.04490400
 Calculated Step too Large.  Step scaled by  0.617861
 Step Taken.  Stepsize is  0.300000

                             Maximum     Tolerance    Cnvgd?
         Gradient           0.085007      0.000300      NO
         Displacement       0.273278      0.001200      NO
         Energy change     -0.036029      0.000001      NO


 New Cartesian Coordinates Obtained by Inverse Iteration

 Displacement from previous Coordinates is:  0.217292
 ----------------------------------------------------------------
             Standard Nuclear Orientation (Angstroms)
    I     Atom           X                Y                Z
 ----------------------------------------------------------------
    1      F       3.2840129586    -0.0761295354     0.0000000000
    2      I       0.2254862576     1.4727824877     0.0000000000
    3      H       2.4802924615    -1.9312658934     0.0000000000
    4      I      -0.7683480865    -1.4355750424     0.0000000000
    5      C       2.2066063198    -0.8852391300     0.0000000000
    6      C       0.9685838841    -0.4060397206     0.0000000000
 ----------------------------------------------------------------
 Molecular Point Group                 Cs    NOp =  2
 Largest Abelian Subgroup              Cs    NOp =  2
 Nuclear Repulsion Energy =   963.1632147630 hartrees
 There are       64 alpha and       64 beta electrons
 Applying Cartesian multipole field
    Component          Value
    ---------          -----
     (2,0,0)        1.00000E-11
     (0,2,0)        2.00000E-11
     (0,0,2)       -3.00000E-11
 Nucleus-field energy     =     0.0000000228 hartrees
 Requested basis set is 6-311++G(d,p)
 There are 71 shells and 197 basis functions
 A cutoff of  1.0D-11 yielded   1979 shell pairs
 There are     15851 function pairs (     17946 Cartesian)
 Smallest overlap matrix eigenvalue = 6.57E-05
 Guess MOs from SCF MO coefficient file

 -----------------------------------------------------------------------
  General SCF calculation program by
  Eric Jon Sundstrom, Paul Horn, Yuezhi Mao, Dmitri Zuev, Alec White,
  David Stuck, Shaama M.S., Shane Yost, Joonho Lee, David Small,
  Daniel Levine, Susi Lehtola, Hugh Burton, Evgeny Epifanovsky
 -----------------------------------------------------------------------
 Exchange:     0.2000 Hartree-Fock + 0.0800 Slater + 0.7200 B88
 Correlation:  0.1900 VWN1RPA + 0.8100 LYP
 Using SG-1 standard quadrature grid
 using 4 threads for integral computing
 -------------------------------------------------------
 OpenMP Integral computing Module                
 Release: version 2.0, May 2017, Q-Chem Inc. Pleasanton 
 -------------------------------------------------------
 -------------------------------------------------------
 OpenMP BLAS3 based DFT computing Module                
 Release: version 1.0, May 2013, Q-Chem Inc. Pittsburgh 
 -------------------------------------------------------
 A restricted SCF calculation will be
 performed using DIIS
 SCF converges when DIIS error is below 1.0e-08
 ---------------------------------------
  Cycle       Energy         DIIS error
 ---------------------------------------
    1  -14015.6714845607      5.97e-04  
    2  -14015.6727270407      4.81e-04  
    3  -14015.6731026990      3.92e-04  
    4  -14015.6738292580      6.72e-05  
    5  -14015.6738469811      1.81e-05  
    6  -14015.6738479123      6.28e-06  
    7  -14015.6738480399      7.54e-07  
    8  -14015.6738480418      4.57e-07  
    9  -14015.6738480427      1.05e-07  
   10  -14015.6738480428      3.31e-08  
   11  -14015.6738480427      2.31e-09  Convergence criterion met
 ---------------------------------------
 SCF time:   CPU 35.28s  wall 9.00s 
 SCF   energy in the final basis set =   -14015.6738480427
 Total energy in the final basis set =   -14015.6738480427

 --------------------------------------------------------------
             Orbital Energies (a.u.) and Symmetries
 --------------------------------------------------------------

 Alpha MOs, Restricted
 -- Occupied --                  
*******-1165.88 -176.32 -176.32 -165.72 -165.72 -165.72 -165.72
  1 A'    2 A'    3 A'    4 A'    5 A'    6 A'    1 A"    7 A'                 
-165.72 -165.72  -35.82  -35.81  -31.31  -31.31  -31.30  -31.30
  2 A"    8 A'    9 A'   10 A'   11 A'   12 A'    3 A"   13 A'                 
-31.302 -31.302 -24.718 -22.960 -22.959 -22.958 -22.958 -22.957
  4 A"   14 A'   15 A'   16 A'   17 A'    5 A"   18 A'    6 A"                 
-22.957 -22.954 -22.954 -22.953 -22.953 -10.293 -10.266  -6.367
 19 A'   20 A'    7 A"    8 A"   21 A'   22 A'   23 A'   24 A'                 
 -6.365  -4.780  -4.779  -4.764  -4.764  -4.763  -4.762  -2.046
 25 A'   26 A'   27 A'    9 A"   28 A'   10 A"   29 A'   30 A'                 
 -2.045  -2.041  -2.041  -2.039  -2.039  -2.027  -2.027  -2.026
 31 A'   32 A'   11 A"   12 A"   33 A'   34 A'   13 A"   14 A"                 
 -2.026  -1.256  -0.842  -0.722  -0.663  -0.600  -0.551  -0.493
 35 A'   36 A'   37 A'   38 A'   39 A'   40 A'   41 A'   15 A"                 
 -0.482  -0.415  -0.386  -0.374  -0.323  -0.277  -0.260  -0.243
 42 A'   43 A'   44 A'   16 A"   45 A'   17 A"   18 A"   46 A'                 
 -- Virtual --                   
 -0.065  -0.040  -0.039   0.005   0.030   0.040   0.061   0.086
 47 A'   48 A'   19 A"   49 A'   50 A'   51 A'   20 A"   52 A'                 
  0.100   0.104   0.104   0.123   0.159   0.172   0.172   0.202
 53 A'   21 A"   54 A'   55 A'   56 A'   57 A'   58 A'   22 A"                 
  0.227   0.237   0.249   0.260   0.263   0.298   0.327   0.336
 59 A'   60 A'   23 A"   24 A"   61 A'   62 A'   63 A'   64 A'                 
  0.343   0.359   0.385   0.387   0.406   0.435   0.443   0.455
 25 A"   65 A'   26 A"   66 A'   67 A'   27 A"   68 A'   28 A"                 
  0.461   0.477   0.520   0.539   0.569   0.634   0.641   0.678
 69 A'   70 A'   29 A"   71 A'   72 A'   73 A'   30 A"   74 A'                 
  0.699   0.726   0.761   0.797   0.883   0.933   1.083   1.146
 75 A'   76 A'   77 A'   78 A'   79 A'   80 A'   31 A"   32 A"                 
  1.252   1.259   1.322   1.342   1.344   1.344   1.361   1.401
 81 A'   33 A"   82 A'   34 A"   83 A'   35 A"   84 A'   85 A'                 
  1.449   1.451   1.475   1.590   1.623   1.748   1.764   1.837
 36 A"   86 A'   87 A'   88 A'   89 A'   90 A'   37 A"   91 A'                 
  1.907   1.975   2.124   2.226   2.545   2.602   2.610   2.805
 92 A'   38 A"   93 A'   94 A'   95 A'   39 A"   96 A'   40 A"                 
  2.865   3.067   3.187   3.645   3.762   3.789   3.925   3.941
 97 A'   98 A'   99 A'  100 A'   41 A"  101 A'   42 A"  102 A'                 
  3.956   3.966   3.981   4.015   4.034   4.064   4.089   4.173
 43 A"   44 A"  103 A'   45 A"   46 A"  104 A'  105 A'  106 A'                 
  4.212   4.286   4.424   4.443   4.773   5.977   6.009   6.017
107 A'  108 A'  109 A'  110 A'  111 A'   47 A"   48 A"  112 A'                 
  6.044   6.076   6.163   6.260   6.339   6.625  23.423  24.147
113 A'  114 A'  115 A'   49 A"  116 A'  117 A'  118 A'  119 A'                 
 27.858  27.868  28.323  28.346  28.348  28.366  28.389  28.409
120 A'  121 A'   50 A"  122 A'   51 A"  123 A'  124 A'  125 A'                 
 28.514  28.523  28.529  28.538  28.552  28.563  28.583  28.637
 52 A"  126 A'   53 A"  127 A'   54 A"   55 A"  128 A'  129 A'                 
 28.666  28.742  66.731 127.870 127.888 127.889 127.909 127.927
130 A'  131 A'  132 A'   56 A"  133 A'   57 A"  134 A'  135 A'                 
127.977 151.656 151.6641901.8201901.828
136 A'  137 A'  138 A'  139 A'  140 A'                                         

 Beta MOs, Restricted
 -- Occupied --                  
*******-1165.88 -176.32 -176.32 -165.72 -165.72 -165.72 -165.72
  1 A'    2 A'    3 A'    4 A'    5 A'    6 A'    1 A"    7 A'                 
-165.72 -165.72  -35.82  -35.81  -31.31  -31.31  -31.30  -31.30
  2 A"    8 A'    9 A'   10 A'   11 A'   12 A'    3 A"   13 A'                 
-31.302 -31.302 -24.718 -22.960 -22.959 -22.958 -22.958 -22.957
  4 A"   14 A'   15 A'   16 A'   17 A'    5 A"   18 A'    6 A"                 
-22.957 -22.954 -22.954 -22.953 -22.953 -10.293 -10.266  -6.367
 19 A'   20 A'    7 A"    8 A"   21 A'   22 A'   23 A'   24 A'                 
 -6.365  -4.780  -4.779  -4.764  -4.764  -4.763  -4.762  -2.046
 25 A'   26 A'   27 A'    9 A"   28 A'   10 A"   29 A'   30 A'                 
 -2.045  -2.041  -2.041  -2.039  -2.039  -2.027  -2.027  -2.026
 31 A'   32 A'   11 A"   12 A"   33 A'   34 A'   13 A"   14 A"                 
 -2.026  -1.256  -0.842  -0.722  -0.663  -0.600  -0.551  -0.493
 35 A'   36 A'   37 A'   38 A'   39 A'   40 A'   41 A'   15 A"                 
 -0.482  -0.415  -0.386  -0.374  -0.323  -0.277  -0.260  -0.243
 42 A'   43 A'   44 A'   16 A"   45 A'   17 A"   18 A"   46 A'                 
 -- Virtual --                   
 -0.065  -0.040  -0.039   0.005   0.030   0.040   0.061   0.086
 47 A'   48 A'   19 A"   49 A'   50 A'   51 A'   20 A"   52 A'                 
  0.100   0.104   0.104   0.123   0.159   0.172   0.172   0.202
 53 A'   21 A"   54 A'   55 A'   56 A'   57 A'   58 A'   22 A"                 
  0.227   0.237   0.249   0.260   0.263   0.298   0.327   0.336
 59 A'   60 A'   23 A"   24 A"   61 A'   62 A'   63 A'   64 A'                 
  0.343   0.359   0.385   0.387   0.406   0.435   0.443   0.455
 25 A"   65 A'   26 A"   66 A'   67 A'   27 A"   68 A'   28 A"                 
  0.461   0.477   0.520   0.539   0.569   0.634   0.641   0.678
 69 A'   70 A'   29 A"   71 A'   72 A'   73 A'   30 A"   74 A'                 
  0.699   0.726   0.761   0.797   0.883   0.933   1.083   1.146
 75 A'   76 A'   77 A'   78 A'   79 A'   80 A'   31 A"   32 A"                 
  1.252   1.259   1.322   1.342   1.344   1.344   1.361   1.401
 81 A'   33 A"   82 A'   34 A"   83 A'   35 A"   84 A'   85 A'                 
  1.449   1.451   1.475   1.590   1.623   1.748   1.764   1.837
 36 A"   86 A'   87 A'   88 A'   89 A'   90 A'   37 A"   91 A'                 
  1.907   1.975   2.124   2.226   2.545   2.602   2.610   2.805
 92 A'   38 A"   93 A'   94 A'   95 A'   39 A"   96 A'   40 A"                 
  2.865   3.067   3.187   3.645   3.762   3.789   3.925   3.941
 97 A'   98 A'   99 A'  100 A'   41 A"  101 A'   42 A"  102 A'                 
  3.956   3.966   3.981   4.015   4.034   4.064   4.089   4.173
 43 A"   44 A"  103 A'   45 A"   46 A"  104 A'  105 A'  106 A'                 
  4.212   4.286   4.424   4.443   4.773   5.977   6.009   6.017
107 A'  108 A'  109 A'  110 A'  111 A'   47 A"   48 A"  112 A'                 
  6.044   6.076   6.163   6.260   6.339   6.625  23.423  24.147
113 A'  114 A'  115 A'   49 A"  116 A'  117 A'  118 A'  119 A'                 
 27.858  27.868  28.323  28.346  28.348  28.366  28.389  28.409
120 A'  121 A'   50 A"  122 A'   51 A"  123 A'  124 A'  125 A'                 
 28.514  28.523  28.529  28.538  28.552  28.563  28.583  28.637
 52 A"  126 A'   53 A"  127 A'   54 A"   55 A"  128 A'  129 A'                 
 28.666  28.742  66.731 127.870 127.888 127.889 127.909 127.927
130 A'  131 A'  132 A'   56 A"  133 A'   57 A"  134 A'  135 A'                 
127.977 151.656 151.6641901.8201901.828
136 A'  137 A'  138 A'  139 A'  140 A'                                         
 --------------------------------------------------------------

          Ground-State Mulliken Net Atomic Charges

     Atom                 Charge (a.u.)
  ----------------------------------------
      1 F                    -0.112614
      2 I                     0.154506
      3 H                     0.159941
      4 I                     0.139896
      5 C                    -0.240454
      6 C                    -0.101275
  ----------------------------------------
  Sum of atomic charges =     0.000000

 -----------------------------------------------------------------
                    Cartesian Multipole Moments
 -----------------------------------------------------------------
    Charge (ESU x 10^10)
                 0.0000
    Dipole Moment (Debye)
         X      -0.6110      Y      -0.9543      Z       0.0000
       Tot       1.1332
    Quadrupole Moments (Debye-Ang)
        XX     -73.7942     XY      -4.2085     YY     -70.1554
        XZ       0.0000     YZ       0.0000     ZZ     -74.6317
    Octopole Moments (Debye-Ang^2)
       XXX     -77.8189    XXY      -8.0647    XYY     -19.8228
       YYY      28.8543    XXZ       0.0000    XYZ       0.0000
       YYZ       0.0000    XZZ     -19.6950    YZZ       8.3591
       ZZZ      -0.0000
    Hexadecapole Moments (Debye-Ang^3)
      XXXX    -779.6566   XXXY     -87.6367   XXYY    -236.4818
      XYYY     -90.4392   YYYY    -833.5125   XXXZ       0.0000
      XXYZ      -0.0000   XYYZ       0.0000   YYYZ       0.0000
      XXZZ    -139.2391   XYZZ     -24.5745   YYZZ    -164.5991
      XZZZ       0.0000   YZZZ       0.0000   ZZZZ     -98.5500
 -----------------------------------------------------------------
 Calculating analytic gradient of the SCF energy
 Gradient of SCF Energy
            1           2           3           4           5           6
    1   0.0024445  -0.0185217   0.0021994   0.0272454  -0.0018537  -0.0115140
    2  -0.0005172  -0.0671358   0.0011104   0.0643247  -0.0041852   0.0064030
    3   0.0000000   0.0000000   0.0000000   0.0000000   0.0000000  -0.0000000
 Max gradient component =       6.714E-02
 RMS gradient           =       2.350E-02
 Gradient time:  CPU 12.46 s  wall 3.22 s
 Geometry Optimization Parameters
   NAtoms,    NIC,     NZ,  NCons,   NDum,   NFix, NCnnct, MaxDiis
        6      32       0       0       0       0       0       0

 Cartesian Hessian Update
 Hessian Updated using BFGS Update


** GEOMETRY OPTIMIZATION IN DELOCALIZED INTERNAL COORDINATES **
   Searching for a Minimum

   Optimization Cycle:  12

                       Coordinates (Angstroms)
     ATOM                X               Y               Z
      1  F         3.2840129586   -0.0761295354    0.0000000000
      2  I         0.2254862576    1.4727824877    0.0000000000
      3  H         2.4802924615   -1.9312658934    0.0000000000
      4  I        -0.7683480865   -1.4355750424    0.0000000000
      5  C         2.2066063198   -0.8852391300    0.0000000000
      6  C         0.9685838841   -0.4060397206    0.0000000000
   Point Group: cs    Number of degrees of freedom:     9


   Energy is -14015.673848043

 Hessian Updated using BFGS Update

  9 Hessian modes will be used to form the next step
  Hessian Eigenvalues:
     0.095639    0.145600    0.162851    0.223592    0.250627    0.426191
     0.486629    0.500226    1.033689

 Minimum Search - Taking Simple RFO Step
 Searching for Lamda that Minimizes Along All modes
 Value Taken    Lamda =  -0.02932753
 Calculated Step too Large.  Step scaled by  0.622066
 Step Taken.  Stepsize is  0.300000

                             Maximum     Tolerance    Cnvgd?
         Gradient           0.053517      0.000300      NO
         Displacement       0.253714      0.001200      NO
         Energy change     -0.022657      0.000001      NO


 New Cartesian Coordinates Obtained by Inverse Iteration

 Displacement from previous Coordinates is:  0.220200
 ----------------------------------------------------------------
             Standard Nuclear Orientation (Angstroms)
    I     Atom           X                Y                Z
 ----------------------------------------------------------------
    1      F       3.2628968752    -0.0607580568     0.0000000000
    2      I       0.2803922015     1.5292519479     0.0000000000
    3      H       2.4582902886    -1.9362427295     0.0000000000
    4      I      -0.7622607959    -1.5124012334     0.0000000000
    5      C       2.1946132924    -0.8774128942     0.0000000000
    6      C       0.9627019334    -0.4039038681     0.0000000000
 ----------------------------------------------------------------
 Molecular Point Group                 Cs    NOp =  2
 Largest Abelian Subgroup              Cs    NOp =  2
 Nuclear Repulsion Energy =   940.6734541512 hartrees
 There are       64 alpha and       64 beta electrons
 Applying Cartesian multipole field
    Component          Value
    ---------          -----
     (2,0,0)        1.00000E-11
     (0,2,0)        2.00000E-11
     (0,0,2)       -3.00000E-11
 Nucleus-field energy     =     0.0000000243 hartrees
 Requested basis set is 6-311++G(d,p)
 There are 71 shells and 197 basis functions
 A cutoff of  1.0D-11 yielded   1981 shell pairs
 There are     15857 function pairs (     17952 Cartesian)
 Smallest overlap matrix eigenvalue = 7.01E-05
 Guess MOs from SCF MO coefficient file

 -----------------------------------------------------------------------
  General SCF calculation program by
  Eric Jon Sundstrom, Paul Horn, Yuezhi Mao, Dmitri Zuev, Alec White,
  David Stuck, Shaama M.S., Shane Yost, Joonho Lee, David Small,
  Daniel Levine, Susi Lehtola, Hugh Burton, Evgeny Epifanovsky
 -----------------------------------------------------------------------
 Exchange:     0.2000 Hartree-Fock + 0.0800 Slater + 0.7200 B88
 Correlation:  0.1900 VWN1RPA + 0.8100 LYP
 Using SG-1 standard quadrature grid
 using 4 threads for integral computing
 -------------------------------------------------------
 OpenMP Integral computing Module                
 Release: version 2.0, May 2017, Q-Chem Inc. Pleasanton 
 -------------------------------------------------------
 -------------------------------------------------------
 OpenMP BLAS3 based DFT computing Module                
 Release: version 1.0, May 2013, Q-Chem Inc. Pittsburgh 
 -------------------------------------------------------
 A restricted SCF calculation will be
 performed using DIIS
 SCF converges when DIIS error is below 1.0e-08
 ---------------------------------------
  Cycle       Energy         DIIS error
 ---------------------------------------
    1  -14015.6864923557      5.26e-04  
    2  -14015.6878593795      3.56e-04  
    3  -14015.6879063869      3.46e-04  
    4  -14015.6884728976      6.42e-05  
    5  -14015.6884920257      1.15e-05  
    6  -14015.6884924047      6.24e-06  
    7  -14015.6884925268      7.91e-07  
    8  -14015.6884925291      3.62e-07  
    9  -14015.6884925296      6.20e-08  
   10  -14015.6884925296      4.03e-08  
   11  -14015.6884925297      3.07e-09  Convergence criterion met
 ---------------------------------------
 SCF time:   CPU 34.98s  wall 9.00s 
 SCF   energy in the final basis set =   -14015.6884925297
 Total energy in the final basis set =   -14015.6884925297

 --------------------------------------------------------------
             Orbital Energies (a.u.) and Symmetries
 --------------------------------------------------------------

 Alpha MOs, Restricted
 -- Occupied --                  
*******-1165.89 -176.32 -176.32 -165.72 -165.72 -165.72 -165.72
  1 A'    2 A'    3 A'    4 A'    5 A'    6 A'    1 A"    7 A'                 
-165.72 -165.72  -35.82  -35.81  -31.31  -31.31  -31.30  -31.30
  2 A"    8 A'    9 A'   10 A'   11 A'   12 A'    3 A"   13 A'                 
-31.302 -31.302 -24.719 -22.960 -22.959 -22.959 -22.959 -22.957
  4 A"   14 A'   15 A'   16 A'   17 A'    5 A"   18 A'    6 A"                 
-22.957 -22.954 -22.954 -22.953 -22.953 -10.292 -10.268  -6.366
 19 A'   20 A'    7 A"    8 A"   21 A'   22 A'   23 A'   24 A'                 
 -6.365  -4.780  -4.778  -4.764  -4.764  -4.762  -4.762  -2.046
 25 A'   26 A'   27 A'    9 A"   28 A'   10 A"   29 A'   30 A'                 
 -2.045  -2.041  -2.041  -2.039  -2.039  -2.027  -2.027  -2.025
 31 A'   32 A'   11 A"   12 A"   33 A'   34 A'   13 A"   14 A"                 
 -2.025  -1.258  -0.838  -0.713  -0.665  -0.599  -0.552  -0.495
 35 A'   36 A'   37 A'   38 A'   39 A'   40 A'   41 A'   15 A"                 
 -0.480  -0.414  -0.385  -0.369  -0.315  -0.279  -0.260  -0.253
 42 A'   43 A'   44 A'   16 A"   45 A'   17 A"   18 A"   46 A'                 
 -- Virtual --                   
 -0.070  -0.043  -0.036   0.005   0.031   0.040   0.061   0.085
 47 A'   48 A'   19 A"   49 A'   50 A'   51 A'   20 A"   52 A'                 
  0.102   0.103   0.104   0.123   0.159   0.170   0.179   0.203
 53 A'   54 A'   21 A"   55 A'   56 A'   57 A'   58 A'   22 A"                 
  0.224   0.231   0.249   0.258   0.262   0.296   0.324   0.333
 59 A'   60 A'   23 A"   24 A"   61 A'   62 A'   63 A'   64 A'                 
  0.357   0.358   0.386   0.389   0.414   0.432   0.438   0.444
 65 A'   25 A"   26 A"   66 A'   67 A'   27 A"   28 A"   68 A'                 
  0.465   0.475   0.520   0.537   0.550   0.640   0.646   0.669
 69 A'   70 A'   29 A"   71 A'   72 A'   73 A'   30 A"   74 A'                 
  0.687   0.722   0.762   0.805   0.886   0.936   1.079   1.144
 75 A'   76 A'   77 A'   78 A'   79 A'   80 A'   31 A"   32 A"                 
  1.254   1.255   1.323   1.339   1.342   1.347   1.361   1.396
 81 A'   33 A"   82 A'   83 A'   34 A"   35 A"   84 A'   85 A'                 
  1.445   1.448   1.471   1.589   1.625   1.752   1.770   1.828
 86 A'   36 A"   87 A'   88 A'   89 A'   90 A'   37 A"   91 A'                 
  1.904   1.973   2.125   2.232   2.537   2.604   2.605   2.805
 92 A'   38 A"   93 A'   94 A'   95 A'   39 A"   96 A'   40 A"                 
  2.863   3.070   3.187   3.636   3.762   3.788   3.935   3.950
 97 A'   98 A'   99 A'  100 A'   41 A"  101 A'   42 A"  102 A'                 
  3.957   3.964   3.978   4.002   4.035   4.069   4.093   4.136
 43 A"   44 A"  103 A'   45 A"   46 A"  104 A'  105 A'  106 A'                 
  4.212   4.276   4.423   4.431   4.774   5.976   5.998   6.010
107 A'  108 A'  109 A'  110 A'  111 A'   47 A"  112 A'   48 A"                 
  6.038   6.066   6.161   6.260   6.338   6.630  23.413  24.172
113 A'  114 A'  115 A'   49 A"  116 A'  117 A'  118 A'  119 A'                 
 27.848  27.858  28.321  28.336  28.349  28.364  28.384  28.412
120 A'  121 A'   50 A"  122 A'   51 A"  123 A'  124 A'  125 A'                 
 28.517  28.527  28.528  28.536  28.545  28.563  28.590  28.616
 52 A"  126 A'   53 A"  127 A'   54 A"   55 A"  128 A'  129 A'                 
 28.666  28.731  66.731 127.868 127.881 127.889 127.904 127.922
130 A'  131 A'  132 A'   56 A"  133 A'   57 A"  134 A'  135 A'                 
127.974 151.648 151.6561901.8101901.820
136 A'  137 A'  138 A'  139 A'  140 A'                                         

 Beta MOs, Restricted
 -- Occupied --                  
*******-1165.89 -176.32 -176.32 -165.72 -165.72 -165.72 -165.72
  1 A'    2 A'    3 A'    4 A'    5 A'    6 A'    1 A"    7 A'                 
-165.72 -165.72  -35.82  -35.81  -31.31  -31.31  -31.30  -31.30
  2 A"    8 A'    9 A'   10 A'   11 A'   12 A'    3 A"   13 A'                 
-31.302 -31.302 -24.719 -22.960 -22.959 -22.959 -22.959 -22.957
  4 A"   14 A'   15 A'   16 A'   17 A'    5 A"   18 A'    6 A"                 
-22.957 -22.954 -22.954 -22.953 -22.953 -10.292 -10.268  -6.366
 19 A'   20 A'    7 A"    8 A"   21 A'   22 A'   23 A'   24 A'                 
 -6.365  -4.780  -4.778  -4.764  -4.764  -4.762  -4.762  -2.046
 25 A'   26 A'   27 A'    9 A"   28 A'   10 A"   29 A'   30 A'                 
 -2.045  -2.041  -2.041  -2.039  -2.039  -2.027  -2.027  -2.025
 31 A'   32 A'   11 A"   12 A"   33 A'   34 A'   13 A"   14 A"                 
 -2.025  -1.258  -0.838  -0.713  -0.665  -0.599  -0.552  -0.495
 35 A'   36 A'   37 A'   38 A'   39 A'   40 A'   41 A'   15 A"                 
 -0.480  -0.414  -0.385  -0.369  -0.315  -0.279  -0.260  -0.253
 42 A'   43 A'   44 A'   16 A"   45 A'   17 A"   18 A"   46 A'                 
 -- Virtual --                   
 -0.070  -0.043  -0.036   0.005   0.031   0.040   0.061   0.085
 47 A'   48 A'   19 A"   49 A'   50 A'   51 A'   20 A"   52 A'                 
  0.102   0.103   0.104   0.123   0.159   0.170   0.179   0.203
 53 A'   54 A'   21 A"   55 A'   56 A'   57 A'   58 A'   22 A"                 
  0.224   0.231   0.249   0.258   0.262   0.296   0.324   0.333
 59 A'   60 A'   23 A"   24 A"   61 A'   62 A'   63 A'   64 A'                 
  0.357   0.358   0.386   0.389   0.414   0.432   0.438   0.444
 65 A'   25 A"   26 A"   66 A'   67 A'   27 A"   28 A"   68 A'                 
  0.465   0.475   0.520   0.537   0.550   0.640   0.646   0.669
 69 A'   70 A'   29 A"   71 A'   72 A'   73 A'   30 A"   74 A'                 
  0.687   0.722   0.762   0.805   0.886   0.936   1.079   1.144
 75 A'   76 A'   77 A'   78 A'   79 A'   80 A'   31 A"   32 A"                 
  1.254   1.255   1.323   1.339   1.342   1.347   1.361   1.396
 81 A'   33 A"   82 A'   83 A'   34 A"   35 A"   84 A'   85 A'                 
  1.445   1.448   1.471   1.589   1.625   1.752   1.770   1.828
 86 A'   36 A"   87 A'   88 A'   89 A'   90 A'   37 A"   91 A'                 
  1.904   1.973   2.125   2.232   2.537   2.604   2.605   2.805
 92 A'   38 A"   93 A'   94 A'   95 A'   39 A"   96 A'   40 A"                 
  2.863   3.070   3.187   3.636   3.762   3.788   3.935   3.950
 97 A'   98 A'   99 A'  100 A'   41 A"  101 A'   42 A"  102 A'                 
  3.957   3.964   3.978   4.002   4.035   4.069   4.093   4.136
 43 A"   44 A"  103 A'   45 A"   46 A"  104 A'  105 A'  106 A'                 
  4.212   4.276   4.423   4.431   4.774   5.976   5.998   6.010
107 A'  108 A'  109 A'  110 A'  111 A'   47 A"  112 A'   48 A"                 
  6.038   6.066   6.161   6.260   6.338   6.630  23.413  24.172
113 A'  114 A'  115 A'   49 A"  116 A'  117 A'  118 A'  119 A'                 
 27.848  27.858  28.321  28.336  28.349  28.364  28.384  28.412
120 A'  121 A'   50 A"  122 A'   51 A"  123 A'  124 A'  125 A'                 
 28.517  28.527  28.528  28.536  28.545  28.563  28.590  28.616
 52 A"  126 A'   53 A"  127 A'   54 A"   55 A"  128 A'  129 A'                 
 28.666  28.731  66.731 127.868 127.881 127.889 127.904 127.922
130 A'  131 A'  132 A'   56 A"  133 A'   57 A"  134 A'  135 A'                 
127.974 151.648 151.6561901.8101901.820
136 A'  137 A'  138 A'  139 A'  140 A'                                         
 --------------------------------------------------------------

          Ground-State Mulliken Net Atomic Charges

     Atom                 Charge (a.u.)
  ----------------------------------------
      1 F                    -0.110464
      2 I                     0.156193
      3 H                     0.158967
      4 I                     0.140283
      5 C                    -0.234999
      6 C                    -0.109981
  ----------------------------------------
  Sum of atomic charges =     0.000000

 -----------------------------------------------------------------
                    Cartesian Multipole Moments
 -----------------------------------------------------------------
    Charge (ESU x 10^10)
                -0.0000
    Dipole Moment (Debye)
         X      -0.5065      Y      -0.9899      Z      -0.0000
       Tot       1.1120
    Quadrupole Moments (Debye-Ang)
        XX     -73.9218     XY      -3.8374     YY     -69.4471
        XZ      -0.0000     YZ      -0.0000     ZZ     -74.7871
    Octopole Moments (Debye-Ang^2)
       XXX     -81.3127    XXY      -8.0088    XYY     -21.5925
       YYY      30.4512    XXZ      -0.0000    XYZ       0.0000
       YYZ       0.0000    XZZ     -21.1420    YZZ       8.8114
       ZZZ       0.0000
    Hexadecapole Moments (Debye-Ang^3)
      XXXX    -775.7514   XXXY    -100.6378   XXYY    -246.4522
      XYYY     -99.3224   YYYY    -889.0726   XXXZ      -0.0000
      XXYZ      -0.0000   XYYZ      -0.0000   YYYZ      -0.0000
      XXZZ    -138.8070   XYZZ     -29.0992   YYZZ    -175.7986
      XZZZ      -0.0000   YZZZ      -0.0000   ZZZZ     -99.1028
 -----------------------------------------------------------------
 Calculating analytic gradient of the SCF energy
 Gradient of SCF Energy
            1           2           3           4           5           6
    1  -0.0001799  -0.0153125   0.0014727   0.0149927  -0.0082766   0.0073037
    2   0.0006025  -0.0382628  -0.0059048   0.0413438   0.0052019  -0.0029805
    3   0.0000000  -0.0000000   0.0000000  -0.0000000  -0.0000000   0.0000000
 Max gradient component =       4.134E-02
 RMS gradient           =       1.458E-02
 Gradient time:  CPU 12.29 s  wall 3.18 s
 Geometry Optimization Parameters
   NAtoms,    NIC,     NZ,  NCons,   NDum,   NFix, NCnnct, MaxDiis
        6      32       0       0       0       0       0       0

 Cartesian Hessian Update
 Hessian Updated using BFGS Update


** GEOMETRY OPTIMIZATION IN DELOCALIZED INTERNAL COORDINATES **
   Searching for a Minimum

   Optimization Cycle:  13

                       Coordinates (Angstroms)
     ATOM                X               Y               Z
      1  F         3.2628968752   -0.0607580568    0.0000000000
      2  I         0.2803922015    1.5292519479    0.0000000000
      3  H         2.4582902886   -1.9362427295    0.0000000000
      4  I        -0.7622607959   -1.5124012334    0.0000000000
      5  C         2.1946132924   -0.8774128942    0.0000000000
      6  C         0.9627019334   -0.4039038681    0.0000000000
   Point Group: cs    Number of degrees of freedom:     9


   Energy is -14015.688492530

 Hessian Updated using BFGS Update

  9 Hessian modes will be used to form the next step
  Hessian Eigenvalues:
     0.065484    0.161855    0.164374    0.223770    0.250411    0.426266
     0.495674    0.508821    1.034681

 Minimum Search - Taking Simple RFO Step
 Searching for Lamda that Minimizes Along All modes
 Value Taken    Lamda =  -0.01871324
 Calculated Step too Large.  Step scaled by  0.637067
 Step Taken.  Stepsize is  0.300000

                             Maximum     Tolerance    Cnvgd?
         Gradient           0.035153      0.000300      NO
         Displacement       0.268312      0.001200      NO
         Energy change     -0.014644      0.000001      NO


 New Cartesian Coordinates Obtained by Inverse Iteration

 Displacement from previous Coordinates is:  0.215937
 ----------------------------------------------------------------
             Standard Nuclear Orientation (Angstroms)
    I     Atom           X                Y                Z
 ----------------------------------------------------------------
    1      F       3.2580826634    -0.0638612768     0.0000000000
    2      I       0.3328760781     1.5802820569     0.0000000000
    3      H       2.4392059584    -1.9093858634     0.0000000000
    4      I      -0.7631421702    -1.5901295916     0.0000000000
    5      C       2.1893257483    -0.8772057920     0.0000000000
    6      C       0.9402855171    -0.4011663672     0.0000000000
 ----------------------------------------------------------------
 Molecular Point Group                 Cs    NOp =  2
 Largest Abelian Subgroup              Cs    NOp =  2
 Nuclear Repulsion Energy =   919.4432969926 hartrees
 There are       64 alpha and       64 beta electrons
 Applying Cartesian multipole field
    Component          Value
    ---------          -----
     (2,0,0)        1.00000E-11
     (0,2,0)        2.00000E-11
     (0,0,2)       -3.00000E-11
 Nucleus-field energy     =     0.0000000258 hartrees
 Requested basis set is 6-311++G(d,p)
 There are 71 shells and 197 basis functions
 A cutoff of  1.0D-11 yielded   1976 shell pairs
 There are     15846 function pairs (     17941 Cartesian)
 Smallest overlap matrix eigenvalue = 8.31E-05
 Guess MOs from SCF MO coefficient file

 -----------------------------------------------------------------------
  General SCF calculation program by
  Eric Jon Sundstrom, Paul Horn, Yuezhi Mao, Dmitri Zuev, Alec White,
  David Stuck, Shaama M.S., Shane Yost, Joonho Lee, David Small,
  Daniel Levine, Susi Lehtola, Hugh Burton, Evgeny Epifanovsky
 -----------------------------------------------------------------------
 Exchange:     0.2000 Hartree-Fock + 0.0800 Slater + 0.7200 B88
 Correlation:  0.1900 VWN1RPA + 0.8100 LYP
 Using SG-1 standard quadrature grid
 using 4 threads for integral computing
 -------------------------------------------------------
 OpenMP Integral computing Module                
 Release: version 2.0, May 2017, Q-Chem Inc. Pleasanton 
 -------------------------------------------------------
 -------------------------------------------------------
 OpenMP BLAS3 based DFT computing Module                
 Release: version 1.0, May 2013, Q-Chem Inc. Pittsburgh 
 -------------------------------------------------------
 A restricted SCF calculation will be
 performed using DIIS
 SCF converges when DIIS error is below 1.0e-08
 ---------------------------------------
  Cycle       Energy         DIIS error
 ---------------------------------------
    1  -14015.6951625084      5.45e-04  
    2  -14015.6963619077      3.95e-04  
    3  -14015.6964016659      3.90e-04  
    4  -14015.6971310905      5.38e-05  
    5  -14015.6971447308      1.30e-05  
    6  -14015.6971451499      6.70e-06  
    7  -14015.6971453009      6.32e-07  
    8  -14015.6971453026      2.89e-07  
    9  -14015.6971453029      8.39e-08  
   10  -14015.6971453031      3.37e-08  
   11  -14015.6971453029      5.09e-09  Convergence criterion met
 ---------------------------------------
 SCF time:   CPU 34.72s  wall 10.00s 
 SCF   energy in the final basis set =   -14015.6971453029
 Total energy in the final basis set =   -14015.6971453029

 --------------------------------------------------------------
             Orbital Energies (a.u.) and Symmetries
 --------------------------------------------------------------

 Alpha MOs, Restricted
 -- Occupied --                  
*******-1165.89 -176.32 -176.32 -165.72 -165.72 -165.72 -165.72
  1 A'    2 A'    3 A'    4 A'    5 A'    6 A'    1 A"    7 A'                 
-165.72 -165.72  -35.82  -35.82  -31.31  -31.31  -31.30  -31.30
  2 A"    8 A'    9 A'   10 A'   11 A'   12 A'    3 A"   13 A'                 
-31.302 -31.302 -24.720 -22.961 -22.960 -22.959 -22.959 -22.958
  4 A"   14 A'   15 A'   16 A'    5 A"   17 A'   18 A'    6 A"                 
-22.957 -22.955 -22.955 -22.953 -22.953 -10.292 -10.272  -6.367
 19 A'   20 A'    7 A"   21 A'    8 A"   22 A'   23 A'   24 A'                 
 -6.365  -4.780  -4.778  -4.764  -4.764  -4.762  -4.762  -2.046
 25 A'   26 A'   27 A'   28 A'    9 A"   10 A"   29 A'   30 A'                 
 -2.044  -2.041  -2.041  -2.039  -2.038  -2.027  -2.027  -2.025
 31 A'   32 A'   11 A"   12 A"   33 A'   34 A'   13 A"   14 A"                 
 -2.025  -1.259  -0.831  -0.706  -0.667  -0.599  -0.555  -0.495
 35 A'   36 A'   37 A'   38 A'   39 A'   40 A'   41 A'   15 A"                 
 -0.478  -0.414  -0.386  -0.363  -0.309  -0.281  -0.261  -0.258
 42 A'   43 A'   44 A'   16 A"   45 A'   17 A"   46 A'   18 A"                 
 -- Virtual --                   
 -0.075  -0.044  -0.039   0.004   0.032   0.040   0.062   0.084
 47 A'   48 A'   19 A"   49 A'   50 A'   51 A'   20 A"   52 A'                 
  0.100   0.103   0.104   0.123   0.157   0.175   0.181   0.203
 53 A'   21 A"   54 A'   55 A'   56 A'   57 A'   58 A'   22 A"                 
  0.222   0.223   0.248   0.258   0.260   0.294   0.323   0.330
 59 A'   60 A'   23 A"   24 A"   61 A'   62 A'   63 A'   64 A'                 
  0.355   0.370   0.386   0.390   0.421   0.423   0.431   0.447
 65 A'   25 A"   26 A"   66 A'   67 A'   27 A"   28 A"   68 A'                 
  0.467   0.471   0.521   0.524   0.549   0.634   0.648   0.662
 69 A'   70 A'   29 A"   71 A'   72 A'   73 A'   30 A"   74 A'                 
  0.678   0.720   0.762   0.812   0.884   0.941   1.075   1.140
 75 A'   76 A'   77 A'   78 A'   79 A'   80 A'   31 A"   32 A"                 
  1.251   1.269   1.326   1.340   1.343   1.348   1.360   1.395
 33 A"   81 A'   82 A'   83 A'   34 A"   35 A"   84 A'   85 A'                 
  1.434   1.449   1.472   1.583   1.621   1.755   1.776   1.823
 86 A'   36 A"   87 A'   88 A'   89 A'   90 A'   37 A"   91 A'                 
  1.898   1.975   2.111   2.240   2.538   2.604   2.613   2.800
 92 A'   38 A"   93 A'   94 A'   95 A'   39 A"   96 A'   40 A"                 
  2.869   3.052   3.199   3.666   3.761   3.787   3.941   3.957
 97 A'   98 A'   99 A'  100 A'   41 A"  101 A'   42 A"   43 A"                 
  3.961   3.961   3.977   3.991   4.035   4.070   4.094   4.113
 44 A"  102 A'  103 A'   45 A"   46 A"  104 A'  105 A'  106 A'                 
  4.213   4.270   4.410   4.423   4.775   5.973   5.998   6.012
107 A'  108 A'  109 A'  110 A'  111 A'   47 A"  112 A'   48 A"                 
  6.030   6.058   6.148   6.259   6.337   6.633  23.441  24.113
113 A'  114 A'  115 A'   49 A"  116 A'  117 A'  118 A'  119 A'                 
 27.825  27.858  28.319  28.337  28.349  28.359  28.380  28.409
120 A'  121 A'   50 A"  122 A'   51 A"  123 A'  124 A'  125 A'                 
 28.520  28.527  28.530  28.535  28.539  28.563  28.592  28.599
 52 A"   53 A"  126 A'  127 A'   54 A"   55 A"  128 A'  129 A'                 
 28.669  28.720  66.729 127.866 127.884 127.889 127.898 127.917
130 A'  131 A'  132 A'   56 A"  133 A'   57 A"  134 A'  135 A'                 
127.965 151.629 151.6561901.7901901.820
136 A'  137 A'  138 A'  139 A'  140 A'                                         

 Beta MOs, Restricted
 -- Occupied --                  
*******-1165.89 -176.32 -176.32 -165.72 -165.72 -165.72 -165.72
  1 A'    2 A'    3 A'    4 A'    5 A'    6 A'    1 A"    7 A'                 
-165.72 -165.72  -35.82  -35.82  -31.31  -31.31  -31.30  -31.30
  2 A"    8 A'    9 A'   10 A'   11 A'   12 A'    3 A"   13 A'                 
-31.302 -31.302 -24.720 -22.961 -22.960 -22.959 -22.959 -22.958
  4 A"   14 A'   15 A'   16 A'    5 A"   17 A'   18 A'    6 A"                 
-22.957 -22.955 -22.955 -22.953 -22.953 -10.292 -10.272  -6.367
 19 A'   20 A'    7 A"   21 A'    8 A"   22 A'   23 A'   24 A'                 
 -6.365  -4.780  -4.778  -4.764  -4.764  -4.762  -4.762  -2.046
 25 A'   26 A'   27 A'   28 A'    9 A"   10 A"   29 A'   30 A'                 
 -2.044  -2.041  -2.041  -2.039  -2.038  -2.027  -2.027  -2.025
 31 A'   32 A'   11 A"   12 A"   33 A'   34 A'   13 A"   14 A"                 
 -2.025  -1.259  -0.831  -0.706  -0.667  -0.599  -0.555  -0.495
 35 A'   36 A'   37 A'   38 A'   39 A'   40 A'   41 A'   15 A"                 
 -0.478  -0.414  -0.386  -0.363  -0.309  -0.281  -0.261  -0.258
 42 A'   43 A'   44 A'   16 A"   45 A'   17 A"   46 A'   18 A"                 
 -- Virtual --                   
 -0.075  -0.044  -0.039   0.004   0.032   0.040   0.062   0.084
 47 A'   48 A'   19 A"   49 A'   50 A'   51 A'   20 A"   52 A'                 
  0.100   0.103   0.104   0.123   0.157   0.175   0.181   0.203
 53 A'   21 A"   54 A'   55 A'   56 A'   57 A'   58 A'   22 A"                 
  0.222   0.223   0.248   0.258   0.260   0.294   0.323   0.330
 59 A'   60 A'   23 A"   24 A"   61 A'   62 A'   63 A'   64 A'                 
  0.355   0.370   0.386   0.390   0.421   0.423   0.431   0.447
 65 A'   25 A"   26 A"   66 A'   67 A'   27 A"   28 A"   68 A'                 
  0.467   0.471   0.521   0.524   0.549   0.634   0.648   0.662
 69 A'   70 A'   29 A"   71 A'   72 A'   73 A'   30 A"   74 A'                 
  0.678   0.720   0.762   0.812   0.884   0.941   1.075   1.140
 75 A'   76 A'   77 A'   78 A'   79 A'   80 A'   31 A"   32 A"                 
  1.251   1.269   1.326   1.340   1.343   1.348   1.360   1.395
 33 A"   81 A'   82 A'   83 A'   34 A"   35 A"   84 A'   85 A'                 
  1.434   1.449   1.472   1.583   1.621   1.755   1.776   1.823
 86 A'   36 A"   87 A'   88 A'   89 A'   90 A'   37 A"   91 A'                 
  1.898   1.975   2.111   2.240   2.538   2.604   2.613   2.800
 92 A'   38 A"   93 A'   94 A'   95 A'   39 A"   96 A'   40 A"                 
  2.869   3.052   3.199   3.666   3.761   3.787   3.941   3.957
 97 A'   98 A'   99 A'  100 A'   41 A"  101 A'   42 A"   43 A"                 
  3.961   3.961   3.977   3.991   4.035   4.070   4.094   4.113
 44 A"  102 A'  103 A'   45 A"   46 A"  104 A'  105 A'  106 A'                 
  4.213   4.270   4.410   4.423   4.775   5.973   5.998   6.012
107 A'  108 A'  109 A'  110 A'  111 A'   47 A"  112 A'   48 A"                 
  6.030   6.058   6.148   6.259   6.337   6.633  23.441  24.113
113 A'  114 A'  115 A'   49 A"  116 A'  117 A'  118 A'  119 A'                 
 27.825  27.858  28.319  28.337  28.349  28.359  28.380  28.409
120 A'  121 A'   50 A"  122 A'   51 A"  123 A'  124 A'  125 A'                 
 28.520  28.527  28.530  28.535  28.539  28.563  28.592  28.599
 52 A"   53 A"  126 A'  127 A'   54 A"   55 A"  128 A'  129 A'                 
 28.669  28.720  66.729 127.866 127.884 127.889 127.898 127.917
130 A'  131 A'  132 A'   56 A"  133 A'   57 A"  134 A'  135 A'                 
127.965 151.629 151.6561901.7901901.820
136 A'  137 A'  138 A'  139 A'  140 A'                                         
 --------------------------------------------------------------

          Ground-State Mulliken Net Atomic Charges

     Atom                 Charge (a.u.)
  ----------------------------------------
      1 F                    -0.108244
      2 I                     0.156469
      3 H                     0.157105
      4 I                     0.139982
      5 C                    -0.219909
      6 C                    -0.125403
  ----------------------------------------
  Sum of atomic charges =    -0.000000

 -----------------------------------------------------------------
                    Cartesian Multipole Moments
 -----------------------------------------------------------------
    Charge (ESU x 10^10)
                -0.0000
    Dipole Moment (Debye)
         X      -0.4346      Y      -1.0011      Z      -0.0000
       Tot       1.0914
    Quadrupole Moments (Debye-Ang)
        XX     -74.0730     XY      -3.3925     YY     -68.8223
        XZ      -0.0000     YZ      -0.0000     ZZ     -74.9215
    Octopole Moments (Debye-Ang^2)
       XXX     -84.2919    XXY      -7.4351    XYY     -23.0967
       YYY      32.8323    XXZ      -0.0000    XYZ      -0.0000
       YYZ      -0.0000    XZZ     -22.4039    YZZ       9.5359
       ZZZ       0.0000
    Hexadecapole Moments (Debye-Ang^3)
      XXXX    -777.7276   XXXY    -113.6961   XXYY    -257.5603
      XYYY    -107.0984   YYYY    -944.9405   XXXZ      -0.0000
      XXYZ       0.0000   XYYZ      -0.0000   YYYZ       0.0000
      XXZZ    -139.2630   XYZZ     -33.6982   YYZZ    -187.0000
      XZZZ      -0.0000   YZZZ      -0.0000   ZZZZ     -99.5794
 -----------------------------------------------------------------
 Calculating analytic gradient of the SCF energy
 Gradient of SCF Energy
            1           2           3           4           5           6
    1   0.0002957  -0.0111943  -0.0039297   0.0070845   0.0141846  -0.0064408
    2   0.0001137  -0.0193823   0.0141354   0.0243888  -0.0189200  -0.0003356
    3   0.0000000  -0.0000000  -0.0000000   0.0000000  -0.0000000  -0.0000000
 Max gradient component =       2.439E-02
 RMS gradient           =       1.044E-02
 Gradient time:  CPU 12.05 s  wall 3.12 s
 Geometry Optimization Parameters
   NAtoms,    NIC,     NZ,  NCons,   NDum,   NFix, NCnnct, MaxDiis
        6      32       0       0       0       0       0       0

 Cartesian Hessian Update
 Hessian Updated using BFGS Update


** GEOMETRY OPTIMIZATION IN DELOCALIZED INTERNAL COORDINATES **
   Searching for a Minimum

   Optimization Cycle:  14

                       Coordinates (Angstroms)
     ATOM                X               Y               Z
      1  F         3.2580826634   -0.0638612768    0.0000000000
      2  I         0.3328760781    1.5802820569    0.0000000000
      3  H         2.4392059584   -1.9093858634    0.0000000000
      4  I        -0.7631421702   -1.5901295916    0.0000000000
      5  C         2.1893257483   -0.8772057920    0.0000000000
      6  C         0.9402855171   -0.4011663672    0.0000000000
   Point Group: cs    Number of degrees of freedom:     9


   Energy is -14015.697145303

 Hessian Updated using BFGS Update

  9 Hessian modes will be used to form the next step
  Hessian Eigenvalues:
     0.042263    0.162249    0.223710    0.250272    0.259452    0.430066
     0.508375    0.515187    1.034577

 Minimum Search - Taking Simple RFO Step
 Searching for Lamda that Minimizes Along All modes
 Value Taken    Lamda =  -0.01264098
 Calculated Step too Large.  Step scaled by  0.642563
 Step Taken.  Stepsize is  0.300000

                             Maximum     Tolerance    Cnvgd?
         Gradient           0.019712      0.000300      NO
         Displacement       0.218869      0.001200      NO
         Energy change     -0.008653      0.000001      NO


 New Cartesian Coordinates Obtained by Inverse Iteration

 Displacement from previous Coordinates is:  0.243698
 ----------------------------------------------------------------
             Standard Nuclear Orientation (Angstroms)
    I     Atom           X                Y                Z
 ----------------------------------------------------------------
    1      F       3.2275456189    -0.0437666139     0.0000000000
    2      I       0.4036907106     1.6292881827     0.0000000000
    3      H       2.4240552675    -1.9244128126     0.0000000000
    4      I      -0.7475674365    -1.6670853906     0.0000000000
    5      C       2.1621630110    -0.8596450073     0.0000000000
    6      C       0.9267466235    -0.3958451925     0.0000000000
 ----------------------------------------------------------------
 Molecular Point Group                 Cs    NOp =  2
 Largest Abelian Subgroup              Cs    NOp =  2
 Nuclear Repulsion Energy =   903.2505296426 hartrees
 There are       64 alpha and       64 beta electrons
 Applying Cartesian multipole field
    Component          Value
    ---------          -----
     (2,0,0)        1.00000E-11
     (0,2,0)        2.00000E-11
     (0,0,2)       -3.00000E-11
 Nucleus-field energy     =     0.0000000273 hartrees
 Requested basis set is 6-311++G(d,p)
 There are 71 shells and 197 basis functions
 A cutoff of  1.0D-11 yielded   1973 shell pairs
 There are     15863 function pairs (     17969 Cartesian)
 Smallest overlap matrix eigenvalue = 8.61E-05
 Guess MOs from SCF MO coefficient file

 -----------------------------------------------------------------------
  General SCF calculation program by
  Eric Jon Sundstrom, Paul Horn, Yuezhi Mao, Dmitri Zuev, Alec White,
  David Stuck, Shaama M.S., Shane Yost, Joonho Lee, David Small,
  Daniel Levine, Susi Lehtola, Hugh Burton, Evgeny Epifanovsky
 -----------------------------------------------------------------------
 Exchange:     0.2000 Hartree-Fock + 0.0800 Slater + 0.7200 B88
 Correlation:  0.1900 VWN1RPA + 0.8100 LYP
 Using SG-1 standard quadrature grid
 using 4 threads for integral computing
 -------------------------------------------------------
 OpenMP Integral computing Module                
 Release: version 2.0, May 2017, Q-Chem Inc. Pleasanton 
 -------------------------------------------------------
 -------------------------------------------------------
 OpenMP BLAS3 based DFT computing Module                
 Release: version 1.0, May 2013, Q-Chem Inc. Pittsburgh 
 -------------------------------------------------------
 A restricted SCF calculation will be
 performed using DIIS
 SCF converges when DIIS error is below 1.0e-08
 ---------------------------------------
  Cycle       Energy         DIIS error
 ---------------------------------------
    1  -14015.7003979430      5.34e-04  
    2  -14015.7020978005      2.23e-04  
    3  -14015.7020018512      2.69e-04  
    4  -14015.7023356775      7.69e-05  
    5  -14015.7023642687      8.78e-06  
    6  -14015.7023646438      2.98e-06  
    7  -14015.7023646666      1.62e-06  
    8  -14015.7023646757      2.50e-07  
    9  -14015.7023646758      4.51e-08  
   10  -14015.7023646759      1.35e-08  
   11  -14015.7023646757      9.75e-09  Convergence criterion met
 ---------------------------------------
 SCF time:   CPU 34.56s  wall 9.00s 
 SCF   energy in the final basis set =   -14015.7023646757
 Total energy in the final basis set =   -14015.7023646757

 --------------------------------------------------------------
             Orbital Energies (a.u.) and Symmetries
 --------------------------------------------------------------

 Alpha MOs, Restricted
 -- Occupied --                  
*******-1165.89 -176.32 -176.32 -165.73 -165.72 -165.72 -165.72
  1 A'    2 A'    3 A'    4 A'    5 A'    1 A"    6 A'    7 A'                 
-165.72 -165.72  -35.82  -35.82  -31.31  -31.31  -31.30  -31.30
  2 A"    8 A'    9 A'   10 A'   11 A'   12 A'    3 A"   13 A'                 
-31.302 -31.302 -24.720 -22.962 -22.960 -22.960 -22.959 -22.958
  4 A"   14 A'   15 A'   16 A'   17 A'    5 A"   18 A'    6 A"                 
-22.958 -22.956 -22.956 -22.953 -22.953 -10.292 -10.271  -6.367
 19 A'   20 A'    7 A"   21 A'    8 A"   22 A'   23 A'   24 A'                 
 -6.365  -4.781  -4.778  -4.765  -4.765  -4.762  -4.762  -2.046
 25 A'   26 A'   27 A'   28 A'    9 A"   10 A"   29 A'   30 A'                 
 -2.044  -2.041  -2.041  -2.039  -2.038  -2.028  -2.028  -2.025
 31 A'   32 A'   11 A"   12 A"   33 A'   34 A'   13 A"   14 A"                 
 -2.025  -1.260  -0.832  -0.698  -0.668  -0.598  -0.552  -0.496
 35 A'   36 A'   37 A'   38 A'   39 A'   40 A'   41 A'   15 A"                 
 -0.476  -0.412  -0.384  -0.361  -0.303  -0.283  -0.268  -0.259
 42 A'   43 A'   44 A'   16 A"   45 A'   17 A"   46 A'   18 A"                 
 -- Virtual --                   
 -0.080  -0.047  -0.035   0.004   0.031   0.041   0.062   0.083
 47 A'   48 A'   19 A"   49 A'   50 A'   51 A'   20 A"   52 A'                 
  0.098   0.102   0.105   0.124   0.157   0.170   0.181   0.204
 53 A'   21 A"   54 A'   55 A'   56 A'   57 A'   58 A'   22 A"                 
  0.217   0.222   0.247   0.256   0.261   0.293   0.321   0.329
 59 A'   60 A'   23 A"   24 A"   61 A'   62 A'   63 A'   64 A'                 
  0.353   0.380   0.388   0.391   0.412   0.430   0.434   0.449
 65 A'   25 A"   26 A"   66 A'   27 A"   28 A"   67 A'   68 A'                 
  0.466   0.471   0.510   0.522   0.542   0.633   0.651   0.654
 69 A'   70 A'   71 A'   29 A"   72 A'   73 A'   30 A"   74 A'                 
  0.675   0.720   0.765   0.818   0.883   0.939   1.072   1.141
 75 A'   76 A'   77 A'   78 A'   79 A'   80 A'   31 A"   32 A"                 
  1.248   1.277   1.323   1.344   1.345   1.348   1.365   1.395
 33 A"   81 A'   82 A'   34 A"   83 A'   35 A"   84 A'   85 A'                 
  1.425   1.449   1.473   1.576   1.627   1.758   1.774   1.812
 86 A'   36 A"   87 A'   88 A'   89 A'   90 A'   37 A"   91 A'                 
  1.901   1.971   2.114   2.237   2.529   2.602   2.606   2.802
 92 A'   38 A"   93 A'   94 A'   95 A'   96 A'   39 A"   40 A"                 
  2.864   3.060   3.190   3.634   3.760   3.785   3.946   3.956
 97 A'   98 A'   99 A'  100 A'   41 A"  101 A'   42 A"   43 A"                 
  3.960   3.972   3.980   3.984   4.036   4.058   4.085   4.122
 44 A"  102 A'  103 A'   45 A"   46 A"  104 A'  105 A'  106 A'                 
  4.220   4.268   4.385   4.424   4.775   5.970   6.012   6.013
107 A'  108 A'  109 A'  110 A'  111 A'   47 A"  112 A'   48 A"                 
  6.022   6.052   6.129   6.259   6.338   6.636  23.410  24.169
113 A'  114 A'  115 A'   49 A"  116 A'  117 A'  118 A'  119 A'                 
 27.808  27.861  28.316  28.344  28.349  28.353  28.377  28.400
120 A'  121 A'   50 A"  122 A'   51 A"  123 A'  124 A'  125 A'                 
 28.521  28.526  28.533  28.534  28.537  28.563  28.577  28.603
 52 A"   53 A"  126 A'   54 A"  127 A'   55 A"  128 A'  129 A'                 
 28.675  28.713  66.729 127.864 127.889 127.891 127.894 127.915
130 A'  131 A'  132 A'   56 A"   57 A"  133 A'  134 A'  135 A'                 
127.954 151.613 151.6581901.7741901.821
136 A'  137 A'  138 A'  139 A'  140 A'                                         

 Beta MOs, Restricted
 -- Occupied --                  
*******-1165.89 -176.32 -176.32 -165.73 -165.72 -165.72 -165.72
  1 A'    2 A'    3 A'    4 A'    5 A'    1 A"    6 A'    7 A'                 
-165.72 -165.72  -35.82  -35.82  -31.31  -31.31  -31.30  -31.30
  2 A"    8 A'    9 A'   10 A'   11 A'   12 A'    3 A"   13 A'                 
-31.302 -31.302 -24.720 -22.962 -22.960 -22.960 -22.959 -22.958
  4 A"   14 A'   15 A'   16 A'   17 A'    5 A"   18 A'    6 A"                 
-22.958 -22.956 -22.956 -22.953 -22.953 -10.292 -10.271  -6.367
 19 A'   20 A'    7 A"   21 A'    8 A"   22 A'   23 A'   24 A'                 
 -6.365  -4.781  -4.778  -4.765  -4.765  -4.762  -4.762  -2.046
 25 A'   26 A'   27 A'   28 A'    9 A"   10 A"   29 A'   30 A'                 
 -2.044  -2.041  -2.041  -2.039  -2.038  -2.028  -2.028  -2.025
 31 A'   32 A'   11 A"   12 A"   33 A'   34 A'   13 A"   14 A"                 
 -2.025  -1.260  -0.832  -0.698  -0.668  -0.598  -0.552  -0.496
 35 A'   36 A'   37 A'   38 A'   39 A'   40 A'   41 A'   15 A"                 
 -0.476  -0.412  -0.384  -0.361  -0.303  -0.283  -0.268  -0.259
 42 A'   43 A'   44 A'   16 A"   45 A'   17 A"   46 A'   18 A"                 
 -- Virtual --                   
 -0.080  -0.047  -0.035   0.004   0.031   0.041   0.062   0.083
 47 A'   48 A'   19 A"   49 A'   50 A'   51 A'   20 A"   52 A'                 
  0.098   0.102   0.105   0.124   0.157   0.170   0.181   0.204
 53 A'   21 A"   54 A'   55 A'   56 A'   57 A'   58 A'   22 A"                 
  0.217   0.222   0.247   0.256   0.261   0.293   0.321   0.329
 59 A'   60 A'   23 A"   24 A"   61 A'   62 A'   63 A'   64 A'                 
  0.353   0.380   0.388   0.391   0.412   0.430   0.434   0.449
 65 A'   25 A"   26 A"   66 A'   27 A"   28 A"   67 A'   68 A'                 
  0.466   0.471   0.510   0.522   0.542   0.633   0.651   0.654
 69 A'   70 A'   71 A'   29 A"   72 A'   73 A'   30 A"   74 A'                 
  0.675   0.720   0.765   0.818   0.883   0.939   1.072   1.141
 75 A'   76 A'   77 A'   78 A'   79 A'   80 A'   31 A"   32 A"                 
  1.248   1.277   1.323   1.344   1.345   1.348   1.365   1.395
 33 A"   81 A'   82 A'   34 A"   83 A'   35 A"   84 A'   85 A'                 
  1.425   1.449   1.473   1.576   1.627   1.758   1.774   1.812
 86 A'   36 A"   87 A'   88 A'   89 A'   90 A'   37 A"   91 A'                 
  1.901   1.971   2.114   2.237   2.529   2.602   2.606   2.802
 92 A'   38 A"   93 A'   94 A'   95 A'   96 A'   39 A"   40 A"                 
  2.864   3.060   3.190   3.634   3.760   3.785   3.946   3.956
 97 A'   98 A'   99 A'  100 A'   41 A"  101 A'   42 A"   43 A"                 
  3.960   3.972   3.980   3.984   4.036   4.058   4.085   4.122
 44 A"  102 A'  103 A'   45 A"   46 A"  104 A'  105 A'  106 A'                 
  4.220   4.268   4.385   4.424   4.775   5.970   6.012   6.013
107 A'  108 A'  109 A'  110 A'  111 A'   47 A"  112 A'   48 A"                 
  6.022   6.052   6.129   6.259   6.338   6.636  23.410  24.169
113 A'  114 A'  115 A'   49 A"  116 A'  117 A'  118 A'  119 A'                 
 27.808  27.861  28.316  28.344  28.349  28.353  28.377  28.400
120 A'  121 A'   50 A"  122 A'   51 A"  123 A'  124 A'  125 A'                 
 28.521  28.526  28.533  28.534  28.537  28.563  28.577  28.603
 52 A"   53 A"  126 A'   54 A"  127 A'   55 A"  128 A'  129 A'                 
 28.675  28.713  66.729 127.864 127.889 127.891 127.894 127.915
130 A'  131 A'  132 A'   56 A"   57 A"  133 A'  134 A'  135 A'                 
127.954 151.613 151.6581901.7741901.821
136 A'  137 A'  138 A'  139 A'  140 A'                                         
 --------------------------------------------------------------

          Ground-State Mulliken Net Atomic Charges

     Atom                 Charge (a.u.)
  ----------------------------------------
      1 F                    -0.105235
      2 I                     0.151897
      3 H                     0.155515
      4 I                     0.135165
      5 C                    -0.227501
      6 C                    -0.109841
  ----------------------------------------
  Sum of atomic charges =    -0.000000

 -----------------------------------------------------------------
                    Cartesian Multipole Moments
 -----------------------------------------------------------------
    Charge (ESU x 10^10)
                -0.0000
    Dipole Moment (Debye)
         X      -0.3598      Y      -1.0257      Z       0.0000
       Tot       1.0870
    Quadrupole Moments (Debye-Ang)
        XX     -74.2735     XY      -2.9828     YY     -68.2312
        XZ       0.0000     YZ       0.0000     ZZ     -75.0033
    Octopole Moments (Debye-Ang^2)
       XXX     -89.7621    XXY      -6.8418    XYY     -25.1249
       YYY      34.4898    XXZ      -0.0000    XYZ       0.0000
       YYZ       0.0000    XZZ     -24.4697    YZZ      10.1525
       ZZZ       0.0000
    Hexadecapole Moments (Debye-Ang^3)
      XXXX    -772.6865   XXXY    -129.4138   XXYY    -267.7789
      XYYY    -116.4227   YYYY   -1001.3233   XXXZ      -0.0000
      XXYZ       0.0000   XYYZ       0.0000   YYYZ       0.0000
      XXZZ    -138.4731   XYZZ     -38.9550   YYZZ    -198.6365
      XZZZ      -0.0000   YZZZ      -0.0000   ZZZZ     -99.8257
 -----------------------------------------------------------------
 Calculating analytic gradient of the SCF energy
 Gradient of SCF Energy
            1           2           3           4           5           6
    1  -0.0013166  -0.0061543   0.0011447   0.0024899  -0.0084403   0.0122767
    2   0.0004388  -0.0097812  -0.0092695   0.0110908   0.0119309  -0.0044097
    3   0.0000000   0.0000000  -0.0000000  -0.0000000  -0.0000000   0.0000000
 Max gradient component =       1.228E-02
 RMS gradient           =       6.393E-03
 Gradient time:  CPU 11.89 s  wall 3.08 s
 Geometry Optimization Parameters
   NAtoms,    NIC,     NZ,  NCons,   NDum,   NFix, NCnnct, MaxDiis
        6      32       0       0       0       0       0       0

 Cartesian Hessian Update
 Hessian Updated using BFGS Update


** GEOMETRY OPTIMIZATION IN DELOCALIZED INTERNAL COORDINATES **
   Searching for a Minimum

   Optimization Cycle:  15

                       Coordinates (Angstroms)
     ATOM                X               Y               Z
      1  F         3.2275456189   -0.0437666139    0.0000000000
      2  I         0.4036907106    1.6292881827    0.0000000000
      3  H         2.4240552675   -1.9244128126    0.0000000000
      4  I        -0.7475674365   -1.6670853906    0.0000000000
      5  C         2.1621630110   -0.8596450073    0.0000000000
      6  C         0.9267466235   -0.3958451925    0.0000000000
   Point Group: cs    Number of degrees of freedom:     9


   Energy is -14015.702364676

 Hessian Updated using BFGS Update

  9 Hessian modes will be used to form the next step
  Hessian Eigenvalues:
     0.039307    0.162486    0.223707    0.250182    0.346695    0.434056
     0.508440    0.566529    1.035172

 Minimum Search - Taking Simple RFO Step
 Searching for Lamda that Minimizes Along All modes
 Value Taken    Lamda =  -0.00363208
 Step Taken.  Stepsize is  0.275815

                             Maximum     Tolerance    Cnvgd?
         Gradient           0.012219      0.000300      NO
         Displacement       0.232911      0.001200      NO
         Energy change     -0.005219      0.000001      NO


 New Cartesian Coordinates Obtained by Inverse Iteration

 Displacement from previous Coordinates is:  0.216405
 ----------------------------------------------------------------
             Standard Nuclear Orientation (Angstroms)
    I     Atom           X                Y                Z
 ----------------------------------------------------------------
    1      F       3.2103453392    -0.0396415140     0.0000000000
    2      I       0.4689740044     1.6711562542     0.0000000000
    3      H       2.4135997044    -1.9045994881     0.0000000000
    4      I      -0.7419835552    -1.7395638373     0.0000000000
    5      C       2.1452614930    -0.8561564171     0.0000000000
    6      C       0.9004368093    -0.3926618318     0.0000000000
 ----------------------------------------------------------------
 Molecular Point Group                 Cs    NOp =  2
 Largest Abelian Subgroup              Cs    NOp =  2
 Nuclear Repulsion Energy =   888.1379007163 hartrees
 There are       64 alpha and       64 beta electrons
 Applying Cartesian multipole field
    Component          Value
    ---------          -----
     (2,0,0)        1.00000E-11
     (0,2,0)        2.00000E-11
     (0,0,2)       -3.00000E-11
 Nucleus-field energy     =     0.0000000288 hartrees
 Requested basis set is 6-311++G(d,p)
 There are 71 shells and 197 basis functions
 A cutoff of  1.0D-11 yielded   1966 shell pairs
 There are     15820 function pairs (     17918 Cartesian)
 Smallest overlap matrix eigenvalue = 9.80E-05
 Guess MOs from SCF MO coefficient file

 -----------------------------------------------------------------------
  General SCF calculation program by
  Eric Jon Sundstrom, Paul Horn, Yuezhi Mao, Dmitri Zuev, Alec White,
  David Stuck, Shaama M.S., Shane Yost, Joonho Lee, David Small,
  Daniel Levine, Susi Lehtola, Hugh Burton, Evgeny Epifanovsky
 -----------------------------------------------------------------------
 Exchange:     0.2000 Hartree-Fock + 0.0800 Slater + 0.7200 B88
 Correlation:  0.1900 VWN1RPA + 0.8100 LYP
 Using SG-1 standard quadrature grid
 using 4 threads for integral computing
 -------------------------------------------------------
 OpenMP Integral computing Module                
 Release: version 2.0, May 2017, Q-Chem Inc. Pleasanton 
 -------------------------------------------------------
 -------------------------------------------------------
 OpenMP BLAS3 based DFT computing Module                
 Release: version 1.0, May 2013, Q-Chem Inc. Pittsburgh 
 -------------------------------------------------------
 A restricted SCF calculation will be
 performed using DIIS
 SCF converges when DIIS error is below 1.0e-08
 ---------------------------------------
  Cycle       Energy         DIIS error
 ---------------------------------------
    1  -14015.7030174483      4.43e-04  
    2  -14015.7040400644      2.84e-04  
    3  -14015.7039499133      3.22e-04  
    4  -14015.7044523500      4.50e-05  
    5  -14015.7044626149      1.14e-05  
    6  -14015.7044629857      6.22e-06  
    7  -14015.7044631277      5.70e-07  
    8  -14015.7044631291      1.38e-07  
    9  -14015.7044631294      5.73e-08  
   10  -14015.7044631296      2.14e-08  
   11  -14015.7044631296      6.06e-09  Convergence criterion met
 ---------------------------------------
 SCF time:   CPU 34.32s  wall 10.00s 
 SCF   energy in the final basis set =   -14015.7044631296
 Total energy in the final basis set =   -14015.7044631296

 --------------------------------------------------------------
             Orbital Energies (a.u.) and Symmetries
 --------------------------------------------------------------

 Alpha MOs, Restricted
 -- Occupied --                  
*******-1165.89 -176.32 -176.32 -165.73 -165.72 -165.72 -165.72
  1 A'    2 A'    3 A'    4 A'    5 A'    6 A'    1 A"    7 A'                 
-165.72 -165.72  -35.82  -35.82  -31.31  -31.31  -31.31  -31.31
  2 A"    8 A'    9 A'   10 A'   11 A'   12 A'   13 A'    3 A"                 
-31.303 -31.302 -24.720 -22.963 -22.961 -22.961 -22.959 -22.958
  4 A"   14 A'   15 A'   16 A'   17 A'    5 A"   18 A'    6 A"                 
-22.958 -22.957 -22.957 -22.953 -22.953 -10.292 -10.273  -6.368
 19 A'   20 A'    7 A"   21 A'    8 A"   22 A'   23 A'   24 A'                 
 -6.365  -4.781  -4.778  -4.766  -4.765  -4.762  -4.762  -2.047
 25 A'   26 A'   27 A'   28 A'    9 A"   10 A"   29 A'   30 A'                 
 -2.044  -2.042  -2.042  -2.039  -2.039  -2.028  -2.028  -2.025
 31 A'   32 A'   11 A"   12 A"   33 A'   13 A"   34 A'   35 A'                 
 -2.025  -1.260  -0.828  -0.693  -0.670  -0.598  -0.553  -0.496
 14 A"   36 A'   37 A'   38 A'   39 A'   40 A'   41 A'   15 A"                 
 -0.474  -0.410  -0.385  -0.358  -0.299  -0.284  -0.272  -0.258
 42 A'   43 A'   44 A'   16 A"   45 A'   17 A"   46 A'   18 A"                 
 -- Virtual --                   
 -0.086  -0.047  -0.036   0.004   0.032   0.041   0.062   0.082
 47 A'   48 A'   19 A"   49 A'   50 A'   51 A'   20 A"   52 A'                 
  0.095   0.101   0.106   0.125   0.156   0.172   0.178   0.205
 53 A'   21 A"   54 A'   55 A'   56 A'   57 A'   58 A'   22 A"                 
  0.214   0.222   0.246   0.256   0.260   0.292   0.321   0.328
 59 A'   60 A'   23 A"   24 A"   61 A'   62 A'   63 A'   64 A'                 
  0.352   0.384   0.389   0.392   0.405   0.431   0.435   0.451
 65 A'   25 A"   26 A"   66 A'   27 A"   28 A"   67 A'   68 A'                 
  0.457   0.471   0.505   0.523   0.547   0.621   0.648   0.651
 69 A'   70 A'   71 A'   29 A"   72 A'   73 A'   74 A'   30 A"                 
  0.674   0.722   0.766   0.818   0.874   0.941   1.068   1.139
 75 A'   76 A'   77 A'   78 A'   79 A'   80 A'   31 A"   32 A"                 
  1.245   1.279   1.315   1.344   1.344   1.346   1.371   1.394
 33 A"   81 A'   82 A'   34 A"   83 A'   35 A"   84 A'   85 A'                 
  1.423   1.451   1.480   1.569   1.623   1.761   1.774   1.809
 86 A'   36 A"   87 A'   88 A'   89 A'   90 A'   37 A"   91 A'                 
  1.901   1.975   2.101   2.238   2.541   2.601   2.607   2.799
 92 A'   38 A"   93 A'   94 A'   95 A'   96 A'   39 A"   40 A"                 
  2.867   3.048   3.193   3.648   3.760   3.784   3.949   3.954
 97 A'   98 A'   99 A'  100 A'   41 A"  101 A'   42 A"   43 A"                 
  3.959   3.976   3.980   3.984   4.036   4.041   4.082   4.127
 44 A"  102 A'   45 A"  103 A'   46 A"  104 A'  105 A'  106 A'                 
  4.229   4.266   4.362   4.423   4.776   5.968   6.011   6.013
107 A'  108 A'  109 A'  110 A'  111 A'   47 A"  112 A'   48 A"                 
  6.031   6.046   6.109   6.259   6.339   6.636  23.423  24.137
113 A'  114 A'  115 A'   49 A"  116 A'  117 A'  118 A'  119 A'                 
 27.798  27.862  28.314  28.346  28.349  28.351  28.373  28.389
120 A'  121 A'   50 A"  122 A'   51 A"  123 A'  124 A'  125 A'                 
 28.522  28.525  28.531  28.533  28.538  28.562  28.565  28.603
 52 A"   53 A"   54 A"  126 A'  127 A'   55 A"  128 A'  129 A'                 
 28.680  28.707  66.729 127.862 127.886 127.889 127.902 127.912
130 A'  131 A'  132 A'   56 A"  133 A'   57 A"  134 A'  135 A'                 
127.943 151.603 151.6581901.7641901.821
136 A'  137 A'  138 A'  139 A'  140 A'                                         

 Beta MOs, Restricted
 -- Occupied --                  
*******-1165.89 -176.32 -176.32 -165.73 -165.72 -165.72 -165.72
  1 A'    2 A'    3 A'    4 A'    5 A'    6 A'    1 A"    7 A'                 
-165.72 -165.72  -35.82  -35.82  -31.31  -31.31  -31.31  -31.31
  2 A"    8 A'    9 A'   10 A'   11 A'   12 A'   13 A'    3 A"                 
-31.303 -31.302 -24.720 -22.963 -22.961 -22.961 -22.959 -22.958
  4 A"   14 A'   15 A'   16 A'   17 A'    5 A"   18 A'    6 A"                 
-22.958 -22.957 -22.957 -22.953 -22.953 -10.292 -10.273  -6.368
 19 A'   20 A'    7 A"   21 A'    8 A"   22 A'   23 A'   24 A'                 
 -6.365  -4.781  -4.778  -4.766  -4.765  -4.762  -4.762  -2.047
 25 A'   26 A'   27 A'   28 A'    9 A"   10 A"   29 A'   30 A'                 
 -2.044  -2.042  -2.042  -2.039  -2.039  -2.028  -2.028  -2.025
 31 A'   32 A'   11 A"   12 A"   33 A'   13 A"   34 A'   35 A'                 
 -2.025  -1.260  -0.828  -0.693  -0.670  -0.598  -0.553  -0.496
 14 A"   36 A'   37 A'   38 A'   39 A'   40 A'   41 A'   15 A"                 
 -0.474  -0.410  -0.385  -0.358  -0.299  -0.284  -0.272  -0.258
 42 A'   43 A'   44 A'   16 A"   45 A'   17 A"   46 A'   18 A"                 
 -- Virtual --                   
 -0.086  -0.047  -0.036   0.004   0.032   0.041   0.062   0.082
 47 A'   48 A'   19 A"   49 A'   50 A'   51 A'   20 A"   52 A'                 
  0.095   0.101   0.106   0.125   0.156   0.172   0.178   0.205
 53 A'   21 A"   54 A'   55 A'   56 A'   57 A'   58 A'   22 A"                 
  0.214   0.222   0.246   0.256   0.260   0.292   0.321   0.328
 59 A'   60 A'   23 A"   24 A"   61 A'   62 A'   63 A'   64 A'                 
  0.352   0.384   0.389   0.392   0.405   0.431   0.435   0.451
 65 A'   25 A"   26 A"   66 A'   27 A"   28 A"   67 A'   68 A'                 
  0.457   0.471   0.505   0.523   0.547   0.621   0.648   0.651
 69 A'   70 A'   71 A'   29 A"   72 A'   73 A'   74 A'   30 A"                 
  0.674   0.722   0.766   0.818   0.874   0.941   1.068   1.139
 75 A'   76 A'   77 A'   78 A'   79 A'   80 A'   31 A"   32 A"                 
  1.245   1.279   1.315   1.344   1.344   1.346   1.371   1.394
 33 A"   81 A'   82 A'   34 A"   83 A'   35 A"   84 A'   85 A'                 
  1.423   1.451   1.480   1.569   1.623   1.761   1.774   1.809
 86 A'   36 A"   87 A'   88 A'   89 A'   90 A'   37 A"   91 A'                 
  1.901   1.975   2.101   2.238   2.541   2.601   2.607   2.799
 92 A'   38 A"   93 A'   94 A'   95 A'   96 A'   39 A"   40 A"                 
  2.867   3.048   3.193   3.648   3.760   3.784   3.949   3.954
 97 A'   98 A'   99 A'  100 A'   41 A"  101 A'   42 A"   43 A"                 
  3.959   3.976   3.980   3.984   4.036   4.041   4.082   4.127
 44 A"  102 A'   45 A"  103 A'   46 A"  104 A'  105 A'  106 A'                 
  4.229   4.266   4.362   4.423   4.776   5.968   6.011   6.013
107 A'  108 A'  109 A'  110 A'  111 A'   47 A"  112 A'   48 A"                 
  6.031   6.046   6.109   6.259   6.339   6.636  23.423  24.137
113 A'  114 A'  115 A'   49 A"  116 A'  117 A'  118 A'  119 A'                 
 27.798  27.862  28.314  28.346  28.349  28.351  28.373  28.389
120 A'  121 A'   50 A"  122 A'   51 A"  123 A'  124 A'  125 A'                 
 28.522  28.525  28.531  28.533  28.538  28.562  28.565  28.603
 52 A"   53 A"   54 A"  126 A'  127 A'   55 A"  128 A'  129 A'                 
 28.680  28.707  66.729 127.862 127.886 127.889 127.902 127.912
130 A'  131 A'  132 A'   56 A"  133 A'   57 A"  134 A'  135 A'                 
127.943 151.603 151.6581901.7641901.821
136 A'  137 A'  138 A'  139 A'  140 A'                                         
 --------------------------------------------------------------

          Ground-State Mulliken Net Atomic Charges

     Atom                 Charge (a.u.)
  ----------------------------------------
      1 F                    -0.102435
      2 I                     0.146774
      3 H                     0.153856
      4 I                     0.130205
      5 C                    -0.225144
      6 C                    -0.103257
  ----------------------------------------
  Sum of atomic charges =     0.000000

 -----------------------------------------------------------------
                    Cartesian Multipole Moments
 -----------------------------------------------------------------
    Charge (ESU x 10^10)
                 0.0000
    Dipole Moment (Debye)
         X      -0.3046      Y      -1.0388      Z       0.0000
       Tot       1.0826
    Quadrupole Moments (Debye-Ang)
        XX     -74.4219     XY      -2.5788     YY     -67.7228
        XZ       0.0000     YZ      -0.0000     ZZ     -75.0811
    Octopole Moments (Debye-Ang^2)
       XXX     -94.1252    XXY      -5.9180    XYY     -26.6116
       YYY      36.6411    XXZ       0.0000    XYZ      -0.0000
       YYZ      -0.0000    XZZ     -26.1770    YZZ      10.9538
       ZZZ       0.0000
    Hexadecapole Moments (Debye-Ang^3)
      XXXX    -773.6724   XXXY    -144.9026   XXYY    -278.2053
      XYYY    -124.7867   YYYY   -1054.6124   XXXZ       0.0000
      XXYZ      -0.0000   XYYZ       0.0000   YYYZ      -0.0000
      XXZZ    -138.7108   XYZZ     -44.1172   YYZZ    -209.5363
      XZZZ       0.0000   YZZZ      -0.0000   ZZZZ    -100.0647
 -----------------------------------------------------------------
 Calculating analytic gradient of the SCF energy
 Gradient of SCF Energy
            1           2           3           4           5           6
    1  -0.0008874  -0.0012496  -0.0002681  -0.0013250   0.0013254   0.0024047
    2   0.0000905  -0.0030469   0.0001350   0.0002872   0.0011538   0.0013803
    3   0.0000000   0.0000000   0.0000000   0.0000000  -0.0000000  -0.0000000
 Max gradient component =       3.047E-03
 RMS gradient           =       1.163E-03
 Gradient time:  CPU 11.89 s  wall 3.08 s
 Geometry Optimization Parameters
   NAtoms,    NIC,     NZ,  NCons,   NDum,   NFix, NCnnct, MaxDiis
        6      32       0       0       0       0       0       0

 Cartesian Hessian Update
 Hessian Updated using BFGS Update


** GEOMETRY OPTIMIZATION IN DELOCALIZED INTERNAL COORDINATES **
   Searching for a Minimum

   Optimization Cycle:  16

                       Coordinates (Angstroms)
     ATOM                X               Y               Z
      1  F         3.2103453392   -0.0396415140    0.0000000000
      2  I         0.4689740044    1.6711562542    0.0000000000
      3  H         2.4135997044   -1.9045994881    0.0000000000
      4  I        -0.7419835552   -1.7395638373    0.0000000000
      5  C         2.1452614930   -0.8561564171    0.0000000000
      6  C         0.9004368093   -0.3926618318    0.0000000000
   Point Group: cs    Number of degrees of freedom:     9


   Energy is -14015.704463130

 Hessian Updated using BFGS Update

  9 Hessian modes will be used to form the next step
  Hessian Eigenvalues:
     0.035709    0.162108    0.223716    0.250656    0.348474    0.435524
     0.506249    0.568108    1.037399

 Minimum Search - Taking Simple RFO Step
 Searching for Lamda that Minimizes Along All modes
 Value Taken    Lamda =  -0.00013223
 Step Taken.  Stepsize is  0.057177

                             Maximum     Tolerance    Cnvgd?
         Gradient           0.002404      0.000300      NO
         Displacement       0.044728      0.001200      NO
         Energy change     -0.002098      0.000001      NO


 New Cartesian Coordinates Obtained by Inverse Iteration

 Displacement from previous Coordinates is:  0.046383
 ----------------------------------------------------------------
             Standard Nuclear Orientation (Angstroms)
    I     Atom           X                Y                Z
 ----------------------------------------------------------------
    1      F       3.2065614724    -0.0396162859     0.0000000000
    2      I       0.4814688457     1.6812865491     0.0000000000
    3      H       2.4110536917    -1.9027683086     0.0000000000
    4      I      -0.7369697755    -1.7546049914     0.0000000000
    5      C       2.1395890974    -0.8553413519     0.0000000000
    6      C       0.8949304633    -0.3904224455     0.0000000000
 ----------------------------------------------------------------
 Molecular Point Group                 Cs    NOp =  2
 Largest Abelian Subgroup              Cs    NOp =  2
 Nuclear Repulsion Energy =   885.2918085595 hartrees
 There are       64 alpha and       64 beta electrons
 Applying Cartesian multipole field
    Component          Value
    ---------          -----
     (2,0,0)        1.00000E-11
     (0,2,0)        2.00000E-11
     (0,0,2)       -3.00000E-11
 Nucleus-field energy     =     0.0000000291 hartrees
 Requested basis set is 6-311++G(d,p)
 There are 71 shells and 197 basis functions
 A cutoff of  1.0D-11 yielded   1966 shell pairs
 There are     15800 function pairs (     17888 Cartesian)
 Smallest overlap matrix eigenvalue = 1.00E-04
 Guess MOs from SCF MO coefficient file

 -----------------------------------------------------------------------
  General SCF calculation program by
  Eric Jon Sundstrom, Paul Horn, Yuezhi Mao, Dmitri Zuev, Alec White,
  David Stuck, Shaama M.S., Shane Yost, Joonho Lee, David Small,
  Daniel Levine, Susi Lehtola, Hugh Burton, Evgeny Epifanovsky
 -----------------------------------------------------------------------
 Exchange:     0.2000 Hartree-Fock + 0.0800 Slater + 0.7200 B88
 Correlation:  0.1900 VWN1RPA + 0.8100 LYP
 Using SG-1 standard quadrature grid
 using 4 threads for integral computing
 -------------------------------------------------------
 OpenMP Integral computing Module                
 Release: version 2.0, May 2017, Q-Chem Inc. Pleasanton 
 -------------------------------------------------------
 -------------------------------------------------------
 OpenMP BLAS3 based DFT computing Module                
 Release: version 1.0, May 2013, Q-Chem Inc. Pittsburgh 
 -------------------------------------------------------
 A restricted SCF calculation will be
 performed using DIIS
 SCF converges when DIIS error is below 1.0e-08
 ---------------------------------------
  Cycle       Energy         DIIS error
 ---------------------------------------
    1  -14015.7044723690      8.92e-05  
    2  -14015.7045237417      4.67e-05  
    3  -14015.7045183767      5.85e-05  
    4  -14015.7045349954      1.13e-05  
    5  -14015.7045356182      2.51e-06  
    6  -14015.7045356348      1.32e-06  
    7  -14015.7045356411      1.12e-07  
    8  -14015.7045356412      3.77e-08  
    9  -14015.7045356411      1.35e-08  
   10  -14015.7045356413      5.64e-09  Convergence criterion met
 ---------------------------------------
 SCF time:   CPU 31.19s  wall 8.00s 
 SCF   energy in the final basis set =   -14015.7045356413
 Total energy in the final basis set =   -14015.7045356413

 --------------------------------------------------------------
             Orbital Energies (a.u.) and Symmetries
 --------------------------------------------------------------

 Alpha MOs, Restricted
 -- Occupied --                  
*******-1165.89 -176.32 -176.32 -165.73 -165.72 -165.72 -165.72
  1 A'    2 A'    3 A'    4 A'    5 A'    6 A'    1 A"    7 A'                 
-165.72 -165.72  -35.82  -35.82  -31.31  -31.31  -31.31  -31.31
  2 A"    8 A'    9 A'   10 A'   11 A'   12 A'   13 A'    3 A"                 
-31.303 -31.303 -24.719 -22.963 -22.962 -22.961 -22.960 -22.958
  4 A"   14 A'   15 A'   16 A'   17 A'    5 A"   18 A'    6 A"                 
-22.958 -22.957 -22.957 -22.954 -22.954 -10.291 -10.274  -6.368
 19 A'   20 A'    7 A"   21 A'    8 A"   22 A'   23 A'   24 A'                 
 -6.365  -4.782  -4.778  -4.766  -4.765  -4.762  -4.762  -2.047
 25 A'   26 A'   27 A'   28 A'    9 A"   10 A"   29 A'   30 A'                 
 -2.044  -2.042  -2.042  -2.039  -2.039  -2.028  -2.028  -2.025
 31 A'   32 A'   11 A"   12 A"   33 A'   13 A"   34 A'   35 A'                 
 -2.025  -1.259  -0.828  -0.692  -0.670  -0.597  -0.553  -0.495
 14 A"   36 A'   37 A'   38 A'   39 A'   40 A'   41 A'   15 A"                 
 -0.474  -0.410  -0.385  -0.357  -0.299  -0.284  -0.273  -0.258
 42 A'   43 A'   44 A'   16 A"   45 A'   17 A"   46 A'   18 A"                 
 -- Virtual --                   
 -0.087  -0.048  -0.036   0.004   0.032   0.041   0.062   0.082
 47 A'   48 A'   19 A"   49 A'   50 A'   51 A'   20 A"   52 A'                 
  0.095   0.101   0.107   0.125   0.156   0.172   0.177   0.205
 53 A'   21 A"   54 A'   55 A'   56 A'   57 A'   58 A'   22 A"                 
  0.214   0.222   0.245   0.255   0.259   0.292   0.320   0.328
 59 A'   60 A'   23 A"   24 A"   61 A'   62 A'   63 A'   64 A'                 
  0.352   0.384   0.389   0.392   0.404   0.431   0.435   0.450
 65 A'   25 A"   26 A"   66 A'   27 A"   28 A"   67 A'   68 A'                 
  0.457   0.471   0.505   0.524   0.547   0.619   0.647   0.650
 69 A'   70 A'   71 A'   29 A"   72 A'   73 A'   74 A'   30 A"                 
  0.674   0.723   0.766   0.817   0.872   0.941   1.067   1.138
 75 A'   76 A'   77 A'   78 A'   79 A'   80 A'   31 A"   32 A"                 
  1.244   1.279   1.313   1.343   1.345   1.346   1.372   1.392
 33 A"   81 A'   82 A'   34 A"   83 A'   35 A"   84 A'   85 A'                 
  1.424   1.452   1.481   1.567   1.623   1.761   1.773   1.810
 86 A'   36 A"   87 A'   88 A'   89 A'   90 A'   37 A"   91 A'                 
  1.901   1.976   2.098   2.237   2.542   2.601   2.607   2.798
 92 A'   38 A"   93 A'   94 A'   95 A'   96 A'   39 A"   40 A"                 
  2.868   3.047   3.192   3.648   3.761   3.784   3.949   3.954
 97 A'   98 A'   99 A'  100 A'   41 A"  101 A'   42 A"   43 A"                 
  3.958   3.977   3.979   3.985   4.035   4.038   4.081   4.127
 44 A"  102 A'   45 A"  103 A'   46 A"  104 A'  105 A'  106 A'                 
  4.230   4.266   4.359   4.422   4.776   5.967   6.009   6.012
107 A'  108 A'  109 A'  110 A'  111 A'   47 A"  112 A'   48 A"                 
  6.034   6.045   6.106   6.260   6.340   6.635  23.423  24.136
113 A'  114 A'  115 A'   49 A"  116 A'  117 A'  118 A'  119 A'                 
 27.797  27.862  28.314  28.345  28.349  28.352  28.372  28.387
120 A'  121 A'   50 A"  122 A'   51 A"  123 A'  124 A'  125 A'                 
 28.522  28.525  28.531  28.533  28.539  28.561  28.563  28.603
 52 A"   53 A"   54 A"  126 A'  127 A'   55 A"  128 A'  129 A'                 
 28.680  28.706  66.729 127.861 127.884 127.888 127.904 127.911
130 A'  131 A'  132 A'   56 A"  133 A'   57 A"  134 A'  135 A'                 
127.941 151.602 151.6581901.7621901.821
136 A'  137 A'  138 A'  139 A'  140 A'                                         

 Beta MOs, Restricted
 -- Occupied --                  
*******-1165.89 -176.32 -176.32 -165.73 -165.72 -165.72 -165.72
  1 A'    2 A'    3 A'    4 A'    5 A'    6 A'    1 A"    7 A'                 
-165.72 -165.72  -35.82  -35.82  -31.31  -31.31  -31.31  -31.31
  2 A"    8 A'    9 A'   10 A'   11 A'   12 A'   13 A'    3 A"                 
-31.303 -31.303 -24.719 -22.963 -22.962 -22.961 -22.960 -22.958
  4 A"   14 A'   15 A'   16 A'   17 A'    5 A"   18 A'    6 A"                 
-22.958 -22.957 -22.957 -22.954 -22.954 -10.291 -10.274  -6.368
 19 A'   20 A'    7 A"   21 A'    8 A"   22 A'   23 A'   24 A'                 
 -6.365  -4.782  -4.778  -4.766  -4.765  -4.762  -4.762  -2.047
 25 A'   26 A'   27 A'   28 A'    9 A"   10 A"   29 A'   30 A'                 
 -2.044  -2.042  -2.042  -2.039  -2.039  -2.028  -2.028  -2.025
 31 A'   32 A'   11 A"   12 A"   33 A'   13 A"   34 A'   35 A'                 
 -2.025  -1.259  -0.828  -0.692  -0.670  -0.597  -0.553  -0.495
 14 A"   36 A'   37 A'   38 A'   39 A'   40 A'   41 A'   15 A"                 
 -0.474  -0.410  -0.385  -0.357  -0.299  -0.284  -0.273  -0.258
 42 A'   43 A'   44 A'   16 A"   45 A'   17 A"   46 A'   18 A"                 
 -- Virtual --                   
 -0.087  -0.048  -0.036   0.004   0.032   0.041   0.062   0.082
 47 A'   48 A'   19 A"   49 A'   50 A'   51 A'   20 A"   52 A'                 
  0.095   0.101   0.107   0.125   0.156   0.172   0.177   0.205
 53 A'   21 A"   54 A'   55 A'   56 A'   57 A'   58 A'   22 A"                 
  0.214   0.222   0.245   0.255   0.259   0.292   0.320   0.328
 59 A'   60 A'   23 A"   24 A"   61 A'   62 A'   63 A'   64 A'                 
  0.352   0.384   0.389   0.392   0.404   0.431   0.435   0.450
 65 A'   25 A"   26 A"   66 A'   27 A"   28 A"   67 A'   68 A'                 
  0.457   0.471   0.505   0.524   0.547   0.619   0.647   0.650
 69 A'   70 A'   71 A'   29 A"   72 A'   73 A'   74 A'   30 A"                 
  0.674   0.723   0.766   0.817   0.872   0.941   1.067   1.138
 75 A'   76 A'   77 A'   78 A'   79 A'   80 A'   31 A"   32 A"                 
  1.244   1.279   1.313   1.343   1.345   1.346   1.372   1.392
 33 A"   81 A'   82 A'   34 A"   83 A'   35 A"   84 A'   85 A'                 
  1.424   1.452   1.481   1.567   1.623   1.761   1.773   1.810
 86 A'   36 A"   87 A'   88 A'   89 A'   90 A'   37 A"   91 A'                 
  1.901   1.976   2.098   2.237   2.542   2.601   2.607   2.798
 92 A'   38 A"   93 A'   94 A'   95 A'   96 A'   39 A"   40 A"                 
  2.868   3.047   3.192   3.648   3.761   3.784   3.949   3.954
 97 A'   98 A'   99 A'  100 A'   41 A"  101 A'   42 A"   43 A"                 
  3.958   3.977   3.979   3.985   4.035   4.038   4.081   4.127
 44 A"  102 A'   45 A"  103 A'   46 A"  104 A'  105 A'  106 A'                 
  4.230   4.266   4.359   4.422   4.776   5.967   6.009   6.012
107 A'  108 A'  109 A'  110 A'  111 A'   47 A"  112 A'   48 A"                 
  6.034   6.045   6.106   6.260   6.340   6.635  23.423  24.136
113 A'  114 A'  115 A'   49 A"  116 A'  117 A'  118 A'  119 A'                 
 27.797  27.862  28.314  28.345  28.349  28.352  28.372  28.387
120 A'  121 A'   50 A"  122 A'   51 A"  123 A'  124 A'  125 A'                 
 28.522  28.525  28.531  28.533  28.539  28.561  28.563  28.603
 52 A"   53 A"   54 A"  126 A'  127 A'   55 A"  128 A'  129 A'                 
 28.680  28.706  66.729 127.861 127.884 127.888 127.904 127.911
130 A'  131 A'  132 A'   56 A"  133 A'   57 A"  134 A'  135 A'                 
127.941 151.602 151.6581901.7621901.821
136 A'  137 A'  138 A'  139 A'  140 A'                                         
 --------------------------------------------------------------

          Ground-State Mulliken Net Atomic Charges

     Atom                 Charge (a.u.)
  ----------------------------------------
      1 F                    -0.102655
      2 I                     0.145790
      3 H                     0.153756
      4 I                     0.128955
      5 C                    -0.225596
      6 C                    -0.100249
  ----------------------------------------
  Sum of atomic charges =     0.000000

 -----------------------------------------------------------------
                    Cartesian Multipole Moments
 -----------------------------------------------------------------
    Charge (ESU x 10^10)
                 0.0000
    Dipole Moment (Debye)
         X      -0.3003      Y      -1.0386      Z      -0.0000
       Tot       1.0812
    Quadrupole Moments (Debye-Ang)
        XX     -74.4996     XY      -2.5055     YY     -67.5994
        XZ      -0.0000     YZ       0.0000     ZZ     -75.0930
    Octopole Moments (Debye-Ang^2)
       XXX     -95.3498    XXY      -5.7135    XYY     -26.9647
       YYY      36.9148    XXZ      -0.0000    XYZ       0.0000
       YYZ      -0.0000    XZZ     -26.6032    YZZ      11.0778
       ZZZ      -0.0000
    Hexadecapole Moments (Debye-Ang^3)
      XXXX    -773.3064   XXXY    -147.5803   XXYY    -280.3700
      XYYY    -125.9394   YYYY   -1066.4164   XXXZ      -0.0000
      XXYZ       0.0000   XYYZ      -0.0000   YYYZ       0.0000
      XXZZ    -138.5683   XYZZ     -44.9824   YYZZ    -211.9862
      XZZZ      -0.0000   YZZZ       0.0000   ZZZZ    -100.0932
 -----------------------------------------------------------------
 Calculating analytic gradient of the SCF energy
 Gradient of SCF Energy
            1           2           3           4           5           6
    1  -0.0003928  -0.0002477   0.0001011  -0.0016188   0.0005604   0.0015977
    2   0.0002694  -0.0014370   0.0003597  -0.0016029   0.0004503   0.0019605
    3  -0.0000000  -0.0000000   0.0000000   0.0000000  -0.0000000   0.0000000
 Max gradient component =       1.961E-03
 RMS gradient           =       9.005E-04
 Gradient time:  CPU 11.89 s  wall 3.08 s
 Geometry Optimization Parameters
   NAtoms,    NIC,     NZ,  NCons,   NDum,   NFix, NCnnct, MaxDiis
        6      32       0       0       0       0       0       0

 Cartesian Hessian Update
 Hessian Updated using BFGS Update


** GEOMETRY OPTIMIZATION IN DELOCALIZED INTERNAL COORDINATES **
   Searching for a Minimum

   Optimization Cycle:  17

                       Coordinates (Angstroms)
     ATOM                X               Y               Z
      1  F         3.2065614724   -0.0396162859    0.0000000000
      2  I         0.4814688457    1.6812865491    0.0000000000
      3  H         2.4110536917   -1.9027683086    0.0000000000
      4  I        -0.7369697755   -1.7546049914    0.0000000000
      5  C         2.1395890974   -0.8553413519    0.0000000000
      6  C         0.8949304633   -0.3904224455    0.0000000000
   Point Group: cs    Number of degrees of freedom:     9


   Energy is -14015.704535641

 Hessian Updated using BFGS Update

  9 Hessian modes will be used to form the next step
  Hessian Eigenvalues:
     0.035459    0.160705    0.223745    0.247344    0.348617    0.430218
     0.494559    0.568370    0.996419

 Minimum Search - Taking Simple RFO Step
 Searching for Lamda that Minimizes Along All modes
 Value Taken    Lamda =  -0.00001163
 Step Taken.  Stepsize is  0.007493

                             Maximum     Tolerance    Cnvgd?
         Gradient           0.001495      0.000300      NO
         Displacement       0.005067      0.001200      NO
         Energy change     -0.000073      0.000001      NO


 New Cartesian Coordinates Obtained by Inverse Iteration

 Displacement from previous Coordinates is:  0.009887
 ----------------------------------------------------------------
             Standard Nuclear Orientation (Angstroms)
    I     Atom           X                Y                Z
 ----------------------------------------------------------------
    1      F       3.2070076561    -0.0411081143     0.0000000000
    2      I       0.4810807716     1.6835965938     0.0000000000
    3      H       2.4096685077    -1.9031783546     0.0000000000
    4      I      -0.7336700301    -1.7562370114     0.0000000000
    5      C       2.1384010119    -0.8554535273     0.0000000000
    6      C       0.8941458780    -0.3890864204     0.0000000000
 ----------------------------------------------------------------
 Molecular Point Group                 Cs    NOp =  2
 Largest Abelian Subgroup              Cs    NOp =  2
 Nuclear Repulsion Energy =   885.0332531577 hartrees
 There are       64 alpha and       64 beta electrons
 Applying Cartesian multipole field
    Component          Value
    ---------          -----
     (2,0,0)        1.00000E-11
     (0,2,0)        2.00000E-11
     (0,0,2)       -3.00000E-11
 Nucleus-field energy     =     0.0000000292 hartrees
 Requested basis set is 6-311++G(d,p)
 There are 71 shells and 197 basis functions
 A cutoff of  1.0D-11 yielded   1966 shell pairs
 There are     15800 function pairs (     17888 Cartesian)
 Smallest overlap matrix eigenvalue = 1.01E-04
 Guess MOs from SCF MO coefficient file

 -----------------------------------------------------------------------
  General SCF calculation program by
  Eric Jon Sundstrom, Paul Horn, Yuezhi Mao, Dmitri Zuev, Alec White,
  David Stuck, Shaama M.S., Shane Yost, Joonho Lee, David Small,
  Daniel Levine, Susi Lehtola, Hugh Burton, Evgeny Epifanovsky
 -----------------------------------------------------------------------
 Exchange:     0.2000 Hartree-Fock + 0.0800 Slater + 0.7200 B88
 Correlation:  0.1900 VWN1RPA + 0.8100 LYP
 Using SG-1 standard quadrature grid
 using 4 threads for integral computing
 -------------------------------------------------------
 OpenMP Integral computing Module                
 Release: version 2.0, May 2017, Q-Chem Inc. Pleasanton 
 -------------------------------------------------------
 -------------------------------------------------------
 OpenMP BLAS3 based DFT computing Module                
 Release: version 1.0, May 2013, Q-Chem Inc. Pittsburgh 
 -------------------------------------------------------
 A restricted SCF calculation will be
 performed using DIIS
 SCF converges when DIIS error is below 1.0e-08
 ---------------------------------------
  Cycle       Energy         DIIS error
 ---------------------------------------
    1  -14015.7045412103      2.36e-05  
    2  -14015.7045447714      6.40e-06  
    3  -14015.7045448421      5.60e-06  
    4  -14015.7045449448      2.24e-06  
    5  -14015.7045449619      6.01e-07  
    6  -14015.7045449631      3.03e-07  
    7  -14015.7045449636      3.53e-08  
    8  -14015.7045449637      1.37e-08  
    9  -14015.7045449638      3.25e-09  Convergence criterion met
 ---------------------------------------
 SCF time:   CPU 28.07s  wall 7.00s 
 SCF   energy in the final basis set =   -14015.7045449638
 Total energy in the final basis set =   -14015.7045449638

 --------------------------------------------------------------
             Orbital Energies (a.u.) and Symmetries
 --------------------------------------------------------------

 Alpha MOs, Restricted
 -- Occupied --                  
*******-1165.89 -176.32 -176.32 -165.73 -165.72 -165.72 -165.72
  1 A'    2 A'    3 A'    4 A'    5 A'    6 A'    1 A"    7 A'                 
-165.72 -165.72  -35.82  -35.82  -31.31  -31.31  -31.31  -31.31
  2 A"    8 A'    9 A'   10 A'   11 A'   12 A'   13 A'    3 A"                 
-31.303 -31.303 -24.719 -22.963 -22.962 -22.961 -22.960 -22.958
  4 A"   14 A'   15 A'   16 A'   17 A'    5 A"   18 A'    6 A"                 
-22.958 -22.957 -22.957 -22.954 -22.954 -10.291 -10.274  -6.368
 19 A'   20 A'    7 A"   21 A'    8 A"   22 A'   23 A'   24 A'                 
 -6.365  -4.781  -4.778  -4.766  -4.765  -4.762  -4.762  -2.047
 25 A'   26 A'   27 A'   28 A'    9 A"   10 A"   29 A'   30 A'                 
 -2.044  -2.042  -2.042  -2.039  -2.039  -2.028  -2.028  -2.025
 31 A'   32 A'   11 A"   12 A"   33 A'   13 A"   34 A'   35 A'                 
 -2.025  -1.259  -0.828  -0.692  -0.670  -0.597  -0.552  -0.495
 14 A"   36 A'   37 A'   38 A'   39 A'   40 A'   41 A'   15 A"                 
 -0.473  -0.410  -0.385  -0.357  -0.299  -0.284  -0.274  -0.258
 42 A'   43 A'   44 A'   16 A"   45 A'   17 A"   46 A'   18 A"                 
 -- Virtual --                   
 -0.087  -0.048  -0.036   0.004   0.032   0.041   0.062   0.082
 47 A'   48 A'   19 A"   49 A'   50 A'   51 A'   20 A"   52 A'                 
  0.095   0.101   0.107   0.125   0.156   0.172   0.177   0.205
 53 A'   21 A"   54 A'   55 A'   56 A'   57 A'   58 A'   22 A"                 
  0.214   0.222   0.245   0.255   0.260   0.292   0.320   0.328
 59 A'   60 A'   23 A"   24 A"   61 A'   62 A'   63 A'   64 A'                 
  0.352   0.384   0.389   0.392   0.404   0.431   0.435   0.449
 65 A'   25 A"   26 A"   66 A'   27 A"   28 A"   67 A'   68 A'                 
  0.457   0.471   0.504   0.524   0.547   0.619   0.647   0.650
 69 A'   70 A'   71 A'   29 A"   72 A'   73 A'   74 A'   30 A"                 
  0.675   0.723   0.766   0.817   0.871   0.941   1.067   1.138
 75 A'   76 A'   77 A'   78 A'   79 A'   80 A'   31 A"   32 A"                 
  1.244   1.280   1.313   1.343   1.345   1.347   1.372   1.392
 33 A"   81 A'   82 A'   34 A"   83 A'   35 A"   84 A'   85 A'                 
  1.424   1.452   1.481   1.566   1.623   1.761   1.773   1.810
 86 A'   36 A"   87 A'   88 A'   89 A'   90 A'   37 A"   91 A'                 
  1.901   1.977   2.097   2.237   2.542   2.601   2.607   2.798
 92 A'   38 A"   93 A'   94 A'   95 A'   96 A'   39 A"   40 A"                 
  2.868   3.046   3.191   3.648   3.761   3.784   3.949   3.954
 97 A'   98 A'   99 A'  100 A'   41 A"  101 A'   42 A"   43 A"                 
  3.958   3.977   3.979   3.985   4.035   4.037   4.081   4.127
 44 A"  102 A'   45 A"  103 A'   46 A"  104 A'  105 A'  106 A'                 
  4.231   4.265   4.358   4.423   4.776   5.967   6.009   6.012
107 A'  108 A'  109 A'  110 A'  111 A'   47 A"  112 A'   48 A"                 
  6.035   6.045   6.105   6.260   6.340   6.635  23.422  24.136
113 A'  114 A'  115 A'   49 A"  116 A'  117 A'  118 A'  119 A'                 
 27.797  27.862  28.314  28.345  28.348  28.352  28.372  28.387
120 A'  121 A'   50 A"  122 A'   51 A"  123 A'  124 A'  125 A'                 
 28.522  28.525  28.531  28.534  28.539  28.561  28.563  28.603
 52 A"   53 A"   54 A"  126 A'  127 A'   55 A"  128 A'  129 A'                 
 28.681  28.706  66.729 127.861 127.884 127.888 127.904 127.911
130 A'  131 A'  132 A'   56 A"  133 A'   57 A"  134 A'  135 A'                 
127.941 151.602 151.6581901.7621901.821
136 A'  137 A'  138 A'  139 A'  140 A'                                         

 Beta MOs, Restricted
 -- Occupied --                  
*******-1165.89 -176.32 -176.32 -165.73 -165.72 -165.72 -165.72
  1 A'    2 A'    3 A'    4 A'    5 A'    6 A'    1 A"    7 A'                 
-165.72 -165.72  -35.82  -35.82  -31.31  -31.31  -31.31  -31.31
  2 A"    8 A'    9 A'   10 A'   11 A'   12 A'   13 A'    3 A"                 
-31.303 -31.303 -24.719 -22.963 -22.962 -22.961 -22.960 -22.958
  4 A"   14 A'   15 A'   16 A'   17 A'    5 A"   18 A'    6 A"                 
-22.958 -22.957 -22.957 -22.954 -22.954 -10.291 -10.274  -6.368
 19 A'   20 A'    7 A"   21 A'    8 A"   22 A'   23 A'   24 A'                 
 -6.365  -4.781  -4.778  -4.766  -4.765  -4.762  -4.762  -2.047
 25 A'   26 A'   27 A'   28 A'    9 A"   10 A"   29 A'   30 A'                 
 -2.044  -2.042  -2.042  -2.039  -2.039  -2.028  -2.028  -2.025
 31 A'   32 A'   11 A"   12 A"   33 A'   13 A"   34 A'   35 A'                 
 -2.025  -1.259  -0.828  -0.692  -0.670  -0.597  -0.552  -0.495
 14 A"   36 A'   37 A'   38 A'   39 A'   40 A'   41 A'   15 A"                 
 -0.473  -0.410  -0.385  -0.357  -0.299  -0.284  -0.274  -0.258
 42 A'   43 A'   44 A'   16 A"   45 A'   17 A"   46 A'   18 A"                 
 -- Virtual --                   
 -0.087  -0.048  -0.036   0.004   0.032   0.041   0.062   0.082
 47 A'   48 A'   19 A"   49 A'   50 A'   51 A'   20 A"   52 A'                 
  0.095   0.101   0.107   0.125   0.156   0.172   0.177   0.205
 53 A'   21 A"   54 A'   55 A'   56 A'   57 A'   58 A'   22 A"                 
  0.214   0.222   0.245   0.255   0.260   0.292   0.320   0.328
 59 A'   60 A'   23 A"   24 A"   61 A'   62 A'   63 A'   64 A'                 
  0.352   0.384   0.389   0.392   0.404   0.431   0.435   0.449
 65 A'   25 A"   26 A"   66 A'   27 A"   28 A"   67 A'   68 A'                 
  0.457   0.471   0.504   0.524   0.547   0.619   0.647   0.650
 69 A'   70 A'   71 A'   29 A"   72 A'   73 A'   74 A'   30 A"                 
  0.675   0.723   0.766   0.817   0.871   0.941   1.067   1.138
 75 A'   76 A'   77 A'   78 A'   79 A'   80 A'   31 A"   32 A"                 
  1.244   1.280   1.313   1.343   1.345   1.347   1.372   1.392
 33 A"   81 A'   82 A'   34 A"   83 A'   35 A"   84 A'   85 A'                 
  1.424   1.452   1.481   1.566   1.623   1.761   1.773   1.810
 86 A'   36 A"   87 A'   88 A'   89 A'   90 A'   37 A"   91 A'                 
  1.901   1.977   2.097   2.237   2.542   2.601   2.607   2.798
 92 A'   38 A"   93 A'   94 A'   95 A'   96 A'   39 A"   40 A"                 
  2.868   3.046   3.191   3.648   3.761   3.784   3.949   3.954
 97 A'   98 A'   99 A'  100 A'   41 A"  101 A'   42 A"   43 A"                 
  3.958   3.977   3.979   3.985   4.035   4.037   4.081   4.127
 44 A"  102 A'   45 A"  103 A'   46 A"  104 A'  105 A'  106 A'                 
  4.231   4.265   4.358   4.423   4.776   5.967   6.009   6.012
107 A'  108 A'  109 A'  110 A'  111 A'   47 A"  112 A'   48 A"                 
  6.035   6.045   6.105   6.260   6.340   6.635  23.422  24.136
113 A'  114 A'  115 A'   49 A"  116 A'  117 A'  118 A'  119 A'                 
 27.797  27.862  28.314  28.345  28.348  28.352  28.372  28.387
120 A'  121 A'   50 A"  122 A'   51 A"  123 A'  124 A'  125 A'                 
 28.522  28.525  28.531  28.534  28.539  28.561  28.563  28.603
 52 A"   53 A"   54 A"  126 A'  127 A'   55 A"  128 A'  129 A'                 
 28.681  28.706  66.729 127.861 127.884 127.888 127.904 127.911
130 A'  131 A'  132 A'   56 A"  133 A'   57 A"  134 A'  135 A'                 
127.941 151.602 151.6581901.7621901.821
136 A'  137 A'  138 A'  139 A'  140 A'                                         
 --------------------------------------------------------------

          Ground-State Mulliken Net Atomic Charges

     Atom                 Charge (a.u.)
  ----------------------------------------
      1 F                    -0.103134
      2 I                     0.145842
      3 H                     0.153802
      4 I                     0.128894
      5 C                    -0.225286
      6 C                    -0.100118
  ----------------------------------------
  Sum of atomic charges =     0.000000

 -----------------------------------------------------------------
                    Cartesian Multipole Moments
 -----------------------------------------------------------------
    Charge (ESU x 10^10)
                 0.0000
    Dipole Moment (Debye)
         X      -0.3036      Y      -1.0359      Z       0.0000
       Tot       1.0795
    Quadrupole Moments (Debye-Ang)
        XX     -74.5373     XY      -2.5021     YY     -67.5730
        XZ      -0.0000     YZ       0.0000     ZZ     -75.0927
    Octopole Moments (Debye-Ang^2)
       XXX     -95.6241    XXY      -5.6856    XYY     -27.0411
       YYY      36.8381    XXZ      -0.0000    XYZ       0.0000
       YYZ       0.0000    XZZ     -26.6799    YZZ      11.0592
       ZZZ       0.0000
    Hexadecapole Moments (Debye-Ang^3)
      XXXX    -772.7663   XXXY    -147.2250   XXYY    -280.6249
      XYYY    -125.4669   YYYY   -1068.1570   XXXZ       0.0000
      XXYZ       0.0000   XYYZ       0.0000   YYYZ       0.0000
      XXZZ    -138.4080   XYZZ     -44.8549   YYZZ    -212.3607
      XZZZ      -0.0000   YZZZ       0.0000   ZZZZ    -100.0893
 -----------------------------------------------------------------
 Calculating analytic gradient of the SCF energy
 Gradient of SCF Energy
            1           2           3           4           5           6
    1  -0.0001081  -0.0002767   0.0002592  -0.0013462   0.0001449   0.0013268
    2   0.0003393  -0.0011159   0.0002163  -0.0016515   0.0001571   0.0020547
    3   0.0000000   0.0000000  -0.0000000   0.0000000  -0.0000000  -0.0000000
 Max gradient component =       2.055E-03
 RMS gradient           =       8.209E-04
 Gradient time:  CPU 11.81 s  wall 3.07 s
 Geometry Optimization Parameters
   NAtoms,    NIC,     NZ,  NCons,   NDum,   NFix, NCnnct, MaxDiis
        6      32       0       0       0       0       0       0

 Cartesian Hessian Update
 Hessian Updated using BFGS Update


** GEOMETRY OPTIMIZATION IN DELOCALIZED INTERNAL COORDINATES **
   Searching for a Minimum

   Optimization Cycle:  18

                       Coordinates (Angstroms)
     ATOM                X               Y               Z
      1  F         3.2070076561   -0.0411081143    0.0000000000
      2  I         0.4810807716    1.6835965938    0.0000000000
      3  H         2.4096685077   -1.9031783546    0.0000000000
      4  I        -0.7336700301   -1.7562370114    0.0000000000
      5  C         2.1384010119   -0.8554535273    0.0000000000
      6  C         0.8941458780   -0.3890864204    0.0000000000
   Point Group: cs    Number of degrees of freedom:     9


   Energy is -14015.704544964

 Hessian Updated using BFGS Update

  9 Hessian modes will be used to form the next step
  Hessian Eigenvalues:
     0.038973    0.146292    0.183845    0.223746    0.342470    0.357095
     0.464109    0.574967    0.685447

 Minimum Search - Taking Simple RFO Step
 Searching for Lamda that Minimizes Along All modes
 Value Taken    Lamda =  -0.00002052
 Step Taken.  Stepsize is  0.011263

                             Maximum     Tolerance    Cnvgd?
         Gradient           0.001406      0.000300      NO
         Displacement       0.006170      0.001200      NO
         Energy change     -0.000009      0.000001      NO


 New Cartesian Coordinates Obtained by Inverse Iteration

 Displacement from previous Coordinates is:  0.015285
 ----------------------------------------------------------------
             Standard Nuclear Orientation (Angstroms)
    I     Atom           X                Y                Z
 ----------------------------------------------------------------
    1      F       3.2069680625    -0.0431159802     0.0000000000
    2      I       0.4803369506     1.6865359440     0.0000000000
    3      H       2.4075132962    -1.9038601233     0.0000000000
    4      I      -0.7274381584    -1.7572132194     0.0000000000
    5      C       2.1364237199    -0.8559260199     0.0000000000
    6      C       0.8928299245    -0.3878874353     0.0000000000
 ----------------------------------------------------------------
 Molecular Point Group                 Cs    NOp =  2
 Largest Abelian Subgroup              Cs    NOp =  2
 Nuclear Repulsion Energy =   885.0968963108 hartrees
 There are       64 alpha and       64 beta electrons
 Applying Cartesian multipole field
    Component          Value
    ---------          -----
     (2,0,0)        1.00000E-11
     (0,2,0)        2.00000E-11
     (0,0,2)       -3.00000E-11
 Nucleus-field energy     =     0.0000000292 hartrees
 Requested basis set is 6-311++G(d,p)
 There are 71 shells and 197 basis functions
 A cutoff of  1.0D-11 yielded   1965 shell pairs
 There are     15795 function pairs (     17882 Cartesian)
 Smallest overlap matrix eigenvalue = 1.01E-04
 Guess MOs from SCF MO coefficient file

 -----------------------------------------------------------------------
  General SCF calculation program by
  Eric Jon Sundstrom, Paul Horn, Yuezhi Mao, Dmitri Zuev, Alec White,
  David Stuck, Shaama M.S., Shane Yost, Joonho Lee, David Small,
  Daniel Levine, Susi Lehtola, Hugh Burton, Evgeny Epifanovsky
 -----------------------------------------------------------------------
 Exchange:     0.2000 Hartree-Fock + 0.0800 Slater + 0.7200 B88
 Correlation:  0.1900 VWN1RPA + 0.8100 LYP
 Using SG-1 standard quadrature grid
 using 4 threads for integral computing
 -------------------------------------------------------
 OpenMP Integral computing Module                
 Release: version 2.0, May 2017, Q-Chem Inc. Pleasanton 
 -------------------------------------------------------
 -------------------------------------------------------
 OpenMP BLAS3 based DFT computing Module                
 Release: version 1.0, May 2013, Q-Chem Inc. Pittsburgh 
 -------------------------------------------------------
 A restricted SCF calculation will be
 performed using DIIS
 SCF converges when DIIS error is below 1.0e-08
 ---------------------------------------
  Cycle       Energy         DIIS error
 ---------------------------------------
    1  -14015.7045499599      3.65e-05  
    2  -14015.7045576405      1.50e-05  
    3  -14015.7045568110      2.01e-05  
    4  -14015.7045586183      4.51e-06  
    5  -14015.7045587211      7.71e-07  
    6  -14015.7045587230      3.55e-07  
    7  -14015.7045587236      8.57e-08  
    8  -14015.7045587235      3.05e-08  
    9  -14015.7045587236      4.23e-09  Convergence criterion met
 ---------------------------------------
 SCF time:   CPU 28.09s  wall 8.00s 
 SCF   energy in the final basis set =   -14015.7045587236
 Total energy in the final basis set =   -14015.7045587236

 --------------------------------------------------------------
             Orbital Energies (a.u.) and Symmetries
 --------------------------------------------------------------

 Alpha MOs, Restricted
 -- Occupied --                  
*******-1165.89 -176.32 -176.32 -165.73 -165.72 -165.72 -165.72
  1 A'    2 A'    3 A'    4 A'    5 A'    6 A'    1 A"    7 A'                 
-165.72 -165.72  -35.82  -35.82  -31.31  -31.31  -31.31  -31.31
  2 A"    8 A'    9 A'   10 A'   11 A'   12 A'   13 A'    3 A"                 
-31.303 -31.303 -24.719 -22.963 -22.962 -22.961 -22.960 -22.958
  4 A"   14 A'   15 A'   16 A'   17 A'    5 A"   18 A'    6 A"                 
-22.958 -22.957 -22.957 -22.954 -22.954 -10.291 -10.274  -6.368
 19 A'   20 A'    7 A"   21 A'    8 A"   22 A'   23 A'   24 A'                 
 -6.365  -4.782  -4.778  -4.766  -4.765  -4.763  -4.762  -2.047
 25 A'   26 A'   27 A'   28 A'    9 A"   10 A"   29 A'   30 A'                 
 -2.044  -2.042  -2.042  -2.039  -2.039  -2.028  -2.028  -2.025
 31 A'   32 A'   11 A"   12 A"   33 A'   13 A"   34 A'   35 A'                 
 -2.025  -1.258  -0.828  -0.692  -0.670  -0.597  -0.552  -0.495
 14 A"   36 A'   37 A'   38 A'   39 A'   40 A'   41 A'   15 A"                 
 -0.473  -0.410  -0.385  -0.357  -0.299  -0.285  -0.274  -0.258
 42 A'   43 A'   44 A'   16 A"   45 A'   17 A"   46 A'   18 A"                 
 -- Virtual --                   
 -0.087  -0.048  -0.036   0.004   0.032   0.041   0.062   0.082
 47 A'   48 A'   19 A"   49 A'   50 A'   51 A'   20 A"   52 A'                 
  0.095   0.101   0.107   0.125   0.156   0.172   0.177   0.205
 53 A'   21 A"   54 A'   55 A'   56 A'   57 A'   58 A'   22 A"                 
  0.214   0.222   0.245   0.255   0.260   0.292   0.319   0.329
 59 A'   60 A'   23 A"   24 A"   61 A'   62 A'   63 A'   64 A'                 
  0.352   0.384   0.389   0.393   0.404   0.431   0.436   0.449
 65 A'   25 A"   26 A"   66 A'   27 A"   28 A"   67 A'   68 A'                 
  0.457   0.471   0.504   0.524   0.547   0.620   0.647   0.650
 69 A'   70 A'   71 A'   29 A"   72 A'   73 A'   74 A'   30 A"                 
  0.675   0.724   0.767   0.816   0.871   0.940   1.067   1.138
 75 A'   76 A'   77 A'   78 A'   79 A'   80 A'   31 A"   32 A"                 
  1.244   1.281   1.313   1.344   1.345   1.347   1.372   1.392
 33 A"   81 A'   82 A'   34 A"   83 A'   35 A"   84 A'   85 A'                 
  1.425   1.452   1.481   1.565   1.623   1.761   1.773   1.810
 86 A'   36 A"   87 A'   88 A'   89 A'   90 A'   37 A"   91 A'                 
  1.901   1.977   2.097   2.236   2.543   2.601   2.607   2.798
 92 A'   38 A"   93 A'   94 A'   95 A'   96 A'   39 A"   40 A"                 
  2.868   3.046   3.191   3.648   3.761   3.784   3.949   3.954
 97 A'   98 A'   99 A'  100 A'   41 A"  101 A'   42 A"   43 A"                 
  3.958   3.978   3.979   3.984   4.035   4.037   4.081   4.127
 44 A"  102 A'   45 A"  103 A'   46 A"  104 A'  105 A'  106 A'                 
  4.231   4.265   4.358   4.423   4.775   5.967   6.009   6.012
107 A'  108 A'  109 A'  110 A'  111 A'   47 A"  112 A'   48 A"                 
  6.035   6.045   6.105   6.260   6.340   6.634  23.422  24.136
113 A'  114 A'  115 A'   49 A"  116 A'  117 A'  118 A'  119 A'                 
 27.797  27.863  28.314  28.345  28.349  28.352  28.373  28.387
120 A'  121 A'   50 A"  122 A'   51 A"  123 A'  124 A'  125 A'                 
 28.522  28.525  28.531  28.534  28.538  28.561  28.563  28.603
 52 A"   53 A"   54 A"  126 A'  127 A'   55 A"  128 A'  129 A'                 
 28.681  28.706  66.730 127.861 127.884 127.888 127.904 127.911
130 A'  131 A'  132 A'   56 A"  133 A'   57 A"  134 A'  135 A'                 
127.941 151.602 151.6581901.7621901.822
136 A'  137 A'  138 A'  139 A'  140 A'                                         

 Beta MOs, Restricted
 -- Occupied --                  
*******-1165.89 -176.32 -176.32 -165.73 -165.72 -165.72 -165.72
  1 A'    2 A'    3 A'    4 A'    5 A'    6 A'    1 A"    7 A'                 
-165.72 -165.72  -35.82  -35.82  -31.31  -31.31  -31.31  -31.31
  2 A"    8 A'    9 A'   10 A'   11 A'   12 A'   13 A'    3 A"                 
-31.303 -31.303 -24.719 -22.963 -22.962 -22.961 -22.960 -22.958
  4 A"   14 A'   15 A'   16 A'   17 A'    5 A"   18 A'    6 A"                 
-22.958 -22.957 -22.957 -22.954 -22.954 -10.291 -10.274  -6.368
 19 A'   20 A'    7 A"   21 A'    8 A"   22 A'   23 A'   24 A'                 
 -6.365  -4.782  -4.778  -4.766  -4.765  -4.763  -4.762  -2.047
 25 A'   26 A'   27 A'   28 A'    9 A"   10 A"   29 A'   30 A'                 
 -2.044  -2.042  -2.042  -2.039  -2.039  -2.028  -2.028  -2.025
 31 A'   32 A'   11 A"   12 A"   33 A'   13 A"   34 A'   35 A'                 
 -2.025  -1.258  -0.828  -0.692  -0.670  -0.597  -0.552  -0.495
 14 A"   36 A'   37 A'   38 A'   39 A'   40 A'   41 A'   15 A"                 
 -0.473  -0.410  -0.385  -0.357  -0.299  -0.285  -0.274  -0.258
 42 A'   43 A'   44 A'   16 A"   45 A'   17 A"   46 A'   18 A"                 
 -- Virtual --                   
 -0.087  -0.048  -0.036   0.004   0.032   0.041   0.062   0.082
 47 A'   48 A'   19 A"   49 A'   50 A'   51 A'   20 A"   52 A'                 
  0.095   0.101   0.107   0.125   0.156   0.172   0.177   0.205
 53 A'   21 A"   54 A'   55 A'   56 A'   57 A'   58 A'   22 A"                 
  0.214   0.222   0.245   0.255   0.260   0.292   0.319   0.329
 59 A'   60 A'   23 A"   24 A"   61 A'   62 A'   63 A'   64 A'                 
  0.352   0.384   0.389   0.393   0.404   0.431   0.436   0.449
 65 A'   25 A"   26 A"   66 A'   27 A"   28 A"   67 A'   68 A'                 
  0.457   0.471   0.504   0.524   0.547   0.620   0.647   0.650
 69 A'   70 A'   71 A'   29 A"   72 A'   73 A'   74 A'   30 A"                 
  0.675   0.724   0.767   0.816   0.871   0.940   1.067   1.138
 75 A'   76 A'   77 A'   78 A'   79 A'   80 A'   31 A"   32 A"                 
  1.244   1.281   1.313   1.344   1.345   1.347   1.372   1.392
 33 A"   81 A'   82 A'   34 A"   83 A'   35 A"   84 A'   85 A'                 
  1.425   1.452   1.481   1.565   1.623   1.761   1.773   1.810
 86 A'   36 A"   87 A'   88 A'   89 A'   90 A'   37 A"   91 A'                 
  1.901   1.977   2.097   2.236   2.543   2.601   2.607   2.798
 92 A'   38 A"   93 A'   94 A'   95 A'   96 A'   39 A"   40 A"                 
  2.868   3.046   3.191   3.648   3.761   3.784   3.949   3.954
 97 A'   98 A'   99 A'  100 A'   41 A"  101 A'   42 A"   43 A"                 
  3.958   3.978   3.979   3.984   4.035   4.037   4.081   4.127
 44 A"  102 A'   45 A"  103 A'   46 A"  104 A'  105 A'  106 A'                 
  4.231   4.265   4.358   4.423   4.775   5.967   6.009   6.012
107 A'  108 A'  109 A'  110 A'  111 A'   47 A"  112 A'   48 A"                 
  6.035   6.045   6.105   6.260   6.340   6.634  23.422  24.136
113 A'  114 A'  115 A'   49 A"  116 A'  117 A'  118 A'  119 A'                 
 27.797  27.863  28.314  28.345  28.349  28.352  28.373  28.387
120 A'  121 A'   50 A"  122 A'   51 A"  123 A'  124 A'  125 A'                 
 28.522  28.525  28.531  28.534  28.538  28.561  28.563  28.603
 52 A"   53 A"   54 A"  126 A'  127 A'   55 A"  128 A'  129 A'                 
 28.681  28.706  66.730 127.861 127.884 127.888 127.904 127.911
130 A'  131 A'  132 A'   56 A"  133 A'   57 A"  134 A'  135 A'                 
127.941 151.602 151.6581901.7621901.822
136 A'  137 A'  138 A'  139 A'  140 A'                                         
 --------------------------------------------------------------

          Ground-State Mulliken Net Atomic Charges

     Atom                 Charge (a.u.)
  ----------------------------------------
      1 F                    -0.103852
      2 I                     0.145614
      3 H                     0.153804
      4 I                     0.129448
      5 C                    -0.224427
      6 C                    -0.100587
  ----------------------------------------
  Sum of atomic charges =     0.000000

 -----------------------------------------------------------------
                    Cartesian Multipole Moments
 -----------------------------------------------------------------
    Charge (ESU x 10^10)
                 0.0000
    Dipole Moment (Debye)
         X      -0.3098      Y      -1.0368      Z      -0.0000
       Tot       1.0821
    Quadrupole Moments (Debye-Ang)
        XX     -74.5922     XY      -2.5018     YY     -67.5384
        XZ      -0.0000     YZ       0.0000     ZZ     -75.0877
    Octopole Moments (Debye-Ang^2)
       XXX     -96.1041    XXY      -5.6666    XYY     -27.1756
       YYY      36.6330    XXZ      -0.0000    XYZ       0.0000
       YYZ      -0.0000    XZZ     -26.8210    YZZ      10.9987
       ZZZ      -0.0000
    Hexadecapole Moments (Debye-Ang^3)
      XXXX    -771.3925   XXXY    -146.3826   XXYY    -280.7743
      XYYY    -124.4984   YYYY   -1069.7457   XXXZ      -0.0000
      XXYZ       0.0000   XYYZ      -0.0000   YYYZ       0.0000
      XXZZ    -138.0761   XYZZ     -44.5522   YYZZ    -212.7228
      XZZZ       0.0000   YZZZ       0.0000   ZZZZ    -100.0713
 -----------------------------------------------------------------
 Calculating analytic gradient of the SCF energy
 Gradient of SCF Energy
            1           2           3           4           5           6
    1   0.0002204  -0.0003474   0.0004184  -0.0005871  -0.0006449   0.0009406
    2   0.0004511  -0.0006920   0.0001281  -0.0013166  -0.0003693   0.0017986
    3  -0.0000000  -0.0000000   0.0000000  -0.0000000   0.0000000   0.0000000
 Max gradient component =       1.799E-03
 RMS gradient           =       6.580E-04
 Gradient time:  CPU 11.79 s  wall 3.05 s
 Geometry Optimization Parameters
   NAtoms,    NIC,     NZ,  NCons,   NDum,   NFix, NCnnct, MaxDiis
        6      32       0       0       0       0       0       0

 Cartesian Hessian Update
 Hessian Updated using BFGS Update


** GEOMETRY OPTIMIZATION IN DELOCALIZED INTERNAL COORDINATES **
   Searching for a Minimum

   Optimization Cycle:  19

                       Coordinates (Angstroms)
     ATOM                X               Y               Z
      1  F         3.2069680625   -0.0431159802    0.0000000000
      2  I         0.4803369506    1.6865359440    0.0000000000
      3  H         2.4075132962   -1.9038601233    0.0000000000
      4  I        -0.7274381584   -1.7572132194    0.0000000000
      5  C         2.1364237199   -0.8559260199    0.0000000000
      6  C         0.8928299245   -0.3878874353    0.0000000000
   Point Group: cs    Number of degrees of freedom:     9


   Energy is -14015.704558724

 Hessian Updated using BFGS Update

  9 Hessian modes will be used to form the next step
  Hessian Eigenvalues:
     0.040920    0.113113    0.166159    0.224259    0.327834    0.355564
     0.471590    0.573407    0.636324

 Minimum Search - Taking Simple RFO Step
 Searching for Lamda that Minimizes Along All modes
 Value Taken    Lamda =  -0.00001051
 Step Taken.  Stepsize is  0.008298

                             Maximum     Tolerance    Cnvgd?
         Gradient           0.001276      0.000300      NO
         Displacement       0.005138      0.001200      NO
         Energy change     -0.000014      0.000001      NO


 New Cartesian Coordinates Obtained by Inverse Iteration

 Displacement from previous Coordinates is:  0.006865
 ----------------------------------------------------------------
             Standard Nuclear Orientation (Angstroms)
    I     Atom           X                Y                Z
 ----------------------------------------------------------------
    1      F       3.2061710899    -0.0432383793     0.0000000000
    2      I       0.4805749136     1.6872186433     0.0000000000
    3      H       2.4068708564    -1.9041599736     0.0000000000
    4      I      -0.7244776546    -1.7564774615     0.0000000000
    5      C       2.1357048760    -0.8561781161     0.0000000000
    6      C       0.8917897138    -0.3886315469     0.0000000000
 ----------------------------------------------------------------
 Molecular Point Group                 Cs    NOp =  2
 Largest Abelian Subgroup              Cs    NOp =  2
 Nuclear Repulsion Energy =   885.4447153794 hartrees
 There are       64 alpha and       64 beta electrons
 Applying Cartesian multipole field
    Component          Value
    ---------          -----
     (2,0,0)        1.00000E-11
     (0,2,0)        2.00000E-11
     (0,0,2)       -3.00000E-11
 Nucleus-field energy     =     0.0000000292 hartrees
 Requested basis set is 6-311++G(d,p)
 There are 71 shells and 197 basis functions
 A cutoff of  1.0D-11 yielded   1965 shell pairs
 There are     15795 function pairs (     17882 Cartesian)
 Smallest overlap matrix eigenvalue = 1.01E-04
 Guess MOs from SCF MO coefficient file

 -----------------------------------------------------------------------
  General SCF calculation program by
  Eric Jon Sundstrom, Paul Horn, Yuezhi Mao, Dmitri Zuev, Alec White,
  David Stuck, Shaama M.S., Shane Yost, Joonho Lee, David Small,
  Daniel Levine, Susi Lehtola, Hugh Burton, Evgeny Epifanovsky
 -----------------------------------------------------------------------
 Exchange:     0.2000 Hartree-Fock + 0.0800 Slater + 0.7200 B88
 Correlation:  0.1900 VWN1RPA + 0.8100 LYP
 Using SG-1 standard quadrature grid
 using 4 threads for integral computing
 -------------------------------------------------------
 OpenMP Integral computing Module                
 Release: version 2.0, May 2017, Q-Chem Inc. Pleasanton 
 -------------------------------------------------------
 -------------------------------------------------------
 OpenMP BLAS3 based DFT computing Module                
 Release: version 1.0, May 2013, Q-Chem Inc. Pittsburgh 
 -------------------------------------------------------
 A restricted SCF calculation will be
 performed using DIIS
 SCF converges when DIIS error is below 1.0e-08
 ---------------------------------------
  Cycle       Energy         DIIS error
 ---------------------------------------
    1  -14015.7045631593      2.20e-05  
    2  -14015.7045655761      1.16e-05  
    3  -14015.7045651410      1.50e-05  
    4  -14015.7045662317      2.40e-06  
    5  -14015.7045662587      6.65e-07  
    6  -14015.7045662598      2.02e-07  
    7  -14015.7045662599      5.38e-08  
    8  -14015.7045662599      1.31e-08  
    9  -14015.7045662600      1.84e-09  Convergence criterion met
 ---------------------------------------
 SCF time:   CPU 28.09s  wall 8.00s 
 SCF   energy in the final basis set =   -14015.7045662600
 Total energy in the final basis set =   -14015.7045662600

 --------------------------------------------------------------
             Orbital Energies (a.u.) and Symmetries
 --------------------------------------------------------------

 Alpha MOs, Restricted
 -- Occupied --                  
*******-1165.89 -176.32 -176.32 -165.73 -165.72 -165.72 -165.72
  1 A'    2 A'    3 A'    4 A'    5 A'    6 A'    1 A"    7 A'                 
-165.72 -165.72  -35.82  -35.82  -31.31  -31.31  -31.31  -31.31
  2 A"    8 A'    9 A'   10 A'   11 A'   12 A'   13 A'    3 A"                 
-31.303 -31.303 -24.719 -22.963 -22.962 -22.962 -22.960 -22.958
  4 A"   14 A'   15 A'   16 A'   17 A'    5 A"   18 A'    6 A"                 
-22.958 -22.957 -22.957 -22.954 -22.954 -10.291 -10.273  -6.368
 19 A'   20 A'    7 A"   21 A'    8 A"   22 A'   23 A'   24 A'                 
 -6.365  -4.782  -4.778  -4.766  -4.765  -4.762  -4.762  -2.047
 25 A'   26 A'   27 A'   28 A'    9 A"   10 A"   29 A'   30 A'                 
 -2.044  -2.042  -2.042  -2.039  -2.039  -2.029  -2.028  -2.025
 31 A'   32 A'   11 A"   12 A"   33 A'   13 A"   34 A'   35 A'                 
 -2.025  -1.258  -0.828  -0.692  -0.670  -0.597  -0.552  -0.495
 14 A"   36 A'   37 A'   38 A'   39 A'   40 A'   41 A'   15 A"                 
 -0.473  -0.410  -0.385  -0.358  -0.299  -0.285  -0.274  -0.257
 42 A'   43 A'   44 A'   16 A"   45 A'   17 A"   46 A'   18 A"                 
 -- Virtual --                   
 -0.087  -0.047  -0.036   0.004   0.032   0.041   0.062   0.082
 47 A'   48 A'   19 A"   49 A'   50 A'   51 A'   20 A"   52 A'                 
  0.095   0.101   0.107   0.125   0.156   0.172   0.177   0.205
 53 A'   21 A"   54 A'   55 A'   56 A'   57 A'   58 A'   22 A"                 
  0.214   0.222   0.246   0.255   0.260   0.292   0.319   0.329
 59 A'   60 A'   23 A"   24 A"   61 A'   62 A'   63 A'   64 A'                 
  0.352   0.384   0.389   0.393   0.404   0.431   0.436   0.449
 65 A'   25 A"   26 A"   66 A'   27 A"   28 A"   67 A'   68 A'                 
  0.457   0.471   0.504   0.524   0.547   0.621   0.647   0.650
 69 A'   70 A'   71 A'   29 A"   72 A'   73 A'   74 A'   30 A"                 
  0.675   0.724   0.767   0.816   0.871   0.940   1.068   1.138
 75 A'   76 A'   77 A'   78 A'   79 A'   80 A'   31 A"   32 A"                 
  1.244   1.282   1.313   1.344   1.346   1.347   1.372   1.392
 33 A"   81 A'   82 A'   34 A"   83 A'   35 A"   84 A'   85 A'                 
  1.425   1.452   1.481   1.565   1.623   1.761   1.773   1.811
 86 A'   36 A"   87 A'   88 A'   89 A'   90 A'   37 A"   91 A'                 
  1.901   1.977   2.097   2.236   2.542   2.601   2.607   2.798
 92 A'   38 A"   93 A'   94 A'   95 A'   96 A'   39 A"   40 A"                 
  2.868   3.046   3.191   3.648   3.761   3.784   3.949   3.954
 97 A'   98 A'   99 A'  100 A'   41 A"  101 A'   42 A"   43 A"                 
  3.958   3.978   3.979   3.985   4.035   4.037   4.081   4.127
 44 A"  102 A'   45 A"  103 A'   46 A"  104 A'  105 A'  106 A'                 
  4.231   4.265   4.359   4.424   4.775   5.967   6.009   6.013
107 A'  108 A'  109 A'  110 A'  111 A'   47 A"  112 A'   48 A"                 
  6.035   6.045   6.106   6.260   6.340   6.634  23.422  24.136
113 A'  114 A'  115 A'   49 A"  116 A'  117 A'  118 A'  119 A'                 
 27.797  27.863  28.314  28.345  28.349  28.352  28.373  28.387
120 A'  121 A'   50 A"  122 A'   51 A"  123 A'  124 A'  125 A'                 
 28.522  28.525  28.531  28.534  28.538  28.561  28.563  28.603
 52 A"   53 A"   54 A"  126 A'  127 A'   55 A"  128 A'  129 A'                 
 28.681  28.706  66.730 127.861 127.884 127.888 127.904 127.912
130 A'  131 A'  132 A'   56 A"  133 A'   57 A"  134 A'  135 A'                 
127.941 151.602 151.6591901.7631901.822
136 A'  137 A'  138 A'  139 A'  140 A'                                         

 Beta MOs, Restricted
 -- Occupied --                  
*******-1165.89 -176.32 -176.32 -165.73 -165.72 -165.72 -165.72
  1 A'    2 A'    3 A'    4 A'    5 A'    6 A'    1 A"    7 A'                 
-165.72 -165.72  -35.82  -35.82  -31.31  -31.31  -31.31  -31.31
  2 A"    8 A'    9 A'   10 A'   11 A'   12 A'   13 A'    3 A"                 
-31.303 -31.303 -24.719 -22.963 -22.962 -22.962 -22.960 -22.958
  4 A"   14 A'   15 A'   16 A'   17 A'    5 A"   18 A'    6 A"                 
-22.958 -22.957 -22.957 -22.954 -22.954 -10.291 -10.273  -6.368
 19 A'   20 A'    7 A"   21 A'    8 A"   22 A'   23 A'   24 A'                 
 -6.365  -4.782  -4.778  -4.766  -4.765  -4.762  -4.762  -2.047
 25 A'   26 A'   27 A'   28 A'    9 A"   10 A"   29 A'   30 A'                 
 -2.044  -2.042  -2.042  -2.039  -2.039  -2.029  -2.028  -2.025
 31 A'   32 A'   11 A"   12 A"   33 A'   13 A"   34 A'   35 A'                 
 -2.025  -1.258  -0.828  -0.692  -0.670  -0.597  -0.552  -0.495
 14 A"   36 A'   37 A'   38 A'   39 A'   40 A'   41 A'   15 A"                 
 -0.473  -0.410  -0.385  -0.358  -0.299  -0.285  -0.274  -0.257
 42 A'   43 A'   44 A'   16 A"   45 A'   17 A"   46 A'   18 A"                 
 -- Virtual --                   
 -0.087  -0.047  -0.036   0.004   0.032   0.041   0.062   0.082
 47 A'   48 A'   19 A"   49 A'   50 A'   51 A'   20 A"   52 A'                 
  0.095   0.101   0.107   0.125   0.156   0.172   0.177   0.205
 53 A'   21 A"   54 A'   55 A'   56 A'   57 A'   58 A'   22 A"                 
  0.214   0.222   0.246   0.255   0.260   0.292   0.319   0.329
 59 A'   60 A'   23 A"   24 A"   61 A'   62 A'   63 A'   64 A'                 
  0.352   0.384   0.389   0.393   0.404   0.431   0.436   0.449
 65 A'   25 A"   26 A"   66 A'   27 A"   28 A"   67 A'   68 A'                 
  0.457   0.471   0.504   0.524   0.547   0.621   0.647   0.650
 69 A'   70 A'   71 A'   29 A"   72 A'   73 A'   74 A'   30 A"                 
  0.675   0.724   0.767   0.816   0.871   0.940   1.068   1.138
 75 A'   76 A'   77 A'   78 A'   79 A'   80 A'   31 A"   32 A"                 
  1.244   1.282   1.313   1.344   1.346   1.347   1.372   1.392
 33 A"   81 A'   82 A'   34 A"   83 A'   35 A"   84 A'   85 A'                 
  1.425   1.452   1.481   1.565   1.623   1.761   1.773   1.811
 86 A'   36 A"   87 A'   88 A'   89 A'   90 A'   37 A"   91 A'                 
  1.901   1.977   2.097   2.236   2.542   2.601   2.607   2.798
 92 A'   38 A"   93 A'   94 A'   95 A'   96 A'   39 A"   40 A"                 
  2.868   3.046   3.191   3.648   3.761   3.784   3.949   3.954
 97 A'   98 A'   99 A'  100 A'   41 A"  101 A'   42 A"   43 A"                 
  3.958   3.978   3.979   3.985   4.035   4.037   4.081   4.127
 44 A"  102 A'   45 A"  103 A'   46 A"  104 A'  105 A'  106 A'                 
  4.231   4.265   4.359   4.424   4.775   5.967   6.009   6.013
107 A'  108 A'  109 A'  110 A'  111 A'   47 A"  112 A'   48 A"                 
  6.035   6.045   6.106   6.260   6.340   6.634  23.422  24.136
113 A'  114 A'  115 A'   49 A"  116 A'  117 A'  118 A'  119 A'                 
 27.797  27.863  28.314  28.345  28.349  28.352  28.373  28.387
120 A'  121 A'   50 A"  122 A'   51 A"  123 A'  124 A'  125 A'                 
 28.522  28.525  28.531  28.534  28.538  28.561  28.563  28.603
 52 A"   53 A"   54 A"  126 A'  127 A'   55 A"  128 A'  129 A'                 
 28.681  28.706  66.730 127.861 127.884 127.888 127.904 127.912
130 A'  131 A'  132 A'   56 A"  133 A'   57 A"  134 A'  135 A'                 
127.941 151.602 151.6591901.7631901.822
136 A'  137 A'  138 A'  139 A'  140 A'                                         
 --------------------------------------------------------------

          Ground-State Mulliken Net Atomic Charges

     Atom                 Charge (a.u.)
  ----------------------------------------
      1 F                    -0.103910
      2 I                     0.144990
      3 H                     0.153684
      4 I                     0.130445
      5 C                    -0.223692
      6 C                    -0.101518
  ----------------------------------------
  Sum of atomic charges =     0.000000

 -----------------------------------------------------------------
                    Cartesian Multipole Moments
 -----------------------------------------------------------------
    Charge (ESU x 10^10)
                 0.0000
    Dipole Moment (Debye)
         X      -0.3122      Y      -1.0444      Z      -0.0000
       Tot       1.0900
    Quadrupole Moments (Debye-Ang)
        XX     -74.6026     XY      -2.5008     YY     -67.5319
        XZ       0.0000     YZ       0.0000     ZZ     -75.0834
    Octopole Moments (Debye-Ang^2)
       XXX     -96.3285    XXY      -5.6819    XYY     -27.2462
       YYY      36.4769    XXZ      -0.0000    XYZ      -0.0000
       YYZ      -0.0000    XZZ     -26.9022    YZZ      10.9482
       ZZZ      -0.0000
    Hexadecapole Moments (Debye-Ang^3)
      XXXX    -770.4551   XXXY    -145.9829   XXYY    -280.6771
      XYYY    -124.0498   YYYY   -1069.5776   XXXZ       0.0000
      XXYZ      -0.0000   XYYZ       0.0000   YYYZ       0.0000
      XXZZ    -137.9068   XYZZ     -44.4051   YYZZ    -212.7094
      XZZZ       0.0000   YZZZ       0.0000   ZZZZ    -100.0584
 -----------------------------------------------------------------
 Calculating analytic gradient of the SCF energy
 Gradient of SCF Energy
            1           2           3           4           5           6
    1   0.0002527  -0.0003316   0.0003988  -0.0000175  -0.0006714   0.0003691
    2   0.0004806  -0.0005437   0.0000862  -0.0008358  -0.0004819   0.0012945
    3  -0.0000000  -0.0000000  -0.0000000  -0.0000000  -0.0000000   0.0000000
 Max gradient component =       1.295E-03
 RMS gradient           =       4.750E-04
 Gradient time:  CPU 11.78 s  wall 3.05 s
 Geometry Optimization Parameters
   NAtoms,    NIC,     NZ,  NCons,   NDum,   NFix, NCnnct, MaxDiis
        6      32       0       0       0       0       0       0

 Cartesian Hessian Update
 Hessian Updated using BFGS Update


** GEOMETRY OPTIMIZATION IN DELOCALIZED INTERNAL COORDINATES **
   Searching for a Minimum

   Optimization Cycle:  20

                       Coordinates (Angstroms)
     ATOM                X               Y               Z
      1  F         3.2061710899   -0.0432383793    0.0000000000
      2  I         0.4805749136    1.6872186433    0.0000000000
      3  H         2.4068708564   -1.9041599736    0.0000000000
      4  I        -0.7244776546   -1.7564774615    0.0000000000
      5  C         2.1357048760   -0.8561781161    0.0000000000
      6  C         0.8917897138   -0.3886315469    0.0000000000
   Point Group: cs    Number of degrees of freedom:     9


   Energy is -14015.704566260

 Hessian Updated using BFGS Update

  9 Hessian modes will be used to form the next step
  Hessian Eigenvalues:
     0.040312    0.085677    0.162518    0.227245    0.283915    0.353376
     0.442603    0.571549    0.606745

 Minimum Search - Taking Simple RFO Step
 Searching for Lamda that Minimizes Along All modes
 Value Taken    Lamda =  -0.00000726
 Step Taken.  Stepsize is  0.008226

                             Maximum     Tolerance    Cnvgd?
         Gradient           0.000908      0.000300      NO
         Displacement       0.006226      0.001200      NO
         Energy change     -0.000008      0.000001      NO


 New Cartesian Coordinates Obtained by Inverse Iteration

 Displacement from previous Coordinates is:  0.006040
 ----------------------------------------------------------------
             Standard Nuclear Orientation (Angstroms)
    I     Atom           X                Y                Z
 ----------------------------------------------------------------
    1      F       3.2050244974    -0.0423891976     0.0000000000
    2      I       0.4815467814     1.6867272949     0.0000000000
    3      H       2.4072007101    -1.9039892489     0.0000000000
    4      I      -0.7238383200    -1.7550886936     0.0000000000
    5      C       2.1357341319    -0.8561363825     0.0000000000
    6      C       0.8909659943    -0.3905906064     0.0000000000
 ----------------------------------------------------------------
 Molecular Point Group                 Cs    NOp =  2
 Largest Abelian Subgroup              Cs    NOp =  2
 Nuclear Repulsion Energy =   885.8434955726 hartrees
 There are       64 alpha and       64 beta electrons
 Applying Cartesian multipole field
    Component          Value
    ---------          -----
     (2,0,0)        1.00000E-11
     (0,2,0)        2.00000E-11
     (0,0,2)       -3.00000E-11
 Nucleus-field energy     =     0.0000000292 hartrees
 Requested basis set is 6-311++G(d,p)
 There are 71 shells and 197 basis functions
 A cutoff of  1.0D-11 yielded   1966 shell pairs
 There are     15800 function pairs (     17888 Cartesian)
 Smallest overlap matrix eigenvalue = 1.01E-04
 Guess MOs from SCF MO coefficient file

 -----------------------------------------------------------------------
  General SCF calculation program by
  Eric Jon Sundstrom, Paul Horn, Yuezhi Mao, Dmitri Zuev, Alec White,
  David Stuck, Shaama M.S., Shane Yost, Joonho Lee, David Small,
  Daniel Levine, Susi Lehtola, Hugh Burton, Evgeny Epifanovsky
 -----------------------------------------------------------------------
 Exchange:     0.2000 Hartree-Fock + 0.0800 Slater + 0.7200 B88
 Correlation:  0.1900 VWN1RPA + 0.8100 LYP
 Using SG-1 standard quadrature grid
 using 4 threads for integral computing
 -------------------------------------------------------
 OpenMP Integral computing Module                
 Release: version 2.0, May 2017, Q-Chem Inc. Pleasanton 
 -------------------------------------------------------
 -------------------------------------------------------
 OpenMP BLAS3 based DFT computing Module                
 Release: version 1.0, May 2013, Q-Chem Inc. Pittsburgh 
 -------------------------------------------------------
 A restricted SCF calculation will be
 performed using DIIS
 SCF converges when DIIS error is below 1.0e-08
 ---------------------------------------
  Cycle       Energy         DIIS error
 ---------------------------------------
    1  -14015.7045668535      2.56e-05  
    2  -14015.7045703475      9.24e-06  
    3  -14015.7045697400      1.45e-05  
    4  -14015.7045707489      2.47e-06  
    5  -14015.7045707747      7.69e-07  
    6  -14015.7045707768      1.67e-07  
    7  -14015.7045707767      6.19e-08  
    8  -14015.7045707767      9.28e-09  Convergence criterion met
 ---------------------------------------
 SCF time:   CPU 24.99s  wall 7.00s 
 SCF   energy in the final basis set =   -14015.7045707767
 Total energy in the final basis set =   -14015.7045707767

 --------------------------------------------------------------
             Orbital Energies (a.u.) and Symmetries
 --------------------------------------------------------------

 Alpha MOs, Restricted
 -- Occupied --                  
*******-1165.89 -176.32 -176.32 -165.73 -165.72 -165.72 -165.72
  1 A'    2 A'    3 A'    4 A'    5 A'    6 A'    1 A"    7 A'                 
-165.72 -165.72  -35.82  -35.82  -31.31  -31.31  -31.31  -31.31
  2 A"    8 A'    9 A'   10 A'   11 A'   12 A'   13 A'    3 A"                 
-31.303 -31.303 -24.719 -22.963 -22.962 -22.962 -22.960 -22.958
  4 A"   14 A'   15 A'   16 A'   17 A'    5 A"   18 A'    6 A"                 
-22.958 -22.957 -22.957 -22.953 -22.953 -10.291 -10.273  -6.369
 19 A'   20 A'    7 A"   21 A'    8 A"   22 A'   23 A'   24 A'                 
 -6.365  -4.782  -4.778  -4.766  -4.766  -4.762  -4.762  -2.048
 25 A'   26 A'   27 A'   28 A'    9 A"   10 A"   29 A'   30 A'                 
 -2.044  -2.043  -2.042  -2.039  -2.039  -2.029  -2.029  -2.025
 31 A'   32 A'   11 A"   12 A"   33 A'   13 A"   34 A'   35 A'                 
 -2.025  -1.258  -0.828  -0.692  -0.671  -0.597  -0.552  -0.495
 14 A"   36 A'   37 A'   38 A'   39 A'   40 A'   41 A'   15 A"                 
 -0.474  -0.410  -0.385  -0.358  -0.299  -0.285  -0.274  -0.257
 42 A'   43 A'   44 A'   16 A"   45 A'   17 A"   46 A'   18 A"                 
 -- Virtual --                   
 -0.086  -0.047  -0.036   0.004   0.032   0.041   0.062   0.082
 47 A'   48 A'   19 A"   49 A'   50 A'   51 A'   20 A"   52 A'                 
  0.095   0.101   0.107   0.125   0.156   0.172   0.177   0.205
 53 A'   21 A"   54 A'   55 A'   56 A'   57 A'   58 A'   22 A"                 
  0.214   0.222   0.246   0.255   0.260   0.292   0.320   0.329
 59 A'   60 A'   23 A"   24 A"   61 A'   62 A'   63 A'   64 A'                 
  0.352   0.384   0.389   0.393   0.404   0.432   0.436   0.449
 65 A'   25 A"   26 A"   66 A'   27 A"   28 A"   67 A'   68 A'                 
  0.457   0.471   0.504   0.524   0.547   0.621   0.647   0.650
 69 A'   70 A'   71 A'   29 A"   72 A'   73 A'   74 A'   30 A"                 
  0.675   0.724   0.767   0.816   0.871   0.941   1.068   1.138
 75 A'   76 A'   77 A'   78 A'   79 A'   80 A'   31 A"   32 A"                 
  1.244   1.282   1.313   1.344   1.346   1.347   1.372   1.392
 33 A"   81 A'   82 A'   34 A"   83 A'   35 A"   84 A'   85 A'                 
  1.425   1.452   1.481   1.565   1.623   1.761   1.773   1.811
 86 A'   36 A"   87 A'   88 A'   89 A'   90 A'   37 A"   91 A'                 
  1.901   1.976   2.097   2.236   2.542   2.601   2.607   2.798
 92 A'   38 A"   93 A'   94 A'   95 A'   96 A'   39 A"   40 A"                 
  2.868   3.046   3.192   3.648   3.761   3.784   3.949   3.954
 97 A'   98 A'   99 A'  100 A'   41 A"  101 A'   42 A"   43 A"                 
  3.958   3.978   3.979   3.985   4.036   4.037   4.081   4.127
 44 A"  102 A'   45 A"  103 A'   46 A"  104 A'  105 A'  106 A'                 
  4.231   4.265   4.359   4.424   4.776   5.967   6.009   6.013
107 A'  108 A'  109 A'  110 A'  111 A'   47 A"  112 A'   48 A"                 
  6.035   6.045   6.106   6.260   6.340   6.635  23.422  24.135
113 A'  114 A'  115 A'   49 A"  116 A'  117 A'  118 A'  119 A'                 
 27.797  27.863  28.314  28.345  28.349  28.352  28.373  28.387
120 A'  121 A'   50 A"  122 A'   51 A"  123 A'  124 A'  125 A'                 
 28.521  28.525  28.531  28.534  28.539  28.562  28.563  28.603
 52 A"   53 A"   54 A"  126 A'  127 A'   55 A"  128 A'  129 A'                 
 28.681  28.706  66.730 127.861 127.884 127.888 127.904 127.912
130 A'  131 A'  132 A'   56 A"  133 A'   57 A"  134 A'  135 A'                 
127.941 151.603 151.6591901.7631901.822
136 A'  137 A'  138 A'  139 A'  140 A'                                         

 Beta MOs, Restricted
 -- Occupied --                  
*******-1165.89 -176.32 -176.32 -165.73 -165.72 -165.72 -165.72
  1 A'    2 A'    3 A'    4 A'    5 A'    6 A'    1 A"    7 A'                 
-165.72 -165.72  -35.82  -35.82  -31.31  -31.31  -31.31  -31.31
  2 A"    8 A'    9 A'   10 A'   11 A'   12 A'   13 A'    3 A"                 
-31.303 -31.303 -24.719 -22.963 -22.962 -22.962 -22.960 -22.958
  4 A"   14 A'   15 A'   16 A'   17 A'    5 A"   18 A'    6 A"                 
-22.958 -22.957 -22.957 -22.953 -22.953 -10.291 -10.273  -6.369
 19 A'   20 A'    7 A"   21 A'    8 A"   22 A'   23 A'   24 A'                 
 -6.365  -4.782  -4.778  -4.766  -4.766  -4.762  -4.762  -2.048
 25 A'   26 A'   27 A'   28 A'    9 A"   10 A"   29 A'   30 A'                 
 -2.044  -2.043  -2.042  -2.039  -2.039  -2.029  -2.029  -2.025
 31 A'   32 A'   11 A"   12 A"   33 A'   13 A"   34 A'   35 A'                 
 -2.025  -1.258  -0.828  -0.692  -0.671  -0.597  -0.552  -0.495
 14 A"   36 A'   37 A'   38 A'   39 A'   40 A'   41 A'   15 A"                 
 -0.474  -0.410  -0.385  -0.358  -0.299  -0.285  -0.274  -0.257
 42 A'   43 A'   44 A'   16 A"   45 A'   17 A"   46 A'   18 A"                 
 -- Virtual --                   
 -0.086  -0.047  -0.036   0.004   0.032   0.041   0.062   0.082
 47 A'   48 A'   19 A"   49 A'   50 A'   51 A'   20 A"   52 A'                 
  0.095   0.101   0.107   0.125   0.156   0.172   0.177   0.205
 53 A'   21 A"   54 A'   55 A'   56 A'   57 A'   58 A'   22 A"                 
  0.214   0.222   0.246   0.255   0.260   0.292   0.320   0.329
 59 A'   60 A'   23 A"   24 A"   61 A'   62 A'   63 A'   64 A'                 
  0.352   0.384   0.389   0.393   0.404   0.432   0.436   0.449
 65 A'   25 A"   26 A"   66 A'   27 A"   28 A"   67 A'   68 A'                 
  0.457   0.471   0.504   0.524   0.547   0.621   0.647   0.650
 69 A'   70 A'   71 A'   29 A"   72 A'   73 A'   74 A'   30 A"                 
  0.675   0.724   0.767   0.816   0.871   0.941   1.068   1.138
 75 A'   76 A'   77 A'   78 A'   79 A'   80 A'   31 A"   32 A"                 
  1.244   1.282   1.313   1.344   1.346   1.347   1.372   1.392
 33 A"   81 A'   82 A'   34 A"   83 A'   35 A"   84 A'   85 A'                 
  1.425   1.452   1.481   1.565   1.623   1.761   1.773   1.811
 86 A'   36 A"   87 A'   88 A'   89 A'   90 A'   37 A"   91 A'                 
  1.901   1.976   2.097   2.236   2.542   2.601   2.607   2.798
 92 A'   38 A"   93 A'   94 A'   95 A'   96 A'   39 A"   40 A"                 
  2.868   3.046   3.192   3.648   3.761   3.784   3.949   3.954
 97 A'   98 A'   99 A'  100 A'   41 A"  101 A'   42 A"   43 A"                 
  3.958   3.978   3.979   3.985   4.036   4.037   4.081   4.127
 44 A"  102 A'   45 A"  103 A'   46 A"  104 A'  105 A'  106 A'                 
  4.231   4.265   4.359   4.424   4.776   5.967   6.009   6.013
107 A'  108 A'  109 A'  110 A'  111 A'   47 A"  112 A'   48 A"                 
  6.035   6.045   6.106   6.260   6.340   6.635  23.422  24.135
113 A'  114 A'  115 A'   49 A"  116 A'  117 A'  118 A'  119 A'                 
 27.797  27.863  28.314  28.345  28.349  28.352  28.373  28.387
120 A'  121 A'   50 A"  122 A'   51 A"  123 A'  124 A'  125 A'                 
 28.521  28.525  28.531  28.534  28.539  28.562  28.563  28.603
 52 A"   53 A"   54 A"  126 A'  127 A'   55 A"  128 A'  129 A'                 
 28.681  28.706  66.730 127.861 127.884 127.888 127.904 127.912
130 A'  131 A'  132 A'   56 A"  133 A'   57 A"  134 A'  135 A'                 
127.941 151.603 151.6591901.7631901.822
136 A'  137 A'  138 A'  139 A'  140 A'                                         
 --------------------------------------------------------------

          Ground-State Mulliken Net Atomic Charges

     Atom                 Charge (a.u.)
  ----------------------------------------
      1 F                    -0.103503
      2 I                     0.144048
      3 H                     0.153458
      4 I                     0.131631
      5 C                    -0.223180
      6 C                    -0.102455
  ----------------------------------------
  Sum of atomic charges =     0.000000

 -----------------------------------------------------------------
                    Cartesian Multipole Moments
 -----------------------------------------------------------------
    Charge (ESU x 10^10)
                 0.0000
    Dipole Moment (Debye)
         X      -0.3119      Y      -1.0558      Z      -0.0000
       Tot       1.1009
    Quadrupole Moments (Debye-Ang)
        XX     -74.5833     XY      -2.4966     YY     -67.5430
        XZ      -0.0000     YZ      -0.0000     ZZ     -75.0803
    Octopole Moments (Debye-Ang^2)
       XXX     -96.3765    XXY      -5.7125    XYY     -27.2784
       YYY      36.3697    XXZ      -0.0000    XYZ      -0.0000
       YYZ      -0.0000    XZZ     -26.9410    YZZ      10.9093
       ZZZ      -0.0000
    Hexadecapole Moments (Debye-Ang^3)
      XXXX    -769.8677   XXXY    -145.9374   XXYY    -280.5004
      XYYY    -123.9868   YYYY   -1068.6567   XXXZ      -0.0000
      XXYZ      -0.0000   XYYZ       0.0000   YYYZ      -0.0000
      XXZZ    -137.8537   XYZZ     -44.3873   YYZZ    -212.5264
      XZZZ      -0.0000   YZZZ      -0.0000   ZZZZ    -100.0513
 -----------------------------------------------------------------
 Calculating analytic gradient of the SCF energy
 Gradient of SCF Energy
            1           2           3           4           5           6
    1   0.0000789  -0.0002546   0.0002848   0.0003584  -0.0003087  -0.0001587
    2   0.0003741  -0.0005086   0.0001274  -0.0003556  -0.0002095   0.0005722
    3  -0.0000000  -0.0000000   0.0000000   0.0000000   0.0000000  -0.0000000
 Max gradient component =       5.722E-04
 RMS gradient           =       2.702E-04
 Gradient time:  CPU 11.78 s  wall 3.05 s
 Geometry Optimization Parameters
   NAtoms,    NIC,     NZ,  NCons,   NDum,   NFix, NCnnct, MaxDiis
        6      32       0       0       0       0       0       0

 Cartesian Hessian Update
 Hessian Updated using BFGS Update


** GEOMETRY OPTIMIZATION IN DELOCALIZED INTERNAL COORDINATES **
   Searching for a Minimum

   Optimization Cycle:  21

                       Coordinates (Angstroms)
     ATOM                X               Y               Z
      1  F         3.2050244974   -0.0423891976    0.0000000000
      2  I         0.4815467814    1.6867272949    0.0000000000
      3  H         2.4072007101   -1.9039892489    0.0000000000
      4  I        -0.7238383200   -1.7550886936    0.0000000000
      5  C         2.1357341319   -0.8561363825    0.0000000000
      6  C         0.8909659943   -0.3905906064    0.0000000000
   Point Group: cs    Number of degrees of freedom:     9


   Energy is -14015.704570777

 Hessian Updated using BFGS Update

  9 Hessian modes will be used to form the next step
  Hessian Eigenvalues:
     0.039499    0.087271    0.159793    0.226515    0.234789    0.353497
     0.423170    0.569490    0.597257

 Minimum Search - Taking Simple RFO Step
 Searching for Lamda that Minimizes Along All modes
 Value Taken    Lamda =  -0.00000160
 Step Taken.  Stepsize is  0.003199

                             Maximum     Tolerance    Cnvgd?
         Gradient           0.000375      0.000300      NO
         Displacement       0.002381      0.001200      NO
         Energy change     -0.000005      0.000001      NO


 New Cartesian Coordinates Obtained by Inverse Iteration

 Displacement from previous Coordinates is:  0.003856
 ----------------------------------------------------------------
             Standard Nuclear Orientation (Angstroms)
    I     Atom           X                Y                Z
 ----------------------------------------------------------------
    1      F       3.2046363536    -0.0417454383     0.0000000000
    2      I       0.4820059306     1.6862679981     0.0000000000
    3      H       2.4077724206    -1.9038117613     0.0000000000
    4      I      -0.7248291628    -1.7544668079     0.0000000000
    5      C       2.1361671884    -0.8560068921     0.0000000000
    6      C       0.8908810648    -0.3917039326     0.0000000000
 ----------------------------------------------------------------
 Molecular Point Group                 Cs    NOp =  2
 Largest Abelian Subgroup              Cs    NOp =  2
 Nuclear Repulsion Energy =   885.9121894038 hartrees
 There are       64 alpha and       64 beta electrons
 Applying Cartesian multipole field
    Component          Value
    ---------          -----
     (2,0,0)        1.00000E-11
     (0,2,0)        2.00000E-11
     (0,0,2)       -3.00000E-11
 Nucleus-field energy     =     0.0000000291 hartrees
 Requested basis set is 6-311++G(d,p)
 There are 71 shells and 197 basis functions
 A cutoff of  1.0D-11 yielded   1966 shell pairs
 There are     15800 function pairs (     17888 Cartesian)
 Smallest overlap matrix eigenvalue = 1.01E-04
 Guess MOs from SCF MO coefficient file

 -----------------------------------------------------------------------
  General SCF calculation program by
  Eric Jon Sundstrom, Paul Horn, Yuezhi Mao, Dmitri Zuev, Alec White,
  David Stuck, Shaama M.S., Shane Yost, Joonho Lee, David Small,
  Daniel Levine, Susi Lehtola, Hugh Burton, Evgeny Epifanovsky
 -----------------------------------------------------------------------
 Exchange:     0.2000 Hartree-Fock + 0.0800 Slater + 0.7200 B88
 Correlation:  0.1900 VWN1RPA + 0.8100 LYP
 Using SG-1 standard quadrature grid
 using 4 threads for integral computing
 -------------------------------------------------------
 OpenMP Integral computing Module                
 Release: version 2.0, May 2017, Q-Chem Inc. Pleasanton 
 -------------------------------------------------------
 -------------------------------------------------------
 OpenMP BLAS3 based DFT computing Module                
 Release: version 1.0, May 2013, Q-Chem Inc. Pittsburgh 
 -------------------------------------------------------
 A restricted SCF calculation will be
 performed using DIIS
 SCF converges when DIIS error is below 1.0e-08
 ---------------------------------------
  Cycle       Energy         DIIS error
 ---------------------------------------
    1  -14015.7045708156      1.32e-05  
    2  -14015.7045717998      3.34e-06  
    3  -14015.7045717679      4.71e-06  
    4  -14015.7045718393      9.39e-07  
    5  -14015.7045718425      4.40e-07  
    6  -14015.7045718433      9.60e-08  
    7  -14015.7045718434      2.46e-08  
    8  -14015.7045718434      7.37e-09  Convergence criterion met
 ---------------------------------------
 SCF time:   CPU 25.00s  wall 7.00s 
 SCF   energy in the final basis set =   -14015.7045718434
 Total energy in the final basis set =   -14015.7045718434

 --------------------------------------------------------------
             Orbital Energies (a.u.) and Symmetries
 --------------------------------------------------------------

 Alpha MOs, Restricted
 -- Occupied --                  
*******-1165.89 -176.32 -176.32 -165.73 -165.72 -165.72 -165.72
  1 A'    2 A'    3 A'    4 A'    5 A'    6 A'    1 A"    7 A'                 
-165.72 -165.72  -35.82  -35.82  -31.31  -31.31  -31.31  -31.31
  2 A"    8 A'    9 A'   10 A'   11 A'   12 A'   13 A'    3 A"                 
-31.303 -31.302 -24.719 -22.963 -22.962 -22.962 -22.960 -22.958
  4 A"   14 A'   15 A'   16 A'   17 A'    5 A"   18 A'    6 A"                 
-22.958 -22.957 -22.957 -22.953 -22.953 -10.291 -10.273  -6.369
 19 A'   20 A'    7 A"   21 A'    8 A"   22 A'   23 A'   24 A'                 
 -6.365  -4.782  -4.778  -4.766  -4.766  -4.762  -4.762  -2.048
 25 A'   26 A'   27 A'   28 A'    9 A"   10 A"   29 A'   30 A'                 
 -2.044  -2.043  -2.042  -2.039  -2.039  -2.029  -2.029  -2.025
 31 A'   32 A'   11 A"   12 A"   33 A'   13 A"   34 A'   35 A'                 
 -2.025  -1.259  -0.828  -0.692  -0.670  -0.597  -0.552  -0.495
 14 A"   36 A'   37 A'   38 A'   39 A'   40 A'   41 A'   15 A"                 
 -0.474  -0.410  -0.385  -0.358  -0.299  -0.284  -0.274  -0.257
 42 A'   43 A'   44 A'   16 A"   45 A'   17 A"   46 A'   18 A"                 
 -- Virtual --                   
 -0.086  -0.047  -0.036   0.004   0.032   0.041   0.062   0.082
 47 A'   48 A'   19 A"   49 A'   50 A'   51 A'   20 A"   52 A'                 
  0.095   0.101   0.107   0.125   0.156   0.172   0.177   0.205
 53 A'   21 A"   54 A'   55 A'   56 A'   57 A'   58 A'   22 A"                 
  0.214   0.222   0.246   0.255   0.260   0.292   0.320   0.329
 59 A'   60 A'   23 A"   24 A"   61 A'   62 A'   63 A'   64 A'                 
  0.352   0.384   0.389   0.393   0.404   0.432   0.436   0.449
 65 A'   25 A"   26 A"   66 A'   27 A"   28 A"   67 A'   68 A'                 
  0.457   0.471   0.505   0.524   0.547   0.621   0.647   0.650
 69 A'   70 A'   71 A'   29 A"   72 A'   73 A'   74 A'   30 A"                 
  0.675   0.724   0.767   0.816   0.871   0.941   1.068   1.138
 75 A'   76 A'   77 A'   78 A'   79 A'   80 A'   31 A"   32 A"                 
  1.244   1.282   1.313   1.344   1.346   1.347   1.373   1.392
 33 A"   81 A'   82 A'   34 A"   83 A'   35 A"   84 A'   85 A'                 
  1.425   1.452   1.481   1.565   1.623   1.761   1.773   1.811
 86 A'   36 A"   87 A'   88 A'   89 A'   90 A'   37 A"   91 A'                 
  1.901   1.976   2.097   2.237   2.542   2.601   2.607   2.798
 92 A'   38 A"   93 A'   94 A'   95 A'   96 A'   39 A"   40 A"                 
  2.868   3.047   3.192   3.648   3.761   3.784   3.949   3.954
 97 A'   98 A'   99 A'  100 A'   41 A"  101 A'   42 A"   43 A"                 
  3.958   3.978   3.979   3.985   4.036   4.038   4.081   4.127
 44 A"  102 A'   45 A"  103 A'   46 A"  104 A'  105 A'  106 A'                 
  4.231   4.265   4.359   4.424   4.776   5.967   6.009   6.013
107 A'  108 A'  109 A'  110 A'  111 A'   47 A"  112 A'   48 A"                 
  6.035   6.045   6.106   6.260   6.340   6.635  23.423  24.135
113 A'  114 A'  115 A'   49 A"  116 A'  117 A'  118 A'  119 A'                 
 27.797  27.863  28.314  28.345  28.349  28.352  28.373  28.387
120 A'  121 A'   50 A"  122 A'   51 A"  123 A'  124 A'  125 A'                 
 28.521  28.525  28.531  28.534  28.539  28.562  28.563  28.603
 52 A"   53 A"   54 A"  126 A'  127 A'   55 A"  128 A'  129 A'                 
 28.681  28.706  66.730 127.861 127.884 127.888 127.904 127.912
130 A'  131 A'  132 A'   56 A"  133 A'   57 A"  134 A'  135 A'                 
127.941 151.603 151.6591901.7631901.822
136 A'  137 A'  138 A'  139 A'  140 A'                                         

 Beta MOs, Restricted
 -- Occupied --                  
*******-1165.89 -176.32 -176.32 -165.73 -165.72 -165.72 -165.72
  1 A'    2 A'    3 A'    4 A'    5 A'    6 A'    1 A"    7 A'                 
-165.72 -165.72  -35.82  -35.82  -31.31  -31.31  -31.31  -31.31
  2 A"    8 A'    9 A'   10 A'   11 A'   12 A'   13 A'    3 A"                 
-31.303 -31.302 -24.719 -22.963 -22.962 -22.962 -22.960 -22.958
  4 A"   14 A'   15 A'   16 A'   17 A'    5 A"   18 A'    6 A"                 
-22.958 -22.957 -22.957 -22.953 -22.953 -10.291 -10.273  -6.369
 19 A'   20 A'    7 A"   21 A'    8 A"   22 A'   23 A'   24 A'                 
 -6.365  -4.782  -4.778  -4.766  -4.766  -4.762  -4.762  -2.048
 25 A'   26 A'   27 A'   28 A'    9 A"   10 A"   29 A'   30 A'                 
 -2.044  -2.043  -2.042  -2.039  -2.039  -2.029  -2.029  -2.025
 31 A'   32 A'   11 A"   12 A"   33 A'   13 A"   34 A'   35 A'                 
 -2.025  -1.259  -0.828  -0.692  -0.670  -0.597  -0.552  -0.495
 14 A"   36 A'   37 A'   38 A'   39 A'   40 A'   41 A'   15 A"                 
 -0.474  -0.410  -0.385  -0.358  -0.299  -0.284  -0.274  -0.257
 42 A'   43 A'   44 A'   16 A"   45 A'   17 A"   46 A'   18 A"                 
 -- Virtual --                   
 -0.086  -0.047  -0.036   0.004   0.032   0.041   0.062   0.082
 47 A'   48 A'   19 A"   49 A'   50 A'   51 A'   20 A"   52 A'                 
  0.095   0.101   0.107   0.125   0.156   0.172   0.177   0.205
 53 A'   21 A"   54 A'   55 A'   56 A'   57 A'   58 A'   22 A"                 
  0.214   0.222   0.246   0.255   0.260   0.292   0.320   0.329
 59 A'   60 A'   23 A"   24 A"   61 A'   62 A'   63 A'   64 A'                 
  0.352   0.384   0.389   0.393   0.404   0.432   0.436   0.449
 65 A'   25 A"   26 A"   66 A'   27 A"   28 A"   67 A'   68 A'                 
  0.457   0.471   0.505   0.524   0.547   0.621   0.647   0.650
 69 A'   70 A'   71 A'   29 A"   72 A'   73 A'   74 A'   30 A"                 
  0.675   0.724   0.767   0.816   0.871   0.941   1.068   1.138
 75 A'   76 A'   77 A'   78 A'   79 A'   80 A'   31 A"   32 A"                 
  1.244   1.282   1.313   1.344   1.346   1.347   1.373   1.392
 33 A"   81 A'   82 A'   34 A"   83 A'   35 A"   84 A'   85 A'                 
  1.425   1.452   1.481   1.565   1.623   1.761   1.773   1.811
 86 A'   36 A"   87 A'   88 A'   89 A'   90 A'   37 A"   91 A'                 
  1.901   1.976   2.097   2.237   2.542   2.601   2.607   2.798
 92 A'   38 A"   93 A'   94 A'   95 A'   96 A'   39 A"   40 A"                 
  2.868   3.047   3.192   3.648   3.761   3.784   3.949   3.954
 97 A'   98 A'   99 A'  100 A'   41 A"  101 A'   42 A"   43 A"                 
  3.958   3.978   3.979   3.985   4.036   4.038   4.081   4.127
 44 A"  102 A'   45 A"  103 A'   46 A"  104 A'  105 A'  106 A'                 
  4.231   4.265   4.359   4.424   4.776   5.967   6.009   6.013
107 A'  108 A'  109 A'  110 A'  111 A'   47 A"  112 A'   48 A"                 
  6.035   6.045   6.106   6.260   6.340   6.635  23.423  24.135
113 A'  114 A'  115 A'   49 A"  116 A'  117 A'  118 A'  119 A'                 
 27.797  27.863  28.314  28.345  28.349  28.352  28.373  28.387
120 A'  121 A'   50 A"  122 A'   51 A"  123 A'  124 A'  125 A'                 
 28.521  28.525  28.531  28.534  28.539  28.562  28.563  28.603
 52 A"   53 A"   54 A"  126 A'  127 A'   55 A"  128 A'  129 A'                 
 28.681  28.706  66.730 127.861 127.884 127.888 127.904 127.912
130 A'  131 A'  132 A'   56 A"  133 A'   57 A"  134 A'  135 A'                 
127.941 151.603 151.6591901.7631901.822
136 A'  137 A'  138 A'  139 A'  140 A'                                         
 --------------------------------------------------------------

          Ground-State Mulliken Net Atomic Charges

     Atom                 Charge (a.u.)
  ----------------------------------------
      1 F                    -0.103176
      2 I                     0.143598
      3 H                     0.153351
      4 I                     0.132032
      5 C                    -0.223179
      6 C                    -0.102626
  ----------------------------------------
  Sum of atomic charges =     0.000000

 -----------------------------------------------------------------
                    Cartesian Multipole Moments
 -----------------------------------------------------------------
    Charge (ESU x 10^10)
                 0.0000
    Dipole Moment (Debye)
         X      -0.3105      Y      -1.0609      Z      -0.0000
       Tot       1.1054
    Quadrupole Moments (Debye-Ang)
        XX     -74.5636     XY      -2.4945     YY     -67.5535
        XZ      -0.0000     YZ      -0.0000     ZZ     -75.0808
    Octopole Moments (Debye-Ang^2)
       XXX     -96.2909    XXY      -5.7341    XYY     -27.2658
       YYY      36.3517    XXZ      -0.0000    XYZ      -0.0000
       YYZ      -0.0000    XZZ     -26.9272    YZZ      10.8998
       ZZZ      -0.0000
    Hexadecapole Moments (Debye-Ang^3)
      XXXX    -769.8922   XXXY    -146.0887   XXYY    -280.4439
      XYYY    -124.1538   YYYY   -1068.2052   XXXZ      -0.0000
      XXYZ       0.0000   XYYZ      -0.0000   YYYZ      -0.0000
      XXZZ    -137.8985   XYZZ     -44.4422   YYZZ    -212.4270
      XZZZ      -0.0000   YZZZ      -0.0000   ZZZZ    -100.0544
 -----------------------------------------------------------------
 Calculating analytic gradient of the SCF energy
 Gradient of SCF Energy
            1           2           3           4           5           6
    1  -0.0000584  -0.0002250   0.0002161   0.0003409   0.0000116  -0.0002852
    2   0.0002840  -0.0004897   0.0001402  -0.0002553   0.0000551   0.0002657
    3  -0.0000000  -0.0000000   0.0000000  -0.0000000   0.0000000  -0.0000000
 Max gradient component =       4.897E-04
 RMS gradient           =       2.078E-04
 Gradient time:  CPU 11.79 s  wall 3.05 s
 Geometry Optimization Parameters
   NAtoms,    NIC,     NZ,  NCons,   NDum,   NFix, NCnnct, MaxDiis
        6      32       0       0       0       0       0       0

 Cartesian Hessian Update
 Hessian Updated using BFGS Update


** GEOMETRY OPTIMIZATION IN DELOCALIZED INTERNAL COORDINATES **
   Searching for a Minimum

   Optimization Cycle:  22

                       Coordinates (Angstroms)
     ATOM                X               Y               Z
      1  F         3.2046363536   -0.0417454383    0.0000000000
      2  I         0.4820059306    1.6862679981    0.0000000000
      3  H         2.4077724206   -1.9038117613    0.0000000000
      4  I        -0.7248291628   -1.7544668079    0.0000000000
      5  C         2.1361671884   -0.8560068921    0.0000000000
      6  C         0.8908810648   -0.3917039326    0.0000000000
   Point Group: cs    Number of degrees of freedom:     9


   Energy is -14015.704571843

 Hessian Updated using BFGS Update

  9 Hessian modes will be used to form the next step
  Hessian Eigenvalues:
     0.040345    0.092870    0.138554    0.179550    0.230419    0.353694
     0.402697    0.565785    0.576734

 Minimum Search - Taking Simple RFO Step
 Searching for Lamda that Minimizes Along All modes
 Value Taken    Lamda =   0.00000000
 Step Taken.  Stepsize is  0.001911

                             Maximum     Tolerance    Cnvgd?
         Gradient           0.000222      0.000300     YES
         Displacement       0.001032      0.001200     YES
         Energy change     -0.000001      0.000001      NO


                       Distance Matrix (Angstroms)
             F (  1)   I (  2)   H (  3)   I (  4)   C (  5)
   I (  2)  3.224709
   H (  3)  2.025409  4.073972
   I (  4)  4.286504  3.646246  3.136160
   C (  5)  1.343372  3.033053  1.082434  2.998755
   C (  6)  2.340071  2.117816  2.141829  2.113680  1.329028

 Final energy is   -14015.704571843400     


 ******************************
 **  OPTIMIZATION CONVERGED  **
 ******************************

                       Coordinates (Angstroms)
     ATOM                X               Y               Z
      1  F         3.2046363536   -0.0417454383    0.0000000000
      2  I         0.4820059306    1.6862679981    0.0000000000
      3  H         2.4077724206   -1.9038117613    0.0000000000
      4  I        -0.7248291628   -1.7544668079    0.0000000000
      5  C         2.1361671884   -0.8560068921    0.0000000000
      6  C         0.8908810648   -0.3917039326    0.0000000000

Z-matrix Print:
$molecule
0 1
I 
C  1 2.117816
C  2 1.329028 1 121.579569
H  3 1.082434 2 124.979892 1 -180.000000 0
F  3 1.343372 2 122.241725 1 -0.000000 0
I  2 2.113680 1 119.014115 3 -180.000000 0
$end


 --------------------------------------------------------------
             Orbital Energies (a.u.) and Symmetries
 --------------------------------------------------------------

 Alpha MOs, Restricted
 -- Occupied --                  
*******-1165.89 -176.32 -176.32 -165.73 -165.72 -165.72 -165.72
  1 A'    2 A'    3 A'    4 A'    5 A'    6 A'    1 A"    7 A'                 
-165.72 -165.72  -35.82  -35.82  -31.31  -31.31  -31.31  -31.31
  2 A"    8 A'    9 A'   10 A'   11 A'   12 A'   13 A'    3 A"                 
-31.303 -31.302 -24.719 -22.963 -22.962 -22.962 -22.960 -22.958
  4 A"   14 A'   15 A'   16 A'   17 A'    5 A"   18 A'    6 A"                 
-22.958 -22.957 -22.957 -22.953 -22.953 -10.291 -10.273  -6.369
 19 A'   20 A'    7 A"   21 A'    8 A"   22 A'   23 A'   24 A'                 
 -6.365  -4.782  -4.778  -4.766  -4.766  -4.762  -4.762  -2.048
 25 A'   26 A'   27 A'   28 A'    9 A"   10 A"   29 A'   30 A'                 
 -2.044  -2.043  -2.042  -2.039  -2.039  -2.029  -2.029  -2.025
 31 A'   32 A'   11 A"   12 A"   33 A'   13 A"   34 A'   35 A'                 
 -2.025  -1.259  -0.828  -0.692  -0.670  -0.597  -0.552  -0.495
 14 A"   36 A'   37 A'   38 A'   39 A'   40 A'   41 A'   15 A"                 
 -0.474  -0.410  -0.385  -0.358  -0.299  -0.284  -0.274  -0.257
 42 A'   43 A'   44 A'   16 A"   45 A'   17 A"   46 A'   18 A"                 
 -- Virtual --                   
 -0.086  -0.047  -0.036   0.004   0.032   0.041   0.062   0.082
 47 A'   48 A'   19 A"   49 A'   50 A'   51 A'   20 A"   52 A'                 
  0.095   0.101   0.107   0.125   0.156   0.172   0.177   0.205
 53 A'   21 A"   54 A'   55 A'   56 A'   57 A'   58 A'   22 A"                 
  0.214   0.222   0.246   0.255   0.260   0.292   0.320   0.329
 59 A'   60 A'   23 A"   24 A"   61 A'   62 A'   63 A'   64 A'                 
  0.352   0.384   0.389   0.393   0.404   0.432   0.436   0.449
 65 A'   25 A"   26 A"   66 A'   27 A"   28 A"   67 A'   68 A'                 
  0.457   0.471   0.505   0.524   0.547   0.621   0.647   0.650
 69 A'   70 A'   71 A'   29 A"   72 A'   73 A'   74 A'   30 A"                 
  0.675   0.724   0.767   0.816   0.871   0.941   1.068   1.138
 75 A'   76 A'   77 A'   78 A'   79 A'   80 A'   31 A"   32 A"                 
  1.244   1.282   1.313   1.344   1.346   1.347   1.373   1.392
 33 A"   81 A'   82 A'   34 A"   83 A'   35 A"   84 A'   85 A'                 
  1.425   1.452   1.481   1.565   1.623   1.761   1.773   1.811
 86 A'   36 A"   87 A'   88 A'   89 A'   90 A'   37 A"   91 A'                 
  1.901   1.976   2.097   2.237   2.542   2.601   2.607   2.798
 92 A'   38 A"   93 A'   94 A'   95 A'   96 A'   39 A"   40 A"                 
  2.868   3.047   3.192   3.648   3.761   3.784   3.949   3.954
 97 A'   98 A'   99 A'  100 A'   41 A"  101 A'   42 A"   43 A"                 
  3.958   3.978   3.979   3.985   4.036   4.038   4.081   4.127
 44 A"  102 A'   45 A"  103 A'   46 A"  104 A'  105 A'  106 A'                 
  4.231   4.265   4.359   4.424   4.776   5.967   6.009   6.013
107 A'  108 A'  109 A'  110 A'  111 A'   47 A"  112 A'   48 A"                 
  6.035   6.045   6.106   6.260   6.340   6.635  23.423  24.135
113 A'  114 A'  115 A'   49 A"  116 A'  117 A'  118 A'  119 A'                 
 27.797  27.863  28.314  28.345  28.349  28.352  28.373  28.387
120 A'  121 A'   50 A"  122 A'   51 A"  123 A'  124 A'  125 A'                 
 28.521  28.525  28.531  28.534  28.539  28.562  28.563  28.603
 52 A"   53 A"   54 A"  126 A'  127 A'   55 A"  128 A'  129 A'                 
 28.681  28.706  66.730 127.861 127.884 127.888 127.904 127.912
130 A'  131 A'  132 A'   56 A"  133 A'   57 A"  134 A'  135 A'                 
127.941 151.603 151.6591901.7631901.822
136 A'  137 A'  138 A'  139 A'  140 A'                                         

 Beta MOs, Restricted
 -- Occupied --                  
*******-1165.89 -176.32 -176.32 -165.73 -165.72 -165.72 -165.72
  1 A'    2 A'    3 A'    4 A'    5 A'    6 A'    1 A"    7 A'                 
-165.72 -165.72  -35.82  -35.82  -31.31  -31.31  -31.31  -31.31
  2 A"    8 A'    9 A'   10 A'   11 A'   12 A'   13 A'    3 A"                 
-31.303 -31.302 -24.719 -22.963 -22.962 -22.962 -22.960 -22.958
  4 A"   14 A'   15 A'   16 A'   17 A'    5 A"   18 A'    6 A"                 
-22.958 -22.957 -22.957 -22.953 -22.953 -10.291 -10.273  -6.369
 19 A'   20 A'    7 A"   21 A'    8 A"   22 A'   23 A'   24 A'                 
 -6.365  -4.782  -4.778  -4.766  -4.766  -4.762  -4.762  -2.048
 25 A'   26 A'   27 A'   28 A'    9 A"   10 A"   29 A'   30 A'                 
 -2.044  -2.043  -2.042  -2.039  -2.039  -2.029  -2.029  -2.025
 31 A'   32 A'   11 A"   12 A"   33 A'   13 A"   34 A'   35 A'                 
 -2.025  -1.259  -0.828  -0.692  -0.670  -0.597  -0.552  -0.495
 14 A"   36 A'   37 A'   38 A'   39 A'   40 A'   41 A'   15 A"                 
 -0.474  -0.410  -0.385  -0.358  -0.299  -0.284  -0.274  -0.257
 42 A'   43 A'   44 A'   16 A"   45 A'   17 A"   46 A'   18 A"                 
 -- Virtual --                   
 -0.086  -0.047  -0.036   0.004   0.032   0.041   0.062   0.082
 47 A'   48 A'   19 A"   49 A'   50 A'   51 A'   20 A"   52 A'                 
  0.095   0.101   0.107   0.125   0.156   0.172   0.177   0.205
 53 A'   21 A"   54 A'   55 A'   56 A'   57 A'   58 A'   22 A"                 
  0.214   0.222   0.246   0.255   0.260   0.292   0.320   0.329
 59 A'   60 A'   23 A"   24 A"   61 A'   62 A'   63 A'   64 A'                 
  0.352   0.384   0.389   0.393   0.404   0.432   0.436   0.449
 65 A'   25 A"   26 A"   66 A'   27 A"   28 A"   67 A'   68 A'                 
  0.457   0.471   0.505   0.524   0.547   0.621   0.647   0.650
 69 A'   70 A'   71 A'   29 A"   72 A'   73 A'   74 A'   30 A"                 
  0.675   0.724   0.767   0.816   0.871   0.941   1.068   1.138
 75 A'   76 A'   77 A'   78 A'   79 A'   80 A'   31 A"   32 A"                 
  1.244   1.282   1.313   1.344   1.346   1.347   1.373   1.392
 33 A"   81 A'   82 A'   34 A"   83 A'   35 A"   84 A'   85 A'                 
  1.425   1.452   1.481   1.565   1.623   1.761   1.773   1.811
 86 A'   36 A"   87 A'   88 A'   89 A'   90 A'   37 A"   91 A'                 
  1.901   1.976   2.097   2.237   2.542   2.601   2.607   2.798
 92 A'   38 A"   93 A'   94 A'   95 A'   96 A'   39 A"   40 A"                 
  2.868   3.047   3.192   3.648   3.761   3.784   3.949   3.954
 97 A'   98 A'   99 A'  100 A'   41 A"  101 A'   42 A"   43 A"                 
  3.958   3.978   3.979   3.985   4.036   4.038   4.081   4.127
 44 A"  102 A'   45 A"  103 A'   46 A"  104 A'  105 A'  106 A'                 
  4.231   4.265   4.359   4.424   4.776   5.967   6.009   6.013
107 A'  108 A'  109 A'  110 A'  111 A'   47 A"  112 A'   48 A"                 
  6.035   6.045   6.106   6.260   6.340   6.635  23.423  24.135
113 A'  114 A'  115 A'   49 A"  116 A'  117 A'  118 A'  119 A'                 
 27.797  27.863  28.314  28.345  28.349  28.352  28.373  28.387
120 A'  121 A'   50 A"  122 A'   51 A"  123 A'  124 A'  125 A'                 
 28.521  28.525  28.531  28.534  28.539  28.562  28.563  28.603
 52 A"   53 A"   54 A"  126 A'  127 A'   55 A"  128 A'  129 A'                 
 28.681  28.706  66.730 127.861 127.884 127.888 127.904 127.912
130 A'  131 A'  132 A'   56 A"  133 A'   57 A"  134 A'  135 A'                 
127.941 151.603 151.6591901.7631901.822
136 A'  137 A'  138 A'  139 A'  140 A'                                         
 --------------------------------------------------------------

          Ground-State Mulliken Net Atomic Charges

     Atom                 Charge (a.u.)
  ----------------------------------------
      1 F                    -0.103176
      2 I                     0.143598
      3 H                     0.153351
      4 I                     0.132032
      5 C                    -0.223179
      6 C                    -0.102626
  ----------------------------------------
  Sum of atomic charges =     0.000000

 -----------------------------------------------------------------
                    Cartesian Multipole Moments
 -----------------------------------------------------------------
    Charge (ESU x 10^10)
                 0.0000
    Dipole Moment (Debye)
         X      -0.3105      Y      -1.0609      Z      -0.0000
       Tot       1.1054
    Quadrupole Moments (Debye-Ang)
        XX     -74.5636     XY      -2.4945     YY     -67.5535
        XZ      -0.0000     YZ      -0.0000     ZZ     -75.0808
    Octopole Moments (Debye-Ang^2)
       XXX     -96.2909    XXY      -5.7341    XYY     -27.2658
       YYY      36.3517    XXZ      -0.0000    XYZ      -0.0000
       YYZ      -0.0000    XZZ     -26.9272    YZZ      10.8998
       ZZZ      -0.0000
    Hexadecapole Moments (Debye-Ang^3)
      XXXX    -769.8922   XXXY    -146.0887   XXYY    -280.4439
      XYYY    -124.1538   YYYY   -1068.2052   XXXZ      -0.0000
      XXYZ       0.0000   XYYZ      -0.0000   YYYZ      -0.0000
      XXZZ    -137.8985   XYZZ     -44.4422   YYZZ    -212.4270
      XZZZ      -0.0000   YZZZ      -0.0000   ZZZZ    -100.0544
 -----------------------------------------------------------------
Archival summary:
1\1\TWL01\OPT\ProcedureUnspecified\BasisUnspecified\2121\taweetha\TueAug2803:27:262018TueAug2803:27:262018\0\\#,OPT,ProcedureUnspecified,BasisUnspecified,\\0,1\I\C,1,2.11782\C,2,1.32903,1,121.58\H,3,1.08243,2,124.98,1,-180,0\F,3,1.34337,2,122.242,1,-0,0\I,2,2.11368,1,119.014,3,-180,0\\\@

 Total job time:  294.76s(wall), 1100.05s(cpu) 
 Tue Aug 28 03:27:26 2018

        *************************************************************
        *                                                           *
        *  Thank you very much for using Q-Chem.  Have a nice day.  *
        *                                                           *
        *************************************************************


 
User input: 2 of 2 
 
Q-Chem Developer Version!
                  Welcome to Q-Chem
     A Quantum Leap Into The Future Of Chemistry


 Q-Chem 5.1, Q-Chem, Inc., Pleasanton, CA (2018)

 Yihan Shao,  Zhengting Gan,  E. Epifanovsky,  A. T. B. Gilbert,  M. Wormit,  
 J. Kussmann,  A. W. Lange,  A. Behn,  Jia Deng,  Xintian Feng,  D. Ghosh,  
 M. Goldey,  P. R. Horn,  L. D. Jacobson,  I. Kaliman,  T. Kus,  A. Landau,  
 Jie Liu,  E. I. Proynov,  R. M. Richard,  R. P. Steele,  E. J. Sundstrom,  
 H. L. Woodcock III,  P. M. Zimmerman,  D. Zuev,  B. Albrecht,  E. Alguire,  
 S. A. Baeppler,  D. Barton,  Z. Benda,  Y. A. Bernard,  E. J. Berquist,  
 K. B. Bravaya,  H. Burton,  D. Casanova,  Chun-Min Chang,  Yunqing Chen,  
 A. Chien,  K. D. Closser,  M. P. Coons,  S. Coriani,  S. Dasgupta,  
 A. L. Dempwolff,  M. Diedenhofen,  Hainam Do,  R. G. Edgar,  Po-Tung Fang,  
 S. Faraji,  S. Fatehi,  Qingguo Feng,  K. D. Fenk,  J. Fosso-Tande,  
 Qinghui Ge,  A. Ghysels,  G. Gidofalvi,  J. Gomes,  J. Gonthier,  A. Gunina,  
 D. Hait,  M. W. D. Hanson-Heine,  P. H. P. Harbach,  A. W. Hauser,  
 J. E. Herr,  E. G. Hohenstein,  Z. C. Holden,  Kerwin Hui,  B. C. Huynh,  
 T.-C. Jagau,  Hyunjun Ji,  B. Kaduk,  K. Khistyaev,  Jaehoon Kim,  
 P. Klunzinger,  K. Koh,  D. Kosenkov,  L. Koulias,  T. Kowalczyk,  
 C. M. Krauter,  A. Kunitsa,  Ka Un Lao,  A. Laurent,  K. V. Lawler,  
 Joonho Lee,  D. Lefrancois,  S. Lehtola,  D. S. Levine,  Yi-Pei Li,  
 You-Sheng Lin,  Fenglai Liu,  E. Livshits,  A. Luenser,  P. Manohar,  
 E. Mansoor,  S. F. Manzer,  Shan-Ping Mao,  Yuezhi Mao,  N. Mardirossian,  
 A. V. Marenich,  T. Markovich,  L. A. Martinez-Martinez,  S. A. Maurer,  
 N. J. Mayhall,  S. C. McKenzie,  J.-M. Mewes,  A. F. Morrison,  
 J. W. Mullinax,  K. Nanda,  T. S. Nguyen-Beck,  R. Olivares-Amaya,  
 J. A. Parkhill,  T. M. Perrine,  F. Plasser,  P. Pokhilko,  S. Prager,  
 A. Prociuk,  E. Ramos,  D. R. Rehn,  F. Rob,  M. Schneider,  N. Sergueev,  
 S. M. Sharada,  S. Sharma,  D. W. Small,  T. Stauch,  T. Stein,  
 Yu-Chuan Su,  A. J. W. Thom,  A. Tkatchenko,  T. Tsuchimochi,  N. M. Tubman,  
 L. Vogt,  M. L. Vidal,  O. Vydrov,  M. A. Watson,  J. Wenzel,  
 M. de Wergifosse,  T. A. Wesolowski,  A. White,  J. Witte,  A. Yamada,  
 Jun Yang,  K. Yao,  S. Yeganeh,  S. R. Yost,  Zhi-Qiang You,  A. Zech,  
 Igor Ying Zhang,  Xing Zhang,  Yan Zhao,  Ying Zhu,  B. R. Brooks,  
 G. K. L. Chan,  C. J. Cramer,  M. S. Gordon,  W. J. Hehre,  A. Klamt,  
 M. W. Schmidt,  C. D. Sherrill,  D. G. Truhlar,  A. Aspuru-Guzik,  R. Baer,  
 A. T. Bell,  N. A. Besley,  Jeng-Da Chai,  A. E. DePrince, III,  
 R. A. DiStasio Jr.,  A. Dreuw,  B. D. Dunietz,  T. R. Furlani,  
 Chao-Ping Hsu,  Yousung Jung,  Jing Kong,  D. S. Lambrecht,  WanZhen Liang,  
 C. Ochsenfeld,  V. A. Rassolov,  L. V. Slipchenko,  J. E. Subotnik,  
 T. Van Voorhis,  J. M. Herbert,  A. I. Krylov,  P. M. W. Gill,  M. Head-Gordon

 Contributors to earlier versions of Q-Chem not listed above: 
 R. D. Adamson,  B. Austin,  J. Baker,  G. J. O. Beran,  K. Brandhorst,  
 S. T. Brown,  E. F. C. Byrd,  A. K. Chakraborty,  C.-L. Cheng,  
 Siu Hung Chien,  D. M. Chipman,  D. L. Crittenden,  H. Dachsel,  
 R. J. Doerksen,  A. D. Dutoi,  L. Fusti-Molnar,  W. A. Goddard III,  
 A. Golubeva-Zadorozhnaya,  S. R. Gwaltney,  G. Hawkins,  A. Heyden,  
 S. Hirata,  G. Kedziora,  F. J. Keil,  C. Kelley,  Jihan Kim,  R. A. King,  
 R. Z. Khaliullin,  P. P. Korambath,  W. Kurlancheek,  A. M. Lee,  M. S. Lee,  
 S. V. Levchenko,  Ching Yeh Lin,  D. Liotard,  R. C. Lochan,  I. Lotan,  
 P. E. Maslen,  N. Nair,  D. P. O'Neill,  D. Neuhauser,  E. Neuscamman,  
 C. M. Oana,  R. Olson,  B. Peters,  R. Peverati,  P. A. Pieniazek,  
 Y. M. Rhee,  J. Ritchie,  M. A. Rohrdanz,  E. Rosta,  N. J. Russ,  
 H. F. Schaefer III,  N. E. Schultz,  N. Shenvi,  A. C. Simmonett,  A. Sodt,  
 D. Stuck,  K. S. Thanthiriwatte,  V. Vanovschi,  Tao Wang,  A. Warshel,  
 C. F. Williams,  Q. Wu,  X. Xu,  W. Zhang

 Please cite Q-Chem as follows:
 Y. Shao et al., Mol. Phys. 113, 184-215 (2015)
 DOI: 10.1080/00268976.2014.952696

 Q-Chem 5.1.1 for Intel X86 EM64T Linux

 Parts of Q-Chem use Armadillo 8.300.2 (Tropical Shenanigans).
 http://arma.sourceforge.net/

 Q-Chem begins on Tue Aug 28 03:27:26 2018  

Host: 
0

     Scratch files written to /scratch/taweetham/qchem11301//
The previous job contains 0 fragments, simply inherited here
Input Ideriv = 2
Curr. Ideriv = -1
Max.  Ideriv = 2

Checking the input file for inconsistencies... 	...done.

--------------------------------------------------------------
User input:
--------------------------------------------------------------

$molecule
read
$end

$rem
   SCF_GUESS 	READ
   JOB_TYPE 	FREQUENCY
   BASIS 	6-311++G**
   EXCHANGE 	B3LYP
   MEM_TOTAL	7500	
$end


--------------------------------------------------------------
 ----------------------------------------------------------------
             Standard Nuclear Orientation (Angstroms)
    I     Atom           X                Y                Z
 ----------------------------------------------------------------
    1      F      -1.2860148960    -2.6213639842     0.0000000000
    2      I      -1.7070789736     0.5757365615    -0.0000000000
    3      H       0.7384695616    -2.6825669258     0.0000000000
    4      I       1.9219402579     0.2217219211     0.0000000000
    5      C      -0.0975810644    -1.9950468920     0.0000000000
    6      C       0.0055838034    -0.6700292400     0.0000000000
 ----------------------------------------------------------------
 Molecular Point Group                 Cs    NOp =  2
 Largest Abelian Subgroup              Cs    NOp =  2
 Nuclear Repulsion Energy =   885.9121894038 hartrees
 There are       64 alpha and       64 beta electrons
 Requested basis set is 6-311++G(d,p)
 There are 71 shells and 197 basis functions

 Total QAlloc Memory Limit   7500 MB
 Mega-Array Size       188 MB
 MEM_STATIC part       192 MB

                       Distance Matrix (Angstroms)
             F (  1)   I (  2)   H (  3)   I (  4)   C (  5)
   I (  2)  3.224709
   H (  3)  2.025409  4.073972
   I (  4)  4.286504  3.646246  3.136160
   C (  5)  1.343372  3.033053  1.082434  2.998755
   C (  6)  2.340071  2.117816  2.141829  2.113680  1.329028

 A cutoff of  1.0D-11 yielded   1966 shell pairs
 There are     15800 function pairs (     17888 Cartesian)

 -------------------------------------------------------
 OpenMP Integral Computing Module                       
 Release: version 1.0, May 2013, Q-Chem Inc. Pittsburgh 
 -------------------------------------------------------
 Integral Job Info:
 Integral job number is                      11
 Integral operator is                         1
 short-range coefficients                     0
 long-range coefficients              100000000
 Omega coefficients                           0
 if combine SR and LR in K                    0
 Integral screening is                        0
 Integral computing path is                   2
 max size of driver memory is            800000
 size of driver memory is                593474
 size of scratch memory is             11861008
 max col of scratch BK array               1296
 max len of scratch array in speh3          155
 max len of scratch index in speh4           18
 max int batch size is                      520
 min int batch size is                       52
 fixed nKL is                                52
 max L of basis functions is                  2
 order of int derivative is                   0
 number of shells is                         71
 number of basis is                         210
 number of cartesian basis is               210
 number of contracted shell pairs          1966
 number of primitive shell pairs           3975
 maxK2 (contraction) of shell pair           36
 max number of K2 of shell pair               1
 max number of CS2 of shell pair            267
 max number of PS2 of shell pair            267
 mem total for path MDJ                  534684
 -------------------------------------------------------
 Smallest overlap matrix eigenvalue = 1.01E-04
 Guess MOs from SCF MO coefficient file

 -----------------------------------------------------------------------
  General SCF calculation program by
  Eric Jon Sundstrom, Paul Horn, Yuezhi Mao, Dmitri Zuev, Alec White,
  David Stuck, Shaama M.S., Shane Yost, Joonho Lee, David Small,
  Daniel Levine, Susi Lehtola, Hugh Burton, Evgeny Epifanovsky
 -----------------------------------------------------------------------
 Exchange:     0.2000 Hartree-Fock + 0.0800 Slater + 0.7200 B88
 Correlation:  0.1900 VWN1RPA + 0.8100 LYP
 Using SG-1 standard quadrature grid
 using 4 threads for integral computing
 -------------------------------------------------------
 OpenMP Integral computing Module                
 Release: version 2.0, May 2017, Q-Chem Inc. Pleasanton 
 -------------------------------------------------------
 -------------------------------------------------------
 OpenMP BLAS3 based DFT computing Module                
 Release: version 1.0, May 2013, Q-Chem Inc. Pittsburgh 
 -------------------------------------------------------
 A restricted SCF calculation will be
 performed using DIIS
 SCF converges when DIIS error is below 1.0e-08
 ---------------------------------------
  Cycle       Energy         DIIS error
 ---------------------------------------
    1  -14014.4435835812      1.46e-02  
    2  -14015.5125406086      7.37e-03  
    3  -14015.4872582681      7.83e-03  
    4  -14015.6947309495      1.45e-03  
    5  -14015.7015302608      8.14e-04  
    6  -14015.7047150330      1.38e-04  
    7  -14015.7047919468      4.61e-05  
    8  -14015.7047991126      1.18e-05  
    9  -14015.7047997790      3.71e-06  
   10  -14015.7047998363      5.93e-07  
   11  -14015.7047998378      1.87e-07  
   12  -14015.7047998378      2.46e-08  
   13  -14015.7047998380      4.42e-09  Convergence criterion met
 ---------------------------------------
 SCF time:   CPU 42.06s  wall 11.00s 
 SCF   energy in the final basis set =   -14015.7047998380
 Total energy in the final basis set =   -14015.7047998380

 --------------------------------------------------------------
             Orbital Energies (a.u.) and Symmetries
 --------------------------------------------------------------

 Alpha MOs, Restricted
 -- Occupied --                  
*******-1165.89 -176.32 -176.32 -165.73 -165.72 -165.72 -165.72
  1 A'    2 A'    3 A'    4 A'    5 A'    6 A'    1 A"    7 A'                 
-165.72 -165.72  -35.82  -35.82  -31.31  -31.31  -31.31  -31.31
  2 A"    8 A'    9 A'   10 A'   11 A'   12 A'   13 A'    3 A"                 
-31.303 -31.302 -24.719 -22.963 -22.962 -22.962 -22.959 -22.958
  4 A"   14 A'   15 A'   16 A'   17 A'    5 A"   18 A'    6 A"                 
-22.958 -22.957 -22.957 -22.953 -22.953 -10.291 -10.273  -6.369
 19 A'   20 A'    7 A"   21 A'    8 A"   22 A'   23 A'   24 A'                 
 -6.365  -4.782  -4.778  -4.766  -4.766  -4.762  -4.762  -2.048
 25 A'   26 A'   27 A'   28 A'    9 A"   10 A"   29 A'   30 A'                 
 -2.044  -2.043  -2.042  -2.039  -2.039  -2.029  -2.029  -2.025
 31 A'   32 A'   11 A"   12 A"   33 A'   13 A"   34 A'   35 A'                 
 -2.025  -1.259  -0.828  -0.692  -0.670  -0.597  -0.552  -0.495
 14 A"   36 A'   37 A'   38 A'   39 A'   40 A'   41 A'   15 A"                 
 -0.474  -0.410  -0.385  -0.358  -0.299  -0.284  -0.274  -0.257
 42 A'   43 A'   44 A'   16 A"   45 A'   17 A"   46 A'   18 A"                 
 -- Virtual --                   
 -0.086  -0.047  -0.036   0.004   0.032   0.041   0.062   0.082
 47 A'   48 A'   19 A"   49 A'   50 A'   51 A'   20 A"   52 A'                 
  0.095   0.101   0.107   0.125   0.156   0.172   0.177   0.205
 53 A'   21 A"   54 A'   55 A'   56 A'   57 A'   58 A'   22 A"                 
  0.214   0.222   0.246   0.255   0.260   0.292   0.320   0.329
 59 A'   60 A'   23 A"   24 A"   61 A'   62 A'   63 A'   64 A'                 
  0.352   0.384   0.389   0.393   0.404   0.432   0.436   0.449
 65 A'   25 A"   26 A"   66 A'   27 A"   28 A"   67 A'   68 A'                 
  0.457   0.471   0.505   0.524   0.547   0.621   0.647   0.650
 69 A'   70 A'   71 A'   29 A"   72 A'   73 A'   74 A'   30 A"                 
  0.675   0.724   0.767   0.816   0.872   0.941   1.068   1.138
 75 A'   76 A'   77 A'   78 A'   79 A'   80 A'   31 A"   32 A"                 
  1.244   1.282   1.313   1.344   1.346   1.347   1.372   1.392
 33 A"   81 A'   82 A'   34 A"   83 A'   35 A"   84 A'   85 A'                 
  1.425   1.452   1.481   1.565   1.623   1.761   1.773   1.811
 86 A'   36 A"   87 A'   88 A'   89 A'   90 A'   37 A"   91 A'                 
  1.901   1.976   2.097   2.237   2.542   2.601   2.607   2.798
 92 A'   38 A"   93 A'   94 A'   95 A'   96 A'   39 A"   40 A"                 
  2.868   3.047   3.192   3.648   3.761   3.784   3.949   3.954
 97 A'   98 A'   99 A'  100 A'   41 A"  101 A'   42 A"   43 A"                 
  3.958   3.978   3.979   3.985   4.036   4.038   4.081   4.127
 44 A"  102 A'   45 A"  103 A'   46 A"  104 A'  105 A'  106 A'                 
  4.231   4.265   4.359   4.424   4.776   5.967   6.009   6.013
107 A'  108 A'  109 A'  110 A'  111 A'   47 A"  112 A'   48 A"                 
  6.035   6.045   6.106   6.260   6.340   6.635  23.423  24.135
113 A'  114 A'  115 A'   49 A"  116 A'  117 A'  118 A'  119 A'                 
 27.798  27.863  28.314  28.345  28.349  28.352  28.373  28.387
120 A'  121 A'   50 A"  122 A'   51 A"  123 A'  124 A'  125 A'                 
 28.521  28.525  28.531  28.534  28.539  28.562  28.563  28.603
 52 A"   53 A"   54 A"  126 A'  127 A'   55 A"  128 A'  129 A'                 
 28.681  28.706  66.730 127.861 127.884 127.889 127.904 127.912
130 A'  131 A'  132 A'   56 A"  133 A'   57 A"  134 A'  135 A'                 
127.941 151.603 151.6591901.7631901.822
136 A'  137 A'  138 A'  139 A'  140 A'                                         

 Beta MOs, Restricted
 -- Occupied --                  
*******-1165.89 -176.32 -176.32 -165.73 -165.72 -165.72 -165.72
  1 A'    2 A'    3 A'    4 A'    5 A'    6 A'    1 A"    7 A'                 
-165.72 -165.72  -35.82  -35.82  -31.31  -31.31  -31.31  -31.31
  2 A"    8 A'    9 A'   10 A'   11 A'   12 A'   13 A'    3 A"                 
-31.303 -31.302 -24.719 -22.963 -22.962 -22.962 -22.959 -22.958
  4 A"   14 A'   15 A'   16 A'   17 A'    5 A"   18 A'    6 A"                 
-22.958 -22.957 -22.957 -22.953 -22.953 -10.291 -10.273  -6.369
 19 A'   20 A'    7 A"   21 A'    8 A"   22 A'   23 A'   24 A'                 
 -6.365  -4.782  -4.778  -4.766  -4.766  -4.762  -4.762  -2.048
 25 A'   26 A'   27 A'   28 A'    9 A"   10 A"   29 A'   30 A'                 
 -2.044  -2.043  -2.042  -2.039  -2.039  -2.029  -2.029  -2.025
 31 A'   32 A'   11 A"   12 A"   33 A'   13 A"   34 A'   35 A'                 
 -2.025  -1.259  -0.828  -0.692  -0.670  -0.597  -0.552  -0.495
 14 A"   36 A'   37 A'   38 A'   39 A'   40 A'   41 A'   15 A"                 
 -0.474  -0.410  -0.385  -0.358  -0.299  -0.284  -0.274  -0.257
 42 A'   43 A'   44 A'   16 A"   45 A'   17 A"   46 A'   18 A"                 
 -- Virtual --                   
 -0.086  -0.047  -0.036   0.004   0.032   0.041   0.062   0.082
 47 A'   48 A'   19 A"   49 A'   50 A'   51 A'   20 A"   52 A'                 
  0.095   0.101   0.107   0.125   0.156   0.172   0.177   0.205
 53 A'   21 A"   54 A'   55 A'   56 A'   57 A'   58 A'   22 A"                 
  0.214   0.222   0.246   0.255   0.260   0.292   0.320   0.329
 59 A'   60 A'   23 A"   24 A"   61 A'   62 A'   63 A'   64 A'                 
  0.352   0.384   0.389   0.393   0.404   0.432   0.436   0.449
 65 A'   25 A"   26 A"   66 A'   27 A"   28 A"   67 A'   68 A'                 
  0.457   0.471   0.505   0.524   0.547   0.621   0.647   0.650
 69 A'   70 A'   71 A'   29 A"   72 A'   73 A'   74 A'   30 A"                 
  0.675   0.724   0.767   0.816   0.872   0.941   1.068   1.138
 75 A'   76 A'   77 A'   78 A'   79 A'   80 A'   31 A"   32 A"                 
  1.244   1.282   1.313   1.344   1.346   1.347   1.372   1.392
 33 A"   81 A'   82 A'   34 A"   83 A'   35 A"   84 A'   85 A'                 
  1.425   1.452   1.481   1.565   1.623   1.761   1.773   1.811
 86 A'   36 A"   87 A'   88 A'   89 A'   90 A'   37 A"   91 A'                 
  1.901   1.976   2.097   2.237   2.542   2.601   2.607   2.798
 92 A'   38 A"   93 A'   94 A'   95 A'   96 A'   39 A"   40 A"                 
  2.868   3.047   3.192   3.648   3.761   3.784   3.949   3.954
 97 A'   98 A'   99 A'  100 A'   41 A"  101 A'   42 A"   43 A"                 
  3.958   3.978   3.979   3.985   4.036   4.038   4.081   4.127
 44 A"  102 A'   45 A"  103 A'   46 A"  104 A'  105 A'  106 A'                 
  4.231   4.265   4.359   4.424   4.776   5.967   6.009   6.013
107 A'  108 A'  109 A'  110 A'  111 A'   47 A"  112 A'   48 A"                 
  6.035   6.045   6.106   6.260   6.340   6.635  23.423  24.135
113 A'  114 A'  115 A'   49 A"  116 A'  117 A'  118 A'  119 A'                 
 27.798  27.863  28.314  28.345  28.349  28.352  28.373  28.387
120 A'  121 A'   50 A"  122 A'   51 A"  123 A'  124 A'  125 A'                 
 28.521  28.525  28.531  28.534  28.539  28.562  28.563  28.603
 52 A"   53 A"   54 A"  126 A'  127 A'   55 A"  128 A'  129 A'                 
 28.681  28.706  66.730 127.861 127.884 127.889 127.904 127.912
130 A'  131 A'  132 A'   56 A"  133 A'   57 A"  134 A'  135 A'                 
127.941 151.603 151.6591901.7631901.822
136 A'  137 A'  138 A'  139 A'  140 A'                                         
 --------------------------------------------------------------

          Ground-State Mulliken Net Atomic Charges

     Atom                 Charge (a.u.)
  ----------------------------------------
      1 F                    -0.103248
      2 I                     0.144467
      3 H                     0.153337
      4 I                     0.131999
      5 C                    -0.222494
      6 C                    -0.104061
  ----------------------------------------
  Sum of atomic charges =     0.000000

 -----------------------------------------------------------------
                    Cartesian Multipole Moments
 -----------------------------------------------------------------
    Charge (ESU x 10^10)
                 0.0000
    Dipole Moment (Debye)
         X       1.0921      Y      -0.1646      Z      -0.0000
       Tot       1.1044
    Quadrupole Moments (Debye-Ang)
        XX     -70.6386     XY      -3.9640     YY     -71.5172
        XZ      -0.0000     YZ       0.0000     ZZ     -75.0784
    Octopole Moments (Debye-Ang^2)
       XXX       5.7605    XXY      21.5793    XYY       8.7699
       YYY      16.8180    XXZ      -0.0000    XYZ       0.0000
       YYZ      -0.0000    XZZ      -0.4616    YZZ       6.2691
       ZZZ      -0.0000
    Hexadecapole Moments (Debye-Ang^3)
      XXXX   -1187.3129   XXXY      -7.9112   XXYY    -293.7460
      XYYY     -36.4214   YYYY    -523.1682   XXXZ      -0.0000
      XXYZ      -0.0000   XYYZ      -0.0000   YYYZ       0.0000
      XXZZ    -233.1166   XYZZ       0.3673   YYZZ    -106.4753
      XZZZ      -0.0000   YZZZ       0.0000   ZZZZ    -100.0409
 -----------------------------------------------------------------
 Calculating MO derivatives via CPSCF
 D1JvT checksum  = 366192 23929.1241383480
 D1KAT checksum  = 914184 948.8927518204
   1         3          18      0.103748    0.028516
   2         3          18      0.012523    0.004486
   3         3          18      0.001613    0.000647
   4         6          15      0.000176    0.000073
   5        19           2      0.000012    0.000007
   6        21           0      0.000000    0.000000    Roots Converged
 Time for AOints: 16.7 s (CPU) 4.2 s (wall)
 ------------------------------------------------------------------------------
                     AOints        : Timing summary (seconds)
 ------------------------------------------------------------------------------
     job step          cpu (% of tot)      sys (% of tot)     wall (% of tot)
 ------------------------------------------------------------------------------
  cpscf_lag         0.8207E+02 (35.3)   0.6000E-05 (17.1)   0.2106E+02 (34.7)
  iterzp            0.1336E+03 (57.4)   0.2800E-04 (80.0)   0.3517E+02 (57.9)
  make_fx           0.0000E+00 ( 0.0)   0.0000E+00 ( 0.0)   0.0000E+00 ( 0.0)
  AOints            0.1671E+02 ( 7.2)   0.1000E-05 ( 2.9)   0.4237E+01 ( 7.0)
 ------------------------------------------------------------------------------
   Grand Totals     0.2327E+03          0.3500E-04          0.6078E+02
 ------------------------------------------------------------------------------
 Calculating analytic Hessian of the SCF energy
 Polarizability Matrix (a.u.)
            1           2           3
    1-107.1182268   1.9745900  -0.0000000
    2   1.9745900 -86.4035018   0.0000000
    3  -0.0000000   0.0000000 -53.9544959

 Direct stationary perturbation theory relativistic correction:

 rels  =     193.971010821329
 relv  =    -644.271360073053
 rel2e =      84.787892432989
 E_rel =    -365.512456818735

 Hessian of the SCF Energy
            1           2           3           4           5           6
    1   0.3173207   0.1389885   0.0000000   0.0034327   0.0008772  -0.0000000
    2   0.1389885   0.1397176   0.0000000  -0.0015931  -0.0017395  -0.0000000
    3   0.0000000   0.0000000   0.0178206  -0.0000000   0.0000000  -0.0033850
    4   0.0034327  -0.0015931  -0.0000000   0.0902404  -0.0501214   0.0000000
    5   0.0008772  -0.0017395   0.0000000  -0.0501214   0.0656589  -0.0000000
    6  -0.0000000  -0.0000000  -0.0033850   0.0000000  -0.0000000   0.0144885
    7  -0.0365069   0.0066322  -0.0000000   0.0012840  -0.0019104   0.0000000
    8  -0.0239207   0.0101819   0.0000000   0.0001491  -0.0020134  -0.0000000
    9  -0.0000000  -0.0000000   0.0056632   0.0000000  -0.0000000   0.0043524
   10   0.0001561  -0.0017354   0.0000000  -0.0220286   0.0004514  -0.0000000
   11  -0.0018790  -0.0033805   0.0000000   0.0049021   0.0028013  -0.0000000
   12   0.0000000   0.0000000   0.0055002  -0.0000000   0.0000000   0.0016420
   13  -0.2646772  -0.0930842  -0.0000000  -0.0138996   0.0272078   0.0000000
   14  -0.0923208  -0.1176341  -0.0000000   0.0093191  -0.0141233   0.0000000
   15  -0.0000000  -0.0000000  -0.0348624   0.0000000  -0.0000000   0.0048543
   16  -0.0197253  -0.0492081   0.0000000  -0.0590289   0.0234955  -0.0000000
   17  -0.0217452  -0.0271454  -0.0000000   0.0373441  -0.0505840   0.0000000
   18   0.0000000   0.0000000   0.0092633  -0.0000000   0.0000000  -0.0219522
            7           8           9          10          11          12
    1  -0.0365069  -0.0239207  -0.0000000   0.0001561  -0.0018790   0.0000000
    2   0.0066322   0.0101819  -0.0000000  -0.0017354  -0.0033805   0.0000000
    3  -0.0000000   0.0000000   0.0056632   0.0000000   0.0000000   0.0055002
    4   0.0012840   0.0001491   0.0000000  -0.0220286   0.0049021  -0.0000000
    5  -0.0019104  -0.0020134  -0.0000000   0.0004514   0.0028013   0.0000000
    6   0.0000000  -0.0000000   0.0043524  -0.0000000  -0.0000000   0.0016420
    7   0.2411875  -0.1483292   0.0000000   0.0001128  -0.0010075  -0.0000000
    8  -0.1483292   0.1843565   0.0000000  -0.0000572  -0.0010153   0.0000000
    9   0.0000000   0.0000000   0.0197812   0.0000000  -0.0000000  -0.0018605
   10   0.0001128  -0.0000572   0.0000000   0.1111399   0.0326378   0.0000000
   11  -0.0010075  -0.0010153  -0.0000000   0.0326378   0.0288239   0.0000000
   12  -0.0000000   0.0000000  -0.0018605   0.0000000   0.0000000   0.0074914
   13  -0.2114430   0.1521813  -0.0000000  -0.0153540  -0.0225749   0.0000000
   14   0.1487565  -0.1788314  -0.0000000  -0.0061205  -0.0071801  -0.0000000
   15  -0.0000000  -0.0000000  -0.0355669  -0.0000000   0.0000000  -0.0002123
   16   0.0053656   0.0199768  -0.0000000  -0.0740262  -0.0120786  -0.0000000
   17  -0.0041416  -0.0126783  -0.0000000  -0.0251760  -0.0200493  -0.0000000
   18  -0.0000000  -0.0000000   0.0076307   0.0000000  -0.0000000  -0.0125607
           13          14          15          16          17          18
    1  -0.2646772  -0.0923208  -0.0000000  -0.0197253  -0.0217452   0.0000000
    2  -0.0930842  -0.1176341  -0.0000000  -0.0492081  -0.0271454   0.0000000
    3  -0.0000000  -0.0000000  -0.0348624   0.0000000  -0.0000000   0.0092633
    4  -0.0138996   0.0093191   0.0000000  -0.0590289   0.0373441  -0.0000000
    5   0.0272078  -0.0141233  -0.0000000   0.0234955  -0.0505840   0.0000000
    6   0.0000000   0.0000000   0.0048543  -0.0000000   0.0000000  -0.0219522
    7  -0.2114430   0.1487565  -0.0000000   0.0053656  -0.0041416  -0.0000000
    8   0.1521813  -0.1788314  -0.0000000   0.0199768  -0.0126783  -0.0000000
    9  -0.0000000  -0.0000000  -0.0355669  -0.0000000  -0.0000000   0.0076307
   10  -0.0153540  -0.0061205  -0.0000000  -0.0740262  -0.0251760   0.0000000
   11  -0.0225749  -0.0071801   0.0000000  -0.0120786  -0.0200493  -0.0000000
   12   0.0000000  -0.0000000  -0.0002123  -0.0000000  -0.0000000  -0.0125607
   13   0.5768170  -0.0435163   0.0000000  -0.0714433  -0.0202137  -0.0000000
   14  -0.0435163   0.8523508   0.0000000  -0.0161180  -0.5345819  -0.0000000
   15   0.0000000   0.0000000   0.1101570  -0.0000000  -0.0000000  -0.0443697
   16  -0.0714433  -0.0161180  -0.0000000   0.2188580   0.0339324   0.0000000
   17  -0.0202137  -0.5345819  -0.0000000   0.0339324   0.6450389   0.0000000
   18  -0.0000000  -0.0000000  -0.0443697   0.0000000   0.0000000   0.0619886
 Gradient time:  CPU 351.43 s  wall 91.96 s
 **********************************************************************
 **                                                                  **
 **                       VIBRATIONAL ANALYSIS                       **
 **                       --------------------                       **
 **                                                                  **
 **        VIBRATIONAL FREQUENCIES (CM**-1) AND NORMAL MODES         **
 **     FORCE CONSTANTS (mDYN/ANGSTROM) AND REDUCED MASSES (AMU)     **
 **                  INFRARED INTENSITIES (KM/MOL)                   **
 **                                                                  **
 **********************************************************************


 Mode:                 1                      2                      3
 Frequency:       127.73                 149.50                 238.12
 Force Cnst:      0.5196                 0.2042                 0.2262
 Red. Mass:      54.0495                15.5054                 6.7715
 IR Active:          YES                    YES                    YES
 IR Intens:        0.231                  2.043                  0.588
 Raman Active:       YES                    YES                    YES
               X      Y      Z        X      Y      Z        X      Y      Z
 F          0.002 -0.475  0.000    0.538 -0.465  0.000   -0.000 -0.000 -0.324
 I          0.425  0.058 -0.000   -0.087  0.146 -0.000   -0.000  0.000 -0.001
 H          0.012 -0.325 -0.000    0.521  0.331 -0.000   -0.000 -0.000  0.745
 I         -0.413  0.089 -0.000   -0.016 -0.085 -0.000    0.000  0.000 -0.034
 C         -0.040 -0.389 -0.000    0.262  0.019 -0.000   -0.000 -0.000  0.406
 C         -0.089 -0.383  0.000   -0.072  0.050  0.000   -0.000 -0.000  0.417
 TransDip  -0.002  0.015 -0.000   -0.034  0.031 -0.000   -0.000 -0.000  0.025

 Mode:                 4                      5                      6
 Frequency:       266.98                 399.84                 467.95
 Force Cnst:      0.6302                 0.3556                 1.0602
 Red. Mass:      15.0055                 3.7748                 8.2174
 IR Active:          YES                    YES                    YES
 IR Intens:        0.433                 18.749                 16.632
 Raman Active:       YES                    YES                    YES
               X      Y      Z        X      Y      Z        X      Y      Z
 F          0.293  0.474  0.000   -0.000  0.000  0.064    0.029  0.217  0.000
 I          0.048 -0.052 -0.000    0.000 -0.000 -0.015   -0.048  0.046 -0.000
 H          0.299  0.416 -0.000   -0.000  0.000 -0.868    0.085 -0.648 -0.000
 I         -0.135 -0.095 -0.000    0.000  0.000 -0.006   -0.023 -0.004 -0.000
 C          0.284  0.395 -0.000   -0.000  0.000 -0.235    0.307 -0.369 -0.000
 C          0.141  0.372  0.000   -0.000 -0.000  0.432    0.391 -0.371  0.000
 TransDip  -0.007 -0.020 -0.000   -0.000  0.000 -0.139    0.103 -0.081 -0.000

 Mode:                 7                      8                      9
 Frequency:       759.51                 841.44                1106.30
 Force Cnst:      3.8094                 0.5945                 7.2606
 Red. Mass:      11.2083                 1.4252                10.0687
 IR Active:          YES                    YES                    YES
 IR Intens:       88.335                 12.445                140.490
 Raman Active:       YES                    YES                    YES
               X      Y      Z        X      Y      Z        X      Y      Z
 F         -0.119 -0.258 -0.000   -0.000 -0.000  0.025   -0.397 -0.167 -0.000
 I         -0.012  0.003 -0.000   -0.000 -0.000  0.001    0.001  0.000  0.000
 H         -0.360  0.038 -0.000   -0.000 -0.000  0.981    0.523 -0.142 -0.000
 I         -0.023 -0.006 -0.000   -0.000 -0.000 -0.001   -0.002 -0.003  0.000
 C         -0.209  0.231  0.000   -0.000  0.000 -0.182    0.665  0.040  0.000
 C          0.803  0.213  0.000    0.000  0.000  0.061   -0.068  0.268 -0.000
 TransDip   0.296  0.057 -0.000    0.000  0.000  0.113    0.158  0.345 -0.000

 Mode:                10                     11                     12
 Frequency:      1308.88                1649.97                3215.40
 Force Cnst:      1.1352                12.8337                 6.6603
 Red. Mass:       1.1247                 8.0011                 1.0934
 IR Active:          YES                    YES                    YES
 IR Intens:       14.611                 80.120                  3.507
 Raman Active:       YES                    YES                    YES
               X      Y      Z        X      Y      Z        X      Y      Z
 F         -0.036  0.009 -0.000   -0.038 -0.043 -0.000   -0.000 -0.000 -0.000
 I         -0.000  0.000  0.000   -0.001  0.002  0.000    0.000 -0.000  0.000
 H          0.620  0.779  0.000   -0.584 -0.159 -0.000    0.765 -0.638  0.000
 I          0.000  0.000 -0.000    0.001  0.001  0.000    0.000  0.000 -0.000
 C         -0.021  0.001 -0.000    0.154  0.579  0.000   -0.063  0.061 -0.000
 C          0.032 -0.083 -0.000   -0.041 -0.520 -0.000   -0.001 -0.007  0.000
 TransDip   0.122  0.007  0.000    0.142  0.249  0.000   -0.010 -0.059  0.000

 STANDARD THERMODYNAMIC QUANTITIES AT   298.15 K  AND     1.00 ATM

   This Molecule has  0 Imaginary Frequencies
   Zero point vibrational energy:       15.056 kcal/mol

   Atom    1 Element F  Has Mass   18.99840
   Atom    2 Element I  Has Mass  126.90440
   Atom    3 Element H  Has Mass    1.00783
   Atom    4 Element I  Has Mass  126.90440
   Atom    5 Element C  Has Mass   12.00000
   Atom    6 Element C  Has Mass   12.00000
   Molecular Mass:   297.815030 amu
   Principal axes and moments of inertia in amu*Bohr^2:
                             1           2           3
    Eigenvalues --      850.80976  3109.36334  3960.17309
          X               0.99995     0.01019    -0.00000
          Y              -0.01019     0.99995     0.00000
          Z               0.00000    -0.00000     1.00000
   Rotational Symmetry Number is   1
   The Molecule is an Asymmetric Top
   Translational Enthalpy:        0.889 kcal/mol
   Rotational Enthalpy:           0.889 kcal/mol
   Vibrational Enthalpy:         16.968 kcal/mol
   gas constant (RT):             0.592 kcal/mol
   Translational Entropy:        42.971  cal/mol.K
   Rotational Entropy:           30.727  cal/mol.K
   Vibrational Entropy:          11.310  cal/mol.K

   Total Enthalpy:               19.338 kcal/mol
   Total Entropy:                85.008  cal/mol.K

 ======================================================================

 STANDARD THERMODYNAMIC QUANTITIES FOR ANHARMONIC VIBRATION -- TOSH

   Zero point vibrational energy: ************ kcal/mol

   Vibrational Enthalpy:       Infinity kcal/mol
   Vibrational Entropy:             NaN  cal/mol.K

   Total Enthalpy:             Infinity kcal/mol
   Total Entropy:                   NaN  cal/mol.K

 ======================================================================

 STANDARD THERMODYNAMIC QUANTITIES FOR ANHARMONIC VIBRATION -- VPT2

   Zero point vibrational energy: ************ kcal/mol

   Vibrational Enthalpy:       Infinity kcal/mol
   Vibrational Entropy:             NaN  cal/mol.K

   Total Enthalpy:             Infinity kcal/mol
   Total Entropy:                   NaN  cal/mol.K

 ======================================================================

Archival summary:
1\1\TWL01\FREQ\ProcedureUnspecified\BasisUnspecified\2121\taweetha\TueAug2803:29:092018TueAug2803:29:092018\0\\#,FREQ,ProcedureUnspecified,BasisUnspecified,\\0,1\I\C,1,2.11782\C,2,1.32903,1,121.58\H,3,1.08243,2,124.98,1,-180,0\F,3,1.34337,2,122.242,1,-0,0\I,2,2.11368,1,119.014,3,180,0\\\@

 Total job time:  103.38s(wall), 393.68s(cpu) 
 Tue Aug 28 03:29:09 2018

        *************************************************************
        *                                                           *
        *  Thank you very much for using Q-Chem.  Have a nice day.  *
        *                                                           *
        *************************************************************
