# Supplementary material for: Geometric and energetic data from ab initio calculations of haloethene, haloimine, halomethylenephosphine, haloiminophosphine, halodiazene, halodiphosphene and halocyclopropane
Source: Data Brief. 2019 Nov 2;27:104738. doi: 10.1016/j.dib.2019.104738 (PMC6861602; doi:10.1016/j.dib.2019.104738)
Supplement: Multimedia component 2 [file mmc2.zip › CC/B3LYP/FICCBrBr.out]

Q-Chem Developer Version!
                  Welcome to Q-Chem
     A Quantum Leap Into The Future Of Chemistry


 Q-Chem 5.1, Q-Chem, Inc., Pleasanton, CA (2018)

 Yihan Shao,  Zhengting Gan,  E. Epifanovsky,  A. T. B. Gilbert,  M. Wormit,  
 J. Kussmann,  A. W. Lange,  A. Behn,  Jia Deng,  Xintian Feng,  D. Ghosh,  
 M. Goldey,  P. R. Horn,  L. D. Jacobson,  I. Kaliman,  T. Kus,  A. Landau,  
 Jie Liu,  E. I. Proynov,  R. M. Richard,  R. P. Steele,  E. J. Sundstrom,  
 H. L. Woodcock III,  P. M. Zimmerman,  D. Zuev,  B. Albrecht,  E. Alguire,  
 S. A. Baeppler,  D. Barton,  Z. Benda,  Y. A. Bernard,  E. J. Berquist,  
 K. B. Bravaya,  H. Burton,  D. Casanova,  Chun-Min Chang,  Yunqing Chen,  
 A. Chien,  K. D. Closser,  M. P. Coons,  S. Coriani,  S. Dasgupta,  
 A. L. Dempwolff,  M. Diedenhofen,  Hainam Do,  R. G. Edgar,  Po-Tung Fang,  
 S. Faraji,  S. Fatehi,  Qingguo Feng,  K. D. Fenk,  J. Fosso-Tande,  
 Qinghui Ge,  A. Ghysels,  G. Gidofalvi,  J. Gomes,  J. Gonthier,  A. Gunina,  
 D. Hait,  M. W. D. Hanson-Heine,  P. H. P. Harbach,  A. W. Hauser,  
 J. E. Herr,  E. G. Hohenstein,  Z. C. Holden,  Kerwin Hui,  B. C. Huynh,  
 T.-C. Jagau,  Hyunjun Ji,  B. Kaduk,  K. Khistyaev,  Jaehoon Kim,  
 P. Klunzinger,  K. Koh,  D. Kosenkov,  L. Koulias,  T. Kowalczyk,  
 C. M. Krauter,  A. Kunitsa,  Ka Un Lao,  A. Laurent,  K. V. Lawler,  
 Joonho Lee,  D. Lefrancois,  S. Lehtola,  D. S. Levine,  Yi-Pei Li,  
 You-Sheng Lin,  Fenglai Liu,  E. Livshits,  A. Luenser,  P. Manohar,  
 E. Mansoor,  S. F. Manzer,  Shan-Ping Mao,  Yuezhi Mao,  N. Mardirossian,  
 A. V. Marenich,  T. Markovich,  L. A. Martinez-Martinez,  S. A. Maurer,  
 N. J. Mayhall,  S. C. McKenzie,  J.-M. Mewes,  A. F. Morrison,  
 J. W. Mullinax,  K. Nanda,  T. S. Nguyen-Beck,  R. Olivares-Amaya,  
 J. A. Parkhill,  T. M. Perrine,  F. Plasser,  P. Pokhilko,  S. Prager,  
 A. Prociuk,  E. Ramos,  D. R. Rehn,  F. Rob,  M. Schneider,  N. Sergueev,  
 S. M. Sharada,  S. Sharma,  D. W. Small,  T. Stauch,  T. Stein,  
 Yu-Chuan Su,  A. J. W. Thom,  A. Tkatchenko,  T. Tsuchimochi,  N. M. Tubman,  
 L. Vogt,  M. L. Vidal,  O. Vydrov,  M. A. Watson,  J. Wenzel,  
 M. de Wergifosse,  T. A. Wesolowski,  A. White,  J. Witte,  A. Yamada,  
 Jun Yang,  K. Yao,  S. Yeganeh,  S. R. Yost,  Zhi-Qiang You,  A. Zech,  
 Igor Ying Zhang,  Xing Zhang,  Yan Zhao,  Ying Zhu,  B. R. Brooks,  
 G. K. L. Chan,  C. J. Cramer,  M. S. Gordon,  W. J. Hehre,  A. Klamt,  
 M. W. Schmidt,  C. D. Sherrill,  D. G. Truhlar,  A. Aspuru-Guzik,  R. Baer,  
 A. T. Bell,  N. A. Besley,  Jeng-Da Chai,  A. E. DePrince, III,  
 R. A. DiStasio Jr.,  A. Dreuw,  B. D. Dunietz,  T. R. Furlani,  
 Chao-Ping Hsu,  Yousung Jung,  Jing Kong,  D. S. Lambrecht,  WanZhen Liang,  
 C. Ochsenfeld,  V. A. Rassolov,  L. V. Slipchenko,  J. E. Subotnik,  
 T. Van Voorhis,  J. M. Herbert,  A. I. Krylov,  P. M. W. Gill,  M. Head-Gordon

 Contributors to earlier versions of Q-Chem not listed above: 
 R. D. Adamson,  B. Austin,  J. Baker,  G. J. O. Beran,  K. Brandhorst,  
 S. T. Brown,  E. F. C. Byrd,  A. K. Chakraborty,  C.-L. Cheng,  
 Siu Hung Chien,  D. M. Chipman,  D. L. Crittenden,  H. Dachsel,  
 R. J. Doerksen,  A. D. Dutoi,  L. Fusti-Molnar,  W. A. Goddard III,  
 A. Golubeva-Zadorozhnaya,  S. R. Gwaltney,  G. Hawkins,  A. Heyden,  
 S. Hirata,  G. Kedziora,  F. J. Keil,  C. Kelley,  Jihan Kim,  R. A. King,  
 R. Z. Khaliullin,  P. P. Korambath,  W. Kurlancheek,  A. M. Lee,  M. S. Lee,  
 S. V. Levchenko,  Ching Yeh Lin,  D. Liotard,  R. C. Lochan,  I. Lotan,  
 P. E. Maslen,  N. Nair,  D. P. O'Neill,  D. Neuhauser,  E. Neuscamman,  
 C. M. Oana,  R. Olson,  B. Peters,  R. Peverati,  P. A. Pieniazek,  
 Y. M. Rhee,  J. Ritchie,  M. A. Rohrdanz,  E. Rosta,  N. J. Russ,  
 H. F. Schaefer III,  N. E. Schultz,  N. Shenvi,  A. C. Simmonett,  A. Sodt,  
 D. Stuck,  K. S. Thanthiriwatte,  V. Vanovschi,  Tao Wang,  A. Warshel,  
 C. F. Williams,  Q. Wu,  X. Xu,  W. Zhang

 Please cite Q-Chem as follows:
 Y. Shao et al., Mol. Phys. 113, 184-215 (2015)
 DOI: 10.1080/00268976.2014.952696

 Q-Chem 5.1.1 for Intel X86 EM64T Linux

 Parts of Q-Chem use Armadillo 8.300.2 (Tropical Shenanigans).
 http://arma.sourceforge.net/

 Q-Chem begins on Mon Aug 27 22:45:39 2018  

Host: 
0

     Scratch files written to /scratch/taweetham/qchem7897//
Input Ideriv = 2
Curr. Ideriv = -1
Max.  Ideriv = 2

Checking the input file for inconsistencies... 	...done.

--------------------------------------------------------------
User input:
--------------------------------------------------------------
inp/FBrIBr.inp
$molecule
0	1
F	-2.0	1.0	0.0
Br	2.0	1.0	0.0
I	-2.0	-1.0	0.0
Br	2.0	-1.0	0.0
C	-1.0	0.0	0.0
C	1.0	0.0	0.0
$end
$rem
   JOB_TYPE		OPTIMIZATION
   BASIS		6-311++G**
   EXCHANGE		B3LYP
$end

--------------------------------------------------------------
 ----------------------------------------------------------------
             Standard Nuclear Orientation (Angstroms)
    I     Atom           X                Y                Z
 ----------------------------------------------------------------
    1      F       1.7953641151     1.7140400013    -0.0000000000
    2      Br     -2.1181095987     0.8865597955    -0.0000000000
    3      I       2.2091042180    -0.2426968556     0.0000000000
    4      Br     -1.7043694958    -1.0701770614     0.0000000000
    5      C       1.0238657381     0.5288015214    -0.0000000000
    6      C      -0.9328711188     0.1150614185    -0.0000000000
 ----------------------------------------------------------------
 Molecular Point Group                 Cs    NOp =  2
 Largest Abelian Subgroup              Cs    NOp =  2
 Nuclear Repulsion Energy =  1432.5926263583 hartrees
 There are       72 alpha and       72 beta electrons
 Requested basis set is 6-311++G(d,p)
 There are 80 shells and 224 basis functions

 Total QAlloc Memory Limit   2000 MB
 Mega-Array Size       188 MB
 MEM_STATIC part       192 MB
 A cutoff of  1.0D-11 yielded   2445 shell pairs
 There are     20597 function pairs (     23231 Cartesian)

 -------------------------------------------------------
 OpenMP Integral Computing Module                       
 Release: version 1.0, May 2013, Q-Chem Inc. Pittsburgh 
 -------------------------------------------------------
 Integral Job Info:
 Integral job number is                      11
 Integral operator is                         1
 short-range coefficients                     0
 long-range coefficients              100000000
 Omega coefficients                           0
 if combine SR and LR in K                    0
 Integral screening is                        0
 Integral computing path is                   2
 max size of driver memory is            800000
 size of driver memory is                593474
 size of scratch memory is             29623520
 max col of scratch BK array               1296
 max len of scratch array in speh3          155
 max len of scratch index in speh4           18
 max int batch size is                      520
 min int batch size is                       52
 fixed nKL is                                45
 max L of basis functions is                  2
 order of int derivative is                   0
 number of shells is                         80
 number of basis is                         238
 number of cartesian basis is               238
 number of contracted shell pairs          2445
 number of primitive shell pairs           5830
 maxK2 (contraction) of shell pair           36
 max number of K2 of shell pair               1
 max number of CS2 of shell pair            255
 max number of PS2 of shell pair            324
 mem total for path MDJ                  538428
 -------------------------------------------------------
 Smallest overlap matrix eigenvalue = 1.07E-04

 Scale SEOQF with 1.000000e-01/1.000000e-01/1.000000e-01

 Standard Electronic Orientation quadrupole field applied
 Nucleus-field energy     =     0.0000000270 hartrees
 Guess from superposition of atomic densities
 Warning:  Energy on first SCF cycle will be non-variational
 SAD guess density has 144.000000 electrons

 -----------------------------------------------------------------------
  General SCF calculation program by
  Eric Jon Sundstrom, Paul Horn, Yuezhi Mao, Dmitri Zuev, Alec White,
  David Stuck, Shaama M.S., Shane Yost, Joonho Lee, David Small,
  Daniel Levine, Susi Lehtola, Hugh Burton, Evgeny Epifanovsky
 -----------------------------------------------------------------------
 Exchange:     0.2000 Hartree-Fock + 0.0800 Slater + 0.7200 B88
 Correlation:  0.1900 VWN1RPA + 0.8100 LYP
 Using SG-1 standard quadrature grid
 using 4 threads for integral computing
 -------------------------------------------------------
 OpenMP Integral computing Module                
 Release: version 2.0, May 2017, Q-Chem Inc. Pleasanton 
 -------------------------------------------------------
 -------------------------------------------------------
 OpenMP BLAS3 based DFT computing Module                
 Release: version 1.0, May 2013, Q-Chem Inc. Pittsburgh 
 -------------------------------------------------------
 A restricted SCF calculation will be
 performed using DIIS
 SCF converges when DIIS error is below 1.0e-08
 ---------------------------------------
  Cycle       Energy         DIIS error
 ---------------------------------------
    1  -12247.5169424688      8.50e-02  
    2  -12242.3699627543      5.82e-03  
    3  -12241.8038300461      1.04e-02  
    4  -12242.3572329601      4.87e-03  
    5  -12242.4967535626      2.68e-03  
    6  -12242.5576171287      4.88e-04  
    7  -12242.5583370817      3.70e-04  
    8  -12242.5595525617      1.13e-04  
    9  -12242.5596276557      4.62e-05  
   10  -12242.5596455509      1.36e-05  
   11  -12242.5596472130      6.18e-06  
   12  -12242.5596476542      1.18e-06  
   13  -12242.5596476614      1.34e-06  
   14  -12242.5596476792      2.09e-07  
   15  -12242.5596476796      3.73e-08  
   16  -12242.5596476794      1.73e-08  
   17  -12242.5596476794      4.08e-09  Convergence criterion met
 ---------------------------------------
 SCF time:   CPU 111.27s  wall 29.00s 
 SCF   energy in the final basis set =   -12242.5596476794
 Total energy in the final basis set =   -12242.5596476794

 --------------------------------------------------------------
             Orbital Energies (a.u.) and Symmetries
 --------------------------------------------------------------

 Alpha MOs, Restricted
 -- Occupied --                  
******* -482.87 -482.86 -176.34 -165.74 -165.74 -165.74  -62.53
  1 A'    2 A'    3 A'    4 A'    1 A"    5 A'    6 A'    7 A'                 
-62.522 -56.349 -56.347 -56.347 -56.340 -56.338 -56.338 -35.840
  8 A'    9 A'    2 A"   10 A'   11 A'    3 A"   12 A'   13 A'                 
-31.330 -31.329 -31.328 -24.721 -22.980 -22.980 -22.980 -22.979
  4 A"   14 A'   15 A'   16 A'   17 A'    5 A"    6 A"   18 A'                 
-22.979 -10.319 -10.274  -8.753  -8.745  -6.585  -6.577  -6.572
 19 A'   20 A'   21 A'   22 A'   23 A'   24 A'   25 A'   26 A'                 
 -6.570  -6.563  -6.562  -6.407  -4.824  -4.805  -4.803  -2.701
  7 A"   27 A'    8 A"   28 A'   29 A'    9 A"   30 A'   31 A'                 
 -2.695  -2.692  -2.691  -2.685  -2.684  -2.681  -2.681  -2.673
 32 A'   10 A"   33 A'   34 A'   11 A"   35 A'   12 A"   36 A'                 
 -2.672  -2.114  -2.086  -2.086  -2.069  -2.068  -1.293  -1.168
 13 A"   37 A'   38 A'   14 A"   39 A'   15 A"   40 A'   41 A'                 
 -0.882  -0.832  -0.631  -0.608  -0.565  -0.548  -0.534  -0.510
 42 A'   43 A'   44 A'   45 A'   46 A'   16 A"   17 A"   47 A'                 
 -0.479  -0.464  -0.377  -0.371  -0.301  -0.259  -0.184  -0.183
 48 A'   49 A'   18 A"   50 A'   19 A"   51 A'   20 A"   52 A'                 
 -- Virtual --                   
 -0.111  -0.097  -0.008   0.010   0.023   0.028   0.037   0.042
 21 A"   53 A'   54 A'   55 A'   56 A'   22 A"   57 A'   58 A'                 
  0.053   0.058   0.063   0.073   0.079   0.097   0.120   0.121
 59 A'   60 A'   61 A'   23 A"   24 A"   62 A'   25 A"   63 A'                 
  0.122   0.133   0.153   0.173   0.180   0.186   0.215   0.243
 64 A'   65 A'   66 A'   67 A'   68 A'   69 A'   26 A"   70 A'                 
  0.283   0.297   0.307   0.312   0.337   0.350   0.362   0.387
 27 A"   71 A'   72 A'   73 A'   74 A'   75 A'   28 A"   76 A'                 
  0.389   0.404   0.412   0.416   0.442   0.476   0.482   0.488
 29 A"   30 A"   31 A"   77 A'   78 A'   79 A'   32 A"   80 A'                 
  0.493   0.515   0.525   0.563   0.568   0.601   0.616   0.637
 33 A"   34 A"   81 A'   82 A'   35 A"   83 A'   84 A'   85 A'                 
  0.658   0.713   0.744   0.771   0.774   0.776   0.787   0.900
 86 A'   87 A'   36 A"   88 A'   89 A'   37 A"   90 A'   91 A'                 
  0.971   1.026   1.103   1.158   1.173   1.234   1.285   1.297
 92 A'   93 A'   94 A'   95 A'   38 A"   96 A'   39 A"   97 A'                 
  1.374   1.385   1.403   1.413   1.428   1.433   1.551   1.560
 98 A'   40 A"   99 A'  100 A'  101 A'   41 A"   42 A"  102 A'                 
  1.605   1.685   1.761   1.845   1.853   1.930   1.972   1.983
 43 A"  103 A'  104 A'  105 A'  106 A'   44 A"  107 A'   45 A"                 
  2.013   2.101   2.136   2.208   2.576   2.681   2.753   2.898
108 A'  109 A'  110 A'  111 A'   46 A"   47 A"  112 A'  113 A'                 
  3.111   3.256   3.698   3.726   3.805   3.848   3.909   3.956
114 A'  115 A'   48 A"  116 A'  117 A'   49 A"   50 A"   51 A"                 
  3.989   4.028   4.033   4.067   4.074   4.108   4.128   4.156
 52 A"  118 A'   53 A"  119 A'  120 A'   54 A"   55 A"  121 A'                 
  4.249   4.274   4.397   4.445   4.520   4.668   4.746   5.987
122 A'  123 A'  124 A'  125 A'  126 A'  127 A'  128 A'   56 A"                 
  6.060   6.193   6.256   6.349   6.493   6.752   6.975   7.504
129 A'  130 A'   57 A"  131 A'  132 A'  133 A'  134 A'   58 A"                 
  7.514   7.594   7.629   7.769   7.786  23.521  23.731  27.969
 59 A"  135 A'  136 A'  137 A'  138 A'  139 A'  140 A'  141 A'                 
 28.331  28.364  28.425  28.506  28.548  28.551  28.659  28.920
 60 A"  142 A'  143 A'   61 A"  144 A'   62 A"  145 A'  146 A'                 
 48.031  48.203  66.736 127.879 127.919 128.004 151.765 289.725
147 A'  148 A'  149 A'   63 A"  150 A'  151 A'  152 A'   64 A"                 
289.742 289.820 289.858 290.026 290.0411020.8881021.0991901.944
 65 A"  153 A'  154 A'  155 A'  156 A'  157 A'  158 A'  159 A'                 

 Beta MOs, Restricted
 -- Occupied --                  
******* -482.87 -482.86 -176.34 -165.74 -165.74 -165.74  -62.53
  1 A'    2 A'    3 A'    4 A'    1 A"    5 A'    6 A'    7 A'                 
-62.522 -56.349 -56.347 -56.347 -56.340 -56.338 -56.338 -35.840
  8 A'    9 A'    2 A"   10 A'   11 A'    3 A"   12 A'   13 A'                 
-31.330 -31.329 -31.328 -24.721 -22.980 -22.980 -22.980 -22.979
  4 A"   14 A'   15 A'   16 A'   17 A'    5 A"    6 A"   18 A'                 
-22.979 -10.319 -10.274  -8.753  -8.745  -6.585  -6.577  -6.572
 19 A'   20 A'   21 A'   22 A'   23 A'   24 A'   25 A'   26 A'                 
 -6.570  -6.563  -6.562  -6.407  -4.824  -4.805  -4.803  -2.701
  7 A"   27 A'    8 A"   28 A'   29 A'    9 A"   30 A'   31 A'                 
 -2.695  -2.692  -2.691  -2.685  -2.684  -2.681  -2.681  -2.673
 32 A'   10 A"   33 A'   34 A'   11 A"   35 A'   12 A"   36 A'                 
 -2.672  -2.114  -2.086  -2.086  -2.069  -2.068  -1.293  -1.168
 13 A"   37 A'   38 A'   14 A"   39 A'   15 A"   40 A'   41 A'                 
 -0.882  -0.832  -0.631  -0.608  -0.565  -0.548  -0.534  -0.510
 42 A'   43 A'   44 A'   45 A'   46 A'   16 A"   17 A"   47 A'                 
 -0.479  -0.464  -0.377  -0.371  -0.301  -0.259  -0.184  -0.183
 48 A'   49 A'   18 A"   50 A'   19 A"   51 A'   20 A"   52 A'                 
 -- Virtual --                   
 -0.111  -0.097  -0.008   0.010   0.023   0.028   0.037   0.042
 21 A"   53 A'   54 A'   55 A'   56 A'   22 A"   57 A'   58 A'                 
  0.053   0.058   0.063   0.073   0.079   0.097   0.120   0.121
 59 A'   60 A'   61 A'   23 A"   24 A"   62 A'   25 A"   63 A'                 
  0.122   0.133   0.153   0.173   0.180   0.186   0.215   0.243
 64 A'   65 A'   66 A'   67 A'   68 A'   69 A'   26 A"   70 A'                 
  0.283   0.297   0.307   0.312   0.337   0.350   0.362   0.387
 27 A"   71 A'   72 A'   73 A'   74 A'   75 A'   28 A"   76 A'                 
  0.389   0.404   0.412   0.416   0.442   0.476   0.482   0.488
 29 A"   30 A"   31 A"   77 A'   78 A'   79 A'   32 A"   80 A'                 
  0.493   0.515   0.525   0.563   0.568   0.601   0.616   0.637
 33 A"   34 A"   81 A'   82 A'   35 A"   83 A'   84 A'   85 A'                 
  0.658   0.713   0.744   0.771   0.774   0.776   0.787   0.900
 86 A'   87 A'   36 A"   88 A'   89 A'   37 A"   90 A'   91 A'                 
  0.971   1.026   1.103   1.158   1.173   1.234   1.285   1.297
 92 A'   93 A'   94 A'   95 A'   38 A"   96 A'   39 A"   97 A'                 
  1.374   1.385   1.403   1.413   1.428   1.433   1.551   1.560
 98 A'   40 A"   99 A'  100 A'  101 A'   41 A"   42 A"  102 A'                 
  1.605   1.685   1.761   1.845   1.853   1.930   1.972   1.983
 43 A"  103 A'  104 A'  105 A'  106 A'   44 A"  107 A'   45 A"                 
  2.013   2.101   2.136   2.208   2.576   2.681   2.753   2.898
108 A'  109 A'  110 A'  111 A'   46 A"   47 A"  112 A'  113 A'                 
  3.111   3.256   3.698   3.726   3.805   3.848   3.909   3.956
114 A'  115 A'   48 A"  116 A'  117 A'   49 A"   50 A"   51 A"                 
  3.989   4.028   4.033   4.067   4.074   4.108   4.128   4.156
 52 A"  118 A'   53 A"  119 A'  120 A'   54 A"   55 A"  121 A'                 
  4.249   4.274   4.397   4.445   4.520   4.668   4.746   5.987
122 A'  123 A'  124 A'  125 A'  126 A'  127 A'  128 A'   56 A"                 
  6.060   6.193   6.256   6.349   6.493   6.752   6.975   7.504
129 A'  130 A'   57 A"  131 A'  132 A'  133 A'  134 A'   58 A"                 
  7.514   7.594   7.629   7.769   7.786  23.521  23.731  27.969
 59 A"  135 A'  136 A'  137 A'  138 A'  139 A'  140 A'  141 A'                 
 28.331  28.364  28.425  28.506  28.548  28.551  28.659  28.920
 60 A"  142 A'  143 A'   61 A"  144 A'   62 A"  145 A'  146 A'                 
 48.031  48.203  66.736 127.879 127.919 128.004 151.765 289.725
147 A'  148 A'  149 A'   63 A"  150 A'  151 A'  152 A'   64 A"                 
289.742 289.820 289.858 290.026 290.0411020.8881021.0991901.944
 65 A"  153 A'  154 A'  155 A'  156 A'  157 A'  158 A'  159 A'                 
 --------------------------------------------------------------

          Ground-State Mulliken Net Atomic Charges

     Atom                 Charge (a.u.)
  ----------------------------------------
      1 F                     0.003828
      2 Br                    0.031673
      3 I                     0.596463
      4 Br                    0.043767
      5 C                    -0.691546
      6 C                     0.015815
  ----------------------------------------
  Sum of atomic charges =     0.000000

 -----------------------------------------------------------------
                    Cartesian Multipole Moments
 -----------------------------------------------------------------
    Charge (ESU x 10^10)
                 0.0000
    Dipole Moment (Debye)
         X      -0.0472      Y      -0.8082      Z       0.0000
       Tot       0.8095
    Quadrupole Moments (Debye-Ang)
        XX     -74.5199     XY       0.6689     YY     -87.2224
        XZ      -0.0000     YZ       0.0000     ZZ     -79.1228
    Octopole Moments (Debye-Ang^2)
       XXX      -9.8385    XXY     -10.1447    XYY      -1.9786
       YYY     -10.8843    XXZ       0.0000    XYZ      -0.0000
       YYZ       0.0000    XZZ      -0.3776    YZZ      -1.4629
       ZZZ       0.0000
    Hexadecapole Moments (Debye-Ang^3)
      XXXX   -1780.6740   XXXY      -8.3277   XXYY    -386.5410
      XYYY       3.8768   YYYY    -469.9012   XXXZ       0.0000
      XXYZ       0.0000   XYYZ      -0.0000   YYYZ       0.0000
      XXZZ    -328.8502   XYZZ       0.5575   YYZZ     -92.2691
      XZZZ       0.0000   YZZZ       0.0000   ZZZZ     -96.6875
 -----------------------------------------------------------------
 Calculating analytic gradient of the SCF energy
 Gradient of SCF Energy
            1           2           3           4           5           6
    1   0.0757499   0.5237465  -0.9778168   0.1575150   1.0148691  -0.7940637
    2  -0.2109001  -0.7636605   0.8252137   0.9013654  -0.5713003  -0.1807180
    3   0.0000000   0.0000000  -0.0000000  -0.0000000  -0.0000000   0.0000000
 Max gradient component =       1.015E+00
 RMS gradient           =       5.478E-01
 Gradient time:  CPU 23.02 s  wall 5.87 s
 Geometry Optimization Parameters
   NAtoms,    NIC,     NZ,  NCons,   NDum,   NFix, NCnnct, MaxDiis
        6      37       0       0       0       0       0       0


** GEOMETRY OPTIMIZATION IN DELOCALIZED INTERNAL COORDINATES **
   Searching for a Minimum

   Optimization Cycle:   1

                       Coordinates (Angstroms)
     ATOM                X               Y               Z
      1  F         1.7953641151    1.7140400013    0.0000000000
      2  Br       -2.1181095987    0.8865597955    0.0000000000
      3  I         2.2091042180   -0.2426968556    0.0000000000
      4  Br       -1.7043694958   -1.0701770614    0.0000000000
      5  C         1.0238657381    0.5288015214    0.0000000000
      6  C        -0.9328711188    0.1150614185    0.0000000000
   Point Group: cs    Number of degrees of freedom:     9


   Energy is -12242.559647679


 Attempting to Generate Delocalized Internal Coordinates

 ** Taking Steepest Descent Step **
 Calculated Step too Large.  Step scaled by  0.219662
 Step Taken.  Stepsize is  0.300000

                             Maximum     Tolerance    Cnvgd?
         Gradient           0.855919      0.000300      NO
         Displacement       0.188013      0.001200      NO
         Energy change     *********      0.000001      NO


 New Cartesian Coordinates Obtained by Inverse Iteration

 Displacement from previous Coordinates is:  0.234620
 ----------------------------------------------------------------
             Standard Nuclear Orientation (Angstroms)
    I     Atom           X                Y                Z
 ----------------------------------------------------------------
    1      F       1.7874439172     1.7136389938     0.0000000000
    2      Br     -2.1676713860     0.9168486114     0.0000000000
    3      I       2.3057832605    -0.2632166059     0.0000000000
    4      Br     -1.7334611304    -1.1013880395     0.0000000000
    5      C       1.0117444833     0.5396420699     0.0000000000
    6      C      -0.9308552866     0.1260637900     0.0000000000
 ----------------------------------------------------------------
 Molecular Point Group                 Cs    NOp =  2
 Largest Abelian Subgroup              Cs    NOp =  2
 Nuclear Repulsion Energy =  1387.9643679413 hartrees
 There are       72 alpha and       72 beta electrons
 Applying Cartesian multipole field
    Component          Value
    ---------          -----
     (2,0,0)        1.00000E-11
     (0,2,0)        2.00000E-11
     (0,0,2)       -3.00000E-11
 Nucleus-field energy     =     0.0000000285 hartrees
 Requested basis set is 6-311++G(d,p)
 There are 80 shells and 224 basis functions
 A cutoff of  1.0D-11 yielded   2424 shell pairs
 There are     20388 function pairs (     22970 Cartesian)
 Smallest overlap matrix eigenvalue = 1.30E-04
 Guess MOs from SCF MO coefficient file

 -----------------------------------------------------------------------
  General SCF calculation program by
  Eric Jon Sundstrom, Paul Horn, Yuezhi Mao, Dmitri Zuev, Alec White,
  David Stuck, Shaama M.S., Shane Yost, Joonho Lee, David Small,
  Daniel Levine, Susi Lehtola, Hugh Burton, Evgeny Epifanovsky
 -----------------------------------------------------------------------
 Exchange:     0.2000 Hartree-Fock + 0.0800 Slater + 0.7200 B88
 Correlation:  0.1900 VWN1RPA + 0.8100 LYP
 Using SG-1 standard quadrature grid
 using 4 threads for integral computing
 -------------------------------------------------------
 OpenMP Integral computing Module                
 Release: version 2.0, May 2017, Q-Chem Inc. Pleasanton 
 -------------------------------------------------------
 -------------------------------------------------------
 OpenMP BLAS3 based DFT computing Module                
 Release: version 1.0, May 2013, Q-Chem Inc. Pittsburgh 
 -------------------------------------------------------
 A restricted SCF calculation will be
 performed using DIIS
 SCF converges when DIIS error is below 1.0e-08
 ---------------------------------------
  Cycle       Energy         DIIS error
 ---------------------------------------
    1  -12242.8855425714      1.83e-03  
    2  -12242.8823444787      1.77e-03  
    3  -12242.8930051694      1.04e-03  
    4  -12242.8855831716      1.32e-03  
    5  -12242.9001635475      1.18e-04  
    6  -12242.9002374338      3.28e-05  
    7  -12242.9002431937      1.29e-05  
    8  -12242.9002438740      3.09e-06  
    9  -12242.9002439107      1.46e-06  
   10  -12242.9002439239      2.37e-07  
   11  -12242.9002439245      1.21e-07  
   12  -12242.9002439245      4.13e-08  
   13  -12242.9002439245      1.41e-08  
   14  -12242.9002439247      3.10e-09  Convergence criterion met
 ---------------------------------------
 SCF time:   CPU 87.81s  wall 23.00s 
 SCF   energy in the final basis set =   -12242.9002439247
 Total energy in the final basis set =   -12242.9002439247

 --------------------------------------------------------------
             Orbital Energies (a.u.) and Symmetries
 --------------------------------------------------------------

 Alpha MOs, Restricted
 -- Occupied --                  
******* -482.87 -482.86 -176.33 -165.73 -165.73 -165.73  -62.53
  1 A'    2 A'    3 A'    4 A'    1 A"    5 A'    6 A'    7 A'                 
-62.522 -56.347 -56.345 -56.345 -56.341 -56.339 -56.338 -35.833
  8 A'    9 A'    2 A"   10 A'   11 A'    3 A"   12 A'   13 A'                 
-31.322 -31.322 -31.321 -24.722 -22.973 -22.973 -22.972 -22.972
 14 A'    4 A"   15 A'   16 A'   17 A'    5 A"   18 A'    6 A"                 
-22.972 -10.318 -10.283  -8.748  -8.742  -6.580  -6.574  -6.567
 19 A'   20 A'   21 A'   22 A'   23 A'   24 A'   25 A'   26 A'                 
 -6.566  -6.561  -6.560  -6.393  -4.807  -4.792  -4.790  -2.694
  7 A"   27 A'    8 A"   28 A'   29 A'    9 A"   30 A'   31 A'                 
 -2.690  -2.687  -2.687  -2.681  -2.681  -2.677  -2.677  -2.670
 32 A'   33 A'   10 A"   34 A'   11 A"   35 A'   12 A"   36 A'                 
 -2.670  -2.089  -2.071  -2.071  -2.056  -2.056  -1.289  -1.131
 13 A"   37 A'   14 A"   38 A'   39 A'   15 A"   40 A'   41 A'                 
 -0.860  -0.825  -0.630  -0.606  -0.556  -0.531  -0.518  -0.501
 42 A'   43 A'   44 A'   45 A'   46 A'   16 A"   17 A"   47 A'                 
 -0.477  -0.464  -0.374  -0.359  -0.304  -0.258  -0.195  -0.190
 48 A'   49 A'   50 A'   18 A"   19 A"   51 A'   52 A'   20 A"                 
 -- Virtual --                   
 -0.112  -0.096  -0.007   0.009   0.021   0.031   0.036   0.043
 21 A"   53 A'   54 A'   55 A'   56 A'   22 A"   57 A'   58 A'                 
  0.052   0.059   0.060   0.073   0.080   0.098   0.117   0.121
 59 A'   60 A'   61 A'   23 A"   24 A"   62 A'   63 A'   64 A'                 
  0.124   0.133   0.149   0.167   0.175   0.185   0.214   0.239
 25 A"   65 A'   66 A'   67 A'   68 A'   69 A'   26 A"   70 A'                 
  0.282   0.296   0.306   0.313   0.338   0.352   0.371   0.382
 27 A"   71 A'   72 A'   73 A'   74 A'   75 A'   28 A"   76 A'                 
  0.391   0.404   0.416   0.417   0.439   0.470   0.476   0.477
 29 A"   30 A"   77 A'   31 A"   78 A'   79 A'   80 A'   32 A"                 
  0.493   0.509   0.525   0.555   0.565   0.588   0.608   0.620
 33 A"   34 A"   81 A'   82 A'   35 A"   83 A'   84 A'   85 A'                 
  0.643   0.698   0.734   0.756   0.764   0.777   0.779   0.889
 86 A'   87 A'   36 A"   37 A"   88 A'   89 A'   90 A'   91 A'                 
  0.936   1.024   1.067   1.135   1.182   1.188   1.292   1.298
 92 A'   93 A'   94 A'   95 A'   38 A"   96 A'   97 A'   39 A"                 
  1.377   1.385   1.395   1.407   1.412   1.415   1.531   1.566
 98 A'   40 A"   99 A'  100 A'  101 A'   41 A"   42 A"  102 A'                 
  1.602   1.683   1.759   1.854   1.872   1.933   1.991   1.991
 43 A"  103 A'  104 A'  105 A'  106 A'   44 A"   45 A"  107 A'                 
  2.008   2.105   2.116   2.179   2.582   2.678   2.756   2.851
108 A'  109 A'  110 A'  111 A'   46 A"   47 A"  112 A'  113 A'                 
  3.065   3.240   3.702   3.728   3.819   3.862   3.901   3.960
114 A'  115 A'   48 A"  116 A'  117 A'   49 A"   50 A"   51 A"                 
  3.995   4.022   4.025   4.060   4.066   4.098   4.136   4.149
 52 A"   53 A"  118 A'  119 A'  120 A'   54 A"   55 A"  121 A'                 
  4.231   4.320   4.336   4.429   4.460   4.593   4.670   5.987
122 A'  123 A'  124 A'  125 A'  126 A'  127 A'  128 A'   56 A"                 
  6.052   6.194   6.256   6.356   6.481   6.754   6.914   7.507
129 A'  130 A'   57 A"  131 A'  132 A'  133 A'  134 A'   58 A"                 
  7.518   7.585   7.593   7.751   7.783  23.420  23.620  27.948
 59 A"  135 A'  136 A'  137 A'  138 A'  139 A'  140 A'  141 A'                 
 28.333  28.366  28.421  28.514  28.548  28.551  28.639  28.844
 60 A"  142 A'  143 A'   61 A"   62 A"  144 A'  145 A'  146 A'                 
 48.026  48.149  66.732 127.879 127.917 128.007 151.742 289.722
147 A'  148 A'  149 A'   63 A"  150 A'  151 A'  152 A'   64 A"                 
289.742 289.812 289.830 289.986 290.0271020.8761021.0241901.918
 65 A"  153 A'  154 A'  155 A'  156 A'  157 A'  158 A'  159 A'                 

 Beta MOs, Restricted
 -- Occupied --                  
******* -482.87 -482.86 -176.33 -165.73 -165.73 -165.73  -62.53
  1 A'    2 A'    3 A'    4 A'    1 A"    5 A'    6 A'    7 A'                 
-62.522 -56.347 -56.345 -56.345 -56.341 -56.339 -56.338 -35.833
  8 A'    9 A'    2 A"   10 A'   11 A'    3 A"   12 A'   13 A'                 
-31.322 -31.322 -31.321 -24.722 -22.973 -22.973 -22.972 -22.972
 14 A'    4 A"   15 A'   16 A'   17 A'    5 A"   18 A'    6 A"                 
-22.972 -10.318 -10.283  -8.748  -8.742  -6.580  -6.574  -6.567
 19 A'   20 A'   21 A'   22 A'   23 A'   24 A'   25 A'   26 A'                 
 -6.566  -6.561  -6.560  -6.393  -4.807  -4.792  -4.790  -2.694
  7 A"   27 A'    8 A"   28 A'   29 A'    9 A"   30 A'   31 A'                 
 -2.690  -2.687  -2.687  -2.681  -2.681  -2.677  -2.677  -2.670
 32 A'   33 A'   10 A"   34 A'   11 A"   35 A'   12 A"   36 A'                 
 -2.670  -2.089  -2.071  -2.071  -2.056  -2.056  -1.289  -1.131
 13 A"   37 A'   14 A"   38 A'   39 A'   15 A"   40 A'   41 A'                 
 -0.860  -0.825  -0.630  -0.606  -0.556  -0.531  -0.518  -0.501
 42 A'   43 A'   44 A'   45 A'   46 A'   16 A"   17 A"   47 A'                 
 -0.477  -0.464  -0.374  -0.359  -0.304  -0.258  -0.195  -0.190
 48 A'   49 A'   50 A'   18 A"   19 A"   51 A'   52 A'   20 A"                 
 -- Virtual --                   
 -0.112  -0.096  -0.007   0.009   0.021   0.031   0.036   0.043
 21 A"   53 A'   54 A'   55 A'   56 A'   22 A"   57 A'   58 A'                 
  0.052   0.059   0.060   0.073   0.080   0.098   0.117   0.121
 59 A'   60 A'   61 A'   23 A"   24 A"   62 A'   63 A'   64 A'                 
  0.124   0.133   0.149   0.167   0.175   0.185   0.214   0.239
 25 A"   65 A'   66 A'   67 A'   68 A'   69 A'   26 A"   70 A'                 
  0.282   0.296   0.306   0.313   0.338   0.352   0.371   0.382
 27 A"   71 A'   72 A'   73 A'   74 A'   75 A'   28 A"   76 A'                 
  0.391   0.404   0.416   0.417   0.439   0.470   0.476   0.477
 29 A"   30 A"   77 A'   31 A"   78 A'   79 A'   80 A'   32 A"                 
  0.493   0.509   0.525   0.555   0.565   0.588   0.608   0.620
 33 A"   34 A"   81 A'   82 A'   35 A"   83 A'   84 A'   85 A'                 
  0.643   0.698   0.734   0.756   0.764   0.777   0.779   0.889
 86 A'   87 A'   36 A"   37 A"   88 A'   89 A'   90 A'   91 A'                 
  0.936   1.024   1.067   1.135   1.182   1.188   1.292   1.298
 92 A'   93 A'   94 A'   95 A'   38 A"   96 A'   97 A'   39 A"                 
  1.377   1.385   1.395   1.407   1.412   1.415   1.531   1.566
 98 A'   40 A"   99 A'  100 A'  101 A'   41 A"   42 A"  102 A'                 
  1.602   1.683   1.759   1.854   1.872   1.933   1.991   1.991
 43 A"  103 A'  104 A'  105 A'  106 A'   44 A"   45 A"  107 A'                 
  2.008   2.105   2.116   2.179   2.582   2.678   2.756   2.851
108 A'  109 A'  110 A'  111 A'   46 A"   47 A"  112 A'  113 A'                 
  3.065   3.240   3.702   3.728   3.819   3.862   3.901   3.960
114 A'  115 A'   48 A"  116 A'  117 A'   49 A"   50 A"   51 A"                 
  3.995   4.022   4.025   4.060   4.066   4.098   4.136   4.149
 52 A"   53 A"  118 A'  119 A'  120 A'   54 A"   55 A"  121 A'                 
  4.231   4.320   4.336   4.429   4.460   4.593   4.670   5.987
122 A'  123 A'  124 A'  125 A'  126 A'  127 A'  128 A'   56 A"                 
  6.052   6.194   6.256   6.356   6.481   6.754   6.914   7.507
129 A'  130 A'   57 A"  131 A'  132 A'  133 A'  134 A'   58 A"                 
  7.518   7.585   7.593   7.751   7.783  23.420  23.620  27.948
 59 A"  135 A'  136 A'  137 A'  138 A'  139 A'  140 A'  141 A'                 
 28.333  28.366  28.421  28.514  28.548  28.551  28.639  28.844
 60 A"  142 A'  143 A'   61 A"   62 A"  144 A'  145 A'  146 A'                 
 48.026  48.149  66.732 127.879 127.917 128.007 151.742 289.722
147 A'  148 A'  149 A'   63 A"  150 A'  151 A'  152 A'   64 A"                 
289.742 289.812 289.830 289.986 290.0271020.8761021.0241901.918
 65 A"  153 A'  154 A'  155 A'  156 A'  157 A'  158 A'  159 A'                 
 --------------------------------------------------------------

          Ground-State Mulliken Net Atomic Charges

     Atom                 Charge (a.u.)
  ----------------------------------------
      1 F                     0.010209
      2 Br                    0.033700
      3 I                     0.444691
      4 Br                    0.024818
      5 C                    -0.565955
      6 C                     0.052537
  ----------------------------------------
  Sum of atomic charges =     0.000000

 -----------------------------------------------------------------
                    Cartesian Multipole Moments
 -----------------------------------------------------------------
    Charge (ESU x 10^10)
                 0.0000
    Dipole Moment (Debye)
         X      -0.3938      Y      -0.7392      Z      -0.0000
       Tot       0.8376
    Quadrupole Moments (Debye-Ang)
        XX     -73.8713     XY       0.4669     YY     -86.6718
        XZ      -0.0000     YZ      -0.0000     ZZ     -79.7128
    Octopole Moments (Debye-Ang^2)
       XXX     -14.6272    XXY     -10.0314    XYY      -4.4385
       YYY      -9.2227    XXZ      -0.0000    XYZ       0.0000
       YYZ      -0.0000    XZZ      -2.4541    YZZ      -1.1056
       ZZZ      -0.0000
    Hexadecapole Moments (Debye-Ang^3)
      XXXX   -1866.1748   XXXY      -6.0390   XXYY    -403.5136
      XYYY      12.2025   YYYY    -479.3498   XXXZ      -0.0000
      XXYZ      -0.0000   XYYZ      -0.0000   YYYZ      -0.0000
      XXZZ    -346.3427   XYZZ       3.0328   YYZZ     -94.0666
      XZZZ      -0.0000   YZZZ      -0.0000   ZZZZ     -97.4426
 -----------------------------------------------------------------
 Calculating analytic gradient of the SCF energy
 Gradient of SCF Energy
            1           2           3           4           5           6
    1   0.0807365   0.3964206  -0.6079215   0.1023554   0.6489138  -0.6205047
    2  -0.1828851  -0.6156275   0.5415952   0.7219947  -0.3168403  -0.1482371
    3  -0.0000000  -0.0000000  -0.0000000   0.0000000   0.0000000  -0.0000000
 Max gradient component =       7.220E-01
 RMS gradient           =       3.872E-01
 Gradient time:  CPU 22.13 s  wall 5.65 s
 Geometry Optimization Parameters
   NAtoms,    NIC,     NZ,  NCons,   NDum,   NFix, NCnnct, MaxDiis
        6      37       0       0       0       0       0       0


** GEOMETRY OPTIMIZATION IN DELOCALIZED INTERNAL COORDINATES **
   Searching for a Minimum

   Optimization Cycle:   2

                       Coordinates (Angstroms)
     ATOM                X               Y               Z
      1  F         1.7874439172    1.7136389938    0.0000000000
      2  Br       -2.1676713860    0.9168486114    0.0000000000
      3  I         2.3057832605   -0.2632166059    0.0000000000
      4  Br       -1.7334611304   -1.1013880395    0.0000000000
      5  C         1.0117444833    0.5396420699    0.0000000000
      6  C        -0.9308552866    0.1260637900    0.0000000000
   Point Group: cs    Number of degrees of freedom:     9


   Energy is -12242.900243925

 Hessian Updated using BFGS Update

 ** Taking Steepest Descent Step **
 Calculated Step too Large.  Step scaled by  0.318896
 Step Taken.  Stepsize is  0.300000

                             Maximum     Tolerance    Cnvgd?
         Gradient           0.610698      0.000300      NO
         Displacement       0.194749      0.001200      NO
         Energy change     -0.340596      0.000001      NO


 New Cartesian Coordinates Obtained by Inverse Iteration

 Displacement from previous Coordinates is:  0.215750
 ----------------------------------------------------------------
             Standard Nuclear Orientation (Angstroms)
    I     Atom           X                Y                Z
 ----------------------------------------------------------------
    1      F       1.7743481789     1.7147291342     0.0000000000
    2      Br     -2.2117751470     0.9536532965     0.0000000000
    3      I       2.3886890580    -0.2832857025     0.0000000000
    4      Br     -1.7568399483    -1.1378641471     0.0000000000
    5      C       1.0000044525     0.5468690060     0.0000000000
    6      C      -0.9214427360     0.1374872328     0.0000000000
 ----------------------------------------------------------------
 Molecular Point Group                 Cs    NOp =  2
 Largest Abelian Subgroup              Cs    NOp =  2
 Nuclear Repulsion Energy =  1347.4556743900 hartrees
 There are       72 alpha and       72 beta electrons
 Applying Cartesian multipole field
    Component          Value
    ---------          -----
     (2,0,0)        1.00000E-11
     (0,2,0)        2.00000E-11
     (0,0,2)       -3.00000E-11
 Nucleus-field energy     =     0.0000000300 hartrees
 Requested basis set is 6-311++G(d,p)
 There are 80 shells and 224 basis functions
 A cutoff of  1.0D-11 yielded   2406 shell pairs
 There are     20297 function pairs (     22871 Cartesian)
 Smallest overlap matrix eigenvalue = 1.56E-04
 Guess MOs from SCF MO coefficient file

 -----------------------------------------------------------------------
  General SCF calculation program by
  Eric Jon Sundstrom, Paul Horn, Yuezhi Mao, Dmitri Zuev, Alec White,
  David Stuck, Shaama M.S., Shane Yost, Joonho Lee, David Small,
  Daniel Levine, Susi Lehtola, Hugh Burton, Evgeny Epifanovsky
 -----------------------------------------------------------------------
 Exchange:     0.2000 Hartree-Fock + 0.0800 Slater + 0.7200 B88
 Correlation:  0.1900 VWN1RPA + 0.8100 LYP
 Using SG-1 standard quadrature grid
 using 4 threads for integral computing
 -------------------------------------------------------
 OpenMP Integral computing Module                
 Release: version 2.0, May 2017, Q-Chem Inc. Pleasanton 
 -------------------------------------------------------
 -------------------------------------------------------
 OpenMP BLAS3 based DFT computing Module                
 Release: version 1.0, May 2013, Q-Chem Inc. Pittsburgh 
 -------------------------------------------------------
 A restricted SCF calculation will be
 performed using DIIS
 SCF converges when DIIS error is below 1.0e-08
 ---------------------------------------
  Cycle       Energy         DIIS error
 ---------------------------------------
    1  -12243.1284830221      1.45e-03  
    2  -12243.1282286841      1.38e-03  
    3  -12243.1360361044      7.06e-04  
    4  -12243.1383400189      3.37e-04  
    5  -12243.1388107522      2.19e-04  
    6  -12243.1391893891      3.05e-05  
    7  -12243.1391938689      1.10e-05  
    8  -12243.1391943840      1.76e-06  
    9  -12243.1391943961      1.04e-06  
   10  -12243.1391944025      1.93e-07  
   11  -12243.1391944025      3.89e-08  
   12  -12243.1391944026      1.63e-08  
   13  -12243.1391944027      6.17e-09  Convergence criterion met
 ---------------------------------------
 SCF time:   CPU 79.68s  wall 21.00s 
 SCF   energy in the final basis set =   -12243.1391944027
 Total energy in the final basis set =   -12243.1391944027

 --------------------------------------------------------------
             Orbital Energies (a.u.) and Symmetries
 --------------------------------------------------------------

 Alpha MOs, Restricted
 -- Occupied --                  
******* -482.87 -482.86 -176.33 -165.73 -165.73 -165.73  -62.53
  1 A'    2 A'    3 A'    4 A'    5 A'    1 A"    6 A'    7 A'                 
-62.521 -56.345 -56.343 -56.342 -56.340 -56.338 -56.337 -35.828
  8 A'    9 A'    2 A"   10 A'   11 A'    3 A"   12 A'   13 A'                 
-31.319 -31.317 -31.316 -24.724 -22.970 -22.970 -22.969 -22.968
 14 A'    4 A"   15 A'   16 A'   17 A'    5 A"   18 A'    6 A"                 
-22.968 -10.323 -10.291  -8.743  -8.739  -6.575  -6.570  -6.562
 19 A'   20 A'   21 A'   22 A'   23 A'   24 A'   25 A'   26 A'                 
 -6.562  -6.557  -6.557  -6.386  -4.799  -4.785  -4.783  -2.688
  7 A"   27 A'    8 A"   28 A'   29 A'    9 A"   30 A'   31 A'                 
 -2.684  -2.683  -2.682  -2.678  -2.678  -2.672  -2.672  -2.667
 32 A'   33 A'   10 A"   34 A'   11 A"   35 A'   12 A"   36 A'                 
 -2.667  -2.075  -2.062  -2.062  -2.049  -2.048  -1.284  -1.091
 13 A"   37 A'   14 A"   38 A'   39 A'   15 A"   40 A'   41 A'                 
 -0.838  -0.818  -0.631  -0.605  -0.547  -0.522  -0.497  -0.495
 42 A'   43 A'   44 A'   45 A'   46 A'   16 A"   17 A"   47 A'                 
 -0.473  -0.460  -0.376  -0.346  -0.306  -0.259  -0.207  -0.196
 48 A'   49 A'   50 A'   18 A"   19 A"   51 A'   52 A'   20 A"                 
 -- Virtual --                   
 -0.112  -0.094  -0.008   0.008   0.016   0.032   0.034   0.043
 21 A"   53 A'   54 A'   55 A'   56 A'   57 A'   22 A"   58 A'                 
  0.051   0.057   0.063   0.074   0.081   0.099   0.114   0.121
 59 A'   60 A'   61 A'   23 A"   24 A"   62 A'   63 A'   64 A'                 
  0.127   0.132   0.146   0.153   0.178   0.185   0.214   0.236
 25 A"   65 A'   66 A'   67 A'   68 A'   69 A'   26 A"   70 A'                 
  0.280   0.294   0.304   0.315   0.340   0.356   0.377   0.384
 27 A"   71 A'   72 A'   73 A'   74 A'   75 A'   76 A'   28 A"                 
  0.391   0.405   0.408   0.421   0.435   0.460   0.461   0.474
 29 A"   30 A"   77 A'   31 A"   78 A'   79 A'   32 A"   80 A'                 
  0.501   0.505   0.525   0.543   0.560   0.576   0.599   0.607
 33 A"   34 A"   81 A'   82 A'   35 A"   83 A'   84 A'   85 A'                 
  0.631   0.682   0.729   0.734   0.760   0.773   0.778   0.870
 86 A'   87 A'   36 A"   37 A"   88 A'   89 A'   90 A'   91 A'                 
  0.905   1.014   1.037   1.112   1.139   1.187   1.292   1.303
 92 A'   93 A'   94 A'   95 A'   96 A'   38 A"   97 A'   39 A"                 
  1.373   1.377   1.382   1.400   1.404   1.421   1.510   1.572
 98 A'   40 A"   99 A'  100 A'   41 A"  101 A'   42 A"  102 A'                 
  1.599   1.676   1.748   1.857   1.896   1.940   1.998   2.010
 43 A"  103 A'  104 A'  105 A'  106 A'   44 A"   45 A"  107 A'                 
  2.021   2.070   2.132   2.158   2.585   2.677   2.750   2.822
108 A'  109 A'  110 A'  111 A'   46 A"   47 A"  112 A'  113 A'                 
  3.021   3.241   3.707   3.731   3.835   3.874   3.897   3.962
114 A'  115 A'   48 A"  116 A'  117 A'   49 A"   50 A"   51 A"                 
  4.000   4.015   4.020   4.045   4.060   4.092   4.138   4.140
 52 A"   53 A"  118 A'  119 A'  120 A'   54 A"   55 A"  121 A'                 
  4.204   4.288   4.358   4.402   4.429   4.509   4.643   5.987
122 A'  123 A'  124 A'  125 A'  126 A'  127 A'  128 A'   56 A"                 
  6.043   6.186   6.256   6.365   6.473   6.749   6.850   7.509
129 A'  130 A'   57 A"  131 A'  132 A'  133 A'  134 A'   58 A"                 
  7.525   7.568   7.581   7.724   7.779  23.370  23.526  27.937
 59 A"  135 A'  136 A'  137 A'  138 A'  139 A'  140 A'  141 A'                 
 28.332  28.367  28.425  28.518  28.548  28.550  28.625  28.783
 60 A"  142 A'  143 A'   61 A"   62 A"  144 A'  145 A'  146 A'                 
 48.016  48.093  66.729 127.878 127.913 128.003 151.730 289.719
147 A'  148 A'  149 A'   63 A"  150 A'  151 A'  152 A'   64 A"                 
289.744 289.804 289.816 289.953 289.9971020.8591020.9481901.903
 65 A"  153 A'  154 A'  155 A'  156 A'  157 A'  158 A'  159 A'                 

 Beta MOs, Restricted
 -- Occupied --                  
******* -482.87 -482.86 -176.33 -165.73 -165.73 -165.73  -62.53
  1 A'    2 A'    3 A'    4 A'    5 A'    1 A"    6 A'    7 A'                 
-62.521 -56.345 -56.343 -56.342 -56.340 -56.338 -56.337 -35.828
  8 A'    9 A'    2 A"   10 A'   11 A'    3 A"   12 A'   13 A'                 
-31.319 -31.317 -31.316 -24.724 -22.970 -22.970 -22.969 -22.968
 14 A'    4 A"   15 A'   16 A'   17 A'    5 A"   18 A'    6 A"                 
-22.968 -10.323 -10.291  -8.743  -8.739  -6.575  -6.570  -6.562
 19 A'   20 A'   21 A'   22 A'   23 A'   24 A'   25 A'   26 A'                 
 -6.562  -6.557  -6.557  -6.386  -4.799  -4.785  -4.783  -2.688
  7 A"   27 A'    8 A"   28 A'   29 A'    9 A"   30 A'   31 A'                 
 -2.684  -2.683  -2.682  -2.678  -2.678  -2.672  -2.672  -2.667
 32 A'   33 A'   10 A"   34 A'   11 A"   35 A'   12 A"   36 A'                 
 -2.667  -2.075  -2.062  -2.062  -2.049  -2.048  -1.284  -1.091
 13 A"   37 A'   14 A"   38 A'   39 A'   15 A"   40 A'   41 A'                 
 -0.838  -0.818  -0.631  -0.605  -0.547  -0.522  -0.497  -0.495
 42 A'   43 A'   44 A'   45 A'   46 A'   16 A"   17 A"   47 A'                 
 -0.473  -0.460  -0.376  -0.346  -0.306  -0.259  -0.207  -0.196
 48 A'   49 A'   50 A'   18 A"   19 A"   51 A'   52 A'   20 A"                 
 -- Virtual --                   
 -0.112  -0.094  -0.008   0.008   0.016   0.032   0.034   0.043
 21 A"   53 A'   54 A'   55 A'   56 A'   57 A'   22 A"   58 A'                 
  0.051   0.057   0.063   0.074   0.081   0.099   0.114   0.121
 59 A'   60 A'   61 A'   23 A"   24 A"   62 A'   63 A'   64 A'                 
  0.127   0.132   0.146   0.153   0.178   0.185   0.214   0.236
 25 A"   65 A'   66 A'   67 A'   68 A'   69 A'   26 A"   70 A'                 
  0.280   0.294   0.304   0.315   0.340   0.356   0.377   0.384
 27 A"   71 A'   72 A'   73 A'   74 A'   75 A'   76 A'   28 A"                 
  0.391   0.405   0.408   0.421   0.435   0.460   0.461   0.474
 29 A"   30 A"   77 A'   31 A"   78 A'   79 A'   32 A"   80 A'                 
  0.501   0.505   0.525   0.543   0.560   0.576   0.599   0.607
 33 A"   34 A"   81 A'   82 A'   35 A"   83 A'   84 A'   85 A'                 
  0.631   0.682   0.729   0.734   0.760   0.773   0.778   0.870
 86 A'   87 A'   36 A"   37 A"   88 A'   89 A'   90 A'   91 A'                 
  0.905   1.014   1.037   1.112   1.139   1.187   1.292   1.303
 92 A'   93 A'   94 A'   95 A'   96 A'   38 A"   97 A'   39 A"                 
  1.373   1.377   1.382   1.400   1.404   1.421   1.510   1.572
 98 A'   40 A"   99 A'  100 A'   41 A"  101 A'   42 A"  102 A'                 
  1.599   1.676   1.748   1.857   1.896   1.940   1.998   2.010
 43 A"  103 A'  104 A'  105 A'  106 A'   44 A"   45 A"  107 A'                 
  2.021   2.070   2.132   2.158   2.585   2.677   2.750   2.822
108 A'  109 A'  110 A'  111 A'   46 A"   47 A"  112 A'  113 A'                 
  3.021   3.241   3.707   3.731   3.835   3.874   3.897   3.962
114 A'  115 A'   48 A"  116 A'  117 A'   49 A"   50 A"   51 A"                 
  4.000   4.015   4.020   4.045   4.060   4.092   4.138   4.140
 52 A"   53 A"  118 A'  119 A'  120 A'   54 A"   55 A"  121 A'                 
  4.204   4.288   4.358   4.402   4.429   4.509   4.643   5.987
122 A'  123 A'  124 A'  125 A'  126 A'  127 A'  128 A'   56 A"                 
  6.043   6.186   6.256   6.365   6.473   6.749   6.850   7.509
129 A'  130 A'   57 A"  131 A'  132 A'  133 A'  134 A'   58 A"                 
  7.525   7.568   7.581   7.724   7.779  23.370  23.526  27.937
 59 A"  135 A'  136 A'  137 A'  138 A'  139 A'  140 A'  141 A'                 
 28.332  28.367  28.425  28.518  28.548  28.550  28.625  28.783
 60 A"  142 A'  143 A'   61 A"   62 A"  144 A'  145 A'  146 A'                 
 48.016  48.093  66.729 127.878 127.913 128.003 151.730 289.719
147 A'  148 A'  149 A'   63 A"  150 A'  151 A'  152 A'   64 A"                 
289.744 289.804 289.816 289.953 289.9971020.8591020.9481901.903
 65 A"  153 A'  154 A'  155 A'  156 A'  157 A'  158 A'  159 A'                 
 --------------------------------------------------------------

          Ground-State Mulliken Net Atomic Charges

     Atom                 Charge (a.u.)
  ----------------------------------------
      1 F                     0.015769
      2 Br                    0.031264
      3 I                     0.339516
      4 Br                    0.006099
      5 C                    -0.477933
      6 C                     0.085286
  ----------------------------------------
  Sum of atomic charges =     0.000000

 -----------------------------------------------------------------
                    Cartesian Multipole Moments
 -----------------------------------------------------------------
    Charge (ESU x 10^10)
                 0.0000
    Dipole Moment (Debye)
         X      -0.6140      Y      -0.7040      Z       0.0000
       Tot       0.9341
    Quadrupole Moments (Debye-Ang)
        XX     -73.4016     XY       0.2680     YY     -86.0934
        XZ       0.0000     YZ      -0.0000     ZZ     -80.2857
    Octopole Moments (Debye-Ang^2)
       XXX     -18.0472    XXY      -9.7279    XYY      -6.7395
       YYY      -7.8298    XXZ      -0.0000    XYZ      -0.0000
       YYZ      -0.0000    XZZ      -4.0931    YZZ      -0.7269
       ZZZ       0.0000
    Hexadecapole Moments (Debye-Ang^3)
      XXXX   -1940.8259   XXXY      -2.8416   XXYY    -418.6758
      XYYY      20.8459   YYYY    -492.0058   XXXZ       0.0000
      XXYZ      -0.0000   XYYZ       0.0000   YYYZ      -0.0000
      XXZZ    -362.2749   XYZZ       5.6829   YYZZ     -96.5383
      XZZZ       0.0000   YZZZ      -0.0000   ZZZZ     -98.3997
 -----------------------------------------------------------------
 Calculating analytic gradient of the SCF energy
 Gradient of SCF Energy
            1           2           3           4           5           6
    1   0.0826365   0.2872602  -0.3984911   0.0576031   0.4448105  -0.4738191
    2  -0.1566005  -0.4833599   0.3811354   0.5595832  -0.1830241  -0.1177342
    3   0.0000000   0.0000000   0.0000000  -0.0000000  -0.0000000   0.0000000
 Max gradient component =       5.596E-01
 RMS gradient           =       2.826E-01
 Gradient time:  CPU 21.51 s  wall 5.49 s
 Geometry Optimization Parameters
   NAtoms,    NIC,     NZ,  NCons,   NDum,   NFix, NCnnct, MaxDiis
        6      37       0       0       0       0       0       0


** GEOMETRY OPTIMIZATION IN DELOCALIZED INTERNAL COORDINATES **
   Searching for a Minimum

   Optimization Cycle:   3

                       Coordinates (Angstroms)
     ATOM                X               Y               Z
      1  F         1.7743481789    1.7147291342    0.0000000000
      2  Br       -2.2117751470    0.9536532965    0.0000000000
      3  I         2.3886890580   -0.2832857025    0.0000000000
      4  Br       -1.7568399483   -1.1378641471    0.0000000000
      5  C         1.0000044525    0.5468690060    0.0000000000
      6  C        -0.9214427360    0.1374872328    0.0000000000
   Point Group: cs    Number of degrees of freedom:     9


   Energy is -12243.139194403

 Hessian Updated using BFGS Update

 ** Taking Steepest Descent Step **
 Calculated Step too Large.  Step scaled by  0.445188
 Step Taken.  Stepsize is  0.300000

                             Maximum     Tolerance    Cnvgd?
         Gradient           0.443842      0.000300      NO
         Displacement       0.197593      0.001200      NO
         Energy change     -0.238950      0.000001      NO


 New Cartesian Coordinates Obtained by Inverse Iteration

 Displacement from previous Coordinates is:  0.196873
 ----------------------------------------------------------------
             Standard Nuclear Orientation (Angstroms)
    I     Atom           X                Y                Z
 ----------------------------------------------------------------
    1      F       1.7521133668     1.7167099098     0.0000000000
    2      Br     -2.2461163056     0.9961171235     0.0000000000
    3      I       2.4563133763    -0.3050960469     0.0000000000
    4      Br     -1.7697154596    -1.1768290553     0.0000000000
    5      C       0.9855421634     0.5510200747     0.0000000000
    6      C      -0.9051532833     0.1496668139     0.0000000000
 ----------------------------------------------------------------
 Molecular Point Group                 Cs    NOp =  2
 Largest Abelian Subgroup              Cs    NOp =  2
 Nuclear Repulsion Energy =  1312.1732382444 hartrees
 There are       72 alpha and       72 beta electrons
 Applying Cartesian multipole field
    Component          Value
    ---------          -----
     (2,0,0)        1.00000E-11
     (0,2,0)        2.00000E-11
     (0,0,2)       -3.00000E-11
 Nucleus-field energy     =     0.0000000313 hartrees
 Requested basis set is 6-311++G(d,p)
 There are 80 shells and 224 basis functions
 A cutoff of  1.0D-11 yielded   2391 shell pairs
 There are     20240 function pairs (     22803 Cartesian)
 Smallest overlap matrix eigenvalue = 1.67E-04
 Guess MOs from SCF MO coefficient file

 -----------------------------------------------------------------------
  General SCF calculation program by
  Eric Jon Sundstrom, Paul Horn, Yuezhi Mao, Dmitri Zuev, Alec White,
  David Stuck, Shaama M.S., Shane Yost, Joonho Lee, David Small,
  Daniel Levine, Susi Lehtola, Hugh Burton, Evgeny Epifanovsky
 -----------------------------------------------------------------------
 Exchange:     0.2000 Hartree-Fock + 0.0800 Slater + 0.7200 B88
 Correlation:  0.1900 VWN1RPA + 0.8100 LYP
 Using SG-1 standard quadrature grid
 using 4 threads for integral computing
 -------------------------------------------------------
 OpenMP Integral computing Module                
 Release: version 2.0, May 2017, Q-Chem Inc. Pleasanton 
 -------------------------------------------------------
 -------------------------------------------------------
 OpenMP BLAS3 based DFT computing Module                
 Release: version 1.0, May 2013, Q-Chem Inc. Pittsburgh 
 -------------------------------------------------------
 A restricted SCF calculation will be
 performed using DIIS
 SCF converges when DIIS error is below 1.0e-08
 ---------------------------------------
  Cycle       Energy         DIIS error
 ---------------------------------------
    1  -12243.3038312949      1.19e-03  
    2  -12243.3049749055      1.09e-03  
    3  -12243.3087151034      6.97e-04  
    4  -12243.3085631389      6.62e-04  
    5  -12243.3118911119      1.09e-04  
    6  -12243.3119734164      2.53e-05  
    7  -12243.3119759272      9.15e-06  
    8  -12243.3119762827      1.35e-06  
    9  -12243.3119762905      7.29e-07  
   10  -12243.3119762934      1.50e-07  
   11  -12243.3119762935      3.67e-08  
   12  -12243.3119762935      9.10e-09  Convergence criterion met
 ---------------------------------------
 SCF time:   CPU 72.01s  wall 19.00s 
 SCF   energy in the final basis set =   -12243.3119762935
 Total energy in the final basis set =   -12243.3119762935

 --------------------------------------------------------------
             Orbital Energies (a.u.) and Symmetries
 --------------------------------------------------------------

 Alpha MOs, Restricted
 -- Occupied --                  
******* -482.87 -482.86 -176.33 -165.73 -165.73 -165.73  -62.52
  1 A'    2 A'    3 A'    4 A'    5 A'    1 A"    6 A'    7 A'                 
-62.520 -56.344 -56.341 -56.340 -56.340 -56.337 -56.336 -35.826
  8 A'    9 A'    2 A"   10 A'   11 A'    3 A"   12 A'   13 A'                 
-31.318 -31.315 -31.314 -24.725 -22.969 -22.968 -22.967 -22.965
 14 A'    4 A"   15 A'   16 A'   17 A'    5 A"   18 A'    6 A"                 
-22.965 -10.330 -10.300  -8.739  -8.735  -6.571  -6.567  -6.558
 19 A'   20 A'   21 A'   22 A'   23 A'   24 A'   25 A'    7 A"                 
 -6.558  -6.554  -6.554  -6.381  -4.794  -4.780  -4.779  -2.683
 26 A'    8 A"   27 A'   28 A'   29 A'    9 A"   30 A'   31 A'                 
 -2.680  -2.679  -2.678  -2.675  -2.674  -2.668  -2.668  -2.664
 32 A'   33 A'   10 A"   11 A"   34 A'   35 A'   12 A"   36 A'                 
 -2.664  -2.067  -2.057  -2.057  -2.044  -2.044  -1.281  -1.051
 13 A"   37 A'   14 A"   38 A'   39 A'   15 A"   40 A'   41 A'                 
 -0.819  -0.811  -0.633  -0.605  -0.540  -0.517  -0.492  -0.475
 42 A'   43 A'   44 A'   45 A'   46 A'   16 A"   47 A'   17 A"                 
 -0.467  -0.453  -0.375  -0.336  -0.308  -0.262  -0.219  -0.203
 48 A'   49 A'   50 A'   18 A"   19 A"   51 A'   52 A'   20 A"                 
 -- Virtual --                   
 -0.111  -0.091  -0.010   0.006   0.010   0.027   0.036   0.043
 21 A"   53 A'   54 A'   55 A'   56 A'   57 A'   22 A"   58 A'                 
  0.051   0.055   0.065   0.074   0.082   0.099   0.111   0.120
 59 A'   60 A'   61 A'   23 A"   24 A"   62 A'   63 A'   64 A'                 
  0.130   0.131   0.142   0.144   0.180   0.186   0.214   0.234
 25 A"   65 A'   66 A'   67 A'   68 A'   69 A'   26 A"   70 A'                 
  0.279   0.290   0.301   0.318   0.342   0.362   0.373   0.391
 27 A"   71 A'   72 A'   73 A'   74 A'   75 A'   76 A'   28 A"                 
  0.396   0.398   0.407   0.424   0.432   0.448   0.455   0.470
 77 A'   29 A"   30 A"   31 A"   78 A'   32 A"   79 A'   80 A'                 
  0.503   0.509   0.524   0.531   0.555   0.564   0.586   0.597
 33 A"   34 A"   81 A'   82 A'   35 A"   83 A'   84 A'   85 A'                 
  0.628   0.671   0.711   0.727   0.754   0.774   0.778   0.842
 86 A'   87 A'   36 A"   37 A"   88 A'   89 A'   90 A'   91 A'                 
  0.882   0.992   1.027   1.088   1.093   1.190   1.297   1.299
 92 A'   93 A'   94 A'   95 A'   96 A'   38 A"   97 A'   39 A"                 
  1.355   1.366   1.386   1.396   1.398   1.432   1.491   1.578
 98 A'   40 A"   99 A'   41 A"  100 A'  101 A'   42 A"  102 A'                 
  1.598   1.665   1.728   1.860   1.918   1.948   2.003   2.023
 43 A"  103 A'  104 A'  105 A'  106 A'   44 A"   45 A"  107 A'                 
  2.033   2.045   2.125   2.177   2.586   2.678   2.734   2.810
108 A'  109 A'  110 A'  111 A'   46 A"   47 A"  112 A'  113 A'                 
  2.982   3.257   3.713   3.734   3.853   3.885   3.897   3.962
114 A'  115 A'   48 A"  116 A'  117 A'   49 A"   50 A"   51 A"                 
  4.003   4.011   4.016   4.024   4.053   4.089   4.129   4.133
 52 A"   53 A"  118 A'  119 A'  120 A'   54 A"  121 A'   55 A"                 
  4.179   4.266   4.328   4.382   4.434   4.472   4.632   5.987
122 A'  123 A'  124 A'  125 A'  126 A'  127 A'  128 A'   56 A"                 
  6.035   6.174   6.255   6.371   6.469   6.739   6.794   7.509
129 A'  130 A'   57 A"  131 A'  132 A'  133 A'  134 A'   58 A"                 
  7.533   7.569   7.578   7.705   7.750  23.345  23.455  27.925
 59 A"  135 A'  136 A'  137 A'  138 A'  139 A'  140 A'  141 A'                 
 28.331  28.366  28.427  28.520  28.548  28.549  28.615  28.737
 60 A"  142 A'  143 A'   61 A"   62 A"  144 A'  145 A'  146 A'                 
 48.003  48.043  66.726 127.876 127.909 127.993 151.717 289.717
147 A'  148 A'  149 A'   63 A"  150 A'  151 A'  152 A'   64 A"                 
289.747 289.797 289.818 289.933 289.9511020.8371020.8821901.888
 65 A"  153 A'  154 A'  155 A'  156 A'  157 A'  158 A'  159 A'                 

 Beta MOs, Restricted
 -- Occupied --                  
******* -482.87 -482.86 -176.33 -165.73 -165.73 -165.73  -62.52
  1 A'    2 A'    3 A'    4 A'    5 A'    1 A"    6 A'    7 A'                 
-62.520 -56.344 -56.341 -56.340 -56.340 -56.337 -56.336 -35.826
  8 A'    9 A'    2 A"   10 A'   11 A'    3 A"   12 A'   13 A'                 
-31.318 -31.315 -31.314 -24.725 -22.969 -22.968 -22.967 -22.965
 14 A'    4 A"   15 A'   16 A'   17 A'    5 A"   18 A'    6 A"                 
-22.965 -10.330 -10.300  -8.739  -8.735  -6.571  -6.567  -6.558
 19 A'   20 A'   21 A'   22 A'   23 A'   24 A'   25 A'    7 A"                 
 -6.558  -6.554  -6.554  -6.381  -4.794  -4.780  -4.779  -2.683
 26 A'    8 A"   27 A'   28 A'   29 A'    9 A"   30 A'   31 A'                 
 -2.680  -2.679  -2.678  -2.675  -2.674  -2.668  -2.668  -2.664
 32 A'   33 A'   10 A"   11 A"   34 A'   35 A'   12 A"   36 A'                 
 -2.664  -2.067  -2.057  -2.057  -2.044  -2.044  -1.281  -1.051
 13 A"   37 A'   14 A"   38 A'   39 A'   15 A"   40 A'   41 A'                 
 -0.819  -0.811  -0.633  -0.605  -0.540  -0.517  -0.492  -0.475
 42 A'   43 A'   44 A'   45 A'   46 A'   16 A"   47 A'   17 A"                 
 -0.467  -0.453  -0.375  -0.336  -0.308  -0.262  -0.219  -0.203
 48 A'   49 A'   50 A'   18 A"   19 A"   51 A'   52 A'   20 A"                 
 -- Virtual --                   
 -0.111  -0.091  -0.010   0.006   0.010   0.027   0.036   0.043
 21 A"   53 A'   54 A'   55 A'   56 A'   57 A'   22 A"   58 A'                 
  0.051   0.055   0.065   0.074   0.082   0.099   0.111   0.120
 59 A'   60 A'   61 A'   23 A"   24 A"   62 A'   63 A'   64 A'                 
  0.130   0.131   0.142   0.144   0.180   0.186   0.214   0.234
 25 A"   65 A'   66 A'   67 A'   68 A'   69 A'   26 A"   70 A'                 
  0.279   0.290   0.301   0.318   0.342   0.362   0.373   0.391
 27 A"   71 A'   72 A'   73 A'   74 A'   75 A'   76 A'   28 A"                 
  0.396   0.398   0.407   0.424   0.432   0.448   0.455   0.470
 77 A'   29 A"   30 A"   31 A"   78 A'   32 A"   79 A'   80 A'                 
  0.503   0.509   0.524   0.531   0.555   0.564   0.586   0.597
 33 A"   34 A"   81 A'   82 A'   35 A"   83 A'   84 A'   85 A'                 
  0.628   0.671   0.711   0.727   0.754   0.774   0.778   0.842
 86 A'   87 A'   36 A"   37 A"   88 A'   89 A'   90 A'   91 A'                 
  0.882   0.992   1.027   1.088   1.093   1.190   1.297   1.299
 92 A'   93 A'   94 A'   95 A'   96 A'   38 A"   97 A'   39 A"                 
  1.355   1.366   1.386   1.396   1.398   1.432   1.491   1.578
 98 A'   40 A"   99 A'   41 A"  100 A'  101 A'   42 A"  102 A'                 
  1.598   1.665   1.728   1.860   1.918   1.948   2.003   2.023
 43 A"  103 A'  104 A'  105 A'  106 A'   44 A"   45 A"  107 A'                 
  2.033   2.045   2.125   2.177   2.586   2.678   2.734   2.810
108 A'  109 A'  110 A'  111 A'   46 A"   47 A"  112 A'  113 A'                 
  2.982   3.257   3.713   3.734   3.853   3.885   3.897   3.962
114 A'  115 A'   48 A"  116 A'  117 A'   49 A"   50 A"   51 A"                 
  4.003   4.011   4.016   4.024   4.053   4.089   4.129   4.133
 52 A"   53 A"  118 A'  119 A'  120 A'   54 A"  121 A'   55 A"                 
  4.179   4.266   4.328   4.382   4.434   4.472   4.632   5.987
122 A'  123 A'  124 A'  125 A'  126 A'  127 A'  128 A'   56 A"                 
  6.035   6.174   6.255   6.371   6.469   6.739   6.794   7.509
129 A'  130 A'   57 A"  131 A'  132 A'  133 A'  134 A'   58 A"                 
  7.533   7.569   7.578   7.705   7.750  23.345  23.455  27.925
 59 A"  135 A'  136 A'  137 A'  138 A'  139 A'  140 A'  141 A'                 
 28.331  28.366  28.427  28.520  28.548  28.549  28.615  28.737
 60 A"  142 A'  143 A'   61 A"   62 A"  144 A'  145 A'  146 A'                 
 48.003  48.043  66.726 127.876 127.909 127.993 151.717 289.717
147 A'  148 A'  149 A'   63 A"  150 A'  151 A'  152 A'   64 A"                 
289.747 289.797 289.818 289.933 289.9511020.8371020.8821901.888
 65 A"  153 A'  154 A'  155 A'  156 A'  157 A'  158 A'  159 A'                 
 --------------------------------------------------------------

          Ground-State Mulliken Net Atomic Charges

     Atom                 Charge (a.u.)
  ----------------------------------------
      1 F                     0.020159
      2 Br                    0.027226
      3 I                     0.268698
      4 Br                   -0.010526
      5 C                    -0.417627
      6 C                     0.112070
  ----------------------------------------
  Sum of atomic charges =     0.000000

 -----------------------------------------------------------------
                    Cartesian Multipole Moments
 -----------------------------------------------------------------
    Charge (ESU x 10^10)
                 0.0000
    Dipole Moment (Debye)
         X      -0.7036      Y      -0.6887      Z       0.0000
       Tot       0.9846
    Quadrupole Moments (Debye-Ang)
        XX     -73.1045     XY       0.0531     YY     -85.5030
        XZ      -0.0000     YZ      -0.0000     ZZ     -80.8109
    Octopole Moments (Debye-Ang^2)
       XXX     -20.1485    XXY      -9.2721    XYY      -8.8673
       YYY      -6.5966    XXZ       0.0000    XYZ       0.0000
       YYZ       0.0000    XZZ      -5.3782    YZZ      -0.3053
       ZZZ      -0.0000
    Hexadecapole Moments (Debye-Ang^3)
      XXXX   -1998.5398   XXXY       1.5844   XXYY    -430.6447
      XYYY      30.5569   YYYY    -507.5037   XXXZ       0.0000
      XXYZ      -0.0000   XYYZ      -0.0000   YYYZ       0.0000
      XXZZ    -375.2963   XYZZ       8.7435   YYZZ     -99.6138
      XZZZ       0.0000   YZZZ       0.0000   ZZZZ     -99.4147
 -----------------------------------------------------------------
 Calculating analytic gradient of the SCF energy
 Gradient of SCF Energy
            1           2           3           4           5           6
    1   0.0820003   0.2001442  -0.2625464   0.0241449   0.3160038  -0.3597468
    2  -0.1318616  -0.3722234   0.2752632   0.4231846  -0.1018176  -0.0925452
    3  -0.0000000  -0.0000000   0.0000000   0.0000000   0.0000000  -0.0000000
 Max gradient component =       4.232E-01
 RMS gradient           =       2.075E-01
 Gradient time:  CPU 20.99 s  wall 5.36 s
 Geometry Optimization Parameters
   NAtoms,    NIC,     NZ,  NCons,   NDum,   NFix, NCnnct, MaxDiis
        6      37       0       0       0       0       0       0


** GEOMETRY OPTIMIZATION IN DELOCALIZED INTERNAL COORDINATES **
   Searching for a Minimum

   Optimization Cycle:   4

                       Coordinates (Angstroms)
     ATOM                X               Y               Z
      1  F         1.7521133668    1.7167099098    0.0000000000
      2  Br       -2.2461163056    0.9961171235    0.0000000000
      3  I         2.4563133763   -0.3050960469    0.0000000000
      4  Br       -1.7697154596   -1.1768290553    0.0000000000
      5  C         0.9855421634    0.5510200747    0.0000000000
      6  C        -0.9051532833    0.1496668139    0.0000000000
   Point Group: cs    Number of degrees of freedom:     9


   Energy is -12243.311976293

 Hessian Updated using BFGS Update

 ** Taking Steepest Descent Step **
 Calculated Step too Large.  Step scaled by  0.611526
 Step Taken.  Stepsize is  0.300000

                             Maximum     Tolerance    Cnvgd?
         Gradient           0.324201      0.000300      NO
         Displacement       0.198257      0.001200      NO
         Energy change     -0.172782      0.000001      NO


 New Cartesian Coordinates Obtained by Inverse Iteration

 Displacement from previous Coordinates is:  0.186431
 ----------------------------------------------------------------
             Standard Nuclear Orientation (Angstroms)
    I     Atom           X                Y                Z
 ----------------------------------------------------------------
    1      F       1.7161325313     1.7190337830     0.0000000000
    2      Br     -2.2658976714     1.0441503005     0.0000000000
    3      I       2.5052977577    -0.3301390908     0.0000000000
    4      Br     -1.7671274312    -1.2161556134     0.0000000000
    5      C       0.9656074453     0.5518294228     0.0000000000
    6      C      -0.8810287737     0.1628700178     0.0000000000
 ----------------------------------------------------------------
 Molecular Point Group                 Cs    NOp =  2
 Largest Abelian Subgroup              Cs    NOp =  2
 Nuclear Repulsion Energy =  1283.3162778893 hartrees
 There are       72 alpha and       72 beta electrons
 Applying Cartesian multipole field
    Component          Value
    ---------          -----
     (2,0,0)        1.00000E-11
     (0,2,0)        2.00000E-11
     (0,0,2)       -3.00000E-11
 Nucleus-field energy     =     0.0000000324 hartrees
 Requested basis set is 6-311++G(d,p)
 There are 80 shells and 224 basis functions
 A cutoff of  1.0D-11 yielded   2375 shell pairs
 There are     20143 function pairs (     22694 Cartesian)
 Smallest overlap matrix eigenvalue = 1.51E-04
 Guess MOs from SCF MO coefficient file

 -----------------------------------------------------------------------
  General SCF calculation program by
  Eric Jon Sundstrom, Paul Horn, Yuezhi Mao, Dmitri Zuev, Alec White,
  David Stuck, Shaama M.S., Shane Yost, Joonho Lee, David Small,
  Daniel Levine, Susi Lehtola, Hugh Burton, Evgeny Epifanovsky
 -----------------------------------------------------------------------
 Exchange:     0.2000 Hartree-Fock + 0.0800 Slater + 0.7200 B88
 Correlation:  0.1900 VWN1RPA + 0.8100 LYP
 Using SG-1 standard quadrature grid
 using 4 threads for integral computing
 -------------------------------------------------------
 OpenMP Integral computing Module                
 Release: version 2.0, May 2017, Q-Chem Inc. Pleasanton 
 -------------------------------------------------------
 -------------------------------------------------------
 OpenMP BLAS3 based DFT computing Module                
 Release: version 1.0, May 2013, Q-Chem Inc. Pittsburgh 
 -------------------------------------------------------
 A restricted SCF calculation will be
 performed using DIIS
 SCF converges when DIIS error is below 1.0e-08
 ---------------------------------------
  Cycle       Energy         DIIS error
 ---------------------------------------
    1  -12243.4327883752      9.94e-04  
    2  -12243.4349812932      8.29e-04  
    3  -12243.4361300267      6.62e-04  
    4  -12243.4367869657      5.52e-04  
    5  -12243.4390521272      8.68e-05  
    6  -12243.4391031817      2.13e-05  
    7  -12243.4391049554      7.61e-06  
    8  -12243.4391051973      1.21e-06  
    9  -12243.4391052041      5.79e-07  
   10  -12243.4391052056      1.24e-07  
   11  -12243.4391052059      2.89e-08  
   12  -12243.4391052057      5.08e-09  Convergence criterion met
 ---------------------------------------
 SCF time:   CPU 71.04s  wall 18.00s 
 SCF   energy in the final basis set =   -12243.4391052057
 Total energy in the final basis set =   -12243.4391052057

 --------------------------------------------------------------
             Orbital Energies (a.u.) and Symmetries
 --------------------------------------------------------------

 Alpha MOs, Restricted
 -- Occupied --                  
******* -482.87 -482.86 -176.33 -165.73 -165.73 -165.73  -62.52
  1 A'    2 A'    3 A'    4 A'    5 A'    1 A"    6 A'    7 A'                 
-62.519 -56.342 -56.339 -56.339 -56.338 -56.336 -56.335 -35.826
  8 A'    9 A'    2 A"   10 A'   11 A'    3 A"   12 A'   13 A'                 
-31.318 -31.314 -31.313 -24.727 -22.968 -22.967 -22.967 -22.964
 14 A'    4 A"   15 A'   16 A'   17 A'    5 A"   18 A'    6 A"                 
-22.964 -10.337 -10.308  -8.736  -8.732  -6.567  -6.564  -6.554
 19 A'   20 A'   21 A'   22 A'   23 A'   24 A'   25 A'    7 A"                 
 -6.554  -6.551  -6.551  -6.379  -4.792  -4.778  -4.776  -2.679
 26 A'    8 A"   27 A'   28 A'   29 A'    9 A"   30 A'   31 A'                 
 -2.676  -2.675  -2.675  -2.672  -2.671  -2.664  -2.664  -2.661
 32 A'   10 A"   33 A'   11 A"   34 A'   35 A'   12 A"   36 A'                 
 -2.661  -2.062  -2.054  -2.053  -2.041  -2.040  -1.279  -1.014
 13 A"   37 A'   14 A"   38 A'   39 A'   15 A"   40 A'   41 A'                 
 -0.808  -0.801  -0.637  -0.604  -0.536  -0.513  -0.493  -0.461
 42 A'   43 A'   44 A'   45 A'   46 A'   16 A"   47 A'   48 A'                 
 -0.455  -0.442  -0.374  -0.328  -0.309  -0.266  -0.232  -0.209
 17 A"   49 A'   50 A'   18 A"   19 A"   51 A'   52 A'   20 A"                 
 -- Virtual --                   
 -0.109  -0.084  -0.016   0.004   0.007   0.024   0.038   0.042
 21 A"   53 A'   54 A'   55 A'   56 A'   57 A'   22 A"   58 A'                 
  0.050   0.055   0.065   0.074   0.083   0.098   0.110   0.119
 59 A'   60 A'   61 A'   23 A"   24 A"   62 A'   63 A'   64 A'                 
  0.128   0.132   0.137   0.141   0.183   0.188   0.214   0.233
 65 A'   25 A"   66 A'   67 A'   68 A'   69 A'   26 A"   70 A'                 
  0.278   0.286   0.297   0.322   0.347   0.364   0.372   0.386
 27 A"   71 A'   72 A'   73 A'   74 A'   75 A'   76 A'   77 A'                 
  0.392   0.408   0.413   0.423   0.431   0.440   0.452   0.467
 28 A"   29 A"   30 A"   31 A"   78 A'   32 A"   79 A'   80 A'                 
  0.502   0.511   0.517   0.528   0.548   0.549   0.574   0.591
 33 A"   81 A'   34 A"   82 A'   83 A'   35 A"   84 A'   85 A'                 
  0.631   0.666   0.689   0.730   0.748   0.774   0.778   0.817
 86 A'   87 A'   36 A"   37 A"   88 A'   89 A'   90 A'   91 A'                 
  0.861   0.975   1.027   1.054   1.065   1.190   1.285   1.302
 92 A'   93 A'   94 A'   95 A'   96 A'   38 A"   39 A"   97 A'                 
  1.342   1.355   1.387   1.389   1.401   1.443   1.478   1.586
 98 A'   40 A"   41 A"   99 A'  100 A'  101 A'   42 A"  102 A'                 
  1.603   1.655   1.702   1.862   1.935   1.958   1.996   2.005
 43 A"  103 A'  104 A'  105 A'  106 A'   44 A"  107 A'   45 A"                 
  2.043   2.060   2.120   2.210   2.583   2.682   2.717   2.806
108 A'  109 A'  110 A'  111 A'   46 A"   47 A"  112 A'  113 A'                 
  2.951   3.289   3.718   3.737   3.874   3.895   3.902   3.960
114 A'  115 A'   48 A"  116 A'  117 A'   49 A"   50 A"   51 A"                 
  3.998   4.004   4.009   4.013   4.045   4.088   4.120   4.122
118 A'   52 A"   53 A"  119 A'  120 A'   54 A"  121 A'   55 A"                 
  4.159   4.265   4.300   4.340   4.447   4.460   4.631   5.987
122 A'  123 A'  124 A'  125 A'  126 A'  127 A'  128 A'   56 A"                 
  6.029   6.160   6.255   6.371   6.469   6.725   6.752   7.510
129 A'  130 A'   57 A"  131 A'  132 A'  133 A'  134 A'   58 A"                 
  7.540   7.577   7.591   7.692   7.705  23.334  23.406  27.912
 59 A"  135 A'  136 A'  137 A'  138 A'  139 A'  140 A'  141 A'                 
 28.331  28.364  28.426  28.520  28.547  28.548  28.607  28.708
 60 A"  142 A'  143 A'   61 A"  144 A'   62 A"  145 A'  146 A'                 
 47.987  48.005  66.723 127.875 127.904 127.981 151.704 289.716
147 A'  148 A'  149 A'   63 A"  150 A'  151 A'  152 A'   64 A"                 
289.749 289.791 289.830 289.894 289.9321020.8121020.8311901.873
 65 A"  153 A'  154 A'  155 A'  156 A'  157 A'  158 A'  159 A'                 

 Beta MOs, Restricted
 -- Occupied --                  
******* -482.87 -482.86 -176.33 -165.73 -165.73 -165.73  -62.52
  1 A'    2 A'    3 A'    4 A'    5 A'    1 A"    6 A'    7 A'                 
-62.519 -56.342 -56.339 -56.339 -56.338 -56.336 -56.335 -35.826
  8 A'    9 A'    2 A"   10 A'   11 A'    3 A"   12 A'   13 A'                 
-31.318 -31.314 -31.313 -24.727 -22.968 -22.967 -22.967 -22.964
 14 A'    4 A"   15 A'   16 A'   17 A'    5 A"   18 A'    6 A"                 
-22.964 -10.337 -10.308  -8.736  -8.732  -6.567  -6.564  -6.554
 19 A'   20 A'   21 A'   22 A'   23 A'   24 A'   25 A'    7 A"                 
 -6.554  -6.551  -6.551  -6.379  -4.792  -4.778  -4.776  -2.679
 26 A'    8 A"   27 A'   28 A'   29 A'    9 A"   30 A'   31 A'                 
 -2.676  -2.675  -2.675  -2.672  -2.671  -2.664  -2.664  -2.661
 32 A'   10 A"   33 A'   11 A"   34 A'   35 A'   12 A"   36 A'                 
 -2.661  -2.062  -2.054  -2.053  -2.041  -2.040  -1.279  -1.014
 13 A"   37 A'   14 A"   38 A'   39 A'   15 A"   40 A'   41 A'                 
 -0.808  -0.801  -0.637  -0.604  -0.536  -0.513  -0.493  -0.461
 42 A'   43 A'   44 A'   45 A'   46 A'   16 A"   47 A'   48 A'                 
 -0.455  -0.442  -0.374  -0.328  -0.309  -0.266  -0.232  -0.209
 17 A"   49 A'   50 A'   18 A"   19 A"   51 A'   52 A'   20 A"                 
 -- Virtual --                   
 -0.109  -0.084  -0.016   0.004   0.007   0.024   0.038   0.042
 21 A"   53 A'   54 A'   55 A'   56 A'   57 A'   22 A"   58 A'                 
  0.050   0.055   0.065   0.074   0.083   0.098   0.110   0.119
 59 A'   60 A'   61 A'   23 A"   24 A"   62 A'   63 A'   64 A'                 
  0.128   0.132   0.137   0.141   0.183   0.188   0.214   0.233
 65 A'   25 A"   66 A'   67 A'   68 A'   69 A'   26 A"   70 A'                 
  0.278   0.286   0.297   0.322   0.347   0.364   0.372   0.386
 27 A"   71 A'   72 A'   73 A'   74 A'   75 A'   76 A'   77 A'                 
  0.392   0.408   0.413   0.423   0.431   0.440   0.452   0.467
 28 A"   29 A"   30 A"   31 A"   78 A'   32 A"   79 A'   80 A'                 
  0.502   0.511   0.517   0.528   0.548   0.549   0.574   0.591
 33 A"   81 A'   34 A"   82 A'   83 A'   35 A"   84 A'   85 A'                 
  0.631   0.666   0.689   0.730   0.748   0.774   0.778   0.817
 86 A'   87 A'   36 A"   37 A"   88 A'   89 A'   90 A'   91 A'                 
  0.861   0.975   1.027   1.054   1.065   1.190   1.285   1.302
 92 A'   93 A'   94 A'   95 A'   96 A'   38 A"   39 A"   97 A'                 
  1.342   1.355   1.387   1.389   1.401   1.443   1.478   1.586
 98 A'   40 A"   41 A"   99 A'  100 A'  101 A'   42 A"  102 A'                 
  1.603   1.655   1.702   1.862   1.935   1.958   1.996   2.005
 43 A"  103 A'  104 A'  105 A'  106 A'   44 A"  107 A'   45 A"                 
  2.043   2.060   2.120   2.210   2.583   2.682   2.717   2.806
108 A'  109 A'  110 A'  111 A'   46 A"   47 A"  112 A'  113 A'                 
  2.951   3.289   3.718   3.737   3.874   3.895   3.902   3.960
114 A'  115 A'   48 A"  116 A'  117 A'   49 A"   50 A"   51 A"                 
  3.998   4.004   4.009   4.013   4.045   4.088   4.120   4.122
118 A'   52 A"   53 A"  119 A'  120 A'   54 A"  121 A'   55 A"                 
  4.159   4.265   4.300   4.340   4.447   4.460   4.631   5.987
122 A'  123 A'  124 A'  125 A'  126 A'  127 A'  128 A'   56 A"                 
  6.029   6.160   6.255   6.371   6.469   6.725   6.752   7.510
129 A'  130 A'   57 A"  131 A'  132 A'  133 A'  134 A'   58 A"                 
  7.540   7.577   7.591   7.692   7.705  23.334  23.406  27.912
 59 A"  135 A'  136 A'  137 A'  138 A'  139 A'  140 A'  141 A'                 
 28.331  28.364  28.426  28.520  28.547  28.548  28.607  28.708
 60 A"  142 A'  143 A'   61 A"  144 A'   62 A"  145 A'  146 A'                 
 47.987  48.005  66.723 127.875 127.904 127.981 151.704 289.716
147 A'  148 A'  149 A'   63 A"  150 A'  151 A'  152 A'   64 A"                 
289.749 289.791 289.830 289.894 289.9321020.8121020.8311901.873
 65 A"  153 A'  154 A'  155 A'  156 A'  157 A'  158 A'  159 A'                 
 --------------------------------------------------------------

          Ground-State Mulliken Net Atomic Charges

     Atom                 Charge (a.u.)
  ----------------------------------------
      1 F                     0.023360
      2 Br                    0.023466
      3 I                     0.222735
      4 Br                   -0.025006
      5 C                    -0.377984
      6 C                     0.133429
  ----------------------------------------
  Sum of atomic charges =     0.000000

 -----------------------------------------------------------------
                    Cartesian Multipole Moments
 -----------------------------------------------------------------
    Charge (ESU x 10^10)
                 0.0000
    Dipole Moment (Debye)
         X      -0.6784      Y      -0.6823      Z      -0.0000
       Tot       0.9622
    Quadrupole Moments (Debye-Ang)
        XX     -72.9993     XY      -0.1867     YY     -84.9116
        XZ       0.0000     YZ       0.0000     ZZ     -81.2569
    Octopole Moments (Debye-Ang^2)
       XXX     -21.1492    XXY      -8.6514    XYY     -10.8261
       YYY      -5.4469    XXZ      -0.0000    XYZ      -0.0000
       YYZ      -0.0000    XZZ      -6.3995    YZZ       0.1672
       ZZZ      -0.0000
    Hexadecapole Moments (Debye-Ang^3)
      XXXX   -2031.7346   XXXY       7.6537   XXYY    -437.8674
      XYYY      41.9000   YYYY    -525.6262   XXXZ      -0.0000
      XXYZ       0.0000   XYYZ      -0.0000   YYYZ       0.0000
      XXZZ    -383.7067   XYZZ      12.4111   YYZZ    -103.2351
      XZZZ      -0.0000   YZZZ       0.0000   ZZZZ    -100.3501
 -----------------------------------------------------------------
 Calculating analytic gradient of the SCF energy
 Gradient of SCF Energy
            1           2           3           4           5           6
    1   0.0796275   0.1345558  -0.1748243   0.0016561   0.2371194  -0.2781345
    2  -0.1103921  -0.2822584   0.2052320   0.3138800  -0.0529849  -0.0734766
    3  -0.0000000   0.0000000   0.0000000   0.0000000   0.0000000  -0.0000000
 Max gradient component =       3.139E-01
 RMS gradient           =       1.544E-01
 Gradient time:  CPU 20.52 s  wall 5.24 s
 Geometry Optimization Parameters
   NAtoms,    NIC,     NZ,  NCons,   NDum,   NFix, NCnnct, MaxDiis
        6      37       0       0       0       0       0       0

 Cartesian Hessian Update
 Hessian Updated using BFGS Update


** GEOMETRY OPTIMIZATION IN DELOCALIZED INTERNAL COORDINATES **
   Searching for a Minimum

   Optimization Cycle:   5

                       Coordinates (Angstroms)
     ATOM                X               Y               Z
      1  F         1.7161325313    1.7190337830    0.0000000000
      2  Br       -2.2658976714    1.0441503005    0.0000000000
      3  I         2.5052977577   -0.3301390908    0.0000000000
      4  Br       -1.7671274312   -1.2161556134    0.0000000000
      5  C         0.9656074453    0.5518294228    0.0000000000
      6  C        -0.8810287737    0.1628700178    0.0000000000
   Point Group: cs    Number of degrees of freedom:     9


   Energy is -12243.439105206

 Hessian Updated using BFGS Update

  9 Hessian modes will be used to form the next step
  Hessian Eigenvalues:
     0.084418    0.185662    0.249879    0.250019    0.316699    0.391266
     0.596903    1.015176    1.030079

 Minimum Search - Taking Simple RFO Step
 Searching for Lamda that Minimizes Along All modes
 Value Taken    Lamda =  -0.25565542
 Calculated Step too Large.  Step scaled by  0.405020
 Step Taken.  Stepsize is  0.300000

                             Maximum     Tolerance    Cnvgd?
         Gradient           0.241721      0.000300      NO
         Displacement       0.199342      0.001200      NO
         Energy change     -0.127129      0.000001      NO


 New Cartesian Coordinates Obtained by Inverse Iteration

 Displacement from previous Coordinates is:  0.281323
 ----------------------------------------------------------------
             Standard Nuclear Orientation (Angstroms)
    I     Atom           X                Y                Z
 ----------------------------------------------------------------
    1      F       1.6330709928     1.7206888044     0.0000000000
    2      Br     -2.2282622094     1.0945982936     0.0000000000
    3      I       2.4866731294    -0.3673543502     0.0000000000
    4      Br     -1.7083138137    -1.2395541174     0.0000000000
    5      C       0.9173436484     0.5431923039     0.0000000000
    6      C      -0.8275278894     0.1800178855     0.0000000000
 ----------------------------------------------------------------
 Molecular Point Group                 Cs    NOp =  2
 Largest Abelian Subgroup              Cs    NOp =  2
 Nuclear Repulsion Energy =  1277.7559885614 hartrees
 There are       72 alpha and       72 beta electrons
 Applying Cartesian multipole field
    Component          Value
    ---------          -----
     (2,0,0)        1.00000E-11
     (0,2,0)        2.00000E-11
     (0,0,2)       -3.00000E-11
 Nucleus-field energy     =     0.0000000321 hartrees
 Requested basis set is 6-311++G(d,p)
 There are 80 shells and 224 basis functions
 A cutoff of  1.0D-11 yielded   2363 shell pairs
 There are     20113 function pairs (     22663 Cartesian)
 Smallest overlap matrix eigenvalue = 1.13E-04
 Guess MOs from SCF MO coefficient file

 -----------------------------------------------------------------------
  General SCF calculation program by
  Eric Jon Sundstrom, Paul Horn, Yuezhi Mao, Dmitri Zuev, Alec White,
  David Stuck, Shaama M.S., Shane Yost, Joonho Lee, David Small,
  Daniel Levine, Susi Lehtola, Hugh Burton, Evgeny Epifanovsky
 -----------------------------------------------------------------------
 Exchange:     0.2000 Hartree-Fock + 0.0800 Slater + 0.7200 B88
 Correlation:  0.1900 VWN1RPA + 0.8100 LYP
 Using SG-1 standard quadrature grid
 using 4 threads for integral computing
 -------------------------------------------------------
 OpenMP Integral computing Module                
 Release: version 2.0, May 2017, Q-Chem Inc. Pleasanton 
 -------------------------------------------------------
 -------------------------------------------------------
 OpenMP BLAS3 based DFT computing Module                
 Release: version 1.0, May 2013, Q-Chem Inc. Pittsburgh 
 -------------------------------------------------------
 A restricted SCF calculation will be
 performed using DIIS
 SCF converges when DIIS error is below 1.0e-08
 ---------------------------------------
  Cycle       Energy         DIIS error
 ---------------------------------------
    1  -12243.5317202794      8.00e-04  
    2  -12243.5357340823      3.22e-04  
    3  -12243.5351592581      4.22e-04  
    4  -12243.5359525142      2.24e-04  
    5  -12243.5362848930      6.66e-05  
    6  -12243.5363148456      1.32e-05  
    7  -12243.5363157735      5.99e-06  
    8  -12243.5363159093      1.01e-06  
    9  -12243.5363159136      4.97e-07  
   10  -12243.5363159148      9.07e-08  
   11  -12243.5363159148      2.18e-08  
   12  -12243.5363159147      3.62e-09  Convergence criterion met
 ---------------------------------------
 SCF time:   CPU 70.92s  wall 18.00s 
 SCF   energy in the final basis set =   -12243.5363159147
 Total energy in the final basis set =   -12243.5363159147

 --------------------------------------------------------------
             Orbital Energies (a.u.) and Symmetries
 --------------------------------------------------------------

 Alpha MOs, Restricted
 -- Occupied --                  
******* -482.87 -482.86 -176.33 -165.73 -165.73 -165.73  -62.52
  1 A'    2 A'    3 A'    4 A'    5 A'    1 A"    6 A'    7 A'                 
-62.517 -56.340 -56.337 -56.337 -56.336 -56.334 -56.333 -35.824
  8 A'    9 A'   10 A'    2 A"   11 A'    3 A"   12 A'   13 A'                 
-31.317 -31.312 -31.311 -24.727 -22.967 -22.966 -22.966 -22.963
 14 A'    4 A"   15 A'   16 A'   17 A'    5 A"   18 A'    6 A"                 
-22.963 -10.339 -10.309  -8.733  -8.730  -6.565  -6.562  -6.551
 19 A'   20 A'   21 A'   22 A'   23 A'   24 A'   25 A'    7 A"                 
 -6.551  -6.549  -6.548  -6.377  -4.790  -4.776  -4.774  -2.676
 26 A'    8 A"   27 A'   28 A'   29 A'    9 A"   30 A'   31 A'                 
 -2.673  -2.672  -2.672  -2.669  -2.669  -2.661  -2.661  -2.658
 32 A'   10 A"   33 A'   11 A"   34 A'   35 A'   12 A"   36 A'                 
 -2.658  -2.059  -2.052  -2.051  -2.039  -2.038  -1.276  -0.991
 13 A"   37 A'   14 A"   38 A'   39 A'   15 A"   40 A'   41 A'                 
 -0.807  -0.794  -0.647  -0.603  -0.537  -0.511  -0.495  -0.458
 42 A'   43 A'   44 A'   45 A'   46 A'   16 A"   47 A'   48 A'                 
 -0.443  -0.432  -0.373  -0.326  -0.310  -0.271  -0.242  -0.216
 17 A"   49 A'   50 A'   18 A"   19 A"   51 A'   52 A'   20 A"                 
 -- Virtual --                   
 -0.101  -0.060  -0.021   0.002   0.007   0.025   0.040   0.044
 21 A"   53 A'   54 A'   55 A'   56 A'   57 A'   22 A"   58 A'                 
  0.050   0.056   0.066   0.074   0.084   0.098   0.112   0.117
 59 A'   60 A'   61 A'   23 A"   24 A"   62 A'   63 A'   64 A'                 
  0.127   0.134   0.138   0.140   0.187   0.191   0.214   0.238
 65 A'   25 A"   66 A'   67 A'   68 A'   69 A'   26 A"   70 A'                 
  0.280   0.282   0.296   0.324   0.354   0.358   0.373   0.390
 27 A"   71 A'   72 A'   73 A'   74 A'   75 A'   76 A'   77 A'                 
  0.393   0.410   0.419   0.423   0.435   0.440   0.452   0.465
 28 A"   29 A"   30 A"   31 A"   78 A'   32 A"   79 A'   80 A'                 
  0.499   0.502   0.528   0.530   0.533   0.547   0.574   0.590
 81 A'   33 A"   82 A'   34 A"   83 A'   35 A"   84 A'   85 A'                 
  0.643   0.669   0.671   0.739   0.753   0.761   0.789   0.814
 86 A'   87 A'   36 A"   37 A"   88 A'   89 A'   90 A'   91 A'                 
  0.847   0.978   1.033   1.044   1.052   1.185   1.267   1.301
 92 A'   93 A'   94 A'   95 A'   96 A'   38 A"   39 A"   97 A'                 
  1.344   1.361   1.377   1.392   1.412   1.464   1.483   1.599
 40 A"   98 A'   41 A"   99 A'  100 A'  101 A'   42 A"  102 A'                 
  1.640   1.657   1.668   1.870   1.947   1.967   1.993   2.005
 43 A"  103 A'  104 A'  105 A'  106 A'   44 A"  107 A'   45 A"                 
  2.069   2.084   2.130   2.236   2.579   2.699   2.723   2.815
108 A'  109 A'  110 A'  111 A'   46 A"   47 A"  112 A'  113 A'                 
  2.944   3.383   3.724   3.742   3.896   3.907   3.911   3.958
114 A'  115 A'   48 A"  116 A'  117 A'   49 A"   50 A"   51 A"                 
  3.979   4.003   4.009   4.014   4.038   4.092   4.110   4.120
118 A'   52 A"   53 A"  119 A'  120 A'   54 A"   55 A"  121 A'                 
  4.155   4.265   4.288   4.331   4.439   4.463   4.652   5.988
122 A'  123 A'  124 A'  125 A'  126 A'  127 A'  128 A'   56 A"                 
  6.030   6.156   6.257   6.369   6.483   6.723   6.736   7.513
129 A'  130 A'   57 A"  131 A'  132 A'  133 A'  134 A'   58 A"                 
  7.544   7.581   7.615   7.655   7.715  23.345  23.391  27.908
 59 A"  135 A'  136 A'  137 A'  138 A'  139 A'  140 A'  141 A'                 
 28.332  28.365  28.426  28.520  28.546  28.549  28.603  28.700
 60 A"  142 A'  143 A'   61 A"  144 A'   62 A"  145 A'  146 A'                 
 47.981  47.989  66.724 127.876 127.904 127.976 151.700 289.718
147 A'  148 A'  149 A'   63 A"  150 A'  151 A'  152 A'   64 A"                 
289.750 289.788 289.841 289.858 289.9501020.8021020.8101901.868
 65 A"  153 A'  154 A'  155 A'  156 A'  157 A'  158 A'  159 A'                 

 Beta MOs, Restricted
 -- Occupied --                  
******* -482.87 -482.86 -176.33 -165.73 -165.73 -165.73  -62.52
  1 A'    2 A'    3 A'    4 A'    5 A'    1 A"    6 A'    7 A'                 
-62.517 -56.340 -56.337 -56.337 -56.336 -56.334 -56.333 -35.824
  8 A'    9 A'   10 A'    2 A"   11 A'    3 A"   12 A'   13 A'                 
-31.317 -31.312 -31.311 -24.727 -22.967 -22.966 -22.966 -22.963
 14 A'    4 A"   15 A'   16 A'   17 A'    5 A"   18 A'    6 A"                 
-22.963 -10.339 -10.309  -8.733  -8.730  -6.565  -6.562  -6.551
 19 A'   20 A'   21 A'   22 A'   23 A'   24 A'   25 A'    7 A"                 
 -6.551  -6.549  -6.548  -6.377  -4.790  -4.776  -4.774  -2.676
 26 A'    8 A"   27 A'   28 A'   29 A'    9 A"   30 A'   31 A'                 
 -2.673  -2.672  -2.672  -2.669  -2.669  -2.661  -2.661  -2.658
 32 A'   10 A"   33 A'   11 A"   34 A'   35 A'   12 A"   36 A'                 
 -2.658  -2.059  -2.052  -2.051  -2.039  -2.038  -1.276  -0.991
 13 A"   37 A'   14 A"   38 A'   39 A'   15 A"   40 A'   41 A'                 
 -0.807  -0.794  -0.647  -0.603  -0.537  -0.511  -0.495  -0.458
 42 A'   43 A'   44 A'   45 A'   46 A'   16 A"   47 A'   48 A'                 
 -0.443  -0.432  -0.373  -0.326  -0.310  -0.271  -0.242  -0.216
 17 A"   49 A'   50 A'   18 A"   19 A"   51 A'   52 A'   20 A"                 
 -- Virtual --                   
 -0.101  -0.060  -0.021   0.002   0.007   0.025   0.040   0.044
 21 A"   53 A'   54 A'   55 A'   56 A'   57 A'   22 A"   58 A'                 
  0.050   0.056   0.066   0.074   0.084   0.098   0.112   0.117
 59 A'   60 A'   61 A'   23 A"   24 A"   62 A'   63 A'   64 A'                 
  0.127   0.134   0.138   0.140   0.187   0.191   0.214   0.238
 65 A'   25 A"   66 A'   67 A'   68 A'   69 A'   26 A"   70 A'                 
  0.280   0.282   0.296   0.324   0.354   0.358   0.373   0.390
 27 A"   71 A'   72 A'   73 A'   74 A'   75 A'   76 A'   77 A'                 
  0.393   0.410   0.419   0.423   0.435   0.440   0.452   0.465
 28 A"   29 A"   30 A"   31 A"   78 A'   32 A"   79 A'   80 A'                 
  0.499   0.502   0.528   0.530   0.533   0.547   0.574   0.590
 81 A'   33 A"   82 A'   34 A"   83 A'   35 A"   84 A'   85 A'                 
  0.643   0.669   0.671   0.739   0.753   0.761   0.789   0.814
 86 A'   87 A'   36 A"   37 A"   88 A'   89 A'   90 A'   91 A'                 
  0.847   0.978   1.033   1.044   1.052   1.185   1.267   1.301
 92 A'   93 A'   94 A'   95 A'   96 A'   38 A"   39 A"   97 A'                 
  1.344   1.361   1.377   1.392   1.412   1.464   1.483   1.599
 40 A"   98 A'   41 A"   99 A'  100 A'  101 A'   42 A"  102 A'                 
  1.640   1.657   1.668   1.870   1.947   1.967   1.993   2.005
 43 A"  103 A'  104 A'  105 A'  106 A'   44 A"  107 A'   45 A"                 
  2.069   2.084   2.130   2.236   2.579   2.699   2.723   2.815
108 A'  109 A'  110 A'  111 A'   46 A"   47 A"  112 A'  113 A'                 
  2.944   3.383   3.724   3.742   3.896   3.907   3.911   3.958
114 A'  115 A'   48 A"  116 A'  117 A'   49 A"   50 A"   51 A"                 
  3.979   4.003   4.009   4.014   4.038   4.092   4.110   4.120
118 A'   52 A"   53 A"  119 A'  120 A'   54 A"   55 A"  121 A'                 
  4.155   4.265   4.288   4.331   4.439   4.463   4.652   5.988
122 A'  123 A'  124 A'  125 A'  126 A'  127 A'  128 A'   56 A"                 
  6.030   6.156   6.257   6.369   6.483   6.723   6.736   7.513
129 A'  130 A'   57 A"  131 A'  132 A'  133 A'  134 A'   58 A"                 
  7.544   7.581   7.615   7.655   7.715  23.345  23.391  27.908
 59 A"  135 A'  136 A'  137 A'  138 A'  139 A'  140 A'  141 A'                 
 28.332  28.365  28.426  28.520  28.546  28.549  28.603  28.700
 60 A"  142 A'  143 A'   61 A"  144 A'   62 A"  145 A'  146 A'                 
 47.981  47.989  66.724 127.876 127.904 127.976 151.700 289.718
147 A'  148 A'  149 A'   63 A"  150 A'  151 A'  152 A'   64 A"                 
289.750 289.788 289.841 289.858 289.9501020.8021020.8101901.868
 65 A"  153 A'  154 A'  155 A'  156 A'  157 A'  158 A'  159 A'                 
 --------------------------------------------------------------

          Ground-State Mulliken Net Atomic Charges

     Atom                 Charge (a.u.)
  ----------------------------------------
      1 F                     0.016967
      2 Br                    0.025133
      3 I                     0.201953
      4 Br                   -0.040951
      5 C                    -0.368668
      6 C                     0.165565
  ----------------------------------------
  Sum of atomic charges =     0.000000

 -----------------------------------------------------------------
                    Cartesian Multipole Moments
 -----------------------------------------------------------------
    Charge (ESU x 10^10)
                 0.0000
    Dipole Moment (Debye)
         X      -0.5809      Y      -0.7004      Z       0.0000
       Tot       0.9100
    Quadrupole Moments (Debye-Ang)
        XX     -73.4181     XY      -0.5109     YY     -84.3637
        XZ      -0.0000     YZ      -0.0000     ZZ     -81.3875
    Octopole Moments (Debye-Ang^2)
       XXX     -21.4132    XXY      -7.7067    XYY     -12.3716
       YYY      -4.3283    XXZ       0.0000    XYZ      -0.0000
       YYZ       0.0000    XZZ      -7.2340    YZZ       0.7737
       ZZZ       0.0000
    Hexadecapole Moments (Debye-Ang^3)
      XXXX   -1967.2680   XXXY      18.6345   XXYY    -425.9049
      XYYY      57.0545   YYYY    -542.6602   XXXZ      -0.0000
      XXYZ       0.0000   XYYZ      -0.0000   YYYZ      -0.0000
      XXZZ    -372.9352   XYZZ      17.5975   YYZZ    -106.6209
      XZZZ      -0.0000   YZZZ      -0.0000   ZZZZ    -100.5469
 -----------------------------------------------------------------
 Calculating analytic gradient of the SCF energy
 Gradient of SCF Energy
            1           2           3           4           5           6
    1   0.0747762   0.1043025  -0.1387551  -0.0036792   0.2131199  -0.2497641
    2  -0.0931338  -0.2280592   0.1706777   0.2515826  -0.0346579  -0.0664095
    3   0.0000000   0.0000000  -0.0000000  -0.0000000  -0.0000000   0.0000000
 Max gradient component =       2.516E-01
 RMS gradient           =       1.296E-01
 Gradient time:  CPU 20.37 s  wall 5.20 s
 Geometry Optimization Parameters
   NAtoms,    NIC,     NZ,  NCons,   NDum,   NFix, NCnnct, MaxDiis
        6      37       0       0       0       0       0       0

 Cartesian Hessian Update
 Hessian Updated using BFGS Update


** GEOMETRY OPTIMIZATION IN DELOCALIZED INTERNAL COORDINATES **
   Searching for a Minimum

   Optimization Cycle:   6

                       Coordinates (Angstroms)
     ATOM                X               Y               Z
      1  F         1.6330709928    1.7206888044    0.0000000000
      2  Br       -2.2282622094    1.0945982936    0.0000000000
      3  I         2.4866731294   -0.3673543502    0.0000000000
      4  Br       -1.7083138137   -1.2395541174    0.0000000000
      5  C         0.9173436484    0.5431923039    0.0000000000
      6  C        -0.8275278894    0.1800178855    0.0000000000
   Point Group: cs    Number of degrees of freedom:     9


   Energy is -12243.536315915

 Hessian Updated using BFGS Update

  9 Hessian modes will be used to form the next step
  Hessian Eigenvalues:
     0.051019    0.183426    0.248901    0.250033    0.324321    0.389827
     0.641898    1.015858    1.030097

 Minimum Search - Taking Simple RFO Step
 Searching for Lamda that Minimizes Along All modes
 Value Taken    Lamda =  -0.24755470
 Calculated Step too Large.  Step scaled by  0.353941
 Step Taken.  Stepsize is  0.300000

                             Maximum     Tolerance    Cnvgd?
         Gradient           0.210050      0.000300      NO
         Displacement       0.202595      0.001200      NO
         Energy change     -0.097211      0.000001      NO


 New Cartesian Coordinates Obtained by Inverse Iteration

 Displacement from previous Coordinates is:  0.311281
 ----------------------------------------------------------------
             Standard Nuclear Orientation (Angstroms)
    I     Atom           X                Y                Z
 ----------------------------------------------------------------
    1      F       1.5404398848     1.7180109709     0.0000000000
    2      Br     -2.1789094801     1.1420136423     0.0000000000
    3      I       2.4574787880    -0.4024188732     0.0000000000
    4      Br     -1.6425397673    -1.2555844609     0.0000000000
    5      C       0.8626657591     0.5318800251     0.0000000000
    6      C      -0.7661513264     0.1976875156     0.0000000000
 ----------------------------------------------------------------
 Molecular Point Group                 Cs    NOp =  2
 Largest Abelian Subgroup              Cs    NOp =  2
 Nuclear Repulsion Energy =  1278.8266518408 hartrees
 There are       72 alpha and       72 beta electrons
 Applying Cartesian multipole field
    Component          Value
    ---------          -----
     (2,0,0)        1.00000E-11
     (0,2,0)        2.00000E-11
     (0,0,2)       -3.00000E-11
 Nucleus-field energy     =     0.0000000316 hartrees
 Requested basis set is 6-311++G(d,p)
 There are 80 shells and 224 basis functions
 A cutoff of  1.0D-11 yielded   2370 shell pairs
 There are     20148 function pairs (     22697 Cartesian)
 Smallest overlap matrix eigenvalue = 7.86E-05
 Guess MOs from SCF MO coefficient file

 -----------------------------------------------------------------------
  General SCF calculation program by
  Eric Jon Sundstrom, Paul Horn, Yuezhi Mao, Dmitri Zuev, Alec White,
  David Stuck, Shaama M.S., Shane Yost, Joonho Lee, David Small,
  Daniel Levine, Susi Lehtola, Hugh Burton, Evgeny Epifanovsky
 -----------------------------------------------------------------------
 Exchange:     0.2000 Hartree-Fock + 0.0800 Slater + 0.7200 B88
 Correlation:  0.1900 VWN1RPA + 0.8100 LYP
 Using SG-1 standard quadrature grid
 using 4 threads for integral computing
 -------------------------------------------------------
 OpenMP Integral computing Module                
 Release: version 2.0, May 2017, Q-Chem Inc. Pleasanton 
 -------------------------------------------------------
 -------------------------------------------------------
 OpenMP BLAS3 based DFT computing Module                
 Release: version 1.0, May 2013, Q-Chem Inc. Pittsburgh 
 -------------------------------------------------------
 A restricted SCF calculation will be
 performed using DIIS
 SCF converges when DIIS error is below 1.0e-08
 ---------------------------------------
  Cycle       Energy         DIIS error
 ---------------------------------------
    1  -12243.6149081291      8.53e-04  
    2  -12243.6194190190      2.38e-04  
    3  -12243.6192572095      2.95e-04  
    4  -12243.6195972940      1.32e-04  
    5  -12243.6196965394      5.82e-05  
    6  -12243.6197163768      7.06e-06  
    7  -12243.6197166702      2.17e-06  
    8  -12243.6197166917      8.14e-07  
    9  -12243.6197166932      3.77e-07  
   10  -12243.6197166941      7.69e-08  
   11  -12243.6197166943      2.00e-08  
   12  -12243.6197166943      2.53e-09  Convergence criterion met
 ---------------------------------------
 SCF time:   CPU 71.03s  wall 19.00s 
 SCF   energy in the final basis set =   -12243.6197166943
 Total energy in the final basis set =   -12243.6197166943

 --------------------------------------------------------------
             Orbital Energies (a.u.) and Symmetries
 --------------------------------------------------------------

 Alpha MOs, Restricted
 -- Occupied --                  
******* -482.86 -482.86 -176.33 -165.73 -165.73 -165.73  -62.52
  1 A'    2 A'    3 A'    4 A'    5 A'    1 A"    6 A'    7 A'                 
-62.516 -56.338 -56.336 -56.335 -56.334 -56.332 -56.332 -35.824
  8 A'    9 A'   10 A'    2 A"   11 A'    3 A"   12 A'   13 A'                 
-31.316 -31.311 -31.311 -24.727 -22.967 -22.966 -22.965 -22.962
 14 A'    4 A"   15 A'   16 A'   17 A'    5 A"   18 A'   19 A'                 
-22.962 -10.338 -10.308  -8.730  -8.728  -6.562  -6.560  -6.549
  6 A"   20 A'   21 A'   22 A'   23 A'   24 A'   25 A'    7 A"                 
 -6.548  -6.546  -6.545  -6.376  -4.788  -4.774  -4.773  -2.674
 26 A'    8 A"   27 A'   28 A'   29 A'    9 A"   30 A'   31 A'                 
 -2.671  -2.669  -2.669  -2.667  -2.666  -2.658  -2.658  -2.656
 32 A'   10 A"   33 A'   11 A"   34 A'   35 A'   12 A"   36 A'                 
 -2.656  -2.057  -2.051  -2.050  -2.037  -2.037  -1.277  -0.974
 13 A"   37 A'   14 A"   38 A'   39 A'   15 A"   40 A'   41 A'                 
 -0.806  -0.789  -0.662  -0.604  -0.540  -0.512  -0.498  -0.456
 42 A'   43 A'   44 A'   45 A'   46 A'   16 A"   47 A'   48 A'                 
 -0.435  -0.423  -0.373  -0.324  -0.311  -0.276  -0.249  -0.225
 17 A"   49 A'   50 A'   18 A"   19 A"   51 A'   52 A'   20 A"                 
 -- Virtual --                   
 -0.090  -0.041  -0.026   0.001   0.008   0.029   0.041   0.047
 21 A"   53 A'   54 A'   55 A'   56 A'   57 A'   22 A"   58 A'                 
  0.051   0.057   0.071   0.074   0.084   0.100   0.115   0.118
 59 A'   60 A'   61 A'   23 A"   24 A"   62 A'   63 A'   64 A'                 
  0.128   0.135   0.139   0.143   0.190   0.198   0.215   0.246
 65 A'   25 A"   66 A'   67 A'   68 A'   69 A'   26 A"   70 A'                 
  0.278   0.281   0.296   0.323   0.346   0.370   0.375   0.394
 71 A'   27 A"   72 A'   73 A'   74 A'   75 A'   76 A'   28 A"                 
  0.399   0.411   0.417   0.423   0.439   0.445   0.454   0.464
 77 A'   29 A"   30 A"   31 A"   78 A'   32 A"   79 A'   80 A'                 
  0.491   0.502   0.519   0.531   0.538   0.550   0.580   0.592
 81 A'   33 A"   82 A'   83 A'   34 A"   35 A"   84 A'   85 A'                 
  0.656   0.657   0.673   0.743   0.751   0.757   0.793   0.824
 86 A'   36 A"   87 A'   88 A'   37 A"   89 A'   90 A'   91 A'                 
  0.838   0.986   1.020   1.034   1.072   1.175   1.249   1.295
 92 A'   93 A'   94 A'   95 A'   96 A'   38 A"   39 A"   97 A'                 
  1.334   1.368   1.384   1.393   1.424   1.489   1.496   1.614
 40 A"   41 A"   98 A'   99 A'  100 A'  101 A'   42 A"  102 A'                 
  1.635   1.683   1.690   1.880   1.953   1.976   2.006   2.011
103 A'  104 A'   43 A"  105 A'  106 A'   44 A"   45 A"  107 A'                 
  2.088   2.121   2.148   2.260   2.575   2.725   2.763   2.831
108 A'  109 A'  110 A'  111 A'   46 A"   47 A"  112 A'  113 A'                 
  2.947   3.466   3.728   3.748   3.917   3.918   3.922   3.955
114 A'  115 A'   48 A"  116 A'   49 A"  117 A'   50 A"   51 A"                 
  3.969   4.003   4.009   4.014   4.034   4.097   4.100   4.121
118 A'   52 A"   53 A"  119 A'  120 A'   54 A"   55 A"  121 A'                 
  4.157   4.250   4.296   4.330   4.422   4.470   4.684   5.990
122 A'  123 A'  124 A'  125 A'  126 A'  127 A'  128 A'   56 A"                 
  6.032   6.154   6.258   6.364   6.505   6.722   6.730   7.516
129 A'  130 A'   57 A"  131 A'  132 A'  133 A'  134 A'   58 A"                 
  7.547   7.587   7.623   7.632   7.736  23.375  23.402  27.906
 59 A"  135 A'  136 A'  137 A'  138 A'  139 A'  140 A'  141 A'                 
 28.333  28.365  28.424  28.521  28.546  28.550  28.601  28.698
 60 A"  142 A'  143 A'   61 A"  144 A'   62 A"  145 A'  146 A'                 
 47.976  47.981  66.726 127.876 127.903 127.973 151.697 289.721
147 A'  148 A'  149 A'   63 A"  150 A'  151 A'  152 A'   64 A"                 
289.750 289.782 289.838 289.849 289.9691020.7931020.8001901.865
 65 A"  153 A'  154 A'  155 A'  156 A'  157 A'  158 A'  159 A'                 

 Beta MOs, Restricted
 -- Occupied --                  
******* -482.86 -482.86 -176.33 -165.73 -165.73 -165.73  -62.52
  1 A'    2 A'    3 A'    4 A'    5 A'    1 A"    6 A'    7 A'                 
-62.516 -56.338 -56.336 -56.335 -56.334 -56.332 -56.332 -35.824
  8 A'    9 A'   10 A'    2 A"   11 A'    3 A"   12 A'   13 A'                 
-31.316 -31.311 -31.311 -24.727 -22.967 -22.966 -22.965 -22.962
 14 A'    4 A"   15 A'   16 A'   17 A'    5 A"   18 A'   19 A'                 
-22.962 -10.338 -10.308  -8.730  -8.728  -6.562  -6.560  -6.549
  6 A"   20 A'   21 A'   22 A'   23 A'   24 A'   25 A'    7 A"                 
 -6.548  -6.546  -6.545  -6.376  -4.788  -4.774  -4.773  -2.674
 26 A'    8 A"   27 A'   28 A'   29 A'    9 A"   30 A'   31 A'                 
 -2.671  -2.669  -2.669  -2.667  -2.666  -2.658  -2.658  -2.656
 32 A'   10 A"   33 A'   11 A"   34 A'   35 A'   12 A"   36 A'                 
 -2.656  -2.057  -2.051  -2.050  -2.037  -2.037  -1.277  -0.974
 13 A"   37 A'   14 A"   38 A'   39 A'   15 A"   40 A'   41 A'                 
 -0.806  -0.789  -0.662  -0.604  -0.540  -0.512  -0.498  -0.456
 42 A'   43 A'   44 A'   45 A'   46 A'   16 A"   47 A'   48 A'                 
 -0.435  -0.423  -0.373  -0.324  -0.311  -0.276  -0.249  -0.225
 17 A"   49 A'   50 A'   18 A"   19 A"   51 A'   52 A'   20 A"                 
 -- Virtual --                   
 -0.090  -0.041  -0.026   0.001   0.008   0.029   0.041   0.047
 21 A"   53 A'   54 A'   55 A'   56 A'   57 A'   22 A"   58 A'                 
  0.051   0.057   0.071   0.074   0.084   0.100   0.115   0.118
 59 A'   60 A'   61 A'   23 A"   24 A"   62 A'   63 A'   64 A'                 
  0.128   0.135   0.139   0.143   0.190   0.198   0.215   0.246
 65 A'   25 A"   66 A'   67 A'   68 A'   69 A'   26 A"   70 A'                 
  0.278   0.281   0.296   0.323   0.346   0.370   0.375   0.394
 71 A'   27 A"   72 A'   73 A'   74 A'   75 A'   76 A'   28 A"                 
  0.399   0.411   0.417   0.423   0.439   0.445   0.454   0.464
 77 A'   29 A"   30 A"   31 A"   78 A'   32 A"   79 A'   80 A'                 
  0.491   0.502   0.519   0.531   0.538   0.550   0.580   0.592
 81 A'   33 A"   82 A'   83 A'   34 A"   35 A"   84 A'   85 A'                 
  0.656   0.657   0.673   0.743   0.751   0.757   0.793   0.824
 86 A'   36 A"   87 A'   88 A'   37 A"   89 A'   90 A'   91 A'                 
  0.838   0.986   1.020   1.034   1.072   1.175   1.249   1.295
 92 A'   93 A'   94 A'   95 A'   96 A'   38 A"   39 A"   97 A'                 
  1.334   1.368   1.384   1.393   1.424   1.489   1.496   1.614
 40 A"   41 A"   98 A'   99 A'  100 A'  101 A'   42 A"  102 A'                 
  1.635   1.683   1.690   1.880   1.953   1.976   2.006   2.011
103 A'  104 A'   43 A"  105 A'  106 A'   44 A"   45 A"  107 A'                 
  2.088   2.121   2.148   2.260   2.575   2.725   2.763   2.831
108 A'  109 A'  110 A'  111 A'   46 A"   47 A"  112 A'  113 A'                 
  2.947   3.466   3.728   3.748   3.917   3.918   3.922   3.955
114 A'  115 A'   48 A"  116 A'   49 A"  117 A'   50 A"   51 A"                 
  3.969   4.003   4.009   4.014   4.034   4.097   4.100   4.121
118 A'   52 A"   53 A"  119 A'  120 A'   54 A"   55 A"  121 A'                 
  4.157   4.250   4.296   4.330   4.422   4.470   4.684   5.990
122 A'  123 A'  124 A'  125 A'  126 A'  127 A'  128 A'   56 A"                 
  6.032   6.154   6.258   6.364   6.505   6.722   6.730   7.516
129 A'  130 A'   57 A"  131 A'  132 A'  133 A'  134 A'   58 A"                 
  7.547   7.587   7.623   7.632   7.736  23.375  23.402  27.906
 59 A"  135 A'  136 A'  137 A'  138 A'  139 A'  140 A'  141 A'                 
 28.333  28.365  28.424  28.521  28.546  28.550  28.601  28.698
 60 A"  142 A'  143 A'   61 A"  144 A'   62 A"  145 A'  146 A'                 
 47.976  47.981  66.726 127.876 127.903 127.973 151.697 289.721
147 A'  148 A'  149 A'   63 A"  150 A'  151 A'  152 A'   64 A"                 
289.750 289.782 289.838 289.849 289.9691020.7931020.8001901.865
 65 A"  153 A'  154 A'  155 A'  156 A'  157 A'  158 A'  159 A'                 
 --------------------------------------------------------------

          Ground-State Mulliken Net Atomic Charges

     Atom                 Charge (a.u.)
  ----------------------------------------
      1 F                     0.012537
      2 Br                    0.025439
      3 I                     0.183066
      4 Br                   -0.057987
      5 C                    -0.366688
      6 C                     0.203633
  ----------------------------------------
  Sum of atomic charges =     0.000000

 -----------------------------------------------------------------
                    Cartesian Multipole Moments
 -----------------------------------------------------------------
    Charge (ESU x 10^10)
                 0.0000
    Dipole Moment (Debye)
         X      -0.4630      Y      -0.6938      Z      -0.0000
       Tot       0.8342
    Quadrupole Moments (Debye-Ang)
        XX     -73.9143     XY      -0.7725     YY     -83.9361
        XZ       0.0000     YZ      -0.0000     ZZ     -81.4217
    Octopole Moments (Debye-Ang^2)
       XXX     -21.9921    XXY      -6.8434    XYY     -13.5844
       YYY      -3.3733    XXZ      -0.0000    XYZ       0.0000
       YYZ      -0.0000    XZZ      -8.0446    YZZ       1.3214
       ZZZ       0.0000
    Hexadecapole Moments (Debye-Ang^3)
      XXXX   -1888.6399   XXXY      29.9734   XXYY    -411.6593
      XYYY      71.6168   YYYY    -558.3512   XXXZ      -0.0000
      XXYZ      -0.0000   XYYZ      -0.0000   YYYZ      -0.0000
      XXZZ    -359.3264   XYZZ      22.6258   YYZZ    -109.7172
      XZZZ       0.0000   YZZZ      -0.0000   ZZZZ    -100.5514
 -----------------------------------------------------------------
 Calculating analytic gradient of the SCF energy
 Gradient of SCF Energy
            1           2           3           4           5           6
    1   0.0680861   0.0836996  -0.1141749  -0.0057246   0.1951719  -0.2270581
    2  -0.0809831  -0.1894907   0.1442288   0.2075511  -0.0215445  -0.0597616
    3  -0.0000000   0.0000000   0.0000000  -0.0000000  -0.0000000   0.0000000
 Max gradient component =       2.271E-01
 RMS gradient           =       1.117E-01
 Gradient time:  CPU 20.48 s  wall 5.23 s
 Geometry Optimization Parameters
   NAtoms,    NIC,     NZ,  NCons,   NDum,   NFix, NCnnct, MaxDiis
        6      37       0       0       0       0       0       0

 Cartesian Hessian Update
 Hessian Updated using BFGS Update


** GEOMETRY OPTIMIZATION IN DELOCALIZED INTERNAL COORDINATES **
   Searching for a Minimum

   Optimization Cycle:   7

                       Coordinates (Angstroms)
     ATOM                X               Y               Z
      1  F         1.5404398848    1.7180109709    0.0000000000
      2  Br       -2.1789094801    1.1420136423    0.0000000000
      3  I         2.4574787880   -0.4024188732    0.0000000000
      4  Br       -1.6425397673   -1.2555844609    0.0000000000
      5  C         0.8626657591    0.5318800251    0.0000000000
      6  C        -0.7661513264    0.1976875156    0.0000000000
   Point Group: cs    Number of degrees of freedom:     9


   Energy is -12243.619716694

 Hessian Updated using BFGS Update

  9 Hessian modes will be used to form the next step
  Hessian Eigenvalues:
     0.053697    0.183514    0.248266    0.250216    0.320442    0.390054
     0.616998    1.016268    1.030118

 Minimum Search - Taking Simple RFO Step
 Searching for Lamda that Minimizes Along All modes
 Value Taken    Lamda =  -0.21967914
 Calculated Step too Large.  Step scaled by  0.353279
 Step Taken.  Stepsize is  0.300000

                             Maximum     Tolerance    Cnvgd?
         Gradient           0.186818      0.000300      NO
         Displacement       0.204664      0.001200      NO
         Energy change     -0.083401      0.000001      NO


 New Cartesian Coordinates Obtained by Inverse Iteration

 Displacement from previous Coordinates is:  0.321590
 ----------------------------------------------------------------
             Standard Nuclear Orientation (Angstroms)
    I     Atom           X                Y                Z
 ----------------------------------------------------------------
    1      F       1.4448394901     1.7141838036     0.0000000000
    2      Br     -2.1236115257     1.1885416751     0.0000000000
    3      I       2.4246120561    -0.4352121311     0.0000000000
    4      Br     -1.5761781567    -1.2690758464     0.0000000000
    5      C       0.8052575636     0.5192421504     0.0000000000
    6      C      -0.7019355694     0.2139091683     0.0000000000
 ----------------------------------------------------------------
 Molecular Point Group                 Cs    NOp =  2
 Largest Abelian Subgroup              Cs    NOp =  2
 Nuclear Repulsion Energy =  1283.1789500072 hartrees
 There are       72 alpha and       72 beta electrons
 Applying Cartesian multipole field
    Component          Value
    ---------          -----
     (2,0,0)        1.00000E-11
     (0,2,0)        2.00000E-11
     (0,0,2)       -3.00000E-11
 Nucleus-field energy     =     0.0000000311 hartrees
 Requested basis set is 6-311++G(d,p)
 There are 80 shells and 224 basis functions
 A cutoff of  1.0D-11 yielded   2374 shell pairs
 There are     20181 function pairs (     22727 Cartesian)
 Smallest overlap matrix eigenvalue = 5.16E-05
 Guess MOs from SCF MO coefficient file

 -----------------------------------------------------------------------
  General SCF calculation program by
  Eric Jon Sundstrom, Paul Horn, Yuezhi Mao, Dmitri Zuev, Alec White,
  David Stuck, Shaama M.S., Shane Yost, Joonho Lee, David Small,
  Daniel Levine, Susi Lehtola, Hugh Burton, Evgeny Epifanovsky
 -----------------------------------------------------------------------
 Exchange:     0.2000 Hartree-Fock + 0.0800 Slater + 0.7200 B88
 Correlation:  0.1900 VWN1RPA + 0.8100 LYP
 Using SG-1 standard quadrature grid
 using 4 threads for integral computing
 -------------------------------------------------------
 OpenMP Integral computing Module                
 Release: version 2.0, May 2017, Q-Chem Inc. Pleasanton 
 -------------------------------------------------------
 -------------------------------------------------------
 OpenMP BLAS3 based DFT computing Module                
 Release: version 1.0, May 2013, Q-Chem Inc. Pittsburgh 
 -------------------------------------------------------
 A restricted SCF calculation will be
 performed using DIIS
 SCF converges when DIIS error is below 1.0e-08
 ---------------------------------------
  Cycle       Energy         DIIS error
 ---------------------------------------
    1  -12243.6865668981      9.74e-04  
    2  -12243.6917488028      2.60e-04  
    3  -12243.6915873175      3.24e-04  
    4  -12243.6920537347      8.85e-05  
    5  -12243.6920865336      4.86e-05  
    6  -12243.6921003868      9.81e-06  
    7  -12243.6921009097      3.69e-06  
    8  -12243.6921009959      1.08e-06  
    9  -12243.6921010025      3.41e-07  
   10  -12243.6921010027      6.13e-08  
   11  -12243.6921010029      1.60e-08  
   12  -12243.6921010028      1.98e-09  Convergence criterion met
 ---------------------------------------
 SCF time:   CPU 71.60s  wall 19.00s 
 SCF   energy in the final basis set =   -12243.6921010028
 Total energy in the final basis set =   -12243.6921010028

 --------------------------------------------------------------
             Orbital Energies (a.u.) and Symmetries
 --------------------------------------------------------------

 Alpha MOs, Restricted
 -- Occupied --                  
******* -482.86 -482.86 -176.33 -165.73 -165.73 -165.73  -62.52
  1 A'    2 A'    3 A'    4 A'    5 A'    1 A"    6 A'    7 A'                 
-62.515 -56.337 -56.335 -56.333 -56.332 -56.331 -56.331 -35.823
  8 A'    9 A'   10 A'    2 A"   11 A'    3 A"   12 A'   13 A'                 
-31.316 -31.311 -31.310 -24.727 -22.966 -22.965 -22.965 -22.961
 14 A'    4 A"   15 A'   16 A'   17 A'    5 A"   18 A'   19 A'                 
-22.961 -10.335 -10.304  -8.728  -8.726  -6.560  -6.558  -6.546
  6 A"   20 A'   21 A'   22 A'   23 A'   24 A'   25 A'    7 A"                 
 -6.545  -6.545  -6.544  -6.375  -4.787  -4.773  -4.772  -2.671
 26 A'    8 A"   27 A'   28 A'   29 A'    9 A"   30 A'   31 A'                 
 -2.669  -2.667  -2.667  -2.665  -2.665  -2.656  -2.655  -2.654
 32 A'   10 A"   33 A'   11 A"   34 A'   35 A'   12 A"   36 A'                 
 -2.654  -2.056  -2.049  -2.049  -2.036  -2.036  -1.278  -0.960
 13 A"   37 A'   14 A"   38 A'   39 A'   15 A"   40 A'   41 A'                 
 -0.805  -0.789  -0.681  -0.606  -0.541  -0.513  -0.502  -0.454
 42 A'   43 A'   44 A'   45 A'   46 A'   16 A"   47 A'   48 A'                 
 -0.429  -0.415  -0.373  -0.323  -0.311  -0.280  -0.255  -0.236
 17 A"   49 A'   50 A'   18 A"   19 A"   51 A'   52 A'   20 A"                 
 -- Virtual --                   
 -0.076  -0.040  -0.025   0.000   0.008   0.031   0.042   0.048
 21 A"   53 A'   54 A'   55 A'   56 A'   57 A'   22 A"   58 A'                 
  0.053   0.059   0.074   0.076   0.084   0.102   0.113   0.126
 59 A'   60 A'   23 A"   61 A'   24 A"   62 A'   63 A'   64 A'                 
  0.131   0.135   0.148   0.154   0.193   0.204   0.215   0.256
 65 A'   25 A"   66 A'   67 A'   68 A'   69 A'   26 A"   70 A'                 
  0.275   0.283   0.295   0.316   0.343   0.375   0.390   0.395
 71 A'   27 A"   72 A'   73 A'   74 A'   75 A'   76 A'   28 A"                 
  0.411   0.412   0.415   0.421   0.441   0.453   0.457   0.463
 77 A'   29 A"   30 A"   31 A"   78 A'   32 A"   79 A'   80 A'                 
  0.488   0.504   0.508   0.532   0.536   0.564   0.593   0.596
 81 A'   33 A"   82 A'   83 A'   34 A"   35 A"   84 A'   85 A'                 
  0.645   0.667   0.678   0.727   0.756   0.763   0.791   0.833
 36 A"   86 A'   87 A'   88 A'   89 A'   37 A"   90 A'   91 A'                 
  0.846   0.992   1.011   1.024   1.090   1.169   1.233   1.293
 92 A'   93 A'   94 A'   95 A'   96 A'   38 A"   39 A"   97 A'                 
  1.322   1.367   1.387   1.397   1.437   1.500   1.515   1.615
 40 A"   41 A"   98 A'   99 A'  100 A'  101 A'   42 A"  102 A'                 
  1.662   1.720   1.749   1.893   1.962   1.985   2.006   2.039
103 A'  104 A'   43 A"  105 A'  106 A'   44 A"   45 A"  107 A'                 
  2.102   2.127   2.202   2.277   2.578   2.758   2.805   2.894
108 A'  109 A'  110 A'  111 A'   46 A"   47 A"  112 A'  113 A'                 
  2.960   3.497   3.733   3.755   3.927   3.933   3.936   3.954
114 A'  115 A'   48 A"  116 A'   49 A"   50 A"  117 A'   51 A"                 
  3.966   4.003   4.010   4.015   4.031   4.090   4.102   4.122
118 A'   52 A"   53 A"  119 A'  120 A'   54 A"   55 A"  121 A'                 
  4.163   4.239   4.308   4.328   4.404   4.480   4.719   5.991
122 A'  123 A'  124 A'  125 A'  126 A'  127 A'  128 A'   56 A"                 
  6.035   6.154   6.260   6.358   6.531   6.722   6.729   7.520
129 A'  130 A'   57 A"  131 A'  132 A'  133 A'  134 A'   58 A"                 
  7.549   7.588   7.605   7.642   7.756  23.365  23.535  27.905
 59 A"  135 A'  136 A'  137 A'  138 A'  139 A'  140 A'  141 A'                 
 28.334  28.365  28.422  28.521  28.544  28.551  28.600  28.700
 60 A"  142 A'  143 A'   61 A"  144 A'   62 A"  145 A'  146 A'                 
 47.970  47.977  66.729 127.877 127.903 127.971 151.696 289.724
147 A'  148 A'  149 A'   63 A"  150 A'  151 A'  152 A'   64 A"                 
289.750 289.777 289.833 289.852 289.9861020.7831020.7941901.863
 65 A"  153 A'  154 A'  155 A'  156 A'  157 A'  158 A'  159 A'                 

 Beta MOs, Restricted
 -- Occupied --                  
******* -482.86 -482.86 -176.33 -165.73 -165.73 -165.73  -62.52
  1 A'    2 A'    3 A'    4 A'    5 A'    1 A"    6 A'    7 A'                 
-62.515 -56.337 -56.335 -56.333 -56.332 -56.331 -56.331 -35.823
  8 A'    9 A'   10 A'    2 A"   11 A'    3 A"   12 A'   13 A'                 
-31.316 -31.311 -31.310 -24.727 -22.966 -22.965 -22.965 -22.961
 14 A'    4 A"   15 A'   16 A'   17 A'    5 A"   18 A'   19 A'                 
-22.961 -10.335 -10.304  -8.728  -8.726  -6.560  -6.558  -6.546
  6 A"   20 A'   21 A'   22 A'   23 A'   24 A'   25 A'    7 A"                 
 -6.545  -6.545  -6.544  -6.375  -4.787  -4.773  -4.772  -2.671
 26 A'    8 A"   27 A'   28 A'   29 A'    9 A"   30 A'   31 A'                 
 -2.669  -2.667  -2.667  -2.665  -2.665  -2.656  -2.655  -2.654
 32 A'   10 A"   33 A'   11 A"   34 A'   35 A'   12 A"   36 A'                 
 -2.654  -2.056  -2.049  -2.049  -2.036  -2.036  -1.278  -0.960
 13 A"   37 A'   14 A"   38 A'   39 A'   15 A"   40 A'   41 A'                 
 -0.805  -0.789  -0.681  -0.606  -0.541  -0.513  -0.502  -0.454
 42 A'   43 A'   44 A'   45 A'   46 A'   16 A"   47 A'   48 A'                 
 -0.429  -0.415  -0.373  -0.323  -0.311  -0.280  -0.255  -0.236
 17 A"   49 A'   50 A'   18 A"   19 A"   51 A'   52 A'   20 A"                 
 -- Virtual --                   
 -0.076  -0.040  -0.025   0.000   0.008   0.031   0.042   0.048
 21 A"   53 A'   54 A'   55 A'   56 A'   57 A'   22 A"   58 A'                 
  0.053   0.059   0.074   0.076   0.084   0.102   0.113   0.126
 59 A'   60 A'   23 A"   61 A'   24 A"   62 A'   63 A'   64 A'                 
  0.131   0.135   0.148   0.154   0.193   0.204   0.215   0.256
 65 A'   25 A"   66 A'   67 A'   68 A'   69 A'   26 A"   70 A'                 
  0.275   0.283   0.295   0.316   0.343   0.375   0.390   0.395
 71 A'   27 A"   72 A'   73 A'   74 A'   75 A'   76 A'   28 A"                 
  0.411   0.412   0.415   0.421   0.441   0.453   0.457   0.463
 77 A'   29 A"   30 A"   31 A"   78 A'   32 A"   79 A'   80 A'                 
  0.488   0.504   0.508   0.532   0.536   0.564   0.593   0.596
 81 A'   33 A"   82 A'   83 A'   34 A"   35 A"   84 A'   85 A'                 
  0.645   0.667   0.678   0.727   0.756   0.763   0.791   0.833
 36 A"   86 A'   87 A'   88 A'   89 A'   37 A"   90 A'   91 A'                 
  0.846   0.992   1.011   1.024   1.090   1.169   1.233   1.293
 92 A'   93 A'   94 A'   95 A'   96 A'   38 A"   39 A"   97 A'                 
  1.322   1.367   1.387   1.397   1.437   1.500   1.515   1.615
 40 A"   41 A"   98 A'   99 A'  100 A'  101 A'   42 A"  102 A'                 
  1.662   1.720   1.749   1.893   1.962   1.985   2.006   2.039
103 A'  104 A'   43 A"  105 A'  106 A'   44 A"   45 A"  107 A'                 
  2.102   2.127   2.202   2.277   2.578   2.758   2.805   2.894
108 A'  109 A'  110 A'  111 A'   46 A"   47 A"  112 A'  113 A'                 
  2.960   3.497   3.733   3.755   3.927   3.933   3.936   3.954
114 A'  115 A'   48 A"  116 A'   49 A"   50 A"  117 A'   51 A"                 
  3.966   4.003   4.010   4.015   4.031   4.090   4.102   4.122
118 A'   52 A"   53 A"  119 A'  120 A'   54 A"   55 A"  121 A'                 
  4.163   4.239   4.308   4.328   4.404   4.480   4.719   5.991
122 A'  123 A'  124 A'  125 A'  126 A'  127 A'  128 A'   56 A"                 
  6.035   6.154   6.260   6.358   6.531   6.722   6.729   7.520
129 A'  130 A'   57 A"  131 A'  132 A'  133 A'  134 A'   58 A"                 
  7.549   7.588   7.605   7.642   7.756  23.365  23.535  27.905
 59 A"  135 A'  136 A'  137 A'  138 A'  139 A'  140 A'  141 A'                 
 28.334  28.365  28.422  28.521  28.544  28.551  28.600  28.700
 60 A"  142 A'  143 A'   61 A"  144 A'   62 A"  145 A'  146 A'                 
 47.970  47.977  66.729 127.877 127.903 127.971 151.696 289.724
147 A'  148 A'  149 A'   63 A"  150 A'  151 A'  152 A'   64 A"                 
289.750 289.777 289.833 289.852 289.9861020.7831020.7941901.863
 65 A"  153 A'  154 A'  155 A'  156 A'  157 A'  158 A'  159 A'                 
 --------------------------------------------------------------

          Ground-State Mulliken Net Atomic Charges

     Atom                 Charge (a.u.)
  ----------------------------------------
      1 F                     0.007206
      2 Br                    0.024309
      3 I                     0.165428
      4 Br                   -0.074476
      5 C                    -0.368031
      6 C                     0.245564
  ----------------------------------------
  Sum of atomic charges =     0.000000

 -----------------------------------------------------------------
                    Cartesian Multipole Moments
 -----------------------------------------------------------------
    Charge (ESU x 10^10)
                 0.0000
    Dipole Moment (Debye)
         X      -0.3581      Y      -0.6866      Z      -0.0000
       Tot       0.7744
    Quadrupole Moments (Debye-Ang)
        XX     -74.3966     XY      -1.0164     YY     -83.5768
        XZ       0.0000     YZ      -0.0000     ZZ     -81.3890
    Octopole Moments (Debye-Ang^2)
       XXX     -22.9436    XXY      -6.0724    XYY     -14.7138
       YYY      -2.5749    XXZ      -0.0000    XYZ       0.0000
       YYZ      -0.0000    XZZ      -8.8477    YZZ       1.8201
       ZZZ      -0.0000
    Hexadecapole Moments (Debye-Ang^3)
      XXXX   -1806.7751   XXXY      40.8260   XXYY    -397.2278
      XYYY      84.8223   YYYY    -574.1168   XXXZ       0.0000
      XXYZ      -0.0000   XYYZ       0.0000   YYYZ      -0.0000
      XXZZ    -345.0200   XYZZ      27.2881   YYZZ    -112.8165
      XZZZ       0.0000   YZZZ      -0.0000   ZZZZ    -100.4496
 -----------------------------------------------------------------
 Calculating analytic gradient of the SCF energy
 Gradient of SCF Energy
            1           2           3           4           5           6
    1   0.0592662   0.0679316  -0.0938990  -0.0059735   0.1648367  -0.1921620
    2  -0.0708692  -0.1590885   0.1206232   0.1730102  -0.0139527  -0.0497230
    3  -0.0000000   0.0000000  -0.0000000  -0.0000000   0.0000000   0.0000000
 Max gradient component =       1.922E-01
 RMS gradient           =       9.386E-02
 Gradient time:  CPU 20.81 s  wall 5.32 s
 Geometry Optimization Parameters
   NAtoms,    NIC,     NZ,  NCons,   NDum,   NFix, NCnnct, MaxDiis
        6      37       0       0       0       0       0       0

 Cartesian Hessian Update
 Hessian Updated using BFGS Update


** GEOMETRY OPTIMIZATION IN DELOCALIZED INTERNAL COORDINATES **
   Searching for a Minimum

   Optimization Cycle:   8

                       Coordinates (Angstroms)
     ATOM                X               Y               Z
      1  F         1.4448394901    1.7141838036    0.0000000000
      2  Br       -2.1236115257    1.1885416751    0.0000000000
      3  I         2.4246120561   -0.4352121311    0.0000000000
      4  Br       -1.5761781567   -1.2690758464    0.0000000000
      5  C         0.8052575636    0.5192421504    0.0000000000
      6  C        -0.7019355694    0.2139091683    0.0000000000
   Point Group: cs    Number of degrees of freedom:     9


   Energy is -12243.692101003

 Hessian Updated using BFGS Update

  9 Hessian modes will be used to form the next step
  Hessian Eigenvalues:
     0.106042    0.171934    0.246691    0.250605    0.287187    0.391047
     0.555675    1.016640    1.030141

 Minimum Search - Taking Simple RFO Step
 Searching for Lamda that Minimizes Along All modes
 Value Taken    Lamda =  -0.16721015
 Calculated Step too Large.  Step scaled by  0.402667
 Step Taken.  Stepsize is  0.300000

                             Maximum     Tolerance    Cnvgd?
         Gradient           0.157812      0.000300      NO
         Displacement       0.199793      0.001200      NO
         Energy change     -0.072384      0.000001      NO


 New Cartesian Coordinates Obtained by Inverse Iteration

 Displacement from previous Coordinates is:  0.313658
 ----------------------------------------------------------------
             Standard Nuclear Orientation (Angstroms)
    I     Atom           X                Y                Z
 ----------------------------------------------------------------
    1      F       1.3497048037     1.7135673331     0.0000000000
    2      Br     -2.0689449545     1.2385360713     0.0000000000
    3      I       2.3958048883    -0.4686153883     0.0000000000
    4      Br     -1.5140120450    -1.2866227523     0.0000000000
    5      C       0.7515971477     0.5073988089     0.0000000000
    6      C      -0.6411659822     0.2273247472     0.0000000000
 ----------------------------------------------------------------
 Molecular Point Group                 Cs    NOp =  2
 Largest Abelian Subgroup              Cs    NOp =  2
 Nuclear Repulsion Energy =  1286.4819331981 hartrees
 There are       72 alpha and       72 beta electrons
 Applying Cartesian multipole field
    Component          Value
    ---------          -----
     (2,0,0)        1.00000E-11
     (0,2,0)        2.00000E-11
     (0,0,2)       -3.00000E-11
 Nucleus-field energy     =     0.0000000307 hartrees
 Requested basis set is 6-311++G(d,p)
 There are 80 shells and 224 basis functions
 A cutoff of  1.0D-11 yielded   2380 shell pairs
 There are     20193 function pairs (     22738 Cartesian)
 Smallest overlap matrix eigenvalue = 3.38E-05
 Guess MOs from SCF MO coefficient file

 -----------------------------------------------------------------------
  General SCF calculation program by
  Eric Jon Sundstrom, Paul Horn, Yuezhi Mao, Dmitri Zuev, Alec White,
  David Stuck, Shaama M.S., Shane Yost, Joonho Lee, David Small,
  Daniel Levine, Susi Lehtola, Hugh Burton, Evgeny Epifanovsky
 -----------------------------------------------------------------------
 Exchange:     0.2000 Hartree-Fock + 0.0800 Slater + 0.7200 B88
 Correlation:  0.1900 VWN1RPA + 0.8100 LYP
 Using SG-1 standard quadrature grid
 using 4 threads for integral computing
 -------------------------------------------------------
 OpenMP Integral computing Module                
 Release: version 2.0, May 2017, Q-Chem Inc. Pleasanton 
 -------------------------------------------------------
 -------------------------------------------------------
 OpenMP BLAS3 based DFT computing Module                
 Release: version 1.0, May 2013, Q-Chem Inc. Pittsburgh 
 -------------------------------------------------------
 A restricted SCF calculation will be
 performed using DIIS
 SCF converges when DIIS error is below 1.0e-08
 ---------------------------------------
  Cycle       Energy         DIIS error
 ---------------------------------------
    1  -12243.7445561107      1.10e-03  
    2  -12243.7503661751      3.02e-04  
    3  -12243.7501078316      3.75e-04  
    4  -12243.7508119255      8.53e-05  
    5  -12243.7508490200      2.89e-05  
    6  -12243.7508531561      1.04e-05  
    7  -12243.7508537228      3.21e-06  
    8  -12243.7508537854      1.04e-06  
    9  -12243.7508537916      3.25e-07  
   10  -12243.7508537917      5.51e-08  
   11  -12243.7508537917      1.56e-08  
   12  -12243.7508537917      1.84e-09  Convergence criterion met
 ---------------------------------------
 SCF time:   CPU 72.32s  wall 19.00s 
 SCF   energy in the final basis set =   -12243.7508537917
 Total energy in the final basis set =   -12243.7508537917

 --------------------------------------------------------------
             Orbital Energies (a.u.) and Symmetries
 --------------------------------------------------------------

 Alpha MOs, Restricted
 -- Occupied --                  
******* -482.86 -482.86 -176.33 -165.73 -165.73 -165.73  -62.51
  1 A'    2 A'    3 A'    4 A'    5 A'    1 A"    6 A'    7 A'                 
-62.514 -56.335 -56.334 -56.332 -56.331 -56.330 -56.330 -35.823
  8 A'    9 A'   10 A'    2 A"   11 A'    3 A"   12 A'   13 A'                 
-31.316 -31.310 -31.310 -24.727 -22.966 -22.965 -22.964 -22.961
 14 A'    4 A"   15 A'   16 A'   17 A'    5 A"   18 A'   19 A'                 
-22.961 -10.329 -10.298  -8.726  -8.725  -6.558  -6.557  -6.544
  6 A"   20 A'   21 A'   22 A'   23 A'   24 A'   25 A'    7 A"                 
 -6.543  -6.543  -6.542  -6.374  -4.787  -4.772  -4.771  -2.669
 26 A'    8 A"   27 A'   28 A'   29 A'    9 A"   30 A'   31 A'                 
 -2.668  -2.665  -2.665  -2.664  -2.663  -2.654  -2.653  -2.652
 32 A'   10 A"   33 A'   11 A"   34 A'   35 A'   12 A"   36 A'                 
 -2.652  -2.054  -2.049  -2.048  -2.035  -2.035  -1.279  -0.949
 13 A"   37 A'   14 A"   38 A'   39 A'   15 A"   40 A'   41 A'                 
 -0.805  -0.792  -0.699  -0.607  -0.541  -0.515  -0.507  -0.451
 42 A'   43 A'   44 A'   45 A'   46 A'   16 A"   47 A'   48 A'                 
 -0.425  -0.408  -0.371  -0.322  -0.312  -0.284  -0.261  -0.247
 17 A"   49 A'   50 A'   18 A"   19 A"   51 A'   52 A'   20 A"                 
 -- Virtual --                   
 -0.059  -0.049  -0.023  -0.000   0.006   0.032   0.043   0.048
 21 A"   53 A'   54 A'   55 A'   56 A'   57 A'   22 A"   58 A'                 
  0.056   0.060   0.074   0.077   0.084   0.103   0.111   0.127
 59 A'   60 A'   23 A"   61 A'   24 A"   62 A'   63 A'   64 A'                 
  0.132   0.134   0.152   0.184   0.197   0.211   0.216   0.265
 65 A'   25 A"   66 A'   67 A'   68 A'   69 A'   26 A"   70 A'                 
  0.277   0.284   0.293   0.309   0.344   0.377   0.394   0.407
 71 A'   27 A"   72 A'   73 A'   74 A'   75 A'   28 A"   76 A'                 
  0.410   0.415   0.418   0.424   0.441   0.458   0.463   0.468
 29 A"   30 A"   31 A"   77 A'   78 A'   79 A'   32 A"   80 A'                 
  0.489   0.502   0.505   0.533   0.534   0.579   0.601   0.616
 81 A'   82 A'   33 A"   34 A"   83 A'   35 A"   84 A'   85 A'                 
  0.632   0.673   0.684   0.716   0.754   0.776   0.783   0.835
 36 A"   86 A'   87 A'   88 A'   89 A'   37 A"   90 A'   91 A'                 
  0.868   0.987   1.009   1.015   1.101   1.169   1.219   1.297
 92 A'   93 A'   94 A'   95 A'   96 A'   38 A"   39 A"   97 A'                 
  1.312   1.372   1.385   1.394   1.444   1.501   1.538   1.624
 40 A"   41 A"   98 A'   99 A'  100 A'  101 A'   42 A"  102 A'                 
  1.703   1.767   1.807   1.909   1.980   1.994   2.007   2.071
103 A'  104 A'   43 A"  105 A'  106 A'   44 A"   45 A"  107 A'                 
  2.108   2.138   2.249   2.291   2.588   2.791   2.813   2.970
108 A'  109 A'  110 A'  111 A'   46 A"   47 A"  112 A'  113 A'                 
  3.031   3.459   3.738   3.760   3.936   3.941   3.952   3.954
114 A'  115 A'   48 A"  116 A'   49 A"   50 A"  117 A'   51 A"                 
  3.969   4.002   4.012   4.015   4.030   4.079   4.107   4.117
118 A'   52 A"   53 A"  119 A'  120 A'   54 A"   55 A"  121 A'                 
  4.173   4.235   4.312   4.323   4.389   4.489   4.748   5.992
122 A'  123 A'  124 A'  125 A'  126 A'  127 A'  128 A'   56 A"                 
  6.037   6.153   6.263   6.352   6.553   6.721   6.732   7.524
129 A'  130 A'   57 A"  131 A'  132 A'  133 A'  134 A'   58 A"                 
  7.549   7.578   7.605   7.647   7.771  23.339  23.796  27.903
 59 A"  135 A'  136 A'  137 A'  138 A'  139 A'  140 A'  141 A'                 
 28.334  28.365  28.419  28.520  28.542  28.552  28.599  28.704
 60 A"  142 A'  143 A'   61 A"  144 A'   62 A"  145 A'  146 A'                 
 47.962  47.975  66.733 127.877 127.903 127.968 151.694 289.727
147 A'  148 A'  149 A'   63 A"  150 A'  151 A'  152 A'   64 A"                 
289.749 289.775 289.831 289.850 289.9961020.7711020.7901901.861
 65 A"  153 A'  154 A'  155 A'  156 A'  157 A'  158 A'  159 A'                 

 Beta MOs, Restricted
 -- Occupied --                  
******* -482.86 -482.86 -176.33 -165.73 -165.73 -165.73  -62.51
  1 A'    2 A'    3 A'    4 A'    5 A'    1 A"    6 A'    7 A'                 
-62.514 -56.335 -56.334 -56.332 -56.331 -56.330 -56.330 -35.823
  8 A'    9 A'   10 A'    2 A"   11 A'    3 A"   12 A'   13 A'                 
-31.316 -31.310 -31.310 -24.727 -22.966 -22.965 -22.964 -22.961
 14 A'    4 A"   15 A'   16 A'   17 A'    5 A"   18 A'   19 A'                 
-22.961 -10.329 -10.298  -8.726  -8.725  -6.558  -6.557  -6.544
  6 A"   20 A'   21 A'   22 A'   23 A'   24 A'   25 A'    7 A"                 
 -6.543  -6.543  -6.542  -6.374  -4.787  -4.772  -4.771  -2.669
 26 A'    8 A"   27 A'   28 A'   29 A'    9 A"   30 A'   31 A'                 
 -2.668  -2.665  -2.665  -2.664  -2.663  -2.654  -2.653  -2.652
 32 A'   10 A"   33 A'   11 A"   34 A'   35 A'   12 A"   36 A'                 
 -2.652  -2.054  -2.049  -2.048  -2.035  -2.035  -1.279  -0.949
 13 A"   37 A'   14 A"   38 A'   39 A'   15 A"   40 A'   41 A'                 
 -0.805  -0.792  -0.699  -0.607  -0.541  -0.515  -0.507  -0.451
 42 A'   43 A'   44 A'   45 A'   46 A'   16 A"   47 A'   48 A'                 
 -0.425  -0.408  -0.371  -0.322  -0.312  -0.284  -0.261  -0.247
 17 A"   49 A'   50 A'   18 A"   19 A"   51 A'   52 A'   20 A"                 
 -- Virtual --                   
 -0.059  -0.049  -0.023  -0.000   0.006   0.032   0.043   0.048
 21 A"   53 A'   54 A'   55 A'   56 A'   57 A'   22 A"   58 A'                 
  0.056   0.060   0.074   0.077   0.084   0.103   0.111   0.127
 59 A'   60 A'   23 A"   61 A'   24 A"   62 A'   63 A'   64 A'                 
  0.132   0.134   0.152   0.184   0.197   0.211   0.216   0.265
 65 A'   25 A"   66 A'   67 A'   68 A'   69 A'   26 A"   70 A'                 
  0.277   0.284   0.293   0.309   0.344   0.377   0.394   0.407
 71 A'   27 A"   72 A'   73 A'   74 A'   75 A'   28 A"   76 A'                 
  0.410   0.415   0.418   0.424   0.441   0.458   0.463   0.468
 29 A"   30 A"   31 A"   77 A'   78 A'   79 A'   32 A"   80 A'                 
  0.489   0.502   0.505   0.533   0.534   0.579   0.601   0.616
 81 A'   82 A'   33 A"   34 A"   83 A'   35 A"   84 A'   85 A'                 
  0.632   0.673   0.684   0.716   0.754   0.776   0.783   0.835
 36 A"   86 A'   87 A'   88 A'   89 A'   37 A"   90 A'   91 A'                 
  0.868   0.987   1.009   1.015   1.101   1.169   1.219   1.297
 92 A'   93 A'   94 A'   95 A'   96 A'   38 A"   39 A"   97 A'                 
  1.312   1.372   1.385   1.394   1.444   1.501   1.538   1.624
 40 A"   41 A"   98 A'   99 A'  100 A'  101 A'   42 A"  102 A'                 
  1.703   1.767   1.807   1.909   1.980   1.994   2.007   2.071
103 A'  104 A'   43 A"  105 A'  106 A'   44 A"   45 A"  107 A'                 
  2.108   2.138   2.249   2.291   2.588   2.791   2.813   2.970
108 A'  109 A'  110 A'  111 A'   46 A"   47 A"  112 A'  113 A'                 
  3.031   3.459   3.738   3.760   3.936   3.941   3.952   3.954
114 A'  115 A'   48 A"  116 A'   49 A"   50 A"  117 A'   51 A"                 
  3.969   4.002   4.012   4.015   4.030   4.079   4.107   4.117
118 A'   52 A"   53 A"  119 A'  120 A'   54 A"   55 A"  121 A'                 
  4.173   4.235   4.312   4.323   4.389   4.489   4.748   5.992
122 A'  123 A'  124 A'  125 A'  126 A'  127 A'  128 A'   56 A"                 
  6.037   6.153   6.263   6.352   6.553   6.721   6.732   7.524
129 A'  130 A'   57 A"  131 A'  132 A'  133 A'  134 A'   58 A"                 
  7.549   7.578   7.605   7.647   7.771  23.339  23.796  27.903
 59 A"  135 A'  136 A'  137 A'  138 A'  139 A'  140 A'  141 A'                 
 28.334  28.365  28.419  28.520  28.542  28.552  28.599  28.704
 60 A"  142 A'  143 A'   61 A"  144 A'   62 A"  145 A'  146 A'                 
 47.962  47.975  66.733 127.877 127.903 127.968 151.694 289.727
147 A'  148 A'  149 A'   63 A"  150 A'  151 A'  152 A'   64 A"                 
289.749 289.775 289.831 289.850 289.9961020.7711020.7901901.861
 65 A"  153 A'  154 A'  155 A'  156 A'  157 A'  158 A'  159 A'                 
 --------------------------------------------------------------

          Ground-State Mulliken Net Atomic Charges

     Atom                 Charge (a.u.)
  ----------------------------------------
      1 F                     0.000705
      2 Br                    0.022996
      3 I                     0.150590
      4 Br                   -0.089495
      5 C                    -0.365245
      6 C                     0.280449
  ----------------------------------------
  Sum of atomic charges =     0.000000

 -----------------------------------------------------------------
                    Cartesian Multipole Moments
 -----------------------------------------------------------------
    Charge (ESU x 10^10)
                 0.0000
    Dipole Moment (Debye)
         X      -0.2591      Y      -0.6992      Z      -0.0000
       Tot       0.7457
    Quadrupole Moments (Debye-Ang)
        XX     -74.7965     XY      -1.2956     YY     -83.1985
        XZ      -0.0000     YZ      -0.0000     ZZ     -81.3387
    Octopole Moments (Debye-Ang^2)
       XXX     -24.1048    XXY      -5.3519    XYY     -15.9152
       YYY      -1.7248    XXZ       0.0000    XYZ       0.0000
       YYZ      -0.0000    XZZ      -9.6538    YZZ       2.3349
       ZZZ      -0.0000
    Hexadecapole Moments (Debye-Ang^3)
      XXXX   -1732.7466   XXXY      51.1552   XXYY    -384.6569
      XYYY      97.0541   YYYY    -592.9155   XXXZ      -0.0000
      XXYZ      -0.0000   XYYZ      -0.0000   YYYZ      -0.0000
      XXZZ    -332.0538   XYZZ      31.7654   YYZZ    -116.5288
      XZZZ      -0.0000   YZZZ      -0.0000   ZZZZ    -100.3772
 -----------------------------------------------------------------
 Calculating analytic gradient of the SCF energy
 Gradient of SCF Energy
            1           2           3           4           5           6
    1   0.0482858   0.0533471  -0.0742014  -0.0056042   0.1059354  -0.1277626
    2  -0.0611999  -0.1306280   0.0972430   0.1408102  -0.0137156  -0.0325097
    3  -0.0000000   0.0000000  -0.0000000  -0.0000000   0.0000000  -0.0000000
 Max gradient component =       1.408E-01
 RMS gradient           =       7.055E-02
 Gradient time:  CPU 21.36 s  wall 5.45 s
 Geometry Optimization Parameters
   NAtoms,    NIC,     NZ,  NCons,   NDum,   NFix, NCnnct, MaxDiis
        6      37       0       0       0       0       0       0

 Cartesian Hessian Update
 Hessian Updated using BFGS Update


** GEOMETRY OPTIMIZATION IN DELOCALIZED INTERNAL COORDINATES **
   Searching for a Minimum

   Optimization Cycle:   9

                       Coordinates (Angstroms)
     ATOM                X               Y               Z
      1  F         1.3497048037    1.7135673331    0.0000000000
      2  Br       -2.0689449545    1.2385360713    0.0000000000
      3  I         2.3958048883   -0.4686153883    0.0000000000
      4  Br       -1.5140120450   -1.2866227523    0.0000000000
      5  C         0.7515971477    0.5073988089    0.0000000000
      6  C        -0.6411659822    0.2273247472    0.0000000000
   Point Group: cs    Number of degrees of freedom:     9


   Energy is -12243.750853792

 Hessian Updated using BFGS Update

  9 Hessian modes will be used to form the next step
  Hessian Eigenvalues:
     0.141647    0.225526    0.242330    0.253297    0.267648    0.393157
     0.525394    1.016862    1.030153

 Minimum Search - Taking Simple RFO Step
 Searching for Lamda that Minimizes Along All modes
 Value Taken    Lamda =  -0.10203488
 Calculated Step too Large.  Step scaled by  0.498384
 Step Taken.  Stepsize is  0.300000

                             Maximum     Tolerance    Cnvgd?
         Gradient           0.110433      0.000300      NO
         Displacement       0.220963      0.001200      NO
         Energy change     -0.058753      0.000001      NO


 New Cartesian Coordinates Obtained by Inverse Iteration

 Displacement from previous Coordinates is:  0.258318
 ----------------------------------------------------------------
             Standard Nuclear Orientation (Angstroms)
    I     Atom           X                Y                Z
 ----------------------------------------------------------------
    1      F       1.2658770191     1.7252591526     0.0000000000
    2      Br     -2.0330907957     1.2975522525     0.0000000000
    3      I       2.3917784791    -0.5077778785     0.0000000000
    4      Br     -1.4709925451    -1.3196861126     0.0000000000
    5      C       0.7233638476     0.5019678243     0.0000000000
    6      C      -0.6039521470     0.2342735816     0.0000000000
 ----------------------------------------------------------------
 Molecular Point Group                 Cs    NOp =  2
 Largest Abelian Subgroup              Cs    NOp =  2
 Nuclear Repulsion Energy =  1278.7312295302 hartrees
 There are       72 alpha and       72 beta electrons
 Applying Cartesian multipole field
    Component          Value
    ---------          -----
     (2,0,0)        1.00000E-11
     (0,2,0)        2.00000E-11
     (0,0,2)       -3.00000E-11
 Nucleus-field energy     =     0.0000000310 hartrees
 Requested basis set is 6-311++G(d,p)
 There are 80 shells and 224 basis functions
 A cutoff of  1.0D-11 yielded   2380 shell pairs
 There are     20169 function pairs (     22700 Cartesian)
 Smallest overlap matrix eigenvalue = 2.72E-05
 Guess MOs from SCF MO coefficient file

 -----------------------------------------------------------------------
  General SCF calculation program by
  Eric Jon Sundstrom, Paul Horn, Yuezhi Mao, Dmitri Zuev, Alec White,
  David Stuck, Shaama M.S., Shane Yost, Joonho Lee, David Small,
  Daniel Levine, Susi Lehtola, Hugh Burton, Evgeny Epifanovsky
 -----------------------------------------------------------------------
 Exchange:     0.2000 Hartree-Fock + 0.0800 Slater + 0.7200 B88
 Correlation:  0.1900 VWN1RPA + 0.8100 LYP
 Using SG-1 standard quadrature grid
 using 4 threads for integral computing
 -------------------------------------------------------
 OpenMP Integral computing Module                
 Release: version 2.0, May 2017, Q-Chem Inc. Pleasanton 
 -------------------------------------------------------
 -------------------------------------------------------
 OpenMP BLAS3 based DFT computing Module                
 Release: version 1.0, May 2013, Q-Chem Inc. Pittsburgh 
 -------------------------------------------------------
 A restricted SCF calculation will be
 performed using DIIS
 SCF converges when DIIS error is below 1.0e-08
 ---------------------------------------
  Cycle       Energy         DIIS error
 ---------------------------------------
    1  -12243.7883990192      9.13e-04  
    2  -12243.7928832514      2.25e-04  
    3  -12243.7928410499      2.32e-04  
    4  -12243.7931035295      9.42e-05  
    5  -12243.7931548139      2.24e-05  
    6  -12243.7931570388      6.89e-06  
    7  -12243.7931572205      1.17e-06  
    8  -12243.7931572268      5.30e-07  
    9  -12243.7931572281      1.10e-07  
   10  -12243.7931572279      4.34e-08  
   11  -12243.7931572278      1.94e-08  
   12  -12243.7931572278      1.55e-09  Convergence criterion met
 ---------------------------------------
 SCF time:   CPU 72.27s  wall 19.00s 
 SCF   energy in the final basis set =   -12243.7931572278
 Total energy in the final basis set =   -12243.7931572278

 --------------------------------------------------------------
             Orbital Energies (a.u.) and Symmetries
 --------------------------------------------------------------

 Alpha MOs, Restricted
 -- Occupied --                  
******* -482.86 -482.86 -176.33 -165.73 -165.73 -165.73  -62.51
  1 A'    2 A'    3 A'    4 A'    5 A'    1 A"    6 A'    7 A'                 
-62.513 -56.335 -56.334 -56.331 -56.330 -56.330 -56.329 -35.824
  8 A'    9 A'   10 A'    2 A"   11 A'    3 A"   12 A'   13 A'                 
-31.317 -31.311 -31.311 -24.727 -22.967 -22.966 -22.966 -22.962
 14 A'    4 A"   15 A'   16 A'   17 A'    5 A"   18 A'   19 A'                 
-22.962 -10.325 -10.294  -8.724  -8.724  -6.557  -6.556  -6.543
  6 A"   20 A'   21 A'   22 A'   23 A'   24 A'   25 A'    7 A"                 
 -6.542  -6.542  -6.541  -6.375  -4.788  -4.772  -4.772  -2.668
  8 A"   26 A'   27 A'   28 A'   29 A'    9 A"   30 A'   31 A'                 
 -2.667  -2.664  -2.663  -2.663  -2.662  -2.652  -2.652  -2.651
 32 A'   10 A"   33 A'   11 A"   34 A'   35 A'   12 A"   36 A'                 
 -2.651  -2.055  -2.049  -2.049  -2.035  -2.035  -1.279  -0.935
 13 A"   37 A'   14 A"   38 A'   39 A'   15 A"   40 A'   41 A'                 
 -0.805  -0.794  -0.705  -0.608  -0.537  -0.516  -0.511  -0.447
 42 A'   43 A'   44 A'   45 A'   46 A'   16 A"   47 A'   48 A'                 
 -0.418  -0.403  -0.365  -0.322  -0.313  -0.290  -0.269  -0.254
 17 A"   49 A'   50 A'   18 A"   19 A"   51 A'   52 A'   20 A"                 
 -- Virtual --                   
 -0.059  -0.047  -0.026  -0.001   0.003   0.032   0.044   0.046
 53 A'   21 A"   54 A'   55 A'   56 A'   57 A'   22 A"   58 A'                 
  0.057   0.061   0.074   0.076   0.084   0.104   0.110   0.127
 59 A'   60 A'   23 A"   61 A'   24 A"   62 A'   63 A'   64 A'                 
  0.132   0.134   0.155   0.196   0.205   0.215   0.216   0.265
 65 A'   25 A"   66 A'   67 A'   68 A'   69 A'   26 A"   70 A'                 
  0.282   0.285   0.290   0.305   0.345   0.378   0.392   0.406
 71 A'   27 A"   72 A'   73 A'   74 A'   75 A'   28 A"   29 A"                 
  0.411   0.415   0.419   0.422   0.446   0.454   0.474   0.479
 76 A'   30 A"   31 A"   77 A'   78 A'   79 A'   32 A"   80 A'                 
  0.485   0.507   0.507   0.530   0.537   0.588   0.606   0.616
 81 A'   82 A'   33 A"   34 A"   83 A'   35 A"   84 A'   36 A"                 
  0.635   0.672   0.680   0.714   0.754   0.771   0.785   0.833
 85 A'   86 A'   87 A'   88 A'   89 A'   90 A'   37 A"   91 A'                 
  0.883   0.971   0.998   1.013   1.098   1.167   1.211   1.302
 92 A'   93 A'   94 A'   95 A'   96 A'   38 A"   39 A"   97 A'                 
  1.307   1.376   1.379   1.389   1.451   1.507   1.550   1.633
 40 A"   41 A"   98 A'   99 A'  100 A'  101 A'   42 A"  102 A'                 
  1.712   1.802   1.841   1.922   2.001   2.007   2.012   2.084
103 A'  104 A'   43 A"  105 A'   44 A"   45 A"  106 A'  107 A'                 
  2.103   2.164   2.247   2.300   2.597   2.807   2.812   2.979
108 A'  109 A'  110 A'  111 A'   46 A"   47 A"  112 A'  113 A'                 
  3.115   3.401   3.743   3.764   3.942   3.948   3.958   3.963
114 A'  115 A'   48 A"  116 A'   49 A"   50 A"   51 A"  117 A'                 
  3.977   4.001   4.011   4.014   4.035   4.066   4.105   4.109
118 A'   52 A"   53 A"  119 A'  120 A'   54 A"  121 A'   55 A"                 
  4.185   4.231   4.283   4.334   4.378   4.489   4.762   5.991
122 A'  123 A'  124 A'  125 A'  126 A'  127 A'  128 A'   56 A"                 
  6.036   6.142   6.264   6.346   6.562   6.714   6.726   7.528
129 A'  130 A'   57 A"  131 A'  132 A'  133 A'  134 A'   58 A"                 
  7.548   7.569   7.607   7.645   7.772  23.315  24.014  27.893
 59 A"  135 A'  136 A'  137 A'  138 A'  139 A'  140 A'  141 A'                 
 28.333  28.362  28.413  28.519  28.538  28.550  28.597  28.705
 60 A"  142 A'  143 A'   61 A"  144 A'   62 A"  145 A'  146 A'                 
 47.944  47.970  66.735 127.876 127.900 127.962 151.685 289.730
147 A'  148 A'  149 A'   63 A"  150 A'  151 A'  152 A'   64 A"                 
289.746 289.779 289.830 289.842 289.9901020.7461020.7831901.850
 65 A"  153 A'  154 A'  155 A'  156 A'  157 A'  158 A'  159 A'                 

 Beta MOs, Restricted
 -- Occupied --                  
******* -482.86 -482.86 -176.33 -165.73 -165.73 -165.73  -62.51
  1 A'    2 A'    3 A'    4 A'    5 A'    1 A"    6 A'    7 A'                 
-62.513 -56.335 -56.334 -56.331 -56.330 -56.330 -56.329 -35.824
  8 A'    9 A'   10 A'    2 A"   11 A'    3 A"   12 A'   13 A'                 
-31.317 -31.311 -31.311 -24.727 -22.967 -22.966 -22.966 -22.962
 14 A'    4 A"   15 A'   16 A'   17 A'    5 A"   18 A'   19 A'                 
-22.962 -10.325 -10.294  -8.724  -8.724  -6.557  -6.556  -6.543
  6 A"   20 A'   21 A'   22 A'   23 A'   24 A'   25 A'    7 A"                 
 -6.542  -6.542  -6.541  -6.375  -4.788  -4.772  -4.772  -2.668
  8 A"   26 A'   27 A'   28 A'   29 A'    9 A"   30 A'   31 A'                 
 -2.667  -2.664  -2.663  -2.663  -2.662  -2.652  -2.652  -2.651
 32 A'   10 A"   33 A'   11 A"   34 A'   35 A'   12 A"   36 A'                 
 -2.651  -2.055  -2.049  -2.049  -2.035  -2.035  -1.279  -0.935
 13 A"   37 A'   14 A"   38 A'   39 A'   15 A"   40 A'   41 A'                 
 -0.805  -0.794  -0.705  -0.608  -0.537  -0.516  -0.511  -0.447
 42 A'   43 A'   44 A'   45 A'   46 A'   16 A"   47 A'   48 A'                 
 -0.418  -0.403  -0.365  -0.322  -0.313  -0.290  -0.269  -0.254
 17 A"   49 A'   50 A'   18 A"   19 A"   51 A'   52 A'   20 A"                 
 -- Virtual --                   
 -0.059  -0.047  -0.026  -0.001   0.003   0.032   0.044   0.046
 53 A'   21 A"   54 A'   55 A'   56 A'   57 A'   22 A"   58 A'                 
  0.057   0.061   0.074   0.076   0.084   0.104   0.110   0.127
 59 A'   60 A'   23 A"   61 A'   24 A"   62 A'   63 A'   64 A'                 
  0.132   0.134   0.155   0.196   0.205   0.215   0.216   0.265
 65 A'   25 A"   66 A'   67 A'   68 A'   69 A'   26 A"   70 A'                 
  0.282   0.285   0.290   0.305   0.345   0.378   0.392   0.406
 71 A'   27 A"   72 A'   73 A'   74 A'   75 A'   28 A"   29 A"                 
  0.411   0.415   0.419   0.422   0.446   0.454   0.474   0.479
 76 A'   30 A"   31 A"   77 A'   78 A'   79 A'   32 A"   80 A'                 
  0.485   0.507   0.507   0.530   0.537   0.588   0.606   0.616
 81 A'   82 A'   33 A"   34 A"   83 A'   35 A"   84 A'   36 A"                 
  0.635   0.672   0.680   0.714   0.754   0.771   0.785   0.833
 85 A'   86 A'   87 A'   88 A'   89 A'   90 A'   37 A"   91 A'                 
  0.883   0.971   0.998   1.013   1.098   1.167   1.211   1.302
 92 A'   93 A'   94 A'   95 A'   96 A'   38 A"   39 A"   97 A'                 
  1.307   1.376   1.379   1.389   1.451   1.507   1.550   1.633
 40 A"   41 A"   98 A'   99 A'  100 A'  101 A'   42 A"  102 A'                 
  1.712   1.802   1.841   1.922   2.001   2.007   2.012   2.084
103 A'  104 A'   43 A"  105 A'   44 A"   45 A"  106 A'  107 A'                 
  2.103   2.164   2.247   2.300   2.597   2.807   2.812   2.979
108 A'  109 A'  110 A'  111 A'   46 A"   47 A"  112 A'  113 A'                 
  3.115   3.401   3.743   3.764   3.942   3.948   3.958   3.963
114 A'  115 A'   48 A"  116 A'   49 A"   50 A"   51 A"  117 A'                 
  3.977   4.001   4.011   4.014   4.035   4.066   4.105   4.109
118 A'   52 A"   53 A"  119 A'  120 A'   54 A"  121 A'   55 A"                 
  4.185   4.231   4.283   4.334   4.378   4.489   4.762   5.991
122 A'  123 A'  124 A'  125 A'  126 A'  127 A'  128 A'   56 A"                 
  6.036   6.142   6.264   6.346   6.562   6.714   6.726   7.528
129 A'  130 A'   57 A"  131 A'  132 A'  133 A'  134 A'   58 A"                 
  7.548   7.569   7.607   7.645   7.772  23.315  24.014  27.893
 59 A"  135 A'  136 A'  137 A'  138 A'  139 A'  140 A'  141 A'                 
 28.333  28.362  28.413  28.519  28.538  28.550  28.597  28.705
 60 A"  142 A'  143 A'   61 A"  144 A'   62 A"  145 A'  146 A'                 
 47.944  47.970  66.735 127.876 127.900 127.962 151.685 289.730
147 A'  148 A'  149 A'   63 A"  150 A'  151 A'  152 A'   64 A"                 
289.746 289.779 289.830 289.842 289.9901020.7461020.7831901.850
 65 A"  153 A'  154 A'  155 A'  156 A'  157 A'  158 A'  159 A'                 
 --------------------------------------------------------------

          Ground-State Mulliken Net Atomic Charges

     Atom                 Charge (a.u.)
  ----------------------------------------
      1 F                    -0.002824
      2 Br                    0.024263
      3 I                     0.144524
      4 Br                   -0.100092
      5 C                    -0.335331
      6 C                     0.269459
  ----------------------------------------
  Sum of atomic charges =     0.000000

 -----------------------------------------------------------------
                    Cartesian Multipole Moments
 -----------------------------------------------------------------
    Charge (ESU x 10^10)
                 0.0000
    Dipole Moment (Debye)
         X      -0.1023      Y      -0.7492      Z       0.0000
       Tot       0.7562
    Quadrupole Moments (Debye-Ang)
        XX     -75.0137     XY      -1.6855     YY     -82.6956
        XZ      -0.0000     YZ      -0.0000     ZZ     -81.4072
    Octopole Moments (Debye-Ang^2)
       XXX     -24.9526    XXY      -4.6984    XYY     -17.1901
       YYY      -0.3334    XXZ       0.0000    XYZ       0.0000
       YYZ      -0.0000    XZZ     -10.4398    YZZ       2.9896
       ZZZ       0.0000
    Hexadecapole Moments (Debye-Ang^3)
      XXXX   -1696.1917   XXXY      60.9070   XXYY    -379.4249
      XYYY     109.1628   YYYY    -620.4988   XXXZ      -0.0000
      XXYZ      -0.0000   XYYZ       0.0000   YYYZ      -0.0000
      XXZZ    -325.7050   XYZZ      36.4458   YYZZ    -122.0065
      XZZZ      -0.0000   YZZZ      -0.0000   ZZZZ    -100.6298
 -----------------------------------------------------------------
 Calculating analytic gradient of the SCF energy
 Gradient of SCF Energy
            1           2           3           4           5           6
    1   0.0350994   0.0363405  -0.0511696  -0.0064679   0.0445006  -0.0583029
    2  -0.0493327  -0.0988686   0.0710579   0.1047856  -0.0146768  -0.0129654
    3  -0.0000000   0.0000000  -0.0000000  -0.0000000   0.0000000   0.0000000
 Max gradient component =       1.048E-01
 RMS gradient           =       4.667E-02
 Gradient time:  CPU 21.09 s  wall 5.39 s
 Geometry Optimization Parameters
   NAtoms,    NIC,     NZ,  NCons,   NDum,   NFix, NCnnct, MaxDiis
        6      37       0       0       0       0       0       0

 Cartesian Hessian Update
 Hessian Updated using BFGS Update


** GEOMETRY OPTIMIZATION IN DELOCALIZED INTERNAL COORDINATES **
   Searching for a Minimum

   Optimization Cycle:  10

                       Coordinates (Angstroms)
     ATOM                X               Y               Z
      1  F         1.2658770191    1.7252591526    0.0000000000
      2  Br       -2.0330907957    1.2975522525    0.0000000000
      3  I         2.3917784791   -0.5077778785    0.0000000000
      4  Br       -1.4709925451   -1.3196861126    0.0000000000
      5  C         0.7233638476    0.5019678243    0.0000000000
      6  C        -0.6039521470    0.2342735816    0.0000000000
   Point Group: cs    Number of degrees of freedom:     9


   Energy is -12243.793157228

 Hessian Updated using BFGS Update

  9 Hessian modes will be used to form the next step
  Hessian Eigenvalues:
     0.106886    0.234728    0.246481    0.252538    0.349128    0.413438
     0.513764    1.017242    1.030169

 Minimum Search - Taking Simple RFO Step
 Searching for Lamda that Minimizes Along All modes
 Value Taken    Lamda =  -0.06415914
 Calculated Step too Large.  Step scaled by  0.514116
 Step Taken.  Stepsize is  0.300000

                             Maximum     Tolerance    Cnvgd?
         Gradient           0.091170      0.000300      NO
         Displacement       0.278897      0.001200      NO
         Energy change     -0.042303      0.000001      NO


 New Cartesian Coordinates Obtained by Inverse Iteration

 Displacement from previous Coordinates is:  0.206742
 ----------------------------------------------------------------
             Standard Nuclear Orientation (Angstroms)
    I     Atom           X                Y                Z
 ----------------------------------------------------------------
    1      F       1.2081691247     1.7484951559     0.0000000000
    2      Br     -2.0203721636     1.3550891893     0.0000000000
    3      I       2.4045266727    -0.5503007663     0.0000000000
    4      Br     -1.4458829181    -1.3636972053     0.0000000000
    5      C       0.7226589969     0.5070780140     0.0000000000
    6      C      -0.5961158546     0.2349244323     0.0000000000
 ----------------------------------------------------------------
 Molecular Point Group                 Cs    NOp =  2
 Largest Abelian Subgroup              Cs    NOp =  2
 Nuclear Repulsion Energy =  1262.7711763724 hartrees
 There are       72 alpha and       72 beta electrons
 Applying Cartesian multipole field
    Component          Value
    ---------          -----
     (2,0,0)        1.00000E-11
     (0,2,0)        2.00000E-11
     (0,0,2)       -3.00000E-11
 Nucleus-field energy     =     0.0000000318 hartrees
 Requested basis set is 6-311++G(d,p)
 There are 80 shells and 224 basis functions
 A cutoff of  1.0D-11 yielded   2374 shell pairs
 There are     20063 function pairs (     22555 Cartesian)
 Smallest overlap matrix eigenvalue = 2.88E-05
 Guess MOs from SCF MO coefficient file

 -----------------------------------------------------------------------
  General SCF calculation program by
  Eric Jon Sundstrom, Paul Horn, Yuezhi Mao, Dmitri Zuev, Alec White,
  David Stuck, Shaama M.S., Shane Yost, Joonho Lee, David Small,
  Daniel Levine, Susi Lehtola, Hugh Burton, Evgeny Epifanovsky
 -----------------------------------------------------------------------
 Exchange:     0.2000 Hartree-Fock + 0.0800 Slater + 0.7200 B88
 Correlation:  0.1900 VWN1RPA + 0.8100 LYP
 Using SG-1 standard quadrature grid
 using 4 threads for integral computing
 -------------------------------------------------------
 OpenMP Integral computing Module                
 Release: version 2.0, May 2017, Q-Chem Inc. Pleasanton 
 -------------------------------------------------------
 -------------------------------------------------------
 OpenMP BLAS3 based DFT computing Module                
 Release: version 1.0, May 2013, Q-Chem Inc. Pittsburgh 
 -------------------------------------------------------
 A restricted SCF calculation will be
 performed using DIIS
 SCF converges when DIIS error is below 1.0e-08
 ---------------------------------------
  Cycle       Energy         DIIS error
 ---------------------------------------
    1  -12243.8180372736      6.19e-04  
    2  -12243.8205086792      2.93e-04  
    3  -12243.8202360334      3.55e-04  
    4  -12243.8209870272      5.53e-05  
    5  -12243.8210033876      1.84e-05  
    6  -12243.8210050520      7.14e-06  
    7  -12243.8210053803      1.25e-06  
    8  -12243.8210053868      7.92e-07  
    9  -12243.8210053895      9.70e-08  
   10  -12243.8210053894      3.46e-08  
   11  -12243.8210053894      9.00e-09  Convergence criterion met
 ---------------------------------------
 SCF time:   CPU 65.60s  wall 18.00s 
 SCF   energy in the final basis set =   -12243.8210053894
 Total energy in the final basis set =   -12243.8210053894

 --------------------------------------------------------------
             Orbital Energies (a.u.) and Symmetries
 --------------------------------------------------------------

 Alpha MOs, Restricted
 -- Occupied --                  
******* -482.86 -482.86 -176.33 -165.73 -165.73 -165.73  -62.51
  1 A'    2 A'    3 A'    4 A'    5 A'    1 A"    6 A'    7 A'                 
-62.513 -56.334 -56.334 -56.330 -56.330 -56.330 -56.329 -35.826
  8 A'    9 A'   10 A'    2 A"   11 A'    3 A"   12 A'   13 A'                 
-31.319 -31.313 -31.313 -24.728 -22.969 -22.968 -22.968 -22.964
 14 A'    4 A"   15 A'   16 A'   17 A'    5 A"   18 A'   19 A'                 
-22.964 -10.326 -10.295  -8.724  -8.723  -6.556  -6.555  -6.542
  6 A"   20 A'   21 A'   22 A'   23 A'   24 A'   25 A'    7 A"                 
 -6.541  -6.541  -6.540  -6.376  -4.789  -4.774  -4.773  -2.667
 26 A'    8 A"   27 A'   28 A'   29 A'    9 A"   30 A'   31 A'                 
 -2.666  -2.663  -2.662  -2.662  -2.662  -2.651  -2.651  -2.650
 32 A'   10 A"   33 A'   11 A"   34 A'   35 A'   12 A"   13 A"                 
 -2.650  -2.056  -2.050  -2.050  -2.037  -2.036  -1.279  -0.921
 36 A'   37 A'   14 A"   38 A'   39 A'   15 A"   40 A'   41 A'                 
 -0.804  -0.791  -0.702  -0.609  -0.533  -0.516  -0.513  -0.442
 42 A'   43 A'   44 A'   45 A'   46 A'   16 A"   47 A'   48 A'                 
 -0.410  -0.401  -0.357  -0.321  -0.314  -0.295  -0.276  -0.255
 17 A"   49 A'   50 A'   18 A"   19 A"   51 A'   52 A'   20 A"                 
 -- Virtual --                   
 -0.066  -0.045  -0.032  -0.003   0.001   0.031   0.045   0.045
 53 A'   21 A"   54 A'   55 A'   56 A'   57 A'   22 A"   58 A'                 
  0.058   0.062   0.074   0.076   0.084   0.103   0.108   0.126
 59 A'   60 A'   23 A"   61 A'   24 A"   62 A'   63 A'   64 A'                 
  0.132   0.134   0.156   0.197   0.209   0.217   0.218   0.262
 65 A'   25 A"   66 A'   67 A'   68 A'   26 A"   69 A'   70 A'                 
  0.279   0.284   0.292   0.303   0.345   0.378   0.389   0.402
 71 A'   27 A"   72 A'   73 A'   74 A'   75 A'   28 A"   29 A"                 
  0.405   0.416   0.417   0.421   0.447   0.452   0.472   0.484
 76 A'   30 A"   77 A'   31 A"   78 A'   79 A'   80 A'   32 A"                 
  0.492   0.508   0.510   0.530   0.543   0.592   0.601   0.610
 81 A'   33 A"   82 A'   34 A"   83 A'   35 A"   36 A"   84 A'                 
  0.635   0.665   0.671   0.713   0.749   0.763   0.787   0.826
 85 A'   86 A'   87 A'   88 A'   89 A'   90 A'   37 A"   91 A'                 
  0.885   0.951   0.980   1.012   1.086   1.165   1.201   1.304
 92 A'   93 A'   94 A'   95 A'   96 A'   38 A"   39 A"   40 A"                 
  1.308   1.372   1.378   1.393   1.458   1.511   1.548   1.627
 97 A'   98 A'   41 A"   99 A'  100 A'  101 A'   42 A"  102 A'                 
  1.697   1.813   1.845   1.926   2.001   2.007   2.053   2.071
103 A'  104 A'   43 A"  105 A'   44 A"   45 A"  106 A'  107 A'                 
  2.103   2.170   2.219   2.286   2.599   2.807   2.810   2.977
108 A'  109 A'  110 A'  111 A'   46 A"   47 A"  112 A'  113 A'                 
  3.120   3.385   3.745   3.767   3.939   3.958   3.962   3.972
114 A'  115 A'   48 A"  116 A'   49 A"   50 A"   51 A"  117 A'                 
  3.977   3.997   4.009   4.009   4.034   4.053   4.098   4.108
118 A'   52 A"   53 A"  119 A'  120 A'   54 A"  121 A'   55 A"                 
  4.197   4.219   4.252   4.344   4.372   4.478   4.760   5.988
122 A'  123 A'  124 A'  125 A'  126 A'  127 A'  128 A'   56 A"                 
  6.032   6.122   6.264   6.344   6.556   6.705   6.712   7.531
129 A'  130 A'   57 A"  131 A'  132 A'  133 A'  134 A'   58 A"                 
  7.546   7.577   7.606   7.635   7.758  23.308  24.036  27.877
 59 A"  135 A'  136 A'  137 A'  138 A'  139 A'  140 A'  141 A'                 
 28.330  28.358  28.404  28.516  28.533  28.547  28.593  28.701
 60 A"  142 A'  143 A'   61 A"  144 A'   62 A"  145 A'  146 A'                 
 47.920  47.963  66.733 127.873 127.896 127.952 151.670 289.732
147 A'  148 A'  149 A'   63 A"  150 A'  151 A'  152 A'   64 A"                 
289.742 289.796 289.823 289.833 289.9711020.7161020.7741901.834
 65 A"  153 A'  154 A'  155 A'  156 A'  157 A'  158 A'  159 A'                 

 Beta MOs, Restricted
 -- Occupied --                  
******* -482.86 -482.86 -176.33 -165.73 -165.73 -165.73  -62.51
  1 A'    2 A'    3 A'    4 A'    5 A'    1 A"    6 A'    7 A'                 
-62.513 -56.334 -56.334 -56.330 -56.330 -56.330 -56.329 -35.826
  8 A'    9 A'   10 A'    2 A"   11 A'    3 A"   12 A'   13 A'                 
-31.319 -31.313 -31.313 -24.728 -22.969 -22.968 -22.968 -22.964
 14 A'    4 A"   15 A'   16 A'   17 A'    5 A"   18 A'   19 A'                 
-22.964 -10.326 -10.295  -8.724  -8.723  -6.556  -6.555  -6.542
  6 A"   20 A'   21 A'   22 A'   23 A'   24 A'   25 A'    7 A"                 
 -6.541  -6.541  -6.540  -6.376  -4.789  -4.774  -4.773  -2.667
 26 A'    8 A"   27 A'   28 A'   29 A'    9 A"   30 A'   31 A'                 
 -2.666  -2.663  -2.662  -2.662  -2.662  -2.651  -2.651  -2.650
 32 A'   10 A"   33 A'   11 A"   34 A'   35 A'   12 A"   13 A"                 
 -2.650  -2.056  -2.050  -2.050  -2.037  -2.036  -1.279  -0.921
 36 A'   37 A'   14 A"   38 A'   39 A'   15 A"   40 A'   41 A'                 
 -0.804  -0.791  -0.702  -0.609  -0.533  -0.516  -0.513  -0.442
 42 A'   43 A'   44 A'   45 A'   46 A'   16 A"   47 A'   48 A'                 
 -0.410  -0.401  -0.357  -0.321  -0.314  -0.295  -0.276  -0.255
 17 A"   49 A'   50 A'   18 A"   19 A"   51 A'   52 A'   20 A"                 
 -- Virtual --                   
 -0.066  -0.045  -0.032  -0.003   0.001   0.031   0.045   0.045
 53 A'   21 A"   54 A'   55 A'   56 A'   57 A'   22 A"   58 A'                 
  0.058   0.062   0.074   0.076   0.084   0.103   0.108   0.126
 59 A'   60 A'   23 A"   61 A'   24 A"   62 A'   63 A'   64 A'                 
  0.132   0.134   0.156   0.197   0.209   0.217   0.218   0.262
 65 A'   25 A"   66 A'   67 A'   68 A'   26 A"   69 A'   70 A'                 
  0.279   0.284   0.292   0.303   0.345   0.378   0.389   0.402
 71 A'   27 A"   72 A'   73 A'   74 A'   75 A'   28 A"   29 A"                 
  0.405   0.416   0.417   0.421   0.447   0.452   0.472   0.484
 76 A'   30 A"   77 A'   31 A"   78 A'   79 A'   80 A'   32 A"                 
  0.492   0.508   0.510   0.530   0.543   0.592   0.601   0.610
 81 A'   33 A"   82 A'   34 A"   83 A'   35 A"   36 A"   84 A'                 
  0.635   0.665   0.671   0.713   0.749   0.763   0.787   0.826
 85 A'   86 A'   87 A'   88 A'   89 A'   90 A'   37 A"   91 A'                 
  0.885   0.951   0.980   1.012   1.086   1.165   1.201   1.304
 92 A'   93 A'   94 A'   95 A'   96 A'   38 A"   39 A"   40 A"                 
  1.308   1.372   1.378   1.393   1.458   1.511   1.548   1.627
 97 A'   98 A'   41 A"   99 A'  100 A'  101 A'   42 A"  102 A'                 
  1.697   1.813   1.845   1.926   2.001   2.007   2.053   2.071
103 A'  104 A'   43 A"  105 A'   44 A"   45 A"  106 A'  107 A'                 
  2.103   2.170   2.219   2.286   2.599   2.807   2.810   2.977
108 A'  109 A'  110 A'  111 A'   46 A"   47 A"  112 A'  113 A'                 
  3.120   3.385   3.745   3.767   3.939   3.958   3.962   3.972
114 A'  115 A'   48 A"  116 A'   49 A"   50 A"   51 A"  117 A'                 
  3.977   3.997   4.009   4.009   4.034   4.053   4.098   4.108
118 A'   52 A"   53 A"  119 A'  120 A'   54 A"  121 A'   55 A"                 
  4.197   4.219   4.252   4.344   4.372   4.478   4.760   5.988
122 A'  123 A'  124 A'  125 A'  126 A'  127 A'  128 A'   56 A"                 
  6.032   6.122   6.264   6.344   6.556   6.705   6.712   7.531
129 A'  130 A'   57 A"  131 A'  132 A'  133 A'  134 A'   58 A"                 
  7.546   7.577   7.606   7.635   7.758  23.308  24.036  27.877
 59 A"  135 A'  136 A'  137 A'  138 A'  139 A'  140 A'  141 A'                 
 28.330  28.358  28.404  28.516  28.533  28.547  28.593  28.701
 60 A"  142 A'  143 A'   61 A"  144 A'   62 A"  145 A'  146 A'                 
 47.920  47.963  66.733 127.873 127.896 127.952 151.670 289.732
147 A'  148 A'  149 A'   63 A"  150 A'  151 A'  152 A'   64 A"                 
289.742 289.796 289.823 289.833 289.9711020.7161020.7741901.834
 65 A"  153 A'  154 A'  155 A'  156 A'  157 A'  158 A'  159 A'                 
 --------------------------------------------------------------

          Ground-State Mulliken Net Atomic Charges

     Atom                 Charge (a.u.)
  ----------------------------------------
      1 F                    -0.002737
      2 Br                    0.025513
      3 I                     0.146727
      4 Br                   -0.103813
      5 C                    -0.288019
      6 C                     0.222327
  ----------------------------------------
  Sum of atomic charges =     0.000000

 -----------------------------------------------------------------
                    Cartesian Multipole Moments
 -----------------------------------------------------------------
    Charge (ESU x 10^10)
                 0.0000
    Dipole Moment (Debye)
         X       0.0787      Y      -0.8134      Z      -0.0000
       Tot       0.8172
    Quadrupole Moments (Debye-Ang)
        XX     -75.1620     XY      -2.0940     YY     -82.1350
        XZ       0.0000     YZ       0.0000     ZZ     -81.5961
    Octopole Moments (Debye-Ang^2)
       XXX     -25.3234    XXY      -4.1264    XYY     -18.1591
       YYY       1.6396    XXZ      -0.0000    XYZ       0.0000
       YYZ      -0.0000    XZZ     -11.0447    YZZ       3.7960
       ZZZ      -0.0000
    Hexadecapole Moments (Debye-Ang^3)
      XXXX   -1693.5734   XXXY      69.6266   XXYY    -380.5357
      XYYY     120.3477   YYYY    -653.5916   XXXZ       0.0000
      XXYZ      -0.0000   XYYZ       0.0000   YYYZ       0.0000
      XXZZ    -325.0345   XYZZ      40.9848   YYZZ    -128.5960
      XZZZ       0.0000   YZZZ       0.0000   ZZZZ    -101.1458
 -----------------------------------------------------------------
 Calculating analytic gradient of the SCF energy
 Gradient of SCF Energy
            1           2           3           4           5           6
    1   0.0235620   0.0214176  -0.0310610  -0.0082960   0.0282778  -0.0339003
    2  -0.0371823  -0.0704889   0.0483849   0.0726230  -0.0093409  -0.0039959
    3  -0.0000000   0.0000000  -0.0000000   0.0000000   0.0000000  -0.0000000
 Max gradient component =       7.262E-02
 RMS gradient           =       3.168E-02
 Gradient time:  CPU 21.05 s  wall 5.38 s
 Geometry Optimization Parameters
   NAtoms,    NIC,     NZ,  NCons,   NDum,   NFix, NCnnct, MaxDiis
        6      37       0       0       0       0       0       0

 Cartesian Hessian Update
 Hessian Updated using BFGS Update


** GEOMETRY OPTIMIZATION IN DELOCALIZED INTERNAL COORDINATES **
   Searching for a Minimum

   Optimization Cycle:  11

                       Coordinates (Angstroms)
     ATOM                X               Y               Z
      1  F         1.2081691247    1.7484951559    0.0000000000
      2  Br       -2.0203721636    1.3550891893    0.0000000000
      3  I         2.4045266727   -0.5503007663    0.0000000000
      4  Br       -1.4458829181   -1.3636972053    0.0000000000
      5  C         0.7226589969    0.5070780140    0.0000000000
      6  C        -0.5961158546    0.2349244323    0.0000000000
   Point Group: cs    Number of degrees of freedom:     9


   Energy is -12243.821005389

 Hessian Updated using BFGS Update

  9 Hessian modes will be used to form the next step
  Hessian Eigenvalues:
     0.099177    0.225423    0.246731    0.251253    0.339415    0.418419
     0.524368    1.017484    1.030169

 Minimum Search - Taking Simple RFO Step
 Searching for Lamda that Minimizes Along All modes
 Value Taken    Lamda =  -0.04049954
 Calculated Step too Large.  Step scaled by  0.572045
 Step Taken.  Stepsize is  0.300000

                             Maximum     Tolerance    Cnvgd?
         Gradient           0.065597      0.000300      NO
         Displacement       0.279606      0.001200      NO
         Energy change     -0.027848      0.000001      NO


 New Cartesian Coordinates Obtained by Inverse Iteration

 Displacement from previous Coordinates is:  0.221269
 ----------------------------------------------------------------
             Standard Nuclear Orientation (Angstroms)
    I     Atom           X                Y                Z
 ----------------------------------------------------------------
    1      F       1.1593829107     1.7781889804     0.0000000000
    2      Br     -2.0029395217     1.4096483750     0.0000000000
    3      I       2.3926567072    -0.6006691741     0.0000000000
    4      Br     -1.4020972712    -1.4113617177     0.0000000000
    5      C       0.7145180635     0.5203756200     0.0000000000
    6      C      -0.5885370305     0.2354067362     0.0000000000
 ----------------------------------------------------------------
 Molecular Point Group                 Cs    NOp =  2
 Largest Abelian Subgroup              Cs    NOp =  2
 Nuclear Repulsion Energy =  1252.4028424467 hartrees
 There are       72 alpha and       72 beta electrons
 Applying Cartesian multipole field
    Component          Value
    ---------          -----
     (2,0,0)        1.00000E-11
     (0,2,0)        2.00000E-11
     (0,0,2)       -3.00000E-11
 Nucleus-field energy     =     0.0000000324 hartrees
 Requested basis set is 6-311++G(d,p)
 There are 80 shells and 224 basis functions
 A cutoff of  1.0D-11 yielded   2368 shell pairs
 There are     20023 function pairs (     22504 Cartesian)
 Smallest overlap matrix eigenvalue = 3.05E-05
 Guess MOs from SCF MO coefficient file

 -----------------------------------------------------------------------
  General SCF calculation program by
  Eric Jon Sundstrom, Paul Horn, Yuezhi Mao, Dmitri Zuev, Alec White,
  David Stuck, Shaama M.S., Shane Yost, Joonho Lee, David Small,
  Daniel Levine, Susi Lehtola, Hugh Burton, Evgeny Epifanovsky
 -----------------------------------------------------------------------
 Exchange:     0.2000 Hartree-Fock + 0.0800 Slater + 0.7200 B88
 Correlation:  0.1900 VWN1RPA + 0.8100 LYP
 Using SG-1 standard quadrature grid
 using 4 threads for integral computing
 -------------------------------------------------------
 OpenMP Integral computing Module                
 Release: version 2.0, May 2017, Q-Chem Inc. Pleasanton 
 -------------------------------------------------------
 -------------------------------------------------------
 OpenMP BLAS3 based DFT computing Module                
 Release: version 1.0, May 2013, Q-Chem Inc. Pittsburgh 
 -------------------------------------------------------
 A restricted SCF calculation will be
 performed using DIIS
 SCF converges when DIIS error is below 1.0e-08
 ---------------------------------------
  Cycle       Energy         DIIS error
 ---------------------------------------
    1  -12243.8375377093      5.82e-04  
    2  -12243.8397918509      2.32e-04  
    3  -12243.8395914862      2.91e-04  
    4  -12243.8400781832      5.82e-05  
    5  -12243.8400984383      1.27e-05  
    6  -12243.8400991210      6.97e-06  
    7  -12243.8400994332      1.11e-06  
    8  -12243.8400994401      5.02e-07  
    9  -12243.8400994408      7.23e-08  
   10  -12243.8400994410      2.99e-08  
   11  -12243.8400994410      1.22e-08  
   12  -12243.8400994410      1.21e-09  Convergence criterion met
 ---------------------------------------
 SCF time:   CPU 71.26s  wall 19.00s 
 SCF   energy in the final basis set =   -12243.8400994410
 Total energy in the final basis set =   -12243.8400994410

 --------------------------------------------------------------
             Orbital Energies (a.u.) and Symmetries
 --------------------------------------------------------------

 Alpha MOs, Restricted
 -- Occupied --                  
******* -482.86 -482.86 -176.33 -165.73 -165.73 -165.73  -62.51
  1 A'    2 A'    3 A'    4 A'    5 A'    1 A"    6 A'    7 A'                 
-62.513 -56.335 -56.334 -56.331 -56.331 -56.329 -56.329 -35.827
  8 A'    9 A'   10 A'    2 A"   11 A'    3 A"   12 A'   13 A'                 
-31.320 -31.314 -31.314 -24.729 -22.970 -22.969 -22.969 -22.965
 14 A'    4 A"   15 A'   16 A'   17 A'    5 A"   18 A'   19 A'                 
-22.965 -10.327 -10.296  -8.724  -8.722  -6.556  -6.555  -6.542
  6 A"   20 A'   21 A'   22 A'   23 A'   24 A'   25 A'    7 A"                 
 -6.541  -6.541  -6.540  -6.377  -4.790  -4.774  -4.774  -2.667
 26 A'    8 A"   27 A'   28 A'   29 A'    9 A"   30 A'   31 A'                 
 -2.666  -2.663  -2.663  -2.662  -2.661  -2.651  -2.651  -2.650
 32 A'   10 A"   33 A'   11 A"   34 A'   12 A"   35 A'   13 A"                 
 -2.650  -2.056  -2.051  -2.051  -2.037  -2.037  -1.277  -0.911
 36 A'   37 A'   14 A"   38 A'   39 A'   15 A"   40 A'   41 A'                 
 -0.804  -0.789  -0.699  -0.609  -0.528  -0.515  -0.514  -0.440
 42 A'   43 A'   44 A'   45 A'   46 A'   16 A"   47 A'   48 A'                 
 -0.405  -0.399  -0.351  -0.320  -0.314  -0.300  -0.282  -0.258
 17 A"   49 A'   50 A'   18 A"   19 A"   51 A'   52 A'   20 A"                 
 -- Virtual --                   
 -0.071  -0.042  -0.038  -0.008   0.001   0.030   0.044   0.045
 53 A'   21 A"   54 A'   55 A'   56 A'   57 A'   58 A'   22 A"                 
  0.058   0.063   0.073   0.075   0.084   0.102   0.107   0.126
 59 A'   60 A'   23 A"   61 A'   24 A"   62 A'   63 A'   64 A'                 
  0.132   0.134   0.157   0.194   0.212   0.217   0.221   0.258
 65 A'   25 A"   66 A'   67 A'   68 A'   26 A"   69 A'   70 A'                 
  0.277   0.285   0.294   0.303   0.343   0.377   0.386   0.398
 71 A'   27 A"   72 A'   73 A'   74 A'   75 A'   28 A"   29 A"                 
  0.398   0.412   0.416   0.424   0.442   0.454   0.466   0.491
 76 A'   77 A'   30 A"   31 A"   78 A'   79 A'   80 A'   81 A'                 
  0.492   0.509   0.521   0.530   0.555   0.586   0.596   0.615
 32 A"   33 A"   82 A'   34 A"   83 A'   35 A"   36 A"   84 A'                 
  0.634   0.658   0.660   0.710   0.740   0.764   0.789   0.821
 85 A'   86 A'   87 A'   88 A'   89 A'   90 A'   37 A"   91 A'                 
  0.887   0.935   0.964   1.014   1.076   1.162   1.194   1.302
 92 A'   93 A'   94 A'   95 A'   96 A'   38 A"   39 A"   40 A"                 
  1.317   1.365   1.379   1.399   1.462   1.509   1.549   1.623
 97 A'   98 A'   41 A"   99 A'  100 A'  101 A'   42 A"  102 A'                 
  1.688   1.822   1.854   1.931   2.000   2.006   2.049   2.091
103 A'  104 A'   43 A"  105 A'   44 A"   45 A"  106 A'  107 A'                 
  2.109   2.185   2.200   2.269   2.601   2.807   2.807   2.979
108 A'  109 A'  110 A'  111 A'   46 A"   47 A"  112 A'  113 A'                 
  3.130   3.361   3.746   3.769   3.936   3.962   3.965   3.973
114 A'  115 A'   48 A"  116 A'   49 A"   50 A"   51 A"  117 A'                 
  3.984   3.993   4.006   4.006   4.029   4.042   4.101   4.106
118 A'   52 A"  119 A'   53 A"  120 A'   54 A"  121 A'   55 A"                 
  4.187   4.212   4.245   4.353   4.370   4.465   4.758   5.986
122 A'  123 A'  124 A'  125 A'  126 A'  127 A'  128 A'   56 A"                 
  6.029   6.103   6.265   6.345   6.545   6.693   6.703   7.533
129 A'  130 A'   57 A"  131 A'  132 A'  133 A'  134 A'   58 A"                 
  7.543   7.604   7.604   7.622   7.739  23.296  24.081  27.863
 59 A"  135 A'  136 A'  137 A'  138 A'  139 A'  140 A'  141 A'                 
 28.328  28.357  28.396  28.515  28.529  28.545  28.591  28.698
 60 A"  142 A'  143 A'   61 A"  144 A'   62 A"  145 A'  146 A'                 
 47.899  47.957  66.732 127.871 127.895 127.944 151.657 289.732
147 A'  148 A'  149 A'   63 A"  150 A'  151 A'  152 A'   64 A"                 
289.739 289.807 289.810 289.844 289.9511020.6881020.7661901.821
 65 A"  153 A'  154 A'  155 A'  156 A'  157 A'  158 A'  159 A'                 

 Beta MOs, Restricted
 -- Occupied --                  
******* -482.86 -482.86 -176.33 -165.73 -165.73 -165.73  -62.51
  1 A'    2 A'    3 A'    4 A'    5 A'    1 A"    6 A'    7 A'                 
-62.513 -56.335 -56.334 -56.331 -56.331 -56.329 -56.329 -35.827
  8 A'    9 A'   10 A'    2 A"   11 A'    3 A"   12 A'   13 A'                 
-31.320 -31.314 -31.314 -24.729 -22.970 -22.969 -22.969 -22.965
 14 A'    4 A"   15 A'   16 A'   17 A'    5 A"   18 A'   19 A'                 
-22.965 -10.327 -10.296  -8.724  -8.722  -6.556  -6.555  -6.542
  6 A"   20 A'   21 A'   22 A'   23 A'   24 A'   25 A'    7 A"                 
 -6.541  -6.541  -6.540  -6.377  -4.790  -4.774  -4.774  -2.667
 26 A'    8 A"   27 A'   28 A'   29 A'    9 A"   30 A'   31 A'                 
 -2.666  -2.663  -2.663  -2.662  -2.661  -2.651  -2.651  -2.650
 32 A'   10 A"   33 A'   11 A"   34 A'   12 A"   35 A'   13 A"                 
 -2.650  -2.056  -2.051  -2.051  -2.037  -2.037  -1.277  -0.911
 36 A'   37 A'   14 A"   38 A'   39 A'   15 A"   40 A'   41 A'                 
 -0.804  -0.789  -0.699  -0.609  -0.528  -0.515  -0.514  -0.440
 42 A'   43 A'   44 A'   45 A'   46 A'   16 A"   47 A'   48 A'                 
 -0.405  -0.399  -0.351  -0.320  -0.314  -0.300  -0.282  -0.258
 17 A"   49 A'   50 A'   18 A"   19 A"   51 A'   52 A'   20 A"                 
 -- Virtual --                   
 -0.071  -0.042  -0.038  -0.008   0.001   0.030   0.044   0.045
 53 A'   21 A"   54 A'   55 A'   56 A'   57 A'   58 A'   22 A"                 
  0.058   0.063   0.073   0.075   0.084   0.102   0.107   0.126
 59 A'   60 A'   23 A"   61 A'   24 A"   62 A'   63 A'   64 A'                 
  0.132   0.134   0.157   0.194   0.212   0.217   0.221   0.258
 65 A'   25 A"   66 A'   67 A'   68 A'   26 A"   69 A'   70 A'                 
  0.277   0.285   0.294   0.303   0.343   0.377   0.386   0.398
 71 A'   27 A"   72 A'   73 A'   74 A'   75 A'   28 A"   29 A"                 
  0.398   0.412   0.416   0.424   0.442   0.454   0.466   0.491
 76 A'   77 A'   30 A"   31 A"   78 A'   79 A'   80 A'   81 A'                 
  0.492   0.509   0.521   0.530   0.555   0.586   0.596   0.615
 32 A"   33 A"   82 A'   34 A"   83 A'   35 A"   36 A"   84 A'                 
  0.634   0.658   0.660   0.710   0.740   0.764   0.789   0.821
 85 A'   86 A'   87 A'   88 A'   89 A'   90 A'   37 A"   91 A'                 
  0.887   0.935   0.964   1.014   1.076   1.162   1.194   1.302
 92 A'   93 A'   94 A'   95 A'   96 A'   38 A"   39 A"   40 A"                 
  1.317   1.365   1.379   1.399   1.462   1.509   1.549   1.623
 97 A'   98 A'   41 A"   99 A'  100 A'  101 A'   42 A"  102 A'                 
  1.688   1.822   1.854   1.931   2.000   2.006   2.049   2.091
103 A'  104 A'   43 A"  105 A'   44 A"   45 A"  106 A'  107 A'                 
  2.109   2.185   2.200   2.269   2.601   2.807   2.807   2.979
108 A'  109 A'  110 A'  111 A'   46 A"   47 A"  112 A'  113 A'                 
  3.130   3.361   3.746   3.769   3.936   3.962   3.965   3.973
114 A'  115 A'   48 A"  116 A'   49 A"   50 A"   51 A"  117 A'                 
  3.984   3.993   4.006   4.006   4.029   4.042   4.101   4.106
118 A'   52 A"  119 A'   53 A"  120 A'   54 A"  121 A'   55 A"                 
  4.187   4.212   4.245   4.353   4.370   4.465   4.758   5.986
122 A'  123 A'  124 A'  125 A'  126 A'  127 A'  128 A'   56 A"                 
  6.029   6.103   6.265   6.345   6.545   6.693   6.703   7.533
129 A'  130 A'   57 A"  131 A'  132 A'  133 A'  134 A'   58 A"                 
  7.543   7.604   7.604   7.622   7.739  23.296  24.081  27.863
 59 A"  135 A'  136 A'  137 A'  138 A'  139 A'  140 A'  141 A'                 
 28.328  28.357  28.396  28.515  28.529  28.545  28.591  28.698
 60 A"  142 A'  143 A'   61 A"  144 A'   62 A"  145 A'  146 A'                 
 47.899  47.957  66.732 127.871 127.895 127.944 151.657 289.732
147 A'  148 A'  149 A'   63 A"  150 A'  151 A'  152 A'   64 A"                 
289.739 289.807 289.810 289.844 289.9511020.6881020.7661901.821
 65 A"  153 A'  154 A'  155 A'  156 A'  157 A'  158 A'  159 A'                 
 --------------------------------------------------------------

          Ground-State Mulliken Net Atomic Charges

     Atom                 Charge (a.u.)
  ----------------------------------------
      1 F                    -0.007413
      2 Br                    0.023090
      3 I                     0.147524
      4 Br                   -0.104283
      5 C                    -0.249380
      6 C                     0.190462
  ----------------------------------------
  Sum of atomic charges =     0.000000

 -----------------------------------------------------------------
                    Cartesian Multipole Moments
 -----------------------------------------------------------------
    Charge (ESU x 10^10)
                 0.0000
    Dipole Moment (Debye)
         X       0.1787      Y      -0.8905      Z      -0.0000
       Tot       0.9083
    Quadrupole Moments (Debye-Ang)
        XX     -75.5759     XY      -2.4606     YY     -81.5162
        XZ       0.0000     YZ       0.0000     ZZ     -81.7386
    Octopole Moments (Debye-Ang^2)
       XXX     -25.9690    XXY      -3.2896    XYY     -18.7905
       YYY       4.1326    XXZ      -0.0000    XYZ      -0.0000
       YYZ       0.0000    XZZ     -11.4805    YZZ       4.8666
       ZZZ      -0.0000
    Hexadecapole Moments (Debye-Ang^3)
      XXXX   -1670.0009   XXXY      79.8698   XXYY    -378.1404
      XYYY     131.7235   YYYY    -690.2760   XXXZ       0.0000
      XXYZ      -0.0000   XYYZ       0.0000   YYYZ       0.0000
      XXZZ    -319.7996   XYZZ      45.7937   YYZZ    -135.9427
      XZZZ       0.0000   YZZZ       0.0000   ZZZZ    -101.5527
 -----------------------------------------------------------------
 Calculating analytic gradient of the SCF energy
 Gradient of SCF Energy
            1           2           3           4           5           6
    1   0.0150691   0.0119189  -0.0183068  -0.0084996   0.0095175  -0.0096992
    2  -0.0245516  -0.0475709   0.0311137   0.0471813  -0.0082102   0.0020377
    3  -0.0000000  -0.0000000   0.0000000   0.0000000  -0.0000000   0.0000000
 Max gradient component =       4.757E-02
 RMS gradient           =       1.985E-02
 Gradient time:  CPU 20.60 s  wall 5.26 s
 Geometry Optimization Parameters
   NAtoms,    NIC,     NZ,  NCons,   NDum,   NFix, NCnnct, MaxDiis
        6      37       0       0       0       0       0       0

 Cartesian Hessian Update
 Hessian Updated using BFGS Update


** GEOMETRY OPTIMIZATION IN DELOCALIZED INTERNAL COORDINATES **
   Searching for a Minimum

   Optimization Cycle:  12

                       Coordinates (Angstroms)
     ATOM                X               Y               Z
      1  F         1.1593829107    1.7781889804    0.0000000000
      2  Br       -2.0029395217    1.4096483750    0.0000000000
      3  I         2.3926567072   -0.6006691741    0.0000000000
      4  Br       -1.4020972712   -1.4113617177    0.0000000000
      5  C         0.7145180635    0.5203756200    0.0000000000
      6  C        -0.5885370305    0.2354067362    0.0000000000
   Point Group: cs    Number of degrees of freedom:     9


   Energy is -12243.840099441

 Hessian Updated using BFGS Update

  9 Hessian modes will be used to form the next step
  Hessian Eigenvalues:
     0.078499    0.221059    0.246893    0.251061    0.350410    0.427593
     0.527632    1.017517    1.030248

 Minimum Search - Taking Simple RFO Step
 Searching for Lamda that Minimizes Along All modes
 Value Taken    Lamda =  -0.02420253
 Calculated Step too Large.  Step scaled by  0.624654
 Step Taken.  Stepsize is  0.300000

                             Maximum     Tolerance    Cnvgd?
         Gradient           0.046097      0.000300      NO
         Displacement       0.288010      0.001200      NO
         Energy change     -0.019094      0.000001      NO


 New Cartesian Coordinates Obtained by Inverse Iteration

 Displacement from previous Coordinates is:  0.219124
 ----------------------------------------------------------------
             Standard Nuclear Orientation (Angstroms)
    I     Atom           X                Y                Z
 ----------------------------------------------------------------
    1      F       1.1180098947     1.8092019669     0.0000000000
    2      Br     -1.9886389121     1.4636496263     0.0000000000
    3      I       2.3785395953    -0.6515813717     0.0000000000
    4      Br     -1.3560346908    -1.4607979347     0.0000000000
    5      C       0.7116516612     0.5371170187     0.0000000000
    6      C      -0.5905436904     0.2339995143     0.0000000000
 ----------------------------------------------------------------
 Molecular Point Group                 Cs    NOp =  2
 Largest Abelian Subgroup              Cs    NOp =  2
 Nuclear Repulsion Energy =  1242.5737129359 hartrees
 There are       72 alpha and       72 beta electrons
 Applying Cartesian multipole field
    Component          Value
    ---------          -----
     (2,0,0)        1.00000E-11
     (0,2,0)        2.00000E-11
     (0,0,2)       -3.00000E-11
 Nucleus-field energy     =     0.0000000331 hartrees
 Requested basis set is 6-311++G(d,p)
 There are 80 shells and 224 basis functions
 A cutoff of  1.0D-11 yielded   2358 shell pairs
 There are     19966 function pairs (     22444 Cartesian)
 Smallest overlap matrix eigenvalue = 3.53E-05
 Guess MOs from SCF MO coefficient file

 -----------------------------------------------------------------------
  General SCF calculation program by
  Eric Jon Sundstrom, Paul Horn, Yuezhi Mao, Dmitri Zuev, Alec White,
  David Stuck, Shaama M.S., Shane Yost, Joonho Lee, David Small,
  Daniel Levine, Susi Lehtola, Hugh Burton, Evgeny Epifanovsky
 -----------------------------------------------------------------------
 Exchange:     0.2000 Hartree-Fock + 0.0800 Slater + 0.7200 B88
 Correlation:  0.1900 VWN1RPA + 0.8100 LYP
 Using SG-1 standard quadrature grid
 using 4 threads for integral computing
 -------------------------------------------------------
 OpenMP Integral computing Module                
 Release: version 2.0, May 2017, Q-Chem Inc. Pleasanton 
 -------------------------------------------------------
 -------------------------------------------------------
 OpenMP BLAS3 based DFT computing Module                
 Release: version 1.0, May 2013, Q-Chem Inc. Pittsburgh 
 -------------------------------------------------------
 A restricted SCF calculation will be
 performed using DIIS
 SCF converges when DIIS error is below 1.0e-08
 ---------------------------------------
  Cycle       Energy         DIIS error
 ---------------------------------------
    1  -12243.8497160345      5.42e-04  
    2  -12243.8516916058      2.58e-04  
    3  -12243.8514823955      3.16e-04  
    4  -12243.8520634346      4.89e-05  
    5  -12243.8520778855      1.48e-05  
    6  -12243.8520788767      7.29e-06  
    7  -12243.8520792186      1.08e-06  
    8  -12243.8520792245      5.62e-07  
    9  -12243.8520792253      7.29e-08  
   10  -12243.8520792257      4.36e-08  
   11  -12243.8520792256      6.85e-09  Convergence criterion met
 ---------------------------------------
 SCF time:   CPU 65.04s  wall 18.00s 
 SCF   energy in the final basis set =   -12243.8520792256
 Total energy in the final basis set =   -12243.8520792256

 --------------------------------------------------------------
             Orbital Energies (a.u.) and Symmetries
 --------------------------------------------------------------

 Alpha MOs, Restricted
 -- Occupied --                  
******* -482.86 -482.86 -176.33 -165.73 -165.73 -165.73  -62.52
  1 A'    2 A'    3 A'    4 A'    5 A'    1 A"    6 A'    7 A'                 
-62.513 -56.336 -56.334 -56.332 -56.332 -56.330 -56.329 -35.828
  8 A'    9 A'   10 A'    2 A"   11 A'    3 A"   12 A'   13 A'                 
-31.321 -31.315 -31.315 -24.731 -22.971 -22.970 -22.970 -22.966
 14 A'    4 A"   15 A'   16 A'   17 A'    5 A"   18 A'   19 A'                 
-22.966 -10.328 -10.298  -8.724  -8.722  -6.557  -6.555  -6.542
  6 A"   20 A'   21 A'   22 A'   23 A'   24 A'   25 A'    7 A"                 
 -6.542  -6.540  -6.540  -6.377  -4.790  -4.775  -4.774  -2.668
 26 A'    8 A"   27 A'   28 A'   29 A'    9 A"   30 A'   31 A'                 
 -2.666  -2.664  -2.663  -2.661  -2.661  -2.652  -2.652  -2.649
 32 A'   10 A"   33 A'   11 A"   34 A'   12 A"   35 A'   13 A"                 
 -2.649  -2.057  -2.051  -2.051  -2.038  -2.038  -1.277  -0.902
 36 A'   37 A'   14 A"   38 A'   39 A'   15 A"   40 A'   41 A'                 
 -0.805  -0.785  -0.694  -0.610  -0.524  -0.514  -0.514  -0.438
 42 A'   43 A'   44 A'   45 A'   46 A'   47 A'   16 A"   48 A'                 
 -0.400  -0.398  -0.346  -0.320  -0.315  -0.305  -0.286  -0.258
 17 A"   49 A'   50 A'   18 A"   19 A"   51 A'   52 A'   20 A"                 
 -- Virtual --                   
 -0.074  -0.045  -0.043  -0.012   0.001   0.030   0.043   0.045
 53 A'   54 A'   21 A"   55 A'   56 A'   57 A'   58 A'   22 A"                 
  0.059   0.064   0.073   0.074   0.084   0.099   0.107   0.126
 59 A'   60 A'   23 A"   61 A'   24 A"   62 A'   63 A'   64 A'                 
  0.132   0.134   0.159   0.189   0.213   0.218   0.223   0.252
 65 A'   25 A"   66 A'   67 A'   68 A'   26 A"   69 A'   70 A'                 
  0.275   0.285   0.295   0.304   0.341   0.377   0.384   0.392
 71 A'   27 A"   72 A'   73 A'   74 A'   75 A'   28 A"   76 A'                 
  0.395   0.408   0.416   0.427   0.437   0.456   0.462   0.486
 29 A"   77 A'   30 A"   31 A"   78 A'   79 A'   80 A'   81 A'                 
  0.497   0.509   0.530   0.530   0.568   0.574   0.598   0.619
 32 A"   33 A"   82 A'   34 A"   83 A'   35 A"   36 A"   84 A'                 
  0.626   0.648   0.652   0.702   0.736   0.764   0.788   0.816
 85 A'   86 A'   87 A'   88 A'   89 A'   90 A'   37 A"   91 A'                 
  0.883   0.921   0.949   1.016   1.064   1.159   1.185   1.301
 92 A'   93 A'   94 A'   95 A'   96 A'   38 A"   39 A"   40 A"                 
  1.323   1.358   1.378   1.409   1.461   1.507   1.545   1.613
 97 A'   98 A'   41 A"   99 A'  100 A'  101 A'   42 A"  102 A'                 
  1.678   1.825   1.855   1.932   1.999   2.003   2.028   2.095
103 A'  104 A'   43 A"  105 A'   44 A"   45 A"  106 A'  107 A'                 
  2.119   2.178   2.204   2.248   2.601   2.803   2.804   2.978
108 A'  109 A'  110 A'  111 A'   46 A"   47 A"  112 A'  113 A'                 
  3.119   3.354   3.745   3.770   3.934   3.961   3.969   3.971
114 A'  115 A'   48 A"  116 A'   49 A"   50 A"  117 A'   51 A"                 
  3.989   3.995   4.002   4.003   4.026   4.035   4.103   4.104
 52 A"  118 A'  119 A'   53 A"  120 A'   54 A"   55 A"  121 A'                 
  4.152   4.222   4.245   4.361   4.370   4.449   4.755   5.984
122 A'  123 A'  124 A'  125 A'  126 A'  127 A'  128 A'   56 A"                 
  6.027   6.088   6.265   6.344   6.532   6.681   6.694   7.534
129 A'  130 A'   57 A"  131 A'  132 A'  133 A'  134 A'   58 A"                 
  7.541   7.599   7.604   7.637   7.719  23.292  24.063  27.850
 59 A"  135 A'  136 A'  137 A'  138 A'  139 A'  140 A'  141 A'                 
 28.326  28.356  28.388  28.514  28.527  28.542  28.588  28.694
 60 A"  142 A'  143 A'   61 A"  144 A'   62 A"  145 A'  146 A'                 
 47.881  47.950  66.730 127.869 127.894 127.937 151.645 289.731
147 A'  148 A'  149 A'   63 A"  150 A'  151 A'  152 A'   64 A"                 
289.737 289.789 289.807 289.870 289.9331020.6671020.7561901.808
 65 A"  153 A'  154 A'  155 A'  156 A'  157 A'  158 A'  159 A'                 

 Beta MOs, Restricted
 -- Occupied --                  
******* -482.86 -482.86 -176.33 -165.73 -165.73 -165.73  -62.52
  1 A'    2 A'    3 A'    4 A'    5 A'    1 A"    6 A'    7 A'                 
-62.513 -56.336 -56.334 -56.332 -56.332 -56.330 -56.329 -35.828
  8 A'    9 A'   10 A'    2 A"   11 A'    3 A"   12 A'   13 A'                 
-31.321 -31.315 -31.315 -24.731 -22.971 -22.970 -22.970 -22.966
 14 A'    4 A"   15 A'   16 A'   17 A'    5 A"   18 A'   19 A'                 
-22.966 -10.328 -10.298  -8.724  -8.722  -6.557  -6.555  -6.542
  6 A"   20 A'   21 A'   22 A'   23 A'   24 A'   25 A'    7 A"                 
 -6.542  -6.540  -6.540  -6.377  -4.790  -4.775  -4.774  -2.668
 26 A'    8 A"   27 A'   28 A'   29 A'    9 A"   30 A'   31 A'                 
 -2.666  -2.664  -2.663  -2.661  -2.661  -2.652  -2.652  -2.649
 32 A'   10 A"   33 A'   11 A"   34 A'   12 A"   35 A'   13 A"                 
 -2.649  -2.057  -2.051  -2.051  -2.038  -2.038  -1.277  -0.902
 36 A'   37 A'   14 A"   38 A'   39 A'   15 A"   40 A'   41 A'                 
 -0.805  -0.785  -0.694  -0.610  -0.524  -0.514  -0.514  -0.438
 42 A'   43 A'   44 A'   45 A'   46 A'   47 A'   16 A"   48 A'                 
 -0.400  -0.398  -0.346  -0.320  -0.315  -0.305  -0.286  -0.258
 17 A"   49 A'   50 A'   18 A"   19 A"   51 A'   52 A'   20 A"                 
 -- Virtual --                   
 -0.074  -0.045  -0.043  -0.012   0.001   0.030   0.043   0.045
 53 A'   54 A'   21 A"   55 A'   56 A'   57 A'   58 A'   22 A"                 
  0.059   0.064   0.073   0.074   0.084   0.099   0.107   0.126
 59 A'   60 A'   23 A"   61 A'   24 A"   62 A'   63 A'   64 A'                 
  0.132   0.134   0.159   0.189   0.213   0.218   0.223   0.252
 65 A'   25 A"   66 A'   67 A'   68 A'   26 A"   69 A'   70 A'                 
  0.275   0.285   0.295   0.304   0.341   0.377   0.384   0.392
 71 A'   27 A"   72 A'   73 A'   74 A'   75 A'   28 A"   76 A'                 
  0.395   0.408   0.416   0.427   0.437   0.456   0.462   0.486
 29 A"   77 A'   30 A"   31 A"   78 A'   79 A'   80 A'   81 A'                 
  0.497   0.509   0.530   0.530   0.568   0.574   0.598   0.619
 32 A"   33 A"   82 A'   34 A"   83 A'   35 A"   36 A"   84 A'                 
  0.626   0.648   0.652   0.702   0.736   0.764   0.788   0.816
 85 A'   86 A'   87 A'   88 A'   89 A'   90 A'   37 A"   91 A'                 
  0.883   0.921   0.949   1.016   1.064   1.159   1.185   1.301
 92 A'   93 A'   94 A'   95 A'   96 A'   38 A"   39 A"   40 A"                 
  1.323   1.358   1.378   1.409   1.461   1.507   1.545   1.613
 97 A'   98 A'   41 A"   99 A'  100 A'  101 A'   42 A"  102 A'                 
  1.678   1.825   1.855   1.932   1.999   2.003   2.028   2.095
103 A'  104 A'   43 A"  105 A'   44 A"   45 A"  106 A'  107 A'                 
  2.119   2.178   2.204   2.248   2.601   2.803   2.804   2.978
108 A'  109 A'  110 A'  111 A'   46 A"   47 A"  112 A'  113 A'                 
  3.119   3.354   3.745   3.770   3.934   3.961   3.969   3.971
114 A'  115 A'   48 A"  116 A'   49 A"   50 A"  117 A'   51 A"                 
  3.989   3.995   4.002   4.003   4.026   4.035   4.103   4.104
 52 A"  118 A'  119 A'   53 A"  120 A'   54 A"   55 A"  121 A'                 
  4.152   4.222   4.245   4.361   4.370   4.449   4.755   5.984
122 A'  123 A'  124 A'  125 A'  126 A'  127 A'  128 A'   56 A"                 
  6.027   6.088   6.265   6.344   6.532   6.681   6.694   7.534
129 A'  130 A'   57 A"  131 A'  132 A'  133 A'  134 A'   58 A"                 
  7.541   7.599   7.604   7.637   7.719  23.292  24.063  27.850
 59 A"  135 A'  136 A'  137 A'  138 A'  139 A'  140 A'  141 A'                 
 28.326  28.356  28.388  28.514  28.527  28.542  28.588  28.694
 60 A"  142 A'  143 A'   61 A"  144 A'   62 A"  145 A'  146 A'                 
 47.881  47.950  66.730 127.869 127.894 127.937 151.645 289.731
147 A'  148 A'  149 A'   63 A"  150 A'  151 A'  152 A'   64 A"                 
289.737 289.789 289.807 289.870 289.9331020.6671020.7561901.808
 65 A"  153 A'  154 A'  155 A'  156 A'  157 A'  158 A'  159 A'                 
 --------------------------------------------------------------

          Ground-State Mulliken Net Atomic Charges

     Atom                 Charge (a.u.)
  ----------------------------------------
      1 F                    -0.010264
      2 Br                    0.019173
      3 I                     0.147965
      4 Br                   -0.103363
      5 C                    -0.217896
      6 C                     0.164387
  ----------------------------------------
  Sum of atomic charges =     0.000000

 -----------------------------------------------------------------
                    Cartesian Multipole Moments
 -----------------------------------------------------------------
    Charge (ESU x 10^10)
                 0.0000
    Dipole Moment (Debye)
         X       0.2642      Y      -0.9574      Z      -0.0000
       Tot       0.9932
    Quadrupole Moments (Debye-Ang)
        XX     -76.0662     XY      -2.7740     YY     -80.8667
        XZ      -0.0000     YZ       0.0000     ZZ     -81.8975
    Octopole Moments (Debye-Ang^2)
       XXX     -26.7778    XXY      -2.3250    XYY     -19.1890
       YYY       6.7104    XXZ      -0.0000    XYZ      -0.0000
       YYZ      -0.0000    XZZ     -11.8848    YZZ       5.9652
       ZZZ      -0.0000
    Hexadecapole Moments (Debye-Ang^3)
      XXXX   -1648.5248   XXXY      91.0272   XXYY    -376.7316
      XYYY     142.7903   YYYY    -728.9899   XXXZ      -0.0000
      XXYZ       0.0000   XYYZ      -0.0000   YYYZ       0.0000
      XXZZ    -314.6144   XYZZ      50.6542   YYZZ    -143.7773
      XZZZ      -0.0000   YZZZ       0.0000   ZZZZ    -101.9882
 -----------------------------------------------------------------
 Calculating analytic gradient of the SCF energy
 Gradient of SCF Energy
            1           2           3           4           5           6
    1   0.0081171   0.0051490  -0.0098334  -0.0077188   0.0090943  -0.0048083
    2  -0.0138723  -0.0288460   0.0175027   0.0268679  -0.0043664   0.0027140
    3  -0.0000000   0.0000000  -0.0000000   0.0000000   0.0000000   0.0000000
 Max gradient component =       2.885E-02
 RMS gradient           =       1.163E-02
 Gradient time:  CPU 20.36 s  wall 5.22 s
 Geometry Optimization Parameters
   NAtoms,    NIC,     NZ,  NCons,   NDum,   NFix, NCnnct, MaxDiis
        6      37       0       0       0       0       0       0

 Cartesian Hessian Update
 Hessian Updated using BFGS Update


** GEOMETRY OPTIMIZATION IN DELOCALIZED INTERNAL COORDINATES **
   Searching for a Minimum

   Optimization Cycle:  13

                       Coordinates (Angstroms)
     ATOM                X               Y               Z
      1  F         1.1180098947    1.8092019669    0.0000000000
      2  Br       -1.9886389121    1.4636496263    0.0000000000
      3  I         2.3785395953   -0.6515813717    0.0000000000
      4  Br       -1.3560346908   -1.4607979347    0.0000000000
      5  C         0.7116516612    0.5371170187    0.0000000000
      6  C        -0.5905436904    0.2339995143    0.0000000000
   Point Group: cs    Number of degrees of freedom:     9


   Energy is -12243.852079226

 Hessian Updated using BFGS Update

  9 Hessian modes will be used to form the next step
  Hessian Eigenvalues:
     0.066785    0.217040    0.247157    0.250973    0.348549    0.427016
     0.532794    1.017827    1.030341

 Minimum Search - Taking Simple RFO Step
 Searching for Lamda that Minimizes Along All modes
 Value Taken    Lamda =  -0.01184916
 Calculated Step too Large.  Step scaled by  0.780131
 Step Taken.  Stepsize is  0.300000

                             Maximum     Tolerance    Cnvgd?
         Gradient           0.026811      0.000300      NO
         Displacement       0.281098      0.001200      NO
         Energy change     -0.011980      0.000001      NO


 New Cartesian Coordinates Obtained by Inverse Iteration

 Displacement from previous Coordinates is:  0.243705
 ----------------------------------------------------------------
             Standard Nuclear Orientation (Angstroms)
    I     Atom           X                Y                Z
 ----------------------------------------------------------------
    1      F       1.0743081816     1.8385025353     0.0000000000
    2      Br     -1.9652536665     1.5200453557     0.0000000000
    3      I       2.3501300764    -0.7033754817     0.0000000000
    4      Br     -1.2946099122    -1.5101026434     0.0000000000
    5      C       0.6992165823     0.5540056671     0.0000000000
    6      C      -0.5908074036     0.2325133868     0.0000000000
 ----------------------------------------------------------------
 Molecular Point Group                 Cs    NOp =  2
 Largest Abelian Subgroup              Cs    NOp =  2
 Nuclear Repulsion Energy =  1237.6978210730 hartrees
 There are       72 alpha and       72 beta electrons
 Applying Cartesian multipole field
    Component          Value
    ---------          -----
     (2,0,0)        1.00000E-11
     (0,2,0)        2.00000E-11
     (0,0,2)       -3.00000E-11
 Nucleus-field energy     =     0.0000000336 hartrees
 Requested basis set is 6-311++G(d,p)
 There are 80 shells and 224 basis functions
 A cutoff of  1.0D-11 yielded   2347 shell pairs
 There are     19915 function pairs (     22399 Cartesian)
 Smallest overlap matrix eigenvalue = 3.98E-05
 Guess MOs from SCF MO coefficient file

 -----------------------------------------------------------------------
  General SCF calculation program by
  Eric Jon Sundstrom, Paul Horn, Yuezhi Mao, Dmitri Zuev, Alec White,
  David Stuck, Shaama M.S., Shane Yost, Joonho Lee, David Small,
  Daniel Levine, Susi Lehtola, Hugh Burton, Evgeny Epifanovsky
 -----------------------------------------------------------------------
 Exchange:     0.2000 Hartree-Fock + 0.0800 Slater + 0.7200 B88
 Correlation:  0.1900 VWN1RPA + 0.8100 LYP
 Using SG-1 standard quadrature grid
 using 4 threads for integral computing
 -------------------------------------------------------
 OpenMP Integral computing Module                
 Release: version 2.0, May 2017, Q-Chem Inc. Pleasanton 
 -------------------------------------------------------
 -------------------------------------------------------
 OpenMP BLAS3 based DFT computing Module                
 Release: version 1.0, May 2013, Q-Chem Inc. Pittsburgh 
 -------------------------------------------------------
 A restricted SCF calculation will be
 performed using DIIS
 SCF converges when DIIS error is below 1.0e-08
 ---------------------------------------
  Cycle       Energy         DIIS error
 ---------------------------------------
    1  -12243.8562980799      5.29e-04  
    2  -12243.8583752572      1.99e-04  
    3  -12243.8582252478      2.55e-04  
    4  -12243.8585905634      5.53e-05  
    5  -12243.8586095166      1.20e-05  
    6  -12243.8586101037      6.83e-06  
    7  -12243.8586103864      1.36e-06  
    8  -12243.8586103963      6.35e-07  
    9  -12243.8586103980      7.48e-08  
   10  -12243.8586103981      4.40e-08  
   11  -12243.8586103981      6.68e-09  Convergence criterion met
 ---------------------------------------
 SCF time:   CPU 64.92s  wall 17.00s 
 SCF   energy in the final basis set =   -12243.8586103981
 Total energy in the final basis set =   -12243.8586103981

 --------------------------------------------------------------
             Orbital Energies (a.u.) and Symmetries
 --------------------------------------------------------------

 Alpha MOs, Restricted
 -- Occupied --                  
******* -482.86 -482.86 -176.33 -165.74 -165.73 -165.73  -62.52
  1 A'    2 A'    3 A'    4 A'    5 A'    1 A"    6 A'    7 A'                 
-62.513 -56.337 -56.334 -56.333 -56.333 -56.330 -56.329 -35.828
  8 A'    9 A'   10 A'    2 A"   11 A'    3 A"   12 A'   13 A'                 
-31.321 -31.315 -31.315 -24.732 -22.972 -22.970 -22.970 -22.966
 14 A'    4 A"   15 A'   16 A'   17 A'    5 A"   18 A'   19 A'                 
-22.966 -10.329 -10.299  -8.725  -8.722  -6.558  -6.555  -6.543
  6 A"   20 A'   21 A'   22 A'   23 A'   24 A'   25 A'    7 A"                 
 -6.543  -6.540  -6.539  -6.377  -4.791  -4.775  -4.774  -2.669
 26 A'    8 A"   27 A'   28 A'   29 A'    9 A"   30 A'   31 A'                 
 -2.666  -2.664  -2.664  -2.661  -2.661  -2.653  -2.653  -2.649
 32 A'   10 A"   33 A'   11 A"   34 A'   12 A"   35 A'   13 A"                 
 -2.649  -2.057  -2.051  -2.051  -2.038  -2.038  -1.276  -0.897
 36 A'   37 A'   14 A"   38 A'   15 A"   39 A'   40 A'   41 A'                 
 -0.806  -0.782  -0.691  -0.610  -0.522  -0.514  -0.513  -0.437
 42 A'   43 A'   44 A'   45 A'   46 A'   47 A'   16 A"   48 A'                 
 -0.397  -0.396  -0.341  -0.320  -0.315  -0.310  -0.287  -0.260
 17 A"   49 A'   50 A'   18 A"   19 A"   51 A'   52 A'   20 A"                 
 -- Virtual --                   
 -0.078  -0.052  -0.041  -0.017   0.002   0.030   0.042   0.045
 53 A'   54 A'   21 A"   55 A'   56 A'   57 A'   58 A'   22 A"                 
  0.060   0.065   0.073   0.073   0.084   0.097   0.107   0.125
 59 A'   60 A'   23 A"   61 A'   24 A"   62 A'   63 A'   64 A'                 
  0.131   0.133   0.160   0.182   0.213   0.218   0.228   0.247
 65 A'   25 A"   66 A'   67 A'   68 A'   26 A"   69 A'   70 A'                 
  0.275   0.284   0.295   0.307   0.339   0.377   0.383   0.387
 71 A'   27 A"   72 A'   73 A'   74 A'   75 A'   28 A"   76 A'                 
  0.391   0.404   0.415   0.430   0.432   0.455   0.461   0.481
 29 A"   77 A'   30 A"   31 A"   78 A'   79 A'   80 A'   81 A'                 
  0.502   0.509   0.531   0.540   0.564   0.585   0.601   0.614
 32 A"   33 A"   34 A"   82 A'   35 A"   83 A'   36 A"   84 A'                 
  0.621   0.635   0.653   0.694   0.734   0.765   0.787   0.812
 85 A'   86 A'   87 A'   88 A'   89 A'   90 A'   37 A"   91 A'                 
  0.879   0.911   0.936   1.020   1.054   1.156   1.179   1.300
 92 A'   93 A'   94 A'   95 A'   96 A'   38 A"   39 A"   40 A"                 
  1.328   1.352   1.377   1.417   1.458   1.506   1.546   1.604
 97 A'   98 A'   41 A"   99 A'  100 A'  101 A'   42 A"  102 A'                 
  1.677   1.831   1.863   1.932   1.996   2.002   2.010   2.087
103 A'  104 A'   43 A"  105 A'   44 A"   45 A"  106 A'  107 A'                 
  2.130   2.167   2.216   2.234   2.603   2.801   2.802   2.981
108 A'  109 A'  110 A'  111 A'   46 A"   47 A"  112 A'  113 A'                 
  3.122   3.337   3.745   3.771   3.932   3.959   3.964   3.974
114 A'  115 A'   48 A"  116 A'   49 A"   50 A"  117 A'   51 A"                 
  3.985   3.998   4.001   4.005   4.028   4.030   4.100   4.103
 52 A"  118 A'   53 A"  119 A'  120 A'   54 A"   55 A"  121 A'                 
  4.124   4.229   4.245   4.368   4.370   4.435   4.754   5.982
122 A'  123 A'  124 A'  125 A'  126 A'  127 A'  128 A'   56 A"                 
  6.028   6.076   6.265   6.343   6.524   6.673   6.687   7.533
129 A'  130 A'   57 A"  131 A'  132 A'  133 A'  134 A'   58 A"                 
  7.540   7.585   7.594   7.664   7.704  23.283  24.090  27.840
 59 A"  135 A'  136 A'  137 A'  138 A'  139 A'  140 A'  141 A'                 
 28.325  28.356  28.382  28.513  28.525  28.541  28.586  28.690
 60 A"  142 A'  143 A'   61 A"  144 A'   62 A"  145 A'  146 A'                 
 47.870  47.943  66.728 127.868 127.894 127.931 151.637 289.728
147 A'  148 A'  149 A'   63 A"  150 A'  151 A'  152 A'   64 A"                 
289.735 289.772 289.799 289.890 289.9201020.6541020.7461901.799
 65 A"  153 A'  154 A'  155 A'  156 A'  157 A'  158 A'  159 A'                 

 Beta MOs, Restricted
 -- Occupied --                  
******* -482.86 -482.86 -176.33 -165.74 -165.73 -165.73  -62.52
  1 A'    2 A'    3 A'    4 A'    5 A'    1 A"    6 A'    7 A'                 
-62.513 -56.337 -56.334 -56.333 -56.333 -56.330 -56.329 -35.828
  8 A'    9 A'   10 A'    2 A"   11 A'    3 A"   12 A'   13 A'                 
-31.321 -31.315 -31.315 -24.732 -22.972 -22.970 -22.970 -22.966
 14 A'    4 A"   15 A'   16 A'   17 A'    5 A"   18 A'   19 A'                 
-22.966 -10.329 -10.299  -8.725  -8.722  -6.558  -6.555  -6.543
  6 A"   20 A'   21 A'   22 A'   23 A'   24 A'   25 A'    7 A"                 
 -6.543  -6.540  -6.539  -6.377  -4.791  -4.775  -4.774  -2.669
 26 A'    8 A"   27 A'   28 A'   29 A'    9 A"   30 A'   31 A'                 
 -2.666  -2.664  -2.664  -2.661  -2.661  -2.653  -2.653  -2.649
 32 A'   10 A"   33 A'   11 A"   34 A'   12 A"   35 A'   13 A"                 
 -2.649  -2.057  -2.051  -2.051  -2.038  -2.038  -1.276  -0.897
 36 A'   37 A'   14 A"   38 A'   15 A"   39 A'   40 A'   41 A'                 
 -0.806  -0.782  -0.691  -0.610  -0.522  -0.514  -0.513  -0.437
 42 A'   43 A'   44 A'   45 A'   46 A'   47 A'   16 A"   48 A'                 
 -0.397  -0.396  -0.341  -0.320  -0.315  -0.310  -0.287  -0.260
 17 A"   49 A'   50 A'   18 A"   19 A"   51 A'   52 A'   20 A"                 
 -- Virtual --                   
 -0.078  -0.052  -0.041  -0.017   0.002   0.030   0.042   0.045
 53 A'   54 A'   21 A"   55 A'   56 A'   57 A'   58 A'   22 A"                 
  0.060   0.065   0.073   0.073   0.084   0.097   0.107   0.125
 59 A'   60 A'   23 A"   61 A'   24 A"   62 A'   63 A'   64 A'                 
  0.131   0.133   0.160   0.182   0.213   0.218   0.228   0.247
 65 A'   25 A"   66 A'   67 A'   68 A'   26 A"   69 A'   70 A'                 
  0.275   0.284   0.295   0.307   0.339   0.377   0.383   0.387
 71 A'   27 A"   72 A'   73 A'   74 A'   75 A'   28 A"   76 A'                 
  0.391   0.404   0.415   0.430   0.432   0.455   0.461   0.481
 29 A"   77 A'   30 A"   31 A"   78 A'   79 A'   80 A'   81 A'                 
  0.502   0.509   0.531   0.540   0.564   0.585   0.601   0.614
 32 A"   33 A"   34 A"   82 A'   35 A"   83 A'   36 A"   84 A'                 
  0.621   0.635   0.653   0.694   0.734   0.765   0.787   0.812
 85 A'   86 A'   87 A'   88 A'   89 A'   90 A'   37 A"   91 A'                 
  0.879   0.911   0.936   1.020   1.054   1.156   1.179   1.300
 92 A'   93 A'   94 A'   95 A'   96 A'   38 A"   39 A"   40 A"                 
  1.328   1.352   1.377   1.417   1.458   1.506   1.546   1.604
 97 A'   98 A'   41 A"   99 A'  100 A'  101 A'   42 A"  102 A'                 
  1.677   1.831   1.863   1.932   1.996   2.002   2.010   2.087
103 A'  104 A'   43 A"  105 A'   44 A"   45 A"  106 A'  107 A'                 
  2.130   2.167   2.216   2.234   2.603   2.801   2.802   2.981
108 A'  109 A'  110 A'  111 A'   46 A"   47 A"  112 A'  113 A'                 
  3.122   3.337   3.745   3.771   3.932   3.959   3.964   3.974
114 A'  115 A'   48 A"  116 A'   49 A"   50 A"  117 A'   51 A"                 
  3.985   3.998   4.001   4.005   4.028   4.030   4.100   4.103
 52 A"  118 A'   53 A"  119 A'  120 A'   54 A"   55 A"  121 A'                 
  4.124   4.229   4.245   4.368   4.370   4.435   4.754   5.982
122 A'  123 A'  124 A'  125 A'  126 A'  127 A'  128 A'   56 A"                 
  6.028   6.076   6.265   6.343   6.524   6.673   6.687   7.533
129 A'  130 A'   57 A"  131 A'  132 A'  133 A'  134 A'   58 A"                 
  7.540   7.585   7.594   7.664   7.704  23.283  24.090  27.840
 59 A"  135 A'  136 A'  137 A'  138 A'  139 A'  140 A'  141 A'                 
 28.325  28.356  28.382  28.513  28.525  28.541  28.586  28.690
 60 A"  142 A'  143 A'   61 A"  144 A'   62 A"  145 A'  146 A'                 
 47.870  47.943  66.728 127.868 127.894 127.931 151.637 289.728
147 A'  148 A'  149 A'   63 A"  150 A'  151 A'  152 A'   64 A"                 
289.735 289.772 289.799 289.890 289.9201020.6541020.7461901.799
 65 A"  153 A'  154 A'  155 A'  156 A'  157 A'  158 A'  159 A'                 
 --------------------------------------------------------------

          Ground-State Mulliken Net Atomic Charges

     Atom                 Charge (a.u.)
  ----------------------------------------
      1 F                    -0.014679
      2 Br                    0.013308
      3 I                     0.144975
      4 Br                   -0.103191
      5 C                    -0.197780
      6 C                     0.157366
  ----------------------------------------
  Sum of atomic charges =     0.000000

 -----------------------------------------------------------------
                    Cartesian Multipole Moments
 -----------------------------------------------------------------
    Charge (ESU x 10^10)
                 0.0000
    Dipole Moment (Debye)
         X       0.3052      Y      -1.0196      Z      -0.0000
       Tot       1.0643
    Quadrupole Moments (Debye-Ang)
        XX     -76.7328     XY      -3.0334     YY     -80.1849
        XZ       0.0000     YZ      -0.0000     ZZ     -82.0096
    Octopole Moments (Debye-Ang^2)
       XXX     -28.0832    XXY      -1.1524    XYY     -19.4857
       YYY       9.2136    XXZ      -0.0000    XYZ       0.0000
       YYZ      -0.0000    XZZ     -12.3416    YZZ       7.0660
       ZZZ      -0.0000
    Hexadecapole Moments (Debye-Ang^3)
      XXXX   -1610.3181   XXXY     104.1105   XXYY    -373.4631
      XYYY     153.7581   YYYY    -769.5793   XXXZ      -0.0000
      XXYZ       0.0000   XYYZ      -0.0000   YYYZ      -0.0000
      XXZZ    -306.1319   XYZZ      55.6924   YYZZ    -152.1096
      XZZZ       0.0000   YZZZ      -0.0000   ZZZZ    -102.3158
 -----------------------------------------------------------------
 Calculating analytic gradient of the SCF energy
 Gradient of SCF Energy
            1           2           3           4           5           6
    1   0.0023053   0.0014915  -0.0049362  -0.0052040  -0.0013497   0.0076931
    2  -0.0046855  -0.0134097   0.0065826   0.0109973  -0.0036230   0.0041383
    3   0.0000000   0.0000000  -0.0000000  -0.0000000  -0.0000000   0.0000000
 Max gradient component =       1.341E-02
 RMS gradient           =       5.356E-03
 Gradient time:  CPU 20.48 s  wall 5.24 s
 Geometry Optimization Parameters
   NAtoms,    NIC,     NZ,  NCons,   NDum,   NFix, NCnnct, MaxDiis
        6      37       0       0       0       0       0       0

 Cartesian Hessian Update
 Hessian Updated using BFGS Update


** GEOMETRY OPTIMIZATION IN DELOCALIZED INTERNAL COORDINATES **
   Searching for a Minimum

   Optimization Cycle:  14

                       Coordinates (Angstroms)
     ATOM                X               Y               Z
      1  F         1.0743081816    1.8385025353    0.0000000000
      2  Br       -1.9652536665    1.5200453557    0.0000000000
      3  I         2.3501300764   -0.7033754817    0.0000000000
      4  Br       -1.2946099122   -1.5101026434    0.0000000000
      5  C         0.6992165823    0.5540056671    0.0000000000
      6  C        -0.5908074036    0.2325133868    0.0000000000
   Point Group: cs    Number of degrees of freedom:     9


   Energy is -12243.858610398

 Hessian Updated using BFGS Update

  9 Hessian modes will be used to form the next step
  Hessian Eigenvalues:
     0.055103    0.215067    0.249433    0.250931    0.358493    0.436103
     0.532839    1.018079    1.030317

 Minimum Search - Taking Simple RFO Step
 Searching for Lamda that Minimizes Along All modes
 Value Taken    Lamda =  -0.00324026
 Step Taken.  Stepsize is  0.232448

                             Maximum     Tolerance    Cnvgd?
         Gradient           0.013128      0.000300      NO
         Displacement       0.222909      0.001200      NO
         Energy change     -0.006531      0.000001      NO


 New Cartesian Coordinates Obtained by Inverse Iteration

 Displacement from previous Coordinates is:  0.172805
 ----------------------------------------------------------------
             Standard Nuclear Orientation (Angstroms)
    I     Atom           X                Y                Z
 ----------------------------------------------------------------
    1      F       1.0451882776     1.8574342747     0.0000000000
    2      Br     -1.9514575104     1.5665303004     0.0000000000
    3      I       2.3394252206    -0.7378563523     0.0000000000
    4      Br     -1.2530129017    -1.5485950155     0.0000000000
    5      C       0.6957520964     0.5649258260     0.0000000000
    6      C      -0.6029113245     0.2291497865     0.0000000000
 ----------------------------------------------------------------
 Molecular Point Group                 Cs    NOp =  2
 Largest Abelian Subgroup              Cs    NOp =  2
 Nuclear Repulsion Energy =  1231.6954938760 hartrees
 There are       72 alpha and       72 beta electrons
 Applying Cartesian multipole field
    Component          Value
    ---------          -----
     (2,0,0)        1.00000E-11
     (0,2,0)        2.00000E-11
     (0,0,2)       -3.00000E-11
 Nucleus-field energy     =     0.0000000342 hartrees
 Requested basis set is 6-311++G(d,p)
 There are 80 shells and 224 basis functions
 A cutoff of  1.0D-11 yielded   2337 shell pairs
 There are     19823 function pairs (     22289 Cartesian)
 Smallest overlap matrix eigenvalue = 4.73E-05
 Guess MOs from SCF MO coefficient file

 -----------------------------------------------------------------------
  General SCF calculation program by
  Eric Jon Sundstrom, Paul Horn, Yuezhi Mao, Dmitri Zuev, Alec White,
  David Stuck, Shaama M.S., Shane Yost, Joonho Lee, David Small,
  Daniel Levine, Susi Lehtola, Hugh Burton, Evgeny Epifanovsky
 -----------------------------------------------------------------------
 Exchange:     0.2000 Hartree-Fock + 0.0800 Slater + 0.7200 B88
 Correlation:  0.1900 VWN1RPA + 0.8100 LYP
 Using SG-1 standard quadrature grid
 using 4 threads for integral computing
 -------------------------------------------------------
 OpenMP Integral computing Module                
 Release: version 2.0, May 2017, Q-Chem Inc. Pleasanton 
 -------------------------------------------------------
 -------------------------------------------------------
 OpenMP BLAS3 based DFT computing Module                
 Release: version 1.0, May 2013, Q-Chem Inc. Pittsburgh 
 -------------------------------------------------------
 A restricted SCF calculation will be
 performed using DIIS
 SCF converges when DIIS error is below 1.0e-08
 ---------------------------------------
  Cycle       Energy         DIIS error
 ---------------------------------------
    1  -12243.8590005682      3.95e-04  
    2  -12243.8601099950      2.06e-04  
    3  -12243.8599885359      2.49e-04  
    4  -12243.8603617408      3.24e-05  
    5  -12243.8603679099      1.29e-05  
    6  -12243.8603687158      5.78e-06  
    7  -12243.8603689305      9.78e-07  
    8  -12243.8603689345      4.67e-07  
    9  -12243.8603689355      8.50e-08  
   10  -12243.8603689355      3.26e-08  
   11  -12243.8603689351      7.17e-09  Convergence criterion met
 ---------------------------------------
 SCF time:   CPU 64.59s  wall 17.00s 
 SCF   energy in the final basis set =   -12243.8603689351
 Total energy in the final basis set =   -12243.8603689351

 --------------------------------------------------------------
             Orbital Energies (a.u.) and Symmetries
 --------------------------------------------------------------

 Alpha MOs, Restricted
 -- Occupied --                  
******* -482.86 -482.86 -176.33 -165.74 -165.73 -165.73  -62.52
  1 A'    2 A'    3 A'    4 A'    5 A'    1 A"    6 A'    7 A'                 
-62.513 -56.338 -56.334 -56.334 -56.334 -56.330 -56.330 -35.828
  8 A'    9 A'   10 A'    2 A"   11 A'    3 A"   12 A'   13 A'                 
-31.322 -31.315 -31.315 -24.734 -22.972 -22.971 -22.971 -22.966
 14 A'    4 A"   15 A'   16 A'   17 A'    5 A"   18 A'   19 A'                 
-22.966 -10.331 -10.301  -8.726  -8.722  -6.559  -6.555  -6.544
  6 A"   20 A'   21 A'   22 A'   23 A'   24 A'   25 A'    7 A"                 
 -6.544  -6.540  -6.540  -6.378  -4.791  -4.775  -4.775  -2.670
 26 A'    8 A"   27 A'   28 A'   29 A'    9 A"   30 A'   31 A'                 
 -2.666  -2.665  -2.665  -2.661  -2.661  -2.653  -2.653  -2.649
 32 A'   10 A"   33 A'   11 A"   34 A'   12 A"   35 A'   13 A"                 
 -2.649  -2.057  -2.051  -2.051  -2.038  -2.038  -1.276  -0.891
 36 A'   37 A'   14 A"   38 A'   15 A"   39 A'   40 A'   41 A'                 
 -0.806  -0.778  -0.688  -0.611  -0.520  -0.513  -0.512  -0.436
 42 A'   43 A'   44 A'   45 A'   46 A'   16 A"   47 A'   48 A'                 
 -0.395  -0.393  -0.339  -0.321  -0.314  -0.313  -0.288  -0.260
 49 A'   17 A"   50 A'   18 A"   19 A"   51 A'   52 A'   20 A"                 
 -- Virtual --                   
 -0.081  -0.058  -0.043  -0.019   0.002   0.029   0.042   0.045
 53 A'   54 A'   21 A"   55 A'   56 A'   57 A'   58 A'   22 A"                 
  0.060   0.066   0.072   0.072   0.084   0.094   0.108   0.125
 59 A'   60 A'   61 A'   23 A"   24 A"   62 A'   63 A'   64 A'                 
  0.130   0.132   0.161   0.176   0.212   0.218   0.230   0.243
 65 A'   25 A"   66 A'   67 A'   68 A'   26 A"   69 A'   70 A'                 
  0.275   0.283   0.294   0.308   0.337   0.377   0.383   0.384
 71 A'   27 A"   72 A'   73 A'   74 A'   75 A'   28 A"   76 A'                 
  0.389   0.402   0.415   0.428   0.432   0.449   0.461   0.477
 29 A"   77 A'   30 A"   78 A'   31 A"   79 A'   80 A'   81 A'                 
  0.503   0.509   0.531   0.545   0.559   0.594   0.602   0.603
 32 A"   33 A"   34 A"   82 A'   35 A"   83 A'   36 A"   84 A'                 
  0.615   0.626   0.651   0.688   0.734   0.764   0.785   0.809
 85 A'   86 A'   87 A'   88 A'   89 A'   90 A'   37 A"   91 A'                 
  0.872   0.904   0.928   1.020   1.044   1.152   1.174   1.301
 92 A'   93 A'   94 A'   95 A'   96 A'   38 A"   39 A"   40 A"                 
  1.328   1.347   1.375   1.421   1.455   1.510   1.541   1.593
 97 A'   98 A'   41 A"   99 A'  100 A'  101 A'   42 A"  102 A'                 
  1.671   1.830   1.860   1.927   1.991   1.997   2.003   2.077
103 A'  104 A'   43 A"  105 A'   44 A"  106 A'   45 A"  107 A'                 
  2.123   2.155   2.204   2.231   2.601   2.796   2.800   2.980
108 A'  109 A'  110 A'  111 A'   46 A"   47 A"  112 A'  113 A'                 
  3.102   3.344   3.744   3.770   3.932   3.957   3.961   3.976
114 A'  115 A'   48 A"  116 A'   49 A"   50 A"  117 A'   51 A"                 
  3.982   3.995   3.998   4.011   4.027   4.027   4.096   4.098
 52 A"  118 A'   53 A"  119 A'   54 A"  120 A'   55 A"  121 A'                 
  4.108   4.228   4.242   4.367   4.370   4.426   4.752   5.981
122 A'  123 A'  124 A'  125 A'  126 A'  127 A'  128 A'   56 A"                 
  6.028   6.069   6.264   6.340   6.518   6.666   6.680   7.531
129 A'  130 A'   57 A"  131 A'  132 A'  133 A'  134 A'   58 A"                 
  7.540   7.572   7.589   7.675   7.694  23.284  24.040  27.833
 59 A"  135 A'  136 A'  137 A'  138 A'  139 A'  140 A'  141 A'                 
 28.324  28.356  28.377  28.513  28.524  28.539  28.584  28.686
 60 A"  142 A'  143 A'   61 A"  144 A'   62 A"  145 A'  146 A'                 
 47.865  47.935  66.726 127.866 127.894 127.926 151.630 289.726
147 A'  148 A'  149 A'   63 A"  150 A'  151 A'  152 A'   64 A"                 
289.735 289.762 289.793 289.894 289.9111020.6491020.7371901.792
 65 A"  153 A'  154 A'  155 A'  156 A'  157 A'  158 A'  159 A'                 

 Beta MOs, Restricted
 -- Occupied --                  
******* -482.86 -482.86 -176.33 -165.74 -165.73 -165.73  -62.52
  1 A'    2 A'    3 A'    4 A'    5 A'    1 A"    6 A'    7 A'                 
-62.513 -56.338 -56.334 -56.334 -56.334 -56.330 -56.330 -35.828
  8 A'    9 A'   10 A'    2 A"   11 A'    3 A"   12 A'   13 A'                 
-31.322 -31.315 -31.315 -24.734 -22.972 -22.971 -22.971 -22.966
 14 A'    4 A"   15 A'   16 A'   17 A'    5 A"   18 A'   19 A'                 
-22.966 -10.331 -10.301  -8.726  -8.722  -6.559  -6.555  -6.544
  6 A"   20 A'   21 A'   22 A'   23 A'   24 A'   25 A'    7 A"                 
 -6.544  -6.540  -6.540  -6.378  -4.791  -4.775  -4.775  -2.670
 26 A'    8 A"   27 A'   28 A'   29 A'    9 A"   30 A'   31 A'                 
 -2.666  -2.665  -2.665  -2.661  -2.661  -2.653  -2.653  -2.649
 32 A'   10 A"   33 A'   11 A"   34 A'   12 A"   35 A'   13 A"                 
 -2.649  -2.057  -2.051  -2.051  -2.038  -2.038  -1.276  -0.891
 36 A'   37 A'   14 A"   38 A'   15 A"   39 A'   40 A'   41 A'                 
 -0.806  -0.778  -0.688  -0.611  -0.520  -0.513  -0.512  -0.436
 42 A'   43 A'   44 A'   45 A'   46 A'   16 A"   47 A'   48 A'                 
 -0.395  -0.393  -0.339  -0.321  -0.314  -0.313  -0.288  -0.260
 49 A'   17 A"   50 A'   18 A"   19 A"   51 A'   52 A'   20 A"                 
 -- Virtual --                   
 -0.081  -0.058  -0.043  -0.019   0.002   0.029   0.042   0.045
 53 A'   54 A'   21 A"   55 A'   56 A'   57 A'   58 A'   22 A"                 
  0.060   0.066   0.072   0.072   0.084   0.094   0.108   0.125
 59 A'   60 A'   61 A'   23 A"   24 A"   62 A'   63 A'   64 A'                 
  0.130   0.132   0.161   0.176   0.212   0.218   0.230   0.243
 65 A'   25 A"   66 A'   67 A'   68 A'   26 A"   69 A'   70 A'                 
  0.275   0.283   0.294   0.308   0.337   0.377   0.383   0.384
 71 A'   27 A"   72 A'   73 A'   74 A'   75 A'   28 A"   76 A'                 
  0.389   0.402   0.415   0.428   0.432   0.449   0.461   0.477
 29 A"   77 A'   30 A"   78 A'   31 A"   79 A'   80 A'   81 A'                 
  0.503   0.509   0.531   0.545   0.559   0.594   0.602   0.603
 32 A"   33 A"   34 A"   82 A'   35 A"   83 A'   36 A"   84 A'                 
  0.615   0.626   0.651   0.688   0.734   0.764   0.785   0.809
 85 A'   86 A'   87 A'   88 A'   89 A'   90 A'   37 A"   91 A'                 
  0.872   0.904   0.928   1.020   1.044   1.152   1.174   1.301
 92 A'   93 A'   94 A'   95 A'   96 A'   38 A"   39 A"   40 A"                 
  1.328   1.347   1.375   1.421   1.455   1.510   1.541   1.593
 97 A'   98 A'   41 A"   99 A'  100 A'  101 A'   42 A"  102 A'                 
  1.671   1.830   1.860   1.927   1.991   1.997   2.003   2.077
103 A'  104 A'   43 A"  105 A'   44 A"  106 A'   45 A"  107 A'                 
  2.123   2.155   2.204   2.231   2.601   2.796   2.800   2.980
108 A'  109 A'  110 A'  111 A'   46 A"   47 A"  112 A'  113 A'                 
  3.102   3.344   3.744   3.770   3.932   3.957   3.961   3.976
114 A'  115 A'   48 A"  116 A'   49 A"   50 A"  117 A'   51 A"                 
  3.982   3.995   3.998   4.011   4.027   4.027   4.096   4.098
 52 A"  118 A'   53 A"  119 A'   54 A"  120 A'   55 A"  121 A'                 
  4.108   4.228   4.242   4.367   4.370   4.426   4.752   5.981
122 A'  123 A'  124 A'  125 A'  126 A'  127 A'  128 A'   56 A"                 
  6.028   6.069   6.264   6.340   6.518   6.666   6.680   7.531
129 A'  130 A'   57 A"  131 A'  132 A'  133 A'  134 A'   58 A"                 
  7.540   7.572   7.589   7.675   7.694  23.284  24.040  27.833
 59 A"  135 A'  136 A'  137 A'  138 A'  139 A'  140 A'  141 A'                 
 28.324  28.356  28.377  28.513  28.524  28.539  28.584  28.686
 60 A"  142 A'  143 A'   61 A"  144 A'   62 A"  145 A'  146 A'                 
 47.865  47.935  66.726 127.866 127.894 127.926 151.630 289.726
147 A'  148 A'  149 A'   63 A"  150 A'  151 A'  152 A'   64 A"                 
289.735 289.762 289.793 289.894 289.9111020.6491020.7371901.792
 65 A"  153 A'  154 A'  155 A'  156 A'  157 A'  158 A'  159 A'                 
 --------------------------------------------------------------

          Ground-State Mulliken Net Atomic Charges

     Atom                 Charge (a.u.)
  ----------------------------------------
      1 F                    -0.014504
      2 Br                    0.009768
      3 I                     0.143604
      4 Br                   -0.102597
      5 C                    -0.190187
      6 C                     0.153917
  ----------------------------------------
  Sum of atomic charges =     0.000000

 -----------------------------------------------------------------
                    Cartesian Multipole Moments
 -----------------------------------------------------------------
    Charge (ESU x 10^10)
                 0.0000
    Dipole Moment (Debye)
         X       0.3521      Y      -1.0510      Z      -0.0000
       Tot       1.1084
    Quadrupole Moments (Debye-Ang)
        XX     -77.1791     XY      -3.2161     YY     -79.6686
        XZ       0.0000     YZ      -0.0000     ZZ     -82.1340
    Octopole Moments (Debye-Ang^2)
       XXX     -29.1504    XXY      -0.3706    XYY     -19.7922
       YYY      10.8630    XXZ      -0.0000    XYZ      -0.0000
       YYZ      -0.0000    XZZ     -12.8144    YZZ       7.7376
       ZZZ      -0.0000
    Hexadecapole Moments (Debye-Ang^3)
      XXXX   -1592.9336   XXXY     114.2231   XXYY    -373.8897
      XYYY     161.7179   YYYY    -801.2122   XXXZ       0.0000
      XXYZ      -0.0000   XYYZ       0.0000   YYYZ       0.0000
      XXZZ    -301.9059   XYZZ      59.4809   YYZZ    -158.7026
      XZZZ       0.0000   YZZZ       0.0000   ZZZZ    -102.6425
 -----------------------------------------------------------------
 Calculating analytic gradient of the SCF energy
 Gradient of SCF Energy
            1           2           3           4           5           6
    1  -0.0015942  -0.0008069  -0.0013959  -0.0029049   0.0087233  -0.0020214
    2   0.0007411  -0.0027103  -0.0009861   0.0005765   0.0017541   0.0006246
    3   0.0000000   0.0000000   0.0000000  -0.0000000   0.0000000  -0.0000000
 Max gradient component =       8.723E-03
 RMS gradient           =       2.432E-03
 Gradient time:  CPU 20.28 s  wall 5.19 s
 Geometry Optimization Parameters
   NAtoms,    NIC,     NZ,  NCons,   NDum,   NFix, NCnnct, MaxDiis
        6      37       0       0       0       0       0       0

 Cartesian Hessian Update
 Hessian Updated using BFGS Update


** GEOMETRY OPTIMIZATION IN DELOCALIZED INTERNAL COORDINATES **
   Searching for a Minimum

   Optimization Cycle:  15

                       Coordinates (Angstroms)
     ATOM                X               Y               Z
      1  F         1.0451882776    1.8574342747    0.0000000000
      2  Br       -1.9514575104    1.5665303004    0.0000000000
      3  I         2.3394252206   -0.7378563523    0.0000000000
      4  Br       -1.2530129017   -1.5485950155    0.0000000000
      5  C         0.6957520964    0.5649258260    0.0000000000
      6  C        -0.6029113245    0.2291497865    0.0000000000
   Point Group: cs    Number of degrees of freedom:     9


   Energy is -12243.860368935

 Hessian Updated using BFGS Update

  9 Hessian modes will be used to form the next step
  Hessian Eigenvalues:
     0.049678    0.214825    0.249474    0.250911    0.371351    0.446862
     0.534662    1.016316    1.029326

 Minimum Search - Taking Simple RFO Step
 Searching for Lamda that Minimizes Along All modes
 Value Taken    Lamda =  -0.00028478
 Step Taken.  Stepsize is  0.050572

                             Maximum     Tolerance    Cnvgd?
         Gradient           0.005530      0.000300      NO
         Displacement       0.031953      0.001200      NO
         Energy change     -0.001759      0.000001      NO


 New Cartesian Coordinates Obtained by Inverse Iteration

 Displacement from previous Coordinates is:  0.050080
 ----------------------------------------------------------------
             Standard Nuclear Orientation (Angstroms)
    I     Atom           X                Y                Z
 ----------------------------------------------------------------
    1      F       1.0368866438     1.8570470956     0.0000000000
    2      Br     -1.9416964690     1.5795110965     0.0000000000
    3      I       2.3345445724    -0.7405105956     0.0000000000
    4      Br     -1.2392525762    -1.5558663394     0.0000000000
    5      C       0.6861601154     0.5632312619     0.0000000000
    6      C      -0.6036584285     0.2281763009     0.0000000000
 ----------------------------------------------------------------
 Molecular Point Group                 Cs    NOp =  2
 Largest Abelian Subgroup              Cs    NOp =  2
 Nuclear Repulsion Energy =  1232.3998079441 hartrees
 There are       72 alpha and       72 beta electrons
 Applying Cartesian multipole field
    Component          Value
    ---------          -----
     (2,0,0)        1.00000E-11
     (0,2,0)        2.00000E-11
     (0,0,2)       -3.00000E-11
 Nucleus-field energy     =     0.0000000342 hartrees
 Requested basis set is 6-311++G(d,p)
 There are 80 shells and 224 basis functions
 A cutoff of  1.0D-11 yielded   2337 shell pairs
 There are     19823 function pairs (     22289 Cartesian)
 Smallest overlap matrix eigenvalue = 4.69E-05
 Guess MOs from SCF MO coefficient file

 -----------------------------------------------------------------------
  General SCF calculation program by
  Eric Jon Sundstrom, Paul Horn, Yuezhi Mao, Dmitri Zuev, Alec White,
  David Stuck, Shaama M.S., Shane Yost, Joonho Lee, David Small,
  Daniel Levine, Susi Lehtola, Hugh Burton, Evgeny Epifanovsky
 -----------------------------------------------------------------------
 Exchange:     0.2000 Hartree-Fock + 0.0800 Slater + 0.7200 B88
 Correlation:  0.1900 VWN1RPA + 0.8100 LYP
 Using SG-1 standard quadrature grid
 using 4 threads for integral computing
 -------------------------------------------------------
 OpenMP Integral computing Module                
 Release: version 2.0, May 2017, Q-Chem Inc. Pleasanton 
 -------------------------------------------------------
 -------------------------------------------------------
 OpenMP BLAS3 based DFT computing Module                
 Release: version 1.0, May 2013, Q-Chem Inc. Pittsburgh 
 -------------------------------------------------------
 A restricted SCF calculation will be
 performed using DIIS
 SCF converges when DIIS error is below 1.0e-08
 ---------------------------------------
  Cycle       Energy         DIIS error
 ---------------------------------------
    1  -12243.8604096975      1.17e-04  
    2  -12243.8605040921      3.42e-05  
    3  -12243.8605011221      4.09e-05  
    4  -12243.8605104878      1.21e-05  
    5  -12243.8605113668      1.98e-06  
    6  -12243.8605113830      1.25e-06  
    7  -12243.8605113914      3.47e-07  
    8  -12243.8605113919      1.57e-07  
    9  -12243.8605113919      3.42e-08  
   10  -12243.8605113920      6.26e-09  Convergence criterion met
 ---------------------------------------
 SCF time:   CPU 58.69s  wall 15.00s 
 SCF   energy in the final basis set =   -12243.8605113920
 Total energy in the final basis set =   -12243.8605113920

 --------------------------------------------------------------
             Orbital Energies (a.u.) and Symmetries
 --------------------------------------------------------------

 Alpha MOs, Restricted
 -- Occupied --                  
******* -482.87 -482.86 -176.33 -165.74 -165.73 -165.73  -62.52
  1 A'    2 A'    3 A'    4 A'    5 A'    1 A"    6 A'    7 A'                 
-62.513 -56.339 -56.334 -56.334 -56.334 -56.330 -56.330 -35.828
  8 A'    9 A'   10 A'    2 A"   11 A'    3 A"   12 A'   13 A'                 
-31.322 -31.315 -31.315 -24.733 -22.972 -22.970 -22.970 -22.966
 14 A'    4 A"   15 A'   16 A'   17 A'    5 A"   18 A'   19 A'                 
-22.966 -10.330 -10.300  -8.727  -8.722  -6.559  -6.555  -6.544
  6 A"   20 A'   21 A'   22 A'   23 A'   24 A'   25 A'    7 A"                 
 -6.544  -6.540  -6.540  -6.377  -4.791  -4.775  -4.774  -2.670
 26 A'    8 A"   27 A'   28 A'   29 A'    9 A"   30 A'   31 A'                 
 -2.666  -2.665  -2.665  -2.661  -2.661  -2.654  -2.654  -2.649
 32 A'   10 A"   33 A'   11 A"   34 A'   12 A"   35 A'   13 A"                 
 -2.649  -2.056  -2.051  -2.051  -2.037  -2.037  -1.275  -0.892
 36 A'   37 A'   14 A"   38 A'   15 A"   39 A'   40 A'   41 A'                 
 -0.807  -0.778  -0.688  -0.610  -0.520  -0.512  -0.512  -0.436
 42 A'   43 A'   44 A'   45 A'   46 A'   47 A'   16 A"   48 A'                 
 -0.395  -0.394  -0.339  -0.321  -0.314  -0.313  -0.288  -0.261
 49 A'   17 A"   50 A'   18 A"   51 A'   19 A"   52 A'   20 A"                 
 -- Virtual --                   
 -0.082  -0.059  -0.042  -0.019   0.002   0.029   0.042   0.045
 53 A'   54 A'   21 A"   55 A'   56 A'   57 A'   58 A'   22 A"                 
  0.060   0.066   0.072   0.072   0.085   0.094   0.108   0.125
 59 A'   60 A'   61 A'   23 A"   24 A"   62 A'   63 A'   64 A'                 
  0.130   0.132   0.161   0.174   0.213   0.218   0.232   0.243
 65 A'   25 A"   66 A'   67 A'   68 A'   26 A"   69 A'   70 A'                 
  0.276   0.283   0.295   0.309   0.337   0.376   0.383   0.384
 71 A'   27 A"   72 A'   73 A'   74 A'   75 A'   28 A"   76 A'                 
  0.389   0.402   0.415   0.427   0.433   0.449   0.462   0.478
 29 A"   77 A'   30 A"   78 A'   31 A"   79 A'   80 A'   81 A'                 
  0.503   0.509   0.530   0.547   0.558   0.597   0.601   0.603
 32 A"   33 A"   34 A"   82 A'   35 A"   83 A'   84 A'   36 A"                 
  0.612   0.627   0.654   0.688   0.734   0.765   0.786   0.808
 85 A'   86 A'   87 A'   88 A'   89 A'   90 A'   37 A"   91 A'                 
  0.874   0.902   0.928   1.020   1.043   1.152   1.173   1.301
 92 A'   93 A'   94 A'   95 A'   96 A'   38 A"   39 A"   40 A"                 
  1.328   1.348   1.376   1.421   1.455   1.510   1.543   1.593
 97 A'   98 A'   41 A"   99 A'  100 A'  101 A'   42 A"  102 A'                 
  1.674   1.834   1.866   1.929   1.990   1.996   2.003   2.075
103 A'  104 A'   43 A"  105 A'   44 A"  106 A'   45 A"  107 A'                 
  2.129   2.159   2.203   2.231   2.603   2.798   2.799   2.983
108 A'  109 A'  110 A'  111 A'   46 A"   47 A"  112 A'  113 A'                 
  3.111   3.333   3.745   3.770   3.932   3.957   3.961   3.976
114 A'  115 A'   48 A"  116 A'   49 A"   50 A"  117 A'   51 A"                 
  3.982   3.995   3.998   4.012   4.027   4.028   4.096   4.097
 52 A"  118 A'   53 A"  119 A'   54 A"  120 A'   55 A"  121 A'                 
  4.107   4.228   4.243   4.367   4.370   4.425   4.753   5.981
122 A'  123 A'  124 A'  125 A'  126 A'  127 A'  128 A'   56 A"                 
  6.029   6.069   6.264   6.340   6.518   6.666   6.680   7.531
129 A'  130 A'   57 A"  131 A'  132 A'  133 A'  134 A'   58 A"                 
  7.540   7.569   7.587   7.676   7.694  23.280  24.074  27.833
 59 A"  135 A'  136 A'  137 A'  138 A'  139 A'  140 A'  141 A'                 
 28.324  28.357  28.376  28.513  28.525  28.539  28.584  28.686
 60 A"  142 A'  143 A'   61 A"  144 A'   62 A"  145 A'  146 A'                 
 47.866  47.935  66.727 127.867 127.894 127.926 151.630 289.726
147 A'  148 A'  149 A'   63 A"  150 A'  151 A'  152 A'   64 A"                 
289.734 289.761 289.791 289.894 289.9111020.6501020.7361901.792
 65 A"  153 A'  154 A'  155 A'  156 A'  157 A'  158 A'  159 A'                 

 Beta MOs, Restricted
 -- Occupied --                  
******* -482.87 -482.86 -176.33 -165.74 -165.73 -165.73  -62.52
  1 A'    2 A'    3 A'    4 A'    5 A'    1 A"    6 A'    7 A'                 
-62.513 -56.339 -56.334 -56.334 -56.334 -56.330 -56.330 -35.828
  8 A'    9 A'   10 A'    2 A"   11 A'    3 A"   12 A'   13 A'                 
-31.322 -31.315 -31.315 -24.733 -22.972 -22.970 -22.970 -22.966
 14 A'    4 A"   15 A'   16 A'   17 A'    5 A"   18 A'   19 A'                 
-22.966 -10.330 -10.300  -8.727  -8.722  -6.559  -6.555  -6.544
  6 A"   20 A'   21 A'   22 A'   23 A'   24 A'   25 A'    7 A"                 
 -6.544  -6.540  -6.540  -6.377  -4.791  -4.775  -4.774  -2.670
 26 A'    8 A"   27 A'   28 A'   29 A'    9 A"   30 A'   31 A'                 
 -2.666  -2.665  -2.665  -2.661  -2.661  -2.654  -2.654  -2.649
 32 A'   10 A"   33 A'   11 A"   34 A'   12 A"   35 A'   13 A"                 
 -2.649  -2.056  -2.051  -2.051  -2.037  -2.037  -1.275  -0.892
 36 A'   37 A'   14 A"   38 A'   15 A"   39 A'   40 A'   41 A'                 
 -0.807  -0.778  -0.688  -0.610  -0.520  -0.512  -0.512  -0.436
 42 A'   43 A'   44 A'   45 A'   46 A'   47 A'   16 A"   48 A'                 
 -0.395  -0.394  -0.339  -0.321  -0.314  -0.313  -0.288  -0.261
 49 A'   17 A"   50 A'   18 A"   51 A'   19 A"   52 A'   20 A"                 
 -- Virtual --                   
 -0.082  -0.059  -0.042  -0.019   0.002   0.029   0.042   0.045
 53 A'   54 A'   21 A"   55 A'   56 A'   57 A'   58 A'   22 A"                 
  0.060   0.066   0.072   0.072   0.085   0.094   0.108   0.125
 59 A'   60 A'   61 A'   23 A"   24 A"   62 A'   63 A'   64 A'                 
  0.130   0.132   0.161   0.174   0.213   0.218   0.232   0.243
 65 A'   25 A"   66 A'   67 A'   68 A'   26 A"   69 A'   70 A'                 
  0.276   0.283   0.295   0.309   0.337   0.376   0.383   0.384
 71 A'   27 A"   72 A'   73 A'   74 A'   75 A'   28 A"   76 A'                 
  0.389   0.402   0.415   0.427   0.433   0.449   0.462   0.478
 29 A"   77 A'   30 A"   78 A'   31 A"   79 A'   80 A'   81 A'                 
  0.503   0.509   0.530   0.547   0.558   0.597   0.601   0.603
 32 A"   33 A"   34 A"   82 A'   35 A"   83 A'   84 A'   36 A"                 
  0.612   0.627   0.654   0.688   0.734   0.765   0.786   0.808
 85 A'   86 A'   87 A'   88 A'   89 A'   90 A'   37 A"   91 A'                 
  0.874   0.902   0.928   1.020   1.043   1.152   1.173   1.301
 92 A'   93 A'   94 A'   95 A'   96 A'   38 A"   39 A"   40 A"                 
  1.328   1.348   1.376   1.421   1.455   1.510   1.543   1.593
 97 A'   98 A'   41 A"   99 A'  100 A'  101 A'   42 A"  102 A'                 
  1.674   1.834   1.866   1.929   1.990   1.996   2.003   2.075
103 A'  104 A'   43 A"  105 A'   44 A"  106 A'   45 A"  107 A'                 
  2.129   2.159   2.203   2.231   2.603   2.798   2.799   2.983
108 A'  109 A'  110 A'  111 A'   46 A"   47 A"  112 A'  113 A'                 
  3.111   3.333   3.745   3.770   3.932   3.957   3.961   3.976
114 A'  115 A'   48 A"  116 A'   49 A"   50 A"  117 A'   51 A"                 
  3.982   3.995   3.998   4.012   4.027   4.028   4.096   4.097
 52 A"  118 A'   53 A"  119 A'   54 A"  120 A'   55 A"  121 A'                 
  4.107   4.228   4.243   4.367   4.370   4.425   4.753   5.981
122 A'  123 A'  124 A'  125 A'  126 A'  127 A'  128 A'   56 A"                 
  6.029   6.069   6.264   6.340   6.518   6.666   6.680   7.531
129 A'  130 A'   57 A"  131 A'  132 A'  133 A'  134 A'   58 A"                 
  7.540   7.569   7.587   7.676   7.694  23.280  24.074  27.833
 59 A"  135 A'  136 A'  137 A'  138 A'  139 A'  140 A'  141 A'                 
 28.324  28.357  28.376  28.513  28.525  28.539  28.584  28.686
 60 A"  142 A'  143 A'   61 A"  144 A'   62 A"  145 A'  146 A'                 
 47.866  47.935  66.727 127.867 127.894 127.926 151.630 289.726
147 A'  148 A'  149 A'   63 A"  150 A'  151 A'  152 A'   64 A"                 
289.734 289.761 289.791 289.894 289.9111020.6501020.7361901.792
 65 A"  153 A'  154 A'  155 A'  156 A'  157 A'  158 A'  159 A'                 
 --------------------------------------------------------------

          Ground-State Mulliken Net Atomic Charges

     Atom                 Charge (a.u.)
  ----------------------------------------
      1 F                    -0.015678
      2 Br                    0.009232
      3 I                     0.141748
      4 Br                   -0.102907
      5 C                    -0.192438
      6 C                     0.160044
  ----------------------------------------
  Sum of atomic charges =     0.000000

 -----------------------------------------------------------------
                    Cartesian Multipole Moments
 -----------------------------------------------------------------
    Charge (ESU x 10^10)
                 0.0000
    Dipole Moment (Debye)
         X       0.3385      Y      -1.0571      Z       0.0000
       Tot       1.1099
    Quadrupole Moments (Debye-Ang)
        XX     -77.3062     XY      -3.2463     YY     -79.5733
        XZ       0.0000     YZ      -0.0000     ZZ     -82.1248
    Octopole Moments (Debye-Ang^2)
       XXX     -29.5604    XXY      -0.2923    XYY     -20.1004
       YYY      10.8560    XXZ      -0.0000    XYZ       0.0000
       YYZ      -0.0000    XZZ     -13.0330    YZZ       7.7291
       ZZZ       0.0000
    Hexadecapole Moments (Debye-Ang^3)
      XXXX   -1582.3608   XXXY     116.1464   XXYY    -373.1865
      XYYY     162.8458   YYYY    -806.8832   XXXZ       0.0000
      XXYZ      -0.0000   XYYZ       0.0000   YYYZ      -0.0000
      XXZZ    -299.8581   XYZZ      60.0843   YYZZ    -159.9587
      XZZZ       0.0000   YZZZ      -0.0000   ZZZZ    -102.6295
 -----------------------------------------------------------------
 Calculating analytic gradient of the SCF energy
 Gradient of SCF Energy
            1           2           3           4           5           6
    1  -0.0018027  -0.0002805  -0.0012008  -0.0015548  -0.0010312   0.0058700
    2   0.0018181  -0.0007681  -0.0017047  -0.0006876  -0.0009718   0.0023141
    3  -0.0000000  -0.0000000   0.0000000  -0.0000000   0.0000000   0.0000000
 Max gradient component =       5.870E-03
 RMS gradient           =       1.768E-03
 Gradient time:  CPU 20.15 s  wall 5.15 s
 Geometry Optimization Parameters
   NAtoms,    NIC,     NZ,  NCons,   NDum,   NFix, NCnnct, MaxDiis
        6      37       0       0       0       0       0       0

 Cartesian Hessian Update
 Hessian Updated using BFGS Update


** GEOMETRY OPTIMIZATION IN DELOCALIZED INTERNAL COORDINATES **
   Searching for a Minimum

   Optimization Cycle:  16

                       Coordinates (Angstroms)
     ATOM                X               Y               Z
      1  F         1.0368866438    1.8570470956    0.0000000000
      2  Br       -1.9416964690    1.5795110965    0.0000000000
      3  I         2.3345445724   -0.7405105956    0.0000000000
      4  Br       -1.2392525762   -1.5558663394    0.0000000000
      5  C         0.6861601154    0.5632312619    0.0000000000
      6  C        -0.6036584285    0.2281763009    0.0000000000
   Point Group: cs    Number of degrees of freedom:     9


   Energy is -12243.860511392

 Hessian Updated using BFGS Update

  9 Hessian modes will be used to form the next step
  Hessian Eigenvalues:
     0.046994    0.151029    0.250765    0.255252    0.387282    0.519638
     0.667736    0.993321    1.027024

 Minimum Search - Taking Simple RFO Step
 Searching for Lamda that Minimizes Along All modes
 Value Taken    Lamda =  -0.00009594
 Step Taken.  Stepsize is  0.023522

                             Maximum     Tolerance    Cnvgd?
         Gradient           0.003851      0.000300      NO
         Displacement       0.019650      0.001200      NO
         Energy change     -0.000142      0.000001      NO


 New Cartesian Coordinates Obtained by Inverse Iteration

 Displacement from previous Coordinates is:  0.023042
 ----------------------------------------------------------------
             Standard Nuclear Orientation (Angstroms)
    I     Atom           X                Y                Z
 ----------------------------------------------------------------
    1      F       1.0368681304     1.8534922969     0.0000000000
    2      Br     -1.9397539571     1.5854733405     0.0000000000
    3      I       2.3400730808    -0.7361058248     0.0000000000
    4      Br     -1.2393813712    -1.5581730502     0.0000000000
    5      C       0.6837587382     0.5601811412     0.0000000000
    6      C      -0.6085807631     0.2267209161     0.0000000000
 ----------------------------------------------------------------
 Molecular Point Group                 Cs    NOp =  2
 Largest Abelian Subgroup              Cs    NOp =  2
 Nuclear Repulsion Energy =  1231.2619395348 hartrees
 There are       72 alpha and       72 beta electrons
 Applying Cartesian multipole field
    Component          Value
    ---------          -----
     (2,0,0)        1.00000E-11
     (0,2,0)        2.00000E-11
     (0,0,2)       -3.00000E-11
 Nucleus-field energy     =     0.0000000343 hartrees
 Requested basis set is 6-311++G(d,p)
 There are 80 shells and 224 basis functions
 A cutoff of  1.0D-11 yielded   2335 shell pairs
 There are     19817 function pairs (     22283 Cartesian)
 Smallest overlap matrix eigenvalue = 4.76E-05
 Guess MOs from SCF MO coefficient file

 -----------------------------------------------------------------------
  General SCF calculation program by
  Eric Jon Sundstrom, Paul Horn, Yuezhi Mao, Dmitri Zuev, Alec White,
  David Stuck, Shaama M.S., Shane Yost, Joonho Lee, David Small,
  Daniel Levine, Susi Lehtola, Hugh Burton, Evgeny Epifanovsky
 -----------------------------------------------------------------------
 Exchange:     0.2000 Hartree-Fock + 0.0800 Slater + 0.7200 B88
 Correlation:  0.1900 VWN1RPA + 0.8100 LYP
 Using SG-1 standard quadrature grid
 using 4 threads for integral computing
 -------------------------------------------------------
 OpenMP Integral computing Module                
 Release: version 2.0, May 2017, Q-Chem Inc. Pleasanton 
 -------------------------------------------------------
 -------------------------------------------------------
 OpenMP BLAS3 based DFT computing Module                
 Release: version 1.0, May 2013, Q-Chem Inc. Pittsburgh 
 -------------------------------------------------------
 A restricted SCF calculation will be
 performed using DIIS
 SCF converges when DIIS error is below 1.0e-08
 ---------------------------------------
  Cycle       Energy         DIIS error
 ---------------------------------------
    1  -12243.8605621680      5.13e-05  
    2  -12243.8605853113      1.75e-05  
    3  -12243.8605838037      2.31e-05  
    4  -12243.8605872442      4.57e-06  
    5  -12243.8605873864      1.01e-06  
    6  -12243.8605873907      4.56e-07  
    7  -12243.8605873918      1.43e-07  
    8  -12243.8605873918      6.85e-08  
    9  -12243.8605873918      1.61e-08  
   10  -12243.8605873918      5.29e-09  Convergence criterion met
 ---------------------------------------
 SCF time:   CPU 58.56s  wall 15.00s 
 SCF   energy in the final basis set =   -12243.8605873918
 Total energy in the final basis set =   -12243.8605873918

 --------------------------------------------------------------
             Orbital Energies (a.u.) and Symmetries
 --------------------------------------------------------------

 Alpha MOs, Restricted
 -- Occupied --                  
******* -482.87 -482.86 -176.33 -165.74 -165.73 -165.73  -62.52
  1 A'    2 A'    3 A'    4 A'    5 A'    1 A"    6 A'    7 A'                 
-62.514 -56.339 -56.334 -56.334 -56.334 -56.330 -56.330 -35.828
  8 A'    9 A'   10 A'    2 A"   11 A'    3 A"   12 A'   13 A'                 
-31.321 -31.315 -31.315 -24.733 -22.972 -22.970 -22.970 -22.966
 14 A'    4 A"   15 A'   16 A'   17 A'    5 A"   18 A'   19 A'                 
-22.966 -10.330 -10.301  -8.727  -8.722  -6.559  -6.555  -6.544
  6 A"   20 A'   21 A'   22 A'   23 A'   24 A'   25 A'    7 A"                 
 -6.544  -6.540  -6.540  -6.377  -4.790  -4.775  -4.774  -2.670
 26 A'    8 A"   27 A'   28 A'   29 A'    9 A"   30 A'   31 A'                 
 -2.666  -2.666  -2.665  -2.661  -2.661  -2.654  -2.654  -2.650
 32 A'   10 A"   33 A'   11 A"   34 A'   12 A"   35 A'   13 A"                 
 -2.649  -2.056  -2.051  -2.051  -2.037  -2.037  -1.275  -0.892
 36 A'   37 A'   14 A"   38 A'   15 A"   39 A'   40 A'   41 A'                 
 -0.807  -0.777  -0.688  -0.610  -0.520  -0.512  -0.512  -0.437
 42 A'   43 A'   44 A'   45 A'   46 A'   47 A'   16 A"   48 A'                 
 -0.395  -0.394  -0.338  -0.321  -0.314  -0.313  -0.288  -0.261
 49 A'   17 A"   50 A'   18 A"   51 A'   19 A"   52 A'   20 A"                 
 -- Virtual --                   
 -0.082  -0.059  -0.042  -0.019   0.002   0.029   0.042   0.045
 53 A'   54 A'   21 A"   55 A'   56 A'   57 A'   58 A'   22 A"                 
  0.060   0.066   0.072   0.072   0.085   0.093   0.108   0.125
 59 A'   60 A'   61 A'   23 A"   24 A"   62 A'   63 A'   64 A'                 
  0.129   0.132   0.161   0.173   0.213   0.218   0.232   0.243
 65 A'   25 A"   66 A'   67 A'   68 A'   26 A"   69 A'   70 A'                 
  0.277   0.283   0.295   0.308   0.337   0.377   0.382   0.384
 71 A'   27 A"   72 A'   73 A'   74 A'   75 A'   28 A"   76 A'                 
  0.389   0.402   0.415   0.427   0.433   0.450   0.462   0.477
 29 A"   77 A'   30 A"   78 A'   31 A"   79 A'   80 A'   81 A'                 
  0.503   0.509   0.530   0.546   0.558   0.597   0.600   0.603
 32 A"   33 A"   34 A"   82 A'   35 A"   83 A'   84 A'   36 A"                 
  0.611   0.627   0.653   0.687   0.735   0.766   0.786   0.807
 85 A'   86 A'   87 A'   88 A'   89 A'   90 A'   37 A"   91 A'                 
  0.874   0.902   0.928   1.020   1.043   1.152   1.173   1.301
 92 A'   93 A'   94 A'   95 A'   96 A'   38 A"   39 A"   40 A"                 
  1.327   1.348   1.376   1.421   1.455   1.511   1.543   1.593
 97 A'   98 A'   41 A"   99 A'  100 A'  101 A'   42 A"  102 A'                 
  1.673   1.834   1.865   1.929   1.989   1.994   2.003   2.073
103 A'  104 A'   43 A"  105 A'   44 A"  106 A'   45 A"  107 A'                 
  2.127   2.158   2.201   2.230   2.603   2.798   2.799   2.984
108 A'  109 A'  110 A'  111 A'   46 A"   47 A"  112 A'  113 A'                 
  3.109   3.335   3.745   3.770   3.932   3.956   3.961   3.976
114 A'  115 A'   48 A"  116 A'   49 A"   50 A"  117 A'   51 A"                 
  3.982   3.995   3.998   4.012   4.026   4.027   4.096   4.096
 52 A"  118 A'   53 A"  119 A'   54 A"  120 A'   55 A"  121 A'                 
  4.107   4.227   4.243   4.367   4.371   4.425   4.753   5.981
122 A'  123 A'  124 A'  125 A'  126 A'  127 A'  128 A'   56 A"                 
  6.028   6.069   6.264   6.340   6.518   6.666   6.679   7.531
129 A'  130 A'   57 A"  131 A'  132 A'  133 A'  134 A'   58 A"                 
  7.540   7.568   7.587   7.677   7.693  23.280  24.066  27.833
 59 A"  135 A'  136 A'  137 A'  138 A'  139 A'  140 A'  141 A'                 
 28.324  28.356  28.377  28.513  28.525  28.539  28.584  28.686
 60 A"  142 A'  143 A'   61 A"  144 A'   62 A"  145 A'  146 A'                 
 47.866  47.934  66.727 127.867 127.894 127.927 151.630 289.725
147 A'  148 A'  149 A'   63 A"  150 A'  151 A'  152 A'   64 A"                 
289.734 289.760 289.790 289.894 289.9101020.6501020.7361901.792
 65 A"  153 A'  154 A'  155 A'  156 A'  157 A'  158 A'  159 A'                 

 Beta MOs, Restricted
 -- Occupied --                  
******* -482.87 -482.86 -176.33 -165.74 -165.73 -165.73  -62.52
  1 A'    2 A'    3 A'    4 A'    5 A'    1 A"    6 A'    7 A'                 
-62.514 -56.339 -56.334 -56.334 -56.334 -56.330 -56.330 -35.828
  8 A'    9 A'   10 A'    2 A"   11 A'    3 A"   12 A'   13 A'                 
-31.321 -31.315 -31.315 -24.733 -22.972 -22.970 -22.970 -22.966
 14 A'    4 A"   15 A'   16 A'   17 A'    5 A"   18 A'   19 A'                 
-22.966 -10.330 -10.301  -8.727  -8.722  -6.559  -6.555  -6.544
  6 A"   20 A'   21 A'   22 A'   23 A'   24 A'   25 A'    7 A"                 
 -6.544  -6.540  -6.540  -6.377  -4.790  -4.775  -4.774  -2.670
 26 A'    8 A"   27 A'   28 A'   29 A'    9 A"   30 A'   31 A'                 
 -2.666  -2.666  -2.665  -2.661  -2.661  -2.654  -2.654  -2.650
 32 A'   10 A"   33 A'   11 A"   34 A'   12 A"   35 A'   13 A"                 
 -2.649  -2.056  -2.051  -2.051  -2.037  -2.037  -1.275  -0.892
 36 A'   37 A'   14 A"   38 A'   15 A"   39 A'   40 A'   41 A'                 
 -0.807  -0.777  -0.688  -0.610  -0.520  -0.512  -0.512  -0.437
 42 A'   43 A'   44 A'   45 A'   46 A'   47 A'   16 A"   48 A'                 
 -0.395  -0.394  -0.338  -0.321  -0.314  -0.313  -0.288  -0.261
 49 A'   17 A"   50 A'   18 A"   51 A'   19 A"   52 A'   20 A"                 
 -- Virtual --                   
 -0.082  -0.059  -0.042  -0.019   0.002   0.029   0.042   0.045
 53 A'   54 A'   21 A"   55 A'   56 A'   57 A'   58 A'   22 A"                 
  0.060   0.066   0.072   0.072   0.085   0.093   0.108   0.125
 59 A'   60 A'   61 A'   23 A"   24 A"   62 A'   63 A'   64 A'                 
  0.129   0.132   0.161   0.173   0.213   0.218   0.232   0.243
 65 A'   25 A"   66 A'   67 A'   68 A'   26 A"   69 A'   70 A'                 
  0.277   0.283   0.295   0.308   0.337   0.377   0.382   0.384
 71 A'   27 A"   72 A'   73 A'   74 A'   75 A'   28 A"   76 A'                 
  0.389   0.402   0.415   0.427   0.433   0.450   0.462   0.477
 29 A"   77 A'   30 A"   78 A'   31 A"   79 A'   80 A'   81 A'                 
  0.503   0.509   0.530   0.546   0.558   0.597   0.600   0.603
 32 A"   33 A"   34 A"   82 A'   35 A"   83 A'   84 A'   36 A"                 
  0.611   0.627   0.653   0.687   0.735   0.766   0.786   0.807
 85 A'   86 A'   87 A'   88 A'   89 A'   90 A'   37 A"   91 A'                 
  0.874   0.902   0.928   1.020   1.043   1.152   1.173   1.301
 92 A'   93 A'   94 A'   95 A'   96 A'   38 A"   39 A"   40 A"                 
  1.327   1.348   1.376   1.421   1.455   1.511   1.543   1.593
 97 A'   98 A'   41 A"   99 A'  100 A'  101 A'   42 A"  102 A'                 
  1.673   1.834   1.865   1.929   1.989   1.994   2.003   2.073
103 A'  104 A'   43 A"  105 A'   44 A"  106 A'   45 A"  107 A'                 
  2.127   2.158   2.201   2.230   2.603   2.798   2.799   2.984
108 A'  109 A'  110 A'  111 A'   46 A"   47 A"  112 A'  113 A'                 
  3.109   3.335   3.745   3.770   3.932   3.956   3.961   3.976
114 A'  115 A'   48 A"  116 A'   49 A"   50 A"  117 A'   51 A"                 
  3.982   3.995   3.998   4.012   4.026   4.027   4.096   4.096
 52 A"  118 A'   53 A"  119 A'   54 A"  120 A'   55 A"  121 A'                 
  4.107   4.227   4.243   4.367   4.371   4.425   4.753   5.981
122 A'  123 A'  124 A'  125 A'  126 A'  127 A'  128 A'   56 A"                 
  6.028   6.069   6.264   6.340   6.518   6.666   6.679   7.531
129 A'  130 A'   57 A"  131 A'  132 A'  133 A'  134 A'   58 A"                 
  7.540   7.568   7.587   7.677   7.693  23.280  24.066  27.833
 59 A"  135 A'  136 A'  137 A'  138 A'  139 A'  140 A'  141 A'                 
 28.324  28.356  28.377  28.513  28.525  28.539  28.584  28.686
 60 A"  142 A'  143 A'   61 A"  144 A'   62 A"  145 A'  146 A'                 
 47.866  47.934  66.727 127.867 127.894 127.927 151.630 289.725
147 A'  148 A'  149 A'   63 A"  150 A'  151 A'  152 A'   64 A"                 
289.734 289.760 289.790 289.894 289.9101020.6501020.7361901.792
 65 A"  153 A'  154 A'  155 A'  156 A'  157 A'  158 A'  159 A'                 
 --------------------------------------------------------------

          Ground-State Mulliken Net Atomic Charges

     Atom                 Charge (a.u.)
  ----------------------------------------
      1 F                    -0.014572
      2 Br                    0.009967
      3 I                     0.141431
      4 Br                   -0.102442
      5 C                    -0.194819
      6 C                     0.160435
  ----------------------------------------
  Sum of atomic charges =     0.000000

 -----------------------------------------------------------------
                    Cartesian Multipole Moments
 -----------------------------------------------------------------
    Charge (ESU x 10^10)
                 0.0000
    Dipole Moment (Debye)
         X       0.3369      Y      -1.0511      Z      -0.0000
       Tot       1.1038
    Quadrupole Moments (Debye-Ang)
        XX     -77.2900     XY      -3.2503     YY     -79.5602
        XZ      -0.0000     YZ       0.0000     ZZ     -82.1329
    Octopole Moments (Debye-Ang^2)
       XXX     -29.6508    XXY      -0.4148    XYY     -20.3966
       YYY      10.5695    XXZ       0.0000    XYZ      -0.0000
       YYZ       0.0000    XZZ     -13.1875    YZZ       7.5750
       ZZZ       0.0000
    Hexadecapole Moments (Debye-Ang^3)
      XXXX   -1585.1988   XXXY     115.9558   XXYY    -374.1650
      XYYY     162.6958   YYYY    -807.5766   XXXZ      -0.0000
      XXYZ       0.0000   XYYZ      -0.0000   YYYZ       0.0000
      XXZZ    -300.4767   XYZZ      60.0444   YYZZ    -160.1754
      XZZZ       0.0000   YZZZ       0.0000   ZZZZ    -102.6477
 -----------------------------------------------------------------
 Calculating analytic gradient of the SCF energy
 Gradient of SCF Energy
            1           2           3           4           5           6
    1  -0.0013567  -0.0002054  -0.0006730  -0.0010927   0.0003273   0.0030006
    2   0.0016276  -0.0000880  -0.0013924  -0.0007914  -0.0008744   0.0015186
    3  -0.0000000   0.0000000  -0.0000000  -0.0000000   0.0000000  -0.0000000
 Max gradient component =       3.001E-03
 RMS gradient           =       1.078E-03
 Gradient time:  CPU 20.21 s  wall 5.17 s
 Geometry Optimization Parameters
   NAtoms,    NIC,     NZ,  NCons,   NDum,   NFix, NCnnct, MaxDiis
        6      37       0       0       0       0       0       0

 Cartesian Hessian Update
 Hessian Updated using BFGS Update


** GEOMETRY OPTIMIZATION IN DELOCALIZED INTERNAL COORDINATES **
   Searching for a Minimum

   Optimization Cycle:  17

                       Coordinates (Angstroms)
     ATOM                X               Y               Z
      1  F         1.0368681304    1.8534922969    0.0000000000
      2  Br       -1.9397539571    1.5854733405    0.0000000000
      3  I         2.3400730808   -0.7361058248    0.0000000000
      4  Br       -1.2393813712   -1.5581730502    0.0000000000
      5  C         0.6837587382    0.5601811412    0.0000000000
      6  C        -0.6085807631    0.2267209161    0.0000000000
   Point Group: cs    Number of degrees of freedom:     9


   Energy is -12243.860587392

 Hessian Updated using BFGS Update

  9 Hessian modes will be used to form the next step
  Hessian Eigenvalues:
     0.047815    0.068559    0.250127    0.265153    0.387036    0.504146
     0.630178    0.943107    1.026089

 Minimum Search - Taking Simple RFO Step
 Searching for Lamda that Minimizes Along All modes
 Value Taken    Lamda =  -0.00010923
 Step Taken.  Stepsize is  0.040196

                             Maximum     Tolerance    Cnvgd?
         Gradient           0.002537      0.000300      NO
         Displacement       0.033994      0.001200      NO
         Energy change     -0.000076      0.000001      NO


 New Cartesian Coordinates Obtained by Inverse Iteration

 Displacement from previous Coordinates is:  0.035068
 ----------------------------------------------------------------
             Standard Nuclear Orientation (Angstroms)
    I     Atom           X                Y                Z
 ----------------------------------------------------------------
    1      F       1.0416207011     1.8458187425     0.0000000000
    2      Br     -1.9392090451     1.5915753065     0.0000000000
    3      I       2.3468872790    -0.7275618620     0.0000000000
    4      Br     -1.2389017591    -1.5593980251     0.0000000000
    5      C       0.6786657755     0.5556464847     0.0000000000
    6      C      -0.6160790934     0.2255081731     0.0000000000
 ----------------------------------------------------------------
 Molecular Point Group                 Cs    NOp =  2
 Largest Abelian Subgroup              Cs    NOp =  2
 Nuclear Repulsion Energy =  1230.3383678447 hartrees
 There are       72 alpha and       72 beta electrons
 Applying Cartesian multipole field
    Component          Value
    ---------          -----
     (2,0,0)        1.00000E-11
     (0,2,0)        2.00000E-11
     (0,0,2)       -3.00000E-11
 Nucleus-field energy     =     0.0000000343 hartrees
 Requested basis set is 6-311++G(d,p)
 There are 80 shells and 224 basis functions
 A cutoff of  1.0D-11 yielded   2336 shell pairs
 There are     19820 function pairs (     22286 Cartesian)
 Smallest overlap matrix eigenvalue = 4.81E-05
 Guess MOs from SCF MO coefficient file

 -----------------------------------------------------------------------
  General SCF calculation program by
  Eric Jon Sundstrom, Paul Horn, Yuezhi Mao, Dmitri Zuev, Alec White,
  David Stuck, Shaama M.S., Shane Yost, Joonho Lee, David Small,
  Daniel Levine, Susi Lehtola, Hugh Burton, Evgeny Epifanovsky
 -----------------------------------------------------------------------
 Exchange:     0.2000 Hartree-Fock + 0.0800 Slater + 0.7200 B88
 Correlation:  0.1900 VWN1RPA + 0.8100 LYP
 Using SG-1 standard quadrature grid
 using 4 threads for integral computing
 -------------------------------------------------------
 OpenMP Integral computing Module                
 Release: version 2.0, May 2017, Q-Chem Inc. Pleasanton 
 -------------------------------------------------------
 -------------------------------------------------------
 OpenMP BLAS3 based DFT computing Module                
 Release: version 1.0, May 2013, Q-Chem Inc. Pittsburgh 
 -------------------------------------------------------
 A restricted SCF calculation will be
 performed using DIIS
 SCF converges when DIIS error is below 1.0e-08
 ---------------------------------------
  Cycle       Energy         DIIS error
 ---------------------------------------
    1  -12243.8605691472      8.81e-05  
    2  -12243.8606412920      2.30e-05  
    3  -12243.8606402466      2.72e-05  
    4  -12243.8606439458      9.59e-06  
    5  -12243.8606445243      2.28e-06  
    6  -12243.8606445511      8.23e-07  
    7  -12243.8606445543      3.24e-07  
    8  -12243.8606445550      1.05e-07  
    9  -12243.8606445550      3.24e-08  
   10  -12243.8606445549      8.14e-09  Convergence criterion met
 ---------------------------------------
 SCF time:   CPU 58.58s  wall 16.00s 
 SCF   energy in the final basis set =   -12243.8606445549
 Total energy in the final basis set =   -12243.8606445549

 --------------------------------------------------------------
             Orbital Energies (a.u.) and Symmetries
 --------------------------------------------------------------

 Alpha MOs, Restricted
 -- Occupied --                  
******* -482.87 -482.86 -176.33 -165.74 -165.73 -165.73  -62.52
  1 A'    2 A'    3 A'    4 A'    5 A'    1 A"    6 A'    7 A'                 
-62.514 -56.339 -56.335 -56.335 -56.334 -56.330 -56.330 -35.828
  8 A'    9 A'   10 A'    2 A"   11 A'    3 A"   12 A'   13 A'                 
-31.321 -31.315 -31.315 -24.733 -22.972 -22.970 -22.970 -22.965
 14 A'    4 A"   15 A'   16 A'   17 A'    5 A"   18 A'   19 A'                 
-22.965 -10.330 -10.301  -8.727  -8.723  -6.560  -6.555  -6.545
  6 A"   20 A'   21 A'   22 A'   23 A'   24 A'   25 A'    7 A"                 
 -6.544  -6.541  -6.540  -6.377  -4.790  -4.774  -4.774  -2.670
 26 A'    8 A"   27 A'   28 A'   29 A'    9 A"   30 A'   31 A'                 
 -2.666  -2.666  -2.666  -2.662  -2.661  -2.654  -2.654  -2.650
 32 A'   10 A"   33 A'   11 A"   34 A'   12 A"   35 A'   13 A"                 
 -2.650  -2.056  -2.051  -2.051  -2.037  -2.037  -1.275  -0.892
 36 A'   37 A'   14 A"   38 A'   15 A"   39 A'   40 A'   41 A'                 
 -0.808  -0.777  -0.688  -0.610  -0.520  -0.512  -0.512  -0.437
 42 A'   43 A'   44 A'   45 A'   46 A'   47 A'   16 A"   48 A'                 
 -0.394  -0.394  -0.338  -0.322  -0.314  -0.313  -0.288  -0.261
 49 A'   17 A"   50 A'   18 A"   51 A'   19 A"   52 A'   20 A"                 
 -- Virtual --                   
 -0.083  -0.059  -0.042  -0.018   0.002   0.029   0.042   0.045
 53 A'   54 A'   21 A"   55 A'   56 A'   57 A'   58 A'   22 A"                 
  0.061   0.066   0.072   0.072   0.085   0.093   0.108   0.125
 59 A'   60 A'   61 A'   23 A"   24 A"   62 A'   63 A'   64 A'                 
  0.129   0.132   0.160   0.173   0.213   0.218   0.232   0.242
 65 A'   25 A"   66 A'   67 A'   68 A'   26 A"   69 A'   70 A'                 
  0.278   0.283   0.295   0.306   0.338   0.377   0.382   0.385
 71 A'   27 A"   72 A'   73 A'   74 A'   75 A'   28 A"   76 A'                 
  0.390   0.403   0.414   0.427   0.432   0.451   0.462   0.476
 29 A"   77 A'   30 A"   78 A'   31 A"   79 A'   80 A'   81 A'                 
  0.503   0.509   0.529   0.546   0.557   0.596   0.599   0.604
 32 A"   33 A"   34 A"   82 A'   35 A"   83 A'   84 A'   36 A"                 
  0.610   0.627   0.653   0.687   0.736   0.766   0.787   0.807
 85 A'   86 A'   87 A'   88 A'   89 A'   90 A'   37 A"   91 A'                 
  0.876   0.901   0.929   1.019   1.043   1.151   1.174   1.301
 92 A'   93 A'   94 A'   95 A'   96 A'   38 A"   39 A"   40 A"                 
  1.326   1.350   1.376   1.420   1.455   1.511   1.542   1.593
 97 A'   98 A'   41 A"   99 A'  100 A'  101 A'   42 A"  102 A'                 
  1.672   1.833   1.864   1.930   1.988   1.994   2.003   2.072
103 A'  104 A'   43 A"  105 A'   44 A"  106 A'   45 A"  107 A'                 
  2.127   2.158   2.199   2.230   2.603   2.798   2.799   2.985
108 A'  109 A'  110 A'  111 A'   46 A"   47 A"  112 A'  113 A'                 
  3.107   3.337   3.745   3.770   3.932   3.957   3.962   3.976
114 A'  115 A'   48 A"  116 A'   49 A"   50 A"  117 A'   51 A"                 
  3.981   3.995   3.998   4.012   4.026   4.026   4.095   4.096
 52 A"  118 A'   53 A"  119 A'  120 A'   54 A"  121 A'   55 A"                 
  4.107   4.226   4.243   4.367   4.372   4.425   4.753   5.982
122 A'  123 A'  124 A'  125 A'  126 A'  127 A'  128 A'   56 A"                 
  6.028   6.069   6.264   6.341   6.517   6.668   6.679   7.531
129 A'  130 A'   57 A"  131 A'  132 A'  133 A'  134 A'   58 A"                 
  7.539   7.567   7.586   7.677   7.692  23.281  24.060  27.833
 59 A"  135 A'  136 A'  137 A'  138 A'  139 A'  140 A'  141 A'                 
 28.324  28.357  28.377  28.513  28.525  28.539  28.584  28.687
 60 A"  142 A'  143 A'   61 A"  144 A'   62 A"  145 A'  146 A'                 
 47.866  47.935  66.727 127.867 127.894 127.927 151.630 289.725
147 A'  148 A'  149 A'   63 A"  150 A'  151 A'  152 A'   64 A"                 
289.734 289.759 289.789 289.894 289.9101020.6501020.7361901.792
 65 A"  153 A'  154 A'  155 A'  156 A'  157 A'  158 A'  159 A'                 

 Beta MOs, Restricted
 -- Occupied --                  
******* -482.87 -482.86 -176.33 -165.74 -165.73 -165.73  -62.52
  1 A'    2 A'    3 A'    4 A'    5 A'    1 A"    6 A'    7 A'                 
-62.514 -56.339 -56.335 -56.335 -56.334 -56.330 -56.330 -35.828
  8 A'    9 A'   10 A'    2 A"   11 A'    3 A"   12 A'   13 A'                 
-31.321 -31.315 -31.315 -24.733 -22.972 -22.970 -22.970 -22.965
 14 A'    4 A"   15 A'   16 A'   17 A'    5 A"   18 A'   19 A'                 
-22.965 -10.330 -10.301  -8.727  -8.723  -6.560  -6.555  -6.545
  6 A"   20 A'   21 A'   22 A'   23 A'   24 A'   25 A'    7 A"                 
 -6.544  -6.541  -6.540  -6.377  -4.790  -4.774  -4.774  -2.670
 26 A'    8 A"   27 A'   28 A'   29 A'    9 A"   30 A'   31 A'                 
 -2.666  -2.666  -2.666  -2.662  -2.661  -2.654  -2.654  -2.650
 32 A'   10 A"   33 A'   11 A"   34 A'   12 A"   35 A'   13 A"                 
 -2.650  -2.056  -2.051  -2.051  -2.037  -2.037  -1.275  -0.892
 36 A'   37 A'   14 A"   38 A'   15 A"   39 A'   40 A'   41 A'                 
 -0.808  -0.777  -0.688  -0.610  -0.520  -0.512  -0.512  -0.437
 42 A'   43 A'   44 A'   45 A'   46 A'   47 A'   16 A"   48 A'                 
 -0.394  -0.394  -0.338  -0.322  -0.314  -0.313  -0.288  -0.261
 49 A'   17 A"   50 A'   18 A"   51 A'   19 A"   52 A'   20 A"                 
 -- Virtual --                   
 -0.083  -0.059  -0.042  -0.018   0.002   0.029   0.042   0.045
 53 A'   54 A'   21 A"   55 A'   56 A'   57 A'   58 A'   22 A"                 
  0.061   0.066   0.072   0.072   0.085   0.093   0.108   0.125
 59 A'   60 A'   61 A'   23 A"   24 A"   62 A'   63 A'   64 A'                 
  0.129   0.132   0.160   0.173   0.213   0.218   0.232   0.242
 65 A'   25 A"   66 A'   67 A'   68 A'   26 A"   69 A'   70 A'                 
  0.278   0.283   0.295   0.306   0.338   0.377   0.382   0.385
 71 A'   27 A"   72 A'   73 A'   74 A'   75 A'   28 A"   76 A'                 
  0.390   0.403   0.414   0.427   0.432   0.451   0.462   0.476
 29 A"   77 A'   30 A"   78 A'   31 A"   79 A'   80 A'   81 A'                 
  0.503   0.509   0.529   0.546   0.557   0.596   0.599   0.604
 32 A"   33 A"   34 A"   82 A'   35 A"   83 A'   84 A'   36 A"                 
  0.610   0.627   0.653   0.687   0.736   0.766   0.787   0.807
 85 A'   86 A'   87 A'   88 A'   89 A'   90 A'   37 A"   91 A'                 
  0.876   0.901   0.929   1.019   1.043   1.151   1.174   1.301
 92 A'   93 A'   94 A'   95 A'   96 A'   38 A"   39 A"   40 A"                 
  1.326   1.350   1.376   1.420   1.455   1.511   1.542   1.593
 97 A'   98 A'   41 A"   99 A'  100 A'  101 A'   42 A"  102 A'                 
  1.672   1.833   1.864   1.930   1.988   1.994   2.003   2.072
103 A'  104 A'   43 A"  105 A'   44 A"  106 A'   45 A"  107 A'                 
  2.127   2.158   2.199   2.230   2.603   2.798   2.799   2.985
108 A'  109 A'  110 A'  111 A'   46 A"   47 A"  112 A'  113 A'                 
  3.107   3.337   3.745   3.770   3.932   3.957   3.962   3.976
114 A'  115 A'   48 A"  116 A'   49 A"   50 A"  117 A'   51 A"                 
  3.981   3.995   3.998   4.012   4.026   4.026   4.095   4.096
 52 A"  118 A'   53 A"  119 A'  120 A'   54 A"  121 A'   55 A"                 
  4.107   4.226   4.243   4.367   4.372   4.425   4.753   5.982
122 A'  123 A'  124 A'  125 A'  126 A'  127 A'  128 A'   56 A"                 
  6.028   6.069   6.264   6.341   6.517   6.668   6.679   7.531
129 A'  130 A'   57 A"  131 A'  132 A'  133 A'  134 A'   58 A"                 
  7.539   7.567   7.586   7.677   7.692  23.281  24.060  27.833
 59 A"  135 A'  136 A'  137 A'  138 A'  139 A'  140 A'  141 A'                 
 28.324  28.357  28.377  28.513  28.525  28.539  28.584  28.687
 60 A"  142 A'  143 A'   61 A"  144 A'   62 A"  145 A'  146 A'                 
 47.866  47.935  66.727 127.867 127.894 127.927 151.630 289.725
147 A'  148 A'  149 A'   63 A"  150 A'  151 A'  152 A'   64 A"                 
289.734 289.759 289.789 289.894 289.9101020.6501020.7361901.792
 65 A"  153 A'  154 A'  155 A'  156 A'  157 A'  158 A'  159 A'                 
 --------------------------------------------------------------

          Ground-State Mulliken Net Atomic Charges

     Atom                 Charge (a.u.)
  ----------------------------------------
      1 F                    -0.012722
      2 Br                    0.011147
      3 I                     0.140191
      4 Br                   -0.101606
      5 C                    -0.199867
      6 C                     0.162856
  ----------------------------------------
  Sum of atomic charges =     0.000000

 -----------------------------------------------------------------
                    Cartesian Multipole Moments
 -----------------------------------------------------------------
    Charge (ESU x 10^10)
                 0.0000
    Dipole Moment (Debye)
         X       0.3203      Y      -1.0328      Z       0.0000
       Tot       1.0813
    Quadrupole Moments (Debye-Ang)
        XX     -77.2711     XY      -3.2419     YY     -79.5577
        XZ      -0.0000     YZ      -0.0000     ZZ     -82.1358
    Octopole Moments (Debye-Ang^2)
       XXX     -29.7493    XXY      -0.5636    XYY     -20.8055
       YYY      10.0576    XXZ      -0.0000    XYZ       0.0000
       YYZ      -0.0000    XZZ     -13.3699    YZZ       7.3133
       ZZZ       0.0000
    Hexadecapole Moments (Debye-Ang^3)
      XXXX   -1589.1325   XXXY     115.3135   XXYY    -375.4162
      XYYY     162.2409   YYYY    -806.5200   XXXZ      -0.0000
      XXYZ      -0.0000   XYYZ      -0.0000   YYYZ      -0.0000
      XXZZ    -301.3846   XYZZ      59.8450   YYZZ    -160.0874
      XZZZ      -0.0000   YZZZ      -0.0000   ZZZZ    -102.6561
 -----------------------------------------------------------------
 Calculating analytic gradient of the SCF energy
 Gradient of SCF Energy
            1           2           3           4           5           6
    1   0.0000517   0.0000196  -0.0001096  -0.0002219   0.0003908  -0.0001305
    2   0.0005262   0.0003375  -0.0002942  -0.0001549  -0.0008348   0.0004202
    3  -0.0000000   0.0000000   0.0000000  -0.0000000   0.0000000  -0.0000000
 Max gradient component =       8.348E-04
 RMS gradient           =       2.990E-04
 Gradient time:  CPU 20.40 s  wall 5.21 s
 Geometry Optimization Parameters
   NAtoms,    NIC,     NZ,  NCons,   NDum,   NFix, NCnnct, MaxDiis
        6      37       0       0       0       0       0       0

 Cartesian Hessian Update
 Hessian Updated using BFGS Update


** GEOMETRY OPTIMIZATION IN DELOCALIZED INTERNAL COORDINATES **
   Searching for a Minimum

   Optimization Cycle:  18

                       Coordinates (Angstroms)
     ATOM                X               Y               Z
      1  F         1.0416207011    1.8458187425    0.0000000000
      2  Br       -1.9392090451    1.5915753065    0.0000000000
      3  I         2.3468872790   -0.7275618620    0.0000000000
      4  Br       -1.2389017591   -1.5593980251    0.0000000000
      5  C         0.6786657755    0.5556464847    0.0000000000
      6  C        -0.6160790934    0.2255081731    0.0000000000
   Point Group: cs    Number of degrees of freedom:     9


   Energy is -12243.860644555

 Hessian Updated using BFGS Update

  9 Hessian modes will be used to form the next step
  Hessian Eigenvalues:
     0.049311    0.062576    0.251251    0.265355    0.387092    0.504247
     0.640230    0.937194    1.026152

 Minimum Search - Taking Simple RFO Step
 Searching for Lamda that Minimizes Along All modes
 Value Taken    Lamda =  -0.00000185
 Step Taken.  Stepsize is  0.003945

                             Maximum     Tolerance    Cnvgd?
         Gradient           0.000467      0.000300      NO
         Displacement       0.003281      0.001200      NO
         Energy change     -0.000057      0.000001      NO


 New Cartesian Coordinates Obtained by Inverse Iteration

 Displacement from previous Coordinates is:  0.002554
 ----------------------------------------------------------------
             Standard Nuclear Orientation (Angstroms)
    I     Atom           X                Y                Z
 ----------------------------------------------------------------
    1      F       1.0424064375     1.8451739369     0.0000000000
    2      Br     -1.9393025208     1.5912041905     0.0000000000
    3      I       2.3466922723    -0.7269837315     0.0000000000
    4      Br     -1.2389612110    -1.5591448769     0.0000000000
    5      C       0.6783189347     0.5559132973     0.0000000000
    6      C      -0.6161700546     0.2254260036     0.0000000000
 ----------------------------------------------------------------
 Molecular Point Group                 Cs    NOp =  2
 Largest Abelian Subgroup              Cs    NOp =  2
 Nuclear Repulsion Energy =  1230.4788401985 hartrees
 There are       72 alpha and       72 beta electrons
 Applying Cartesian multipole field
    Component          Value
    ---------          -----
     (2,0,0)        1.00000E-11
     (0,2,0)        2.00000E-11
     (0,0,2)       -3.00000E-11
 Nucleus-field energy     =     0.0000000343 hartrees
 Requested basis set is 6-311++G(d,p)
 There are 80 shells and 224 basis functions
 A cutoff of  1.0D-11 yielded   2336 shell pairs
 There are     19820 function pairs (     22286 Cartesian)
 Smallest overlap matrix eigenvalue = 4.80E-05
 Guess MOs from SCF MO coefficient file

 -----------------------------------------------------------------------
  General SCF calculation program by
  Eric Jon Sundstrom, Paul Horn, Yuezhi Mao, Dmitri Zuev, Alec White,
  David Stuck, Shaama M.S., Shane Yost, Joonho Lee, David Small,
  Daniel Levine, Susi Lehtola, Hugh Burton, Evgeny Epifanovsky
 -----------------------------------------------------------------------
 Exchange:     0.2000 Hartree-Fock + 0.0800 Slater + 0.7200 B88
 Correlation:  0.1900 VWN1RPA + 0.8100 LYP
 Using SG-1 standard quadrature grid
 using 4 threads for integral computing
 -------------------------------------------------------
 OpenMP Integral computing Module                
 Release: version 2.0, May 2017, Q-Chem Inc. Pleasanton 
 -------------------------------------------------------
 -------------------------------------------------------
 OpenMP BLAS3 based DFT computing Module                
 Release: version 1.0, May 2013, Q-Chem Inc. Pittsburgh 
 -------------------------------------------------------
 A restricted SCF calculation will be
 performed using DIIS
 SCF converges when DIIS error is below 1.0e-08
 ---------------------------------------
  Cycle       Energy         DIIS error
 ---------------------------------------
    1  -12243.8606450002      1.01e-05  
    2  -12243.8606457219      2.88e-06  
    3  -12243.8606456375      4.54e-06  
    4  -12243.8606457689      6.59e-07  
    5  -12243.8606457710      2.65e-07  
    6  -12243.8606457715      6.94e-08  
    7  -12243.8606457714      2.97e-08  
    8  -12243.8606457714      8.91e-09  Convergence criterion met
 ---------------------------------------
 SCF time:   CPU 46.88s  wall 13.00s 
 SCF   energy in the final basis set =   -12243.8606457714
 Total energy in the final basis set =   -12243.8606457714

 --------------------------------------------------------------
             Orbital Energies (a.u.) and Symmetries
 --------------------------------------------------------------

 Alpha MOs, Restricted
 -- Occupied --                  
******* -482.87 -482.86 -176.33 -165.74 -165.73 -165.73  -62.52
  1 A'    2 A'    3 A'    4 A'    5 A'    1 A"    6 A'    7 A'                 
-62.514 -56.339 -56.335 -56.335 -56.334 -56.330 -56.330 -35.828
  8 A'    9 A'   10 A'    2 A"   11 A'    3 A"   12 A'   13 A'                 
-31.321 -31.315 -31.314 -24.733 -22.971 -22.970 -22.970 -22.965
 14 A'    4 A"   15 A'   16 A'   17 A'    5 A"   18 A'   19 A'                 
-22.965 -10.330 -10.301  -8.727  -8.723  -6.560  -6.555  -6.545
  6 A"   20 A'   21 A'   22 A'   23 A'   24 A'   25 A'    7 A"                 
 -6.545  -6.541  -6.540  -6.377  -4.790  -4.774  -4.774  -2.670
 26 A'    8 A"   27 A'   28 A'   29 A'    9 A"   30 A'   31 A'                 
 -2.666  -2.666  -2.666  -2.662  -2.661  -2.654  -2.654  -2.650
 32 A'   10 A"   33 A'   11 A"   34 A'   12 A"   35 A'   13 A"                 
 -2.650  -2.056  -2.051  -2.051  -2.037  -2.037  -1.275  -0.892
 36 A'   37 A'   14 A"   38 A'   15 A"   39 A'   40 A'   41 A'                 
 -0.808  -0.777  -0.688  -0.610  -0.520  -0.512  -0.512  -0.437
 42 A'   43 A'   44 A'   45 A'   46 A'   16 A"   47 A'   48 A'                 
 -0.394  -0.394  -0.338  -0.322  -0.314  -0.313  -0.288  -0.261
 49 A'   17 A"   50 A'   18 A"   51 A'   19 A"   52 A'   20 A"                 
 -- Virtual --                   
 -0.083  -0.059  -0.042  -0.018   0.002   0.029   0.042   0.045
 53 A'   54 A'   21 A"   55 A'   56 A'   57 A'   58 A'   22 A"                 
  0.061   0.066   0.072   0.072   0.085   0.093   0.108   0.125
 59 A'   60 A'   61 A'   23 A"   24 A"   62 A'   63 A'   64 A'                 
  0.129   0.132   0.160   0.173   0.213   0.218   0.232   0.243
 65 A'   25 A"   66 A'   67 A'   68 A'   26 A"   69 A'   70 A'                 
  0.278   0.283   0.294   0.306   0.338   0.377   0.382   0.385
 71 A'   27 A"   72 A'   73 A'   74 A'   75 A'   28 A"   76 A'                 
  0.390   0.403   0.414   0.427   0.432   0.451   0.462   0.476
 29 A"   77 A'   30 A"   78 A'   31 A"   79 A'   80 A'   81 A'                 
  0.503   0.509   0.529   0.546   0.557   0.596   0.599   0.604
 32 A"   33 A"   34 A"   82 A'   35 A"   83 A'   84 A'   36 A"                 
  0.610   0.627   0.653   0.687   0.736   0.766   0.787   0.807
 85 A'   86 A'   87 A'   88 A'   89 A'   90 A'   37 A"   91 A'                 
  0.876   0.901   0.929   1.019   1.043   1.151   1.174   1.301
 92 A'   93 A'   94 A'   95 A'   96 A'   38 A"   39 A"   40 A"                 
  1.325   1.350   1.376   1.420   1.454   1.511   1.542   1.593
 97 A'   98 A'   41 A"   99 A'  100 A'  101 A'   42 A"  102 A'                 
  1.672   1.833   1.864   1.930   1.988   1.994   2.003   2.072
103 A'  104 A'   43 A"  105 A'   44 A"  106 A'   45 A"  107 A'                 
  2.127   2.159   2.199   2.230   2.603   2.798   2.799   2.985
108 A'  109 A'  110 A'  111 A'   46 A"   47 A"  112 A'  113 A'                 
  3.108   3.338   3.745   3.770   3.932   3.957   3.962   3.976
114 A'  115 A'   48 A"  116 A'   49 A"   50 A"  117 A'   51 A"                 
  3.981   3.996   3.998   4.012   4.026   4.026   4.095   4.096
 52 A"  118 A'   53 A"  119 A'  120 A'   54 A"  121 A'   55 A"                 
  4.107   4.226   4.243   4.367   4.372   4.425   4.753   5.982
122 A'  123 A'  124 A'  125 A'  126 A'  127 A'  128 A'   56 A"                 
  6.029   6.069   6.264   6.340   6.518   6.668   6.679   7.531
129 A'  130 A'   57 A"  131 A'  132 A'  133 A'  134 A'   58 A"                 
  7.539   7.567   7.586   7.677   7.692  23.282  24.061  27.833
 59 A"  135 A'  136 A'  137 A'  138 A'  139 A'  140 A'  141 A'                 
 28.324  28.357  28.377  28.513  28.525  28.539  28.584  28.687
 60 A"  142 A'  143 A'   61 A"  144 A'   62 A"  145 A'  146 A'                 
 47.866  47.935  66.727 127.867 127.894 127.927 151.630 289.725
147 A'  148 A'  149 A'   63 A"  150 A'  151 A'  152 A'   64 A"                 
289.734 289.759 289.789 289.894 289.9101020.6501020.7361901.792
 65 A"  153 A'  154 A'  155 A'  156 A'  157 A'  158 A'  159 A'                 

 Beta MOs, Restricted
 -- Occupied --                  
******* -482.87 -482.86 -176.33 -165.74 -165.73 -165.73  -62.52
  1 A'    2 A'    3 A'    4 A'    5 A'    1 A"    6 A'    7 A'                 
-62.514 -56.339 -56.335 -56.335 -56.334 -56.330 -56.330 -35.828
  8 A'    9 A'   10 A'    2 A"   11 A'    3 A"   12 A'   13 A'                 
-31.321 -31.315 -31.314 -24.733 -22.971 -22.970 -22.970 -22.965
 14 A'    4 A"   15 A'   16 A'   17 A'    5 A"   18 A'   19 A'                 
-22.965 -10.330 -10.301  -8.727  -8.723  -6.560  -6.555  -6.545
  6 A"   20 A'   21 A'   22 A'   23 A'   24 A'   25 A'    7 A"                 
 -6.545  -6.541  -6.540  -6.377  -4.790  -4.774  -4.774  -2.670
 26 A'    8 A"   27 A'   28 A'   29 A'    9 A"   30 A'   31 A'                 
 -2.666  -2.666  -2.666  -2.662  -2.661  -2.654  -2.654  -2.650
 32 A'   10 A"   33 A'   11 A"   34 A'   12 A"   35 A'   13 A"                 
 -2.650  -2.056  -2.051  -2.051  -2.037  -2.037  -1.275  -0.892
 36 A'   37 A'   14 A"   38 A'   15 A"   39 A'   40 A'   41 A'                 
 -0.808  -0.777  -0.688  -0.610  -0.520  -0.512  -0.512  -0.437
 42 A'   43 A'   44 A'   45 A'   46 A'   16 A"   47 A'   48 A'                 
 -0.394  -0.394  -0.338  -0.322  -0.314  -0.313  -0.288  -0.261
 49 A'   17 A"   50 A'   18 A"   51 A'   19 A"   52 A'   20 A"                 
 -- Virtual --                   
 -0.083  -0.059  -0.042  -0.018   0.002   0.029   0.042   0.045
 53 A'   54 A'   21 A"   55 A'   56 A'   57 A'   58 A'   22 A"                 
  0.061   0.066   0.072   0.072   0.085   0.093   0.108   0.125
 59 A'   60 A'   61 A'   23 A"   24 A"   62 A'   63 A'   64 A'                 
  0.129   0.132   0.160   0.173   0.213   0.218   0.232   0.243
 65 A'   25 A"   66 A'   67 A'   68 A'   26 A"   69 A'   70 A'                 
  0.278   0.283   0.294   0.306   0.338   0.377   0.382   0.385
 71 A'   27 A"   72 A'   73 A'   74 A'   75 A'   28 A"   76 A'                 
  0.390   0.403   0.414   0.427   0.432   0.451   0.462   0.476
 29 A"   77 A'   30 A"   78 A'   31 A"   79 A'   80 A'   81 A'                 
  0.503   0.509   0.529   0.546   0.557   0.596   0.599   0.604
 32 A"   33 A"   34 A"   82 A'   35 A"   83 A'   84 A'   36 A"                 
  0.610   0.627   0.653   0.687   0.736   0.766   0.787   0.807
 85 A'   86 A'   87 A'   88 A'   89 A'   90 A'   37 A"   91 A'                 
  0.876   0.901   0.929   1.019   1.043   1.151   1.174   1.301
 92 A'   93 A'   94 A'   95 A'   96 A'   38 A"   39 A"   40 A"                 
  1.325   1.350   1.376   1.420   1.454   1.511   1.542   1.593
 97 A'   98 A'   41 A"   99 A'  100 A'  101 A'   42 A"  102 A'                 
  1.672   1.833   1.864   1.930   1.988   1.994   2.003   2.072
103 A'  104 A'   43 A"  105 A'   44 A"  106 A'   45 A"  107 A'                 
  2.127   2.159   2.199   2.230   2.603   2.798   2.799   2.985
108 A'  109 A'  110 A'  111 A'   46 A"   47 A"  112 A'  113 A'                 
  3.108   3.338   3.745   3.770   3.932   3.957   3.962   3.976
114 A'  115 A'   48 A"  116 A'   49 A"   50 A"  117 A'   51 A"                 
  3.981   3.996   3.998   4.012   4.026   4.026   4.095   4.096
 52 A"  118 A'   53 A"  119 A'  120 A'   54 A"  121 A'   55 A"                 
  4.107   4.226   4.243   4.367   4.372   4.425   4.753   5.982
122 A'  123 A'  124 A'  125 A'  126 A'  127 A'  128 A'   56 A"                 
  6.029   6.069   6.264   6.340   6.518   6.668   6.679   7.531
129 A'  130 A'   57 A"  131 A'  132 A'  133 A'  134 A'   58 A"                 
  7.539   7.567   7.586   7.677   7.692  23.282  24.061  27.833
 59 A"  135 A'  136 A'  137 A'  138 A'  139 A'  140 A'  141 A'                 
 28.324  28.357  28.377  28.513  28.525  28.539  28.584  28.687
 60 A"  142 A'  143 A'   61 A"  144 A'   62 A"  145 A'  146 A'                 
 47.866  47.935  66.727 127.867 127.894 127.927 151.630 289.725
147 A'  148 A'  149 A'   63 A"  150 A'  151 A'  152 A'   64 A"                 
289.734 289.759 289.789 289.894 289.9101020.6501020.7361901.792
 65 A"  153 A'  154 A'  155 A'  156 A'  157 A'  158 A'  159 A'                 
 --------------------------------------------------------------

          Ground-State Mulliken Net Atomic Charges

     Atom                 Charge (a.u.)
  ----------------------------------------
      1 F                    -0.012255
      2 Br                    0.011023
      3 I                     0.139832
      4 Br                   -0.101479
      5 C                    -0.200225
      6 C                     0.163105
  ----------------------------------------
  Sum of atomic charges =     0.000000

 -----------------------------------------------------------------
                    Cartesian Multipole Moments
 -----------------------------------------------------------------
    Charge (ESU x 10^10)
                 0.0000
    Dipole Moment (Debye)
         X       0.3177      Y      -1.0291      Z      -0.0000
       Tot       1.0771
    Quadrupole Moments (Debye-Ang)
        XX     -77.2792     XY      -3.2308     YY     -79.5562
        XZ       0.0000     YZ       0.0000     ZZ     -82.1347
    Octopole Moments (Debye-Ang^2)
       XXX     -29.7564    XXY      -0.5633    XYY     -20.8011
       YYY      10.0405    XXZ      -0.0000    XYZ      -0.0000
       YYZ      -0.0000    XZZ     -13.3651    YZZ       7.3035
       ZZZ      -0.0000
    Hexadecapole Moments (Debye-Ang^3)
      XXXX   -1589.1333   XXXY     115.2304   XXYY    -375.3833
      XYYY     162.1600   YYYY    -806.1254   XXXZ       0.0000
      XXYZ      -0.0000   XYYZ      -0.0000   YYYZ       0.0000
      XXZZ    -301.3812   XYZZ      59.7998   YYZZ    -160.0153
      XZZZ       0.0000   YZZZ       0.0000   ZZZZ    -102.6565
 -----------------------------------------------------------------
 Calculating analytic gradient of the SCF energy
 Gradient of SCF Energy
            1           2           3           4           5           6
    1   0.0001477   0.0000949  -0.0001631  -0.0002049   0.0001828  -0.0000575
    2   0.0000972   0.0002318  -0.0001653  -0.0000211  -0.0004604   0.0003179
    3   0.0000000   0.0000000  -0.0000000  -0.0000000   0.0000000  -0.0000000
 Max gradient component =       4.604E-04
 RMS gradient           =       1.732E-04
 Gradient time:  CPU 20.29 s  wall 5.18 s
 Geometry Optimization Parameters
   NAtoms,    NIC,     NZ,  NCons,   NDum,   NFix, NCnnct, MaxDiis
        6      37       0       0       0       0       0       0

 Cartesian Hessian Update
 Hessian Updated using BFGS Update


** GEOMETRY OPTIMIZATION IN DELOCALIZED INTERNAL COORDINATES **
   Searching for a Minimum

   Optimization Cycle:  19

                       Coordinates (Angstroms)
     ATOM                X               Y               Z
      1  F         1.0424064375    1.8451739369    0.0000000000
      2  Br       -1.9393025208    1.5912041905    0.0000000000
      3  I         2.3466922723   -0.7269837315    0.0000000000
      4  Br       -1.2389612110   -1.5591448769    0.0000000000
      5  C         0.6783189347    0.5559132973    0.0000000000
      6  C        -0.6161700546    0.2254260036    0.0000000000
   Point Group: cs    Number of degrees of freedom:     9


   Energy is -12243.860645771

 Hessian Updated using BFGS Update

  9 Hessian modes will be used to form the next step
  Hessian Eigenvalues:
     0.048838    0.064750    0.193294    0.256765    0.364515    0.504190
     0.629624    0.912634    1.027047

 Minimum Search - Taking Simple RFO Step
 Searching for Lamda that Minimizes Along All modes
 Value Taken    Lamda =   0.00000000
 Step Taken.  Stepsize is  0.001634

                             Maximum     Tolerance    Cnvgd?
         Gradient           0.000263      0.000300     YES
         Displacement       0.001032      0.001200     YES
         Energy change     -0.000001      0.000001      NO


                       Distance Matrix (Angstroms)
             F (  1)   Br(  2)   I (  3)   Br(  4)   C (  5)
   Br(  2)  2.992505
   I (  3)  2.883948  4.872756
   Br(  4)  4.098051  3.227255  3.680951
   C (  5)  1.339684  2.814919  2.104589  2.854721
   C (  6)  2.318288  1.901586  3.112176  1.890122  1.336010

 Final energy is   -12243.860645771398     


 ******************************
 **  OPTIMIZATION CONVERGED  **
 ******************************

                       Coordinates (Angstroms)
     ATOM                X               Y               Z
      1  F         1.0424064375    1.8451739369    0.0000000000
      2  Br       -1.9393025208    1.5912041905    0.0000000000
      3  I         2.3466922723   -0.7269837315    0.0000000000
      4  Br       -1.2389612110   -1.5591448769    0.0000000000
      5  C         0.6783189347    0.5559132973    0.0000000000
      6  C        -0.6161700546    0.2254260036    0.0000000000

Z-matrix Print:
$molecule
0 1
I 
C  1 2.104589
C  2 1.336010 1 128.119620
F  2 1.339684 1 111.788821 3 -180.000000 0
Br 3 1.890122 2 123.560165 1 -0.000000 0
Br 3 1.901586 2 119.769507 1 -180.000000 0
$end


 --------------------------------------------------------------
             Orbital Energies (a.u.) and Symmetries
 --------------------------------------------------------------

 Alpha MOs, Restricted
 -- Occupied --                  
******* -482.87 -482.86 -176.33 -165.74 -165.73 -165.73  -62.52
  1 A'    2 A'    3 A'    4 A'    5 A'    1 A"    6 A'    7 A'                 
-62.514 -56.339 -56.335 -56.335 -56.334 -56.330 -56.330 -35.828
  8 A'    9 A'   10 A'    2 A"   11 A'    3 A"   12 A'   13 A'                 
-31.321 -31.315 -31.314 -24.733 -22.971 -22.970 -22.970 -22.965
 14 A'    4 A"   15 A'   16 A'   17 A'    5 A"   18 A'   19 A'                 
-22.965 -10.330 -10.301  -8.727  -8.723  -6.560  -6.555  -6.545
  6 A"   20 A'   21 A'   22 A'   23 A'   24 A'   25 A'    7 A"                 
 -6.545  -6.541  -6.540  -6.377  -4.790  -4.774  -4.774  -2.670
 26 A'    8 A"   27 A'   28 A'   29 A'    9 A"   30 A'   31 A'                 
 -2.666  -2.666  -2.666  -2.662  -2.661  -2.654  -2.654  -2.650
 32 A'   10 A"   33 A'   11 A"   34 A'   12 A"   35 A'   13 A"                 
 -2.650  -2.056  -2.051  -2.051  -2.037  -2.037  -1.275  -0.892
 36 A'   37 A'   14 A"   38 A'   15 A"   39 A'   40 A'   41 A'                 
 -0.808  -0.777  -0.688  -0.610  -0.520  -0.512  -0.512  -0.437
 42 A'   43 A'   44 A'   45 A'   46 A'   16 A"   47 A'   48 A'                 
 -0.394  -0.394  -0.338  -0.322  -0.314  -0.313  -0.288  -0.261
 49 A'   17 A"   50 A'   18 A"   51 A'   19 A"   52 A'   20 A"                 
 -- Virtual --                   
 -0.083  -0.059  -0.042  -0.018   0.002   0.029   0.042   0.045
 53 A'   54 A'   21 A"   55 A'   56 A'   57 A'   58 A'   22 A"                 
  0.061   0.066   0.072   0.072   0.085   0.093   0.108   0.125
 59 A'   60 A'   61 A'   23 A"   24 A"   62 A'   63 A'   64 A'                 
  0.129   0.132   0.160   0.173   0.213   0.218   0.232   0.243
 65 A'   25 A"   66 A'   67 A'   68 A'   26 A"   69 A'   70 A'                 
  0.278   0.283   0.294   0.306   0.338   0.377   0.382   0.385
 71 A'   27 A"   72 A'   73 A'   74 A'   75 A'   28 A"   76 A'                 
  0.390   0.403   0.414   0.427   0.432   0.451   0.462   0.476
 29 A"   77 A'   30 A"   78 A'   31 A"   79 A'   80 A'   81 A'                 
  0.503   0.509   0.529   0.546   0.557   0.596   0.599   0.604
 32 A"   33 A"   34 A"   82 A'   35 A"   83 A'   84 A'   36 A"                 
  0.610   0.627   0.653   0.687   0.736   0.766   0.787   0.807
 85 A'   86 A'   87 A'   88 A'   89 A'   90 A'   37 A"   91 A'                 
  0.876   0.901   0.929   1.019   1.043   1.151   1.174   1.301
 92 A'   93 A'   94 A'   95 A'   96 A'   38 A"   39 A"   40 A"                 
  1.325   1.350   1.376   1.420   1.454   1.511   1.542   1.593
 97 A'   98 A'   41 A"   99 A'  100 A'  101 A'   42 A"  102 A'                 
  1.672   1.833   1.864   1.930   1.988   1.994   2.003   2.072
103 A'  104 A'   43 A"  105 A'   44 A"  106 A'   45 A"  107 A'                 
  2.127   2.159   2.199   2.230   2.603   2.798   2.799   2.985
108 A'  109 A'  110 A'  111 A'   46 A"   47 A"  112 A'  113 A'                 
  3.108   3.338   3.745   3.770   3.932   3.957   3.962   3.976
114 A'  115 A'   48 A"  116 A'   49 A"   50 A"  117 A'   51 A"                 
  3.981   3.996   3.998   4.012   4.026   4.026   4.095   4.096
 52 A"  118 A'   53 A"  119 A'  120 A'   54 A"  121 A'   55 A"                 
  4.107   4.226   4.243   4.367   4.372   4.425   4.753   5.982
122 A'  123 A'  124 A'  125 A'  126 A'  127 A'  128 A'   56 A"                 
  6.029   6.069   6.264   6.340   6.518   6.668   6.679   7.531
129 A'  130 A'   57 A"  131 A'  132 A'  133 A'  134 A'   58 A"                 
  7.539   7.567   7.586   7.677   7.692  23.282  24.061  27.833
 59 A"  135 A'  136 A'  137 A'  138 A'  139 A'  140 A'  141 A'                 
 28.324  28.357  28.377  28.513  28.525  28.539  28.584  28.687
 60 A"  142 A'  143 A'   61 A"  144 A'   62 A"  145 A'  146 A'                 
 47.866  47.935  66.727 127.867 127.894 127.927 151.630 289.725
147 A'  148 A'  149 A'   63 A"  150 A'  151 A'  152 A'   64 A"                 
289.734 289.759 289.789 289.894 289.9101020.6501020.7361901.792
 65 A"  153 A'  154 A'  155 A'  156 A'  157 A'  158 A'  159 A'                 

 Beta MOs, Restricted
 -- Occupied --                  
******* -482.87 -482.86 -176.33 -165.74 -165.73 -165.73  -62.52
  1 A'    2 A'    3 A'    4 A'    5 A'    1 A"    6 A'    7 A'                 
-62.514 -56.339 -56.335 -56.335 -56.334 -56.330 -56.330 -35.828
  8 A'    9 A'   10 A'    2 A"   11 A'    3 A"   12 A'   13 A'                 
-31.321 -31.315 -31.314 -24.733 -22.971 -22.970 -22.970 -22.965
 14 A'    4 A"   15 A'   16 A'   17 A'    5 A"   18 A'   19 A'                 
-22.965 -10.330 -10.301  -8.727  -8.723  -6.560  -6.555  -6.545
  6 A"   20 A'   21 A'   22 A'   23 A'   24 A'   25 A'    7 A"                 
 -6.545  -6.541  -6.540  -6.377  -4.790  -4.774  -4.774  -2.670
 26 A'    8 A"   27 A'   28 A'   29 A'    9 A"   30 A'   31 A'                 
 -2.666  -2.666  -2.666  -2.662  -2.661  -2.654  -2.654  -2.650
 32 A'   10 A"   33 A'   11 A"   34 A'   12 A"   35 A'   13 A"                 
 -2.650  -2.056  -2.051  -2.051  -2.037  -2.037  -1.275  -0.892
 36 A'   37 A'   14 A"   38 A'   15 A"   39 A'   40 A'   41 A'                 
 -0.808  -0.777  -0.688  -0.610  -0.520  -0.512  -0.512  -0.437
 42 A'   43 A'   44 A'   45 A'   46 A'   16 A"   47 A'   48 A'                 
 -0.394  -0.394  -0.338  -0.322  -0.314  -0.313  -0.288  -0.261
 49 A'   17 A"   50 A'   18 A"   51 A'   19 A"   52 A'   20 A"                 
 -- Virtual --                   
 -0.083  -0.059  -0.042  -0.018   0.002   0.029   0.042   0.045
 53 A'   54 A'   21 A"   55 A'   56 A'   57 A'   58 A'   22 A"                 
  0.061   0.066   0.072   0.072   0.085   0.093   0.108   0.125
 59 A'   60 A'   61 A'   23 A"   24 A"   62 A'   63 A'   64 A'                 
  0.129   0.132   0.160   0.173   0.213   0.218   0.232   0.243
 65 A'   25 A"   66 A'   67 A'   68 A'   26 A"   69 A'   70 A'                 
  0.278   0.283   0.294   0.306   0.338   0.377   0.382   0.385
 71 A'   27 A"   72 A'   73 A'   74 A'   75 A'   28 A"   76 A'                 
  0.390   0.403   0.414   0.427   0.432   0.451   0.462   0.476
 29 A"   77 A'   30 A"   78 A'   31 A"   79 A'   80 A'   81 A'                 
  0.503   0.509   0.529   0.546   0.557   0.596   0.599   0.604
 32 A"   33 A"   34 A"   82 A'   35 A"   83 A'   84 A'   36 A"                 
  0.610   0.627   0.653   0.687   0.736   0.766   0.787   0.807
 85 A'   86 A'   87 A'   88 A'   89 A'   90 A'   37 A"   91 A'                 
  0.876   0.901   0.929   1.019   1.043   1.151   1.174   1.301
 92 A'   93 A'   94 A'   95 A'   96 A'   38 A"   39 A"   40 A"                 
  1.325   1.350   1.376   1.420   1.454   1.511   1.542   1.593
 97 A'   98 A'   41 A"   99 A'  100 A'  101 A'   42 A"  102 A'                 
  1.672   1.833   1.864   1.930   1.988   1.994   2.003   2.072
103 A'  104 A'   43 A"  105 A'   44 A"  106 A'   45 A"  107 A'                 
  2.127   2.159   2.199   2.230   2.603   2.798   2.799   2.985
108 A'  109 A'  110 A'  111 A'   46 A"   47 A"  112 A'  113 A'                 
  3.108   3.338   3.745   3.770   3.932   3.957   3.962   3.976
114 A'  115 A'   48 A"  116 A'   49 A"   50 A"  117 A'   51 A"                 
  3.981   3.996   3.998   4.012   4.026   4.026   4.095   4.096
 52 A"  118 A'   53 A"  119 A'  120 A'   54 A"  121 A'   55 A"                 
  4.107   4.226   4.243   4.367   4.372   4.425   4.753   5.982
122 A'  123 A'  124 A'  125 A'  126 A'  127 A'  128 A'   56 A"                 
  6.029   6.069   6.264   6.340   6.518   6.668   6.679   7.531
129 A'  130 A'   57 A"  131 A'  132 A'  133 A'  134 A'   58 A"                 
  7.539   7.567   7.586   7.677   7.692  23.282  24.061  27.833
 59 A"  135 A'  136 A'  137 A'  138 A'  139 A'  140 A'  141 A'                 
 28.324  28.357  28.377  28.513  28.525  28.539  28.584  28.687
 60 A"  142 A'  143 A'   61 A"  144 A'   62 A"  145 A'  146 A'                 
 47.866  47.935  66.727 127.867 127.894 127.927 151.630 289.725
147 A'  148 A'  149 A'   63 A"  150 A'  151 A'  152 A'   64 A"                 
289.734 289.759 289.789 289.894 289.9101020.6501020.7361901.792
 65 A"  153 A'  154 A'  155 A'  156 A'  157 A'  158 A'  159 A'                 
 --------------------------------------------------------------

          Ground-State Mulliken Net Atomic Charges

     Atom                 Charge (a.u.)
  ----------------------------------------
      1 F                    -0.012255
      2 Br                    0.011023
      3 I                     0.139832
      4 Br                   -0.101479
      5 C                    -0.200225
      6 C                     0.163105
  ----------------------------------------
  Sum of atomic charges =     0.000000

 -----------------------------------------------------------------
                    Cartesian Multipole Moments
 -----------------------------------------------------------------
    Charge (ESU x 10^10)
                 0.0000
    Dipole Moment (Debye)
         X       0.3177      Y      -1.0291      Z      -0.0000
       Tot       1.0771
    Quadrupole Moments (Debye-Ang)
        XX     -77.2792     XY      -3.2308     YY     -79.5562
        XZ       0.0000     YZ       0.0000     ZZ     -82.1347
    Octopole Moments (Debye-Ang^2)
       XXX     -29.7564    XXY      -0.5633    XYY     -20.8011
       YYY      10.0405    XXZ      -0.0000    XYZ      -0.0000
       YYZ      -0.0000    XZZ     -13.3651    YZZ       7.3035
       ZZZ      -0.0000
    Hexadecapole Moments (Debye-Ang^3)
      XXXX   -1589.1333   XXXY     115.2304   XXYY    -375.3833
      XYYY     162.1600   YYYY    -806.1254   XXXZ       0.0000
      XXYZ      -0.0000   XYYZ      -0.0000   YYYZ       0.0000
      XXZZ    -301.3812   XYZZ      59.7998   YYZZ    -160.0153
      XZZZ       0.0000   YZZZ       0.0000   ZZZZ    -102.6565
 -----------------------------------------------------------------
Archival summary:
1\1\TWL01\OPT\ProcedureUnspecified\BasisUnspecified\1r212\taweetha\MonAug2722:53:142018MonAug2722:53:142018\0\\#,OPT,ProcedureUnspecified,BasisUnspecified,\\0,1\I\C,1,2.10459\C,2,1.33601,1,128.12\F,2,1.33968,1,111.789,3,-180,0\Br,3,1.89012,2,123.56,1,-0,0\Br,3,1.90159,2,119.77,1,-180,0\\\@

 Total job time:  455.33s(wall), 1734.09s(cpu) 
 Mon Aug 27 22:53:14 2018

        *************************************************************
        *                                                           *
        *  Thank you very much for using Q-Chem.  Have a nice day.  *
        *                                                           *
        *************************************************************


 
User input: 2 of 2 
 
Q-Chem Developer Version!
                  Welcome to Q-Chem
     A Quantum Leap Into The Future Of Chemistry


 Q-Chem 5.1, Q-Chem, Inc., Pleasanton, CA (2018)

 Yihan Shao,  Zhengting Gan,  E. Epifanovsky,  A. T. B. Gilbert,  M. Wormit,  
 J. Kussmann,  A. W. Lange,  A. Behn,  Jia Deng,  Xintian Feng,  D. Ghosh,  
 M. Goldey,  P. R. Horn,  L. D. Jacobson,  I. Kaliman,  T. Kus,  A. Landau,  
 Jie Liu,  E. I. Proynov,  R. M. Richard,  R. P. Steele,  E. J. Sundstrom,  
 H. L. Woodcock III,  P. M. Zimmerman,  D. Zuev,  B. Albrecht,  E. Alguire,  
 S. A. Baeppler,  D. Barton,  Z. Benda,  Y. A. Bernard,  E. J. Berquist,  
 K. B. Bravaya,  H. Burton,  D. Casanova,  Chun-Min Chang,  Yunqing Chen,  
 A. Chien,  K. D. Closser,  M. P. Coons,  S. Coriani,  S. Dasgupta,  
 A. L. Dempwolff,  M. Diedenhofen,  Hainam Do,  R. G. Edgar,  Po-Tung Fang,  
 S. Faraji,  S. Fatehi,  Qingguo Feng,  K. D. Fenk,  J. Fosso-Tande,  
 Qinghui Ge,  A. Ghysels,  G. Gidofalvi,  J. Gomes,  J. Gonthier,  A. Gunina,  
 D. Hait,  M. W. D. Hanson-Heine,  P. H. P. Harbach,  A. W. Hauser,  
 J. E. Herr,  E. G. Hohenstein,  Z. C. Holden,  Kerwin Hui,  B. C. Huynh,  
 T.-C. Jagau,  Hyunjun Ji,  B. Kaduk,  K. Khistyaev,  Jaehoon Kim,  
 P. Klunzinger,  K. Koh,  D. Kosenkov,  L. Koulias,  T. Kowalczyk,  
 C. M. Krauter,  A. Kunitsa,  Ka Un Lao,  A. Laurent,  K. V. Lawler,  
 Joonho Lee,  D. Lefrancois,  S. Lehtola,  D. S. Levine,  Yi-Pei Li,  
 You-Sheng Lin,  Fenglai Liu,  E. Livshits,  A. Luenser,  P. Manohar,  
 E. Mansoor,  S. F. Manzer,  Shan-Ping Mao,  Yuezhi Mao,  N. Mardirossian,  
 A. V. Marenich,  T. Markovich,  L. A. Martinez-Martinez,  S. A. Maurer,  
 N. J. Mayhall,  S. C. McKenzie,  J.-M. Mewes,  A. F. Morrison,  
 J. W. Mullinax,  K. Nanda,  T. S. Nguyen-Beck,  R. Olivares-Amaya,  
 J. A. Parkhill,  T. M. Perrine,  F. Plasser,  P. Pokhilko,  S. Prager,  
 A. Prociuk,  E. Ramos,  D. R. Rehn,  F. Rob,  M. Schneider,  N. Sergueev,  
 S. M. Sharada,  S. Sharma,  D. W. Small,  T. Stauch,  T. Stein,  
 Yu-Chuan Su,  A. J. W. Thom,  A. Tkatchenko,  T. Tsuchimochi,  N. M. Tubman,  
 L. Vogt,  M. L. Vidal,  O. Vydrov,  M. A. Watson,  J. Wenzel,  
 M. de Wergifosse,  T. A. Wesolowski,  A. White,  J. Witte,  A. Yamada,  
 Jun Yang,  K. Yao,  S. Yeganeh,  S. R. Yost,  Zhi-Qiang You,  A. Zech,  
 Igor Ying Zhang,  Xing Zhang,  Yan Zhao,  Ying Zhu,  B. R. Brooks,  
 G. K. L. Chan,  C. J. Cramer,  M. S. Gordon,  W. J. Hehre,  A. Klamt,  
 M. W. Schmidt,  C. D. Sherrill,  D. G. Truhlar,  A. Aspuru-Guzik,  R. Baer,  
 A. T. Bell,  N. A. Besley,  Jeng-Da Chai,  A. E. DePrince, III,  
 R. A. DiStasio Jr.,  A. Dreuw,  B. D. Dunietz,  T. R. Furlani,  
 Chao-Ping Hsu,  Yousung Jung,  Jing Kong,  D. S. Lambrecht,  WanZhen Liang,  
 C. Ochsenfeld,  V. A. Rassolov,  L. V. Slipchenko,  J. E. Subotnik,  
 T. Van Voorhis,  J. M. Herbert,  A. I. Krylov,  P. M. W. Gill,  M. Head-Gordon

 Contributors to earlier versions of Q-Chem not listed above: 
 R. D. Adamson,  B. Austin,  J. Baker,  G. J. O. Beran,  K. Brandhorst,  
 S. T. Brown,  E. F. C. Byrd,  A. K. Chakraborty,  C.-L. Cheng,  
 Siu Hung Chien,  D. M. Chipman,  D. L. Crittenden,  H. Dachsel,  
 R. J. Doerksen,  A. D. Dutoi,  L. Fusti-Molnar,  W. A. Goddard III,  
 A. Golubeva-Zadorozhnaya,  S. R. Gwaltney,  G. Hawkins,  A. Heyden,  
 S. Hirata,  G. Kedziora,  F. J. Keil,  C. Kelley,  Jihan Kim,  R. A. King,  
 R. Z. Khaliullin,  P. P. Korambath,  W. Kurlancheek,  A. M. Lee,  M. S. Lee,  
 S. V. Levchenko,  Ching Yeh Lin,  D. Liotard,  R. C. Lochan,  I. Lotan,  
 P. E. Maslen,  N. Nair,  D. P. O'Neill,  D. Neuhauser,  E. Neuscamman,  
 C. M. Oana,  R. Olson,  B. Peters,  R. Peverati,  P. A. Pieniazek,  
 Y. M. Rhee,  J. Ritchie,  M. A. Rohrdanz,  E. Rosta,  N. J. Russ,  
 H. F. Schaefer III,  N. E. Schultz,  N. Shenvi,  A. C. Simmonett,  A. Sodt,  
 D. Stuck,  K. S. Thanthiriwatte,  V. Vanovschi,  Tao Wang,  A. Warshel,  
 C. F. Williams,  Q. Wu,  X. Xu,  W. Zhang

 Please cite Q-Chem as follows:
 Y. Shao et al., Mol. Phys. 113, 184-215 (2015)
 DOI: 10.1080/00268976.2014.952696

 Q-Chem 5.1.1 for Intel X86 EM64T Linux

 Parts of Q-Chem use Armadillo 8.300.2 (Tropical Shenanigans).
 http://arma.sourceforge.net/

 Q-Chem begins on Mon Aug 27 22:53:14 2018  

Host: 
0

     Scratch files written to /scratch/taweetham/qchem7897//
The previous job contains 0 fragments, simply inherited here
Input Ideriv = 2
Curr. Ideriv = -1
Max.  Ideriv = 2

Checking the input file for inconsistencies... 	...done.

--------------------------------------------------------------
User input:
--------------------------------------------------------------

$molecule
read
$end

$rem
   SCF_GUESS 	READ
   JOB_TYPE 	FREQUENCY
   BASIS 	6-311++G**
   EXCHANGE 	B3LYP
   MEM_TOTAL	7500	
$end


--------------------------------------------------------------
 ----------------------------------------------------------------
             Standard Nuclear Orientation (Angstroms)
    I     Atom           X                Y                Z
 ----------------------------------------------------------------
    1      F       0.1499288236    -2.1419935503     0.0000000000
    2      Br     -2.5586685315    -0.8697556353    -0.0000000000
    3      I       2.2652743151    -0.1817716083     0.0000000000
    4      Br     -0.8092769166     1.8422189543    -0.0000000000
    5      C       0.2555392405    -0.8064789878     0.0000000000
    6      C      -0.8440071459    -0.0475841739    -0.0000000000
 ----------------------------------------------------------------
 Molecular Point Group                 Cs    NOp =  2
 Largest Abelian Subgroup              Cs    NOp =  2
 Nuclear Repulsion Energy =  1230.4788401985 hartrees
 There are       72 alpha and       72 beta electrons
 Requested basis set is 6-311++G(d,p)
 There are 80 shells and 224 basis functions

 Total QAlloc Memory Limit   7500 MB
 Mega-Array Size       188 MB
 MEM_STATIC part       192 MB

                       Distance Matrix (Angstroms)
             F (  1)   Br(  2)   I (  3)   Br(  4)   C (  5)
   Br(  2)  2.992505
   I (  3)  2.883948  4.872756
   Br(  4)  4.098051  3.227255  3.680951
   C (  5)  1.339684  2.814919  2.104589  2.854721
   C (  6)  2.318288  1.901586  3.112176  1.890122  1.336010

 A cutoff of  1.0D-11 yielded   2336 shell pairs
 There are     19820 function pairs (     22286 Cartesian)

 -------------------------------------------------------
 OpenMP Integral Computing Module                       
 Release: version 1.0, May 2013, Q-Chem Inc. Pittsburgh 
 -------------------------------------------------------
 Integral Job Info:
 Integral job number is                      11
 Integral operator is                         1
 short-range coefficients                     0
 long-range coefficients              100000000
 Omega coefficients                           0
 if combine SR and LR in K                    0
 Integral screening is                        0
 Integral computing path is                   2
 max size of driver memory is            800000
 size of driver memory is                593474
 size of scratch memory is             29623520
 max col of scratch BK array               1296
 max len of scratch array in speh3          155
 max len of scratch index in speh4           18
 max int batch size is                      520
 min int batch size is                       52
 fixed nKL is                                45
 max L of basis functions is                  2
 order of int derivative is                   0
 number of shells is                         80
 number of basis is                         238
 number of cartesian basis is               238
 number of contracted shell pairs          2336
 number of primitive shell pairs           5531
 maxK2 (contraction) of shell pair           36
 max number of K2 of shell pair               1
 max number of CS2 of shell pair            238
 max number of PS2 of shell pair            330
 mem total for path MDJ                  534076
 -------------------------------------------------------
 Smallest overlap matrix eigenvalue = 4.80E-05
 Guess MOs from SCF MO coefficient file

 -----------------------------------------------------------------------
  General SCF calculation program by
  Eric Jon Sundstrom, Paul Horn, Yuezhi Mao, Dmitri Zuev, Alec White,
  David Stuck, Shaama M.S., Shane Yost, Joonho Lee, David Small,
  Daniel Levine, Susi Lehtola, Hugh Burton, Evgeny Epifanovsky
 -----------------------------------------------------------------------
 Exchange:     0.2000 Hartree-Fock + 0.0800 Slater + 0.7200 B88
 Correlation:  0.1900 VWN1RPA + 0.8100 LYP
 Using SG-1 standard quadrature grid
 using 4 threads for integral computing
 -------------------------------------------------------
 OpenMP Integral computing Module                
 Release: version 2.0, May 2017, Q-Chem Inc. Pleasanton 
 -------------------------------------------------------
 -------------------------------------------------------
 OpenMP BLAS3 based DFT computing Module                
 Release: version 1.0, May 2013, Q-Chem Inc. Pittsburgh 
 -------------------------------------------------------
 A restricted SCF calculation will be
 performed using DIIS
 SCF converges when DIIS error is below 1.0e-08
 ---------------------------------------
  Cycle       Energy         DIIS error
 ---------------------------------------
    1  -12242.0998601246      1.57e-02  
    2  -12243.6340789033      6.47e-03  
    3  -12243.4503760391      8.54e-03  
    4  -12243.8540380584      1.02e-03  
    5  -12243.8579046115      7.04e-04  
    6  -12243.8603306577      1.58e-04  
    7  -12243.8604530119      7.70e-05  
    8  -12243.8604815324      2.21e-05  
    9  -12243.8604843486      3.39e-06  
   10  -12243.8604843901      7.99e-07  
   11  -12243.8604843920      3.84e-07  
   12  -12243.8604843923      3.58e-08  
   13  -12243.8604843922      1.68e-08  
   14  -12243.8604843926      4.68e-09  Convergence criterion met
 ---------------------------------------
 SCF time:   CPU 85.50s  wall 23.00s 
 SCF   energy in the final basis set =   -12243.8604843926
 Total energy in the final basis set =   -12243.8604843926

 --------------------------------------------------------------
             Orbital Energies (a.u.) and Symmetries
 --------------------------------------------------------------

 Alpha MOs, Restricted
 -- Occupied --                  
******* -482.87 -482.86 -176.33 -165.74 -165.73 -165.73  -62.52
  1 A'    2 A'    3 A'    4 A'    5 A'    1 A"    6 A'    7 A'                 
-62.514 -56.339 -56.335 -56.335 -56.334 -56.330 -56.330 -35.828
  8 A'    9 A'   10 A'    2 A"   11 A'    3 A"   12 A'   13 A'                 
-31.321 -31.315 -31.314 -24.733 -22.972 -22.970 -22.970 -22.965
 14 A'    4 A"   15 A'   16 A'   17 A'    5 A"   18 A'   19 A'                 
-22.965 -10.330 -10.301  -8.727  -8.723  -6.559  -6.555  -6.545
  6 A"   20 A'   21 A'   22 A'   23 A'   24 A'   25 A'    7 A"                 
 -6.545  -6.541  -6.540  -6.377  -4.790  -4.774  -4.774  -2.670
 26 A'    8 A"   27 A'   28 A'   29 A'    9 A"   30 A'   31 A'                 
 -2.666  -2.666  -2.666  -2.662  -2.662  -2.654  -2.654  -2.650
 32 A'   10 A"   33 A'   11 A"   34 A'   12 A"   35 A'   13 A"                 
 -2.650  -2.056  -2.051  -2.050  -2.037  -2.037  -1.275  -0.892
 36 A'   37 A'   14 A"   38 A'   15 A"   39 A'   40 A'   41 A'                 
 -0.808  -0.777  -0.688  -0.610  -0.520  -0.512  -0.512  -0.437
 42 A'   43 A'   44 A'   45 A'   46 A'   16 A"   47 A'   48 A'                 
 -0.394  -0.394  -0.338  -0.322  -0.314  -0.313  -0.288  -0.261
 49 A'   17 A"   50 A'   18 A"   51 A'   19 A"   52 A'   20 A"                 
 -- Virtual --                   
 -0.083  -0.059  -0.042  -0.018   0.002   0.029   0.042   0.045
 53 A'   54 A'   21 A"   55 A'   56 A'   57 A'   58 A'   22 A"                 
  0.061   0.066   0.072   0.072   0.085   0.093   0.108   0.125
 59 A'   60 A'   61 A'   23 A"   24 A"   62 A'   63 A'   64 A'                 
  0.129   0.132   0.160   0.173   0.213   0.218   0.232   0.243
 65 A'   25 A"   66 A'   67 A'   68 A'   26 A"   69 A'   70 A'                 
  0.278   0.283   0.294   0.306   0.338   0.377   0.382   0.385
 71 A'   27 A"   72 A'   73 A'   74 A'   75 A'   28 A"   76 A'                 
  0.389   0.403   0.415   0.427   0.432   0.451   0.462   0.476
 29 A"   77 A'   30 A"   78 A'   31 A"   79 A'   80 A'   81 A'                 
  0.503   0.509   0.529   0.546   0.557   0.596   0.599   0.604
 32 A"   33 A"   34 A"   82 A'   35 A"   83 A'   84 A'   36 A"                 
  0.610   0.627   0.653   0.687   0.736   0.766   0.787   0.807
 85 A'   86 A'   87 A'   88 A'   89 A'   90 A'   37 A"   91 A'                 
  0.876   0.901   0.929   1.019   1.043   1.151   1.174   1.301
 92 A'   93 A'   94 A'   95 A'   96 A'   38 A"   39 A"   40 A"                 
  1.325   1.350   1.376   1.420   1.454   1.511   1.542   1.594
 97 A'   98 A'   41 A"   99 A'  100 A'  101 A'   42 A"  102 A'                 
  1.673   1.833   1.864   1.930   1.988   1.994   2.003   2.072
103 A'  104 A'   43 A"  105 A'   44 A"  106 A'   45 A"  107 A'                 
  2.127   2.159   2.199   2.230   2.603   2.798   2.799   2.985
108 A'  109 A'  110 A'  111 A'   46 A"   47 A"  112 A'  113 A'                 
  3.108   3.338   3.745   3.769   3.932   3.957   3.962   3.976
114 A'  115 A'   48 A"  116 A'   49 A"   50 A"  117 A'   51 A"                 
  3.981   3.996   3.998   4.012   4.026   4.027   4.095   4.096
 52 A"  118 A'   53 A"  119 A'  120 A'   54 A"  121 A'   55 A"                 
  4.107   4.227   4.243   4.366   4.372   4.425   4.753   5.981
122 A'  123 A'  124 A'  125 A'  126 A'  127 A'  128 A'   56 A"                 
  6.029   6.069   6.264   6.340   6.518   6.668   6.679   7.531
129 A'  130 A'   57 A"  131 A'  132 A'  133 A'  134 A'   58 A"                 
  7.539   7.567   7.586   7.677   7.692  23.282  24.061  27.833
 59 A"  135 A'  136 A'  137 A'  138 A'  139 A'  140 A'  141 A'                 
 28.324  28.357  28.377  28.513  28.525  28.539  28.584  28.687
 60 A"  142 A'  143 A'   61 A"  144 A'   62 A"  145 A'  146 A'                 
 47.866  47.935  66.727 127.867 127.894 127.927 151.630 289.725
147 A'  148 A'  149 A'   63 A"  150 A'  151 A'  152 A'   64 A"                 
289.734 289.759 289.789 289.894 289.9101020.6501020.7361901.792
 65 A"  153 A'  154 A'  155 A'  156 A'  157 A'  158 A'  159 A'                 

 Beta MOs, Restricted
 -- Occupied --                  
******* -482.87 -482.86 -176.33 -165.74 -165.73 -165.73  -62.52
  1 A'    2 A'    3 A'    4 A'    5 A'    1 A"    6 A'    7 A'                 
-62.514 -56.339 -56.335 -56.335 -56.334 -56.330 -56.330 -35.828
  8 A'    9 A'   10 A'    2 A"   11 A'    3 A"   12 A'   13 A'                 
-31.321 -31.315 -31.314 -24.733 -22.972 -22.970 -22.970 -22.965
 14 A'    4 A"   15 A'   16 A'   17 A'    5 A"   18 A'   19 A'                 
-22.965 -10.330 -10.301  -8.727  -8.723  -6.559  -6.555  -6.545
  6 A"   20 A'   21 A'   22 A'   23 A'   24 A'   25 A'    7 A"                 
 -6.545  -6.541  -6.540  -6.377  -4.790  -4.774  -4.774  -2.670
 26 A'    8 A"   27 A'   28 A'   29 A'    9 A"   30 A'   31 A'                 
 -2.666  -2.666  -2.666  -2.662  -2.662  -2.654  -2.654  -2.650
 32 A'   10 A"   33 A'   11 A"   34 A'   12 A"   35 A'   13 A"                 
 -2.650  -2.056  -2.051  -2.050  -2.037  -2.037  -1.275  -0.892
 36 A'   37 A'   14 A"   38 A'   15 A"   39 A'   40 A'   41 A'                 
 -0.808  -0.777  -0.688  -0.610  -0.520  -0.512  -0.512  -0.437
 42 A'   43 A'   44 A'   45 A'   46 A'   16 A"   47 A'   48 A'                 
 -0.394  -0.394  -0.338  -0.322  -0.314  -0.313  -0.288  -0.261
 49 A'   17 A"   50 A'   18 A"   51 A'   19 A"   52 A'   20 A"                 
 -- Virtual --                   
 -0.083  -0.059  -0.042  -0.018   0.002   0.029   0.042   0.045
 53 A'   54 A'   21 A"   55 A'   56 A'   57 A'   58 A'   22 A"                 
  0.061   0.066   0.072   0.072   0.085   0.093   0.108   0.125
 59 A'   60 A'   61 A'   23 A"   24 A"   62 A'   63 A'   64 A'                 
  0.129   0.132   0.160   0.173   0.213   0.218   0.232   0.243
 65 A'   25 A"   66 A'   67 A'   68 A'   26 A"   69 A'   70 A'                 
  0.278   0.283   0.294   0.306   0.338   0.377   0.382   0.385
 71 A'   27 A"   72 A'   73 A'   74 A'   75 A'   28 A"   76 A'                 
  0.389   0.403   0.415   0.427   0.432   0.451   0.462   0.476
 29 A"   77 A'   30 A"   78 A'   31 A"   79 A'   80 A'   81 A'                 
  0.503   0.509   0.529   0.546   0.557   0.596   0.599   0.604
 32 A"   33 A"   34 A"   82 A'   35 A"   83 A'   84 A'   36 A"                 
  0.610   0.627   0.653   0.687   0.736   0.766   0.787   0.807
 85 A'   86 A'   87 A'   88 A'   89 A'   90 A'   37 A"   91 A'                 
  0.876   0.901   0.929   1.019   1.043   1.151   1.174   1.301
 92 A'   93 A'   94 A'   95 A'   96 A'   38 A"   39 A"   40 A"                 
  1.325   1.350   1.376   1.420   1.454   1.511   1.542   1.594
 97 A'   98 A'   41 A"   99 A'  100 A'  101 A'   42 A"  102 A'                 
  1.673   1.833   1.864   1.930   1.988   1.994   2.003   2.072
103 A'  104 A'   43 A"  105 A'   44 A"  106 A'   45 A"  107 A'                 
  2.127   2.159   2.199   2.230   2.603   2.798   2.799   2.985
108 A'  109 A'  110 A'  111 A'   46 A"   47 A"  112 A'  113 A'                 
  3.108   3.338   3.745   3.769   3.932   3.957   3.962   3.976
114 A'  115 A'   48 A"  116 A'   49 A"   50 A"  117 A'   51 A"                 
  3.981   3.996   3.998   4.012   4.026   4.027   4.095   4.096
 52 A"  118 A'   53 A"  119 A'  120 A'   54 A"  121 A'   55 A"                 
  4.107   4.227   4.243   4.366   4.372   4.425   4.753   5.981
122 A'  123 A'  124 A'  125 A'  126 A'  127 A'  128 A'   56 A"                 
  6.029   6.069   6.264   6.340   6.518   6.668   6.679   7.531
129 A'  130 A'   57 A"  131 A'  132 A'  133 A'  134 A'   58 A"                 
  7.539   7.567   7.586   7.677   7.692  23.282  24.061  27.833
 59 A"  135 A'  136 A'  137 A'  138 A'  139 A'  140 A'  141 A'                 
 28.324  28.357  28.377  28.513  28.525  28.539  28.584  28.687
 60 A"  142 A'  143 A'   61 A"  144 A'   62 A"  145 A'  146 A'                 
 47.866  47.935  66.727 127.867 127.894 127.927 151.630 289.725
147 A'  148 A'  149 A'   63 A"  150 A'  151 A'  152 A'   64 A"                 
289.734 289.759 289.789 289.894 289.9101020.6501020.7361901.792
 65 A"  153 A'  154 A'  155 A'  156 A'  157 A'  158 A'  159 A'                 
 --------------------------------------------------------------

          Ground-State Mulliken Net Atomic Charges

     Atom                 Charge (a.u.)
  ----------------------------------------
      1 F                    -0.012457
      2 Br                    0.011425
      3 I                     0.139804
      4 Br                   -0.101122
      5 C                    -0.198423
      6 C                     0.160772
  ----------------------------------------
  Sum of atomic charges =     0.000000

 -----------------------------------------------------------------
                    Cartesian Multipole Moments
 -----------------------------------------------------------------
    Charge (ESU x 10^10)
                 0.0000
    Dipole Moment (Debye)
         X       0.6559      Y       0.8551      Z       0.0000
       Tot       1.0777
    Quadrupole Moments (Debye-Ang)
        XX     -75.6938     XY       1.5187     YY     -81.4697
        XZ      -0.0000     YZ      -0.0000     ZZ     -82.1347
    Octopole Moments (Debye-Ang^2)
       XXX      11.1236    XXY      -0.3835    XYY      -4.0701
       YYY      24.3549    XXZ       0.0000    XYZ       0.0000
       YYZ       0.0000    XZZ       0.3658    YZZ       1.8754
       ZZZ       0.0000
    Hexadecapole Moments (Debye-Ang^3)
      XXXX   -1629.3784   XXXY      44.8790   XXYY    -409.1181
      XYYY      -0.9442   YYYY    -685.1743   XXXZ      -0.0000
      XXYZ      -0.0000   XYYZ      -0.0000   YYYZ      -0.0000
      XXZZ    -320.5178   XYZZ       0.9658   YYZZ    -138.0998
      XZZZ      -0.0000   YZZZ      -0.0000   ZZZZ    -102.6553
 -----------------------------------------------------------------
 Calculating MO derivatives via CPSCF
 D1JvT checksum  = 449928 31082.6423473864
 D1KAT checksum  = 1170000 1133.4253014775
   1         3          18      0.105850    0.029363
   2         3          18      0.013559    0.003608
   3         3          18      0.002036    0.000695
   4         3          18      0.000253    0.000086
   5        18           3      0.000018    0.000010
   6        21           0      0.000000    0.000000    Roots Converged
 Time for AOints: 26.7 s (CPU) 6.7 s (wall)
 ------------------------------------------------------------------------------
                     AOints        : Timing summary (seconds)
 ------------------------------------------------------------------------------
     job step          cpu (% of tot)      sys (% of tot)     wall (% of tot)
 ------------------------------------------------------------------------------
  cpscf_lag         0.1327E+03 (35.3)   0.9000E-05 (15.3)   0.3393E+02 (34.7)
  iterzp            0.2156E+03 (57.4)   0.4800E-04 (81.4)   0.5654E+02 (57.9)
  make_fx           0.0000E+00 ( 0.0)   0.0000E+00 ( 0.0)   0.0000E+00 ( 0.0)
  AOints            0.2671E+02 ( 7.1)   0.1000E-05 ( 1.7)   0.6749E+01 ( 6.9)
 ------------------------------------------------------------------------------
   Grand Totals     0.3755E+03          0.5900E-04          0.9766E+02
 ------------------------------------------------------------------------------
 Calculating analytic Hessian of the SCF energy
 Polarizability Matrix (a.u.)
            1           2           3
    1-131.0575939  -3.3652149  -0.0000000
    2  -3.3652149 -92.2312977  -0.0000000
    3  -0.0000000  -0.0000000 -58.5317075

 Direct stationary perturbation theory relativistic correction:

 rels  =     130.608965136360
 relv  =    -437.338763551700
 rel2e =      61.750393733587
 E_rel =    -244.979404681752

 Hessian of the SCF Energy
            1           2           3           4           5           6
    1   0.0728445   0.0150682  -0.0000000  -0.0017644   0.0057412  -0.0000000
    2   0.0150682   0.3850653  -0.0000000   0.0021549   0.0028063  -0.0000000
    3  -0.0000000  -0.0000000   0.0179010  -0.0000000  -0.0000000  -0.0032100
    4  -0.0017644   0.0021549  -0.0000000   0.1727767   0.0654132  -0.0000000
    5   0.0057412   0.0028063  -0.0000000   0.0654132   0.0623941  -0.0000000
    6  -0.0000000  -0.0000000  -0.0032100  -0.0000000  -0.0000000   0.0074105
    7  -0.0147549  -0.0214974  -0.0000000  -0.0008189   0.0011524   0.0000000
    8  -0.0261124  -0.0202817  -0.0000000   0.0011591   0.0000521  -0.0000000
    9   0.0000000   0.0000000   0.0034852   0.0000000   0.0000000   0.0025045
   10  -0.0013222   0.0024064   0.0000000  -0.0059859  -0.0197454   0.0000000
   11   0.0025204  -0.0037076  -0.0000000  -0.0141236  -0.0207974  -0.0000000
   12   0.0000000   0.0000000   0.0061392   0.0000000   0.0000000   0.0023743
   13  -0.0567400   0.0038366   0.0000000  -0.0352697  -0.0010660  -0.0000000
   14  -0.0300702  -0.3110319   0.0000000  -0.0179758   0.0003335   0.0000000
   15   0.0000000   0.0000000  -0.0311983   0.0000000   0.0000000   0.0069788
   16   0.0017369  -0.0019686  -0.0000000  -0.1289378  -0.0514955   0.0000000
   17   0.0328528  -0.0528504   0.0000000  -0.0366278  -0.0447886   0.0000000
   18  -0.0000000  -0.0000000   0.0068829   0.0000000  -0.0000000  -0.0160581
            7           8           9          10          11          12
    1  -0.0147549  -0.0261124   0.0000000  -0.0013222   0.0025204   0.0000000
    2  -0.0214974  -0.0202817   0.0000000   0.0024064  -0.0037076   0.0000000
    3  -0.0000000  -0.0000000   0.0034852   0.0000000  -0.0000000   0.0061392
    4  -0.0008189   0.0011591   0.0000000  -0.0059859  -0.0141236   0.0000000
    5   0.0011524   0.0000521   0.0000000  -0.0197454  -0.0207974   0.0000000
    6   0.0000000  -0.0000000   0.0025045   0.0000000  -0.0000000   0.0023743
    7   0.1142116   0.0420391   0.0000000  -0.0042552   0.0015095  -0.0000000
    8   0.0420391   0.0403927  -0.0000000   0.0049585  -0.0008509  -0.0000000
    9   0.0000000  -0.0000000   0.0045439  -0.0000000  -0.0000000  -0.0005198
   10  -0.0042552   0.0049585  -0.0000000   0.0335544   0.0001158  -0.0000000
   11   0.0015095  -0.0008509  -0.0000000   0.0001158   0.2123123   0.0000000
   12  -0.0000000  -0.0000000  -0.0005198  -0.0000000   0.0000000   0.0085831
   13  -0.0707080  -0.0248457   0.0000000   0.0029192  -0.0025163   0.0000000
   14  -0.0152439  -0.0217932  -0.0000000   0.0156366  -0.0262897   0.0000000
   15   0.0000000  -0.0000000  -0.0133008   0.0000000   0.0000000  -0.0005109
   16  -0.0236745   0.0028014  -0.0000000  -0.0249103   0.0124941  -0.0000000
   17  -0.0079597   0.0024810   0.0000000  -0.0033719  -0.1606667  -0.0000000
   18  -0.0000000   0.0000000   0.0032870  -0.0000000  -0.0000000  -0.0160660
           13          14          15          16          17          18
    1  -0.0567400  -0.0300702   0.0000000   0.0017369   0.0328528  -0.0000000
    2   0.0038366  -0.3110319   0.0000000  -0.0019686  -0.0528504  -0.0000000
    3   0.0000000   0.0000000  -0.0311983  -0.0000000   0.0000000   0.0068829
    4  -0.0352697  -0.0179758   0.0000000  -0.1289378  -0.0366278   0.0000000
    5  -0.0010660   0.0003335   0.0000000  -0.0514955  -0.0447886  -0.0000000
    6  -0.0000000   0.0000000   0.0069788   0.0000000   0.0000000  -0.0160581
    7  -0.0707080  -0.0152439   0.0000000  -0.0236745  -0.0079597  -0.0000000
    8  -0.0248457  -0.0217932  -0.0000000   0.0028014   0.0024810   0.0000000
    9   0.0000000  -0.0000000  -0.0133008  -0.0000000   0.0000000   0.0032870
   10   0.0029192   0.0156366   0.0000000  -0.0249103  -0.0033719  -0.0000000
   11  -0.0025163  -0.0262897   0.0000000   0.0124941  -0.1606667  -0.0000000
   12   0.0000000   0.0000000  -0.0005109  -0.0000000  -0.0000000  -0.0160660
   13   0.5197839  -0.1715218  -0.0000000  -0.3599855   0.1961132   0.0000000
   14  -0.1715218   0.5552516  -0.0000000   0.2191751  -0.1964703   0.0000000
   15  -0.0000000  -0.0000000   0.0772708   0.0000000   0.0000000  -0.0392398
   16  -0.3599855   0.2191751   0.0000000   0.5357712  -0.1810065  -0.0000000
   17   0.1961132  -0.1964703   0.0000000  -0.1810065   0.4522949  -0.0000000
   18   0.0000000   0.0000000  -0.0392398  -0.0000000  -0.0000000   0.0611940
 Gradient time:  CPU 574.19 s  wall 149.45 s
 **********************************************************************
 **                                                                  **
 **                       VIBRATIONAL ANALYSIS                       **
 **                       --------------------                       **
 **                                                                  **
 **        VIBRATIONAL FREQUENCIES (CM**-1) AND NORMAL MODES         **
 **     FORCE CONSTANTS (mDYN/ANGSTROM) AND REDUCED MASSES (AMU)     **
 **                  INFRARED INTENSITIES (KM/MOL)                   **
 **                                                                  **
 **********************************************************************


 Mode:                 1                      2                      3
 Frequency:        76.84                  95.48                 153.61
 Force Cnst:      0.0811                 0.3512                 0.8768
 Red. Mass:      23.3076                65.3745                63.0682
 IR Active:          YES                    YES                    YES
 IR Intens:        0.365                  0.116                  0.173
 Raman Active:       YES                    YES                    YES
               X      Y      Z        X      Y      Z        X      Y      Z
 F          0.000  0.000  0.829    0.137 -0.335  0.000    0.367 -0.204 -0.000
 Br        -0.000  0.000 -0.221   -0.129  0.046 -0.000   -0.411  0.401  0.000
 I          0.000 -0.000 -0.131   -0.309  0.289 -0.000    0.330  0.083  0.000
 Br        -0.000  0.000  0.137    0.590 -0.331  0.000   -0.229 -0.406 -0.000
 C          0.000  0.000  0.441   -0.001 -0.337  0.000    0.130 -0.190 -0.000
 C         -0.000  0.000  0.182    0.023 -0.315  0.000    0.005 -0.330 -0.000
 TransDip   0.000 -0.000 -0.019   -0.011  0.001 -0.000   -0.013 -0.002  0.000

 Mode:                 4                      5                      6
 Frequency:       205.54                 277.65                 299.43
 Force Cnst:      1.3246                 0.5920                 1.1867
 Red. Mass:      53.2167                13.0345                22.4653
 IR Active:          YES                    YES                    YES
 IR Intens:        0.288                  0.532                  2.271
 Raman Active:       YES                    YES                    YES
               X      Y      Z        X      Y      Z        X      Y      Z
 F          0.195 -0.285  0.000   -0.000 -0.000 -0.298    0.957  0.041 -0.000
 Br         0.502  0.381 -0.000   -0.000 -0.000 -0.038   -0.106 -0.018 -0.000
 I         -0.237 -0.046 -0.000    0.000  0.000 -0.016   -0.095 -0.089 -0.000
 Br        -0.270 -0.181  0.000    0.000 -0.000 -0.066    0.006  0.141 -0.000
 C          0.268 -0.269  0.000   -0.000 -0.000  0.520    0.145  0.108  0.000
 C          0.403 -0.116  0.000    0.000  0.000  0.796    0.001 -0.046  0.000
 TransDip  -0.005  0.016 -0.000    0.000  0.000 -0.023   -0.043 -0.023 -0.000

 Mode:                 7                      8                      9
 Frequency:       385.77                 503.00                 650.25
 Force Cnst:      1.7684                 1.8272                 3.3108
 Red. Mass:      20.1686                12.2577                13.2902
 IR Active:          YES                    YES                    YES
 IR Intens:        0.549                  0.628                 81.930
 Raman Active:       YES                    YES                    YES
               X      Y      Z        X      Y      Z        X      Y      Z
 F          0.060  0.697 -0.000   -0.000 -0.000 -0.172   -0.159  0.151  0.000
 Br         0.046  0.024  0.000    0.000  0.000  0.022   -0.103 -0.037 -0.000
 I         -0.038 -0.042 -0.000   -0.000  0.000 -0.011   -0.035 -0.007  0.000
 Br         0.033 -0.248 -0.000   -0.000  0.000  0.010   -0.011  0.007 -0.000
 C         -0.024  0.598  0.000    0.000 -0.000  0.780    0.704  0.039 -0.000
 C         -0.187  0.223 -0.000   -0.000 -0.000 -0.602    0.664 -0.006  0.000
 TransDip   0.004 -0.023  0.000    0.000 -0.000  0.025    0.284  0.060 -0.000

 Mode:                10                     11                     12
 Frequency:       884.49                1097.80                1627.77
 Force Cnst:      5.8264                 9.6765                18.8312
 Red. Mass:      12.6405                13.6276                12.0626
 IR Active:          YES                    YES                    YES
 IR Intens:       87.840                112.289                 30.731
 Raman Active:       YES                    YES                    YES
               X      Y      Z        X      Y      Z        X      Y      Z
 F          0.087 -0.178 -0.000   -0.058 -0.476  0.000    0.001 -0.089 -0.000
 Br        -0.032 -0.025  0.000    0.002  0.002 -0.000   -0.006 -0.001  0.000
 I          0.002  0.003 -0.000   -0.004 -0.002  0.000    0.002  0.000 -0.000
 Br        -0.005 -0.061  0.000    0.005 -0.013 -0.000   -0.001  0.008  0.000
 C         -0.270 -0.047  0.000    0.383  0.720 -0.000   -0.531  0.492  0.000
 C          0.358  0.867 -0.000   -0.296  0.130  0.000    0.557 -0.397 -0.000
 TransDip  -0.000  0.300  0.000    0.077  0.331 -0.000   -0.092  0.152  0.000

 STANDARD THERMODYNAMIC QUANTITIES AT   298.15 K  AND     1.00 ATM

   This Molecule has  0 Imaginary Frequencies
   Zero point vibrational energy:        8.946 kcal/mol

   Atom    1 Element F  Has Mass   18.99840
   Atom    2 Element Br Has Mass   78.91830
   Atom    3 Element I  Has Mass  126.90440
   Atom    4 Element Br Has Mass   78.91830
   Atom    5 Element C  Has Mass   12.00000
   Atom    6 Element C  Has Mass   12.00000
   Molecular Mass:   327.739400 amu
   Principal axes and moments of inertia in amu*Bohr^2:
                             1           2           3
    Eigenvalues --     1523.74454  4386.65551  5910.40005
          X               1.00000     0.00315     0.00000
          Y              -0.00315     1.00000     0.00000
          Z               0.00000    -0.00000     1.00000
   Rotational Symmetry Number is   1
   The Molecule is an Asymmetric Top
   Translational Enthalpy:        0.889 kcal/mol
   Rotational Enthalpy:           0.889 kcal/mol
   Vibrational Enthalpy:         11.674 kcal/mol
   gas constant (RT):             0.592 kcal/mol
   Translational Entropy:        43.256  cal/mol.K
   Rotational Entropy:           32.046  cal/mol.K
   Vibrational Entropy:          17.449  cal/mol.K

   Total Enthalpy:               14.043 kcal/mol
   Total Entropy:                92.751  cal/mol.K

 ======================================================================

 STANDARD THERMODYNAMIC QUANTITIES FOR ANHARMONIC VIBRATION -- TOSH

   Zero point vibrational energy: ************ kcal/mol

   Vibrational Enthalpy:       Infinity kcal/mol
   Vibrational Entropy:             NaN  cal/mol.K

   Total Enthalpy:             Infinity kcal/mol
   Total Entropy:                   NaN  cal/mol.K

 ======================================================================

 STANDARD THERMODYNAMIC QUANTITIES FOR ANHARMONIC VIBRATION -- VPT2

   Zero point vibrational energy: ************ kcal/mol

   Vibrational Enthalpy:       Infinity kcal/mol
   Vibrational Entropy:             NaN  cal/mol.K

   Total Enthalpy:             Infinity kcal/mol
   Total Entropy:                   NaN  cal/mol.K

 ======================================================================

Archival summary:
1\1\TWL01\FREQ\ProcedureUnspecified\BasisUnspecified\1r212\taweetha\MonAug2722:56:062018MonAug2722:56:062018\0\\#,FREQ,ProcedureUnspecified,BasisUnspecified,\\0,1\I\C,1,2.10459\C,2,1.33601,1,128.12\F,2,1.33968,1,111.789,3,180,0\Br,3,1.89012,2,123.56,1,-0,0\Br,3,1.90159,2,119.77,1,-180,0\\\@

 Total job time:  172.09s(wall), 659.92s(cpu) 
 Mon Aug 27 22:56:06 2018

        *************************************************************
        *                                                           *
        *  Thank you very much for using Q-Chem.  Have a nice day.  *
        *                                                           *
        *************************************************************
