# Supplementary material for: Geometric and energetic data from ab initio calculations of haloethene, haloimine, halomethylenephosphine, haloiminophosphine, halodiazene, halodiphosphene and halocyclopropane
Source: Data Brief. 2019 Nov 2;27:104738. doi: 10.1016/j.dib.2019.104738 (PMC6861602; doi:10.1016/j.dib.2019.104738)
Supplement: Multimedia component 2 [file mmc2.zip › CC/B3LYP/FICCBrCl.out]

Q-Chem Developer Version!
                  Welcome to Q-Chem
     A Quantum Leap Into The Future Of Chemistry


 Q-Chem 5.1, Q-Chem, Inc., Pleasanton, CA (2018)

 Yihan Shao,  Zhengting Gan,  E. Epifanovsky,  A. T. B. Gilbert,  M. Wormit,  
 J. Kussmann,  A. W. Lange,  A. Behn,  Jia Deng,  Xintian Feng,  D. Ghosh,  
 M. Goldey,  P. R. Horn,  L. D. Jacobson,  I. Kaliman,  T. Kus,  A. Landau,  
 Jie Liu,  E. I. Proynov,  R. M. Richard,  R. P. Steele,  E. J. Sundstrom,  
 H. L. Woodcock III,  P. M. Zimmerman,  D. Zuev,  B. Albrecht,  E. Alguire,  
 S. A. Baeppler,  D. Barton,  Z. Benda,  Y. A. Bernard,  E. J. Berquist,  
 K. B. Bravaya,  H. Burton,  D. Casanova,  Chun-Min Chang,  Yunqing Chen,  
 A. Chien,  K. D. Closser,  M. P. Coons,  S. Coriani,  S. Dasgupta,  
 A. L. Dempwolff,  M. Diedenhofen,  Hainam Do,  R. G. Edgar,  Po-Tung Fang,  
 S. Faraji,  S. Fatehi,  Qingguo Feng,  K. D. Fenk,  J. Fosso-Tande,  
 Qinghui Ge,  A. Ghysels,  G. Gidofalvi,  J. Gomes,  J. Gonthier,  A. Gunina,  
 D. Hait,  M. W. D. Hanson-Heine,  P. H. P. Harbach,  A. W. Hauser,  
 J. E. Herr,  E. G. Hohenstein,  Z. C. Holden,  Kerwin Hui,  B. C. Huynh,  
 T.-C. Jagau,  Hyunjun Ji,  B. Kaduk,  K. Khistyaev,  Jaehoon Kim,  
 P. Klunzinger,  K. Koh,  D. Kosenkov,  L. Koulias,  T. Kowalczyk,  
 C. M. Krauter,  A. Kunitsa,  Ka Un Lao,  A. Laurent,  K. V. Lawler,  
 Joonho Lee,  D. Lefrancois,  S. Lehtola,  D. S. Levine,  Yi-Pei Li,  
 You-Sheng Lin,  Fenglai Liu,  E. Livshits,  A. Luenser,  P. Manohar,  
 E. Mansoor,  S. F. Manzer,  Shan-Ping Mao,  Yuezhi Mao,  N. Mardirossian,  
 A. V. Marenich,  T. Markovich,  L. A. Martinez-Martinez,  S. A. Maurer,  
 N. J. Mayhall,  S. C. McKenzie,  J.-M. Mewes,  A. F. Morrison,  
 J. W. Mullinax,  K. Nanda,  T. S. Nguyen-Beck,  R. Olivares-Amaya,  
 J. A. Parkhill,  T. M. Perrine,  F. Plasser,  P. Pokhilko,  S. Prager,  
 A. Prociuk,  E. Ramos,  D. R. Rehn,  F. Rob,  M. Schneider,  N. Sergueev,  
 S. M. Sharada,  S. Sharma,  D. W. Small,  T. Stauch,  T. Stein,  
 Yu-Chuan Su,  A. J. W. Thom,  A. Tkatchenko,  T. Tsuchimochi,  N. M. Tubman,  
 L. Vogt,  M. L. Vidal,  O. Vydrov,  M. A. Watson,  J. Wenzel,  
 M. de Wergifosse,  T. A. Wesolowski,  A. White,  J. Witte,  A. Yamada,  
 Jun Yang,  K. Yao,  S. Yeganeh,  S. R. Yost,  Zhi-Qiang You,  A. Zech,  
 Igor Ying Zhang,  Xing Zhang,  Yan Zhao,  Ying Zhu,  B. R. Brooks,  
 G. K. L. Chan,  C. J. Cramer,  M. S. Gordon,  W. J. Hehre,  A. Klamt,  
 M. W. Schmidt,  C. D. Sherrill,  D. G. Truhlar,  A. Aspuru-Guzik,  R. Baer,  
 A. T. Bell,  N. A. Besley,  Jeng-Da Chai,  A. E. DePrince, III,  
 R. A. DiStasio Jr.,  A. Dreuw,  B. D. Dunietz,  T. R. Furlani,  
 Chao-Ping Hsu,  Yousung Jung,  Jing Kong,  D. S. Lambrecht,  WanZhen Liang,  
 C. Ochsenfeld,  V. A. Rassolov,  L. V. Slipchenko,  J. E. Subotnik,  
 T. Van Voorhis,  J. M. Herbert,  A. I. Krylov,  P. M. W. Gill,  M. Head-Gordon

 Contributors to earlier versions of Q-Chem not listed above: 
 R. D. Adamson,  B. Austin,  J. Baker,  G. J. O. Beran,  K. Brandhorst,  
 S. T. Brown,  E. F. C. Byrd,  A. K. Chakraborty,  C.-L. Cheng,  
 Siu Hung Chien,  D. M. Chipman,  D. L. Crittenden,  H. Dachsel,  
 R. J. Doerksen,  A. D. Dutoi,  L. Fusti-Molnar,  W. A. Goddard III,  
 A. Golubeva-Zadorozhnaya,  S. R. Gwaltney,  G. Hawkins,  A. Heyden,  
 S. Hirata,  G. Kedziora,  F. J. Keil,  C. Kelley,  Jihan Kim,  R. A. King,  
 R. Z. Khaliullin,  P. P. Korambath,  W. Kurlancheek,  A. M. Lee,  M. S. Lee,  
 S. V. Levchenko,  Ching Yeh Lin,  D. Liotard,  R. C. Lochan,  I. Lotan,  
 P. E. Maslen,  N. Nair,  D. P. O'Neill,  D. Neuhauser,  E. Neuscamman,  
 C. M. Oana,  R. Olson,  B. Peters,  R. Peverati,  P. A. Pieniazek,  
 Y. M. Rhee,  J. Ritchie,  M. A. Rohrdanz,  E. Rosta,  N. J. Russ,  
 H. F. Schaefer III,  N. E. Schultz,  N. Shenvi,  A. C. Simmonett,  A. Sodt,  
 D. Stuck,  K. S. Thanthiriwatte,  V. Vanovschi,  Tao Wang,  A. Warshel,  
 C. F. Williams,  Q. Wu,  X. Xu,  W. Zhang

 Please cite Q-Chem as follows:
 Y. Shao et al., Mol. Phys. 113, 184-215 (2015)
 DOI: 10.1080/00268976.2014.952696

 Q-Chem 5.1.1 for Intel X86 EM64T Linux

 Parts of Q-Chem use Armadillo 8.300.2 (Tropical Shenanigans).
 http://arma.sourceforge.net/

 Q-Chem begins on Mon Aug 27 22:56:06 2018  

Host: 
0

     Scratch files written to /scratch/taweetham/qchem7974//
Input Ideriv = 2
Curr. Ideriv = -1
Max.  Ideriv = 2

Checking the input file for inconsistencies... 	...done.

--------------------------------------------------------------
User input:
--------------------------------------------------------------
inp/FBrICl.inp
$molecule
0	1
F	-2.0	1.0	0.0
Br	2.0	1.0	0.0
I	-2.0	-1.0	0.0
Cl	2.0	-1.0	0.0
C	-1.0	0.0	0.0
C	1.0	0.0	0.0
$end
$rem
   JOB_TYPE		OPTIMIZATION
   BASIS		6-311++G**
   EXCHANGE		B3LYP
$end

--------------------------------------------------------------
 ----------------------------------------------------------------
             Standard Nuclear Orientation (Angstroms)
    I     Atom           X                Y                Z
 ----------------------------------------------------------------
    1      F       1.4089415232    -1.6912825962     0.0000000000
    2      Br     -2.4168500164    -0.5236700338     0.0000000000
    3      I       1.9927478044     0.2216131736    -0.0000000000
    4      Cl     -1.8330437352     1.3892257360    -0.0000000000
    5      C       0.7443967789    -0.4429315707     0.0000000000
    6      C      -1.1684989909     0.1408747105    -0.0000000000
 ----------------------------------------------------------------
 Molecular Point Group                 Cs    NOp =  2
 Largest Abelian Subgroup              Cs    NOp =  2
 Nuclear Repulsion Energy =  1062.0392307779 hartrees
 There are       63 alpha and       63 beta electrons
 Requested basis set is 6-311++G(d,p)
 There are 74 shells and 206 basis functions

 Total QAlloc Memory Limit   2000 MB
 Mega-Array Size       188 MB
 MEM_STATIC part       192 MB
 A cutoff of  1.0D-11 yielded   2115 shell pairs
 There are     17707 function pairs (     19815 Cartesian)

 -------------------------------------------------------
 OpenMP Integral Computing Module                       
 Release: version 1.0, May 2013, Q-Chem Inc. Pittsburgh 
 -------------------------------------------------------
 Integral Job Info:
 Integral job number is                      11
 Integral operator is                         1
 short-range coefficients                     0
 long-range coefficients              100000000
 Omega coefficients                           0
 if combine SR and LR in K                    0
 Integral screening is                        0
 Integral computing path is                   2
 max size of driver memory is            800000
 size of driver memory is                593474
 size of scratch memory is             29634545
 max col of scratch BK array               1296
 max len of scratch array in speh3          155
 max len of scratch index in speh4           18
 max int batch size is                      520
 min int batch size is                       52
 fixed nKL is                                45
 max L of basis functions is                  2
 order of int derivative is                   0
 number of shells is                         74
 number of basis is                         218
 number of cartesian basis is               218
 number of contracted shell pairs          2115
 number of primitive shell pairs           5072
 maxK2 (contraction) of shell pair           36
 max number of K2 of shell pair               1
 max number of CS2 of shell pair            219
 max number of PS2 of shell pair            324
 mem total for path MDJ                  531158
 -------------------------------------------------------
 Smallest overlap matrix eigenvalue = 1.33E-04

 Scale SEOQF with 1.000000e-01/1.000000e-01/1.000000e-01

 Standard Electronic Orientation quadrupole field applied
 Nucleus-field energy     =     0.0000000231 hartrees
 Guess from superposition of atomic densities
 Warning:  Energy on first SCF cycle will be non-variational
 SAD guess density has 126.000000 electrons

 -----------------------------------------------------------------------
  General SCF calculation program by
  Eric Jon Sundstrom, Paul Horn, Yuezhi Mao, Dmitri Zuev, Alec White,
  David Stuck, Shaama M.S., Shane Yost, Joonho Lee, David Small,
  Daniel Levine, Susi Lehtola, Hugh Burton, Evgeny Epifanovsky
 -----------------------------------------------------------------------
 Exchange:     0.2000 Hartree-Fock + 0.0800 Slater + 0.7200 B88
 Correlation:  0.1900 VWN1RPA + 0.8100 LYP
 Using SG-1 standard quadrature grid
 using 4 threads for integral computing
 -------------------------------------------------------
 OpenMP Integral computing Module                
 Release: version 2.0, May 2017, Q-Chem Inc. Pleasanton 
 -------------------------------------------------------
 -------------------------------------------------------
 OpenMP BLAS3 based DFT computing Module                
 Release: version 1.0, May 2013, Q-Chem Inc. Pittsburgh 
 -------------------------------------------------------
 A restricted SCF calculation will be
 performed using DIIS
 SCF converges when DIIS error is below 1.0e-08
 ---------------------------------------
  Cycle       Energy         DIIS error
 ---------------------------------------
    1  -10133.1918200367      8.04e-02  
    2  -10128.7317094662      4.00e-03  
    3  -10128.5236724942      6.68e-03  
    4  -10128.6403562835      4.71e-03  
    5  -10128.7937790707      8.46e-04  
    6  -10128.7974439001      3.59e-04  
    7  -10128.7982969173      8.71e-05  
    8  -10128.7983560935      1.98e-05  
    9  -10128.7983577058      5.08e-06  
   10  -10128.7983577591      2.93e-06  
   11  -10128.7983577970      6.07e-07  
   12  -10128.7983577989      2.13e-07  
   13  -10128.7983577991      1.51e-07  
   14  -10128.7983577995      5.51e-08  
   15  -10128.7983577994      2.35e-08  
   16  -10128.7983577994      6.29e-09  Convergence criterion met
 ---------------------------------------
 SCF time:   CPU 72.04s  wall 19.00s 
 SCF   energy in the final basis set =   -10128.7983577994
 Total energy in the final basis set =   -10128.7983577994

 --------------------------------------------------------------
             Orbital Energies (a.u.) and Symmetries
 --------------------------------------------------------------

 Alpha MOs, Restricted
 -- Occupied --                  
******* -482.86 -176.33 -165.73 -165.73 -165.73 -101.59  -62.52
  1 A'    2 A'    3 A'    1 A"    4 A'    5 A'    6 A'    7 A'                 
-56.337 -56.335 -56.335 -35.836 -31.325 -31.325 -31.324 -24.720
  8 A'    2 A"    9 A'   10 A'    3 A"   11 A'   12 A'   13 A'                 
-22.976 -22.976 -22.975 -22.975 -22.975 -10.317 -10.286  -9.522
 14 A'    4 A"    5 A"   15 A'   16 A'   17 A'   18 A'   19 A'                 
 -8.740  -7.285  -7.275  -7.275  -6.572  -6.558  -6.558  -6.402
 20 A'   21 A'   22 A'    6 A"   23 A'    7 A"   24 A'   25 A'                 
 -4.820  -4.800  -4.798  -2.687  -2.680  -2.679  -2.669  -2.668
 26 A'    8 A"   27 A'   28 A'   29 A'    9 A"   30 A'   10 A"                 
 -2.109  -2.082  -2.082  -2.064  -2.064  -1.291  -1.161  -0.879
 31 A'   32 A'   11 A"   33 A'   12 A"   34 A'   35 A'   36 A'                 
 -0.854  -0.634  -0.608  -0.571  -0.544  -0.531  -0.515  -0.491
 37 A'   38 A'   39 A'   40 A'   13 A"   14 A"   41 A'   42 A'                 
 -0.463  -0.375  -0.374  -0.322  -0.257  -0.209  -0.180
 43 A'   44 A'   15 A"   16 A"   45 A'   46 A'   17 A"                         
 -- Virtual --                   
 -0.107  -0.097  -0.007   0.017   0.024   0.033   0.041   0.044
 18 A"   47 A'   48 A'   49 A'   50 A'   19 A"   51 A'   52 A'                 
  0.057   0.067   0.070   0.081   0.083   0.094   0.108   0.125
 53 A'   54 A'   55 A'   20 A"   21 A"   56 A'   57 A'   22 A"                 
  0.135   0.149   0.153   0.178   0.184   0.195   0.217   0.250
 58 A'   59 A'   60 A'   61 A'   62 A'   63 A'   23 A"   64 A'                 
  0.290   0.298   0.320   0.324   0.353   0.377   0.383   0.393
 24 A"   65 A'   66 A'   67 A'   68 A'   69 A'   25 A"   70 A'                 
  0.412   0.414   0.423   0.432   0.448   0.448   0.490   0.490
 26 A"   71 A'   27 A"   72 A'   28 A"   73 A'   29 A"   74 A'                 
  0.513   0.532   0.558   0.576   0.595   0.605   0.645   0.658
 30 A"   75 A'   76 A'   31 A"   32 A"   77 A'   78 A'   79 A'                 
  0.679   0.767   0.779   0.787   0.820   0.893   0.904   0.958
 80 A'   81 A'   82 A'   83 A'   33 A"   34 A"   84 A'   85 A'                 
  1.038   1.062   1.137   1.176   1.246   1.291   1.295   1.318
 86 A'   87 A'   88 A'   35 A"   89 A'   36 A"   90 A'   91 A'                 
  1.375   1.389   1.406   1.427   1.442   1.442   1.565   1.574
 92 A'   37 A"   93 A'   94 A'   95 A'   38 A"   96 A'   39 A"                 
  1.653   1.769   1.775   1.861   1.885   1.955   2.014   2.139
 40 A"   97 A'   98 A'   99 A'  100 A'   41 A"  101 A'  102 A'                 
  2.192   2.225   2.317   2.420   2.577   2.704   2.783   2.914
103 A'   42 A"  104 A'  105 A'   43 A"   44 A"  106 A'  107 A'                 
  3.186   3.286   3.699   3.728   3.806   3.850   3.960   3.984
108 A'  109 A'   45 A"  110 A'  111 A'   46 A"   47 A"   48 A"                 
  4.032   4.039   4.073   4.083   4.240   4.269   4.416   4.457
112 A'   49 A"  113 A'   50 A"  114 A'  115 A'  116 A'  117 A'                 
  4.661   4.743   5.992   6.065   6.203   6.259   6.349   6.488
118 A'  119 A'   51 A"  120 A'  121 A'   52 A"  122 A'  123 A'                 
  6.853   7.513   7.609   7.750   9.904  23.522  23.661  25.794
124 A'   53 A"  125 A'  126 A'  127 A'  128 A'  129 A'   54 A"                 
 26.060  26.603  27.968  28.336  28.370  28.429  28.510  28.551
130 A'  131 A'  132 A'   55 A"  133 A'  134 A'   56 A"  135 A'                 
 28.555  28.661  28.926  48.113  66.735 127.884 127.923 128.012
 57 A"  136 A'  137 A'  138 A'  139 A'   58 A"  140 A'  141 A'                 
151.759 215.945 289.735 289.831 290.0171020.9841901.938
142 A'  143 A'   59 A"  144 A'  145 A'  146 A'  147 A'                         

 Beta MOs, Restricted
 -- Occupied --                  
******* -482.86 -176.33 -165.73 -165.73 -165.73 -101.59  -62.52
  1 A'    2 A'    3 A'    1 A"    4 A'    5 A'    6 A'    7 A'                 
-56.337 -56.335 -56.335 -35.836 -31.325 -31.325 -31.324 -24.720
  8 A'    2 A"    9 A'   10 A'    3 A"   11 A'   12 A'   13 A'                 
-22.976 -22.976 -22.975 -22.975 -22.975 -10.317 -10.286  -9.522
 14 A'    4 A"    5 A"   15 A'   16 A'   17 A'   18 A'   19 A'                 
 -8.740  -7.285  -7.275  -7.275  -6.572  -6.558  -6.558  -6.402
 20 A'   21 A'   22 A'    6 A"   23 A'    7 A"   24 A'   25 A'                 
 -4.820  -4.800  -4.798  -2.687  -2.680  -2.679  -2.669  -2.668
 26 A'    8 A"   27 A'   28 A'   29 A'    9 A"   30 A'   10 A"                 
 -2.109  -2.082  -2.082  -2.064  -2.064  -1.291  -1.161  -0.879
 31 A'   32 A'   11 A"   33 A'   12 A"   34 A'   35 A'   36 A'                 
 -0.854  -0.634  -0.608  -0.571  -0.544  -0.531  -0.515  -0.491
 37 A'   38 A'   39 A'   40 A'   13 A"   14 A"   41 A'   42 A'                 
 -0.463  -0.375  -0.374  -0.322  -0.257  -0.209  -0.180
 43 A'   44 A'   15 A"   16 A"   45 A'   46 A'   17 A"                         
 -- Virtual --                   
 -0.107  -0.097  -0.007   0.017   0.024   0.033   0.041   0.044
 18 A"   47 A'   48 A'   49 A'   50 A'   19 A"   51 A'   52 A'                 
  0.057   0.067   0.070   0.081   0.083   0.094   0.108   0.125
 53 A'   54 A'   55 A'   20 A"   21 A"   56 A'   57 A'   22 A"                 
  0.135   0.149   0.153   0.178   0.184   0.195   0.217   0.250
 58 A'   59 A'   60 A'   61 A'   62 A'   63 A'   23 A"   64 A'                 
  0.290   0.298   0.320   0.324   0.353   0.377   0.383   0.393
 24 A"   65 A'   66 A'   67 A'   68 A'   69 A'   25 A"   70 A'                 
  0.412   0.414   0.423   0.432   0.448   0.448   0.490   0.490
 26 A"   71 A'   27 A"   72 A'   28 A"   73 A'   29 A"   74 A'                 
  0.513   0.532   0.558   0.576   0.595   0.605   0.645   0.658
 30 A"   75 A'   76 A'   31 A"   32 A"   77 A'   78 A'   79 A'                 
  0.679   0.767   0.779   0.787   0.820   0.893   0.904   0.958
 80 A'   81 A'   82 A'   83 A'   33 A"   34 A"   84 A'   85 A'                 
  1.038   1.062   1.137   1.176   1.246   1.291   1.295   1.318
 86 A'   87 A'   88 A'   35 A"   89 A'   36 A"   90 A'   91 A'                 
  1.375   1.389   1.406   1.427   1.442   1.442   1.565   1.574
 92 A'   37 A"   93 A'   94 A'   95 A'   38 A"   96 A'   39 A"                 
  1.653   1.769   1.775   1.861   1.885   1.955   2.014   2.139
 40 A"   97 A'   98 A'   99 A'  100 A'   41 A"  101 A'  102 A'                 
  2.192   2.225   2.317   2.420   2.577   2.704   2.783   2.914
103 A'   42 A"  104 A'  105 A'   43 A"   44 A"  106 A'  107 A'                 
  3.186   3.286   3.699   3.728   3.806   3.850   3.960   3.984
108 A'  109 A'   45 A"  110 A'  111 A'   46 A"   47 A"   48 A"                 
  4.032   4.039   4.073   4.083   4.240   4.269   4.416   4.457
112 A'   49 A"  113 A'   50 A"  114 A'  115 A'  116 A'  117 A'                 
  4.661   4.743   5.992   6.065   6.203   6.259   6.349   6.488
118 A'  119 A'   51 A"  120 A'  121 A'   52 A"  122 A'  123 A'                 
  6.853   7.513   7.609   7.750   9.904  23.522  23.661  25.794
124 A'   53 A"  125 A'  126 A'  127 A'  128 A'  129 A'   54 A"                 
 26.060  26.603  27.968  28.336  28.370  28.429  28.510  28.551
130 A'  131 A'  132 A'   55 A"  133 A'  134 A'   56 A"  135 A'                 
 28.555  28.661  28.926  48.113  66.735 127.884 127.923 128.012
 57 A"  136 A'  137 A'  138 A'  139 A'   58 A"  140 A'  141 A'                 
151.759 215.945 289.735 289.831 290.0171020.9841901.938
142 A'  143 A'   59 A"  144 A'  145 A'  146 A'  147 A'                         
 --------------------------------------------------------------

          Ground-State Mulliken Net Atomic Charges

     Atom                 Charge (a.u.)
  ----------------------------------------
      1 F                     0.014629
      2 Br                   -0.012182
      3 I                     0.579469
      4 Cl                    0.270380
      5 C                    -0.690397
      6 C                    -0.161899
  ----------------------------------------
  Sum of atomic charges =     0.000000

 -----------------------------------------------------------------
                    Cartesian Multipole Moments
 -----------------------------------------------------------------
    Charge (ESU x 10^10)
                 0.0000
    Dipole Moment (Debye)
         X      -0.1897      Y       1.0573      Z       0.0000
       Tot       1.0742
    Quadrupole Moments (Debye-Ang)
        XX     -70.1358     XY      -1.9123     YY     -79.6882
        XZ      -0.0000     YZ      -0.0000     ZZ     -73.6659
    Octopole Moments (Debye-Ang^2)
       XXX      13.4701    XXY       5.1060    XYY       5.0295
       YYY      -7.4401    XXZ      -0.0000    XYZ       0.0000
       YYZ       0.0000    XZZ       6.8941    YZZ      -3.8679
       ZZZ       0.0000
    Hexadecapole Moments (Debye-Ang^3)
      XXXX   -1677.6308   XXXY      22.2838   XXYY    -356.4196
      XYYY      20.7581   YYYY    -398.6340   XXXZ      -0.0000
      XXYZ      -0.0000   XYYZ      -0.0000   YYYZ       0.0000
      XXZZ    -310.4258   XYZZ       7.9122   YYZZ     -79.7105
      XZZZ      -0.0000   YZZZ      -0.0000   ZZZZ     -89.2120
 -----------------------------------------------------------------
 Calculating analytic gradient of the SCF energy
 Gradient of SCF Energy
            1           2           3           4           5           6
    1   0.0944024   0.5694456  -1.0488468  -0.0208818   1.0650435  -0.6591629
    2   0.2054724   0.6293213  -0.7353286  -0.5952253   0.4715791   0.0241810
    3  -0.0000000   0.0000000   0.0000000  -0.0000000   0.0000000  -0.0000000
 Max gradient component =       1.065E+00
 RMS gradient           =       5.033E-01
 Gradient time:  CPU 16.73 s  wall 4.29 s
 Geometry Optimization Parameters
   NAtoms,    NIC,     NZ,  NCons,   NDum,   NFix, NCnnct, MaxDiis
        6      37       0       0       0       0       0       0


** GEOMETRY OPTIMIZATION IN DELOCALIZED INTERNAL COORDINATES **
   Searching for a Minimum

   Optimization Cycle:   1

                       Coordinates (Angstroms)
     ATOM                X               Y               Z
      1  F         1.4089415232   -1.6912825962    0.0000000000
      2  Br       -2.4168500164   -0.5236700338    0.0000000000
      3  I         1.9927478044    0.2216131736    0.0000000000
      4  Cl       -1.8330437352    1.3892257360    0.0000000000
      5  C         0.7443967789   -0.4429315707    0.0000000000
      6  C        -1.1684989909    0.1408747105    0.0000000000
   Point Group: cs    Number of degrees of freedom:     9


   Energy is -10128.798357799


 Attempting to Generate Delocalized Internal Coordinates

 ** Taking Steepest Descent Step **
 Calculated Step too Large.  Step scaled by  0.236381
 Step Taken.  Stepsize is  0.300000

                             Maximum     Tolerance    Cnvgd?
         Gradient           0.762678      0.000300      NO
         Displacement       0.180282      0.001200      NO
         Energy change     *********      0.000001      NO


 New Cartesian Coordinates Obtained by Inverse Iteration

 Displacement from previous Coordinates is:  0.239526
 ----------------------------------------------------------------
             Standard Nuclear Orientation (Angstroms)
    I     Atom           X                Y                Z
 ----------------------------------------------------------------
    1      F       1.3958246157    -1.6867004340     0.0000000000
    2      Br     -2.4758111291    -0.5483612475     0.0000000000
    3      I       2.0960435322     0.2368807649     0.0000000000
    4      Cl     -1.8451773505     1.4076227670     0.0000000000
    5      C       0.7269953725    -0.4491460130     0.0000000000
    6      C      -1.1701816768     0.1335335817     0.0000000000
 ----------------------------------------------------------------
 Molecular Point Group                 Cs    NOp =  2
 Largest Abelian Subgroup              Cs    NOp =  2
 Nuclear Repulsion Energy =  1028.4228362054 hartrees
 There are       63 alpha and       63 beta electrons
 Applying Cartesian multipole field
    Component          Value
    ---------          -----
     (2,0,0)        1.00000E-11
     (0,2,0)        2.00000E-11
     (0,0,2)       -3.00000E-11
 Nucleus-field energy     =     0.0000000244 hartrees
 Requested basis set is 6-311++G(d,p)
 There are 74 shells and 206 basis functions
 A cutoff of  1.0D-11 yielded   2099 shell pairs
 There are     17538 function pairs (     19593 Cartesian)
 Smallest overlap matrix eigenvalue = 1.58E-04
 Guess MOs from SCF MO coefficient file

 -----------------------------------------------------------------------
  General SCF calculation program by
  Eric Jon Sundstrom, Paul Horn, Yuezhi Mao, Dmitri Zuev, Alec White,
  David Stuck, Shaama M.S., Shane Yost, Joonho Lee, David Small,
  Daniel Levine, Susi Lehtola, Hugh Burton, Evgeny Epifanovsky
 -----------------------------------------------------------------------
 Exchange:     0.2000 Hartree-Fock + 0.0800 Slater + 0.7200 B88
 Correlation:  0.1900 VWN1RPA + 0.8100 LYP
 Using SG-1 standard quadrature grid
 using 4 threads for integral computing
 -------------------------------------------------------
 OpenMP Integral computing Module                
 Release: version 2.0, May 2017, Q-Chem Inc. Pleasanton 
 -------------------------------------------------------
 -------------------------------------------------------
 OpenMP BLAS3 based DFT computing Module                
 Release: version 1.0, May 2013, Q-Chem Inc. Pittsburgh 
 -------------------------------------------------------
 A restricted SCF calculation will be
 performed using DIIS
 SCF converges when DIIS error is below 1.0e-08
 ---------------------------------------
  Cycle       Energy         DIIS error
 ---------------------------------------
    1  -10129.0930225428      1.99e-03  
    2  -10129.0882011911      1.99e-03  
    3  -10129.0861649764      1.84e-03  
    4  -10129.0856688677      1.78e-03  
    5  -10129.1079969481      9.49e-05  
    6  -10129.1080243739      4.35e-05  
    7  -10129.1080321967      1.38e-05  
    8  -10129.1080328805      3.84e-06  
    9  -10129.1080329308      1.24e-06  
   10  -10129.1080329401      2.32e-07  
   11  -10129.1080329406      9.09e-08  
   12  -10129.1080329408      2.09e-08  
   13  -10129.1080329407      9.00e-09  Convergence criterion met
 ---------------------------------------
 SCF time:   CPU 56.79s  wall 15.00s 
 SCF   energy in the final basis set =   -10129.1080329407
 Total energy in the final basis set =   -10129.1080329407

 --------------------------------------------------------------
             Orbital Energies (a.u.) and Symmetries
 --------------------------------------------------------------

 Alpha MOs, Restricted
 -- Occupied --                  
******* -482.86 -176.33 -165.73 -165.73 -165.73 -101.59  -62.52
  1 A'    2 A'    3 A'    1 A"    4 A'    5 A'    6 A'    7 A'                 
-56.338 -56.336 -56.335 -35.829 -31.319 -31.318 -31.317 -24.722
  8 A'    2 A"    9 A'   10 A'   11 A'    3 A"   12 A'   13 A'                 
-22.970 -22.970 -22.969 -22.969 -22.969 -10.317 -10.296  -9.521
 14 A'    4 A"   15 A'    5 A"   16 A'   17 A'   18 A'   19 A'                 
 -8.738  -7.285  -7.275  -7.275  -6.569  -6.556  -6.556  -6.390
 20 A'   21 A'   22 A'    6 A"   23 A'    7 A"   24 A'   25 A'                 
 -4.804  -4.789  -4.787  -2.683  -2.677  -2.677  -2.666  -2.666
 26 A'    8 A"   27 A'   28 A'   29 A'    9 A"   30 A'   10 A"                 
 -2.084  -2.067  -2.067  -2.053  -2.053  -1.287  -1.132  -0.856
 31 A'   11 A"   32 A'   33 A'   12 A"   34 A'   35 A'   36 A'                 
 -0.849  -0.635  -0.608  -0.561  -0.530  -0.518  -0.506  -0.490
 37 A'   38 A'   39 A'   40 A'   13 A"   14 A"   41 A'   42 A'                 
 -0.466  -0.378  -0.356  -0.324  -0.256  -0.220  -0.189
 43 A'   44 A'   15 A"   16 A"   45 A'   46 A'   17 A"                         
 -- Virtual --                   
 -0.108  -0.097  -0.006   0.015   0.022   0.036   0.040   0.046
 18 A"   47 A'   48 A'   49 A'   50 A'   19 A"   51 A'   52 A'                 
  0.053   0.064   0.073   0.081   0.085   0.094   0.107   0.128
 53 A'   54 A'   55 A'   20 A"   21 A"   56 A'   57 A'   22 A"                 
  0.133   0.146   0.151   0.166   0.183   0.196   0.216   0.245
 58 A'   59 A'   60 A'   61 A'   62 A'   63 A'   23 A"   64 A'                 
  0.287   0.297   0.313   0.323   0.351   0.382   0.389   0.393
 24 A"   65 A'   66 A'   67 A'   68 A'   69 A'   25 A"   70 A'                 
  0.419   0.420   0.422   0.426   0.449   0.453   0.476   0.483
 26 A"   71 A'   27 A"   72 A'   73 A'   28 A"   74 A'   29 A"                 
  0.511   0.530   0.552   0.565   0.588   0.602   0.639   0.643
 30 A"   75 A'   76 A'   31 A"   77 A'   32 A"   78 A'   79 A'                 
  0.663   0.760   0.779   0.782   0.812   0.881   0.900   0.916
 80 A'   81 A'   82 A'   83 A'   33 A"   34 A"   84 A'   85 A'                 
  1.019   1.048   1.110   1.184   1.216   1.282   1.303   1.305
 86 A'   87 A'   88 A'   35 A"   89 A'   90 A'   36 A"   91 A'                 
  1.377   1.391   1.402   1.414   1.420   1.421   1.552   1.577
 92 A'   37 A"   93 A'   94 A'   38 A"   95 A'   39 A"   96 A'                 
  1.644   1.752   1.772   1.863   1.902   1.960   2.019   2.116
 40 A"   97 A'   98 A'   99 A'  100 A'   41 A"  101 A'  102 A'                 
  2.169   2.226   2.314   2.430   2.584   2.698   2.783   2.856
103 A'   42 A"  104 A'  105 A'   43 A"   44 A"  106 A'  107 A'                 
  3.139   3.275   3.704   3.730   3.821   3.864   3.963   3.982
108 A'  109 A'   45 A"  110 A'  111 A'   46 A"   47 A"   48 A"                 
  4.027   4.029   4.068   4.077   4.217   4.243   4.381   4.444
112 A'   49 A"  113 A'   50 A"  114 A'  115 A'  116 A'  117 A'                 
  4.577   4.665   5.992   6.056   6.201   6.258   6.357   6.475
118 A'  119 A'   51 A"  120 A'  121 A'   52 A"  122 A'  123 A'                 
  6.832   7.515   7.601   7.726   9.875  23.414  23.579  25.794
124 A'   53 A"  125 A'  126 A'  127 A'  128 A'  129 A'   54 A"                 
 26.046  26.522  27.946  28.337  28.371  28.422  28.517  28.550
130 A'  131 A'  132 A'   55 A"  133 A'  134 A'   56 A"   57 A"                 
 28.553  28.639  28.844  48.088  66.732 127.882 127.919 128.013
135 A'  136 A'  137 A'  138 A'  139 A'   58 A"  140 A'  141 A'                 
151.737 215.908 289.733 289.819 289.9811020.9471901.911
142 A'  143 A'   59 A"  144 A'  145 A'  146 A'  147 A'                         

 Beta MOs, Restricted
 -- Occupied --                  
******* -482.86 -176.33 -165.73 -165.73 -165.73 -101.59  -62.52
  1 A'    2 A'    3 A'    1 A"    4 A'    5 A'    6 A'    7 A'                 
-56.338 -56.336 -56.335 -35.829 -31.319 -31.318 -31.317 -24.722
  8 A'    2 A"    9 A'   10 A'   11 A'    3 A"   12 A'   13 A'                 
-22.970 -22.970 -22.969 -22.969 -22.969 -10.317 -10.296  -9.521
 14 A'    4 A"   15 A'    5 A"   16 A'   17 A'   18 A'   19 A'                 
 -8.738  -7.285  -7.275  -7.275  -6.569  -6.556  -6.556  -6.390
 20 A'   21 A'   22 A'    6 A"   23 A'    7 A"   24 A'   25 A'                 
 -4.804  -4.789  -4.787  -2.683  -2.677  -2.677  -2.666  -2.666
 26 A'    8 A"   27 A'   28 A'   29 A'    9 A"   30 A'   10 A"                 
 -2.084  -2.067  -2.067  -2.053  -2.053  -1.287  -1.132  -0.856
 31 A'   11 A"   32 A'   33 A'   12 A"   34 A'   35 A'   36 A'                 
 -0.849  -0.635  -0.608  -0.561  -0.530  -0.518  -0.506  -0.490
 37 A'   38 A'   39 A'   40 A'   13 A"   14 A"   41 A'   42 A'                 
 -0.466  -0.378  -0.356  -0.324  -0.256  -0.220  -0.189
 43 A'   44 A'   15 A"   16 A"   45 A'   46 A'   17 A"                         
 -- Virtual --                   
 -0.108  -0.097  -0.006   0.015   0.022   0.036   0.040   0.046
 18 A"   47 A'   48 A'   49 A'   50 A'   19 A"   51 A'   52 A'                 
  0.053   0.064   0.073   0.081   0.085   0.094   0.107   0.128
 53 A'   54 A'   55 A'   20 A"   21 A"   56 A'   57 A'   22 A"                 
  0.133   0.146   0.151   0.166   0.183   0.196   0.216   0.245
 58 A'   59 A'   60 A'   61 A'   62 A'   63 A'   23 A"   64 A'                 
  0.287   0.297   0.313   0.323   0.351   0.382   0.389   0.393
 24 A"   65 A'   66 A'   67 A'   68 A'   69 A'   25 A"   70 A'                 
  0.419   0.420   0.422   0.426   0.449   0.453   0.476   0.483
 26 A"   71 A'   27 A"   72 A'   73 A'   28 A"   74 A'   29 A"                 
  0.511   0.530   0.552   0.565   0.588   0.602   0.639   0.643
 30 A"   75 A'   76 A'   31 A"   77 A'   32 A"   78 A'   79 A'                 
  0.663   0.760   0.779   0.782   0.812   0.881   0.900   0.916
 80 A'   81 A'   82 A'   83 A'   33 A"   34 A"   84 A'   85 A'                 
  1.019   1.048   1.110   1.184   1.216   1.282   1.303   1.305
 86 A'   87 A'   88 A'   35 A"   89 A'   90 A'   36 A"   91 A'                 
  1.377   1.391   1.402   1.414   1.420   1.421   1.552   1.577
 92 A'   37 A"   93 A'   94 A'   38 A"   95 A'   39 A"   96 A'                 
  1.644   1.752   1.772   1.863   1.902   1.960   2.019   2.116
 40 A"   97 A'   98 A'   99 A'  100 A'   41 A"  101 A'  102 A'                 
  2.169   2.226   2.314   2.430   2.584   2.698   2.783   2.856
103 A'   42 A"  104 A'  105 A'   43 A"   44 A"  106 A'  107 A'                 
  3.139   3.275   3.704   3.730   3.821   3.864   3.963   3.982
108 A'  109 A'   45 A"  110 A'  111 A'   46 A"   47 A"   48 A"                 
  4.027   4.029   4.068   4.077   4.217   4.243   4.381   4.444
112 A'   49 A"  113 A'   50 A"  114 A'  115 A'  116 A'  117 A'                 
  4.577   4.665   5.992   6.056   6.201   6.258   6.357   6.475
118 A'  119 A'   51 A"  120 A'  121 A'   52 A"  122 A'  123 A'                 
  6.832   7.515   7.601   7.726   9.875  23.414  23.579  25.794
124 A'   53 A"  125 A'  126 A'  127 A'  128 A'  129 A'   54 A"                 
 26.046  26.522  27.946  28.337  28.371  28.422  28.517  28.550
130 A'  131 A'  132 A'   55 A"  133 A'  134 A'   56 A"   57 A"                 
 28.553  28.639  28.844  48.088  66.732 127.882 127.919 128.013
135 A'  136 A'  137 A'  138 A'  139 A'   58 A"  140 A'  141 A'                 
151.737 215.908 289.733 289.819 289.9811020.9471901.911
142 A'  143 A'   59 A"  144 A'  145 A'  146 A'  147 A'                         
 --------------------------------------------------------------

          Ground-State Mulliken Net Atomic Charges

     Atom                 Charge (a.u.)
  ----------------------------------------
      1 F                     0.019100
      2 Br                   -0.036908
      3 I                     0.423461
      4 Cl                    0.298231
      5 C                    -0.570185
      6 C                    -0.133699
  ----------------------------------------
  Sum of atomic charges =     0.000000

 -----------------------------------------------------------------
                    Cartesian Multipole Moments
 -----------------------------------------------------------------
    Charge (ESU x 10^10)
                -0.0000
    Dipole Moment (Debye)
         X      -0.4383      Y       1.0177      Z      -0.0000
       Tot       1.1080
    Quadrupole Moments (Debye-Ang)
        XX     -69.2965     XY      -1.7684     YY     -79.4001
        XZ       0.0000     YZ       0.0000     ZZ     -74.2731
    Octopole Moments (Debye-Ang^2)
       XXX       8.3696    XXY       5.1291    XYY       2.5400
       YYY      -7.8973    XXZ       0.0000    XYZ       0.0000
       YYZ      -0.0000    XZZ       4.8289    YZZ      -3.9955
       ZZZ       0.0000
    Hexadecapole Moments (Debye-Ang^3)
      XXXX   -1758.4339   XXXY      18.8185   XXYY    -373.3119
      XYYY      10.9907   YYYY    -402.1479   XXXZ      -0.0000
      XXYZ      -0.0000   XYYZ       0.0000   YYYZ       0.0000
      XXZZ    -327.3333   XYZZ       5.1593   YYZZ     -80.6243
      XZZZ      -0.0000   YZZZ       0.0000   ZZZZ     -90.2733
 -----------------------------------------------------------------
 Calculating analytic gradient of the SCF energy
 Gradient of SCF Energy
            1           2           3           4           5           6
    1   0.0977522   0.4256670  -0.6311539  -0.0304475   0.6532085  -0.5150263
    2   0.1743871   0.5062429  -0.4685880  -0.5075020   0.2374991   0.0579608
    3   0.0000000  -0.0000000   0.0000000  -0.0000000  -0.0000000   0.0000000
 Max gradient component =       6.532E-01
 RMS gradient           =       3.420E-01
 Gradient time:  CPU 16.04 s  wall 4.12 s
 Geometry Optimization Parameters
   NAtoms,    NIC,     NZ,  NCons,   NDum,   NFix, NCnnct, MaxDiis
        6      37       0       0       0       0       0       0


** GEOMETRY OPTIMIZATION IN DELOCALIZED INTERNAL COORDINATES **
   Searching for a Minimum

   Optimization Cycle:   2

                       Coordinates (Angstroms)
     ATOM                X               Y               Z
      1  F         1.3958246157   -1.6867004340    0.0000000000
      2  Br       -2.4758111291   -0.5483612475    0.0000000000
      3  I         2.0960435322    0.2368807649    0.0000000000
      4  Cl       -1.8451773505    1.4076227670    0.0000000000
      5  C         0.7269953725   -0.4491460130    0.0000000000
      6  C        -1.1701816768    0.1335335817    0.0000000000
   Point Group: cs    Number of degrees of freedom:     9


   Energy is -10129.108032941

 Hessian Updated using BFGS Update

 ** Taking Steepest Descent Step **
 Calculated Step too Large.  Step scaled by  0.358488
 Step Taken.  Stepsize is  0.300000

                             Maximum     Tolerance    Cnvgd?
         Gradient           0.533325      0.000300      NO
         Displacement       0.191191      0.001200      NO
         Energy change     -0.309675      0.000001      NO


 New Cartesian Coordinates Obtained by Inverse Iteration

 Displacement from previous Coordinates is:  0.219868
 ----------------------------------------------------------------
             Standard Nuclear Orientation (Angstroms)
    I     Atom           X                Y                Z
 ----------------------------------------------------------------
    1      F       1.3757291506    -1.6832070791     0.0000000000
    2      Br     -2.5289397139    -0.5816222797     0.0000000000
    3      I       2.1848520749     0.2528436855     0.0000000000
    4      Cl     -1.8509623410     1.4321537036     0.0000000000
    5      C       0.7101752514    -0.4509414595     0.0000000000
    6      C      -1.1631610580     0.1246028485     0.0000000000
 ----------------------------------------------------------------
 Molecular Point Group                 Cs    NOp =  2
 Largest Abelian Subgroup              Cs    NOp =  2
 Nuclear Repulsion Energy =   998.6386038150 hartrees
 There are       63 alpha and       63 beta electrons
 Applying Cartesian multipole field
    Component          Value
    ---------          -----
     (2,0,0)        1.00000E-11
     (0,2,0)        2.00000E-11
     (0,0,2)       -3.00000E-11
 Nucleus-field energy     =     0.0000000256 hartrees
 Requested basis set is 6-311++G(d,p)
 There are 74 shells and 206 basis functions
 A cutoff of  1.0D-11 yielded   2086 shell pairs
 There are     17469 function pairs (     19519 Cartesian)
 Smallest overlap matrix eigenvalue = 1.69E-04
 Guess MOs from SCF MO coefficient file

 -----------------------------------------------------------------------
  General SCF calculation program by
  Eric Jon Sundstrom, Paul Horn, Yuezhi Mao, Dmitri Zuev, Alec White,
  David Stuck, Shaama M.S., Shane Yost, Joonho Lee, David Small,
  Daniel Levine, Susi Lehtola, Hugh Burton, Evgeny Epifanovsky
 -----------------------------------------------------------------------
 Exchange:     0.2000 Hartree-Fock + 0.0800 Slater + 0.7200 B88
 Correlation:  0.1900 VWN1RPA + 0.8100 LYP
 Using SG-1 standard quadrature grid
 using 4 threads for integral computing
 -------------------------------------------------------
 OpenMP Integral computing Module                
 Release: version 2.0, May 2017, Q-Chem Inc. Pleasanton 
 -------------------------------------------------------
 -------------------------------------------------------
 OpenMP BLAS3 based DFT computing Module                
 Release: version 1.0, May 2013, Q-Chem Inc. Pittsburgh 
 -------------------------------------------------------
 A restricted SCF calculation will be
 performed using DIIS
 SCF converges when DIIS error is below 1.0e-08
 ---------------------------------------
  Cycle       Energy         DIIS error
 ---------------------------------------
    1  -10129.3070719521      1.51e-03  
    2  -10129.3076976192      1.40e-03  
    3  -10129.3116394577      9.97e-04  
    4  -10129.3078724401      1.19e-03  
    5  -10129.3175157453      9.26e-05  
    6  -10129.3175496977      3.44e-05  
    7  -10129.3175541704      9.98e-06  
    8  -10129.3175545246      2.52e-06  
    9  -10129.3175545471      9.74e-07  
   10  -10129.3175545532      1.28e-07  
   11  -10129.3175545534      3.98e-08  
   12  -10129.3175545532      1.54e-08  
   13  -10129.3175545533      7.91e-09  Convergence criterion met
 ---------------------------------------
 SCF time:   CPU 55.48s  wall 15.00s 
 SCF   energy in the final basis set =   -10129.3175545533
 Total energy in the final basis set =   -10129.3175545533

 --------------------------------------------------------------
             Orbital Energies (a.u.) and Symmetries
 --------------------------------------------------------------

 Alpha MOs, Restricted
 -- Occupied --                  
******* -482.86 -176.33 -165.73 -165.73 -165.73 -101.59  -62.52
  1 A'    2 A'    3 A'    4 A'    1 A"    5 A'    6 A'    7 A'                 
-56.338 -56.336 -56.335 -35.826 -31.317 -31.315 -31.314 -24.724
  8 A'    2 A"    9 A'   10 A'   11 A'    3 A"   12 A'   13 A'                 
-22.968 -22.968 -22.967 -22.965 -22.965 -10.324 -10.305  -9.520
 14 A'    4 A"   15 A'    5 A"   16 A'   17 A'   18 A'   19 A'                 
 -8.735  -7.283  -7.273  -7.273  -6.566  -6.554  -6.553  -6.383
 20 A'   21 A'    6 A"   22 A'   23 A'    7 A"   24 A'   25 A'                 
 -4.796  -4.782  -4.780  -2.680  -2.674  -2.674  -2.664  -2.663
 26 A'    8 A"   27 A'   28 A'    9 A"   29 A'   30 A'   10 A"                 
 -2.071  -2.059  -2.059  -2.046  -2.046  -1.283  -1.098  -0.842
 31 A'   11 A"   32 A'   12 A"   33 A'   34 A'   35 A'   36 A'                 
 -0.833  -0.636  -0.609  -0.552  -0.521  -0.501  -0.498  -0.487
 37 A'   38 A'   39 A'   40 A'   13 A"   14 A"   41 A'   42 A'                 
 -0.464  -0.379  -0.342  -0.325  -0.258  -0.232  -0.196
 43 A'   44 A'   15 A"   16 A"   45 A'   46 A'   17 A"                         
 -- Virtual --                   
 -0.109  -0.094  -0.006   0.012   0.017   0.037   0.038   0.044
 18 A"   47 A'   48 A'   49 A'   50 A'   51 A'   19 A"   52 A'                 
  0.052   0.062   0.076   0.081   0.086   0.094   0.108   0.131
 53 A'   54 A'   55 A'   20 A"   21 A"   56 A'   57 A'   22 A"                 
  0.131   0.141   0.148   0.158   0.184   0.197   0.215   0.241
 58 A'   59 A'   60 A'   61 A'   62 A'   63 A'   23 A"   64 A'                 
  0.284   0.294   0.305   0.325   0.351   0.384   0.394   0.395
 24 A"   65 A'   66 A'   67 A'   68 A'   69 A'   25 A"   70 A'                 
  0.412   0.423   0.424   0.427   0.448   0.453   0.471   0.475
 71 A'   26 A"   27 A"   72 A'   73 A'   28 A"   74 A'   29 A"                 
  0.518   0.527   0.545   0.553   0.576   0.609   0.620   0.640
 30 A"   75 A'   76 A'   31 A"   77 A'   32 A"   78 A'   79 A'                 
  0.652   0.757   0.775   0.781   0.806   0.868   0.869   0.897
 80 A'   81 A'   82 A'   83 A'   33 A"   34 A"   84 A'   85 A'                 
  0.993   1.035   1.085   1.179   1.189   1.262   1.304   1.307
 86 A'   87 A'   88 A'   89 A'   35 A"   90 A'   91 A'   36 A"                 
  1.379   1.385   1.385   1.404   1.406   1.431   1.529   1.586
 92 A'   93 A'   37 A"   94 A'   38 A"   95 A'   39 A"   96 A'                 
  1.634   1.728   1.758   1.863   1.928   1.968   2.033   2.089
 40 A"   97 A'   98 A'   99 A'  100 A'   41 A"  101 A'  102 A'                 
  2.143   2.227   2.315   2.444   2.587   2.694   2.774   2.821
103 A'   42 A"  104 A'  105 A'   43 A"   44 A"  106 A'  107 A'                 
  3.093   3.279   3.709   3.734   3.840   3.877   3.964   3.981
108 A'  109 A'   45 A"  110 A'  111 A'   46 A"   47 A"   48 A"                 
  4.020   4.021   4.062   4.075   4.193   4.222   4.345   4.419
112 A'   49 A"  113 A'   50 A"  114 A'  115 A'  116 A'  117 A'                 
  4.490   4.637   5.991   6.045   6.189   6.257   6.368   6.468
118 A'  119 A'   51 A"  120 A'  121 A'   52 A"  122 A'  123 A'                 
  6.805   7.519   7.594   7.703   9.845  23.363  23.504  25.795
124 A'   53 A"  125 A'  126 A'  127 A'  128 A'  129 A'   54 A"                 
 26.031  26.445  27.934  28.335  28.371  28.426  28.520  28.549
130 A'  131 A'  132 A'   55 A"  133 A'  134 A'   56 A"   57 A"                 
 28.551  28.624  28.778  48.057  66.728 127.880 127.914 128.005
135 A'  136 A'  137 A'  138 A'  139 A'   58 A"  140 A'  141 A'                 
151.724 215.868 289.732 289.807 289.9451020.9031901.896
142 A'  143 A'   59 A"  144 A'  145 A'  146 A'  147 A'                         

 Beta MOs, Restricted
 -- Occupied --                  
******* -482.86 -176.33 -165.73 -165.73 -165.73 -101.59  -62.52
  1 A'    2 A'    3 A'    4 A'    1 A"    5 A'    6 A'    7 A'                 
-56.338 -56.336 -56.335 -35.826 -31.317 -31.315 -31.314 -24.724
  8 A'    2 A"    9 A'   10 A'   11 A'    3 A"   12 A'   13 A'                 
-22.968 -22.968 -22.967 -22.965 -22.965 -10.324 -10.305  -9.520
 14 A'    4 A"   15 A'    5 A"   16 A'   17 A'   18 A'   19 A'                 
 -8.735  -7.283  -7.273  -7.273  -6.566  -6.554  -6.553  -6.383
 20 A'   21 A'    6 A"   22 A'   23 A'    7 A"   24 A'   25 A'                 
 -4.796  -4.782  -4.780  -2.680  -2.674  -2.674  -2.664  -2.663
 26 A'    8 A"   27 A'   28 A'    9 A"   29 A'   30 A'   10 A"                 
 -2.071  -2.059  -2.059  -2.046  -2.046  -1.283  -1.098  -0.842
 31 A'   11 A"   32 A'   12 A"   33 A'   34 A'   35 A'   36 A'                 
 -0.833  -0.636  -0.609  -0.552  -0.521  -0.501  -0.498  -0.487
 37 A'   38 A'   39 A'   40 A'   13 A"   14 A"   41 A'   42 A'                 
 -0.464  -0.379  -0.342  -0.325  -0.258  -0.232  -0.196
 43 A'   44 A'   15 A"   16 A"   45 A'   46 A'   17 A"                         
 -- Virtual --                   
 -0.109  -0.094  -0.006   0.012   0.017   0.037   0.038   0.044
 18 A"   47 A'   48 A'   49 A'   50 A'   51 A'   19 A"   52 A'                 
  0.052   0.062   0.076   0.081   0.086   0.094   0.108   0.131
 53 A'   54 A'   55 A'   20 A"   21 A"   56 A'   57 A'   22 A"                 
  0.131   0.141   0.148   0.158   0.184   0.197   0.215   0.241
 58 A'   59 A'   60 A'   61 A'   62 A'   63 A'   23 A"   64 A'                 
  0.284   0.294   0.305   0.325   0.351   0.384   0.394   0.395
 24 A"   65 A'   66 A'   67 A'   68 A'   69 A'   25 A"   70 A'                 
  0.412   0.423   0.424   0.427   0.448   0.453   0.471   0.475
 71 A'   26 A"   27 A"   72 A'   73 A'   28 A"   74 A'   29 A"                 
  0.518   0.527   0.545   0.553   0.576   0.609   0.620   0.640
 30 A"   75 A'   76 A'   31 A"   77 A'   32 A"   78 A'   79 A'                 
  0.652   0.757   0.775   0.781   0.806   0.868   0.869   0.897
 80 A'   81 A'   82 A'   83 A'   33 A"   34 A"   84 A'   85 A'                 
  0.993   1.035   1.085   1.179   1.189   1.262   1.304   1.307
 86 A'   87 A'   88 A'   89 A'   35 A"   90 A'   91 A'   36 A"                 
  1.379   1.385   1.385   1.404   1.406   1.431   1.529   1.586
 92 A'   93 A'   37 A"   94 A'   38 A"   95 A'   39 A"   96 A'                 
  1.634   1.728   1.758   1.863   1.928   1.968   2.033   2.089
 40 A"   97 A'   98 A'   99 A'  100 A'   41 A"  101 A'  102 A'                 
  2.143   2.227   2.315   2.444   2.587   2.694   2.774   2.821
103 A'   42 A"  104 A'  105 A'   43 A"   44 A"  106 A'  107 A'                 
  3.093   3.279   3.709   3.734   3.840   3.877   3.964   3.981
108 A'  109 A'   45 A"  110 A'  111 A'   46 A"   47 A"   48 A"                 
  4.020   4.021   4.062   4.075   4.193   4.222   4.345   4.419
112 A'   49 A"  113 A'   50 A"  114 A'  115 A'  116 A'  117 A'                 
  4.490   4.637   5.991   6.045   6.189   6.257   6.368   6.468
118 A'  119 A'   51 A"  120 A'  121 A'   52 A"  122 A'  123 A'                 
  6.805   7.519   7.594   7.703   9.845  23.363  23.504  25.795
124 A'   53 A"  125 A'  126 A'  127 A'  128 A'  129 A'   54 A"                 
 26.031  26.445  27.934  28.335  28.371  28.426  28.520  28.549
130 A'  131 A'  132 A'   55 A"  133 A'  134 A'   56 A"   57 A"                 
 28.551  28.624  28.778  48.057  66.728 127.880 127.914 128.005
135 A'  136 A'  137 A'  138 A'  139 A'   58 A"  140 A'  141 A'                 
151.724 215.868 289.732 289.807 289.9451020.9031901.896
142 A'  143 A'   59 A"  144 A'  145 A'  146 A'  147 A'                         
 --------------------------------------------------------------

          Ground-State Mulliken Net Atomic Charges

     Atom                 Charge (a.u.)
  ----------------------------------------
      1 F                     0.023033
      2 Br                   -0.058198
      3 I                     0.317522
      4 Cl                    0.318324
      5 C                    -0.492020
      6 C                    -0.108661
  ----------------------------------------
  Sum of atomic charges =     0.000000

 -----------------------------------------------------------------
                    Cartesian Multipole Moments
 -----------------------------------------------------------------
    Charge (ESU x 10^10)
                 0.0000
    Dipole Moment (Debye)
         X      -0.5721      Y       0.9683      Z       0.0000
       Tot       1.1247
    Quadrupole Moments (Debye-Ang)
        XX     -68.6801     XY      -1.5050     YY     -79.0918
        XZ       0.0000     YZ       0.0000     ZZ     -74.8480
    Octopole Moments (Debye-Ang^2)
       XXX       4.6629    XXY       4.6740    XYY       0.3655
       YYY      -8.1711    XXZ      -0.0000    XYZ       0.0000
       YYZ      -0.0000    XZZ       3.1851    YZZ      -4.1207
       ZZZ       0.0000
    Hexadecapole Moments (Debye-Ang^3)
      XXXX   -1829.2149   XXXY      14.5288   XXYY    -388.5508
      XYYY       0.4140   YYYY    -408.3371   XXXZ       0.0000
      XXYZ       0.0000   XYYZ       0.0000   YYYZ       0.0000
      XXZZ    -342.9293   XYZZ       1.9942   YYZZ     -82.0623
      XZZZ       0.0000   YZZZ       0.0000   ZZZZ     -91.4280
 -----------------------------------------------------------------
 Calculating analytic gradient of the SCF energy
 Gradient of SCF Energy
            1           2           3           4           5           6
    1   0.0971314   0.3033685  -0.4003746  -0.0387471   0.4303915  -0.3917699
    2   0.1448893   0.3955990  -0.3226087  -0.4114860   0.1215514   0.0720551
    3   0.0000000  -0.0000000   0.0000000  -0.0000000  -0.0000000   0.0000000
 Max gradient component =       4.304E-01
 RMS gradient           =       2.441E-01
 Gradient time:  CPU 15.67 s  wall 4.02 s
 Geometry Optimization Parameters
   NAtoms,    NIC,     NZ,  NCons,   NDum,   NFix, NCnnct, MaxDiis
        6      37       0       0       0       0       0       0


** GEOMETRY OPTIMIZATION IN DELOCALIZED INTERNAL COORDINATES **
   Searching for a Minimum

   Optimization Cycle:   3

                       Coordinates (Angstroms)
     ATOM                X               Y               Z
      1  F         1.3757291506   -1.6832070791    0.0000000000
      2  Br       -2.5289397139   -0.5816222797    0.0000000000
      3  I         2.1848520749    0.2528436855    0.0000000000
      4  Cl       -1.8509623410    1.4321537036    0.0000000000
      5  C         0.7101752514   -0.4509414595    0.0000000000
      6  C        -1.1631610580    0.1246028485    0.0000000000
   Point Group: cs    Number of degrees of freedom:     9


   Energy is -10129.317554553

 Hessian Updated using BFGS Update

 ** Taking Steepest Descent Step **
 Calculated Step too Large.  Step scaled by  0.513093
 Step Taken.  Stepsize is  0.300000

                             Maximum     Tolerance    Cnvgd?
         Gradient           0.382328      0.000300      NO
         Displacement       0.196170      0.001200      NO
         Energy change     -0.209522      0.000001      NO


 New Cartesian Coordinates Obtained by Inverse Iteration

 Displacement from previous Coordinates is:  0.199941
 ----------------------------------------------------------------
             Standard Nuclear Orientation (Angstroms)
    I     Atom           X                Y                Z
 ----------------------------------------------------------------
    1      F       1.3445790361    -1.6800987101     0.0000000000
    2      Br     -2.5694399418    -0.6226481566     0.0000000000
    3      I       2.2550584397     0.2722168422     0.0000000000
    4      Cl     -1.8454996219     1.4603932577     0.0000000000
    5      C       0.6905578670    -0.4492930948     0.0000000000
    6      C      -1.1475624151     0.1132592807     0.0000000000
 ----------------------------------------------------------------
 Molecular Point Group                 Cs    NOp =  2
 Largest Abelian Subgroup              Cs    NOp =  2
 Nuclear Repulsion Energy =   973.7110073488 hartrees
 There are       63 alpha and       63 beta electrons
 Applying Cartesian multipole field
    Component          Value
    ---------          -----
     (2,0,0)        1.00000E-11
     (0,2,0)        2.00000E-11
     (0,0,2)       -3.00000E-11
 Nucleus-field energy     =     0.0000000267 hartrees
 Requested basis set is 6-311++G(d,p)
 There are 74 shells and 206 basis functions
 A cutoff of  1.0D-11 yielded   2076 shell pairs
 There are     17435 function pairs (     19476 Cartesian)
 Smallest overlap matrix eigenvalue = 1.51E-04
 Guess MOs from SCF MO coefficient file

 -----------------------------------------------------------------------
  General SCF calculation program by
  Eric Jon Sundstrom, Paul Horn, Yuezhi Mao, Dmitri Zuev, Alec White,
  David Stuck, Shaama M.S., Shane Yost, Joonho Lee, David Small,
  Daniel Levine, Susi Lehtola, Hugh Burton, Evgeny Epifanovsky
 -----------------------------------------------------------------------
 Exchange:     0.2000 Hartree-Fock + 0.0800 Slater + 0.7200 B88
 Correlation:  0.1900 VWN1RPA + 0.8100 LYP
 Using SG-1 standard quadrature grid
 using 4 threads for integral computing
 -------------------------------------------------------
 OpenMP Integral computing Module                
 Release: version 2.0, May 2017, Q-Chem Inc. Pleasanton 
 -------------------------------------------------------
 -------------------------------------------------------
 OpenMP BLAS3 based DFT computing Module                
 Release: version 1.0, May 2013, Q-Chem Inc. Pittsburgh 
 -------------------------------------------------------
 A restricted SCF calculation will be
 performed using DIIS
 SCF converges when DIIS error is below 1.0e-08
 ---------------------------------------
  Cycle       Energy         DIIS error
 ---------------------------------------
    1  -10129.4590693780      1.21e-03  
    2  -10129.4616050648      1.01e-03  
    3  -10129.4643125505      6.70e-04  
    4  -10129.4653178414      4.74e-04  
    5  -10129.4667183620      1.24e-04  
    6  -10129.4668060991      2.81e-05  
    7  -10129.4668087921      8.01e-06  
    8  -10129.4668090204      1.78e-06  
    9  -10129.4668090323      7.30e-07  
   10  -10129.4668090359      1.30e-07  
   11  -10129.4668090358      3.27e-08  
   12  -10129.4668090358      8.64e-09  Convergence criterion met
 ---------------------------------------
 SCF time:   CPU 50.50s  wall 13.00s 
 SCF   energy in the final basis set =   -10129.4668090358
 Total energy in the final basis set =   -10129.4668090358

 --------------------------------------------------------------
             Orbital Energies (a.u.) and Symmetries
 --------------------------------------------------------------

 Alpha MOs, Restricted
 -- Occupied --                  
******* -482.86 -176.33 -165.73 -165.73 -165.73 -101.59  -62.52
  1 A'    2 A'    3 A'    4 A'    1 A"    5 A'    6 A'    7 A'                 
-56.338 -56.335 -56.334 -35.825 -31.317 -31.313 -31.313 -24.726
  8 A'    2 A"    9 A'   10 A'   11 A'    3 A"   12 A'   13 A'                 
-22.968 -22.967 -22.966 -22.964 -22.964 -10.332 -10.314  -9.518
 14 A'    4 A"   15 A'    5 A"   16 A'   17 A'   18 A'   19 A'                 
 -8.733  -7.281  -7.271  -7.271  -6.564  -6.551  -6.550  -6.380
 20 A'   21 A'    6 A"   22 A'   23 A'    7 A"   24 A'   25 A'                 
 -4.792  -4.779  -4.777  -2.677  -2.672  -2.671  -2.661  -2.661
 26 A'    8 A"   27 A'   28 A'    9 A"   29 A'   30 A'   10 A"                 
 -2.064  -2.055  -2.054  -2.042  -2.042  -1.280  -1.063  -0.836
 31 A'   11 A"   32 A'   12 A"   33 A'   34 A'   35 A'   36 A'                 
 -0.812  -0.639  -0.610  -0.546  -0.515  -0.495  -0.483  -0.481
 37 A'   38 A'   39 A'   40 A'   13 A"   41 A'   14 A"   42 A'                 
 -0.458  -0.378  -0.333  -0.326  -0.262  -0.244  -0.204
 43 A'   44 A'   15 A"   16 A"   45 A'   46 A'   17 A"                         
 -- Virtual --                   
 -0.109  -0.089  -0.009   0.008   0.012   0.034   0.040   0.043
 18 A"   47 A'   48 A'   49 A'   50 A'   51 A'   19 A"   52 A'                 
  0.053   0.059   0.075   0.082   0.087   0.094   0.108   0.130
 53 A'   54 A'   55 A'   20 A"   21 A"   56 A'   57 A'   58 A'                 
  0.133   0.136   0.141   0.157   0.184   0.198   0.214   0.237
 22 A"   59 A'   60 A'   61 A'   62 A'   63 A'   23 A"   64 A'                 
  0.282   0.290   0.298   0.327   0.354   0.384   0.395   0.397
 24 A"   65 A'   66 A'   67 A'   68 A'   69 A'   70 A'   25 A"                 
  0.404   0.424   0.426   0.432   0.442   0.447   0.473   0.482
 71 A'   26 A"   27 A"   72 A'   28 A"   73 A'   74 A'   29 A"                 
  0.522   0.525   0.539   0.544   0.564   0.599   0.617   0.632
 75 A'   30 A"   76 A'   31 A"   77 A'   78 A'   32 A"   79 A'                 
  0.654   0.761   0.770   0.779   0.803   0.829   0.858   0.891
 80 A'   81 A'   82 A'   83 A'   33 A"   84 A'   34 A"   85 A'                 
  0.964   1.027   1.071   1.140   1.192   1.240   1.300   1.309
 86 A'   87 A'   88 A'   89 A'   35 A"   90 A'   36 A"   91 A'                 
  1.366   1.374   1.386   1.396   1.402   1.442   1.510   1.594
 92 A'   37 A"   93 A'   38 A"   94 A'   95 A'   39 A"   96 A'                 
  1.628   1.703   1.735   1.864   1.953   1.975   2.043   2.070
 40 A"   97 A'   98 A'   99 A'  100 A'   41 A"  101 A'  102 A'                 
  2.119   2.229   2.317   2.457   2.587   2.692   2.754   2.808
103 A'   42 A"  104 A'  105 A'   43 A"   44 A"  106 A'  107 A'                 
  3.052   3.298   3.715   3.737   3.860   3.888   3.963   3.980
108 A'  109 A'   45 A"  110 A'  111 A'   46 A"   47 A"   48 A"                 
  4.014   4.016   4.056   4.074   4.169   4.205   4.321   4.361
112 A'   49 A"  113 A'   50 A"  114 A'  115 A'  116 A'  117 A'                 
  4.461   4.628   5.990   6.036   6.173   6.256   6.373   6.464
118 A'  119 A'   51 A"  120 A'  121 A'   52 A"  122 A'  123 A'                 
  6.776   7.522   7.589   7.683   9.816  23.339  23.442  25.796
124 A'   53 A"  125 A'  126 A'  127 A'  128 A'  129 A'   54 A"                 
 26.017  26.383  27.921  28.334  28.368  28.427  28.521  28.549
130 A'  131 A'  132 A'   55 A"  133 A'  134 A'   56 A"  135 A'                 
 28.549  28.612  28.731  48.026  66.724 127.877 127.908 127.992
 57 A"  136 A'  137 A'  138 A'  139 A'   58 A"  140 A'  141 A'                 
151.712 215.831 289.732 289.797 289.9161020.8601901.882
142 A'  143 A'   59 A"  144 A'  145 A'  146 A'  147 A'                         

 Beta MOs, Restricted
 -- Occupied --                  
******* -482.86 -176.33 -165.73 -165.73 -165.73 -101.59  -62.52
  1 A'    2 A'    3 A'    4 A'    1 A"    5 A'    6 A'    7 A'                 
-56.338 -56.335 -56.334 -35.825 -31.317 -31.313 -31.313 -24.726
  8 A'    2 A"    9 A'   10 A'   11 A'    3 A"   12 A'   13 A'                 
-22.968 -22.967 -22.966 -22.964 -22.964 -10.332 -10.314  -9.518
 14 A'    4 A"   15 A'    5 A"   16 A'   17 A'   18 A'   19 A'                 
 -8.733  -7.281  -7.271  -7.271  -6.564  -6.551  -6.550  -6.380
 20 A'   21 A'    6 A"   22 A'   23 A'    7 A"   24 A'   25 A'                 
 -4.792  -4.779  -4.777  -2.677  -2.672  -2.671  -2.661  -2.661
 26 A'    8 A"   27 A'   28 A'    9 A"   29 A'   30 A'   10 A"                 
 -2.064  -2.055  -2.054  -2.042  -2.042  -1.280  -1.063  -0.836
 31 A'   11 A"   32 A'   12 A"   33 A'   34 A'   35 A'   36 A'                 
 -0.812  -0.639  -0.610  -0.546  -0.515  -0.495  -0.483  -0.481
 37 A'   38 A'   39 A'   40 A'   13 A"   41 A'   14 A"   42 A'                 
 -0.458  -0.378  -0.333  -0.326  -0.262  -0.244  -0.204
 43 A'   44 A'   15 A"   16 A"   45 A'   46 A'   17 A"                         
 -- Virtual --                   
 -0.109  -0.089  -0.009   0.008   0.012   0.034   0.040   0.043
 18 A"   47 A'   48 A'   49 A'   50 A'   51 A'   19 A"   52 A'                 
  0.053   0.059   0.075   0.082   0.087   0.094   0.108   0.130
 53 A'   54 A'   55 A'   20 A"   21 A"   56 A'   57 A'   58 A'                 
  0.133   0.136   0.141   0.157   0.184   0.198   0.214   0.237
 22 A"   59 A'   60 A'   61 A'   62 A'   63 A'   23 A"   64 A'                 
  0.282   0.290   0.298   0.327   0.354   0.384   0.395   0.397
 24 A"   65 A'   66 A'   67 A'   68 A'   69 A'   70 A'   25 A"                 
  0.404   0.424   0.426   0.432   0.442   0.447   0.473   0.482
 71 A'   26 A"   27 A"   72 A'   28 A"   73 A'   74 A'   29 A"                 
  0.522   0.525   0.539   0.544   0.564   0.599   0.617   0.632
 75 A'   30 A"   76 A'   31 A"   77 A'   78 A'   32 A"   79 A'                 
  0.654   0.761   0.770   0.779   0.803   0.829   0.858   0.891
 80 A'   81 A'   82 A'   83 A'   33 A"   84 A'   34 A"   85 A'                 
  0.964   1.027   1.071   1.140   1.192   1.240   1.300   1.309
 86 A'   87 A'   88 A'   89 A'   35 A"   90 A'   36 A"   91 A'                 
  1.366   1.374   1.386   1.396   1.402   1.442   1.510   1.594
 92 A'   37 A"   93 A'   38 A"   94 A'   95 A'   39 A"   96 A'                 
  1.628   1.703   1.735   1.864   1.953   1.975   2.043   2.070
 40 A"   97 A'   98 A'   99 A'  100 A'   41 A"  101 A'  102 A'                 
  2.119   2.229   2.317   2.457   2.587   2.692   2.754   2.808
103 A'   42 A"  104 A'  105 A'   43 A"   44 A"  106 A'  107 A'                 
  3.052   3.298   3.715   3.737   3.860   3.888   3.963   3.980
108 A'  109 A'   45 A"  110 A'  111 A'   46 A"   47 A"   48 A"                 
  4.014   4.016   4.056   4.074   4.169   4.205   4.321   4.361
112 A'   49 A"  113 A'   50 A"  114 A'  115 A'  116 A'  117 A'                 
  4.461   4.628   5.990   6.036   6.173   6.256   6.373   6.464
118 A'  119 A'   51 A"  120 A'  121 A'   52 A"  122 A'  123 A'                 
  6.776   7.522   7.589   7.683   9.816  23.339  23.442  25.796
124 A'   53 A"  125 A'  126 A'  127 A'  128 A'  129 A'   54 A"                 
 26.017  26.383  27.921  28.334  28.368  28.427  28.521  28.549
130 A'  131 A'  132 A'   55 A"  133 A'  134 A'   56 A"  135 A'                 
 28.549  28.612  28.731  48.026  66.724 127.877 127.908 127.992
 57 A"  136 A'  137 A'  138 A'  139 A'   58 A"  140 A'  141 A'                 
151.712 215.831 289.732 289.797 289.9161020.8601901.882
142 A'  143 A'   59 A"  144 A'  145 A'  146 A'  147 A'                         
 --------------------------------------------------------------

          Ground-State Mulliken Net Atomic Charges

     Atom                 Charge (a.u.)
  ----------------------------------------
      1 F                     0.025781
      2 Br                   -0.073104
      3 I                     0.249791
      4 Cl                    0.329016
      5 C                    -0.445399
      6 C                    -0.086085
  ----------------------------------------
  Sum of atomic charges =     0.000000

 -----------------------------------------------------------------
                    Cartesian Multipole Moments
 -----------------------------------------------------------------
    Charge (ESU x 10^10)
                 0.0000
    Dipole Moment (Debye)
         X      -0.5842      Y       0.9027      Z       0.0000
       Tot       1.0753
    Quadrupole Moments (Debye-Ang)
        XX     -68.2827     XY      -1.1304     YY     -78.7776
        XZ      -0.0000     YZ       0.0000     ZZ     -75.3486
    Octopole Moments (Debye-Ang^2)
       XXX       2.4363    XXY       3.8284    XYY      -1.4384
       YYY      -8.4475    XXZ       0.0000    XYZ      -0.0000
       YYZ       0.0000    XZZ       1.9392    YZZ      -4.3036
       ZZZ       0.0000
    Hexadecapole Moments (Debye-Ang^3)
      XXXX   -1881.4144   XXXY       9.0133   XXYY    -400.2247
      XYYY     -11.7357   YYYY    -417.0836   XXXZ      -0.0000
      XXYZ      -0.0000   XYYZ      -0.0000   YYYZ       0.0000
      XXZZ    -355.2699   XYZZ      -1.7920   YYZZ     -84.0025
      XZZZ      -0.0000   YZZZ      -0.0000   ZZZZ     -92.5016
 -----------------------------------------------------------------
 Calculating analytic gradient of the SCF energy
 Gradient of SCF Energy
            1           2           3           4           5           6
    1   0.0943858   0.2078467  -0.2592472  -0.0442161   0.2987429  -0.2975120
    2   0.1185688   0.3018644  -0.2298885  -0.3201351   0.0549513   0.0746391
    3  -0.0000000   0.0000000  -0.0000000   0.0000000   0.0000000  -0.0000000
 Max gradient component =       3.201E-01
 RMS gradient           =       1.777E-01
 Gradient time:  CPU 15.31 s  wall 3.93 s
 Geometry Optimization Parameters
   NAtoms,    NIC,     NZ,  NCons,   NDum,   NFix, NCnnct, MaxDiis
        6      37       0       0       0       0       0       0


** GEOMETRY OPTIMIZATION IN DELOCALIZED INTERNAL COORDINATES **
   Searching for a Minimum

   Optimization Cycle:   4

                       Coordinates (Angstroms)
     ATOM                X               Y               Z
      1  F         1.3445790361   -1.6800987101    0.0000000000
      2  Br       -2.5694399418   -0.6226481566    0.0000000000
      3  I         2.2550584397    0.2722168422    0.0000000000
      4  Cl       -1.8454996219    1.4603932577    0.0000000000
      5  C         0.6905578670   -0.4492930948    0.0000000000
      6  C        -1.1475624151    0.1132592807    0.0000000000
   Point Group: cs    Number of degrees of freedom:     9


   Energy is -10129.466809036

 Hessian Updated using BFGS Update

 ** Taking Steepest Descent Step **
 Calculated Step too Large.  Step scaled by  0.707731
 Step Taken.  Stepsize is  0.300000

                             Maximum     Tolerance    Cnvgd?
         Gradient           0.278488      0.000300      NO
         Displacement       0.197094      0.001200      NO
         Energy change     -0.149254      0.000001      NO


 New Cartesian Coordinates Obtained by Inverse Iteration

 Displacement from previous Coordinates is:  0.196878
 ----------------------------------------------------------------
             Standard Nuclear Orientation (Angstroms)
    I     Atom           X                Y                Z
 ----------------------------------------------------------------
    1      F       1.2965451451    -1.6759280856     0.0000000000
    2      Br     -2.5907257592    -0.6714808405     0.0000000000
    3      I       2.3037149259     0.2959485247     0.0000000000
    4      Cl     -1.8245419787     1.4889837910     0.0000000000
    5      C       0.6651921346    -0.4430439037     0.0000000000
    6      C      -1.1224911035     0.0993499335     0.0000000000
 ----------------------------------------------------------------
 Molecular Point Group                 Cs    NOp =  2
 Largest Abelian Subgroup              Cs    NOp =  2
 Nuclear Repulsion Energy =   954.6555124524 hartrees
 There are       63 alpha and       63 beta electrons
 Applying Cartesian multipole field
    Component          Value
    ---------          -----
     (2,0,0)        1.00000E-11
     (0,2,0)        2.00000E-11
     (0,0,2)       -3.00000E-11
 Nucleus-field energy     =     0.0000000274 hartrees
 Requested basis set is 6-311++G(d,p)
 There are 74 shells and 206 basis functions
 A cutoff of  1.0D-11 yielded   2059 shell pairs
 There are     17309 function pairs (     19334 Cartesian)
 Smallest overlap matrix eigenvalue = 1.30E-04
 Guess MOs from SCF MO coefficient file

 -----------------------------------------------------------------------
  General SCF calculation program by
  Eric Jon Sundstrom, Paul Horn, Yuezhi Mao, Dmitri Zuev, Alec White,
  David Stuck, Shaama M.S., Shane Yost, Joonho Lee, David Small,
  Daniel Levine, Susi Lehtola, Hugh Burton, Evgeny Epifanovsky
 -----------------------------------------------------------------------
 Exchange:     0.2000 Hartree-Fock + 0.0800 Slater + 0.7200 B88
 Correlation:  0.1900 VWN1RPA + 0.8100 LYP
 Using SG-1 standard quadrature grid
 using 4 threads for integral computing
 -------------------------------------------------------
 OpenMP Integral computing Module                
 Release: version 2.0, May 2017, Q-Chem Inc. Pleasanton 
 -------------------------------------------------------
 -------------------------------------------------------
 OpenMP BLAS3 based DFT computing Module                
 Release: version 1.0, May 2013, Q-Chem Inc. Pittsburgh 
 -------------------------------------------------------
 A restricted SCF calculation will be
 performed using DIIS
 SCF converges when DIIS error is below 1.0e-08
 ---------------------------------------
  Cycle       Energy         DIIS error
 ---------------------------------------
    1  -10129.5712676346      1.00e-03  
    2  -10129.5746665704      7.12e-04  
    3  -10129.5754908095      5.64e-04  
    4  -10129.5771674027      1.23e-04  
    5  -10129.5771467292      1.28e-04  
    6  -10129.5772491711      2.82e-05  
    7  -10129.5772527214      6.78e-06  
    8  -10129.5772528814      1.40e-06  
    9  -10129.5772528894      5.52e-07  
   10  -10129.5772528911      1.25e-07  
   11  -10129.5772528913      2.93e-08  
   12  -10129.5772528914      4.23e-09  Convergence criterion met
 ---------------------------------------
 SCF time:   CPU 49.96s  wall 13.00s 
 SCF   energy in the final basis set =   -10129.5772528914
 Total energy in the final basis set =   -10129.5772528914

 --------------------------------------------------------------
             Orbital Energies (a.u.) and Symmetries
 --------------------------------------------------------------

 Alpha MOs, Restricted
 -- Occupied --                  
******* -482.86 -176.33 -165.73 -165.73 -165.73 -101.59  -62.52
  1 A'    2 A'    3 A'    4 A'    1 A"    5 A'    6 A'    7 A'                 
-56.338 -56.334 -56.334 -35.825 -31.317 -31.313 -31.312 -24.728
  8 A'    2 A"    9 A'   10 A'   11 A'    3 A"   12 A'   13 A'                 
-22.968 -22.967 -22.966 -22.963 -22.963 -10.339 -10.321  -9.515
 14 A'    4 A"   15 A'    5 A"   16 A'   17 A'   18 A'   19 A'                 
 -8.730  -7.279  -7.269  -7.268  -6.562  -6.549  -6.548  -6.378
 20 A'   21 A'    6 A"   22 A'   23 A'    7 A"   24 A'   25 A'                 
 -4.791  -4.776  -4.775  -2.674  -2.670  -2.669  -2.659  -2.659
 26 A'    8 A"   27 A'   28 A'    9 A"   29 A'   30 A'   10 A"                 
 -2.061  -2.053  -2.052  -2.040  -2.039  -1.278  -1.031  -0.832
 31 A'   11 A"   32 A'   12 A"   33 A'   34 A'   35 A'   36 A'                 
 -0.796  -0.643  -0.610  -0.543  -0.513  -0.496  -0.476  -0.466
 37 A'   38 A'   39 A'   40 A'   13 A"   41 A'   42 A'   14 A"                 
 -0.448  -0.377  -0.328  -0.325  -0.267  -0.255  -0.212
 43 A'   44 A'   15 A"   16 A"   45 A'   46 A'   17 A"                         
 -- Virtual --                   
 -0.106  -0.080  -0.015   0.003   0.009   0.033   0.042   0.044
 18 A"   47 A'   48 A'   49 A'   50 A'   51 A'   19 A"   52 A'                 
  0.055   0.057   0.073   0.082   0.088   0.096   0.108   0.129
 53 A'   54 A'   55 A'   20 A"   21 A"   56 A'   57 A'   58 A'                 
  0.132   0.135   0.137   0.159   0.184   0.200   0.214   0.236
 59 A'   22 A"   60 A'   61 A'   62 A'   63 A'   23 A"   64 A'                 
  0.280   0.283   0.295   0.327   0.359   0.381   0.389   0.399
 24 A"   65 A'   66 A'   67 A'   68 A'   69 A'   70 A'   25 A"                 
  0.408   0.423   0.428   0.433   0.436   0.447   0.477   0.492
 71 A'   26 A"   27 A"   28 A"   72 A'   73 A'   74 A'   29 A"                 
  0.514   0.530   0.536   0.540   0.553   0.581   0.623   0.627
 75 A'   30 A"   76 A'   31 A"   77 A'   78 A'   32 A"   79 A'                 
  0.663   0.763   0.768   0.773   0.802   0.804   0.850   0.884
 80 A'   81 A'   82 A'   83 A'   33 A"   84 A'   34 A"   85 A'                 
  0.940   1.021   1.072   1.104   1.192   1.217   1.285   1.309
 86 A'   87 A'   88 A'   89 A'   35 A"   90 A'   36 A"   91 A'                 
  1.361   1.362   1.386   1.389   1.406   1.456   1.498   1.601
 92 A'   37 A"   38 A"   93 A'   94 A'   95 A'   39 A"   96 A'                 
  1.630   1.680   1.711   1.864   1.975   1.982   2.025   2.083
 40 A"   97 A'   98 A'   99 A'  100 A'   41 A"  101 A'  102 A'                 
  2.108   2.231   2.319   2.466   2.585   2.694   2.736   2.806
103 A'   42 A"  104 A'  105 A'   43 A"   44 A"  106 A'  107 A'                 
  3.020   3.336   3.720   3.739   3.882   3.899   3.960   3.979
108 A'  109 A'   45 A"  110 A'  111 A'   46 A"   47 A"   48 A"                 
  4.009   4.012   4.048   4.074   4.150   4.188   4.306   4.316
112 A'   49 A"  113 A'   50 A"  114 A'  115 A'  116 A'  117 A'                 
  4.451   4.632   5.989   6.030   6.157   6.255   6.373   6.465
118 A'  119 A'   51 A"  120 A'  121 A'   52 A"  122 A'  123 A'                 
  6.750   7.526   7.585   7.666   9.793  23.331  23.395  25.797
124 A'   53 A"  125 A'  126 A'  127 A'  128 A'  129 A'   54 A"                 
 26.005  26.342  27.907  28.332  28.365  28.424  28.520  28.546
130 A'  131 A'  132 A'   55 A"  133 A'  134 A'   56 A"  135 A'                 
 28.548  28.604  28.704  47.999  66.722 127.875 127.903 127.978
 57 A"  136 A'  137 A'  138 A'  139 A'   58 A"  140 A'  141 A'                 
151.699 215.800 289.732 289.789 289.8951020.8231901.867
142 A'  143 A'   59 A"  144 A'  145 A'  146 A'  147 A'                         

 Beta MOs, Restricted
 -- Occupied --                  
******* -482.86 -176.33 -165.73 -165.73 -165.73 -101.59  -62.52
  1 A'    2 A'    3 A'    4 A'    1 A"    5 A'    6 A'    7 A'                 
-56.338 -56.334 -56.334 -35.825 -31.317 -31.313 -31.312 -24.728
  8 A'    2 A"    9 A'   10 A'   11 A'    3 A"   12 A'   13 A'                 
-22.968 -22.967 -22.966 -22.963 -22.963 -10.339 -10.321  -9.515
 14 A'    4 A"   15 A'    5 A"   16 A'   17 A'   18 A'   19 A'                 
 -8.730  -7.279  -7.269  -7.268  -6.562  -6.549  -6.548  -6.378
 20 A'   21 A'    6 A"   22 A'   23 A'    7 A"   24 A'   25 A'                 
 -4.791  -4.776  -4.775  -2.674  -2.670  -2.669  -2.659  -2.659
 26 A'    8 A"   27 A'   28 A'    9 A"   29 A'   30 A'   10 A"                 
 -2.061  -2.053  -2.052  -2.040  -2.039  -1.278  -1.031  -0.832
 31 A'   11 A"   32 A'   12 A"   33 A'   34 A'   35 A'   36 A'                 
 -0.796  -0.643  -0.610  -0.543  -0.513  -0.496  -0.476  -0.466
 37 A'   38 A'   39 A'   40 A'   13 A"   41 A'   42 A'   14 A"                 
 -0.448  -0.377  -0.328  -0.325  -0.267  -0.255  -0.212
 43 A'   44 A'   15 A"   16 A"   45 A'   46 A'   17 A"                         
 -- Virtual --                   
 -0.106  -0.080  -0.015   0.003   0.009   0.033   0.042   0.044
 18 A"   47 A'   48 A'   49 A'   50 A'   51 A'   19 A"   52 A'                 
  0.055   0.057   0.073   0.082   0.088   0.096   0.108   0.129
 53 A'   54 A'   55 A'   20 A"   21 A"   56 A'   57 A'   58 A'                 
  0.132   0.135   0.137   0.159   0.184   0.200   0.214   0.236
 59 A'   22 A"   60 A'   61 A'   62 A'   63 A'   23 A"   64 A'                 
  0.280   0.283   0.295   0.327   0.359   0.381   0.389   0.399
 24 A"   65 A'   66 A'   67 A'   68 A'   69 A'   70 A'   25 A"                 
  0.408   0.423   0.428   0.433   0.436   0.447   0.477   0.492
 71 A'   26 A"   27 A"   28 A"   72 A'   73 A'   74 A'   29 A"                 
  0.514   0.530   0.536   0.540   0.553   0.581   0.623   0.627
 75 A'   30 A"   76 A'   31 A"   77 A'   78 A'   32 A"   79 A'                 
  0.663   0.763   0.768   0.773   0.802   0.804   0.850   0.884
 80 A'   81 A'   82 A'   83 A'   33 A"   84 A'   34 A"   85 A'                 
  0.940   1.021   1.072   1.104   1.192   1.217   1.285   1.309
 86 A'   87 A'   88 A'   89 A'   35 A"   90 A'   36 A"   91 A'                 
  1.361   1.362   1.386   1.389   1.406   1.456   1.498   1.601
 92 A'   37 A"   38 A"   93 A'   94 A'   95 A'   39 A"   96 A'                 
  1.630   1.680   1.711   1.864   1.975   1.982   2.025   2.083
 40 A"   97 A'   98 A'   99 A'  100 A'   41 A"  101 A'  102 A'                 
  2.108   2.231   2.319   2.466   2.585   2.694   2.736   2.806
103 A'   42 A"  104 A'  105 A'   43 A"   44 A"  106 A'  107 A'                 
  3.020   3.336   3.720   3.739   3.882   3.899   3.960   3.979
108 A'  109 A'   45 A"  110 A'  111 A'   46 A"   47 A"   48 A"                 
  4.009   4.012   4.048   4.074   4.150   4.188   4.306   4.316
112 A'   49 A"  113 A'   50 A"  114 A'  115 A'  116 A'  117 A'                 
  4.451   4.632   5.989   6.030   6.157   6.255   6.373   6.465
118 A'  119 A'   51 A"  120 A'  121 A'   52 A"  122 A'  123 A'                 
  6.750   7.526   7.585   7.666   9.793  23.331  23.395  25.797
124 A'   53 A"  125 A'  126 A'  127 A'  128 A'  129 A'   54 A"                 
 26.005  26.342  27.907  28.332  28.365  28.424  28.520  28.546
130 A'  131 A'  132 A'   55 A"  133 A'  134 A'   56 A"  135 A'                 
 28.548  28.604  28.704  47.999  66.722 127.875 127.903 127.978
 57 A"  136 A'  137 A'  138 A'  139 A'   58 A"  140 A'  141 A'                 
151.699 215.800 289.732 289.789 289.8951020.8231901.867
142 A'  143 A'   59 A"  144 A'  145 A'  146 A'  147 A'                         
 --------------------------------------------------------------

          Ground-State Mulliken Net Atomic Charges

     Atom                 Charge (a.u.)
  ----------------------------------------
      1 F                     0.027504
      2 Br                   -0.081311
      3 I                     0.208303
      4 Cl                    0.330367
      5 C                    -0.422341
      6 C                    -0.062523
  ----------------------------------------
  Sum of atomic charges =     0.000000

 -----------------------------------------------------------------
                    Cartesian Multipole Moments
 -----------------------------------------------------------------
    Charge (ESU x 10^10)
                 0.0000
    Dipole Moment (Debye)
         X      -0.4957      Y       0.8237      Z      -0.0000
       Tot       0.9613
    Quadrupole Moments (Debye-Ang)
        XX     -68.1071     XY      -0.6770     YY     -78.4687
        XZ       0.0000     YZ       0.0000     ZZ     -75.7409
    Octopole Moments (Debye-Ang^2)
       XXX       1.4269    XXY       2.6844    XYY      -2.9131
       YYY      -8.7394    XXZ       0.0000    XYZ      -0.0000
       YYZ       0.0000    XZZ       0.9858    YZZ      -4.5362
       ZZZ       0.0000
    Hexadecapole Moments (Debye-Ang^3)
      XXXX   -1907.2234   XXXY       1.6712   XXYY    -406.6738
      XYYY     -26.0695   YYYY    -427.9429   XXXZ       0.0000
      XXYZ       0.0000   XYYZ      -0.0000   YYYZ       0.0000
      XXZZ    -362.5231   XYZZ      -6.3832   YYZZ     -86.3505
      XZZZ      -0.0000   YZZZ       0.0000   ZZZZ     -93.3595
 -----------------------------------------------------------------
 Calculating analytic gradient of the SCF energy
 Gradient of SCF Energy
            1           2           3           4           5           6
    1   0.0911024   0.1386332  -0.1712187  -0.0460004   0.2208939  -0.2334105
    2   0.0970656   0.2279677  -0.1694924  -0.2416256   0.0156341   0.0704507
    3   0.0000000  -0.0000000   0.0000000   0.0000000   0.0000000   0.0000000
 Max gradient component =       2.416E-01
 RMS gradient           =       1.325E-01
 Gradient time:  CPU 15.01 s  wall 3.86 s
 Geometry Optimization Parameters
   NAtoms,    NIC,     NZ,  NCons,   NDum,   NFix, NCnnct, MaxDiis
        6      37       0       0       0       0       0       0

 Cartesian Hessian Update
 Hessian Updated using BFGS Update


** GEOMETRY OPTIMIZATION IN DELOCALIZED INTERNAL COORDINATES **
   Searching for a Minimum

   Optimization Cycle:   5

                       Coordinates (Angstroms)
     ATOM                X               Y               Z
      1  F         1.2965451451   -1.6759280856    0.0000000000
      2  Br       -2.5907257592   -0.6714808405    0.0000000000
      3  I         2.3037149259    0.2959485247    0.0000000000
      4  Cl       -1.8245419787    1.4889837910    0.0000000000
      5  C         0.6651921346   -0.4430439037    0.0000000000
      6  C        -1.1224911035    0.0993499335    0.0000000000
   Point Group: cs    Number of degrees of freedom:     9


   Energy is -10129.577252891

 Hessian Updated using BFGS Update

  9 Hessian modes will be used to form the next step
  Hessian Eigenvalues:
     0.081787    0.185324    0.247701    0.250084    0.308170    0.390589
     0.582127    1.021351    1.041861

 Minimum Search - Taking Simple RFO Step
 Searching for Lamda that Minimizes Along All modes
 Value Taken    Lamda =  -0.23488741
 Calculated Step too Large.  Step scaled by  0.391345
 Step Taken.  Stepsize is  0.300000

                             Maximum     Tolerance    Cnvgd?
         Gradient           0.209226      0.000300      NO
         Displacement       0.196609      0.001200      NO
         Energy change     -0.110444      0.000001      NO


 New Cartesian Coordinates Obtained by Inverse Iteration

 Displacement from previous Coordinates is:  0.303257
 ----------------------------------------------------------------
             Standard Nuclear Orientation (Angstroms)
    I     Atom           X                Y                Z
 ----------------------------------------------------------------
    1      F       1.2008067975    -1.6659457977     0.0000000000
    2      Br     -2.5501163098    -0.7273351927     0.0000000000
    3      I       2.2905790903     0.3298342562     0.0000000000
    4      Cl     -1.7609531463     1.4992382273     0.0000000000
    5      C       0.6152260112    -0.4226187809     0.0000000000
    6      C      -1.0678490787     0.0806567072     0.0000000000
 ----------------------------------------------------------------
 Molecular Point Group                 Cs    NOp =  2
 Largest Abelian Subgroup              Cs    NOp =  2
 Nuclear Repulsion Energy =   953.0953021737 hartrees
 There are       63 alpha and       63 beta electrons
 Applying Cartesian multipole field
    Component          Value
    ---------          -----
     (2,0,0)        1.00000E-11
     (0,2,0)        2.00000E-11
     (0,0,2)       -3.00000E-11
 Nucleus-field energy     =     0.0000000271 hartrees
 Requested basis set is 6-311++G(d,p)
 There are 74 shells and 206 basis functions
 A cutoff of  1.0D-11 yielded   2059 shell pairs
 There are     17336 function pairs (     19364 Cartesian)
 Smallest overlap matrix eigenvalue = 9.32E-05
 Guess MOs from SCF MO coefficient file

 -----------------------------------------------------------------------
  General SCF calculation program by
  Eric Jon Sundstrom, Paul Horn, Yuezhi Mao, Dmitri Zuev, Alec White,
  David Stuck, Shaama M.S., Shane Yost, Joonho Lee, David Small,
  Daniel Levine, Susi Lehtola, Hugh Burton, Evgeny Epifanovsky
 -----------------------------------------------------------------------
 Exchange:     0.2000 Hartree-Fock + 0.0800 Slater + 0.7200 B88
 Correlation:  0.1900 VWN1RPA + 0.8100 LYP
 Using SG-1 standard quadrature grid
 using 4 threads for integral computing
 -------------------------------------------------------
 OpenMP Integral computing Module                
 Release: version 2.0, May 2017, Q-Chem Inc. Pleasanton 
 -------------------------------------------------------
 -------------------------------------------------------
 OpenMP BLAS3 based DFT computing Module                
 Release: version 1.0, May 2013, Q-Chem Inc. Pittsburgh 
 -------------------------------------------------------
 A restricted SCF calculation will be
 performed using DIIS
 SCF converges when DIIS error is below 1.0e-08
 ---------------------------------------
  Cycle       Energy         DIIS error
 ---------------------------------------
    1  -10129.6596808201      8.59e-04  
    2  -10129.6641323838      2.66e-04  
    3  -10129.6639667682      3.24e-04  
    4  -10129.6643238079      1.45e-04  
    5  -10129.6644162325      7.56e-05  
    6  -10129.6644500990      9.44e-06  
    7  -10129.6644504947      4.39e-06  
    8  -10129.6644505688      1.32e-06  
    9  -10129.6644505754      4.70e-07  
   10  -10129.6644505765      7.77e-08  
   11  -10129.6644505766      2.22e-08  
   12  -10129.6644505765      2.63e-09  Convergence criterion met
 ---------------------------------------
 SCF time:   CPU 50.30s  wall 14.00s 
 SCF   energy in the final basis set =   -10129.6644505765
 Total energy in the final basis set =   -10129.6644505765

 --------------------------------------------------------------
             Orbital Energies (a.u.) and Symmetries
 --------------------------------------------------------------

 Alpha MOs, Restricted
 -- Occupied --                  
******* -482.86 -176.33 -165.73 -165.73 -165.73 -101.59  -62.52
  1 A'    2 A'    3 A'    4 A'    1 A"    5 A'    6 A'    7 A'                 
-56.337 -56.333 -56.333 -35.824 -31.317 -31.312 -31.312 -24.728
  8 A'    2 A"    9 A'   10 A'   11 A'    3 A"   12 A'   13 A'                 
-22.967 -22.966 -22.966 -22.963 -22.963 -10.340 -10.321  -9.512
 14 A'    4 A"   15 A'    5 A"   16 A'   17 A'   18 A'   19 A'                 
 -8.729  -7.276  -7.266  -7.265  -6.560  -6.547  -6.546  -6.377
 20 A'   21 A'    6 A"   22 A'   23 A'    7 A"   24 A'   25 A'                 
 -4.789  -4.775  -4.774  -2.672  -2.668  -2.667  -2.657  -2.656
 26 A'    8 A"   27 A'   28 A'    9 A"   29 A'   30 A'   10 A"                 
 -2.059  -2.051  -2.051  -2.038  -2.038  -1.277  -1.012  -0.830
 31 A'   11 A"   32 A'   12 A"   33 A'   34 A'   35 A'   36 A'                 
 -0.790  -0.654  -0.609  -0.546  -0.511  -0.498  -0.474  -0.456
 37 A'   38 A'   39 A'   40 A'   13 A"   41 A'   42 A'   14 A"                 
 -0.438  -0.378  -0.328  -0.324  -0.273  -0.264  -0.220
 43 A'   44 A'   15 A"   16 A"   45 A'   46 A'   17 A"                         
 -- Virtual --                   
 -0.098  -0.054  -0.018   0.001   0.008   0.034   0.044   0.049
 18 A"   47 A'   48 A'   49 A'   50 A'   51 A'   19 A"   52 A'                 
  0.056   0.058   0.072   0.082   0.088   0.099   0.107   0.128
 53 A'   54 A'   55 A'   20 A"   21 A"   56 A'   57 A'   58 A'                 
  0.134   0.136   0.137   0.164   0.185   0.202   0.214   0.240
 59 A'   60 A'   22 A"   61 A'   62 A'   63 A'   23 A"   64 A'                 
  0.281   0.282   0.294   0.329   0.364   0.373   0.390   0.401
 24 A"   65 A'   66 A'   67 A'   68 A'   69 A'   70 A'   25 A"                 
  0.415   0.420   0.428   0.432   0.441   0.451   0.480   0.502
 71 A'   26 A"   27 A"   28 A"   72 A'   73 A'   74 A'   29 A"                 
  0.510   0.530   0.532   0.545   0.549   0.577   0.628   0.630
 75 A'   30 A"   76 A'   31 A"   77 A'   78 A'   79 A'   32 A"                 
  0.675   0.755   0.762   0.784   0.808   0.810   0.847   0.883
 80 A'   81 A'   82 A'   83 A'   33 A"   84 A'   34 A"   85 A'                 
  0.930   1.029   1.083   1.097   1.187   1.203   1.269   1.302
 86 A'   87 A'   88 A'   89 A'   35 A"   90 A'   36 A"   91 A'                 
  1.350   1.376   1.384   1.392   1.419   1.483   1.504   1.616
 37 A"   38 A"   92 A'   93 A'   94 A'   95 A'   39 A"   96 A'                 
  1.653   1.667   1.708   1.871   1.987   2.002   2.021   2.113
 97 A'   40 A"   98 A'   99 A'   41 A"  100 A'  101 A'  102 A'                 
  2.133   2.233   2.322   2.474   2.581   2.710   2.748   2.817
103 A'   42 A"  104 A'  105 A'   43 A"   44 A"  106 A'  107 A'                 
  3.013   3.436   3.725   3.744   3.905   3.911   3.956   3.979
108 A'  109 A'   45 A"  110 A'  111 A'   46 A"   47 A"   48 A"                 
  4.009   4.011   4.042   4.075   4.142   4.183   4.281   4.317
112 A'   49 A"  113 A'   50 A"  114 A'  115 A'  116 A'  117 A'                 
  4.454   4.658   5.989   6.031   6.154   6.257   6.372   6.480
118 A'  119 A'   51 A"  120 A'  121 A'   52 A"  122 A'  123 A'                 
  6.741   7.529   7.587   7.664   9.784  23.347  23.380  25.799
124 A'   53 A"  125 A'  126 A'  127 A'  128 A'  129 A'   54 A"                 
 26.007  26.335  27.903  28.333  28.364  28.423  28.520  28.545
130 A'  131 A'  132 A'   55 A"  133 A'  134 A'   56 A"  135 A'                 
 28.549  28.600  28.698  47.989  66.723 127.876 127.902 127.973
 57 A"  136 A'  137 A'  138 A'  139 A'   58 A"  140 A'  141 A'                 
151.694 215.787 289.734 289.789 289.8921020.8081901.861
142 A'  143 A'   59 A"  144 A'  145 A'  146 A'  147 A'                         

 Beta MOs, Restricted
 -- Occupied --                  
******* -482.86 -176.33 -165.73 -165.73 -165.73 -101.59  -62.52
  1 A'    2 A'    3 A'    4 A'    1 A"    5 A'    6 A'    7 A'                 
-56.337 -56.333 -56.333 -35.824 -31.317 -31.312 -31.312 -24.728
  8 A'    2 A"    9 A'   10 A'   11 A'    3 A"   12 A'   13 A'                 
-22.967 -22.966 -22.966 -22.963 -22.963 -10.340 -10.321  -9.512
 14 A'    4 A"   15 A'    5 A"   16 A'   17 A'   18 A'   19 A'                 
 -8.729  -7.276  -7.266  -7.265  -6.560  -6.547  -6.546  -6.377
 20 A'   21 A'    6 A"   22 A'   23 A'    7 A"   24 A'   25 A'                 
 -4.789  -4.775  -4.774  -2.672  -2.668  -2.667  -2.657  -2.656
 26 A'    8 A"   27 A'   28 A'    9 A"   29 A'   30 A'   10 A"                 
 -2.059  -2.051  -2.051  -2.038  -2.038  -1.277  -1.012  -0.830
 31 A'   11 A"   32 A'   12 A"   33 A'   34 A'   35 A'   36 A'                 
 -0.790  -0.654  -0.609  -0.546  -0.511  -0.498  -0.474  -0.456
 37 A'   38 A'   39 A'   40 A'   13 A"   41 A'   42 A'   14 A"                 
 -0.438  -0.378  -0.328  -0.324  -0.273  -0.264  -0.220
 43 A'   44 A'   15 A"   16 A"   45 A'   46 A'   17 A"                         
 -- Virtual --                   
 -0.098  -0.054  -0.018   0.001   0.008   0.034   0.044   0.049
 18 A"   47 A'   48 A'   49 A'   50 A'   51 A'   19 A"   52 A'                 
  0.056   0.058   0.072   0.082   0.088   0.099   0.107   0.128
 53 A'   54 A'   55 A'   20 A"   21 A"   56 A'   57 A'   58 A'                 
  0.134   0.136   0.137   0.164   0.185   0.202   0.214   0.240
 59 A'   60 A'   22 A"   61 A'   62 A'   63 A'   23 A"   64 A'                 
  0.281   0.282   0.294   0.329   0.364   0.373   0.390   0.401
 24 A"   65 A'   66 A'   67 A'   68 A'   69 A'   70 A'   25 A"                 
  0.415   0.420   0.428   0.432   0.441   0.451   0.480   0.502
 71 A'   26 A"   27 A"   28 A"   72 A'   73 A'   74 A'   29 A"                 
  0.510   0.530   0.532   0.545   0.549   0.577   0.628   0.630
 75 A'   30 A"   76 A'   31 A"   77 A'   78 A'   79 A'   32 A"                 
  0.675   0.755   0.762   0.784   0.808   0.810   0.847   0.883
 80 A'   81 A'   82 A'   83 A'   33 A"   84 A'   34 A"   85 A'                 
  0.930   1.029   1.083   1.097   1.187   1.203   1.269   1.302
 86 A'   87 A'   88 A'   89 A'   35 A"   90 A'   36 A"   91 A'                 
  1.350   1.376   1.384   1.392   1.419   1.483   1.504   1.616
 37 A"   38 A"   92 A'   93 A'   94 A'   95 A'   39 A"   96 A'                 
  1.653   1.667   1.708   1.871   1.987   2.002   2.021   2.113
 97 A'   40 A"   98 A'   99 A'   41 A"  100 A'  101 A'  102 A'                 
  2.133   2.233   2.322   2.474   2.581   2.710   2.748   2.817
103 A'   42 A"  104 A'  105 A'   43 A"   44 A"  106 A'  107 A'                 
  3.013   3.436   3.725   3.744   3.905   3.911   3.956   3.979
108 A'  109 A'   45 A"  110 A'  111 A'   46 A"   47 A"   48 A"                 
  4.009   4.011   4.042   4.075   4.142   4.183   4.281   4.317
112 A'   49 A"  113 A'   50 A"  114 A'  115 A'  116 A'  117 A'                 
  4.454   4.658   5.989   6.031   6.154   6.257   6.372   6.480
118 A'  119 A'   51 A"  120 A'  121 A'   52 A"  122 A'  123 A'                 
  6.741   7.529   7.587   7.664   9.784  23.347  23.380  25.799
124 A'   53 A"  125 A'  126 A'  127 A'  128 A'  129 A'   54 A"                 
 26.007  26.335  27.903  28.333  28.364  28.423  28.520  28.545
130 A'  131 A'  132 A'   55 A"  133 A'  134 A'   56 A"  135 A'                 
 28.549  28.600  28.698  47.989  66.723 127.876 127.902 127.973
 57 A"  136 A'  137 A'  138 A'  139 A'   58 A"  140 A'  141 A'                 
151.694 215.787 289.734 289.789 289.8921020.8081901.861
142 A'  143 A'   59 A"  144 A'  145 A'  146 A'  147 A'                         
 --------------------------------------------------------------

          Ground-State Mulliken Net Atomic Charges

     Atom                 Charge (a.u.)
  ----------------------------------------
      1 F                     0.020683
      2 Br                   -0.078647
      3 I                     0.190552
      4 Cl                    0.322109
      5 C                    -0.439956
      6 C                    -0.014742
  ----------------------------------------
  Sum of atomic charges =     0.000000

 -----------------------------------------------------------------
                    Cartesian Multipole Moments
 -----------------------------------------------------------------
    Charge (ESU x 10^10)
                 0.0000
    Dipole Moment (Debye)
         X      -0.3623      Y       0.7700      Z      -0.0000
       Tot       0.8510
    Quadrupole Moments (Debye-Ang)
        XX     -68.3677     XY      -0.1841     YY     -78.2127
        XZ       0.0000     YZ       0.0000     ZZ     -75.8092
    Octopole Moments (Debye-Ang^2)
       XXX       1.6036    XXY       1.3309    XYY      -3.7851
       YYY      -9.0492    XXZ      -0.0000    XYZ       0.0000
       YYZ      -0.0000    XZZ       0.3240    YZZ      -4.8137
       ZZZ      -0.0000
    Hexadecapole Moments (Debye-Ang^3)
      XXXX   -1847.8521   XXXY     -10.5943   XXYY    -396.0271
      XYYY     -44.2240   YYYY    -437.5147   XXXZ       0.0000
      XXYZ       0.0000   XYYZ       0.0000   YYYZ      -0.0000
      XXZZ    -352.8163   XYZZ     -12.4602   YYZZ     -88.3557
      XZZZ       0.0000   YZZZ       0.0000   ZZZZ     -93.4026
 -----------------------------------------------------------------
 Calculating analytic gradient of the SCF energy
 Gradient of SCF Energy
            1           2           3           4           5           6
    1   0.0839854   0.1077284  -0.1358540  -0.0407014   0.1994513  -0.2146097
    2   0.0798321   0.1867058  -0.1395040  -0.1969494   0.0022792   0.0676363
    3   0.0000000   0.0000000  -0.0000000  -0.0000000  -0.0000000   0.0000000
 Max gradient component =       2.146E-01
 RMS gradient           =       1.127E-01
 Gradient time:  CPU 15.23 s  wall 3.92 s
 Geometry Optimization Parameters
   NAtoms,    NIC,     NZ,  NCons,   NDum,   NFix, NCnnct, MaxDiis
        6      37       0       0       0       0       0       0

 Cartesian Hessian Update
 Hessian Updated using BFGS Update


** GEOMETRY OPTIMIZATION IN DELOCALIZED INTERNAL COORDINATES **
   Searching for a Minimum

   Optimization Cycle:   6

                       Coordinates (Angstroms)
     ATOM                X               Y               Z
      1  F         1.2008067975   -1.6659457977    0.0000000000
      2  Br       -2.5501163098   -0.7273351927    0.0000000000
      3  I         2.2905790903    0.3298342562    0.0000000000
      4  Cl       -1.7609531463    1.4992382273    0.0000000000
      5  C         0.6152260112   -0.4226187809    0.0000000000
      6  C        -1.0678490787    0.0806567072    0.0000000000
   Point Group: cs    Number of degrees of freedom:     9


   Energy is -10129.664450576

 Hessian Updated using BFGS Update

  9 Hessian modes will be used to form the next step
  Hessian Eigenvalues:
     0.043440    0.186919    0.249114    0.250068    0.319257    0.389773
     0.658661    1.022002    1.045258

 Minimum Search - Taking Simple RFO Step
 Searching for Lamda that Minimizes Along All modes
 Value Taken    Lamda =  -0.23230396
 Calculated Step too Large.  Step scaled by  0.343488
 Step Taken.  Stepsize is  0.300000

                             Maximum     Tolerance    Cnvgd?
         Gradient           0.184670      0.000300      NO
         Displacement       0.198384      0.001200      NO
         Energy change     -0.087198      0.000001      NO


 New Cartesian Coordinates Obtained by Inverse Iteration

 Displacement from previous Coordinates is:  0.329300
 ----------------------------------------------------------------
             Standard Nuclear Orientation (Angstroms)
    I     Atom           X                Y                Z
 ----------------------------------------------------------------
    1      F       1.1008657803    -1.6517502738     0.0000000000
    2      Br     -2.4989617792    -0.7799747419     0.0000000000
    3      I       2.2630968276     0.3638672931     0.0000000000
    4      Cl     -1.6898059986     1.5037986864     0.0000000000
    5      C       0.5588722654    -0.4022325493     0.0000000000
    6      C      -1.0063737313     0.0601210048     0.0000000000
 ----------------------------------------------------------------
 Molecular Point Group                 Cs    NOp =  2
 Largest Abelian Subgroup              Cs    NOp =  2
 Nuclear Repulsion Energy =   956.5329266521 hartrees
 There are       63 alpha and       63 beta electrons
 Applying Cartesian multipole field
    Component          Value
    ---------          -----
     (2,0,0)        1.00000E-11
     (0,2,0)        2.00000E-11
     (0,0,2)       -3.00000E-11
 Nucleus-field energy     =     0.0000000265 hartrees
 Requested basis set is 6-311++G(d,p)
 There are 74 shells and 206 basis functions
 A cutoff of  1.0D-11 yielded   2070 shell pairs
 There are     17392 function pairs (     19418 Cartesian)
 Smallest overlap matrix eigenvalue = 6.21E-05
 Guess MOs from SCF MO coefficient file

 -----------------------------------------------------------------------
  General SCF calculation program by
  Eric Jon Sundstrom, Paul Horn, Yuezhi Mao, Dmitri Zuev, Alec White,
  David Stuck, Shaama M.S., Shane Yost, Joonho Lee, David Small,
  Daniel Levine, Susi Lehtola, Hugh Burton, Evgeny Epifanovsky
 -----------------------------------------------------------------------
 Exchange:     0.2000 Hartree-Fock + 0.0800 Slater + 0.7200 B88
 Correlation:  0.1900 VWN1RPA + 0.8100 LYP
 Using SG-1 standard quadrature grid
 using 4 threads for integral computing
 -------------------------------------------------------
 OpenMP Integral computing Module                
 Release: version 2.0, May 2017, Q-Chem Inc. Pleasanton 
 -------------------------------------------------------
 -------------------------------------------------------
 OpenMP BLAS3 based DFT computing Module                
 Release: version 1.0, May 2013, Q-Chem Inc. Pittsburgh 
 -------------------------------------------------------
 A restricted SCF calculation will be
 performed using DIIS
 SCF converges when DIIS error is below 1.0e-08
 ---------------------------------------
  Cycle       Energy         DIIS error
 ---------------------------------------
    1  -10129.7355537376      9.43e-04  
    2  -10129.7403540662      2.57e-04  
    3  -10129.7402484915      3.27e-04  
    4  -10129.7406008381      8.69e-05  
    5  -10129.7406160705      5.92e-05  
    6  -10129.7406362813      1.09e-05  
    7  -10129.7406368413      3.54e-06  
    8  -10129.7406369083      1.29e-06  
    9  -10129.7406369164      3.13e-07  
   10  -10129.7406369168      6.18e-08  
   11  -10129.7406369168      1.92e-08  
   12  -10129.7406369168      2.01e-09  Convergence criterion met
 ---------------------------------------
 SCF time:   CPU 50.71s  wall 13.00s 
 SCF   energy in the final basis set =   -10129.7406369168
 Total energy in the final basis set =   -10129.7406369168

 --------------------------------------------------------------
             Orbital Energies (a.u.) and Symmetries
 --------------------------------------------------------------

 Alpha MOs, Restricted
 -- Occupied --                  
******* -482.86 -176.33 -165.73 -165.73 -165.73 -101.59  -62.52
  1 A'    2 A'    3 A'    4 A'    1 A"    5 A'    6 A'    7 A'                 
-56.336 -56.332 -56.331 -35.824 -31.317 -31.312 -31.311 -24.728
  8 A'    2 A"    9 A'   10 A'   11 A'    3 A"   12 A'   13 A'                 
-22.967 -22.966 -22.966 -22.962 -22.962 -10.339 -10.318  -9.509
 14 A'    4 A"   15 A'    5 A"   16 A'   17 A'   18 A'   19 A'                 
 -8.727  -7.274  -7.264  -7.263  -6.559  -6.546  -6.544  -6.376
 20 A'   21 A'    6 A"   22 A'   23 A'    7 A"   24 A'   25 A'                 
 -4.788  -4.774  -4.773  -2.670  -2.666  -2.665  -2.655  -2.655
 26 A'    8 A"   27 A'   28 A'    9 A"   29 A'   30 A'   10 A"                 
 -2.057  -2.050  -2.050  -2.037  -2.037  -1.278  -0.997  -0.829
 31 A'   11 A"   32 A'   12 A"   33 A'   34 A'   35 A'   36 A'                 
 -0.787  -0.670  -0.609  -0.550  -0.513  -0.501  -0.471  -0.449
 37 A'   38 A'   39 A'   40 A'   13 A"   41 A'   42 A'   14 A"                 
 -0.430  -0.379  -0.328  -0.322  -0.279  -0.269  -0.229
 43 A'   44 A'   15 A"   16 A"   45 A'   46 A'   17 A"                         
 -- Virtual --                   
 -0.086  -0.041  -0.015   0.001   0.007   0.034   0.045   0.055
 18 A"   47 A'   48 A'   49 A'   50 A'   51 A'   19 A"   52 A'                 
  0.056   0.063   0.074   0.082   0.088   0.106   0.108   0.126
 53 A'   54 A'   55 A'   20 A"   21 A"   56 A'   57 A'   58 A'                 
  0.136   0.137   0.141   0.168   0.189   0.204   0.215   0.248
 59 A'   22 A"   60 A'   61 A'   62 A'   63 A'   23 A"   64 A'                 
  0.282   0.282   0.295   0.331   0.364   0.370   0.394   0.401
 65 A'   24 A"   66 A'   67 A'   68 A'   69 A'   70 A'   25 A"                 
  0.416   0.421   0.425   0.434   0.442   0.458   0.484   0.507
 26 A"   71 A'   27 A"   28 A"   72 A'   73 A'   74 A'   75 A'                 
  0.510   0.524   0.530   0.551   0.554   0.582   0.632   0.636
 29 A"   76 A'   30 A"   31 A"   77 A'   78 A'   79 A'   32 A"                 
  0.690   0.739   0.758   0.797   0.816   0.825   0.846   0.883
 80 A'   81 A'   82 A'   83 A'   33 A"   84 A'   34 A"   85 A'                 
  0.926   1.036   1.069   1.127   1.179   1.193   1.255   1.298
 86 A'   87 A'   88 A'   89 A'   35 A"   90 A'   36 A"   91 A'                 
  1.340   1.368   1.391   1.401   1.434   1.513   1.517   1.629
 37 A"   38 A"   92 A'   93 A'   94 A'   95 A'   39 A"   96 A'                 
  1.642   1.719   1.728   1.880   1.992   2.026   2.033   2.134
 97 A'   40 A"   98 A'   99 A'   41 A"  100 A'  101 A'  102 A'                 
  2.185   2.236   2.328   2.482   2.580   2.737   2.798   2.839
103 A'   42 A"  104 A'  105 A'   43 A"   44 A"  106 A'  107 A'                 
  3.013   3.518   3.730   3.751   3.924   3.927   3.954   3.980
108 A'  109 A'   45 A"  110 A'   46 A"  111 A'   47 A"   48 A"                 
  4.010   4.011   4.035   4.078   4.137   4.183   4.265   4.324
112 A'   49 A"  113 A'   50 A"  114 A'  115 A'  116 A'  117 A'                 
  4.462   4.694   5.991   6.033   6.154   6.258   6.367   6.506
118 A'  119 A'   51 A"  120 A'  121 A'   52 A"  122 A'  123 A'                 
  6.736   7.532   7.590   7.667   9.780  23.365  23.417  25.800
124 A'   53 A"  125 A'  126 A'  127 A'  128 A'  129 A'   54 A"                 
 26.014  26.342  27.902  28.334  28.364  28.421  28.520  28.544
130 A'  131 A'  132 A'   55 A"  133 A'  134 A'   56 A"  135 A'                 
 28.550  28.597  28.699  47.981  66.725 127.876 127.902 127.971
 57 A"  136 A'  137 A'  138 A'  139 A'   58 A"  140 A'  141 A'                 
151.692 215.778 289.735 289.791 289.8951020.7981901.859
142 A'  143 A'   59 A"  144 A'  145 A'  146 A'  147 A'                         

 Beta MOs, Restricted
 -- Occupied --                  
******* -482.86 -176.33 -165.73 -165.73 -165.73 -101.59  -62.52
  1 A'    2 A'    3 A'    4 A'    1 A"    5 A'    6 A'    7 A'                 
-56.336 -56.332 -56.331 -35.824 -31.317 -31.312 -31.311 -24.728
  8 A'    2 A"    9 A'   10 A'   11 A'    3 A"   12 A'   13 A'                 
-22.967 -22.966 -22.966 -22.962 -22.962 -10.339 -10.318  -9.509
 14 A'    4 A"   15 A'    5 A"   16 A'   17 A'   18 A'   19 A'                 
 -8.727  -7.274  -7.264  -7.263  -6.559  -6.546  -6.544  -6.376
 20 A'   21 A'    6 A"   22 A'   23 A'    7 A"   24 A'   25 A'                 
 -4.788  -4.774  -4.773  -2.670  -2.666  -2.665  -2.655  -2.655
 26 A'    8 A"   27 A'   28 A'    9 A"   29 A'   30 A'   10 A"                 
 -2.057  -2.050  -2.050  -2.037  -2.037  -1.278  -0.997  -0.829
 31 A'   11 A"   32 A'   12 A"   33 A'   34 A'   35 A'   36 A'                 
 -0.787  -0.670  -0.609  -0.550  -0.513  -0.501  -0.471  -0.449
 37 A'   38 A'   39 A'   40 A'   13 A"   41 A'   42 A'   14 A"                 
 -0.430  -0.379  -0.328  -0.322  -0.279  -0.269  -0.229
 43 A'   44 A'   15 A"   16 A"   45 A'   46 A'   17 A"                         
 -- Virtual --                   
 -0.086  -0.041  -0.015   0.001   0.007   0.034   0.045   0.055
 18 A"   47 A'   48 A'   49 A'   50 A'   51 A'   19 A"   52 A'                 
  0.056   0.063   0.074   0.082   0.088   0.106   0.108   0.126
 53 A'   54 A'   55 A'   20 A"   21 A"   56 A'   57 A'   58 A'                 
  0.136   0.137   0.141   0.168   0.189   0.204   0.215   0.248
 59 A'   22 A"   60 A'   61 A'   62 A'   63 A'   23 A"   64 A'                 
  0.282   0.282   0.295   0.331   0.364   0.370   0.394   0.401
 65 A'   24 A"   66 A'   67 A'   68 A'   69 A'   70 A'   25 A"                 
  0.416   0.421   0.425   0.434   0.442   0.458   0.484   0.507
 26 A"   71 A'   27 A"   28 A"   72 A'   73 A'   74 A'   75 A'                 
  0.510   0.524   0.530   0.551   0.554   0.582   0.632   0.636
 29 A"   76 A'   30 A"   31 A"   77 A'   78 A'   79 A'   32 A"                 
  0.690   0.739   0.758   0.797   0.816   0.825   0.846   0.883
 80 A'   81 A'   82 A'   83 A'   33 A"   84 A'   34 A"   85 A'                 
  0.926   1.036   1.069   1.127   1.179   1.193   1.255   1.298
 86 A'   87 A'   88 A'   89 A'   35 A"   90 A'   36 A"   91 A'                 
  1.340   1.368   1.391   1.401   1.434   1.513   1.517   1.629
 37 A"   38 A"   92 A'   93 A'   94 A'   95 A'   39 A"   96 A'                 
  1.642   1.719   1.728   1.880   1.992   2.026   2.033   2.134
 97 A'   40 A"   98 A'   99 A'   41 A"  100 A'  101 A'  102 A'                 
  2.185   2.236   2.328   2.482   2.580   2.737   2.798   2.839
103 A'   42 A"  104 A'  105 A'   43 A"   44 A"  106 A'  107 A'                 
  3.013   3.518   3.730   3.751   3.924   3.927   3.954   3.980
108 A'  109 A'   45 A"  110 A'   46 A"  111 A'   47 A"   48 A"                 
  4.010   4.011   4.035   4.078   4.137   4.183   4.265   4.324
112 A'   49 A"  113 A'   50 A"  114 A'  115 A'  116 A'  117 A'                 
  4.462   4.694   5.991   6.033   6.154   6.258   6.367   6.506
118 A'  119 A'   51 A"  120 A'  121 A'   52 A"  122 A'  123 A'                 
  6.736   7.532   7.590   7.667   9.780  23.365  23.417  25.800
124 A'   53 A"  125 A'  126 A'  127 A'  128 A'  129 A'   54 A"                 
 26.014  26.342  27.902  28.334  28.364  28.421  28.520  28.544
130 A'  131 A'  132 A'   55 A"  133 A'  134 A'   56 A"  135 A'                 
 28.550  28.597  28.699  47.981  66.725 127.876 127.902 127.971
 57 A"  136 A'  137 A'  138 A'  139 A'   58 A"  140 A'  141 A'                 
151.692 215.778 289.735 289.791 289.8951020.7981901.859
142 A'  143 A'   59 A"  144 A'  145 A'  146 A'  147 A'                         
 --------------------------------------------------------------

          Ground-State Mulliken Net Atomic Charges

     Atom                 Charge (a.u.)
  ----------------------------------------
      1 F                     0.014567
      2 Br                   -0.076259
      3 I                     0.174722
      4 Cl                    0.314459
      5 C                    -0.481339
      6 C                     0.053851
  ----------------------------------------
  Sum of atomic charges =     0.000000

 -----------------------------------------------------------------
                    Cartesian Multipole Moments
 -----------------------------------------------------------------
    Charge (ESU x 10^10)
                 0.0000
    Dipole Moment (Debye)
         X      -0.2283      Y       0.7119      Z       0.0000
       Tot       0.7476
    Quadrupole Moments (Debye-Ang)
        XX     -68.7534     XY       0.2245     YY     -78.0030
        XZ      -0.0000     YZ       0.0000     ZZ     -75.7784
    Octopole Moments (Debye-Ang^2)
       XXX       1.8104    XXY       0.2078    XYY      -4.3536
       YYY      -9.4663    XXZ       0.0000    XYZ       0.0000
       YYZ      -0.0000    XZZ      -0.2157    YZZ      -5.1046
       ZZZ       0.0000
    Hexadecapole Moments (Debye-Ang^3)
      XXXX   -1774.1363   XXXY     -23.4199   XXYY    -382.7211
      XYYY     -61.6586   YYYY    -446.5854   XXXZ      -0.0000
      XXYZ      -0.0000   XYYZ      -0.0000   YYYZ       0.0000
      XXZZ    -340.0987   XYZZ     -18.3689   YYZZ     -90.2398
      XZZZ      -0.0000   YZZZ       0.0000   ZZZZ     -93.2337
 -----------------------------------------------------------------
 Calculating analytic gradient of the SCF energy
 Gradient of SCF Energy
            1           2           3           4           5           6
    1   0.0748419   0.0872829  -0.1122434  -0.0355601   0.1819045  -0.1962259
    2   0.0688199   0.1567622  -0.1181207  -0.1645043  -0.0050632   0.0621060
    3   0.0000000   0.0000000   0.0000000  -0.0000000  -0.0000000   0.0000000
 Max gradient component =       1.962E-01
 RMS gradient           =       9.800E-02
 Gradient time:  CPU 15.37 s  wall 3.95 s
 Geometry Optimization Parameters
   NAtoms,    NIC,     NZ,  NCons,   NDum,   NFix, NCnnct, MaxDiis
        6      37       0       0       0       0       0       0

 Cartesian Hessian Update
 Hessian Updated using BFGS Update


** GEOMETRY OPTIMIZATION IN DELOCALIZED INTERNAL COORDINATES **
   Searching for a Minimum

   Optimization Cycle:   7

                       Coordinates (Angstroms)
     ATOM                X               Y               Z
      1  F         1.1008657803   -1.6517502738    0.0000000000
      2  Br       -2.4989617792   -0.7799747419    0.0000000000
      3  I         2.2630968276    0.3638672931    0.0000000000
      4  Cl       -1.6898059986    1.5037986864    0.0000000000
      5  C         0.5588722654   -0.4022325493    0.0000000000
      6  C        -1.0063737313    0.0601210048    0.0000000000
   Point Group: cs    Number of degrees of freedom:     9


   Energy is -10129.740636917

 Hessian Updated using BFGS Update

  9 Hessian modes will be used to form the next step
  Hessian Eigenvalues:
     0.056209    0.184271    0.250011    0.251489    0.306210    0.390369
     0.630827    1.022261    1.046465

 Minimum Search - Taking Simple RFO Step
 Searching for Lamda that Minimizes Along All modes
 Value Taken    Lamda =  -0.20170775
 Calculated Step too Large.  Step scaled by  0.353587
 Step Taken.  Stepsize is  0.300000

                             Maximum     Tolerance    Cnvgd?
         Gradient           0.165178      0.000300      NO
         Displacement       0.199870      0.001200      NO
         Energy change     -0.076186      0.000001      NO


 New Cartesian Coordinates Obtained by Inverse Iteration

 Displacement from previous Coordinates is:  0.335267
 ----------------------------------------------------------------
             Standard Nuclear Orientation (Angstroms)
    I     Atom           X                Y                Z
 ----------------------------------------------------------------
    1      F       1.0029825157    -1.6383603324     0.0000000000
    2      Br     -2.4450519523    -0.8303098260     0.0000000000
    3      I       2.2283488984     0.3997235994     0.0000000000
    4      Cl     -1.6154628693     1.5074955770     0.0000000000
    5      C       0.4999096051    -0.3841686562     0.0000000000
    6      C      -0.9430328334     0.0394490574     0.0000000000
 ----------------------------------------------------------------
 Molecular Point Group                 Cs    NOp =  2
 Largest Abelian Subgroup              Cs    NOp =  2
 Nuclear Repulsion Energy =   962.3427383005 hartrees
 There are       63 alpha and       63 beta electrons
 Applying Cartesian multipole field
    Component          Value
    ---------          -----
     (2,0,0)        1.00000E-11
     (0,2,0)        2.00000E-11
     (0,0,2)       -3.00000E-11
 Nucleus-field energy     =     0.0000000259 hartrees
 Requested basis set is 6-311++G(d,p)
 There are 74 shells and 206 basis functions
 A cutoff of  1.0D-11 yielded   2075 shell pairs
 There are     17434 function pairs (     19461 Cartesian)
 Smallest overlap matrix eigenvalue = 3.93E-05
 Guess MOs from SCF MO coefficient file

 -----------------------------------------------------------------------
  General SCF calculation program by
  Eric Jon Sundstrom, Paul Horn, Yuezhi Mao, Dmitri Zuev, Alec White,
  David Stuck, Shaama M.S., Shane Yost, Joonho Lee, David Small,
  Daniel Levine, Susi Lehtola, Hugh Burton, Evgeny Epifanovsky
 -----------------------------------------------------------------------
 Exchange:     0.2000 Hartree-Fock + 0.0800 Slater + 0.7200 B88
 Correlation:  0.1900 VWN1RPA + 0.8100 LYP
 Using SG-1 standard quadrature grid
 using 4 threads for integral computing
 -------------------------------------------------------
 OpenMP Integral computing Module                
 Release: version 2.0, May 2017, Q-Chem Inc. Pleasanton 
 -------------------------------------------------------
 -------------------------------------------------------
 OpenMP BLAS3 based DFT computing Module                
 Release: version 1.0, May 2013, Q-Chem Inc. Pittsburgh 
 -------------------------------------------------------
 A restricted SCF calculation will be
 performed using DIIS
 SCF converges when DIIS error is below 1.0e-08
 ---------------------------------------
  Cycle       Energy         DIIS error
 ---------------------------------------
    1  -10129.8004951244      1.09e-03  
    2  -10129.8059293036      3.31e-04  
    3  -10129.8056357337      4.32e-04  
    4  -10129.8063948308      7.11e-05  
    5  -10129.8064135697      2.55e-05  
    6  -10129.8064162214      1.37e-05  
    7  -10129.8064172006      3.16e-06  
    8  -10129.8064172496      1.13e-06  
    9  -10129.8064172551      2.90e-07  
   10  -10129.8064172556      4.97e-08  
   11  -10129.8064172555      1.82e-08  
   12  -10129.8064172555      1.83e-09  Convergence criterion met
 ---------------------------------------
 SCF time:   CPU 51.31s  wall 14.00s 
 SCF   energy in the final basis set =   -10129.8064172555
 Total energy in the final basis set =   -10129.8064172555

 --------------------------------------------------------------
             Orbital Energies (a.u.) and Symmetries
 --------------------------------------------------------------

 Alpha MOs, Restricted
 -- Occupied --                  
******* -482.86 -176.33 -165.73 -165.73 -165.73 -101.59  -62.51
  1 A'    2 A'    3 A'    4 A'    1 A"    5 A'    6 A'    7 A'                 
-56.335 -56.331 -56.330 -35.824 -31.316 -31.311 -31.311 -24.727
  8 A'    2 A"    9 A'   10 A'   11 A'    3 A"   12 A'   13 A'                 
-22.967 -22.966 -22.965 -22.962 -22.962 -10.334 -10.312  -9.507
 14 A'    4 A"   15 A'   16 A'    5 A"   17 A'   18 A'   19 A'                 
 -8.725  -7.271  -7.261  -7.260  -6.558  -6.544  -6.543  -6.375
 20 A'   21 A'    6 A"   22 A'   23 A'    7 A"   24 A'   25 A'                 
 -4.788  -4.773  -4.772  -2.669  -2.665  -2.664  -2.653  -2.653
 26 A'    8 A"   27 A'   28 A'    9 A"   29 A'   30 A'   10 A"                 
 -2.056  -2.050  -2.049  -2.036  -2.036  -1.279  -0.986  -0.828
 31 A'   11 A"   32 A'   12 A"   33 A'   34 A'   35 A'   36 A'                 
 -0.789  -0.690  -0.609  -0.553  -0.515  -0.505  -0.469  -0.444
 37 A'   38 A'   39 A'   40 A'   13 A"   41 A'   42 A'   14 A"                 
 -0.421  -0.380  -0.328  -0.322  -0.284  -0.274  -0.240
 43 A'   44 A'   15 A"   16 A"   45 A'   46 A'   17 A"                         
 -- Virtual --                   
 -0.070  -0.045  -0.009   0.001   0.007   0.035   0.046   0.055
 18 A"   47 A'   48 A'   49 A'   50 A'   51 A'   19 A"   52 A'                 
  0.058   0.066   0.079   0.082   0.088   0.106   0.119   0.125
 53 A'   54 A'   55 A'   20 A"   21 A"   56 A'   57 A'   58 A'                 
  0.138   0.138   0.158   0.171   0.197   0.207   0.215   0.256
 59 A'   22 A"   60 A'   61 A'   62 A'   63 A'   23 A"   64 A'                 
  0.283   0.283   0.297   0.330   0.359   0.373   0.401   0.401
 65 A'   24 A"   66 A'   67 A'   68 A'   69 A'   70 A'   25 A"                 
  0.413   0.421   0.428   0.437   0.440   0.465   0.492   0.503
 26 A"   27 A"   71 A'   28 A"   72 A'   73 A'   74 A'   75 A'                 
  0.516   0.520   0.529   0.556   0.562   0.596   0.636   0.641
 29 A"   76 A'   30 A"   31 A"   77 A'   78 A'   79 A'   32 A"                 
  0.704   0.724   0.756   0.808   0.826   0.835   0.848   0.890
 80 A'   81 A'   82 A'   83 A'   33 A"   84 A'   34 A"   85 A'                 
  0.927   1.032   1.066   1.149   1.173   1.188   1.245   1.299
 86 A'   87 A'   88 A'   89 A'   35 A"   90 A'   36 A"   91 A'                 
  1.328   1.368   1.389   1.407   1.446   1.521   1.538   1.625
 37 A"   38 A"   92 A'   93 A'   94 A'   95 A'   39 A"   96 A'                 
  1.688   1.767   1.779   1.895   1.997   2.038   2.065   2.152
 97 A'   98 A'   40 A"   99 A'   41 A"  100 A'  101 A'  102 A'                 
  2.239   2.239   2.340   2.489   2.586   2.770   2.830   2.927
103 A'   42 A"  104 A'  105 A'   43 A"   44 A"  106 A'  107 A'                 
  3.023   3.540   3.734   3.761   3.936   3.948   3.953   3.981
108 A'  109 A'   45 A"  110 A'   46 A"  111 A'   47 A"   48 A"                 
  4.011   4.012   4.030   4.081   4.130   4.189   4.256   4.333
112 A'   49 A"  113 A'   50 A"  114 A'  115 A'  116 A'  117 A'                 
  4.472   4.730   5.992   6.035   6.155   6.260   6.361   6.536
118 A'  119 A'   51 A"  120 A'  121 A'   52 A"  122 A'  123 A'                 
  6.734   7.535   7.592   7.672   9.777  23.350  23.584  25.802
124 A'   53 A"  125 A'  126 A'  127 A'  128 A'  129 A'   54 A"                 
 26.024  26.357  27.902  28.334  28.364  28.419  28.520  28.543
130 A'  131 A'  132 A'   55 A"  133 A'  134 A'   56 A"  135 A'                 
 28.551  28.596  28.703  47.975  66.729 127.877 127.902 127.969
 57 A"  136 A'  137 A'  138 A'  139 A'   58 A"  140 A'  141 A'                 
151.691 215.771 289.737 289.794 289.9001020.7891901.857
142 A'  143 A'   59 A"  144 A'  145 A'  146 A'  147 A'                         

 Beta MOs, Restricted
 -- Occupied --                  
******* -482.86 -176.33 -165.73 -165.73 -165.73 -101.59  -62.51
  1 A'    2 A'    3 A'    4 A'    1 A"    5 A'    6 A'    7 A'                 
-56.335 -56.331 -56.330 -35.824 -31.316 -31.311 -31.311 -24.727
  8 A'    2 A"    9 A'   10 A'   11 A'    3 A"   12 A'   13 A'                 
-22.967 -22.966 -22.965 -22.962 -22.962 -10.334 -10.312  -9.507
 14 A'    4 A"   15 A'   16 A'    5 A"   17 A'   18 A'   19 A'                 
 -8.725  -7.271  -7.261  -7.260  -6.558  -6.544  -6.543  -6.375
 20 A'   21 A'    6 A"   22 A'   23 A'    7 A"   24 A'   25 A'                 
 -4.788  -4.773  -4.772  -2.669  -2.665  -2.664  -2.653  -2.653
 26 A'    8 A"   27 A'   28 A'    9 A"   29 A'   30 A'   10 A"                 
 -2.056  -2.050  -2.049  -2.036  -2.036  -1.279  -0.986  -0.828
 31 A'   11 A"   32 A'   12 A"   33 A'   34 A'   35 A'   36 A'                 
 -0.789  -0.690  -0.609  -0.553  -0.515  -0.505  -0.469  -0.444
 37 A'   38 A'   39 A'   40 A'   13 A"   41 A'   42 A'   14 A"                 
 -0.421  -0.380  -0.328  -0.322  -0.284  -0.274  -0.240
 43 A'   44 A'   15 A"   16 A"   45 A'   46 A'   17 A"                         
 -- Virtual --                   
 -0.070  -0.045  -0.009   0.001   0.007   0.035   0.046   0.055
 18 A"   47 A'   48 A'   49 A'   50 A'   51 A'   19 A"   52 A'                 
  0.058   0.066   0.079   0.082   0.088   0.106   0.119   0.125
 53 A'   54 A'   55 A'   20 A"   21 A"   56 A'   57 A'   58 A'                 
  0.138   0.138   0.158   0.171   0.197   0.207   0.215   0.256
 59 A'   22 A"   60 A'   61 A'   62 A'   63 A'   23 A"   64 A'                 
  0.283   0.283   0.297   0.330   0.359   0.373   0.401   0.401
 65 A'   24 A"   66 A'   67 A'   68 A'   69 A'   70 A'   25 A"                 
  0.413   0.421   0.428   0.437   0.440   0.465   0.492   0.503
 26 A"   27 A"   71 A'   28 A"   72 A'   73 A'   74 A'   75 A'                 
  0.516   0.520   0.529   0.556   0.562   0.596   0.636   0.641
 29 A"   76 A'   30 A"   31 A"   77 A'   78 A'   79 A'   32 A"                 
  0.704   0.724   0.756   0.808   0.826   0.835   0.848   0.890
 80 A'   81 A'   82 A'   83 A'   33 A"   84 A'   34 A"   85 A'                 
  0.927   1.032   1.066   1.149   1.173   1.188   1.245   1.299
 86 A'   87 A'   88 A'   89 A'   35 A"   90 A'   36 A"   91 A'                 
  1.328   1.368   1.389   1.407   1.446   1.521   1.538   1.625
 37 A"   38 A"   92 A'   93 A'   94 A'   95 A'   39 A"   96 A'                 
  1.688   1.767   1.779   1.895   1.997   2.038   2.065   2.152
 97 A'   98 A'   40 A"   99 A'   41 A"  100 A'  101 A'  102 A'                 
  2.239   2.239   2.340   2.489   2.586   2.770   2.830   2.927
103 A'   42 A"  104 A'  105 A'   43 A"   44 A"  106 A'  107 A'                 
  3.023   3.540   3.734   3.761   3.936   3.948   3.953   3.981
108 A'  109 A'   45 A"  110 A'   46 A"  111 A'   47 A"   48 A"                 
  4.011   4.012   4.030   4.081   4.130   4.189   4.256   4.333
112 A'   49 A"  113 A'   50 A"  114 A'  115 A'  116 A'  117 A'                 
  4.472   4.730   5.992   6.035   6.155   6.260   6.361   6.536
118 A'  119 A'   51 A"  120 A'  121 A'   52 A"  122 A'  123 A'                 
  6.734   7.535   7.592   7.672   9.777  23.350  23.584  25.802
124 A'   53 A"  125 A'  126 A'  127 A'  128 A'  129 A'   54 A"                 
 26.024  26.357  27.902  28.334  28.364  28.419  28.520  28.543
130 A'  131 A'  132 A'   55 A"  133 A'  134 A'   56 A"  135 A'                 
 28.551  28.596  28.703  47.975  66.729 127.877 127.902 127.969
 57 A"  136 A'  137 A'  138 A'  139 A'   58 A"  140 A'  141 A'                 
151.691 215.771 289.737 289.794 289.9001020.7891901.857
142 A'  143 A'   59 A"  144 A'  145 A'  146 A'  147 A'                         
 --------------------------------------------------------------

          Ground-State Mulliken Net Atomic Charges

     Atom                 Charge (a.u.)
  ----------------------------------------
      1 F                     0.006543
      2 Br                   -0.074231
      3 I                     0.160463
      4 Cl                    0.309043
      5 C                    -0.550904
      6 C                     0.149086
  ----------------------------------------
  Sum of atomic charges =     0.000000

 -----------------------------------------------------------------
                    Cartesian Multipole Moments
 -----------------------------------------------------------------
    Charge (ESU x 10^10)
                 0.0000
    Dipole Moment (Debye)
         X      -0.1156      Y       0.6673      Z      -0.0000
       Tot       0.6773
    Quadrupole Moments (Debye-Ang)
        XX     -69.1405     XY       0.6038     YY     -77.8088
        XZ       0.0000     YZ      -0.0000     ZZ     -75.6840
    Octopole Moments (Debye-Ang^2)
       XXX       1.8825    XXY      -0.7653    XYY      -4.7814
       YYY     -10.0560    XXZ       0.0000    XYZ       0.0000
       YYZ      -0.0000    XZZ      -0.6654    YZZ      -5.4605
       ZZZ       0.0000
    Hexadecapole Moments (Debye-Ang^3)
      XXXX   -1696.3081   XXXY     -36.1628   XXYY    -368.8310
      XYYY     -78.1605   YYYY    -456.7460   XXXZ      -0.0000
      XXYZ      -0.0000   XYYZ      -0.0000   YYYZ      -0.0000
      XXZZ    -326.4475   XYZZ     -24.0541   YYZZ     -92.3126
      XZZZ       0.0000   YZZZ      -0.0000   ZZZZ     -92.9602
 -----------------------------------------------------------------
 Calculating analytic gradient of the SCF energy
 Gradient of SCF Energy
            1           2           3           4           5           6
    1   0.0641502   0.0717665  -0.0935330  -0.0305029   0.1472713  -0.1591522
    2   0.0610571   0.1321563  -0.1003971  -0.1378906  -0.0042972   0.0493717
    3  -0.0000000   0.0000000  -0.0000000   0.0000000   0.0000000  -0.0000000
 Max gradient component =       1.592E-01
 RMS gradient           =       8.121E-02
 Gradient time:  CPU 15.59 s  wall 4.00 s
 Geometry Optimization Parameters
   NAtoms,    NIC,     NZ,  NCons,   NDum,   NFix, NCnnct, MaxDiis
        6      37       0       0       0       0       0       0

 Cartesian Hessian Update
 Hessian Updated using BFGS Update


** GEOMETRY OPTIMIZATION IN DELOCALIZED INTERNAL COORDINATES **
   Searching for a Minimum

   Optimization Cycle:   8

                       Coordinates (Angstroms)
     ATOM                X               Y               Z
      1  F         1.0029825157   -1.6383603324    0.0000000000
      2  Br       -2.4450519523   -0.8303098260    0.0000000000
      3  I         2.2283488984    0.3997235994    0.0000000000
      4  Cl       -1.6154628693    1.5074955770    0.0000000000
      5  C         0.4999096051   -0.3841686562    0.0000000000
      6  C        -0.9430328334    0.0394490574    0.0000000000
   Point Group: cs    Number of degrees of freedom:     9


   Energy is -10129.806417256

 Hessian Updated using BFGS Update

  9 Hessian modes will be used to form the next step
  Hessian Eigenvalues:
     0.129856    0.167971    0.249535    0.252135    0.272874    0.391448
     0.585924    1.022265    1.046281

 Minimum Search - Taking Simple RFO Step
 Searching for Lamda that Minimizes Along All modes
 Value Taken    Lamda =  -0.14241555
 Calculated Step too Large.  Step scaled by  0.425536
 Step Taken.  Stepsize is  0.300000

                             Maximum     Tolerance    Cnvgd?
         Gradient           0.135543      0.000300      NO
         Displacement       0.188580      0.001200      NO
         Energy change     -0.065780      0.000001      NO


 New Cartesian Coordinates Obtained by Inverse Iteration

 Displacement from previous Coordinates is:  0.319169
 ----------------------------------------------------------------
             Standard Nuclear Orientation (Angstroms)
    I     Atom           X                Y                Z
 ----------------------------------------------------------------
    1      F       0.9079163531    -1.6320875534     0.0000000000
    2      Br     -2.3968889012    -0.8840032865     0.0000000000
    3      I       2.1987987014     0.4407611650     0.0000000000
    4      Cl     -1.5436580827     1.5185154263     0.0000000000
    5      C       0.4478489883    -0.3710782344     0.0000000000
    6      C      -0.8863236947     0.0217219022     0.0000000000
 ----------------------------------------------------------------
 Molecular Point Group                 Cs    NOp =  2
 Largest Abelian Subgroup              Cs    NOp =  2
 Nuclear Repulsion Energy =   966.1578543155 hartrees
 There are       63 alpha and       63 beta electrons
 Applying Cartesian multipole field
    Component          Value
    ---------          -----
     (2,0,0)        1.00000E-11
     (0,2,0)        2.00000E-11
     (0,0,2)       -3.00000E-11
 Nucleus-field energy     =     0.0000000255 hartrees
 Requested basis set is 6-311++G(d,p)
 There are 74 shells and 206 basis functions
 A cutoff of  1.0D-11 yielded   2090 shell pairs
 There are     17483 function pairs (     19515 Cartesian)
 Smallest overlap matrix eigenvalue = 2.57E-05
 Guess MOs from SCF MO coefficient file

 -----------------------------------------------------------------------
  General SCF calculation program by
  Eric Jon Sundstrom, Paul Horn, Yuezhi Mao, Dmitri Zuev, Alec White,
  David Stuck, Shaama M.S., Shane Yost, Joonho Lee, David Small,
  Daniel Levine, Susi Lehtola, Hugh Burton, Evgeny Epifanovsky
 -----------------------------------------------------------------------
 Exchange:     0.2000 Hartree-Fock + 0.0800 Slater + 0.7200 B88
 Correlation:  0.1900 VWN1RPA + 0.8100 LYP
 Using SG-1 standard quadrature grid
 using 4 threads for integral computing
 -------------------------------------------------------
 OpenMP Integral computing Module                
 Release: version 2.0, May 2017, Q-Chem Inc. Pleasanton 
 -------------------------------------------------------
 -------------------------------------------------------
 OpenMP BLAS3 based DFT computing Module                
 Release: version 1.0, May 2013, Q-Chem Inc. Pittsburgh 
 -------------------------------------------------------
 A restricted SCF calculation will be
 performed using DIIS
 SCF converges when DIIS error is below 1.0e-08
 ---------------------------------------
  Cycle       Energy         DIIS error
 ---------------------------------------
    1  -10129.8512288800      1.20e-03  
    2  -10129.8571489120      3.52e-04  
    3  -10129.8568439905      4.42e-04  
    4  -10129.8576810801      8.02e-05  
    5  -10129.8577088037      1.51e-05  
    6  -10129.8577097806      6.73e-06  
    7  -10129.8577099801      2.18e-06  
    8  -10129.8577099977      1.00e-06  
    9  -10129.8577100025      3.27e-07  
   10  -10129.8577100028      4.59e-08  
   11  -10129.8577100030      1.65e-08  
   12  -10129.8577100031      1.75e-09  Convergence criterion met
 ---------------------------------------
 SCF time:   CPU 51.77s  wall 14.00s 
 SCF   energy in the final basis set =   -10129.8577100031
 Total energy in the final basis set =   -10129.8577100031

 --------------------------------------------------------------
             Orbital Energies (a.u.) and Symmetries
 --------------------------------------------------------------

 Alpha MOs, Restricted
 -- Occupied --                  
******* -482.86 -176.33 -165.73 -165.73 -165.73 -101.59  -62.51
  1 A'    2 A'    3 A'    4 A'    1 A"    5 A'    6 A'    7 A'                 
-56.334 -56.330 -56.330 -35.824 -31.317 -31.311 -31.311 -24.727
  8 A'    2 A"    9 A'   10 A'   11 A'    3 A"   12 A'   13 A'                 
-22.967 -22.966 -22.966 -22.962 -22.962 -10.327 -10.305  -9.505
 14 A'    4 A"   15 A'   16 A'    5 A"   17 A'   18 A'   19 A'                 
 -8.724  -7.269  -7.259  -7.258  -6.557  -6.543  -6.542  -6.375
 20 A'   21 A'    6 A"   22 A'   23 A'    7 A"   24 A'   25 A'                 
 -4.788  -4.773  -4.772  -2.668  -2.664  -2.663  -2.652  -2.652
 26 A'    8 A"   27 A'   28 A'    9 A"   29 A'   30 A'   10 A"                 
 -2.055  -2.049  -2.049  -2.036  -2.035  -1.280  -0.975  -0.828
 31 A'   11 A"   32 A'   12 A"   33 A'   34 A'   35 A'   36 A'                 
 -0.796  -0.704  -0.610  -0.552  -0.517  -0.510  -0.465  -0.439
 37 A'   38 A'   39 A'   40 A'   13 A"   41 A'   42 A'   14 A"                 
 -0.413  -0.378  -0.329  -0.322  -0.290  -0.278  -0.251
 43 A'   44 A'   15 A"   16 A"   45 A'   46 A'   17 A"                         
 -- Virtual --                   
 -0.054  -0.052  -0.008   0.001   0.007   0.034   0.046   0.053
 47 A'   18 A"   48 A'   49 A'   50 A'   51 A'   19 A"   52 A'                 
  0.059   0.068   0.081   0.082   0.088   0.107   0.122   0.123
 53 A'   54 A'   55 A'   20 A"   21 A"   56 A'   57 A'   58 A'                 
  0.138   0.141   0.171   0.175   0.210   0.214   0.216   0.263
 22 A"   59 A'   60 A'   61 A'   62 A'   63 A'   23 A"   64 A'                 
  0.284   0.285   0.300   0.326   0.362   0.375   0.400   0.409
 24 A"   65 A'   66 A'   67 A'   68 A'   69 A'   25 A"   70 A'                 
  0.409   0.418   0.430   0.439   0.440   0.469   0.494   0.505
 26 A"   27 A"   71 A'   28 A"   72 A'   73 A'   74 A'   75 A'                 
  0.518   0.526   0.531   0.561   0.576   0.618   0.642   0.646
 29 A"   76 A'   30 A"   31 A"   77 A'   78 A'   79 A'   32 A"                 
  0.712   0.720   0.755   0.817   0.833   0.837   0.855   0.898
 80 A'   81 A'   82 A'   83 A'   33 A"   84 A'   34 A"   85 A'                 
  0.935   1.016   1.063   1.158   1.168   1.188   1.241   1.306
 86 A'   87 A'   88 A'   89 A'   35 A"   90 A'   36 A"   91 A'                 
  1.318   1.373   1.386   1.409   1.452   1.518   1.561   1.640
 37 A"   38 A"   92 A'   93 A'   94 A'   95 A'   39 A"   96 A'                 
  1.724   1.816   1.835   1.913   2.003   2.051   2.098   2.179
 97 A'   98 A'   40 A"   99 A'   41 A"  100 A'  101 A'  102 A'                 
  2.243   2.268   2.362   2.490   2.597   2.799   2.835   3.009
 42 A"  103 A'  104 A'  105 A'   43 A"   44 A"  106 A'  107 A'                 
  3.089   3.496   3.739   3.765   3.943   3.954   3.968   3.981
108 A'  109 A'   45 A"  110 A'   46 A"   47 A"  111 A'   48 A"                 
  4.013   4.013   4.028   4.083   4.116   4.197   4.252   4.341
 49 A"  112 A'  113 A'   50 A"  114 A'  115 A'  116 A'  117 A'                 
  4.479   4.758   5.992   6.036   6.153   6.262   6.354   6.561
118 A'  119 A'   51 A"  120 A'  121 A'   52 A"  122 A'  123 A'                 
  6.733   7.537   7.594   7.676   9.772  23.320  23.872  25.803
124 A'   53 A"  125 A'  126 A'  127 A'  128 A'  129 A'   54 A"                 
 26.033  26.372  27.899  28.335  28.363  28.416  28.519  28.540
130 A'  131 A'  132 A'   55 A"  133 A'  134 A'   56 A"  135 A'                 
 28.551  28.595  28.706  47.966  66.733 127.877 127.901 127.966
 57 A"  136 A'  137 A'  138 A'  139 A'   58 A"  140 A'  141 A'                 
151.688 215.763 289.737 289.796 289.9031020.7761901.853
142 A'  143 A'   59 A"  144 A'  145 A'  146 A'  147 A'                         

 Beta MOs, Restricted
 -- Occupied --                  
******* -482.86 -176.33 -165.73 -165.73 -165.73 -101.59  -62.51
  1 A'    2 A'    3 A'    4 A'    1 A"    5 A'    6 A'    7 A'                 
-56.334 -56.330 -56.330 -35.824 -31.317 -31.311 -31.311 -24.727
  8 A'    2 A"    9 A'   10 A'   11 A'    3 A"   12 A'   13 A'                 
-22.967 -22.966 -22.966 -22.962 -22.962 -10.327 -10.305  -9.505
 14 A'    4 A"   15 A'   16 A'    5 A"   17 A'   18 A'   19 A'                 
 -8.724  -7.269  -7.259  -7.258  -6.557  -6.543  -6.542  -6.375
 20 A'   21 A'    6 A"   22 A'   23 A'    7 A"   24 A'   25 A'                 
 -4.788  -4.773  -4.772  -2.668  -2.664  -2.663  -2.652  -2.652
 26 A'    8 A"   27 A'   28 A'    9 A"   29 A'   30 A'   10 A"                 
 -2.055  -2.049  -2.049  -2.036  -2.035  -1.280  -0.975  -0.828
 31 A'   11 A"   32 A'   12 A"   33 A'   34 A'   35 A'   36 A'                 
 -0.796  -0.704  -0.610  -0.552  -0.517  -0.510  -0.465  -0.439
 37 A'   38 A'   39 A'   40 A'   13 A"   41 A'   42 A'   14 A"                 
 -0.413  -0.378  -0.329  -0.322  -0.290  -0.278  -0.251
 43 A'   44 A'   15 A"   16 A"   45 A'   46 A'   17 A"                         
 -- Virtual --                   
 -0.054  -0.052  -0.008   0.001   0.007   0.034   0.046   0.053
 47 A'   18 A"   48 A'   49 A'   50 A'   51 A'   19 A"   52 A'                 
  0.059   0.068   0.081   0.082   0.088   0.107   0.122   0.123
 53 A'   54 A'   55 A'   20 A"   21 A"   56 A'   57 A'   58 A'                 
  0.138   0.141   0.171   0.175   0.210   0.214   0.216   0.263
 22 A"   59 A'   60 A'   61 A'   62 A'   63 A'   23 A"   64 A'                 
  0.284   0.285   0.300   0.326   0.362   0.375   0.400   0.409
 24 A"   65 A'   66 A'   67 A'   68 A'   69 A'   25 A"   70 A'                 
  0.409   0.418   0.430   0.439   0.440   0.469   0.494   0.505
 26 A"   27 A"   71 A'   28 A"   72 A'   73 A'   74 A'   75 A'                 
  0.518   0.526   0.531   0.561   0.576   0.618   0.642   0.646
 29 A"   76 A'   30 A"   31 A"   77 A'   78 A'   79 A'   32 A"                 
  0.712   0.720   0.755   0.817   0.833   0.837   0.855   0.898
 80 A'   81 A'   82 A'   83 A'   33 A"   84 A'   34 A"   85 A'                 
  0.935   1.016   1.063   1.158   1.168   1.188   1.241   1.306
 86 A'   87 A'   88 A'   89 A'   35 A"   90 A'   36 A"   91 A'                 
  1.318   1.373   1.386   1.409   1.452   1.518   1.561   1.640
 37 A"   38 A"   92 A'   93 A'   94 A'   95 A'   39 A"   96 A'                 
  1.724   1.816   1.835   1.913   2.003   2.051   2.098   2.179
 97 A'   98 A'   40 A"   99 A'   41 A"  100 A'  101 A'  102 A'                 
  2.243   2.268   2.362   2.490   2.597   2.799   2.835   3.009
 42 A"  103 A'  104 A'  105 A'   43 A"   44 A"  106 A'  107 A'                 
  3.089   3.496   3.739   3.765   3.943   3.954   3.968   3.981
108 A'  109 A'   45 A"  110 A'   46 A"   47 A"  111 A'   48 A"                 
  4.013   4.013   4.028   4.083   4.116   4.197   4.252   4.341
 49 A"  112 A'  113 A'   50 A"  114 A'  115 A'  116 A'  117 A'                 
  4.479   4.758   5.992   6.036   6.153   6.262   6.354   6.561
118 A'  119 A'   51 A"  120 A'  121 A'   52 A"  122 A'  123 A'                 
  6.733   7.537   7.594   7.676   9.772  23.320  23.872  25.803
124 A'   53 A"  125 A'  126 A'  127 A'  128 A'  129 A'   54 A"                 
 26.033  26.372  27.899  28.335  28.363  28.416  28.519  28.540
130 A'  131 A'  132 A'   55 A"  133 A'  134 A'   56 A"  135 A'                 
 28.551  28.595  28.706  47.966  66.733 127.877 127.901 127.966
 57 A"  136 A'  137 A'  138 A'  139 A'   58 A"  140 A'  141 A'                 
151.688 215.763 289.737 289.796 289.9031020.7761901.853
142 A'  143 A'   59 A"  144 A'  145 A'  146 A'  147 A'                         
 --------------------------------------------------------------

          Ground-State Mulliken Net Atomic Charges

     Atom                 Charge (a.u.)
  ----------------------------------------
      1 F                    -0.002573
      2 Br                   -0.071828
      3 I                     0.150272
      4 Cl                    0.307499
      5 C                    -0.639065
      6 C                     0.255696
  ----------------------------------------
  Sum of atomic charges =     0.000000

 -----------------------------------------------------------------
                    Cartesian Multipole Moments
 -----------------------------------------------------------------
    Charge (ESU x 10^10)
                 0.0000
    Dipole Moment (Debye)
         X       0.0001      Y       0.6469      Z       0.0000
       Tot       0.6469
    Quadrupole Moments (Debye-Ang)
        XX     -69.4294     XY       1.0456     YY     -77.5512
        XZ      -0.0000     YZ      -0.0000     ZZ     -75.5955
    Octopole Moments (Debye-Ang^2)
       XXX       1.7552    XXY      -1.7063    XYY      -5.2532
       YYY     -10.9332    XXZ      -0.0000    XYZ       0.0000
       YYZ      -0.0000    XZZ      -1.1131    YZZ      -5.9343
       ZZZ       0.0000
    Hexadecapole Moments (Debye-Ang^3)
      XXXX   -1629.0599   XXXY     -48.7622   XXYY    -357.0964
      XYYY     -94.5189   YYYY    -471.3072   XXXZ      -0.0000
      XXYZ       0.0000   XYYZ       0.0000   YYYZ      -0.0000
      XXZZ    -314.5916   XYZZ     -29.8495   YYZZ     -95.2329
      XZZZ      -0.0000   YZZZ      -0.0000   ZZZZ     -92.7657
 -----------------------------------------------------------------
 Calculating analytic gradient of the SCF energy
 Gradient of SCF Energy
            1           2           3           4           5           6
    1   0.0506419   0.0563020  -0.0738212  -0.0252978   0.0817262  -0.0895512
    2   0.0530640   0.1070811  -0.0812384  -0.1103401   0.0062671   0.0251664
    3  -0.0000000   0.0000000  -0.0000000   0.0000000   0.0000000  -0.0000000
 Max gradient component =       1.103E-01
 RMS gradient           =       5.786E-02
 Gradient time:  CPU 15.88 s  wall 4.08 s
 Geometry Optimization Parameters
   NAtoms,    NIC,     NZ,  NCons,   NDum,   NFix, NCnnct, MaxDiis
        6      37       0       0       0       0       0       0

 Cartesian Hessian Update
 Hessian Updated using BFGS Update


** GEOMETRY OPTIMIZATION IN DELOCALIZED INTERNAL COORDINATES **
   Searching for a Minimum

   Optimization Cycle:   9

                       Coordinates (Angstroms)
     ATOM                X               Y               Z
      1  F         0.9079163531   -1.6320875534    0.0000000000
      2  Br       -2.3968889012   -0.8840032865    0.0000000000
      3  I         2.1987987014    0.4407611650    0.0000000000
      4  Cl       -1.5436580827    1.5185154263    0.0000000000
      5  C         0.4478489883   -0.3710782344    0.0000000000
      6  C        -0.8863236947    0.0217219022    0.0000000000
   Point Group: cs    Number of degrees of freedom:     9


   Energy is -10129.857710003

 Hessian Updated using BFGS Update

  9 Hessian modes will be used to form the next step
  Hessian Eigenvalues:
     0.131450    0.241005    0.245933    0.252030    0.303438    0.395463
     0.567780    1.022266    1.046109

 Minimum Search - Taking Simple RFO Step
 Searching for Lamda that Minimizes Along All modes
 Value Taken    Lamda =  -0.08060779
 Calculated Step too Large.  Step scaled by  0.519622
 Step Taken.  Stepsize is  0.300000

                             Maximum     Tolerance    Cnvgd?
         Gradient           0.099542      0.000300      NO
         Displacement       0.247189      0.001200      NO
         Energy change     -0.051293      0.000001      NO


 New Cartesian Coordinates Obtained by Inverse Iteration

 Displacement from previous Coordinates is:  0.249719
 ----------------------------------------------------------------
             Standard Nuclear Orientation (Angstroms)
    I     Atom           X                Y                Z
 ----------------------------------------------------------------
    1      F       0.8283114691    -1.6425701049     0.0000000000
    2      Br     -2.3736421714    -0.9429654999     0.0000000000
    3      I       2.1968874078     0.4874838019     0.0000000000
    4      Cl     -1.4915068239     1.5479876828     0.0000000000
    5      C       0.4269621660    -0.3702533146     0.0000000000
    6      C      -0.8593186835     0.0141468539     0.0000000000
 ----------------------------------------------------------------
 Molecular Point Group                 Cs    NOp =  2
 Largest Abelian Subgroup              Cs    NOp =  2
 Nuclear Repulsion Energy =   960.4370355216 hartrees
 There are       63 alpha and       63 beta electrons
 Applying Cartesian multipole field
    Component          Value
    ---------          -----
     (2,0,0)        1.00000E-11
     (0,2,0)        2.00000E-11
     (0,0,2)       -3.00000E-11
 Nucleus-field energy     =     0.0000000258 hartrees
 Requested basis set is 6-311++G(d,p)
 There are 74 shells and 206 basis functions
 A cutoff of  1.0D-11 yielded   2094 shell pairs
 There are     17538 function pairs (     19575 Cartesian)
 Smallest overlap matrix eigenvalue = 2.25E-05
 Guess MOs from SCF MO coefficient file

 -----------------------------------------------------------------------
  General SCF calculation program by
  Eric Jon Sundstrom, Paul Horn, Yuezhi Mao, Dmitri Zuev, Alec White,
  David Stuck, Shaama M.S., Shane Yost, Joonho Lee, David Small,
  Daniel Levine, Susi Lehtola, Hugh Burton, Evgeny Epifanovsky
 -----------------------------------------------------------------------
 Exchange:     0.2000 Hartree-Fock + 0.0800 Slater + 0.7200 B88
 Correlation:  0.1900 VWN1RPA + 0.8100 LYP
 Using SG-1 standard quadrature grid
 using 4 threads for integral computing
 -------------------------------------------------------
 OpenMP Integral computing Module                
 Release: version 2.0, May 2017, Q-Chem Inc. Pleasanton 
 -------------------------------------------------------
 -------------------------------------------------------
 OpenMP BLAS3 based DFT computing Module                
 Release: version 1.0, May 2013, Q-Chem Inc. Pittsburgh 
 -------------------------------------------------------
 A restricted SCF calculation will be
 performed using DIIS
 SCF converges when DIIS error is below 1.0e-08
 ---------------------------------------
  Cycle       Energy         DIIS error
 ---------------------------------------
    1  -10129.8883099972      8.54e-04  
    2  -10129.8922318861      2.00e-04  
    3  -10129.8922855579      1.61e-04  
    4  -10129.8923839129      7.75e-05  
    5  -10129.8924131756      1.79e-05  
    6  -10129.8924144829      6.57e-06  
    7  -10129.8924146365      1.31e-06  
    8  -10129.8924146428      6.85e-07  
    9  -10129.8924146446      2.01e-07  
   10  -10129.8924146449      3.54e-08  
   11  -10129.8924146448      1.19e-08  
   12  -10129.8924146448      1.23e-09  Convergence criterion met
 ---------------------------------------
 SCF time:   CPU 51.71s  wall 14.00s 
 SCF   energy in the final basis set =   -10129.8924146448
 Total energy in the final basis set =   -10129.8924146448

 --------------------------------------------------------------
             Orbital Energies (a.u.) and Symmetries
 --------------------------------------------------------------

 Alpha MOs, Restricted
 -- Occupied --                  
******* -482.86 -176.33 -165.73 -165.73 -165.73 -101.59  -62.51
  1 A'    2 A'    3 A'    4 A'    1 A"    5 A'    6 A'    7 A'                 
-56.334 -56.330 -56.330 -35.825 -31.318 -31.312 -31.312 -24.727
  8 A'    2 A"    9 A'   10 A'   11 A'    3 A"   12 A'   13 A'                 
-22.969 -22.967 -22.967 -22.963 -22.963 -10.324 -10.302  -9.503
 14 A'    4 A"   15 A'   16 A'    5 A"   17 A'   18 A'   19 A'                 
 -8.724  -7.268  -7.258  -7.257  -6.556  -6.542  -6.541  -6.376
 20 A'   21 A'    6 A"   22 A'   23 A'    7 A"   24 A'   25 A'                 
 -4.789  -4.773  -4.773  -2.667  -2.663  -2.663  -2.651  -2.651
 26 A'    8 A"   27 A'   28 A'    9 A"   29 A'   30 A'   10 A"                 
 -2.056  -2.050  -2.050  -2.036  -2.036  -1.280  -0.962  -0.828
 31 A'   11 A"   32 A'   12 A"   33 A'   34 A'   35 A'   36 A'                 
 -0.798  -0.706  -0.611  -0.549  -0.518  -0.514  -0.461  -0.432
 37 A'   38 A'   39 A'   40 A'   13 A"   41 A'   42 A'   14 A"                 
 -0.407  -0.374  -0.330  -0.321  -0.297  -0.284  -0.256
 43 A'   44 A'   15 A"   16 A"   45 A'   46 A'   17 A"                         
 -- Virtual --                   
 -0.062  -0.043  -0.011   0.001   0.005   0.033   0.047   0.052
 47 A'   18 A"   48 A'   49 A'   50 A'   51 A'   19 A"   52 A'                 
  0.060   0.069   0.082   0.082   0.087   0.108   0.120   0.124
 53 A'   54 A'   20 A"   55 A'   21 A"   56 A'   57 A'   58 A'                 
  0.138   0.143   0.172   0.178   0.211   0.217   0.225   0.263
 22 A"   59 A'   60 A'   61 A'   62 A'   23 A"   63 A'   64 A'                 
  0.284   0.285   0.301   0.322   0.366   0.376   0.397   0.405
 24 A"   65 A'   66 A'   67 A'   68 A'   69 A'   25 A"   26 A"                 
  0.410   0.417   0.426   0.443   0.443   0.468   0.484   0.504
 70 A'   27 A"   71 A'   72 A'   28 A"   73 A'   74 A'   75 A'                 
  0.517   0.535   0.539   0.564   0.589   0.628   0.646   0.650
 29 A"   30 A"   76 A'   31 A"   77 A'   78 A'   32 A"   79 A'                 
  0.706   0.733   0.752   0.819   0.835   0.835   0.862   0.899
 80 A'   81 A'   82 A'   83 A'   84 A'   33 A"   34 A"   85 A'                 
  0.939   0.993   1.051   1.155   1.165   1.182   1.235   1.313
 86 A'   87 A'   88 A'   89 A'   35 A"   90 A'   36 A"   37 A"                 
  1.316   1.377   1.379   1.413   1.458   1.521   1.569   1.645
 91 A'   38 A"   92 A'   93 A'   94 A'   95 A'   39 A"   96 A'                 
  1.722   1.846   1.859   1.924   2.005   2.057   2.118   2.201
 97 A'   98 A'   40 A"   99 A'   41 A"  100 A'  101 A'  102 A'                 
  2.244   2.266   2.366   2.485   2.603   2.809   2.834   3.019
 42 A"  103 A'  104 A'  105 A'   43 A"   44 A"  106 A'  107 A'                 
  3.147   3.453   3.744   3.769   3.942   3.961   3.977   3.981
108 A'  109 A'   45 A"  110 A'   46 A"   47 A"  111 A'   48 A"                 
  4.012   4.015   4.033   4.081   4.098   4.200   4.250   4.348
 49 A"  112 A'  113 A'   50 A"  114 A'  115 A'  116 A'  117 A'                 
  4.474   4.767   5.990   6.034   6.139   6.263   6.349   6.573
118 A'  119 A'   51 A"  120 A'  121 A'   52 A"  122 A'  123 A'                 
  6.724   7.538   7.595   7.674   9.761  23.299  24.039  25.801
124 A'   53 A"  125 A'  126 A'  127 A'  128 A'  129 A'   54 A"                 
 26.033  26.376  27.887  28.332  28.360  28.408  28.517  28.535
130 A'  131 A'  132 A'   55 A"  133 A'  134 A'   56 A"  135 A'                 
 28.549  28.592  28.705  47.951  66.734 127.875 127.898 127.958
 57 A"  136 A'  137 A'  138 A'  139 A'   58 A"  140 A'  141 A'                 
151.676 215.748 289.737 289.795 289.9011020.7571901.841
142 A'  143 A'   59 A"  144 A'  145 A'  146 A'  147 A'                         

 Beta MOs, Restricted
 -- Occupied --                  
******* -482.86 -176.33 -165.73 -165.73 -165.73 -101.59  -62.51
  1 A'    2 A'    3 A'    4 A'    1 A"    5 A'    6 A'    7 A'                 
-56.334 -56.330 -56.330 -35.825 -31.318 -31.312 -31.312 -24.727
  8 A'    2 A"    9 A'   10 A'   11 A'    3 A"   12 A'   13 A'                 
-22.969 -22.967 -22.967 -22.963 -22.963 -10.324 -10.302  -9.503
 14 A'    4 A"   15 A'   16 A'    5 A"   17 A'   18 A'   19 A'                 
 -8.724  -7.268  -7.258  -7.257  -6.556  -6.542  -6.541  -6.376
 20 A'   21 A'    6 A"   22 A'   23 A'    7 A"   24 A'   25 A'                 
 -4.789  -4.773  -4.773  -2.667  -2.663  -2.663  -2.651  -2.651
 26 A'    8 A"   27 A'   28 A'    9 A"   29 A'   30 A'   10 A"                 
 -2.056  -2.050  -2.050  -2.036  -2.036  -1.280  -0.962  -0.828
 31 A'   11 A"   32 A'   12 A"   33 A'   34 A'   35 A'   36 A'                 
 -0.798  -0.706  -0.611  -0.549  -0.518  -0.514  -0.461  -0.432
 37 A'   38 A'   39 A'   40 A'   13 A"   41 A'   42 A'   14 A"                 
 -0.407  -0.374  -0.330  -0.321  -0.297  -0.284  -0.256
 43 A'   44 A'   15 A"   16 A"   45 A'   46 A'   17 A"                         
 -- Virtual --                   
 -0.062  -0.043  -0.011   0.001   0.005   0.033   0.047   0.052
 47 A'   18 A"   48 A'   49 A'   50 A'   51 A'   19 A"   52 A'                 
  0.060   0.069   0.082   0.082   0.087   0.108   0.120   0.124
 53 A'   54 A'   20 A"   55 A'   21 A"   56 A'   57 A'   58 A'                 
  0.138   0.143   0.172   0.178   0.211   0.217   0.225   0.263
 22 A"   59 A'   60 A'   61 A'   62 A'   23 A"   63 A'   64 A'                 
  0.284   0.285   0.301   0.322   0.366   0.376   0.397   0.405
 24 A"   65 A'   66 A'   67 A'   68 A'   69 A'   25 A"   26 A"                 
  0.410   0.417   0.426   0.443   0.443   0.468   0.484   0.504
 70 A'   27 A"   71 A'   72 A'   28 A"   73 A'   74 A'   75 A'                 
  0.517   0.535   0.539   0.564   0.589   0.628   0.646   0.650
 29 A"   30 A"   76 A'   31 A"   77 A'   78 A'   32 A"   79 A'                 
  0.706   0.733   0.752   0.819   0.835   0.835   0.862   0.899
 80 A'   81 A'   82 A'   83 A'   84 A'   33 A"   34 A"   85 A'                 
  0.939   0.993   1.051   1.155   1.165   1.182   1.235   1.313
 86 A'   87 A'   88 A'   89 A'   35 A"   90 A'   36 A"   37 A"                 
  1.316   1.377   1.379   1.413   1.458   1.521   1.569   1.645
 91 A'   38 A"   92 A'   93 A'   94 A'   95 A'   39 A"   96 A'                 
  1.722   1.846   1.859   1.924   2.005   2.057   2.118   2.201
 97 A'   98 A'   40 A"   99 A'   41 A"  100 A'  101 A'  102 A'                 
  2.244   2.266   2.366   2.485   2.603   2.809   2.834   3.019
 42 A"  103 A'  104 A'  105 A'   43 A"   44 A"  106 A'  107 A'                 
  3.147   3.453   3.744   3.769   3.942   3.961   3.977   3.981
108 A'  109 A'   45 A"  110 A'   46 A"   47 A"  111 A'   48 A"                 
  4.012   4.015   4.033   4.081   4.098   4.200   4.250   4.348
 49 A"  112 A'  113 A'   50 A"  114 A'  115 A'  116 A'  117 A'                 
  4.474   4.767   5.990   6.034   6.139   6.263   6.349   6.573
118 A'  119 A'   51 A"  120 A'  121 A'   52 A"  122 A'  123 A'                 
  6.724   7.538   7.595   7.674   9.761  23.299  24.039  25.801
124 A'   53 A"  125 A'  126 A'  127 A'  128 A'  129 A'   54 A"                 
 26.033  26.376  27.887  28.332  28.360  28.408  28.517  28.535
130 A'  131 A'  132 A'   55 A"  133 A'  134 A'   56 A"  135 A'                 
 28.549  28.592  28.705  47.951  66.734 127.875 127.898 127.958
 57 A"  136 A'  137 A'  138 A'  139 A'   58 A"  140 A'  141 A'                 
151.676 215.748 289.737 289.795 289.9011020.7571901.841
142 A'  143 A'   59 A"  144 A'  145 A'  146 A'  147 A'                         
 --------------------------------------------------------------

          Ground-State Mulliken Net Atomic Charges

     Atom                 Charge (a.u.)
  ----------------------------------------
      1 F                    -0.007242
      2 Br                   -0.068924
      3 I                     0.149571
      4 Cl                    0.310199
      5 C                    -0.667878
      6 C                     0.284273
  ----------------------------------------
  Sum of atomic charges =     0.000000

 -----------------------------------------------------------------
                    Cartesian Multipole Moments
 -----------------------------------------------------------------
    Charge (ESU x 10^10)
                 0.0000
    Dipole Moment (Debye)
         X       0.1687      Y       0.6523      Z      -0.0000
       Tot       0.6738
    Quadrupole Moments (Debye-Ang)
        XX     -69.5587     XY       1.6105     YY     -77.1658
        XZ       0.0000     YZ       0.0000     ZZ     -75.6582
    Octopole Moments (Debye-Ang^2)
       XXX       1.5098    XXY      -2.5831    XYY      -5.8498
       YYY     -12.2635    XXZ      -0.0000    XYZ       0.0000
       YYZ      -0.0000    XZZ      -1.6139    YZZ      -6.5549
       ZZZ      -0.0000
    Hexadecapole Moments (Debye-Ang^3)
      XXXX   -1602.8493   XXXY     -60.2322   XXYY    -352.9874
      XYYY    -110.4195   YYYY    -494.0004   XXXZ      -0.0000
      XXYZ      -0.0000   XYYZ       0.0000   YYYZ      -0.0000
      XXZZ    -309.8927   XYZZ     -35.7738   YYZZ     -99.7197
      XZZZ       0.0000   YZZZ       0.0000   ZZZZ     -92.9502
 -----------------------------------------------------------------
 Calculating analytic gradient of the SCF energy
 Gradient of SCF Energy
            1           2           3           4           5           6
    1   0.0348764   0.0382217  -0.0494515  -0.0209713   0.0311738  -0.0338491
    2   0.0425853   0.0791066  -0.0579895  -0.0786410   0.0110896   0.0038490
    3  -0.0000000  -0.0000000  -0.0000000   0.0000000  -0.0000000   0.0000000
 Max gradient component =       7.911E-02
 RMS gradient           =       3.759E-02
 Gradient time:  CPU 15.66 s  wall 4.02 s
 Geometry Optimization Parameters
   NAtoms,    NIC,     NZ,  NCons,   NDum,   NFix, NCnnct, MaxDiis
        6      37       0       0       0       0       0       0

 Cartesian Hessian Update
 Hessian Updated using BFGS Update


** GEOMETRY OPTIMIZATION IN DELOCALIZED INTERNAL COORDINATES **
   Searching for a Minimum

   Optimization Cycle:  10

                       Coordinates (Angstroms)
     ATOM                X               Y               Z
      1  F         0.8283114691   -1.6425701049    0.0000000000
      2  Br       -2.3736421714   -0.9429654999    0.0000000000
      3  I         2.1968874078    0.4874838019    0.0000000000
      4  Cl       -1.4915068239    1.5479876828    0.0000000000
      5  C         0.4269621660   -0.3702533146    0.0000000000
      6  C        -0.8593186835    0.0141468539    0.0000000000
   Point Group: cs    Number of degrees of freedom:     9


   Energy is -10129.892414645

 Hessian Updated using BFGS Update

  9 Hessian modes will be used to form the next step
  Hessian Eigenvalues:
     0.100797    0.234481    0.246874    0.251113    0.366134    0.440467
     0.559014    1.022503    1.045984

 Minimum Search - Taking Simple RFO Step
 Searching for Lamda that Minimizes Along All modes
 Value Taken    Lamda =  -0.05060393
 Calculated Step too Large.  Step scaled by  0.535808
 Step Taken.  Stepsize is  0.300000

                             Maximum     Tolerance    Cnvgd?
         Gradient           0.080026      0.000300      NO
         Displacement       0.285919      0.001200      NO
         Energy change     -0.034705      0.000001      NO


 New Cartesian Coordinates Obtained by Inverse Iteration

 Displacement from previous Coordinates is:  0.210007
 ----------------------------------------------------------------
             Standard Nuclear Orientation (Angstroms)
    I     Atom           X                Y                Z
 ----------------------------------------------------------------
    1      F       0.7709633819    -1.6652766300     0.0000000000
    2      Br     -2.3664313645    -0.9979371730     0.0000000000
    3      I       2.2047425927     0.5348266072     0.0000000000
    4      Cl     -1.4521428757     1.5868236720     0.0000000000
    5      C       0.4260347763    -0.3799463932     0.0000000000
    6      C      -0.8554731466     0.0153393364     0.0000000000
 ----------------------------------------------------------------
 Molecular Point Group                 Cs    NOp =  2
 Largest Abelian Subgroup              Cs    NOp =  2
 Nuclear Repulsion Energy =   950.5219120052 hartrees
 There are       63 alpha and       63 beta electrons
 Applying Cartesian multipole field
    Component          Value
    ---------          -----
     (2,0,0)        1.00000E-11
     (0,2,0)        2.00000E-11
     (0,0,2)       -3.00000E-11
 Nucleus-field energy     =     0.0000000263 hartrees
 Requested basis set is 6-311++G(d,p)
 There are 74 shells and 206 basis functions
 A cutoff of  1.0D-11 yielded   2093 shell pairs
 There are     17511 function pairs (     19537 Cartesian)
 Smallest overlap matrix eigenvalue = 2.50E-05
 Guess MOs from SCF MO coefficient file

 -----------------------------------------------------------------------
  General SCF calculation program by
  Eric Jon Sundstrom, Paul Horn, Yuezhi Mao, Dmitri Zuev, Alec White,
  David Stuck, Shaama M.S., Shane Yost, Joonho Lee, David Small,
  Daniel Levine, Susi Lehtola, Hugh Burton, Evgeny Epifanovsky
 -----------------------------------------------------------------------
 Exchange:     0.2000 Hartree-Fock + 0.0800 Slater + 0.7200 B88
 Correlation:  0.1900 VWN1RPA + 0.8100 LYP
 Using SG-1 standard quadrature grid
 using 4 threads for integral computing
 -------------------------------------------------------
 OpenMP Integral computing Module                
 Release: version 2.0, May 2017, Q-Chem Inc. Pleasanton 
 -------------------------------------------------------
 -------------------------------------------------------
 OpenMP BLAS3 based DFT computing Module                
 Release: version 1.0, May 2013, Q-Chem Inc. Pittsburgh 
 -------------------------------------------------------
 A restricted SCF calculation will be
 performed using DIIS
 SCF converges when DIIS error is below 1.0e-08
 ---------------------------------------
  Cycle       Energy         DIIS error
 ---------------------------------------
    1  -10129.9120449753      6.33e-04  
    2  -10129.9146390340      2.78e-04  
    3  -10129.9144636534      3.30e-04  
    4  -10129.9150024381      5.40e-05  
    5  -10129.9150164170      1.57e-05  
    6  -10129.9150174478      7.19e-06  
    7  -10129.9150177227      1.21e-06  
    8  -10129.9150177280      6.85e-07  
    9  -10129.9150177296      1.19e-07  
   10  -10129.9150177295      3.23e-08  
   11  -10129.9150177295      8.55e-09  Convergence criterion met
 ---------------------------------------
 SCF time:   CPU 47.01s  wall 12.00s 
 SCF   energy in the final basis set =   -10129.9150177295
 Total energy in the final basis set =   -10129.9150177295

 --------------------------------------------------------------
             Orbital Energies (a.u.) and Symmetries
 --------------------------------------------------------------

 Alpha MOs, Restricted
 -- Occupied --                  
******* -482.86 -176.33 -165.73 -165.73 -165.73 -101.59  -62.51
  1 A'    2 A'    3 A'    4 A'    1 A"    5 A'    6 A'    7 A'                 
-56.334 -56.330 -56.330 -35.827 -31.320 -31.314 -31.314 -24.729
  8 A'    2 A"    9 A'   10 A'   11 A'    3 A"   12 A'   13 A'                 
-22.970 -22.969 -22.969 -22.965 -22.965 -10.326 -10.303  -9.503
 14 A'    4 A"   15 A'   16 A'    5 A"   17 A'   18 A'   19 A'                 
 -8.723  -7.268  -7.257  -7.257  -6.556  -6.542  -6.541  -6.377
 20 A'   21 A'    6 A"   22 A'   23 A'    7 A"   24 A'   25 A'                 
 -4.790  -4.775  -4.774  -2.667  -2.663  -2.662  -2.651  -2.651
 26 A'    8 A"   27 A'   28 A'    9 A"   29 A'   30 A'   10 A"                 
 -2.057  -2.051  -2.051  -2.037  -2.037  -1.280  -0.950  -0.827
 31 A'   11 A"   32 A'   12 A"   33 A'   34 A'   35 A'   36 A'                 
 -0.794  -0.702  -0.612  -0.544  -0.517  -0.516  -0.457  -0.425
 37 A'   38 A'   39 A'   40 A'   13 A"   41 A'   42 A'   14 A"                 
 -0.405  -0.368  -0.330  -0.321  -0.304  -0.289  -0.257
 43 A'   44 A'   15 A"   16 A"   45 A'   46 A'   17 A"                         
 -- Virtual --                   
 -0.067  -0.042  -0.017   0.001   0.002   0.033   0.048   0.052
 47 A'   18 A"   48 A'   49 A'   50 A'   51 A'   19 A"   52 A'                 
  0.061   0.070   0.082   0.082   0.087   0.108   0.117   0.125
 53 A'   54 A'   55 A'   20 A"   21 A"   56 A'   57 A'   58 A'                 
  0.139   0.145   0.171   0.180   0.209   0.217   0.228   0.260
 22 A"   59 A'   60 A'   61 A'   62 A'   23 A"   63 A'   64 A'                 
  0.283   0.284   0.300   0.321   0.367   0.375   0.393   0.400
 65 A'   24 A"   66 A'   67 A'   68 A'   69 A'   25 A"   26 A"                 
  0.406   0.418   0.422   0.444   0.447   0.465   0.477   0.497
 70 A'   27 A"   71 A'   72 A'   28 A"   73 A'   74 A'   75 A'                 
  0.516   0.538   0.550   0.566   0.592   0.628   0.643   0.650
 29 A"   30 A"   76 A'   31 A"   77 A'   78 A'   32 A"   79 A'                 
  0.703   0.742   0.747   0.814   0.833   0.835   0.865   0.897
 80 A'   81 A'   82 A'   83 A'   84 A'   33 A"   34 A"   85 A'                 
  0.931   0.975   1.034   1.149   1.163   1.175   1.225   1.312
 86 A'   87 A'   88 A'   89 A'   35 A"   90 A'   36 A"   37 A"                 
  1.325   1.370   1.378   1.421   1.465   1.524   1.565   1.637
 91 A'   92 A'   38 A"   93 A'   94 A'   95 A'   39 A"   96 A'                 
  1.705   1.856   1.859   1.929   2.003   2.053   2.119   2.196
 97 A'   98 A'   40 A"   99 A'   41 A"  100 A'  101 A'  102 A'                 
  2.243   2.256   2.357   2.480   2.603   2.806   2.832   3.016
 42 A"  103 A'  104 A'  105 A'   43 A"   44 A"  106 A'  107 A'                 
  3.147   3.440   3.745   3.772   3.938   3.964   3.975   3.981
108 A'  109 A'   45 A"  110 A'   46 A"   47 A"  111 A'   48 A"                 
  4.009   4.013   4.031   4.077   4.091   4.200   4.251   4.351
 49 A"  112 A'  113 A'   50 A"  114 A'  115 A'  116 A'  117 A'                 
  4.461   4.765   5.987   6.030   6.119   6.263   6.349   6.571
118 A'  119 A'   51 A"  120 A'  121 A'   52 A"  122 A'  123 A'                 
  6.713   7.538   7.594   7.669   9.748  23.292  24.039  25.798
124 A'   53 A"  125 A'  126 A'  127 A'  128 A'  129 A'   54 A"                 
 26.025  26.376  27.872  28.329  28.356  28.399  28.515  28.531
130 A'  131 A'  132 A'   55 A"  133 A'  134 A'   56 A"  135 A'                 
 28.546  28.588  28.701  47.936  66.732 127.872 127.895 127.949
 57 A"  136 A'  137 A'  138 A'  139 A'   58 A"  140 A'  141 A'                 
151.663 215.734 289.736 289.793 289.8961020.7371901.827
142 A'  143 A'   59 A"  144 A'  145 A'  146 A'  147 A'                         

 Beta MOs, Restricted
 -- Occupied --                  
******* -482.86 -176.33 -165.73 -165.73 -165.73 -101.59  -62.51
  1 A'    2 A'    3 A'    4 A'    1 A"    5 A'    6 A'    7 A'                 
-56.334 -56.330 -56.330 -35.827 -31.320 -31.314 -31.314 -24.729
  8 A'    2 A"    9 A'   10 A'   11 A'    3 A"   12 A'   13 A'                 
-22.970 -22.969 -22.969 -22.965 -22.965 -10.326 -10.303  -9.503
 14 A'    4 A"   15 A'   16 A'    5 A"   17 A'   18 A'   19 A'                 
 -8.723  -7.268  -7.257  -7.257  -6.556  -6.542  -6.541  -6.377
 20 A'   21 A'    6 A"   22 A'   23 A'    7 A"   24 A'   25 A'                 
 -4.790  -4.775  -4.774  -2.667  -2.663  -2.662  -2.651  -2.651
 26 A'    8 A"   27 A'   28 A'    9 A"   29 A'   30 A'   10 A"                 
 -2.057  -2.051  -2.051  -2.037  -2.037  -1.280  -0.950  -0.827
 31 A'   11 A"   32 A'   12 A"   33 A'   34 A'   35 A'   36 A'                 
 -0.794  -0.702  -0.612  -0.544  -0.517  -0.516  -0.457  -0.425
 37 A'   38 A'   39 A'   40 A'   13 A"   41 A'   42 A'   14 A"                 
 -0.405  -0.368  -0.330  -0.321  -0.304  -0.289  -0.257
 43 A'   44 A'   15 A"   16 A"   45 A'   46 A'   17 A"                         
 -- Virtual --                   
 -0.067  -0.042  -0.017   0.001   0.002   0.033   0.048   0.052
 47 A'   18 A"   48 A'   49 A'   50 A'   51 A'   19 A"   52 A'                 
  0.061   0.070   0.082   0.082   0.087   0.108   0.117   0.125
 53 A'   54 A'   55 A'   20 A"   21 A"   56 A'   57 A'   58 A'                 
  0.139   0.145   0.171   0.180   0.209   0.217   0.228   0.260
 22 A"   59 A'   60 A'   61 A'   62 A'   23 A"   63 A'   64 A'                 
  0.283   0.284   0.300   0.321   0.367   0.375   0.393   0.400
 65 A'   24 A"   66 A'   67 A'   68 A'   69 A'   25 A"   26 A"                 
  0.406   0.418   0.422   0.444   0.447   0.465   0.477   0.497
 70 A'   27 A"   71 A'   72 A'   28 A"   73 A'   74 A'   75 A'                 
  0.516   0.538   0.550   0.566   0.592   0.628   0.643   0.650
 29 A"   30 A"   76 A'   31 A"   77 A'   78 A'   32 A"   79 A'                 
  0.703   0.742   0.747   0.814   0.833   0.835   0.865   0.897
 80 A'   81 A'   82 A'   83 A'   84 A'   33 A"   34 A"   85 A'                 
  0.931   0.975   1.034   1.149   1.163   1.175   1.225   1.312
 86 A'   87 A'   88 A'   89 A'   35 A"   90 A'   36 A"   37 A"                 
  1.325   1.370   1.378   1.421   1.465   1.524   1.565   1.637
 91 A'   92 A'   38 A"   93 A'   94 A'   95 A'   39 A"   96 A'                 
  1.705   1.856   1.859   1.929   2.003   2.053   2.119   2.196
 97 A'   98 A'   40 A"   99 A'   41 A"  100 A'  101 A'  102 A'                 
  2.243   2.256   2.357   2.480   2.603   2.806   2.832   3.016
 42 A"  103 A'  104 A'  105 A'   43 A"   44 A"  106 A'  107 A'                 
  3.147   3.440   3.745   3.772   3.938   3.964   3.975   3.981
108 A'  109 A'   45 A"  110 A'   46 A"   47 A"  111 A'   48 A"                 
  4.009   4.013   4.031   4.077   4.091   4.200   4.251   4.351
 49 A"  112 A'  113 A'   50 A"  114 A'  115 A'  116 A'  117 A'                 
  4.461   4.765   5.987   6.030   6.119   6.263   6.349   6.571
118 A'  119 A'   51 A"  120 A'  121 A'   52 A"  122 A'  123 A'                 
  6.713   7.538   7.594   7.669   9.748  23.292  24.039  25.798
124 A'   53 A"  125 A'  126 A'  127 A'  128 A'  129 A'   54 A"                 
 26.025  26.376  27.872  28.329  28.356  28.399  28.515  28.531
130 A'  131 A'  132 A'   55 A"  133 A'  134 A'   56 A"  135 A'                 
 28.546  28.588  28.701  47.936  66.732 127.872 127.895 127.949
 57 A"  136 A'  137 A'  138 A'  139 A'   58 A"  140 A'  141 A'                 
151.663 215.734 289.736 289.793 289.8961020.7371901.827
142 A'  143 A'   59 A"  144 A'  145 A'  146 A'  147 A'                         
 --------------------------------------------------------------

          Ground-State Mulliken Net Atomic Charges

     Atom                 Charge (a.u.)
  ----------------------------------------
      1 F                    -0.009642
      2 Br                   -0.066498
      3 I                     0.153466
      4 Cl                    0.316692
      5 C                    -0.634783
      6 C                     0.240765
  ----------------------------------------
  Sum of atomic charges =     0.000000

 -----------------------------------------------------------------
                    Cartesian Multipole Moments
 -----------------------------------------------------------------
    Charge (ESU x 10^10)
                 0.0000
    Dipole Moment (Debye)
         X       0.3218      Y       0.6763      Z       0.0000
       Tot       0.7490
    Quadrupole Moments (Debye-Ang)
        XX     -69.6987     XY       2.1468     YY     -76.7344
        XZ      -0.0000     YZ      -0.0000     ZZ     -75.8148
    Octopole Moments (Debye-Ang^2)
       XXX       1.2957    XXY      -3.3235    XYY      -6.3315
       YYY     -13.8680    XXZ      -0.0000    XYZ      -0.0000
       YYZ      -0.0000    XZZ      -2.0227    YZZ      -7.2551
       ZZZ       0.0000
    Hexadecapole Moments (Debye-Ang^3)
      XXXX   -1599.1572   XXXY     -70.4978   XXYY    -352.8660
      XYYY    -124.4957   YYYY    -520.6992   XXXZ      -0.0000
      XXYZ      -0.0000   XYYZ      -0.0000   YYYZ       0.0000
      XXZZ    -308.7917   XYZZ     -41.2937   YYZZ    -104.9611
      XZZZ       0.0000   YZZZ      -0.0000   ZZZZ     -93.3393
 -----------------------------------------------------------------
 Calculating analytic gradient of the SCF energy
 Gradient of SCF Energy
            1           2           3           4           5           6
    1   0.0224717   0.0232031  -0.0288847  -0.0175712   0.0206296  -0.0198485
    2   0.0311118   0.0548602  -0.0383529  -0.0515296   0.0064434  -0.0025329
    3  -0.0000000   0.0000000   0.0000000   0.0000000  -0.0000000   0.0000000
 Max gradient component =       5.486E-02
 RMS gradient           =       2.490E-02
 Gradient time:  CPU 15.62 s  wall 4.01 s
 Geometry Optimization Parameters
   NAtoms,    NIC,     NZ,  NCons,   NDum,   NFix, NCnnct, MaxDiis
        6      37       0       0       0       0       0       0

 Cartesian Hessian Update
 Hessian Updated using BFGS Update


** GEOMETRY OPTIMIZATION IN DELOCALIZED INTERNAL COORDINATES **
   Searching for a Minimum

   Optimization Cycle:  11

                       Coordinates (Angstroms)
     ATOM                X               Y               Z
      1  F         0.7709633819   -1.6652766300    0.0000000000
      2  Br       -2.3664313645   -0.9979371730    0.0000000000
      3  I         2.2047425927    0.5348266072    0.0000000000
      4  Cl       -1.4521428757    1.5868236720    0.0000000000
      5  C         0.4260347763   -0.3799463932    0.0000000000
      6  C        -0.8554731466    0.0153393364    0.0000000000
   Point Group: cs    Number of degrees of freedom:     9


   Energy is -10129.915017730

 Hessian Updated using BFGS Update

  9 Hessian modes will be used to form the next step
  Hessian Eigenvalues:
     0.090157    0.226560    0.250011    0.250801    0.360185    0.441654
     0.567920    1.022852    1.045894

 Minimum Search - Taking Simple RFO Step
 Searching for Lamda that Minimizes Along All modes
 Value Taken    Lamda =  -0.03067667
 Calculated Step too Large.  Step scaled by  0.605844
 Step Taken.  Stepsize is  0.300000

                             Maximum     Tolerance    Cnvgd?
         Gradient           0.054813      0.000300      NO
         Displacement       0.283262      0.001200      NO
         Energy change     -0.022603      0.000001      NO


 New Cartesian Coordinates Obtained by Inverse Iteration

 Displacement from previous Coordinates is:  0.231947
 ----------------------------------------------------------------
             Standard Nuclear Orientation (Angstroms)
    I     Atom           X                Y                Z
 ----------------------------------------------------------------
    1      F       0.7213947578    -1.6950462429     0.0000000000
    2      Br     -2.3548419602    -1.0495001063     0.0000000000
    3      I       2.1885312363     0.5918940569     0.0000000000
    4      Cl     -1.3934376931     1.6263372317     0.0000000000
    5      C       0.4161825414    -0.3965193934     0.0000000000
    6      C      -0.8501355180     0.0166638733     0.0000000000
 ----------------------------------------------------------------
 Molecular Point Group                 Cs    NOp =  2
 Largest Abelian Subgroup              Cs    NOp =  2
 Nuclear Repulsion Energy =   944.6243548255 hartrees
 There are       63 alpha and       63 beta electrons
 Applying Cartesian multipole field
    Component          Value
    ---------          -----
     (2,0,0)        1.00000E-11
     (0,2,0)        2.00000E-11
     (0,0,2)       -3.00000E-11
 Nucleus-field energy     =     0.0000000267 hartrees
 Requested basis set is 6-311++G(d,p)
 There are 74 shells and 206 basis functions
 A cutoff of  1.0D-11 yielded   2078 shell pairs
 There are     17406 function pairs (     19413 Cartesian)
 Smallest overlap matrix eigenvalue = 2.76E-05
 Guess MOs from SCF MO coefficient file

 -----------------------------------------------------------------------
  General SCF calculation program by
  Eric Jon Sundstrom, Paul Horn, Yuezhi Mao, Dmitri Zuev, Alec White,
  David Stuck, Shaama M.S., Shane Yost, Joonho Lee, David Small,
  Daniel Levine, Susi Lehtola, Hugh Burton, Evgeny Epifanovsky
 -----------------------------------------------------------------------
 Exchange:     0.2000 Hartree-Fock + 0.0800 Slater + 0.7200 B88
 Correlation:  0.1900 VWN1RPA + 0.8100 LYP
 Using SG-1 standard quadrature grid
 using 4 threads for integral computing
 -------------------------------------------------------
 OpenMP Integral computing Module                
 Release: version 2.0, May 2017, Q-Chem Inc. Pleasanton 
 -------------------------------------------------------
 -------------------------------------------------------
 OpenMP BLAS3 based DFT computing Module                
 Release: version 1.0, May 2013, Q-Chem Inc. Pittsburgh 
 -------------------------------------------------------
 A restricted SCF calculation will be
 performed using DIIS
 SCF converges when DIIS error is below 1.0e-08
 ---------------------------------------
  Cycle       Energy         DIIS error
 ---------------------------------------
    1  -10129.9272239085      6.18e-04  
    2  -10129.9297946548      2.22e-04  
    3  -10129.9296864043      2.66e-04  
    4  -10129.9300176000      6.08e-05  
    5  -10129.9300362587      1.17e-05  
    6  -10129.9300367444      7.06e-06  
    7  -10129.9300370066      1.29e-06  
    8  -10129.9300370138      5.25e-07  
    9  -10129.9300370146      4.79e-08  
   10  -10129.9300370146      1.66e-08  
   11  -10129.9300370145      1.06e-08  
   12  -10129.9300370145      1.21e-09  Convergence criterion met
 ---------------------------------------
 SCF time:   CPU 50.93s  wall 13.00s 
 SCF   energy in the final basis set =   -10129.9300370145
 Total energy in the final basis set =   -10129.9300370145

 --------------------------------------------------------------
             Orbital Energies (a.u.) and Symmetries
 --------------------------------------------------------------

 Alpha MOs, Restricted
 -- Occupied --                  
******* -482.86 -176.33 -165.73 -165.73 -165.73 -101.59  -62.51
  1 A'    2 A'    3 A'    4 A'    1 A"    5 A'    6 A'    7 A'                 
-56.335 -56.331 -56.330 -35.828 -31.321 -31.315 -31.315 -24.730
  8 A'    2 A"    9 A'   10 A'   11 A'    3 A"   12 A'   13 A'                 
-22.971 -22.970 -22.970 -22.966 -22.966 -10.326 -10.304  -9.504
 14 A'    4 A"   15 A'   16 A'    5 A"   17 A'   18 A'   19 A'                 
 -8.723  -7.269  -7.258  -7.258  -6.556  -6.542  -6.541  -6.378
 20 A'   21 A'    6 A"   22 A'   23 A'    7 A"   24 A'   25 A'                 
 -4.791  -4.775  -4.775  -2.667  -2.663  -2.662  -2.651  -2.651
 26 A'    8 A"   27 A'   28 A'    9 A"   29 A'   30 A'   10 A"                 
 -2.057  -2.052  -2.051  -2.038  -2.038  -1.278  -0.941  -0.828
 31 A'   11 A"   32 A'   33 A'   12 A"   34 A'   35 A'   36 A'                 
 -0.792  -0.698  -0.612  -0.540  -0.516  -0.515  -0.455  -0.420
 37 A'   38 A'   39 A'   40 A'   41 A'   13 A"   42 A'   14 A"                 
 -0.402  -0.364  -0.332  -0.320  -0.310  -0.292  -0.259
 43 A'   44 A'   15 A"   16 A"   45 A'   46 A'   17 A"                         
 -- Virtual --                   
 -0.071  -0.040  -0.023  -0.002   0.002   0.032   0.048   0.051
 47 A'   18 A"   48 A'   49 A'   50 A'   51 A'   19 A"   52 A'                 
  0.062   0.071   0.081   0.082   0.086   0.109   0.114   0.125
 53 A'   54 A'   55 A'   20 A"   21 A"   56 A'   57 A'   58 A'                 
  0.139   0.147   0.170   0.179   0.208   0.218   0.227   0.256
 22 A"   59 A'   60 A'   61 A'   62 A'   23 A"   63 A'   64 A'                 
  0.283   0.285   0.299   0.321   0.368   0.375   0.390   0.396
 65 A'   24 A"   66 A'   67 A'   68 A'   69 A'   25 A"   26 A"                 
  0.402   0.418   0.418   0.445   0.450   0.461   0.476   0.489
 70 A'   27 A"   71 A'   72 A'   28 A"   73 A'   74 A'   75 A'                 
  0.514   0.540   0.562   0.570   0.592   0.628   0.639   0.652
 29 A"   30 A"   76 A'   31 A"   77 A'   78 A'   32 A"   79 A'                 
  0.703   0.734   0.756   0.807   0.832   0.834   0.869   0.894
 80 A'   81 A'   82 A'   83 A'   84 A'   33 A"   34 A"   85 A'                 
  0.922   0.965   1.016   1.145   1.160   1.169   1.217   1.310
 86 A'   87 A'   88 A'   89 A'   35 A"   90 A'   36 A"   37 A"                 
  1.334   1.362   1.379   1.429   1.465   1.524   1.564   1.631
 91 A'   92 A'   38 A"   93 A'   94 A'   95 A'   39 A"   96 A'                 
  1.695   1.864   1.865   1.937   2.002   2.045   2.126   2.182
 97 A'   98 A'   40 A"   99 A'   41 A"  100 A'  101 A'  102 A'                 
  2.241   2.250   2.352   2.479   2.604   2.805   2.829   3.018
 42 A"  103 A'  104 A'  105 A'   43 A"   44 A"  106 A'  107 A'                 
  3.154   3.419   3.746   3.774   3.935   3.963   3.973   3.980
108 A'  109 A'   45 A"  110 A'   46 A"   47 A"  111 A'   48 A"                 
  4.007   4.009   4.025   4.073   4.095   4.200   4.254   4.352
 49 A"  112 A'  113 A'   50 A"  114 A'  115 A'  116 A'  117 A'                 
  4.445   4.762   5.985   6.027   6.101   6.265   6.351   6.566
118 A'  119 A'   51 A"  120 A'  121 A'   52 A"  122 A'  123 A'                 
  6.704   7.537   7.591   7.667   9.739  23.280  24.070  25.794
124 A'   53 A"  125 A'  126 A'  127 A'  128 A'  129 A'   54 A"                 
 26.013  26.380  27.859  28.327  28.356  28.392  28.514  28.528
130 A'  131 A'  132 A'   55 A"  133 A'  134 A'   56 A"  135 A'                 
 28.543  28.587  28.696  47.925  66.731 127.870 127.893 127.942
 57 A"  136 A'  137 A'  138 A'  139 A'   58 A"  140 A'  141 A'                 
151.651 215.724 289.734 289.789 289.8921020.7231901.815
142 A'  143 A'   59 A"  144 A'  145 A'  146 A'  147 A'                         

 Beta MOs, Restricted
 -- Occupied --                  
******* -482.86 -176.33 -165.73 -165.73 -165.73 -101.59  -62.51
  1 A'    2 A'    3 A'    4 A'    1 A"    5 A'    6 A'    7 A'                 
-56.335 -56.331 -56.330 -35.828 -31.321 -31.315 -31.315 -24.730
  8 A'    2 A"    9 A'   10 A'   11 A'    3 A"   12 A'   13 A'                 
-22.971 -22.970 -22.970 -22.966 -22.966 -10.326 -10.304  -9.504
 14 A'    4 A"   15 A'   16 A'    5 A"   17 A'   18 A'   19 A'                 
 -8.723  -7.269  -7.258  -7.258  -6.556  -6.542  -6.541  -6.378
 20 A'   21 A'    6 A"   22 A'   23 A'    7 A"   24 A'   25 A'                 
 -4.791  -4.775  -4.775  -2.667  -2.663  -2.662  -2.651  -2.651
 26 A'    8 A"   27 A'   28 A'    9 A"   29 A'   30 A'   10 A"                 
 -2.057  -2.052  -2.051  -2.038  -2.038  -1.278  -0.941  -0.828
 31 A'   11 A"   32 A'   33 A'   12 A"   34 A'   35 A'   36 A'                 
 -0.792  -0.698  -0.612  -0.540  -0.516  -0.515  -0.455  -0.420
 37 A'   38 A'   39 A'   40 A'   41 A'   13 A"   42 A'   14 A"                 
 -0.402  -0.364  -0.332  -0.320  -0.310  -0.292  -0.259
 43 A'   44 A'   15 A"   16 A"   45 A'   46 A'   17 A"                         
 -- Virtual --                   
 -0.071  -0.040  -0.023  -0.002   0.002   0.032   0.048   0.051
 47 A'   18 A"   48 A'   49 A'   50 A'   51 A'   19 A"   52 A'                 
  0.062   0.071   0.081   0.082   0.086   0.109   0.114   0.125
 53 A'   54 A'   55 A'   20 A"   21 A"   56 A'   57 A'   58 A'                 
  0.139   0.147   0.170   0.179   0.208   0.218   0.227   0.256
 22 A"   59 A'   60 A'   61 A'   62 A'   23 A"   63 A'   64 A'                 
  0.283   0.285   0.299   0.321   0.368   0.375   0.390   0.396
 65 A'   24 A"   66 A'   67 A'   68 A'   69 A'   25 A"   26 A"                 
  0.402   0.418   0.418   0.445   0.450   0.461   0.476   0.489
 70 A'   27 A"   71 A'   72 A'   28 A"   73 A'   74 A'   75 A'                 
  0.514   0.540   0.562   0.570   0.592   0.628   0.639   0.652
 29 A"   30 A"   76 A'   31 A"   77 A'   78 A'   32 A"   79 A'                 
  0.703   0.734   0.756   0.807   0.832   0.834   0.869   0.894
 80 A'   81 A'   82 A'   83 A'   84 A'   33 A"   34 A"   85 A'                 
  0.922   0.965   1.016   1.145   1.160   1.169   1.217   1.310
 86 A'   87 A'   88 A'   89 A'   35 A"   90 A'   36 A"   37 A"                 
  1.334   1.362   1.379   1.429   1.465   1.524   1.564   1.631
 91 A'   92 A'   38 A"   93 A'   94 A'   95 A'   39 A"   96 A'                 
  1.695   1.864   1.865   1.937   2.002   2.045   2.126   2.182
 97 A'   98 A'   40 A"   99 A'   41 A"  100 A'  101 A'  102 A'                 
  2.241   2.250   2.352   2.479   2.604   2.805   2.829   3.018
 42 A"  103 A'  104 A'  105 A'   43 A"   44 A"  106 A'  107 A'                 
  3.154   3.419   3.746   3.774   3.935   3.963   3.973   3.980
108 A'  109 A'   45 A"  110 A'   46 A"   47 A"  111 A'   48 A"                 
  4.007   4.009   4.025   4.073   4.095   4.200   4.254   4.352
 49 A"  112 A'  113 A'   50 A"  114 A'  115 A'  116 A'  117 A'                 
  4.445   4.762   5.985   6.027   6.101   6.265   6.351   6.566
118 A'  119 A'   51 A"  120 A'  121 A'   52 A"  122 A'  123 A'                 
  6.704   7.537   7.591   7.667   9.739  23.280  24.070  25.794
124 A'   53 A"  125 A'  126 A'  127 A'  128 A'  129 A'   54 A"                 
 26.013  26.380  27.859  28.327  28.356  28.392  28.514  28.528
130 A'  131 A'  132 A'   55 A"  133 A'  134 A'   56 A"  135 A'                 
 28.543  28.587  28.696  47.925  66.731 127.870 127.893 127.942
 57 A"  136 A'  137 A'  138 A'  139 A'   58 A"  140 A'  141 A'                 
151.651 215.724 289.734 289.789 289.8921020.7231901.815
142 A'  143 A'   59 A"  144 A'  145 A'  146 A'  147 A'                         
 --------------------------------------------------------------

          Ground-State Mulliken Net Atomic Charges

     Atom                 Charge (a.u.)
  ----------------------------------------
      1 F                    -0.016805
      2 Br                   -0.064575
      3 I                     0.154736
      4 Cl                    0.327759
      5 C                    -0.600211
      6 C                     0.199095
  ----------------------------------------
  Sum of atomic charges =     0.000000

 -----------------------------------------------------------------
                    Cartesian Multipole Moments
 -----------------------------------------------------------------
    Charge (ESU x 10^10)
                 0.0000
    Dipole Moment (Debye)
         X       0.3921      Y       0.7229      Z      -0.0000
       Tot       0.8224
    Quadrupole Moments (Debye-Ang)
        XX     -70.0705     XY       2.6210     YY     -76.2495
        XZ      -0.0000     YZ      -0.0000     ZZ     -75.9315
    Octopole Moments (Debye-Ang^2)
       XXX       1.1727    XXY      -4.2358    XYY      -6.3837
       YYY     -16.0415    XXZ       0.0000    XYZ       0.0000
       YYZ       0.0000    XZZ      -2.1663    YZZ      -8.2144
       ZZZ      -0.0000
    Hexadecapole Moments (Debye-Ang^3)
      XXXX   -1576.9850   XXXY     -82.9196   XXYY    -349.4258
      XYYY    -139.0904   YYYY    -550.6723   XXXZ      -0.0000
      XXYZ      -0.0000   XYYZ      -0.0000   YYYZ       0.0000
      XXZZ    -303.7164   XYZZ     -47.2314   YYZZ    -110.8472
      XZZZ      -0.0000   YZZZ       0.0000   ZZZZ     -93.6461
 -----------------------------------------------------------------
 Calculating analytic gradient of the SCF energy
 Gradient of SCF Energy
            1           2           3           4           5           6
    1   0.0138006   0.0132409  -0.0162045  -0.0131154   0.0051095  -0.0028311
    2   0.0184523   0.0347557  -0.0242030  -0.0307363   0.0080911  -0.0063598
    3  -0.0000000   0.0000000  -0.0000000  -0.0000000  -0.0000000   0.0000000
 Max gradient component =       3.476E-02
 RMS gradient           =       1.494E-02
 Gradient time:  CPU 15.57 s  wall 4.00 s
 Geometry Optimization Parameters
   NAtoms,    NIC,     NZ,  NCons,   NDum,   NFix, NCnnct, MaxDiis
        6      37       0       0       0       0       0       0

 Cartesian Hessian Update
 Hessian Updated using BFGS Update


** GEOMETRY OPTIMIZATION IN DELOCALIZED INTERNAL COORDINATES **
   Searching for a Minimum

   Optimization Cycle:  12

                       Coordinates (Angstroms)
     ATOM                X               Y               Z
      1  F         0.7213947578   -1.6950462429    0.0000000000
      2  Br       -2.3548419602   -1.0495001063    0.0000000000
      3  I         2.1885312363    0.5918940569    0.0000000000
      4  Cl       -1.3934376931    1.6263372317    0.0000000000
      5  C         0.4161825414   -0.3965193934    0.0000000000
      6  C        -0.8501355180    0.0166638733    0.0000000000
   Point Group: cs    Number of degrees of freedom:     9


   Energy is -10129.930037015

 Hessian Updated using BFGS Update

  9 Hessian modes will be used to form the next step
  Hessian Eigenvalues:
     0.070881    0.224272    0.249990    0.250901    0.368457    0.451528
     0.568192    1.022778    1.045912

 Minimum Search - Taking Simple RFO Step
 Searching for Lamda that Minimizes Along All modes
 Value Taken    Lamda =  -0.01689133
 Calculated Step too Large.  Step scaled by  0.688236
 Step Taken.  Stepsize is  0.300000

                             Maximum     Tolerance    Cnvgd?
         Gradient           0.036350      0.000300      NO
         Displacement       0.288884      0.001200      NO
         Energy change     -0.015019      0.000001      NO


 New Cartesian Coordinates Obtained by Inverse Iteration

 Displacement from previous Coordinates is:  0.238248
 ----------------------------------------------------------------
             Standard Nuclear Orientation (Angstroms)
    I     Atom           X                Y                Z
 ----------------------------------------------------------------
    1      F       0.6809321681    -1.7267703361     0.0000000000
    2      Br     -2.3506688720    -1.0964408964     0.0000000000
    3      I       2.1648829670     0.6546328832     0.0000000000
    4      Cl     -1.3264193663     1.6647731982     0.0000000000
    5      C       0.4110294934    -0.4196642777     0.0000000000
    6      C      -0.8520630261     0.0172988480     0.0000000000
 ----------------------------------------------------------------
 Molecular Point Group                 Cs    NOp =  2
 Largest Abelian Subgroup              Cs    NOp =  2
 Nuclear Repulsion Energy =   939.4484827544 hartrees
 There are       63 alpha and       63 beta electrons
 Applying Cartesian multipole field
    Component          Value
    ---------          -----
     (2,0,0)        1.00000E-11
     (0,2,0)        2.00000E-11
     (0,0,2)       -3.00000E-11
 Nucleus-field energy     =     0.0000000272 hartrees
 Requested basis set is 6-311++G(d,p)
 There are 74 shells and 206 basis functions
 A cutoff of  1.0D-11 yielded   2076 shell pairs
 There are     17394 function pairs (     19414 Cartesian)
 Smallest overlap matrix eigenvalue = 3.31E-05
 Guess MOs from SCF MO coefficient file

 -----------------------------------------------------------------------
  General SCF calculation program by
  Eric Jon Sundstrom, Paul Horn, Yuezhi Mao, Dmitri Zuev, Alec White,
  David Stuck, Shaama M.S., Shane Yost, Joonho Lee, David Small,
  Daniel Levine, Susi Lehtola, Hugh Burton, Evgeny Epifanovsky
 -----------------------------------------------------------------------
 Exchange:     0.2000 Hartree-Fock + 0.0800 Slater + 0.7200 B88
 Correlation:  0.1900 VWN1RPA + 0.8100 LYP
 Using SG-1 standard quadrature grid
 using 4 threads for integral computing
 -------------------------------------------------------
 OpenMP Integral computing Module                
 Release: version 2.0, May 2017, Q-Chem Inc. Pleasanton 
 -------------------------------------------------------
 -------------------------------------------------------
 OpenMP BLAS3 based DFT computing Module                
 Release: version 1.0, May 2013, Q-Chem Inc. Pittsburgh 
 -------------------------------------------------------
 A restricted SCF calculation will be
 performed using DIIS
 SCF converges when DIIS error is below 1.0e-08
 ---------------------------------------
  Cycle       Energy         DIIS error
 ---------------------------------------
    1  -10129.9359046186      6.11e-04  
    2  -10129.9384558965      2.55e-04  
    3  -10129.9383020565      3.12e-04  
    4  -10129.9387620741      5.41e-05  
    5  -10129.9387773032      1.35e-05  
    6  -10129.9387779481      7.77e-06  
    7  -10129.9387782626      1.48e-06  
    8  -10129.9387782712      6.30e-07  
    9  -10129.9387782724      9.39e-08  
   10  -10129.9387782724      4.51e-08  
   11  -10129.9387782724      4.97e-09  Convergence criterion met
 ---------------------------------------
 SCF time:   CPU 46.33s  wall 13.00s 
 SCF   energy in the final basis set =   -10129.9387782724
 Total energy in the final basis set =   -10129.9387782724

 --------------------------------------------------------------
             Orbital Energies (a.u.) and Symmetries
 --------------------------------------------------------------

 Alpha MOs, Restricted
 -- Occupied --                  
******* -482.86 -176.33 -165.74 -165.73 -165.73 -101.59  -62.51
  1 A'    2 A'    3 A'    4 A'    1 A"    5 A'    6 A'    7 A'                 
-56.335 -56.331 -56.331 -35.828 -31.321 -31.315 -31.315 -24.732
  8 A'    2 A"    9 A'   10 A'   11 A'    3 A"   12 A'   13 A'                 
-22.972 -22.970 -22.970 -22.966 -22.966 -10.328 -10.305  -9.505
 14 A'    4 A"   15 A'   16 A'    5 A"   17 A'   18 A'   19 A'                 
 -8.724  -7.270  -7.259  -7.259  -6.556  -6.542  -6.541  -6.378
 20 A'   21 A'    6 A"   22 A'   23 A'    7 A"   24 A'   25 A'                 
 -4.791  -4.775  -4.775  -2.667  -2.663  -2.662  -2.651  -2.651
 26 A'    8 A"   27 A'   28 A'    9 A"   29 A'   30 A'   10 A"                 
 -2.057  -2.052  -2.051  -2.038  -2.038  -1.278  -0.934  -0.828
 31 A'   11 A"   32 A'   33 A'   12 A"   34 A'   35 A'   36 A'                 
 -0.788  -0.694  -0.613  -0.537  -0.517  -0.515  -0.455  -0.416
 37 A'   38 A'   39 A'   40 A'   41 A'   13 A"   42 A'   14 A"                 
 -0.401  -0.361  -0.332  -0.319  -0.315  -0.293  -0.260
 43 A'   44 A'   15 A"   16 A"   45 A'   46 A'   17 A"                         
 -- Virtual --                   
 -0.075  -0.041  -0.030  -0.005   0.002   0.031   0.049   0.050
 47 A'   18 A"   48 A'   49 A'   50 A'   51 A'   19 A"   52 A'                 
  0.063   0.072   0.079   0.082   0.086   0.110   0.111   0.126
 53 A'   54 A'   55 A'   20 A"   21 A"   56 A'   57 A'   58 A'                 
  0.139   0.148   0.169   0.178   0.208   0.219   0.225   0.252
 22 A"   59 A'   60 A'   61 A'   62 A'   23 A"   63 A'   64 A'                 
  0.283   0.285   0.296   0.323   0.369   0.373   0.388   0.393
 65 A'   24 A"   66 A'   67 A'   68 A'   69 A'   25 A"   26 A"                 
  0.397   0.416   0.419   0.443   0.453   0.460   0.478   0.479
 70 A'   71 A'   27 A"   72 A'   28 A"   73 A'   74 A'   75 A'                 
  0.512   0.541   0.571   0.573   0.588   0.627   0.635   0.647
 29 A"   30 A"   76 A'   31 A"   77 A'   78 A'   32 A"   79 A'                 
  0.701   0.724   0.766   0.801   0.830   0.834   0.870   0.889
 80 A'   81 A'   82 A'   83 A'   84 A'   33 A"   34 A"   85 A'                 
  0.912   0.958   0.999   1.142   1.157   1.161   1.207   1.309
 86 A'   87 A'   88 A'   89 A'   35 A"   90 A'   36 A"   37 A"                 
  1.341   1.356   1.379   1.434   1.462   1.528   1.561   1.620
 91 A'   92 A'   38 A"   93 A'   94 A'   95 A'   39 A"   96 A'                 
  1.683   1.864   1.868   1.939   1.999   2.033   2.126   2.161
 97 A'   40 A"   98 A'   99 A'   41 A"  100 A'  101 A'  102 A'                 
  2.236   2.239   2.345   2.477   2.604   2.801   2.827   3.016
103 A'   42 A"  104 A'  105 A'   43 A"   44 A"  106 A'  107 A'                 
  3.147   3.412   3.745   3.773   3.933   3.962   3.971   3.980
108 A'  109 A'   45 A"  110 A'   46 A"   47 A"  111 A'   48 A"                 
  4.004   4.006   4.024   4.068   4.100   4.195   4.253   4.350
112 A'   49 A"  113 A'   50 A"  114 A'  115 A'  116 A'  117 A'                 
  4.429   4.759   5.983   6.027   6.087   6.264   6.350   6.561
118 A'  119 A'   51 A"  120 A'  121 A'   52 A"  122 A'  123 A'                 
  6.695   7.537   7.587   7.664   9.733  23.275  24.050  25.790
124 A'   53 A"  125 A'  126 A'  127 A'  128 A'  129 A'   54 A"                 
 25.997  26.377  27.849  28.326  28.356  28.385  28.513  28.527
130 A'  131 A'  132 A'   55 A"  133 A'  134 A'   56 A"  135 A'                 
 28.542  28.586  28.691  47.915  66.729 127.868 127.893 127.934
 57 A"  136 A'  137 A'  138 A'  139 A'   58 A"  140 A'  141 A'                 
151.642 215.717 289.733 289.783 289.8881020.7111901.805
142 A'  143 A'   59 A"  144 A'  145 A'  146 A'  147 A'                         

 Beta MOs, Restricted
 -- Occupied --                  
******* -482.86 -176.33 -165.74 -165.73 -165.73 -101.59  -62.51
  1 A'    2 A'    3 A'    4 A'    1 A"    5 A'    6 A'    7 A'                 
-56.335 -56.331 -56.331 -35.828 -31.321 -31.315 -31.315 -24.732
  8 A'    2 A"    9 A'   10 A'   11 A'    3 A"   12 A'   13 A'                 
-22.972 -22.970 -22.970 -22.966 -22.966 -10.328 -10.305  -9.505
 14 A'    4 A"   15 A'   16 A'    5 A"   17 A'   18 A'   19 A'                 
 -8.724  -7.270  -7.259  -7.259  -6.556  -6.542  -6.541  -6.378
 20 A'   21 A'    6 A"   22 A'   23 A'    7 A"   24 A'   25 A'                 
 -4.791  -4.775  -4.775  -2.667  -2.663  -2.662  -2.651  -2.651
 26 A'    8 A"   27 A'   28 A'    9 A"   29 A'   30 A'   10 A"                 
 -2.057  -2.052  -2.051  -2.038  -2.038  -1.278  -0.934  -0.828
 31 A'   11 A"   32 A'   33 A'   12 A"   34 A'   35 A'   36 A'                 
 -0.788  -0.694  -0.613  -0.537  -0.517  -0.515  -0.455  -0.416
 37 A'   38 A'   39 A'   40 A'   41 A'   13 A"   42 A'   14 A"                 
 -0.401  -0.361  -0.332  -0.319  -0.315  -0.293  -0.260
 43 A'   44 A'   15 A"   16 A"   45 A'   46 A'   17 A"                         
 -- Virtual --                   
 -0.075  -0.041  -0.030  -0.005   0.002   0.031   0.049   0.050
 47 A'   18 A"   48 A'   49 A'   50 A'   51 A'   19 A"   52 A'                 
  0.063   0.072   0.079   0.082   0.086   0.110   0.111   0.126
 53 A'   54 A'   55 A'   20 A"   21 A"   56 A'   57 A'   58 A'                 
  0.139   0.148   0.169   0.178   0.208   0.219   0.225   0.252
 22 A"   59 A'   60 A'   61 A'   62 A'   23 A"   63 A'   64 A'                 
  0.283   0.285   0.296   0.323   0.369   0.373   0.388   0.393
 65 A'   24 A"   66 A'   67 A'   68 A'   69 A'   25 A"   26 A"                 
  0.397   0.416   0.419   0.443   0.453   0.460   0.478   0.479
 70 A'   71 A'   27 A"   72 A'   28 A"   73 A'   74 A'   75 A'                 
  0.512   0.541   0.571   0.573   0.588   0.627   0.635   0.647
 29 A"   30 A"   76 A'   31 A"   77 A'   78 A'   32 A"   79 A'                 
  0.701   0.724   0.766   0.801   0.830   0.834   0.870   0.889
 80 A'   81 A'   82 A'   83 A'   84 A'   33 A"   34 A"   85 A'                 
  0.912   0.958   0.999   1.142   1.157   1.161   1.207   1.309
 86 A'   87 A'   88 A'   89 A'   35 A"   90 A'   36 A"   37 A"                 
  1.341   1.356   1.379   1.434   1.462   1.528   1.561   1.620
 91 A'   92 A'   38 A"   93 A'   94 A'   95 A'   39 A"   96 A'                 
  1.683   1.864   1.868   1.939   1.999   2.033   2.126   2.161
 97 A'   40 A"   98 A'   99 A'   41 A"  100 A'  101 A'  102 A'                 
  2.236   2.239   2.345   2.477   2.604   2.801   2.827   3.016
103 A'   42 A"  104 A'  105 A'   43 A"   44 A"  106 A'  107 A'                 
  3.147   3.412   3.745   3.773   3.933   3.962   3.971   3.980
108 A'  109 A'   45 A"  110 A'   46 A"   47 A"  111 A'   48 A"                 
  4.004   4.006   4.024   4.068   4.100   4.195   4.253   4.350
112 A'   49 A"  113 A'   50 A"  114 A'  115 A'  116 A'  117 A'                 
  4.429   4.759   5.983   6.027   6.087   6.264   6.350   6.561
118 A'  119 A'   51 A"  120 A'  121 A'   52 A"  122 A'  123 A'                 
  6.695   7.537   7.587   7.664   9.733  23.275  24.050  25.790
124 A'   53 A"  125 A'  126 A'  127 A'  128 A'  129 A'   54 A"                 
 25.997  26.377  27.849  28.326  28.356  28.385  28.513  28.527
130 A'  131 A'  132 A'   55 A"  133 A'  134 A'   56 A"  135 A'                 
 28.542  28.586  28.691  47.915  66.729 127.868 127.893 127.934
 57 A"  136 A'  137 A'  138 A'  139 A'   58 A"  140 A'  141 A'                 
151.642 215.717 289.733 289.783 289.8881020.7111901.805
142 A'  143 A'   59 A"  144 A'  145 A'  146 A'  147 A'                         
 --------------------------------------------------------------

          Ground-State Mulliken Net Atomic Charges

     Atom                 Charge (a.u.)
  ----------------------------------------
      1 F                    -0.021088
      2 Br                   -0.063826
      3 I                     0.154324
      4 Cl                    0.336995
      5 C                    -0.539138
      6 C                     0.132733
  ----------------------------------------
  Sum of atomic charges =     0.000000

 -----------------------------------------------------------------
                    Cartesian Multipole Moments
 -----------------------------------------------------------------
    Charge (ESU x 10^10)
                 0.0000
    Dipole Moment (Debye)
         X       0.4366      Y       0.7524      Z       0.0000
       Tot       0.8699
    Quadrupole Moments (Debye-Ang)
        XX     -70.5644     XY       3.0393     YY     -75.7108
        XZ      -0.0000     YZ       0.0000     ZZ     -76.0692
    Octopole Moments (Debye-Ang^2)
       XXX       0.9788    XXY      -5.3571    XYY      -5.9541
       YYY     -18.7011    XXZ       0.0000    XYZ      -0.0000
       YYZ       0.0000    XZZ      -2.1194    YZZ      -9.3580
       ZZZ       0.0000
    Hexadecapole Moments (Debye-Ang^3)
      XXXX   -1555.2078   XXXY     -97.1554   XXYY    -346.3389
      XYYY    -153.8894   YYYY    -582.3460   XXXZ      -0.0000
      XXYZ       0.0000   XYYZ      -0.0000   YYYZ       0.0000
      XXZZ    -298.3778   XYZZ     -53.4929   YYZZ    -117.0977
      XZZZ      -0.0000   YZZZ       0.0000   ZZZZ     -94.0152
 -----------------------------------------------------------------
 Calculating analytic gradient of the SCF energy
 Gradient of SCF Energy
            1           2           3           4           5           6
    1   0.0065541   0.0058153  -0.0089595  -0.0079243   0.0065772  -0.0020628
    2   0.0090640   0.0181487  -0.0123750  -0.0145379   0.0037503  -0.0040502
    3   0.0000000  -0.0000000  -0.0000000  -0.0000000   0.0000000   0.0000000
 Max gradient component =       1.815E-02
 RMS gradient           =       7.724E-03
 Gradient time:  CPU 15.25 s  wall 3.92 s
 Geometry Optimization Parameters
   NAtoms,    NIC,     NZ,  NCons,   NDum,   NFix, NCnnct, MaxDiis
        6      37       0       0       0       0       0       0

 Cartesian Hessian Update
 Hessian Updated using BFGS Update


** GEOMETRY OPTIMIZATION IN DELOCALIZED INTERNAL COORDINATES **
   Searching for a Minimum

   Optimization Cycle:  13

                       Coordinates (Angstroms)
     ATOM                X               Y               Z
      1  F         0.6809321681   -1.7267703361    0.0000000000
      2  Br       -2.3506688720   -1.0964408964    0.0000000000
      3  I         2.1648829670    0.6546328832    0.0000000000
      4  Cl       -1.3264193663    1.6647731982    0.0000000000
      5  C         0.4110294934   -0.4196642777    0.0000000000
      6  C        -0.8520630261    0.0172988480    0.0000000000
   Point Group: cs    Number of degrees of freedom:     9


   Energy is -10129.938778272

 Hessian Updated using BFGS Update

  9 Hessian modes will be used to form the next step
  Hessian Eigenvalues:
     0.062724    0.221820    0.250013    0.251243    0.367990    0.451207
     0.569463    1.023057    1.045811

 Minimum Search - Taking Simple RFO Step
 Searching for Lamda that Minimizes Along All modes
 Value Taken    Lamda =  -0.00584571
 Step Taken.  Stepsize is  0.289491

                             Maximum     Tolerance    Cnvgd?
         Gradient           0.017954      0.000300      NO
         Displacement       0.274448      0.001200      NO
         Energy change     -0.008741      0.000001      NO


 New Cartesian Coordinates Obtained by Inverse Iteration

 Displacement from previous Coordinates is:  0.238509
 ----------------------------------------------------------------
             Standard Nuclear Orientation (Angstroms)
    I     Atom           X                Y                Z
 ----------------------------------------------------------------
    1      F       0.6336963558    -1.7533565586     0.0000000000
    2      Br     -2.3350446866    -1.1482572190     0.0000000000
    3      I       2.1399139750     0.7103619238     0.0000000000
    4      Cl     -1.2589953255     1.7011017048     0.0000000000
    5      C       0.3998417090    -0.4376574041     0.0000000000
    6      C      -0.8517186636     0.0216369724     0.0000000000
 ----------------------------------------------------------------
 Molecular Point Group                 Cs    NOp =  2
 Largest Abelian Subgroup              Cs    NOp =  2
 Nuclear Repulsion Energy =   936.4980883648 hartrees
 There are       63 alpha and       63 beta electrons
 Applying Cartesian multipole field
    Component          Value
    ---------          -----
     (2,0,0)        1.00000E-11
     (0,2,0)        2.00000E-11
     (0,0,2)       -3.00000E-11
 Nucleus-field energy     =     0.0000000275 hartrees
 Requested basis set is 6-311++G(d,p)
 There are 74 shells and 206 basis functions
 A cutoff of  1.0D-11 yielded   2072 shell pairs
 There are     17365 function pairs (     19391 Cartesian)
 Smallest overlap matrix eigenvalue = 3.89E-05
 Guess MOs from SCF MO coefficient file

 -----------------------------------------------------------------------
  General SCF calculation program by
  Eric Jon Sundstrom, Paul Horn, Yuezhi Mao, Dmitri Zuev, Alec White,
  David Stuck, Shaama M.S., Shane Yost, Joonho Lee, David Small,
  Daniel Levine, Susi Lehtola, Hugh Burton, Evgeny Epifanovsky
 -----------------------------------------------------------------------
 Exchange:     0.2000 Hartree-Fock + 0.0800 Slater + 0.7200 B88
 Correlation:  0.1900 VWN1RPA + 0.8100 LYP
 Using SG-1 standard quadrature grid
 using 4 threads for integral computing
 -------------------------------------------------------
 OpenMP Integral computing Module                
 Release: version 2.0, May 2017, Q-Chem Inc. Pleasanton 
 -------------------------------------------------------
 -------------------------------------------------------
 OpenMP BLAS3 based DFT computing Module                
 Release: version 1.0, May 2013, Q-Chem Inc. Pittsburgh 
 -------------------------------------------------------
 A restricted SCF calculation will be
 performed using DIIS
 SCF converges when DIIS error is below 1.0e-08
 ---------------------------------------
  Cycle       Energy         DIIS error
 ---------------------------------------
    1  -10129.9395695168      5.74e-04  
    2  -10129.9419258931      2.05e-04  
    3  -10129.9418078153      2.59e-04  
    4  -10129.9421268666      5.35e-05  
    5  -10129.9421415545      1.17e-05  
    6  -10129.9421420386      6.79e-06  
    7  -10129.9421422668      1.63e-06  
    8  -10129.9421422784      6.30e-07  
    9  -10129.9421422797      8.37e-08  
   10  -10129.9421422799      4.18e-08  
   11  -10129.9421422799      4.79e-09  Convergence criterion met
 ---------------------------------------
 SCF time:   CPU 46.12s  wall 12.00s 
 SCF   energy in the final basis set =   -10129.9421422799
 Total energy in the final basis set =   -10129.9421422799

 --------------------------------------------------------------
             Orbital Energies (a.u.) and Symmetries
 --------------------------------------------------------------

 Alpha MOs, Restricted
 -- Occupied --                  
******* -482.86 -176.33 -165.74 -165.73 -165.73 -101.59  -62.51
  1 A'    2 A'    3 A'    4 A'    1 A"    5 A'    6 A'    7 A'                 
-56.336 -56.331 -56.331 -35.828 -31.322 -31.315 -31.315 -24.735
  8 A'    2 A"    9 A'   10 A'   11 A'    3 A"   12 A'   13 A'                 
-22.972 -22.971 -22.970 -22.966 -22.966 -10.329 -10.306  -9.506
 14 A'    4 A"   15 A'   16 A'    5 A"   17 A'   18 A'   19 A'                 
 -8.724  -7.271  -7.261  -7.260  -6.556  -6.542  -6.541  -6.378
 20 A'   21 A'    6 A"   22 A'   23 A'    7 A"   24 A'   25 A'                 
 -4.791  -4.775  -4.775  -2.667  -2.663  -2.662  -2.651  -2.651
 26 A'    8 A"   27 A'   28 A'    9 A"   29 A'   10 A"   30 A'                 
 -2.057  -2.052  -2.051  -2.038  -2.038  -1.278  -0.929  -0.829
 31 A'   11 A"   32 A'   33 A'   12 A"   34 A'   35 A'   36 A'                 
 -0.785  -0.690  -0.614  -0.534  -0.517  -0.515  -0.454  -0.414
 37 A'   38 A'   39 A'   40 A'   41 A'   13 A"   42 A'   14 A"                 
 -0.399  -0.359  -0.333  -0.318  -0.318  -0.293  -0.261
 43 A'   44 A'   15 A"   45 A'   16 A"   46 A'   17 A"                         
 -- Virtual --                   
 -0.079  -0.040  -0.038  -0.007   0.003   0.031   0.049   0.050
 47 A'   18 A"   48 A'   49 A'   50 A'   51 A'   19 A"   52 A'                 
  0.065   0.072   0.077   0.082   0.085   0.108   0.111   0.126
 53 A'   54 A'   55 A'   20 A"   21 A"   56 A'   57 A'   58 A'                 
  0.138   0.147   0.167   0.177   0.209   0.219   0.223   0.248
 22 A"   59 A'   60 A'   61 A'   62 A'   23 A"   63 A'   64 A'                 
  0.284   0.285   0.295   0.324   0.370   0.373   0.386   0.390
 24 A"   65 A'   66 A'   67 A'   68 A'   69 A'   25 A"   26 A"                 
  0.393   0.416   0.419   0.439   0.456   0.461   0.470   0.482
 70 A'   71 A'   27 A"   72 A'   28 A"   73 A'   74 A'   75 A'                 
  0.510   0.542   0.572   0.575   0.594   0.623   0.630   0.644
 29 A"   30 A"   76 A'   31 A"   77 A'   78 A'   32 A"   79 A'                 
  0.695   0.720   0.774   0.799   0.829   0.833   0.871   0.880
 80 A'   81 A'   82 A'   83 A'   84 A'   33 A"   34 A"   85 A'                 
  0.907   0.952   0.986   1.138   1.152   1.154   1.199   1.309
 86 A'   87 A'   88 A'   89 A'   90 A'   35 A"   36 A"   37 A"                 
  1.345   1.351   1.377   1.432   1.461   1.533   1.560   1.608
 91 A'   92 A'   38 A"   93 A'   94 A'   95 A'   39 A"   96 A'                 
  1.679   1.869   1.873   1.941   1.997   2.021   2.129   2.148
 97 A'   40 A"   98 A'   99 A'   41 A"  100 A'  101 A'  102 A'                 
  2.224   2.237   2.336   2.471   2.604   2.798   2.824   3.016
103 A'   42 A"  104 A'  105 A'   43 A"   44 A"  106 A'  107 A'                 
  3.148   3.398   3.744   3.772   3.932   3.960   3.971   3.980
108 A'  109 A'   45 A"  110 A'   46 A"   47 A"  111 A'   48 A"                 
  4.002   4.004   4.026   4.063   4.102   4.188   4.250   4.348
112 A'   49 A"  113 A'   50 A"  114 A'  115 A'  116 A'  117 A'                 
  4.415   4.758   5.982   6.028   6.077   6.264   6.347   6.557
118 A'  119 A'   51 A"  120 A'  121 A'   52 A"  122 A'  123 A'                 
  6.688   7.536   7.581   7.660   9.728  23.268  24.061  25.786
124 A'   53 A"  125 A'  126 A'  127 A'  128 A'  129 A'   54 A"                 
 25.979  26.373  27.841  28.325  28.356  28.379  28.513  28.527
130 A'  131 A'  132 A'   55 A"  133 A'  134 A'   56 A"  135 A'                 
 28.540  28.585  28.687  47.908  66.727 127.867 127.893 127.928
 57 A"  136 A'  137 A'  138 A'  139 A'   58 A"  140 A'  141 A'                 
151.636 215.712 289.731 289.776 289.8841020.7031901.798
142 A'  143 A'   59 A"  144 A'  145 A'  146 A'  147 A'                         

 Beta MOs, Restricted
 -- Occupied --                  
******* -482.86 -176.33 -165.74 -165.73 -165.73 -101.59  -62.51
  1 A'    2 A'    3 A'    4 A'    1 A"    5 A'    6 A'    7 A'                 
-56.336 -56.331 -56.331 -35.828 -31.322 -31.315 -31.315 -24.735
  8 A'    2 A"    9 A'   10 A'   11 A'    3 A"   12 A'   13 A'                 
-22.972 -22.971 -22.970 -22.966 -22.966 -10.329 -10.306  -9.506
 14 A'    4 A"   15 A'   16 A'    5 A"   17 A'   18 A'   19 A'                 
 -8.724  -7.271  -7.261  -7.260  -6.556  -6.542  -6.541  -6.378
 20 A'   21 A'    6 A"   22 A'   23 A'    7 A"   24 A'   25 A'                 
 -4.791  -4.775  -4.775  -2.667  -2.663  -2.662  -2.651  -2.651
 26 A'    8 A"   27 A'   28 A'    9 A"   29 A'   10 A"   30 A'                 
 -2.057  -2.052  -2.051  -2.038  -2.038  -1.278  -0.929  -0.829
 31 A'   11 A"   32 A'   33 A'   12 A"   34 A'   35 A'   36 A'                 
 -0.785  -0.690  -0.614  -0.534  -0.517  -0.515  -0.454  -0.414
 37 A'   38 A'   39 A'   40 A'   41 A'   13 A"   42 A'   14 A"                 
 -0.399  -0.359  -0.333  -0.318  -0.318  -0.293  -0.261
 43 A'   44 A'   15 A"   45 A'   16 A"   46 A'   17 A"                         
 -- Virtual --                   
 -0.079  -0.040  -0.038  -0.007   0.003   0.031   0.049   0.050
 47 A'   18 A"   48 A'   49 A'   50 A'   51 A'   19 A"   52 A'                 
  0.065   0.072   0.077   0.082   0.085   0.108   0.111   0.126
 53 A'   54 A'   55 A'   20 A"   21 A"   56 A'   57 A'   58 A'                 
  0.138   0.147   0.167   0.177   0.209   0.219   0.223   0.248
 22 A"   59 A'   60 A'   61 A'   62 A'   23 A"   63 A'   64 A'                 
  0.284   0.285   0.295   0.324   0.370   0.373   0.386   0.390
 24 A"   65 A'   66 A'   67 A'   68 A'   69 A'   25 A"   26 A"                 
  0.393   0.416   0.419   0.439   0.456   0.461   0.470   0.482
 70 A'   71 A'   27 A"   72 A'   28 A"   73 A'   74 A'   75 A'                 
  0.510   0.542   0.572   0.575   0.594   0.623   0.630   0.644
 29 A"   30 A"   76 A'   31 A"   77 A'   78 A'   32 A"   79 A'                 
  0.695   0.720   0.774   0.799   0.829   0.833   0.871   0.880
 80 A'   81 A'   82 A'   83 A'   84 A'   33 A"   34 A"   85 A'                 
  0.907   0.952   0.986   1.138   1.152   1.154   1.199   1.309
 86 A'   87 A'   88 A'   89 A'   90 A'   35 A"   36 A"   37 A"                 
  1.345   1.351   1.377   1.432   1.461   1.533   1.560   1.608
 91 A'   92 A'   38 A"   93 A'   94 A'   95 A'   39 A"   96 A'                 
  1.679   1.869   1.873   1.941   1.997   2.021   2.129   2.148
 97 A'   40 A"   98 A'   99 A'   41 A"  100 A'  101 A'  102 A'                 
  2.224   2.237   2.336   2.471   2.604   2.798   2.824   3.016
103 A'   42 A"  104 A'  105 A'   43 A"   44 A"  106 A'  107 A'                 
  3.148   3.398   3.744   3.772   3.932   3.960   3.971   3.980
108 A'  109 A'   45 A"  110 A'   46 A"   47 A"  111 A'   48 A"                 
  4.002   4.004   4.026   4.063   4.102   4.188   4.250   4.348
112 A'   49 A"  113 A'   50 A"  114 A'  115 A'  116 A'  117 A'                 
  4.415   4.758   5.982   6.028   6.077   6.264   6.347   6.557
118 A'  119 A'   51 A"  120 A'  121 A'   52 A"  122 A'  123 A'                 
  6.688   7.536   7.581   7.660   9.728  23.268  24.061  25.786
124 A'   53 A"  125 A'  126 A'  127 A'  128 A'  129 A'   54 A"                 
 25.979  26.373  27.841  28.325  28.356  28.379  28.513  28.527
130 A'  131 A'  132 A'   55 A"  133 A'  134 A'   56 A"  135 A'                 
 28.540  28.585  28.687  47.908  66.727 127.867 127.893 127.928
 57 A"  136 A'  137 A'  138 A'  139 A'   58 A"  140 A'  141 A'                 
151.636 215.712 289.731 289.776 289.8841020.7031901.798
142 A'  143 A'   59 A"  144 A'  145 A'  146 A'  147 A'                         
 --------------------------------------------------------------

          Ground-State Mulliken Net Atomic Charges

     Atom                 Charge (a.u.)
  ----------------------------------------
      1 F                    -0.024911
      2 Br                   -0.063321
      3 I                     0.150831
      4 Cl                    0.347342
      5 C                    -0.484721
      6 C                     0.074780
  ----------------------------------------
  Sum of atomic charges =     0.000000

 -----------------------------------------------------------------
                    Cartesian Multipole Moments
 -----------------------------------------------------------------
    Charge (ESU x 10^10)
                 0.0000
    Dipole Moment (Debye)
         X       0.4614      Y       0.7826      Z       0.0000
       Tot       0.9085
    Quadrupole Moments (Debye-Ang)
        XX     -71.1367     XY       3.3535     YY     -75.1798
        XZ      -0.0000     YZ      -0.0000     ZZ     -76.1790
    Octopole Moments (Debye-Ang^2)
       XXX       0.4538    XXY      -6.3380    XYY      -5.7179
       YYY     -20.7752    XXZ       0.0000    XYZ       0.0000
       YYZ       0.0000    XZZ      -2.2424    YZZ     -10.2573
       ZZZ      -0.0000
    Hexadecapole Moments (Debye-Ang^3)
      XXXX   -1527.9715   XXXY    -112.2665   XXYY    -342.7603
      XYYY    -167.3343   YYYY    -614.2491   XXXZ       0.0000
      XXYZ      -0.0000   XYYZ      -0.0000   YYYZ      -0.0000
      XXZZ    -291.9653   XYZZ     -59.4552   YYZZ    -123.4485
      XZZZ       0.0000   YZZZ      -0.0000   ZZZZ     -94.3284
 -----------------------------------------------------------------
 Calculating analytic gradient of the SCF energy
 Gradient of SCF Energy
            1           2           3           4           5           6
    1   0.0000387   0.0014293  -0.0050710  -0.0019401   0.0015359   0.0040073
    2   0.0015239   0.0044189  -0.0021541  -0.0019254   0.0017859  -0.0036491
    3   0.0000000  -0.0000000   0.0000000  -0.0000000  -0.0000000   0.0000000
 Max gradient component =       5.071E-03
 RMS gradient           =       2.317E-03
 Gradient time:  CPU 15.21 s  wall 3.92 s
 Geometry Optimization Parameters
   NAtoms,    NIC,     NZ,  NCons,   NDum,   NFix, NCnnct, MaxDiis
        6      37       0       0       0       0       0       0

 Cartesian Hessian Update
 Hessian Updated using BFGS Update


** GEOMETRY OPTIMIZATION IN DELOCALIZED INTERNAL COORDINATES **
   Searching for a Minimum

   Optimization Cycle:  14

                       Coordinates (Angstroms)
     ATOM                X               Y               Z
      1  F         0.6336963558   -1.7533565586    0.0000000000
      2  Br       -2.3350446866   -1.1482572190    0.0000000000
      3  I         2.1399139750    0.7103619238    0.0000000000
      4  Cl       -1.2589953255    1.7011017048    0.0000000000
      5  C         0.3998417090   -0.4376574041    0.0000000000
      6  C        -0.8517186636    0.0216369724    0.0000000000
   Point Group: cs    Number of degrees of freedom:     9


   Energy is -10129.942142280

 Hessian Updated using BFGS Update

  9 Hessian modes will be used to form the next step
  Hessian Eigenvalues:
     0.056057    0.219598    0.250588    0.255261    0.368831    0.455501
     0.571692    1.023312    1.045034

 Minimum Search - Taking Simple RFO Step
 Searching for Lamda that Minimizes Along All modes
 Value Taken    Lamda =  -0.00037297
 Step Taken.  Stepsize is  0.068977

                             Maximum     Tolerance    Cnvgd?
         Gradient           0.004043      0.000300      NO
         Displacement       0.064141      0.001200      NO
         Energy change     -0.003364      0.000001      NO


 New Cartesian Coordinates Obtained by Inverse Iteration

 Displacement from previous Coordinates is:  0.061043
 ----------------------------------------------------------------
             Standard Nuclear Orientation (Angstroms)
    I     Atom           X                Y                Z
 ----------------------------------------------------------------
    1      F       0.6178029171    -1.7544021597     0.0000000000
    2      Br     -2.3263181320    -1.1677098061     0.0000000000
    3      I       2.1516934676     0.7105765375     0.0000000000
    4      Cl     -1.2588999777     1.7121926839     0.0000000000
    5      C       0.3996955857    -0.4353300517     0.0000000000
    6      C      -0.8562804966     0.0285022153     0.0000000000
 ----------------------------------------------------------------
 Molecular Point Group                 Cs    NOp =  2
 Largest Abelian Subgroup              Cs    NOp =  2
 Nuclear Repulsion Energy =   933.7735729476 hartrees
 There are       63 alpha and       63 beta electrons
 Applying Cartesian multipole field
    Component          Value
    ---------          -----
     (2,0,0)        1.00000E-11
     (0,2,0)        2.00000E-11
     (0,0,2)       -3.00000E-11
 Nucleus-field energy     =     0.0000000277 hartrees
 Requested basis set is 6-311++G(d,p)
 There are 74 shells and 206 basis functions
 A cutoff of  1.0D-11 yielded   2071 shell pairs
 There are     17362 function pairs (     19388 Cartesian)
 Smallest overlap matrix eigenvalue = 4.14E-05
 Guess MOs from SCF MO coefficient file

 -----------------------------------------------------------------------
  General SCF calculation program by
  Eric Jon Sundstrom, Paul Horn, Yuezhi Mao, Dmitri Zuev, Alec White,
  David Stuck, Shaama M.S., Shane Yost, Joonho Lee, David Small,
  Daniel Levine, Susi Lehtola, Hugh Burton, Evgeny Epifanovsky
 -----------------------------------------------------------------------
 Exchange:     0.2000 Hartree-Fock + 0.0800 Slater + 0.7200 B88
 Correlation:  0.1900 VWN1RPA + 0.8100 LYP
 Using SG-1 standard quadrature grid
 using 4 threads for integral computing
 -------------------------------------------------------
 OpenMP Integral computing Module                
 Release: version 2.0, May 2017, Q-Chem Inc. Pleasanton 
 -------------------------------------------------------
 -------------------------------------------------------
 OpenMP BLAS3 based DFT computing Module                
 Release: version 1.0, May 2013, Q-Chem Inc. Pittsburgh 
 -------------------------------------------------------
 A restricted SCF calculation will be
 performed using DIIS
 SCF converges when DIIS error is below 1.0e-08
 ---------------------------------------
  Cycle       Energy         DIIS error
 ---------------------------------------
    1  -10129.9421362619      1.64e-04  
    2  -10129.9423062225      8.08e-05  
    3  -10129.9422863752      1.02e-04  
    4  -10129.9423403970      8.79e-06  
    5  -10129.9423406822      4.18e-06  
    6  -10129.9423407534      1.87e-06  
    7  -10129.9423407724      2.73e-07  
    8  -10129.9423407726      9.17e-08  
    9  -10129.9423407725      1.84e-08  
   10  -10129.9423407727      9.35e-09  Convergence criterion met
 ---------------------------------------
 SCF time:   CPU 41.78s  wall 11.00s 
 SCF   energy in the final basis set =   -10129.9423407727
 Total energy in the final basis set =   -10129.9423407727

 --------------------------------------------------------------
             Orbital Energies (a.u.) and Symmetries
 --------------------------------------------------------------

 Alpha MOs, Restricted
 -- Occupied --                  
******* -482.86 -176.33 -165.74 -165.73 -165.73 -101.59  -62.51
  1 A'    2 A'    3 A'    4 A'    1 A"    5 A'    6 A'    7 A'                 
-56.335 -56.331 -56.331 -35.829 -31.322 -31.316 -31.315 -24.735
  8 A'    2 A"    9 A'   10 A'   11 A'    3 A"   12 A'   13 A'                 
-22.972 -22.971 -22.971 -22.966 -22.966 -10.330 -10.307  -9.507
 14 A'    4 A"   15 A'   16 A'    5 A"   17 A'   18 A'   19 A'                 
 -8.723  -7.272  -7.261  -7.261  -6.556  -6.541  -6.541  -6.378
 20 A'   21 A'    6 A"   22 A'   23 A'    7 A"   24 A'   25 A'                 
 -4.791  -4.775  -4.775  -2.667  -2.662  -2.662  -2.651  -2.651
 26 A'    8 A"   27 A'   28 A'    9 A"   29 A'   10 A"   30 A'                 
 -2.057  -2.052  -2.052  -2.038  -2.038  -1.277  -0.927  -0.829
 31 A'   11 A"   32 A'   33 A'   12 A"   34 A'   35 A'   36 A'                 
 -0.783  -0.689  -0.614  -0.533  -0.517  -0.514  -0.454  -0.413
 37 A'   38 A'   39 A'   40 A'   41 A'   13 A"   42 A'   14 A"                 
 -0.399  -0.358  -0.333  -0.319  -0.317  -0.293  -0.261
 43 A'   44 A'   15 A"   45 A'   16 A"   46 A'   17 A"                         
 -- Virtual --                   
 -0.080  -0.042  -0.041  -0.008   0.003   0.031   0.049   0.050
 47 A'   18 A"   48 A'   49 A'   50 A'   51 A'   19 A"   52 A'                 
  0.065   0.072   0.077   0.082   0.086   0.107   0.111   0.126
 53 A'   54 A'   55 A'   20 A"   21 A"   56 A'   57 A'   58 A'                 
  0.138   0.146   0.166   0.178   0.208   0.219   0.222   0.247
 22 A"   59 A'   60 A'   61 A'   62 A'   23 A"   63 A'   64 A'                 
  0.284   0.285   0.294   0.325   0.370   0.373   0.386   0.389
 24 A"   65 A'   66 A'   67 A'   68 A'   69 A'   25 A"   26 A"                 
  0.393   0.416   0.419   0.440   0.456   0.461   0.468   0.481
 70 A'   71 A'   27 A"   72 A'   28 A"   73 A'   74 A'   75 A'                 
  0.510   0.543   0.569   0.576   0.598   0.622   0.629   0.641
 29 A"   30 A"   76 A'   31 A"   77 A'   78 A'   32 A"   79 A'                 
  0.691   0.720   0.775   0.798   0.829   0.833   0.871   0.878
 80 A'   81 A'   82 A'   83 A'   84 A'   33 A"   34 A"   85 A'                 
  0.907   0.948   0.983   1.136   1.151   1.153   1.196   1.309
 86 A'   87 A'   88 A'   89 A'   90 A'   35 A"   36 A"   37 A"                 
  1.344   1.348   1.377   1.431   1.461   1.535   1.557   1.603
 91 A'   92 A'   38 A"   93 A'   94 A'   95 A'   39 A"   96 A'                 
  1.677   1.867   1.873   1.940   1.996   2.016   2.125   2.143
 97 A'   40 A"   98 A'   99 A'   41 A"  100 A'  101 A'  102 A'                 
  2.220   2.236   2.332   2.469   2.604   2.797   2.824   3.012
103 A'   42 A"  104 A'  105 A'   43 A"   44 A"  106 A'  107 A'                 
  3.140   3.401   3.744   3.772   3.932   3.959   3.970   3.980
108 A'  109 A'   45 A"  110 A'   46 A"   47 A"  111 A'   48 A"                 
  4.001   4.003   4.027   4.062   4.100   4.185   4.249   4.348
112 A'   49 A"  113 A'   50 A"  114 A'  115 A'  116 A'  117 A'                 
  4.411   4.757   5.981   6.027   6.075   6.263   6.346   6.554
118 A'  119 A'   51 A"  120 A'  121 A'   52 A"  122 A'  123 A'                 
  6.686   7.536   7.580   7.659   9.727  23.268  24.038  25.785
124 A'   53 A"  125 A'  126 A'  127 A'  128 A'  129 A'   54 A"                 
 25.970  26.370  27.838  28.324  28.355  28.377  28.512  28.526
130 A'  131 A'  132 A'   55 A"  133 A'  134 A'   56 A"  135 A'                 
 28.539  28.583  28.686  47.907  66.726 127.866 127.892 127.927
 57 A"  136 A'  137 A'  138 A'  139 A'   58 A"  140 A'  141 A'                 
151.633 215.710 289.731 289.775 289.8831020.7011901.796
142 A'  143 A'   59 A"  144 A'  145 A'  146 A'  147 A'                         

 Beta MOs, Restricted
 -- Occupied --                  
******* -482.86 -176.33 -165.74 -165.73 -165.73 -101.59  -62.51
  1 A'    2 A'    3 A'    4 A'    1 A"    5 A'    6 A'    7 A'                 
-56.335 -56.331 -56.331 -35.829 -31.322 -31.316 -31.315 -24.735
  8 A'    2 A"    9 A'   10 A'   11 A'    3 A"   12 A'   13 A'                 
-22.972 -22.971 -22.971 -22.966 -22.966 -10.330 -10.307  -9.507
 14 A'    4 A"   15 A'   16 A'    5 A"   17 A'   18 A'   19 A'                 
 -8.723  -7.272  -7.261  -7.261  -6.556  -6.541  -6.541  -6.378
 20 A'   21 A'    6 A"   22 A'   23 A'    7 A"   24 A'   25 A'                 
 -4.791  -4.775  -4.775  -2.667  -2.662  -2.662  -2.651  -2.651
 26 A'    8 A"   27 A'   28 A'    9 A"   29 A'   10 A"   30 A'                 
 -2.057  -2.052  -2.052  -2.038  -2.038  -1.277  -0.927  -0.829
 31 A'   11 A"   32 A'   33 A'   12 A"   34 A'   35 A'   36 A'                 
 -0.783  -0.689  -0.614  -0.533  -0.517  -0.514  -0.454  -0.413
 37 A'   38 A'   39 A'   40 A'   41 A'   13 A"   42 A'   14 A"                 
 -0.399  -0.358  -0.333  -0.319  -0.317  -0.293  -0.261
 43 A'   44 A'   15 A"   45 A'   16 A"   46 A'   17 A"                         
 -- Virtual --                   
 -0.080  -0.042  -0.041  -0.008   0.003   0.031   0.049   0.050
 47 A'   18 A"   48 A'   49 A'   50 A'   51 A'   19 A"   52 A'                 
  0.065   0.072   0.077   0.082   0.086   0.107   0.111   0.126
 53 A'   54 A'   55 A'   20 A"   21 A"   56 A'   57 A'   58 A'                 
  0.138   0.146   0.166   0.178   0.208   0.219   0.222   0.247
 22 A"   59 A'   60 A'   61 A'   62 A'   23 A"   63 A'   64 A'                 
  0.284   0.285   0.294   0.325   0.370   0.373   0.386   0.389
 24 A"   65 A'   66 A'   67 A'   68 A'   69 A'   25 A"   26 A"                 
  0.393   0.416   0.419   0.440   0.456   0.461   0.468   0.481
 70 A'   71 A'   27 A"   72 A'   28 A"   73 A'   74 A'   75 A'                 
  0.510   0.543   0.569   0.576   0.598   0.622   0.629   0.641
 29 A"   30 A"   76 A'   31 A"   77 A'   78 A'   32 A"   79 A'                 
  0.691   0.720   0.775   0.798   0.829   0.833   0.871   0.878
 80 A'   81 A'   82 A'   83 A'   84 A'   33 A"   34 A"   85 A'                 
  0.907   0.948   0.983   1.136   1.151   1.153   1.196   1.309
 86 A'   87 A'   88 A'   89 A'   90 A'   35 A"   36 A"   37 A"                 
  1.344   1.348   1.377   1.431   1.461   1.535   1.557   1.603
 91 A'   92 A'   38 A"   93 A'   94 A'   95 A'   39 A"   96 A'                 
  1.677   1.867   1.873   1.940   1.996   2.016   2.125   2.143
 97 A'   40 A"   98 A'   99 A'   41 A"  100 A'  101 A'  102 A'                 
  2.220   2.236   2.332   2.469   2.604   2.797   2.824   3.012
103 A'   42 A"  104 A'  105 A'   43 A"   44 A"  106 A'  107 A'                 
  3.140   3.401   3.744   3.772   3.932   3.959   3.970   3.980
108 A'  109 A'   45 A"  110 A'   46 A"   47 A"  111 A'   48 A"                 
  4.001   4.003   4.027   4.062   4.100   4.185   4.249   4.348
112 A'   49 A"  113 A'   50 A"  114 A'  115 A'  116 A'  117 A'                 
  4.411   4.757   5.981   6.027   6.075   6.263   6.346   6.554
118 A'  119 A'   51 A"  120 A'  121 A'   52 A"  122 A'  123 A'                 
  6.686   7.536   7.580   7.659   9.727  23.268  24.038  25.785
124 A'   53 A"  125 A'  126 A'  127 A'  128 A'  129 A'   54 A"                 
 25.970  26.370  27.838  28.324  28.355  28.377  28.512  28.526
130 A'  131 A'  132 A'   55 A"  133 A'  134 A'   56 A"  135 A'                 
 28.539  28.583  28.686  47.907  66.726 127.866 127.892 127.927
 57 A"  136 A'  137 A'  138 A'  139 A'   58 A"  140 A'  141 A'                 
151.633 215.710 289.731 289.775 289.8831020.7011901.796
142 A'  143 A'   59 A"  144 A'  145 A'  146 A'  147 A'                         
 --------------------------------------------------------------

          Ground-State Mulliken Net Atomic Charges

     Atom                 Charge (a.u.)
  ----------------------------------------
      1 F                    -0.023176
      2 Br                   -0.062610
      3 I                     0.150817
      4 Cl                    0.350597
      5 C                    -0.471677
      6 C                     0.056048
  ----------------------------------------
  Sum of atomic charges =     0.000000

 -----------------------------------------------------------------
                    Cartesian Multipole Moments
 -----------------------------------------------------------------
    Charge (ESU x 10^10)
                 0.0000
    Dipole Moment (Debye)
         X       0.4974      Y       0.7908      Z      -0.0000
       Tot       0.9342
    Quadrupole Moments (Debye-Ang)
        XX     -71.1628     XY       3.3841     YY     -75.0936
        XZ       0.0000     YZ       0.0000     ZZ     -76.2251
    Octopole Moments (Debye-Ang^2)
       XXX       0.1266    XXY      -6.1263    XYY      -6.2703
       YYY     -20.3977    XXZ      -0.0000    XYZ      -0.0000
       YYZ      -0.0000    XZZ      -2.6124    YZZ     -10.0768
       ZZZ      -0.0000
    Hexadecapole Moments (Debye-Ang^3)
      XXXX   -1532.8051   XXXY    -114.3307   XXYY    -344.0144
      XYYY    -169.1070   YYYY    -620.7855   XXXZ      -0.0000
      XXYZ      -0.0000   XYYZ       0.0000   YYYZ       0.0000
      XXZZ    -292.6925   XYZZ     -60.2941   YYZZ    -124.7882
      XZZZ       0.0000   YZZZ       0.0000   ZZZZ     -94.4401
 -----------------------------------------------------------------
 Calculating analytic gradient of the SCF energy
 Gradient of SCF Energy
            1           2           3           4           5           6
    1  -0.0017101   0.0006586  -0.0025842  -0.0013715   0.0062428  -0.0012357
    2   0.0001552   0.0010758  -0.0003689   0.0010772  -0.0004158  -0.0015235
    3   0.0000000   0.0000000   0.0000000   0.0000000  -0.0000000   0.0000000
 Max gradient component =       6.243E-03
 RMS gradient           =       1.786E-03
 Gradient time:  CPU 15.32 s  wall 3.94 s
 Geometry Optimization Parameters
   NAtoms,    NIC,     NZ,  NCons,   NDum,   NFix, NCnnct, MaxDiis
        6      37       0       0       0       0       0       0

 Cartesian Hessian Update
 Hessian Updated using BFGS Update


** GEOMETRY OPTIMIZATION IN DELOCALIZED INTERNAL COORDINATES **
   Searching for a Minimum

   Optimization Cycle:  15

                       Coordinates (Angstroms)
     ATOM                X               Y               Z
      1  F         0.6178029171   -1.7544021597    0.0000000000
      2  Br       -2.3263181320   -1.1677098061    0.0000000000
      3  I         2.1516934676    0.7105765375    0.0000000000
      4  Cl       -1.2588999777    1.7121926839    0.0000000000
      5  C         0.3996955857   -0.4353300517    0.0000000000
      6  C        -0.8562804966    0.0285022153    0.0000000000
   Point Group: cs    Number of degrees of freedom:     9


   Energy is -10129.942340773

 Hessian Updated using BFGS Update

  9 Hessian modes will be used to form the next step
  Hessian Eigenvalues:
     0.049647    0.198906    0.249664    0.280646    0.387538    0.484862
     0.565360    1.002812    1.027763

 Minimum Search - Taking Simple RFO Step
 Searching for Lamda that Minimizes Along All modes
 Value Taken    Lamda =  -0.00006694
 Step Taken.  Stepsize is  0.020871

                             Maximum     Tolerance    Cnvgd?
         Gradient           0.003251      0.000300      NO
         Displacement       0.013377      0.001200      NO
         Energy change     -0.000198      0.000001      NO


 New Cartesian Coordinates Obtained by Inverse Iteration

 Displacement from previous Coordinates is:  0.015875
 ----------------------------------------------------------------
             Standard Nuclear Orientation (Angstroms)
    I     Atom           X                Y                Z
 ----------------------------------------------------------------
    1      F       0.6179111963    -1.7541251256     0.0000000000
    2      Br     -2.3265340261    -1.1722875892     0.0000000000
    3      I       2.1520335521     0.7116100862     0.0000000000
    4      Cl     -1.2538014100     1.7140961456     0.0000000000
    5      C       0.3957348235    -0.4343441003     0.0000000000
    6      C      -0.8576507717     0.0288800026     0.0000000000
 ----------------------------------------------------------------
 Molecular Point Group                 Cs    NOp =  2
 Largest Abelian Subgroup              Cs    NOp =  2
 Nuclear Repulsion Energy =   933.3810216281 hartrees
 There are       63 alpha and       63 beta electrons
 Applying Cartesian multipole field
    Component          Value
    ---------          -----
     (2,0,0)        1.00000E-11
     (0,2,0)        2.00000E-11
     (0,0,2)       -3.00000E-11
 Nucleus-field energy     =     0.0000000278 hartrees
 Requested basis set is 6-311++G(d,p)
 There are 74 shells and 206 basis functions
 A cutoff of  1.0D-11 yielded   2068 shell pairs
 There are     17355 function pairs (     19381 Cartesian)
 Smallest overlap matrix eigenvalue = 4.14E-05
 Guess MOs from SCF MO coefficient file

 -----------------------------------------------------------------------
  General SCF calculation program by
  Eric Jon Sundstrom, Paul Horn, Yuezhi Mao, Dmitri Zuev, Alec White,
  David Stuck, Shaama M.S., Shane Yost, Joonho Lee, David Small,
  Daniel Levine, Susi Lehtola, Hugh Burton, Evgeny Epifanovsky
 -----------------------------------------------------------------------
 Exchange:     0.2000 Hartree-Fock + 0.0800 Slater + 0.7200 B88
 Correlation:  0.1900 VWN1RPA + 0.8100 LYP
 Using SG-1 standard quadrature grid
 using 4 threads for integral computing
 -------------------------------------------------------
 OpenMP Integral computing Module                
 Release: version 2.0, May 2017, Q-Chem Inc. Pleasanton 
 -------------------------------------------------------
 -------------------------------------------------------
 OpenMP BLAS3 based DFT computing Module                
 Release: version 1.0, May 2013, Q-Chem Inc. Pittsburgh 
 -------------------------------------------------------
 A restricted SCF calculation will be
 performed using DIIS
 SCF converges when DIIS error is below 1.0e-08
 ---------------------------------------
  Cycle       Energy         DIIS error
 ---------------------------------------
    1  -10129.9423645883      5.64e-05  
    2  -10129.9423855638      1.29e-05  
    3  -10129.9423851870      1.55e-05  
    4  -10129.9423862397      5.66e-06  
    5  -10129.9423864101      8.96e-07  
    6  -10129.9423864138      3.98e-07  
    7  -10129.9423864143      1.36e-07  
    8  -10129.9423864144      5.20e-08  
    9  -10129.9423864144      1.47e-08  
   10  -10129.9423864144      2.63e-09  Convergence criterion met
 ---------------------------------------
 SCF time:   CPU 41.78s  wall 11.00s 
 SCF   energy in the final basis set =   -10129.9423864144
 Total energy in the final basis set =   -10129.9423864144

 --------------------------------------------------------------
             Orbital Energies (a.u.) and Symmetries
 --------------------------------------------------------------

 Alpha MOs, Restricted
 -- Occupied --                  
******* -482.86 -176.33 -165.74 -165.73 -165.73 -101.59  -62.51
  1 A'    2 A'    3 A'    4 A'    1 A"    5 A'    6 A'    7 A'                 
-56.336 -56.331 -56.331 -35.828 -31.322 -31.316 -31.315 -24.734
  8 A'    2 A"    9 A'   10 A'   11 A'    3 A"   12 A'   13 A'                 
-22.972 -22.971 -22.971 -22.966 -22.966 -10.330 -10.307  -9.507
 14 A'    4 A"   15 A'   16 A'    5 A"   17 A'   18 A'   19 A'                 
 -8.724  -7.272  -7.261  -7.261  -6.556  -6.541  -6.541  -6.378
 20 A'   21 A'    6 A"   22 A'   23 A'    7 A"   24 A'   25 A'                 
 -4.791  -4.775  -4.775  -2.667  -2.663  -2.662  -2.651  -2.651
 26 A'    8 A"   27 A'   28 A'    9 A"   29 A'   10 A"   30 A'                 
 -2.057  -2.052  -2.052  -2.038  -2.038  -1.277  -0.928  -0.829
 31 A'   11 A"   32 A'   33 A'   12 A"   34 A'   35 A'   36 A'                 
 -0.783  -0.689  -0.613  -0.533  -0.517  -0.514  -0.454  -0.413
 37 A'   38 A'   39 A'   40 A'   41 A'   13 A"   42 A'   14 A"                 
 -0.398  -0.358  -0.334  -0.319  -0.317  -0.293  -0.261
 43 A'   44 A'   15 A"   45 A'   16 A"   46 A'   17 A"                         
 -- Virtual --                   
 -0.081  -0.041  -0.041  -0.008   0.003   0.031   0.049   0.050
 47 A'   48 A'   18 A"   49 A'   50 A'   51 A'   19 A"   52 A'                 
  0.065   0.072   0.076   0.081   0.086   0.107   0.111   0.126
 53 A'   54 A'   55 A'   20 A"   21 A"   56 A'   57 A'   58 A'                 
  0.138   0.146   0.166   0.178   0.208   0.219   0.222   0.246
 22 A"   59 A'   60 A'   61 A'   62 A'   23 A"   63 A'   64 A'                 
  0.283   0.285   0.294   0.325   0.370   0.373   0.386   0.389
 24 A"   65 A'   66 A'   67 A'   68 A'   69 A'   25 A"   26 A"                 
  0.393   0.416   0.419   0.440   0.456   0.461   0.468   0.481
 70 A'   71 A'   27 A"   72 A'   28 A"   73 A'   74 A'   75 A'                 
  0.510   0.543   0.569   0.576   0.598   0.622   0.629   0.641
 29 A"   30 A"   76 A'   31 A"   77 A'   78 A'   32 A"   79 A'                 
  0.690   0.720   0.775   0.798   0.828   0.832   0.872   0.878
 80 A'   81 A'   82 A'   83 A'   84 A'   33 A"   34 A"   85 A'                 
  0.906   0.948   0.983   1.136   1.151   1.152   1.196   1.309
 86 A'   87 A'   88 A'   89 A'   90 A'   35 A"   36 A"   37 A"                 
  1.344   1.348   1.377   1.431   1.461   1.534   1.558   1.603
 91 A'   92 A'   38 A"   93 A'   94 A'   95 A'   39 A"   96 A'                 
  1.678   1.868   1.873   1.941   1.996   2.015   2.126   2.144
 97 A'   40 A"   98 A'   99 A'   41 A"  100 A'  101 A'  102 A'                 
  2.220   2.236   2.332   2.469   2.604   2.797   2.822   3.013
103 A'   42 A"  104 A'  105 A'   43 A"   44 A"  106 A'  107 A'                 
  3.143   3.397   3.744   3.772   3.932   3.958   3.970   3.980
108 A'  109 A'   45 A"  110 A'   46 A"   47 A"  111 A'   48 A"                 
  4.001   4.002   4.026   4.061   4.100   4.184   4.249   4.348
112 A'   49 A"  113 A'   50 A"  114 A'  115 A'  116 A'  117 A'                 
  4.410   4.756   5.981   6.027   6.075   6.264   6.346   6.554
118 A'  119 A'   51 A"  120 A'  121 A'   52 A"  122 A'  123 A'                 
  6.685   7.536   7.579   7.659   9.727  23.266  24.048  25.785
124 A'   53 A"  125 A'  126 A'  127 A'  128 A'  129 A'   54 A"                 
 25.969  26.370  27.838  28.324  28.355  28.377  28.512  28.526
130 A'  131 A'  132 A'   55 A"  133 A'  134 A'   56 A"  135 A'                 
 28.539  28.583  28.686  47.906  66.726 127.867 127.893 127.927
 57 A"  136 A'  137 A'  138 A'  139 A'   58 A"  140 A'  141 A'                 
151.633 215.710 289.731 289.774 289.8831020.7001901.795
142 A'  143 A'   59 A"  144 A'  145 A'  146 A'  147 A'                         

 Beta MOs, Restricted
 -- Occupied --                  
******* -482.86 -176.33 -165.74 -165.73 -165.73 -101.59  -62.51
  1 A'    2 A'    3 A'    4 A'    1 A"    5 A'    6 A'    7 A'                 
-56.336 -56.331 -56.331 -35.828 -31.322 -31.316 -31.315 -24.734
  8 A'    2 A"    9 A'   10 A'   11 A'    3 A"   12 A'   13 A'                 
-22.972 -22.971 -22.971 -22.966 -22.966 -10.330 -10.307  -9.507
 14 A'    4 A"   15 A'   16 A'    5 A"   17 A'   18 A'   19 A'                 
 -8.724  -7.272  -7.261  -7.261  -6.556  -6.541  -6.541  -6.378
 20 A'   21 A'    6 A"   22 A'   23 A'    7 A"   24 A'   25 A'                 
 -4.791  -4.775  -4.775  -2.667  -2.663  -2.662  -2.651  -2.651
 26 A'    8 A"   27 A'   28 A'    9 A"   29 A'   10 A"   30 A'                 
 -2.057  -2.052  -2.052  -2.038  -2.038  -1.277  -0.928  -0.829
 31 A'   11 A"   32 A'   33 A'   12 A"   34 A'   35 A'   36 A'                 
 -0.783  -0.689  -0.613  -0.533  -0.517  -0.514  -0.454  -0.413
 37 A'   38 A'   39 A'   40 A'   41 A'   13 A"   42 A'   14 A"                 
 -0.398  -0.358  -0.334  -0.319  -0.317  -0.293  -0.261
 43 A'   44 A'   15 A"   45 A'   16 A"   46 A'   17 A"                         
 -- Virtual --                   
 -0.081  -0.041  -0.041  -0.008   0.003   0.031   0.049   0.050
 47 A'   48 A'   18 A"   49 A'   50 A'   51 A'   19 A"   52 A'                 
  0.065   0.072   0.076   0.081   0.086   0.107   0.111   0.126
 53 A'   54 A'   55 A'   20 A"   21 A"   56 A'   57 A'   58 A'                 
  0.138   0.146   0.166   0.178   0.208   0.219   0.222   0.246
 22 A"   59 A'   60 A'   61 A'   62 A'   23 A"   63 A'   64 A'                 
  0.283   0.285   0.294   0.325   0.370   0.373   0.386   0.389
 24 A"   65 A'   66 A'   67 A'   68 A'   69 A'   25 A"   26 A"                 
  0.393   0.416   0.419   0.440   0.456   0.461   0.468   0.481
 70 A'   71 A'   27 A"   72 A'   28 A"   73 A'   74 A'   75 A'                 
  0.510   0.543   0.569   0.576   0.598   0.622   0.629   0.641
 29 A"   30 A"   76 A'   31 A"   77 A'   78 A'   32 A"   79 A'                 
  0.690   0.720   0.775   0.798   0.828   0.832   0.872   0.878
 80 A'   81 A'   82 A'   83 A'   84 A'   33 A"   34 A"   85 A'                 
  0.906   0.948   0.983   1.136   1.151   1.152   1.196   1.309
 86 A'   87 A'   88 A'   89 A'   90 A'   35 A"   36 A"   37 A"                 
  1.344   1.348   1.377   1.431   1.461   1.534   1.558   1.603
 91 A'   92 A'   38 A"   93 A'   94 A'   95 A'   39 A"   96 A'                 
  1.678   1.868   1.873   1.941   1.996   2.015   2.126   2.144
 97 A'   40 A"   98 A'   99 A'   41 A"  100 A'  101 A'  102 A'                 
  2.220   2.236   2.332   2.469   2.604   2.797   2.822   3.013
103 A'   42 A"  104 A'  105 A'   43 A"   44 A"  106 A'  107 A'                 
  3.143   3.397   3.744   3.772   3.932   3.958   3.970   3.980
108 A'  109 A'   45 A"  110 A'   46 A"   47 A"  111 A'   48 A"                 
  4.001   4.002   4.026   4.061   4.100   4.184   4.249   4.348
112 A'   49 A"  113 A'   50 A"  114 A'  115 A'  116 A'  117 A'                 
  4.410   4.756   5.981   6.027   6.075   6.264   6.346   6.554
118 A'  119 A'   51 A"  120 A'  121 A'   52 A"  122 A'  123 A'                 
  6.685   7.536   7.579   7.659   9.727  23.266  24.048  25.785
124 A'   53 A"  125 A'  126 A'  127 A'  128 A'  129 A'   54 A"                 
 25.969  26.370  27.838  28.324  28.355  28.377  28.512  28.526
130 A'  131 A'  132 A'   55 A"  133 A'  134 A'   56 A"  135 A'                 
 28.539  28.583  28.686  47.906  66.726 127.867 127.893 127.927
 57 A"  136 A'  137 A'  138 A'  139 A'   58 A"  140 A'  141 A'                 
151.633 215.710 289.731 289.774 289.8831020.7001901.795
142 A'  143 A'   59 A"  144 A'  145 A'  146 A'  147 A'                         
 --------------------------------------------------------------

          Ground-State Mulliken Net Atomic Charges

     Atom                 Charge (a.u.)
  ----------------------------------------
      1 F                    -0.024247
      2 Br                   -0.062328
      3 I                     0.149804
      4 Cl                    0.351725
      5 C                    -0.469777
      6 C                     0.054824
  ----------------------------------------
  Sum of atomic charges =     0.000000

 -----------------------------------------------------------------
                    Cartesian Multipole Moments
 -----------------------------------------------------------------
    Charge (ESU x 10^10)
                 0.0000
    Dipole Moment (Debye)
         X       0.4835      Y       0.7933      Z      -0.0000
       Tot       0.9290
    Quadrupole Moments (Debye-Ang)
        XX     -71.1814     XY       3.4001     YY     -75.0778
        XZ      -0.0000     YZ       0.0000     ZZ     -76.2295
    Octopole Moments (Debye-Ang^2)
       XXX       0.0506    XXY      -6.1602    XYY      -6.3872
       YYY     -20.3375    XXZ      -0.0000    XYZ      -0.0000
       YYZ       0.0000    XZZ      -2.6683    YZZ     -10.0530
       ZZZ      -0.0000
    Hexadecapole Moments (Debye-Ang^3)
      XXXX   -1532.3746   XXXY    -115.2281   XXYY    -344.1728
      XYYY    -169.9876   YYYY    -622.3106   XXXZ       0.0000
      XXYZ       0.0000   XYYZ       0.0000   YYYZ       0.0000
      XXZZ    -292.6247   XYZZ     -60.6644   YYZZ    -125.1108
      XZZZ      -0.0000   YZZZ       0.0000   ZZZZ     -94.4553
 -----------------------------------------------------------------
 Calculating analytic gradient of the SCF energy
 Gradient of SCF Energy
            1           2           3           4           5           6
    1  -0.0012122   0.0002535  -0.0018935  -0.0006506   0.0024961   0.0010066
    2  -0.0008877   0.0000878  -0.0000239   0.0014010   0.0012469  -0.0018241
    3  -0.0000000   0.0000000  -0.0000000   0.0000000   0.0000000  -0.0000000
 Max gradient component =       2.496E-03
 RMS gradient           =       1.065E-03
 Gradient time:  CPU 15.17 s  wall 3.90 s
 Geometry Optimization Parameters
   NAtoms,    NIC,     NZ,  NCons,   NDum,   NFix, NCnnct, MaxDiis
        6      37       0       0       0       0       0       0

 Cartesian Hessian Update
 Hessian Updated using BFGS Update


** GEOMETRY OPTIMIZATION IN DELOCALIZED INTERNAL COORDINATES **
   Searching for a Minimum

   Optimization Cycle:  16

                       Coordinates (Angstroms)
     ATOM                X               Y               Z
      1  F         0.6179111963   -1.7541251256    0.0000000000
      2  Br       -2.3265340261   -1.1722875892    0.0000000000
      3  I         2.1520335521    0.7116100862    0.0000000000
      4  Cl       -1.2538014100    1.7140961456    0.0000000000
      5  C         0.3957348235   -0.4343441003    0.0000000000
      6  C        -0.8576507717    0.0288800026    0.0000000000
   Point Group: cs    Number of degrees of freedom:     9


   Energy is -10129.942386414

 Hessian Updated using BFGS Update

  9 Hessian modes will be used to form the next step
  Hessian Eigenvalues:
     0.054444    0.113805    0.249263    0.273795    0.398601    0.499977
     0.633898    0.879412    1.025514

 Minimum Search - Taking Simple RFO Step
 Searching for Lamda that Minimizes Along All modes
 Value Taken    Lamda =  -0.00004723
 Step Taken.  Stepsize is  0.019481

                             Maximum     Tolerance    Cnvgd?
         Gradient           0.002012      0.000300      NO
         Displacement       0.016110      0.001200      NO
         Energy change     -0.000046      0.000001      NO


 New Cartesian Coordinates Obtained by Inverse Iteration

 Displacement from previous Coordinates is:  0.017034
 ----------------------------------------------------------------
             Standard Nuclear Orientation (Angstroms)
    I     Atom           X                Y                Z
 ----------------------------------------------------------------
    1      F       0.6217763792    -1.7514934204     0.0000000000
    2      Br     -2.3293199302    -1.1750153132     0.0000000000
    3      I       2.1558645202     0.7092653875     0.0000000000
    4      Cl     -1.2524927843     1.7145147366     0.0000000000
    5      C       0.3926724342    -0.4327270958     0.0000000000
    6      C      -0.8608072549     0.0292851245     0.0000000000
 ----------------------------------------------------------------
 Molecular Point Group                 Cs    NOp =  2
 Largest Abelian Subgroup              Cs    NOp =  2
 Nuclear Repulsion Energy =   932.6034158645 hartrees
 There are       63 alpha and       63 beta electrons
 Applying Cartesian multipole field
    Component          Value
    ---------          -----
     (2,0,0)        1.00000E-11
     (0,2,0)        2.00000E-11
     (0,0,2)       -3.00000E-11
 Nucleus-field energy     =     0.0000000278 hartrees
 Requested basis set is 6-311++G(d,p)
 There are 74 shells and 206 basis functions
 A cutoff of  1.0D-11 yielded   2068 shell pairs
 There are     17355 function pairs (     19381 Cartesian)
 Smallest overlap matrix eigenvalue = 4.15E-05
 Guess MOs from SCF MO coefficient file

 -----------------------------------------------------------------------
  General SCF calculation program by
  Eric Jon Sundstrom, Paul Horn, Yuezhi Mao, Dmitri Zuev, Alec White,
  David Stuck, Shaama M.S., Shane Yost, Joonho Lee, David Small,
  Daniel Levine, Susi Lehtola, Hugh Burton, Evgeny Epifanovsky
 -----------------------------------------------------------------------
 Exchange:     0.2000 Hartree-Fock + 0.0800 Slater + 0.7200 B88
 Correlation:  0.1900 VWN1RPA + 0.8100 LYP
 Using SG-1 standard quadrature grid
 using 4 threads for integral computing
 -------------------------------------------------------
 OpenMP Integral computing Module                
 Release: version 2.0, May 2017, Q-Chem Inc. Pleasanton 
 -------------------------------------------------------
 -------------------------------------------------------
 OpenMP BLAS3 based DFT computing Module                
 Release: version 1.0, May 2013, Q-Chem Inc. Pittsburgh 
 -------------------------------------------------------
 A restricted SCF calculation will be
 performed using DIIS
 SCF converges when DIIS error is below 1.0e-08
 ---------------------------------------
  Cycle       Energy         DIIS error
 ---------------------------------------
    1  -10129.9423927326      5.52e-05  
    2  -10129.9424156742      1.65e-05  
    3  -10129.9424137660      2.47e-05  
    4  -10129.9424170406      4.16e-06  
    5  -10129.9424171315      1.42e-06  
    6  -10129.9424171415      6.12e-07  
    7  -10129.9424171431      1.41e-07  
    8  -10129.9424171433      4.06e-08  
    9  -10129.9424171432      1.44e-08  
   10  -10129.9424171432      3.32e-09  Convergence criterion met
 ---------------------------------------
 SCF time:   CPU 41.75s  wall 11.00s 
 SCF   energy in the final basis set =   -10129.9424171432
 Total energy in the final basis set =   -10129.9424171432

 --------------------------------------------------------------
             Orbital Energies (a.u.) and Symmetries
 --------------------------------------------------------------

 Alpha MOs, Restricted
 -- Occupied --                  
******* -482.86 -176.33 -165.74 -165.73 -165.73 -101.59  -62.52
  1 A'    2 A'    3 A'    4 A'    1 A"    5 A'    6 A'    7 A'                 
-56.336 -56.332 -56.331 -35.828 -31.322 -31.315 -31.315 -24.734
  8 A'    2 A"    9 A'   10 A'   11 A'    3 A"   12 A'   13 A'                 
-22.972 -22.971 -22.971 -22.966 -22.966 -10.330 -10.307  -9.507
 14 A'    4 A"   15 A'   16 A'    5 A"   17 A'   18 A'   19 A'                 
 -8.724  -7.272  -7.261  -7.261  -6.556  -6.542  -6.541  -6.378
 20 A'   21 A'    6 A"   22 A'   23 A'    7 A"   24 A'   25 A'                 
 -4.791  -4.775  -4.775  -2.667  -2.663  -2.663  -2.651  -2.651
 26 A'    8 A"   27 A'   28 A'    9 A"   29 A'   10 A"   30 A'                 
 -2.056  -2.052  -2.051  -2.038  -2.037  -1.276  -0.928  -0.829
 31 A'   11 A"   32 A'   33 A'   12 A"   34 A'   35 A'   36 A'                 
 -0.783  -0.689  -0.613  -0.533  -0.517  -0.514  -0.454  -0.413
 37 A'   38 A'   39 A'   40 A'   41 A'   13 A"   42 A'   14 A"                 
 -0.398  -0.358  -0.334  -0.319  -0.317  -0.293  -0.262
 43 A'   44 A'   15 A"   45 A'   16 A"   46 A'   17 A"                         
 -- Virtual --                   
 -0.082  -0.042  -0.041  -0.008   0.003   0.031   0.049   0.050
 47 A'   48 A'   18 A"   49 A'   50 A'   51 A'   19 A"   52 A'                 
  0.065   0.073   0.076   0.081   0.086   0.107   0.111   0.126
 53 A'   54 A'   55 A'   20 A"   21 A"   56 A'   57 A'   58 A'                 
  0.138   0.146   0.166   0.178   0.208   0.219   0.223   0.246
 22 A"   59 A'   60 A'   61 A'   62 A'   23 A"   63 A'   64 A'                 
  0.283   0.285   0.294   0.325   0.370   0.372   0.386   0.390
 24 A"   65 A'   66 A'   67 A'   68 A'   69 A'   25 A"   26 A"                 
  0.393   0.416   0.419   0.440   0.456   0.461   0.467   0.481
 70 A'   71 A'   27 A"   72 A'   28 A"   73 A'   74 A'   75 A'                 
  0.509   0.543   0.569   0.576   0.598   0.621   0.629   0.641
 29 A"   30 A"   76 A'   31 A"   77 A'   78 A'   32 A"   79 A'                 
  0.688   0.720   0.774   0.798   0.828   0.832   0.871   0.878
 80 A'   81 A'   82 A'   83 A'   84 A'   33 A"   34 A"   85 A'                 
  0.906   0.948   0.984   1.135   1.151   1.152   1.196   1.309
 86 A'   87 A'   88 A'   89 A'   90 A'   35 A"   36 A"   37 A"                 
  1.343   1.349   1.377   1.431   1.460   1.534   1.558   1.603
 91 A'   92 A'   38 A"   93 A'   94 A'   95 A'   39 A"   96 A'                 
  1.678   1.869   1.872   1.942   1.995   2.015   2.126   2.144
 97 A'   40 A"   98 A'   99 A'   41 A"  100 A'  101 A'  102 A'                 
  2.221   2.236   2.331   2.468   2.604   2.797   2.821   3.014
103 A'   42 A"  104 A'  105 A'   43 A"   44 A"  106 A'  107 A'                 
  3.143   3.397   3.744   3.772   3.932   3.958   3.970   3.979
108 A'  109 A'   45 A"  110 A'   46 A"   47 A"  111 A'   48 A"                 
  4.000   4.002   4.026   4.061   4.099   4.183   4.249   4.348
112 A'   49 A"  113 A'   50 A"  114 A'  115 A'  116 A'  117 A'                 
  4.409   4.756   5.981   6.027   6.074   6.264   6.346   6.553
118 A'  119 A'   51 A"  120 A'  121 A'   52 A"  122 A'  123 A'                 
  6.684   7.536   7.578   7.659   9.727  23.266  24.049  25.784
124 A'   53 A"  125 A'  126 A'  127 A'  128 A'  129 A'   54 A"                 
 25.968  26.369  27.837  28.324  28.355  28.377  28.513  28.526
130 A'  131 A'  132 A'   55 A"  133 A'  134 A'   56 A"  135 A'                 
 28.539  28.583  28.686  47.906  66.726 127.867 127.893 127.927
 57 A"  136 A'  137 A'  138 A'  139 A'   58 A"  140 A'  141 A'                 
151.632 215.710 289.731 289.773 289.8821020.6991901.795
142 A'  143 A'   59 A"  144 A'  145 A'  146 A'  147 A'                         

 Beta MOs, Restricted
 -- Occupied --                  
******* -482.86 -176.33 -165.74 -165.73 -165.73 -101.59  -62.52
  1 A'    2 A'    3 A'    4 A'    1 A"    5 A'    6 A'    7 A'                 
-56.336 -56.332 -56.331 -35.828 -31.322 -31.315 -31.315 -24.734
  8 A'    2 A"    9 A'   10 A'   11 A'    3 A"   12 A'   13 A'                 
-22.972 -22.971 -22.971 -22.966 -22.966 -10.330 -10.307  -9.507
 14 A'    4 A"   15 A'   16 A'    5 A"   17 A'   18 A'   19 A'                 
 -8.724  -7.272  -7.261  -7.261  -6.556  -6.542  -6.541  -6.378
 20 A'   21 A'    6 A"   22 A'   23 A'    7 A"   24 A'   25 A'                 
 -4.791  -4.775  -4.775  -2.667  -2.663  -2.663  -2.651  -2.651
 26 A'    8 A"   27 A'   28 A'    9 A"   29 A'   10 A"   30 A'                 
 -2.056  -2.052  -2.051  -2.038  -2.037  -1.276  -0.928  -0.829
 31 A'   11 A"   32 A'   33 A'   12 A"   34 A'   35 A'   36 A'                 
 -0.783  -0.689  -0.613  -0.533  -0.517  -0.514  -0.454  -0.413
 37 A'   38 A'   39 A'   40 A'   41 A'   13 A"   42 A'   14 A"                 
 -0.398  -0.358  -0.334  -0.319  -0.317  -0.293  -0.262
 43 A'   44 A'   15 A"   45 A'   16 A"   46 A'   17 A"                         
 -- Virtual --                   
 -0.082  -0.042  -0.041  -0.008   0.003   0.031   0.049   0.050
 47 A'   48 A'   18 A"   49 A'   50 A'   51 A'   19 A"   52 A'                 
  0.065   0.073   0.076   0.081   0.086   0.107   0.111   0.126
 53 A'   54 A'   55 A'   20 A"   21 A"   56 A'   57 A'   58 A'                 
  0.138   0.146   0.166   0.178   0.208   0.219   0.223   0.246
 22 A"   59 A'   60 A'   61 A'   62 A'   23 A"   63 A'   64 A'                 
  0.283   0.285   0.294   0.325   0.370   0.372   0.386   0.390
 24 A"   65 A'   66 A'   67 A'   68 A'   69 A'   25 A"   26 A"                 
  0.393   0.416   0.419   0.440   0.456   0.461   0.467   0.481
 70 A'   71 A'   27 A"   72 A'   28 A"   73 A'   74 A'   75 A'                 
  0.509   0.543   0.569   0.576   0.598   0.621   0.629   0.641
 29 A"   30 A"   76 A'   31 A"   77 A'   78 A'   32 A"   79 A'                 
  0.688   0.720   0.774   0.798   0.828   0.832   0.871   0.878
 80 A'   81 A'   82 A'   83 A'   84 A'   33 A"   34 A"   85 A'                 
  0.906   0.948   0.984   1.135   1.151   1.152   1.196   1.309
 86 A'   87 A'   88 A'   89 A'   90 A'   35 A"   36 A"   37 A"                 
  1.343   1.349   1.377   1.431   1.460   1.534   1.558   1.603
 91 A'   92 A'   38 A"   93 A'   94 A'   95 A'   39 A"   96 A'                 
  1.678   1.869   1.872   1.942   1.995   2.015   2.126   2.144
 97 A'   40 A"   98 A'   99 A'   41 A"  100 A'  101 A'  102 A'                 
  2.221   2.236   2.331   2.468   2.604   2.797   2.821   3.014
103 A'   42 A"  104 A'  105 A'   43 A"   44 A"  106 A'  107 A'                 
  3.143   3.397   3.744   3.772   3.932   3.958   3.970   3.979
108 A'  109 A'   45 A"  110 A'   46 A"   47 A"  111 A'   48 A"                 
  4.000   4.002   4.026   4.061   4.099   4.183   4.249   4.348
112 A'   49 A"  113 A'   50 A"  114 A'  115 A'  116 A'  117 A'                 
  4.409   4.756   5.981   6.027   6.074   6.264   6.346   6.553
118 A'  119 A'   51 A"  120 A'  121 A'   52 A"  122 A'  123 A'                 
  6.684   7.536   7.578   7.659   9.727  23.266  24.049  25.784
124 A'   53 A"  125 A'  126 A'  127 A'  128 A'  129 A'   54 A"                 
 25.968  26.369  27.837  28.324  28.355  28.377  28.513  28.526
130 A'  131 A'  132 A'   55 A"  133 A'  134 A'   56 A"  135 A'                 
 28.539  28.583  28.686  47.906  66.726 127.867 127.893 127.927
 57 A"  136 A'  137 A'  138 A'  139 A'   58 A"  140 A'  141 A'                 
151.632 215.710 289.731 289.773 289.8821020.6991901.795
142 A'  143 A'   59 A"  144 A'  145 A'  146 A'  147 A'                         
 --------------------------------------------------------------

          Ground-State Mulliken Net Atomic Charges

     Atom                 Charge (a.u.)
  ----------------------------------------
      1 F                    -0.024043
      2 Br                   -0.061990
      3 I                     0.148566
      4 Cl                    0.352631
      5 C                    -0.468670
      6 C                     0.053506
  ----------------------------------------
  Sum of atomic charges =     0.000000

 -----------------------------------------------------------------
                    Cartesian Multipole Moments
 -----------------------------------------------------------------
    Charge (ESU x 10^10)
                 0.0000
    Dipole Moment (Debye)
         X       0.4680      Y       0.7872      Z       0.0000
       Tot       0.9158
    Quadrupole Moments (Debye-Ang)
        XX     -71.1689     XY       3.3967     YY     -75.0806
        XZ      -0.0000     YZ       0.0000     ZZ     -76.2376
    Octopole Moments (Debye-Ang^2)
       XXX      -0.0365    XXY      -6.1412    XYY      -6.5572
       YYY     -20.1503    XXZ       0.0000    XYZ      -0.0000
       YYZ       0.0000    XZZ      -2.7415    YZZ      -9.9649
       ZZZ       0.0000
    Hexadecapole Moments (Debye-Ang^3)
      XXXX   -1535.8318   XXXY    -115.4157   XXYY    -344.9619
      XYYY    -170.3958   YYYY    -622.1580   XXXZ       0.0000
      XXYZ       0.0000   XYYZ       0.0000   YYYZ       0.0000
      XXZZ    -293.3597   XYZZ     -60.7977   YYZZ    -125.1109
      XZZZ      -0.0000   YZZZ       0.0000   ZZZZ     -94.4810
 -----------------------------------------------------------------
 Calculating analytic gradient of the SCF energy
 Gradient of SCF Energy
            1           2           3           4           5           6
    1  -0.0002929  -0.0002600  -0.0009461  -0.0001530   0.0007741   0.0008780
    2  -0.0009094  -0.0005048  -0.0001116   0.0011733   0.0015951  -0.0012427
    3  -0.0000000   0.0000000  -0.0000000   0.0000000   0.0000000  -0.0000000
 Max gradient component =       1.595E-03
 RMS gradient           =       7.072E-04
 Gradient time:  CPU 15.19 s  wall 3.90 s
 Geometry Optimization Parameters
   NAtoms,    NIC,     NZ,  NCons,   NDum,   NFix, NCnnct, MaxDiis
        6      37       0       0       0       0       0       0

 Cartesian Hessian Update
 Hessian Updated using BFGS Update


** GEOMETRY OPTIMIZATION IN DELOCALIZED INTERNAL COORDINATES **
   Searching for a Minimum

   Optimization Cycle:  17

                       Coordinates (Angstroms)
     ATOM                X               Y               Z
      1  F         0.6217763792   -1.7514934204    0.0000000000
      2  Br       -2.3293199302   -1.1750153132    0.0000000000
      3  I         2.1558645202    0.7092653875    0.0000000000
      4  Cl       -1.2524927843    1.7145147366    0.0000000000
      5  C         0.3926724342   -0.4327270958    0.0000000000
      6  C        -0.8608072549    0.0292851245    0.0000000000
   Point Group: cs    Number of degrees of freedom:     9


   Energy is -10129.942417143

 Hessian Updated using BFGS Update

  9 Hessian modes will be used to form the next step
  Hessian Eigenvalues:
     0.058388    0.080472    0.254605    0.272595    0.412047    0.499186
     0.614343    0.793996    1.026957

 Minimum Search - Taking Simple RFO Step
 Searching for Lamda that Minimizes Along All modes
 Value Taken    Lamda =  -0.00001235
 Step Taken.  Stepsize is  0.010577

                             Maximum     Tolerance    Cnvgd?
         Gradient           0.001164      0.000300      NO
         Displacement       0.006726      0.001200      NO
         Energy change     -0.000031      0.000001      NO


 New Cartesian Coordinates Obtained by Inverse Iteration

 Displacement from previous Coordinates is:  0.009947
 ----------------------------------------------------------------
             Standard Nuclear Orientation (Angstroms)
    I     Atom           X                Y                Z
 ----------------------------------------------------------------
    1      F       0.6239700176    -1.7493947965     0.0000000000
    2      Br     -2.3302345251    -1.1753751452     0.0000000000
    3      I       2.1583714453     0.7069035079     0.0000000000
    4      Cl     -1.2536968839     1.7140209318     0.0000000000
    5      C       0.3914615599    -0.4321512837     0.0000000000
    6      C      -0.8621782497     0.0298262050     0.0000000000
 ----------------------------------------------------------------
 Molecular Point Group                 Cs    NOp =  2
 Largest Abelian Subgroup              Cs    NOp =  2
 Nuclear Repulsion Energy =   932.3354766055 hartrees
 There are       63 alpha and       63 beta electrons
 Applying Cartesian multipole field
    Component          Value
    ---------          -----
     (2,0,0)        1.00000E-11
     (0,2,0)        2.00000E-11
     (0,0,2)       -3.00000E-11
 Nucleus-field energy     =     0.0000000278 hartrees
 Requested basis set is 6-311++G(d,p)
 There are 74 shells and 206 basis functions
 A cutoff of  1.0D-11 yielded   2068 shell pairs
 There are     17355 function pairs (     19381 Cartesian)
 Smallest overlap matrix eigenvalue = 4.14E-05
 Guess MOs from SCF MO coefficient file

 -----------------------------------------------------------------------
  General SCF calculation program by
  Eric Jon Sundstrom, Paul Horn, Yuezhi Mao, Dmitri Zuev, Alec White,
  David Stuck, Shaama M.S., Shane Yost, Joonho Lee, David Small,
  Daniel Levine, Susi Lehtola, Hugh Burton, Evgeny Epifanovsky
 -----------------------------------------------------------------------
 Exchange:     0.2000 Hartree-Fock + 0.0800 Slater + 0.7200 B88
 Correlation:  0.1900 VWN1RPA + 0.8100 LYP
 Using SG-1 standard quadrature grid
 using 4 threads for integral computing
 -------------------------------------------------------
 OpenMP Integral computing Module                
 Release: version 2.0, May 2017, Q-Chem Inc. Pleasanton 
 -------------------------------------------------------
 -------------------------------------------------------
 OpenMP BLAS3 based DFT computing Module                
 Release: version 1.0, May 2013, Q-Chem Inc. Pittsburgh 
 -------------------------------------------------------
 A restricted SCF calculation will be
 performed using DIIS
 SCF converges when DIIS error is below 1.0e-08
 ---------------------------------------
  Cycle       Energy         DIIS error
 ---------------------------------------
    1  -10129.9424181345      2.86e-05  
    2  -10129.9424242532      8.37e-06  
    3  -10129.9424237740      1.26e-05  
    4  -10129.9424246026      2.39e-06  
    5  -10129.9424246318      7.56e-07  
    6  -10129.9424246345      2.87e-07  
    7  -10129.9424246348      8.37e-08  
    8  -10129.9424246349      2.77e-08  
    9  -10129.9424246349      9.41e-09  Convergence criterion met
 ---------------------------------------
 SCF time:   CPU 37.58s  wall 10.00s 
 SCF   energy in the final basis set =   -10129.9424246349
 Total energy in the final basis set =   -10129.9424246349

 --------------------------------------------------------------
             Orbital Energies (a.u.) and Symmetries
 --------------------------------------------------------------

 Alpha MOs, Restricted
 -- Occupied --                  
******* -482.86 -176.33 -165.74 -165.73 -165.73 -101.59  -62.52
  1 A'    2 A'    3 A'    4 A'    1 A"    5 A'    6 A'    7 A'                 
-56.336 -56.332 -56.331 -35.828 -31.322 -31.315 -31.315 -24.735
  8 A'    2 A"    9 A'   10 A'   11 A'    3 A"   12 A'   13 A'                 
-22.972 -22.971 -22.970 -22.966 -22.966 -10.330 -10.308  -9.507
 14 A'    4 A"   15 A'   16 A'    5 A"   17 A'   18 A'   19 A'                 
 -8.724  -7.272  -7.262  -7.261  -6.556  -6.542  -6.541  -6.378
 20 A'   21 A'    6 A"   22 A'   23 A'    7 A"   24 A'   25 A'                 
 -4.791  -4.775  -4.774  -2.667  -2.663  -2.663  -2.651  -2.651
 26 A'    8 A"   27 A'   28 A'    9 A"   29 A'   10 A"   30 A'                 
 -2.056  -2.052  -2.051  -2.038  -2.037  -1.277  -0.928  -0.829
 31 A'   11 A"   32 A'   33 A'   12 A"   34 A'   35 A'   36 A'                 
 -0.783  -0.689  -0.614  -0.533  -0.517  -0.514  -0.454  -0.413
 37 A'   38 A'   39 A'   40 A'   41 A'   13 A"   42 A'   14 A"                 
 -0.397  -0.358  -0.334  -0.319  -0.317  -0.293  -0.262
 43 A'   44 A'   15 A"   45 A'   16 A"   46 A'   17 A"                         
 -- Virtual --                   
 -0.082  -0.042  -0.041  -0.007   0.003   0.031   0.049   0.050
 47 A'   48 A'   18 A"   49 A'   50 A'   51 A'   19 A"   52 A'                 
  0.065   0.073   0.077   0.081   0.086   0.107   0.111   0.126
 53 A'   54 A'   55 A'   20 A"   21 A"   56 A'   57 A'   58 A'                 
  0.138   0.146   0.166   0.178   0.207   0.219   0.223   0.246
 22 A"   59 A'   60 A'   61 A'   62 A'   23 A"   63 A'   64 A'                 
  0.283   0.285   0.294   0.325   0.370   0.372   0.386   0.390
 24 A"   65 A'   66 A'   67 A'   68 A'   69 A'   25 A"   26 A"                 
  0.393   0.416   0.419   0.440   0.456   0.461   0.467   0.481
 70 A'   71 A'   27 A"   72 A'   28 A"   73 A'   74 A'   75 A'                 
  0.509   0.542   0.568   0.576   0.597   0.621   0.629   0.641
 29 A"   30 A"   76 A'   31 A"   77 A'   78 A'   32 A"   79 A'                 
  0.688   0.720   0.774   0.798   0.828   0.832   0.871   0.879
 80 A'   81 A'   82 A'   83 A'   84 A'   33 A"   34 A"   85 A'                 
  0.906   0.948   0.984   1.135   1.151   1.152   1.196   1.309
 86 A'   87 A'   88 A'   89 A'   90 A'   35 A"   36 A"   37 A"                 
  1.343   1.349   1.377   1.431   1.460   1.534   1.558   1.604
 91 A'   92 A'   38 A"   93 A'   94 A'   95 A'   39 A"   96 A'                 
  1.678   1.868   1.871   1.942   1.995   2.015   2.127   2.144
 97 A'   40 A"   98 A'   99 A'   41 A"  100 A'  101 A'  102 A'                 
  2.222   2.236   2.331   2.468   2.604   2.797   2.821   3.014
103 A'   42 A"  104 A'  105 A'   43 A"   44 A"  106 A'  107 A'                 
  3.144   3.398   3.744   3.772   3.932   3.959   3.970   3.979
108 A'  109 A'   45 A"  110 A'   46 A"   47 A"  111 A'   48 A"                 
  4.001   4.002   4.025   4.061   4.099   4.183   4.249   4.348
112 A'   49 A"  113 A'   50 A"  114 A'  115 A'  116 A'  117 A'                 
  4.409   4.757   5.981   6.026   6.074   6.263   6.346   6.553
118 A'  119 A'   51 A"  120 A'  121 A'   52 A"  122 A'  123 A'                 
  6.684   7.536   7.578   7.659   9.727  23.266  24.048  25.784
124 A'   53 A"  125 A'  126 A'  127 A'  128 A'  129 A'   54 A"                 
 25.968  26.369  27.837  28.324  28.355  28.377  28.513  28.526
130 A'  131 A'  132 A'   55 A"  133 A'  134 A'   56 A"  135 A'                 
 28.539  28.583  28.686  47.905  66.726 127.867 127.893 127.927
 57 A"  136 A'  137 A'  138 A'  139 A'   58 A"  140 A'  141 A'                 
151.632 215.711 289.731 289.773 289.8821020.6991901.795
142 A'  143 A'   59 A"  144 A'  145 A'  146 A'  147 A'                         

 Beta MOs, Restricted
 -- Occupied --                  
******* -482.86 -176.33 -165.74 -165.73 -165.73 -101.59  -62.52
  1 A'    2 A'    3 A'    4 A'    1 A"    5 A'    6 A'    7 A'                 
-56.336 -56.332 -56.331 -35.828 -31.322 -31.315 -31.315 -24.735
  8 A'    2 A"    9 A'   10 A'   11 A'    3 A"   12 A'   13 A'                 
-22.972 -22.971 -22.970 -22.966 -22.966 -10.330 -10.308  -9.507
 14 A'    4 A"   15 A'   16 A'    5 A"   17 A'   18 A'   19 A'                 
 -8.724  -7.272  -7.262  -7.261  -6.556  -6.542  -6.541  -6.378
 20 A'   21 A'    6 A"   22 A'   23 A'    7 A"   24 A'   25 A'                 
 -4.791  -4.775  -4.774  -2.667  -2.663  -2.663  -2.651  -2.651
 26 A'    8 A"   27 A'   28 A'    9 A"   29 A'   10 A"   30 A'                 
 -2.056  -2.052  -2.051  -2.038  -2.037  -1.277  -0.928  -0.829
 31 A'   11 A"   32 A'   33 A'   12 A"   34 A'   35 A'   36 A'                 
 -0.783  -0.689  -0.614  -0.533  -0.517  -0.514  -0.454  -0.413
 37 A'   38 A'   39 A'   40 A'   41 A'   13 A"   42 A'   14 A"                 
 -0.397  -0.358  -0.334  -0.319  -0.317  -0.293  -0.262
 43 A'   44 A'   15 A"   45 A'   16 A"   46 A'   17 A"                         
 -- Virtual --                   
 -0.082  -0.042  -0.041  -0.007   0.003   0.031   0.049   0.050
 47 A'   48 A'   18 A"   49 A'   50 A'   51 A'   19 A"   52 A'                 
  0.065   0.073   0.077   0.081   0.086   0.107   0.111   0.126
 53 A'   54 A'   55 A'   20 A"   21 A"   56 A'   57 A'   58 A'                 
  0.138   0.146   0.166   0.178   0.207   0.219   0.223   0.246
 22 A"   59 A'   60 A'   61 A'   62 A'   23 A"   63 A'   64 A'                 
  0.283   0.285   0.294   0.325   0.370   0.372   0.386   0.390
 24 A"   65 A'   66 A'   67 A'   68 A'   69 A'   25 A"   26 A"                 
  0.393   0.416   0.419   0.440   0.456   0.461   0.467   0.481
 70 A'   71 A'   27 A"   72 A'   28 A"   73 A'   74 A'   75 A'                 
  0.509   0.542   0.568   0.576   0.597   0.621   0.629   0.641
 29 A"   30 A"   76 A'   31 A"   77 A'   78 A'   32 A"   79 A'                 
  0.688   0.720   0.774   0.798   0.828   0.832   0.871   0.879
 80 A'   81 A'   82 A'   83 A'   84 A'   33 A"   34 A"   85 A'                 
  0.906   0.948   0.984   1.135   1.151   1.152   1.196   1.309
 86 A'   87 A'   88 A'   89 A'   90 A'   35 A"   36 A"   37 A"                 
  1.343   1.349   1.377   1.431   1.460   1.534   1.558   1.604
 91 A'   92 A'   38 A"   93 A'   94 A'   95 A'   39 A"   96 A'                 
  1.678   1.868   1.871   1.942   1.995   2.015   2.127   2.144
 97 A'   40 A"   98 A'   99 A'   41 A"  100 A'  101 A'  102 A'                 
  2.222   2.236   2.331   2.468   2.604   2.797   2.821   3.014
103 A'   42 A"  104 A'  105 A'   43 A"   44 A"  106 A'  107 A'                 
  3.144   3.398   3.744   3.772   3.932   3.959   3.970   3.979
108 A'  109 A'   45 A"  110 A'   46 A"   47 A"  111 A'   48 A"                 
  4.001   4.002   4.025   4.061   4.099   4.183   4.249   4.348
112 A'   49 A"  113 A'   50 A"  114 A'  115 A'  116 A'  117 A'                 
  4.409   4.757   5.981   6.026   6.074   6.263   6.346   6.553
118 A'  119 A'   51 A"  120 A'  121 A'   52 A"  122 A'  123 A'                 
  6.684   7.536   7.578   7.659   9.727  23.266  24.048  25.784
124 A'   53 A"  125 A'  126 A'  127 A'  128 A'  129 A'   54 A"                 
 25.968  26.369  27.837  28.324  28.355  28.377  28.513  28.526
130 A'  131 A'  132 A'   55 A"  133 A'  134 A'   56 A"  135 A'                 
 28.539  28.583  28.686  47.905  66.726 127.867 127.893 127.927
 57 A"  136 A'  137 A'  138 A'  139 A'   58 A"  140 A'  141 A'                 
151.632 215.711 289.731 289.773 289.8821020.6991901.795
142 A'  143 A'   59 A"  144 A'  145 A'  146 A'  147 A'                         
 --------------------------------------------------------------

          Ground-State Mulliken Net Atomic Charges

     Atom                 Charge (a.u.)
  ----------------------------------------
      1 F                    -0.023073
      2 Br                   -0.061933
      3 I                     0.147642
      4 Cl                    0.353357
      5 C                    -0.469284
      6 C                     0.053290
  ----------------------------------------
  Sum of atomic charges =     0.000000

 -----------------------------------------------------------------
                    Cartesian Multipole Moments
 -----------------------------------------------------------------
    Charge (ESU x 10^10)
                 0.0000
    Dipole Moment (Debye)
         X       0.4611      Y       0.7803      Z       0.0000
       Tot       0.9064
    Quadrupole Moments (Debye-Ang)
        XX     -71.1675     XY       3.3761     YY     -75.0823
        XZ      -0.0000     YZ      -0.0000     ZZ     -76.2403
    Octopole Moments (Debye-Ang^2)
       XXX      -0.0926    XXY      -6.0983    XYY      -6.6508
       YYY     -20.0244    XXZ      -0.0000    XYZ      -0.0000
       YYZ      -0.0000    XZZ      -2.7857    YZZ      -9.9028
       ZZZ       0.0000
    Hexadecapole Moments (Debye-Ang^3)
      XXXX   -1538.0922   XXXY    -115.2164   XXYY    -345.3741
      XYYY    -170.2985   YYYY    -621.3583   XXXZ      -0.0000
      XXYZ       0.0000   XYYZ       0.0000   YYYZ      -0.0000
      XXZZ    -293.8243   XYZZ     -60.7266   YYZZ    -124.9731
      XZZZ      -0.0000   YZZZ      -0.0000   ZZZZ     -94.4940
 -----------------------------------------------------------------
 Calculating analytic gradient of the SCF energy
 Gradient of SCF Energy
            1           2           3           4           5           6
    1   0.0001375  -0.0003021  -0.0005322  -0.0000879   0.0002938   0.0004908
    2  -0.0001917  -0.0004983  -0.0003094   0.0007766   0.0009632  -0.0007404
    3   0.0000000   0.0000000  -0.0000000  -0.0000000   0.0000000  -0.0000000
 Max gradient component =       9.632E-04
 RMS gradient           =       4.209E-04
 Gradient time:  CPU 15.31 s  wall 3.93 s
 Geometry Optimization Parameters
   NAtoms,    NIC,     NZ,  NCons,   NDum,   NFix, NCnnct, MaxDiis
        6      37       0       0       0       0       0       0

 Cartesian Hessian Update
 Hessian Updated using BFGS Update


** GEOMETRY OPTIMIZATION IN DELOCALIZED INTERNAL COORDINATES **
   Searching for a Minimum

   Optimization Cycle:  18

                       Coordinates (Angstroms)
     ATOM                X               Y               Z
      1  F         0.6239700176   -1.7493947965    0.0000000000
      2  Br       -2.3302345251   -1.1753751452    0.0000000000
      3  I         2.1583714453    0.7069035079    0.0000000000
      4  Cl       -1.2536968839    1.7140209318    0.0000000000
      5  C         0.3914615599   -0.4321512837    0.0000000000
      6  C        -0.8621782497    0.0298262050    0.0000000000
   Point Group: cs    Number of degrees of freedom:     9


   Energy is -10129.942424635

 Hessian Updated using BFGS Update

  9 Hessian modes will be used to form the next step
  Hessian Eigenvalues:
     0.056259    0.084594    0.252483    0.270615    0.398628    0.497432
     0.562156    0.710397    1.025502

 Minimum Search - Taking Simple RFO Step
 Searching for Lamda that Minimizes Along All modes
 Value Taken    Lamda =  -0.00000230
 Step Taken.  Stepsize is  0.003282

                             Maximum     Tolerance    Cnvgd?
         Gradient           0.000626      0.000300      NO
         Displacement       0.002186      0.001200      NO
         Energy change     -0.000007      0.000001      NO


 New Cartesian Coordinates Obtained by Inverse Iteration

 Displacement from previous Coordinates is:  0.002229
 ----------------------------------------------------------------
             Standard Nuclear Orientation (Angstroms)
    I     Atom           X                Y                Z
 ----------------------------------------------------------------
    1      F       0.6245074336    -1.7490131609     0.0000000000
    2      Br     -2.3302716511    -1.1750183327     0.0000000000
    3      I       2.1587316000     0.7065753060     0.0000000000
    4      Cl     -1.2540920286     1.7136560484     0.0000000000
    5      C       0.3912208361    -0.4324837012     0.0000000000
    6      C      -0.8624028258     0.0301132597     0.0000000000
 ----------------------------------------------------------------
 Molecular Point Group                 Cs    NOp =  2
 Largest Abelian Subgroup              Cs    NOp =  2
 Nuclear Repulsion Energy =   932.3418124297 hartrees
 There are       63 alpha and       63 beta electrons
 Applying Cartesian multipole field
    Component          Value
    ---------          -----
     (2,0,0)        1.00000E-11
     (0,2,0)        2.00000E-11
     (0,0,2)       -3.00000E-11
 Nucleus-field energy     =     0.0000000278 hartrees
 Requested basis set is 6-311++G(d,p)
 There are 74 shells and 206 basis functions
 A cutoff of  1.0D-11 yielded   2068 shell pairs
 There are     17355 function pairs (     19381 Cartesian)
 Smallest overlap matrix eigenvalue = 4.14E-05
 Guess MOs from SCF MO coefficient file

 -----------------------------------------------------------------------
  General SCF calculation program by
  Eric Jon Sundstrom, Paul Horn, Yuezhi Mao, Dmitri Zuev, Alec White,
  David Stuck, Shaama M.S., Shane Yost, Joonho Lee, David Small,
  Daniel Levine, Susi Lehtola, Hugh Burton, Evgeny Epifanovsky
 -----------------------------------------------------------------------
 Exchange:     0.2000 Hartree-Fock + 0.0800 Slater + 0.7200 B88
 Correlation:  0.1900 VWN1RPA + 0.8100 LYP
 Using SG-1 standard quadrature grid
 using 4 threads for integral computing
 -------------------------------------------------------
 OpenMP Integral computing Module                
 Release: version 2.0, May 2017, Q-Chem Inc. Pleasanton 
 -------------------------------------------------------
 -------------------------------------------------------
 OpenMP BLAS3 based DFT computing Module                
 Release: version 1.0, May 2013, Q-Chem Inc. Pittsburgh 
 -------------------------------------------------------
 A restricted SCF calculation will be
 performed using DIIS
 SCF converges when DIIS error is below 1.0e-08
 ---------------------------------------
  Cycle       Energy         DIIS error
 ---------------------------------------
    1  -10129.9424255991      1.08e-05  
    2  -10129.9424262385      3.84e-06  
    3  -10129.9424261518      5.63e-06  
    4  -10129.9424263026      8.39e-07  
    5  -10129.9424263053      3.85e-07  
    6  -10129.9424263058      5.34e-08  
    7  -10129.9424263058      2.71e-08  
    8  -10129.9424263059      1.04e-08  
    9  -10129.9424263059      2.92e-09  Convergence criterion met
 ---------------------------------------
 SCF time:   CPU 37.59s  wall 10.00s 
 SCF   energy in the final basis set =   -10129.9424263059
 Total energy in the final basis set =   -10129.9424263059

 --------------------------------------------------------------
             Orbital Energies (a.u.) and Symmetries
 --------------------------------------------------------------

 Alpha MOs, Restricted
 -- Occupied --                  
******* -482.86 -176.33 -165.74 -165.73 -165.73 -101.59  -62.52
  1 A'    2 A'    3 A'    4 A'    1 A"    5 A'    6 A'    7 A'                 
-56.336 -56.332 -56.331 -35.828 -31.322 -31.315 -31.315 -24.735
  8 A'    2 A"    9 A'   10 A'   11 A'    3 A"   12 A'   13 A'                 
-22.972 -22.970 -22.970 -22.966 -22.966 -10.330 -10.308  -9.507
 14 A'    4 A"   15 A'   16 A'    5 A"   17 A'   18 A'   19 A'                 
 -8.724  -7.272  -7.262  -7.261  -6.556  -6.542  -6.541  -6.377
 20 A'   21 A'    6 A"   22 A'   23 A'    7 A"   24 A'   25 A'                 
 -4.791  -4.775  -4.774  -2.667  -2.663  -2.663  -2.651  -2.651
 26 A'    8 A"   27 A'   28 A'    9 A"   29 A'   10 A"   30 A'                 
 -2.056  -2.051  -2.051  -2.037  -2.037  -1.277  -0.928  -0.829
 31 A'   11 A"   32 A'   33 A'   12 A"   34 A'   35 A'   36 A'                 
 -0.783  -0.688  -0.614  -0.533  -0.517  -0.514  -0.455  -0.413
 37 A'   38 A'   39 A'   40 A'   41 A'   13 A"   42 A'   14 A"                 
 -0.397  -0.358  -0.334  -0.319  -0.317  -0.293  -0.262
 43 A'   44 A'   15 A"   45 A'   16 A"   46 A'   17 A"                         
 -- Virtual --                   
 -0.082  -0.041  -0.041  -0.007   0.003   0.031   0.049   0.050
 47 A'   48 A'   18 A"   49 A'   50 A'   51 A'   19 A"   52 A'                 
  0.065   0.073   0.077   0.081   0.086   0.107   0.111   0.126
 53 A'   54 A'   55 A'   20 A"   21 A"   56 A'   57 A'   58 A'                 
  0.138   0.146   0.166   0.178   0.207   0.219   0.223   0.246
 22 A"   59 A'   60 A'   61 A'   62 A'   23 A"   63 A'   64 A'                 
  0.283   0.285   0.294   0.325   0.370   0.372   0.386   0.390
 24 A"   65 A'   66 A'   67 A'   68 A'   69 A'   25 A"   26 A"                 
  0.393   0.417   0.419   0.440   0.456   0.461   0.467   0.481
 70 A'   71 A'   27 A"   72 A'   28 A"   73 A'   74 A'   75 A'                 
  0.509   0.542   0.568   0.576   0.597   0.621   0.629   0.641
 29 A"   30 A"   76 A'   31 A"   77 A'   78 A'   32 A"   79 A'                 
  0.688   0.720   0.774   0.798   0.828   0.832   0.871   0.879
 80 A'   81 A'   82 A'   83 A'   84 A'   33 A"   34 A"   85 A'                 
  0.906   0.948   0.984   1.135   1.151   1.152   1.196   1.309
 86 A'   87 A'   88 A'   89 A'   90 A'   35 A"   36 A"   37 A"                 
  1.342   1.349   1.377   1.431   1.459   1.534   1.558   1.604
 91 A'   92 A'   38 A"   93 A'   94 A'   95 A'   39 A"   96 A'                 
  1.677   1.868   1.871   1.942   1.995   2.015   2.127   2.143
 97 A'   40 A"   98 A'   99 A'   41 A"  100 A'  101 A'  102 A'                 
  2.222   2.236   2.332   2.468   2.604   2.797   2.821   3.014
103 A'   42 A"  104 A'  105 A'   43 A"   44 A"  106 A'  107 A'                 
  3.144   3.399   3.743   3.772   3.933   3.959   3.970   3.979
108 A'  109 A'   45 A"  110 A'   46 A"   47 A"  111 A'   48 A"                 
  4.001   4.002   4.026   4.061   4.099   4.183   4.249   4.348
112 A'   49 A"  113 A'   50 A"  114 A'  115 A'  116 A'  117 A'                 
  4.409   4.757   5.981   6.026   6.074   6.263   6.346   6.554
118 A'  119 A'   51 A"  120 A'  121 A'   52 A"  122 A'  123 A'                 
  6.685   7.536   7.578   7.659   9.727  23.267  24.047  25.784
124 A'   53 A"  125 A'  126 A'  127 A'  128 A'  129 A'   54 A"                 
 25.968  26.370  27.837  28.324  28.355  28.377  28.513  28.526
130 A'  131 A'  132 A'   55 A"  133 A'  134 A'   56 A"  135 A'                 
 28.539  28.583  28.686  47.905  66.726 127.867 127.893 127.927
 57 A"  136 A'  137 A'  138 A'  139 A'   58 A"  140 A'  141 A'                 
151.632 215.711 289.731 289.773 289.8821020.6991901.795
142 A'  143 A'   59 A"  144 A'  145 A'  146 A'  147 A'                         

 Beta MOs, Restricted
 -- Occupied --                  
******* -482.86 -176.33 -165.74 -165.73 -165.73 -101.59  -62.52
  1 A'    2 A'    3 A'    4 A'    1 A"    5 A'    6 A'    7 A'                 
-56.336 -56.332 -56.331 -35.828 -31.322 -31.315 -31.315 -24.735
  8 A'    2 A"    9 A'   10 A'   11 A'    3 A"   12 A'   13 A'                 
-22.972 -22.970 -22.970 -22.966 -22.966 -10.330 -10.308  -9.507
 14 A'    4 A"   15 A'   16 A'    5 A"   17 A'   18 A'   19 A'                 
 -8.724  -7.272  -7.262  -7.261  -6.556  -6.542  -6.541  -6.377
 20 A'   21 A'    6 A"   22 A'   23 A'    7 A"   24 A'   25 A'                 
 -4.791  -4.775  -4.774  -2.667  -2.663  -2.663  -2.651  -2.651
 26 A'    8 A"   27 A'   28 A'    9 A"   29 A'   10 A"   30 A'                 
 -2.056  -2.051  -2.051  -2.037  -2.037  -1.277  -0.928  -0.829
 31 A'   11 A"   32 A'   33 A'   12 A"   34 A'   35 A'   36 A'                 
 -0.783  -0.688  -0.614  -0.533  -0.517  -0.514  -0.455  -0.413
 37 A'   38 A'   39 A'   40 A'   41 A'   13 A"   42 A'   14 A"                 
 -0.397  -0.358  -0.334  -0.319  -0.317  -0.293  -0.262
 43 A'   44 A'   15 A"   45 A'   16 A"   46 A'   17 A"                         
 -- Virtual --                   
 -0.082  -0.041  -0.041  -0.007   0.003   0.031   0.049   0.050
 47 A'   48 A'   18 A"   49 A'   50 A'   51 A'   19 A"   52 A'                 
  0.065   0.073   0.077   0.081   0.086   0.107   0.111   0.126
 53 A'   54 A'   55 A'   20 A"   21 A"   56 A'   57 A'   58 A'                 
  0.138   0.146   0.166   0.178   0.207   0.219   0.223   0.246
 22 A"   59 A'   60 A'   61 A'   62 A'   23 A"   63 A'   64 A'                 
  0.283   0.285   0.294   0.325   0.370   0.372   0.386   0.390
 24 A"   65 A'   66 A'   67 A'   68 A'   69 A'   25 A"   26 A"                 
  0.393   0.417   0.419   0.440   0.456   0.461   0.467   0.481
 70 A'   71 A'   27 A"   72 A'   28 A"   73 A'   74 A'   75 A'                 
  0.509   0.542   0.568   0.576   0.597   0.621   0.629   0.641
 29 A"   30 A"   76 A'   31 A"   77 A'   78 A'   32 A"   79 A'                 
  0.688   0.720   0.774   0.798   0.828   0.832   0.871   0.879
 80 A'   81 A'   82 A'   83 A'   84 A'   33 A"   34 A"   85 A'                 
  0.906   0.948   0.984   1.135   1.151   1.152   1.196   1.309
 86 A'   87 A'   88 A'   89 A'   90 A'   35 A"   36 A"   37 A"                 
  1.342   1.349   1.377   1.431   1.459   1.534   1.558   1.604
 91 A'   92 A'   38 A"   93 A'   94 A'   95 A'   39 A"   96 A'                 
  1.677   1.868   1.871   1.942   1.995   2.015   2.127   2.143
 97 A'   40 A"   98 A'   99 A'   41 A"  100 A'  101 A'  102 A'                 
  2.222   2.236   2.332   2.468   2.604   2.797   2.821   3.014
103 A'   42 A"  104 A'  105 A'   43 A"   44 A"  106 A'  107 A'                 
  3.144   3.399   3.743   3.772   3.933   3.959   3.970   3.979
108 A'  109 A'   45 A"  110 A'   46 A"   47 A"  111 A'   48 A"                 
  4.001   4.002   4.026   4.061   4.099   4.183   4.249   4.348
112 A'   49 A"  113 A'   50 A"  114 A'  115 A'  116 A'  117 A'                 
  4.409   4.757   5.981   6.026   6.074   6.263   6.346   6.554
118 A'  119 A'   51 A"  120 A'  121 A'   52 A"  122 A'  123 A'                 
  6.685   7.536   7.578   7.659   9.727  23.267  24.047  25.784
124 A'   53 A"  125 A'  126 A'  127 A'  128 A'  129 A'   54 A"                 
 25.968  26.370  27.837  28.324  28.355  28.377  28.513  28.526
130 A'  131 A'  132 A'   55 A"  133 A'  134 A'   56 A"  135 A'                 
 28.539  28.583  28.686  47.905  66.726 127.867 127.893 127.927
 57 A"  136 A'  137 A'  138 A'  139 A'   58 A"  140 A'  141 A'                 
151.632 215.711 289.731 289.773 289.8821020.6991901.795
142 A'  143 A'   59 A"  144 A'  145 A'  146 A'  147 A'                         
 --------------------------------------------------------------

          Ground-State Mulliken Net Atomic Charges

     Atom                 Charge (a.u.)
  ----------------------------------------
      1 F                    -0.022598
      2 Br                   -0.061992
      3 I                     0.147210
      4 Cl                    0.353811
      5 C                    -0.469324
      6 C                     0.052893
  ----------------------------------------
  Sum of atomic charges =     0.000000

 -----------------------------------------------------------------
                    Cartesian Multipole Moments
 -----------------------------------------------------------------
    Charge (ESU x 10^10)
                 0.0000
    Dipole Moment (Debye)
         X       0.4585      Y       0.7782      Z       0.0000
       Tot       0.9032
    Quadrupole Moments (Debye-Ang)
        XX     -71.1764     XY       3.3643     YY     -75.0782
        XZ       0.0000     YZ       0.0000     ZZ     -76.2410
    Octopole Moments (Debye-Ang^2)
       XXX      -0.1178    XXY      -6.0879    XYY      -6.6617
       YYY     -20.0200    XXZ       0.0000    XYZ      -0.0000
       YYZ       0.0000    XZZ      -2.7948    YZZ      -9.8977
       ZZZ       0.0000
    Hexadecapole Moments (Debye-Ang^3)
      XXXX   -1538.5359   XXXY    -115.1824   XXYY    -345.4200
      XYYY    -170.2602   YYYY    -621.0635   XXXZ      -0.0000
      XXYZ      -0.0000   XYYZ       0.0000   YYYZ       0.0000
      XXZZ    -293.9003   XYZZ     -60.7009   YYZZ    -124.9208
      XZZZ       0.0000   YZZZ       0.0000   ZZZZ     -94.4994
 -----------------------------------------------------------------
 Calculating analytic gradient of the SCF energy
 Gradient of SCF Energy
            1           2           3           4           5           6
    1   0.0002247  -0.0002046  -0.0004534  -0.0000951   0.0003251   0.0002033
    2   0.0001624  -0.0003963  -0.0003259   0.0005393   0.0004283  -0.0004078
    3   0.0000000  -0.0000000   0.0000000  -0.0000000  -0.0000000   0.0000000
 Max gradient component =       5.393E-04
 RMS gradient           =       2.773E-04
 Gradient time:  CPU 15.14 s  wall 3.89 s
 Geometry Optimization Parameters
   NAtoms,    NIC,     NZ,  NCons,   NDum,   NFix, NCnnct, MaxDiis
        6      37       0       0       0       0       0       0

 Cartesian Hessian Update
 Hessian Updated using BFGS Update


** GEOMETRY OPTIMIZATION IN DELOCALIZED INTERNAL COORDINATES **
   Searching for a Minimum

   Optimization Cycle:  19

                       Coordinates (Angstroms)
     ATOM                X               Y               Z
      1  F         0.6245074336   -1.7490131609    0.0000000000
      2  Br       -2.3302716511   -1.1750183327    0.0000000000
      3  I         2.1587316000    0.7065753060    0.0000000000
      4  Cl       -1.2540920286    1.7136560484    0.0000000000
      5  C         0.3912208361   -0.4324837012    0.0000000000
      6  C        -0.8624028258    0.0301132597    0.0000000000
   Point Group: cs    Number of degrees of freedom:     9


   Energy is -10129.942426306

 Hessian Updated using BFGS Update

  9 Hessian modes will be used to form the next step
  Hessian Eigenvalues:
     0.056328    0.101763    0.165322    0.267767    0.355444    0.453286
     0.516524    0.670325    1.023203

 Minimum Search - Taking Simple RFO Step
 Searching for Lamda that Minimizes Along All modes
 Value Taken    Lamda =  -0.00000194
 Step Taken.  Stepsize is  0.003355

                             Maximum     Tolerance    Cnvgd?
         Gradient           0.000534      0.000300      NO
         Displacement       0.002127      0.001200      NO
         Energy change     -0.000002      0.000001      NO


 New Cartesian Coordinates Obtained by Inverse Iteration

 Displacement from previous Coordinates is:  0.001916
 ----------------------------------------------------------------
             Standard Nuclear Orientation (Angstroms)
    I     Atom           X                Y                Z
 ----------------------------------------------------------------
    1      F       0.6244455630    -1.7490542681     0.0000000000
    2      Br     -2.3299839895    -1.1745712512     0.0000000000
    3      I       2.1588159957     0.7068442825     0.0000000000
    4      Cl     -1.2542608051     1.7131894884     0.0000000000
    5      C       0.3910606425    -0.4330161755     0.0000000000
    6      C      -0.8623840424     0.0304373431     0.0000000000
 ----------------------------------------------------------------
 Molecular Point Group                 Cs    NOp =  2
 Largest Abelian Subgroup              Cs    NOp =  2
 Nuclear Repulsion Energy =   932.3916029513 hartrees
 There are       63 alpha and       63 beta electrons
 Applying Cartesian multipole field
    Component          Value
    ---------          -----
     (2,0,0)        1.00000E-11
     (0,2,0)        2.00000E-11
     (0,0,2)       -3.00000E-11
 Nucleus-field energy     =     0.0000000278 hartrees
 Requested basis set is 6-311++G(d,p)
 There are 74 shells and 206 basis functions
 A cutoff of  1.0D-11 yielded   2068 shell pairs
 There are     17355 function pairs (     19381 Cartesian)
 Smallest overlap matrix eigenvalue = 4.14E-05
 Guess MOs from SCF MO coefficient file

 -----------------------------------------------------------------------
  General SCF calculation program by
  Eric Jon Sundstrom, Paul Horn, Yuezhi Mao, Dmitri Zuev, Alec White,
  David Stuck, Shaama M.S., Shane Yost, Joonho Lee, David Small,
  Daniel Levine, Susi Lehtola, Hugh Burton, Evgeny Epifanovsky
 -----------------------------------------------------------------------
 Exchange:     0.2000 Hartree-Fock + 0.0800 Slater + 0.7200 B88
 Correlation:  0.1900 VWN1RPA + 0.8100 LYP
 Using SG-1 standard quadrature grid
 using 4 threads for integral computing
 -------------------------------------------------------
 OpenMP Integral computing Module                
 Release: version 2.0, May 2017, Q-Chem Inc. Pleasanton 
 -------------------------------------------------------
 -------------------------------------------------------
 OpenMP BLAS3 based DFT computing Module                
 Release: version 1.0, May 2013, Q-Chem Inc. Pittsburgh 
 -------------------------------------------------------
 A restricted SCF calculation will be
 performed using DIIS
 SCF converges when DIIS error is below 1.0e-08
 ---------------------------------------
  Cycle       Energy         DIIS error
 ---------------------------------------
    1  -10129.9424270253      1.07e-05  
    2  -10129.9424275449      4.84e-06  
    3  -10129.9424274583      6.31e-06  
    4  -10129.9424276467      9.86e-07  
    5  -10129.9424276503      3.06e-07  
    6  -10129.9424276508      5.50e-08  
    7  -10129.9424276508      2.27e-08  
    8  -10129.9424276508      8.86e-09  Convergence criterion met
 ---------------------------------------
 SCF time:   CPU 33.41s  wall 8.00s 
 SCF   energy in the final basis set =   -10129.9424276508
 Total energy in the final basis set =   -10129.9424276508

 --------------------------------------------------------------
             Orbital Energies (a.u.) and Symmetries
 --------------------------------------------------------------

 Alpha MOs, Restricted
 -- Occupied --                  
******* -482.86 -176.33 -165.74 -165.73 -165.73 -101.59  -62.52
  1 A'    2 A'    3 A'    4 A'    1 A"    5 A'    6 A'    7 A'                 
-56.336 -56.331 -56.331 -35.828 -31.322 -31.315 -31.315 -24.735
  8 A'    2 A"    9 A'   10 A'   11 A'    3 A"   12 A'   13 A'                 
-22.972 -22.970 -22.970 -22.966 -22.966 -10.330 -10.307  -9.507
 14 A'    4 A"   15 A'   16 A'    5 A"   17 A'   18 A'   19 A'                 
 -8.724  -7.272  -7.262  -7.261  -6.556  -6.542  -6.541  -6.377
 20 A'   21 A'    6 A"   22 A'   23 A'    7 A"   24 A'   25 A'                 
 -4.791  -4.775  -4.774  -2.667  -2.663  -2.663  -2.651  -2.651
 26 A'    8 A"   27 A'   28 A'    9 A"   29 A'   10 A"   30 A'                 
 -2.056  -2.051  -2.051  -2.037  -2.037  -1.278  -0.928  -0.829
 31 A'   11 A"   32 A'   33 A'   12 A"   34 A'   35 A'   36 A'                 
 -0.783  -0.688  -0.614  -0.534  -0.517  -0.515  -0.455  -0.413
 37 A'   38 A'   39 A'   40 A'   41 A'   13 A"   42 A'   14 A"                 
 -0.397  -0.358  -0.334  -0.319  -0.317  -0.293  -0.262
 43 A'   44 A'   15 A"   45 A'   16 A"   46 A'   17 A"                         
 -- Virtual --                   
 -0.082  -0.041  -0.041  -0.007   0.003   0.031   0.049   0.050
 47 A'   48 A'   18 A"   49 A'   50 A'   51 A'   19 A"   52 A'                 
  0.065   0.073   0.077   0.081   0.086   0.107   0.111   0.126
 53 A'   54 A'   55 A'   20 A"   21 A"   56 A'   57 A'   58 A'                 
  0.138   0.146   0.166   0.178   0.207   0.219   0.223   0.246
 22 A"   59 A'   60 A'   61 A'   62 A'   23 A"   63 A'   64 A'                 
  0.283   0.285   0.294   0.325   0.370   0.372   0.386   0.390
 24 A"   65 A'   66 A'   67 A'   68 A'   69 A'   25 A"   26 A"                 
  0.393   0.417   0.419   0.440   0.456   0.461   0.467   0.481
 70 A'   71 A'   27 A"   72 A'   28 A"   73 A'   74 A'   75 A'                 
  0.509   0.542   0.568   0.576   0.597   0.621   0.629   0.641
 29 A"   30 A"   76 A'   31 A"   77 A'   78 A'   32 A"   79 A'                 
  0.688   0.720   0.774   0.798   0.828   0.832   0.871   0.879
 80 A'   81 A'   82 A'   83 A'   84 A'   33 A"   34 A"   85 A'                 
  0.906   0.948   0.984   1.135   1.151   1.152   1.196   1.309
 86 A'   87 A'   88 A'   89 A'   90 A'   35 A"   36 A"   37 A"                 
  1.342   1.349   1.377   1.431   1.459   1.534   1.558   1.604
 91 A'   92 A'   38 A"   93 A'   94 A'   95 A'   39 A"   96 A'                 
  1.677   1.868   1.871   1.942   1.995   2.015   2.127   2.144
 97 A'   40 A"   98 A'   99 A'   41 A"  100 A'  101 A'  102 A'                 
  2.222   2.236   2.332   2.469   2.604   2.797   2.821   3.014
103 A'   42 A"  104 A'  105 A'   43 A"   44 A"  106 A'  107 A'                 
  3.144   3.400   3.743   3.772   3.933   3.959   3.970   3.979
108 A'  109 A'   45 A"  110 A'   46 A"   47 A"  111 A'   48 A"                 
  4.001   4.002   4.026   4.061   4.099   4.184   4.249   4.348
112 A'   49 A"  113 A'   50 A"  114 A'  115 A'  116 A'  117 A'                 
  4.409   4.757   5.981   6.026   6.074   6.263   6.346   6.554
118 A'  119 A'   51 A"  120 A'  121 A'   52 A"  122 A'  123 A'                 
  6.685   7.536   7.578   7.659   9.728  23.267  24.047  25.784
124 A'   53 A"  125 A'  126 A'  127 A'  128 A'  129 A'   54 A"                 
 25.968  26.370  27.837  28.324  28.355  28.376  28.513  28.526
130 A'  131 A'  132 A'   55 A"  133 A'  134 A'   56 A"  135 A'                 
 28.539  28.583  28.686  47.906  66.726 127.867 127.893 127.926
 57 A"  136 A'  137 A'  138 A'  139 A'   58 A"  140 A'  141 A'                 
151.632 215.711 289.731 289.773 289.8821020.6991901.795
142 A'  143 A'   59 A"  144 A'  145 A'  146 A'  147 A'                         

 Beta MOs, Restricted
 -- Occupied --                  
******* -482.86 -176.33 -165.74 -165.73 -165.73 -101.59  -62.52
  1 A'    2 A'    3 A'    4 A'    1 A"    5 A'    6 A'    7 A'                 
-56.336 -56.331 -56.331 -35.828 -31.322 -31.315 -31.315 -24.735
  8 A'    2 A"    9 A'   10 A'   11 A'    3 A"   12 A'   13 A'                 
-22.972 -22.970 -22.970 -22.966 -22.966 -10.330 -10.307  -9.507
 14 A'    4 A"   15 A'   16 A'    5 A"   17 A'   18 A'   19 A'                 
 -8.724  -7.272  -7.262  -7.261  -6.556  -6.542  -6.541  -6.377
 20 A'   21 A'    6 A"   22 A'   23 A'    7 A"   24 A'   25 A'                 
 -4.791  -4.775  -4.774  -2.667  -2.663  -2.663  -2.651  -2.651
 26 A'    8 A"   27 A'   28 A'    9 A"   29 A'   10 A"   30 A'                 
 -2.056  -2.051  -2.051  -2.037  -2.037  -1.278  -0.928  -0.829
 31 A'   11 A"   32 A'   33 A'   12 A"   34 A'   35 A'   36 A'                 
 -0.783  -0.688  -0.614  -0.534  -0.517  -0.515  -0.455  -0.413
 37 A'   38 A'   39 A'   40 A'   41 A'   13 A"   42 A'   14 A"                 
 -0.397  -0.358  -0.334  -0.319  -0.317  -0.293  -0.262
 43 A'   44 A'   15 A"   45 A'   16 A"   46 A'   17 A"                         
 -- Virtual --                   
 -0.082  -0.041  -0.041  -0.007   0.003   0.031   0.049   0.050
 47 A'   48 A'   18 A"   49 A'   50 A'   51 A'   19 A"   52 A'                 
  0.065   0.073   0.077   0.081   0.086   0.107   0.111   0.126
 53 A'   54 A'   55 A'   20 A"   21 A"   56 A'   57 A'   58 A'                 
  0.138   0.146   0.166   0.178   0.207   0.219   0.223   0.246
 22 A"   59 A'   60 A'   61 A'   62 A'   23 A"   63 A'   64 A'                 
  0.283   0.285   0.294   0.325   0.370   0.372   0.386   0.390
 24 A"   65 A'   66 A'   67 A'   68 A'   69 A'   25 A"   26 A"                 
  0.393   0.417   0.419   0.440   0.456   0.461   0.467   0.481
 70 A'   71 A'   27 A"   72 A'   28 A"   73 A'   74 A'   75 A'                 
  0.509   0.542   0.568   0.576   0.597   0.621   0.629   0.641
 29 A"   30 A"   76 A'   31 A"   77 A'   78 A'   32 A"   79 A'                 
  0.688   0.720   0.774   0.798   0.828   0.832   0.871   0.879
 80 A'   81 A'   82 A'   83 A'   84 A'   33 A"   34 A"   85 A'                 
  0.906   0.948   0.984   1.135   1.151   1.152   1.196   1.309
 86 A'   87 A'   88 A'   89 A'   90 A'   35 A"   36 A"   37 A"                 
  1.342   1.349   1.377   1.431   1.459   1.534   1.558   1.604
 91 A'   92 A'   38 A"   93 A'   94 A'   95 A'   39 A"   96 A'                 
  1.677   1.868   1.871   1.942   1.995   2.015   2.127   2.144
 97 A'   40 A"   98 A'   99 A'   41 A"  100 A'  101 A'  102 A'                 
  2.222   2.236   2.332   2.469   2.604   2.797   2.821   3.014
103 A'   42 A"  104 A'  105 A'   43 A"   44 A"  106 A'  107 A'                 
  3.144   3.400   3.743   3.772   3.933   3.959   3.970   3.979
108 A'  109 A'   45 A"  110 A'   46 A"   47 A"  111 A'   48 A"                 
  4.001   4.002   4.026   4.061   4.099   4.184   4.249   4.348
112 A'   49 A"  113 A'   50 A"  114 A'  115 A'  116 A'  117 A'                 
  4.409   4.757   5.981   6.026   6.074   6.263   6.346   6.554
118 A'  119 A'   51 A"  120 A'  121 A'   52 A"  122 A'  123 A'                 
  6.685   7.536   7.578   7.659   9.728  23.267  24.047  25.784
124 A'   53 A"  125 A'  126 A'  127 A'  128 A'  129 A'   54 A"                 
 25.968  26.370  27.837  28.324  28.355  28.376  28.513  28.526
130 A'  131 A'  132 A'   55 A"  133 A'  134 A'   56 A"  135 A'                 
 28.539  28.583  28.686  47.906  66.726 127.867 127.893 127.926
 57 A"  136 A'  137 A'  138 A'  139 A'   58 A"  140 A'  141 A'                 
151.632 215.711 289.731 289.773 289.8821020.6991901.795
142 A'  143 A'   59 A"  144 A'  145 A'  146 A'  147 A'                         
 --------------------------------------------------------------

          Ground-State Mulliken Net Atomic Charges

     Atom                 Charge (a.u.)
  ----------------------------------------
      1 F                    -0.022259
      2 Br                   -0.062062
      3 I                     0.146795
      4 Cl                    0.354372
      5 C                    -0.469083
      6 C                     0.052237
  ----------------------------------------
  Sum of atomic charges =     0.000000

 -----------------------------------------------------------------
                    Cartesian Multipole Moments
 -----------------------------------------------------------------
    Charge (ESU x 10^10)
                 0.0000
    Dipole Moment (Debye)
         X       0.4562      Y       0.7777      Z       0.0000
       Tot       0.9016
    Quadrupole Moments (Debye-Ang)
        XX     -71.1890     XY       3.3533     YY     -75.0716
        XZ       0.0000     YZ      -0.0000     ZZ     -76.2413
    Octopole Moments (Debye-Ang^2)
       XXX      -0.1527    XXY      -6.0817    XYY      -6.6626
       YYY     -20.0458    XXZ       0.0000    XYZ       0.0000
       YYZ       0.0000    XZZ      -2.8051    YZZ      -9.9062
       ZZZ       0.0000
    Hexadecapole Moments (Debye-Ang^3)
      XXXX   -1538.6541   XXXY    -115.2409   XXYY    -345.3931
      XYYY    -170.2882   YYYY    -620.8960   XXXZ      -0.0000
      XXYZ      -0.0000   XYYZ      -0.0000   YYYZ      -0.0000
      XXZZ    -293.9029   XYZZ     -60.7053   YYZZ    -124.8908
      XZZZ       0.0000   YZZZ      -0.0000   ZZZZ     -94.5041
 -----------------------------------------------------------------
 Calculating analytic gradient of the SCF energy
 Gradient of SCF Energy
            1           2           3           4           5           6
    1   0.0002194  -0.0000479  -0.0003756  -0.0000922   0.0003226  -0.0000264
    2   0.0003957  -0.0002681  -0.0002477   0.0002465  -0.0000674  -0.0000590
    3   0.0000000  -0.0000000  -0.0000000   0.0000000  -0.0000000  -0.0000000
 Max gradient component =       3.957E-04
 RMS gradient           =       1.920E-04
 Gradient time:  CPU 15.16 s  wall 3.90 s
 Geometry Optimization Parameters
   NAtoms,    NIC,     NZ,  NCons,   NDum,   NFix, NCnnct, MaxDiis
        6      37       0       0       0       0       0       0

 Cartesian Hessian Update
 Hessian Updated using BFGS Update


** GEOMETRY OPTIMIZATION IN DELOCALIZED INTERNAL COORDINATES **
   Searching for a Minimum

   Optimization Cycle:  20

                       Coordinates (Angstroms)
     ATOM                X               Y               Z
      1  F         0.6244455630   -1.7490542681    0.0000000000
      2  Br       -2.3299839895   -1.1745712512    0.0000000000
      3  I         2.1588159957    0.7068442825    0.0000000000
      4  Cl       -1.2542608051    1.7131894884    0.0000000000
      5  C         0.3910606425   -0.4330161755    0.0000000000
      6  C        -0.8623840424    0.0304373431    0.0000000000
   Point Group: cs    Number of degrees of freedom:     9


   Energy is -10129.942427651

 Hessian Updated using BFGS Update

  9 Hessian modes will be used to form the next step
  Hessian Eigenvalues:
     0.056900    0.086297    0.128544    0.267335    0.325674    0.443178
     0.546248    0.653302    1.022654

 Minimum Search - Taking Simple RFO Step
 Searching for Lamda that Minimizes Along All modes
 Value Taken    Lamda =  -0.00000121
 Step Taken.  Stepsize is  0.003340

                             Maximum     Tolerance    Cnvgd?
         Gradient           0.000413      0.000300      NO
         Displacement       0.002696      0.001200      NO
         Energy change     -0.000001      0.000001      NO


 New Cartesian Coordinates Obtained by Inverse Iteration

 Displacement from previous Coordinates is:  0.002175
 ----------------------------------------------------------------
             Standard Nuclear Orientation (Angstroms)
    I     Atom           X                Y                Z
 ----------------------------------------------------------------
    1      F       0.6240303585    -1.7494043927     0.0000000000
    2      Br     -2.3297777704    -1.1742132356     0.0000000000
    3      I       2.1588518408     0.7075245031     0.0000000000
    4      Cl     -1.2541562978     1.7127365839     0.0000000000
    5      C       0.3910096462    -0.4333931118     0.0000000000
    6      C      -0.8622644132     0.0305790723     0.0000000000
 ----------------------------------------------------------------
 Molecular Point Group                 Cs    NOp =  2
 Largest Abelian Subgroup              Cs    NOp =  2
 Nuclear Repulsion Energy =   932.4107542426 hartrees
 There are       63 alpha and       63 beta electrons
 Applying Cartesian multipole field
    Component          Value
    ---------          -----
     (2,0,0)        1.00000E-11
     (0,2,0)        2.00000E-11
     (0,0,2)       -3.00000E-11
 Nucleus-field energy     =     0.0000000278 hartrees
 Requested basis set is 6-311++G(d,p)
 There are 74 shells and 206 basis functions
 A cutoff of  1.0D-11 yielded   2068 shell pairs
 There are     17355 function pairs (     19381 Cartesian)
 Smallest overlap matrix eigenvalue = 4.14E-05
 Guess MOs from SCF MO coefficient file

 -----------------------------------------------------------------------
  General SCF calculation program by
  Eric Jon Sundstrom, Paul Horn, Yuezhi Mao, Dmitri Zuev, Alec White,
  David Stuck, Shaama M.S., Shane Yost, Joonho Lee, David Small,
  Daniel Levine, Susi Lehtola, Hugh Burton, Evgeny Epifanovsky
 -----------------------------------------------------------------------
 Exchange:     0.2000 Hartree-Fock + 0.0800 Slater + 0.7200 B88
 Correlation:  0.1900 VWN1RPA + 0.8100 LYP
 Using SG-1 standard quadrature grid
 using 4 threads for integral computing
 -------------------------------------------------------
 OpenMP Integral computing Module                
 Release: version 2.0, May 2017, Q-Chem Inc. Pleasanton 
 -------------------------------------------------------
 -------------------------------------------------------
 OpenMP BLAS3 based DFT computing Module                
 Release: version 1.0, May 2013, Q-Chem Inc. Pittsburgh 
 -------------------------------------------------------
 A restricted SCF calculation will be
 performed using DIIS
 SCF converges when DIIS error is below 1.0e-08
 ---------------------------------------
  Cycle       Energy         DIIS error
 ---------------------------------------
    1  -10129.9424281536      7.53e-06  
    2  -10129.9424284121      4.27e-06  
    3  -10129.9424283822      4.84e-06  
    4  -10129.9424284975      7.92e-07  
    5  -10129.9424284998      2.15e-07  
    6  -10129.9424284999      5.81e-08  
    7  -10129.9424285000      1.62e-08  
    8  -10129.9424284999      7.81e-09  Convergence criterion met
 ---------------------------------------
 SCF time:   CPU 33.40s  wall 9.00s 
 SCF   energy in the final basis set =   -10129.9424284999
 Total energy in the final basis set =   -10129.9424284999

 --------------------------------------------------------------
             Orbital Energies (a.u.) and Symmetries
 --------------------------------------------------------------

 Alpha MOs, Restricted
 -- Occupied --                  
******* -482.86 -176.33 -165.74 -165.73 -165.73 -101.59  -62.51
  1 A'    2 A'    3 A'    4 A'    1 A"    5 A'    6 A'    7 A'                 
-56.336 -56.331 -56.331 -35.828 -31.321 -31.315 -31.315 -24.735
  8 A'    2 A"    9 A'   10 A'   11 A'    3 A"   12 A'   13 A'                 
-22.972 -22.970 -22.970 -22.966 -22.966 -10.330 -10.307  -9.507
 14 A'    4 A"   15 A'   16 A'    5 A"   17 A'   18 A'   19 A'                 
 -8.724  -7.272  -7.262  -7.262  -6.556  -6.542  -6.541  -6.377
 20 A'   21 A'    6 A"   22 A'   23 A'    7 A"   24 A'   25 A'                 
 -4.790  -4.775  -4.774  -2.667  -2.663  -2.663  -2.651  -2.651
 26 A'    8 A"   27 A'   28 A'    9 A"   29 A'   10 A"   30 A'                 
 -2.056  -2.051  -2.051  -2.037  -2.037  -1.278  -0.929  -0.829
 31 A'   11 A"   32 A'   33 A'   12 A"   34 A'   35 A'   36 A'                 
 -0.783  -0.688  -0.614  -0.534  -0.517  -0.515  -0.455  -0.413
 37 A'   38 A'   39 A'   40 A'   41 A'   13 A"   42 A'   14 A"                 
 -0.397  -0.358  -0.334  -0.319  -0.316  -0.293  -0.261
 43 A'   44 A'   15 A"   45 A'   16 A"   46 A'   17 A"                         
 -- Virtual --                   
 -0.082  -0.041  -0.041  -0.007   0.003   0.031   0.049   0.050
 47 A'   48 A'   18 A"   49 A'   50 A'   51 A'   19 A"   52 A'                 
  0.065   0.073   0.077   0.081   0.086   0.107   0.111   0.126
 53 A'   54 A'   55 A'   20 A"   21 A"   56 A'   57 A'   58 A'                 
  0.138   0.146   0.166   0.178   0.207   0.219   0.223   0.246
 22 A"   59 A'   60 A'   61 A'   62 A'   23 A"   63 A'   64 A'                 
  0.283   0.285   0.294   0.325   0.370   0.372   0.386   0.390
 24 A"   65 A'   66 A'   67 A'   68 A'   69 A'   25 A"   26 A"                 
  0.393   0.417   0.419   0.440   0.456   0.461   0.467   0.481
 70 A'   71 A'   27 A"   72 A'   28 A"   73 A'   74 A'   75 A'                 
  0.510   0.542   0.568   0.576   0.597   0.621   0.629   0.640
 29 A"   30 A"   76 A'   31 A"   77 A'   78 A'   32 A"   79 A'                 
  0.688   0.720   0.774   0.798   0.828   0.832   0.871   0.879
 80 A'   81 A'   82 A'   83 A'   84 A'   33 A"   34 A"   85 A'                 
  0.906   0.948   0.984   1.135   1.151   1.152   1.196   1.309
 86 A'   87 A'   88 A'   89 A'   90 A'   35 A"   36 A"   37 A"                 
  1.342   1.349   1.377   1.430   1.459   1.534   1.558   1.604
 91 A'   92 A'   38 A"   93 A'   94 A'   95 A'   39 A"   96 A'                 
  1.678   1.868   1.871   1.942   1.995   2.015   2.127   2.144
 97 A'   40 A"   98 A'   99 A'   41 A"  100 A'  101 A'  102 A'                 
  2.222   2.236   2.332   2.469   2.604   2.797   2.821   3.014
103 A'   42 A"  104 A'  105 A'   43 A"   44 A"  106 A'  107 A'                 
  3.145   3.400   3.743   3.772   3.933   3.959   3.970   3.979
108 A'  109 A'   45 A"  110 A'   46 A"   47 A"  111 A'   48 A"                 
  4.001   4.002   4.026   4.061   4.099   4.184   4.249   4.348
112 A'   49 A"  113 A'   50 A"  114 A'  115 A'  116 A'  117 A'                 
  4.408   4.757   5.981   6.026   6.073   6.263   6.346   6.554
118 A'  119 A'   51 A"  120 A'  121 A'   52 A"  122 A'  123 A'                 
  6.685   7.536   7.579   7.659   9.728  23.267  24.047  25.785
124 A'   53 A"  125 A'  126 A'  127 A'  128 A'  129 A'   54 A"                 
 25.968  26.370  27.837  28.324  28.355  28.376  28.513  28.526
130 A'  131 A'  132 A'   55 A"  133 A'  134 A'   56 A"  135 A'                 
 28.539  28.583  28.686  47.906  66.726 127.867 127.893 127.926
 57 A"  136 A'  137 A'  138 A'  139 A'   58 A"  140 A'  141 A'                 
151.632 215.712 289.731 289.774 289.8821020.6991901.794
142 A'  143 A'   59 A"  144 A'  145 A'  146 A'  147 A'                         

 Beta MOs, Restricted
 -- Occupied --                  
******* -482.86 -176.33 -165.74 -165.73 -165.73 -101.59  -62.51
  1 A'    2 A'    3 A'    4 A'    1 A"    5 A'    6 A'    7 A'                 
-56.336 -56.331 -56.331 -35.828 -31.321 -31.315 -31.315 -24.735
  8 A'    2 A"    9 A'   10 A'   11 A'    3 A"   12 A'   13 A'                 
-22.972 -22.970 -22.970 -22.966 -22.966 -10.330 -10.307  -9.507
 14 A'    4 A"   15 A'   16 A'    5 A"   17 A'   18 A'   19 A'                 
 -8.724  -7.272  -7.262  -7.262  -6.556  -6.542  -6.541  -6.377
 20 A'   21 A'    6 A"   22 A'   23 A'    7 A"   24 A'   25 A'                 
 -4.790  -4.775  -4.774  -2.667  -2.663  -2.663  -2.651  -2.651
 26 A'    8 A"   27 A'   28 A'    9 A"   29 A'   10 A"   30 A'                 
 -2.056  -2.051  -2.051  -2.037  -2.037  -1.278  -0.929  -0.829
 31 A'   11 A"   32 A'   33 A'   12 A"   34 A'   35 A'   36 A'                 
 -0.783  -0.688  -0.614  -0.534  -0.517  -0.515  -0.455  -0.413
 37 A'   38 A'   39 A'   40 A'   41 A'   13 A"   42 A'   14 A"                 
 -0.397  -0.358  -0.334  -0.319  -0.316  -0.293  -0.261
 43 A'   44 A'   15 A"   45 A'   16 A"   46 A'   17 A"                         
 -- Virtual --                   
 -0.082  -0.041  -0.041  -0.007   0.003   0.031   0.049   0.050
 47 A'   48 A'   18 A"   49 A'   50 A'   51 A'   19 A"   52 A'                 
  0.065   0.073   0.077   0.081   0.086   0.107   0.111   0.126
 53 A'   54 A'   55 A'   20 A"   21 A"   56 A'   57 A'   58 A'                 
  0.138   0.146   0.166   0.178   0.207   0.219   0.223   0.246
 22 A"   59 A'   60 A'   61 A'   62 A'   23 A"   63 A'   64 A'                 
  0.283   0.285   0.294   0.325   0.370   0.372   0.386   0.390
 24 A"   65 A'   66 A'   67 A'   68 A'   69 A'   25 A"   26 A"                 
  0.393   0.417   0.419   0.440   0.456   0.461   0.467   0.481
 70 A'   71 A'   27 A"   72 A'   28 A"   73 A'   74 A'   75 A'                 
  0.510   0.542   0.568   0.576   0.597   0.621   0.629   0.640
 29 A"   30 A"   76 A'   31 A"   77 A'   78 A'   32 A"   79 A'                 
  0.688   0.720   0.774   0.798   0.828   0.832   0.871   0.879
 80 A'   81 A'   82 A'   83 A'   84 A'   33 A"   34 A"   85 A'                 
  0.906   0.948   0.984   1.135   1.151   1.152   1.196   1.309
 86 A'   87 A'   88 A'   89 A'   90 A'   35 A"   36 A"   37 A"                 
  1.342   1.349   1.377   1.430   1.459   1.534   1.558   1.604
 91 A'   92 A'   38 A"   93 A'   94 A'   95 A'   39 A"   96 A'                 
  1.678   1.868   1.871   1.942   1.995   2.015   2.127   2.144
 97 A'   40 A"   98 A'   99 A'   41 A"  100 A'  101 A'  102 A'                 
  2.222   2.236   2.332   2.469   2.604   2.797   2.821   3.014
103 A'   42 A"  104 A'  105 A'   43 A"   44 A"  106 A'  107 A'                 
  3.145   3.400   3.743   3.772   3.933   3.959   3.970   3.979
108 A'  109 A'   45 A"  110 A'   46 A"   47 A"  111 A'   48 A"                 
  4.001   4.002   4.026   4.061   4.099   4.184   4.249   4.348
112 A'   49 A"  113 A'   50 A"  114 A'  115 A'  116 A'  117 A'                 
  4.408   4.757   5.981   6.026   6.073   6.263   6.346   6.554
118 A'  119 A'   51 A"  120 A'  121 A'   52 A"  122 A'  123 A'                 
  6.685   7.536   7.579   7.659   9.728  23.267  24.047  25.785
124 A'   53 A"  125 A'  126 A'  127 A'  128 A'  129 A'   54 A"                 
 25.968  26.370  27.837  28.324  28.355  28.376  28.513  28.526
130 A'  131 A'  132 A'   55 A"  133 A'  134 A'   56 A"  135 A'                 
 28.539  28.583  28.686  47.906  66.726 127.867 127.893 127.926
 57 A"  136 A'  137 A'  138 A'  139 A'   58 A"  140 A'  141 A'                 
151.632 215.712 289.731 289.774 289.8821020.6991901.794
142 A'  143 A'   59 A"  144 A'  145 A'  146 A'  147 A'                         
 --------------------------------------------------------------

          Ground-State Mulliken Net Atomic Charges

     Atom                 Charge (a.u.)
  ----------------------------------------
      1 F                    -0.022258
      2 Br                   -0.062083
      3 I                     0.146580
      4 Cl                    0.354744
      5 C                    -0.468616
      6 C                     0.051633
  ----------------------------------------
  Sum of atomic charges =     0.000000

 -----------------------------------------------------------------
                    Cartesian Multipole Moments
 -----------------------------------------------------------------
    Charge (ESU x 10^10)
                 0.0000
    Dipole Moment (Debye)
         X       0.4547      Y       0.7792      Z      -0.0000
       Tot       0.9022
    Quadrupole Moments (Debye-Ang)
        XX     -71.1959     XY       3.3490     YY     -75.0673
        XZ       0.0000     YZ       0.0000     ZZ     -76.2415
    Octopole Moments (Debye-Ang^2)
       XXX      -0.1860    XXY      -6.0832    XYY      -6.6583
       YYY     -20.0856    XXZ       0.0000    XYZ      -0.0000
       YYZ       0.0000    XZZ      -2.8147    YZZ      -9.9224
       ZZZ       0.0000
    Hexadecapole Moments (Debye-Ang^3)
      XXXX   -1538.6588   XXXY    -115.3623   XXYY    -345.3585
      XYYY    -170.3925   YYYY    -620.8869   XXXZ       0.0000
      XXYZ       0.0000   XYYZ       0.0000   YYYZ       0.0000
      XXZZ    -293.8896   XYZZ     -60.7439   YYZZ    -124.8876
      XZZZ      -0.0000   YZZZ       0.0000   ZZZZ     -94.5067
 -----------------------------------------------------------------
 Calculating analytic gradient of the SCF energy
 Gradient of SCF Energy
            1           2           3           4           5           6
    1   0.0001588   0.0000585  -0.0002804  -0.0000674   0.0002594  -0.0001289
    2   0.0003689  -0.0001773  -0.0001100   0.0000018  -0.0002356   0.0001523
    3   0.0000000  -0.0000000   0.0000000   0.0000000  -0.0000000  -0.0000000
 Max gradient component =       3.689E-04
 RMS gradient           =       1.588E-04
 Gradient time:  CPU 15.23 s  wall 3.92 s
 Geometry Optimization Parameters
   NAtoms,    NIC,     NZ,  NCons,   NDum,   NFix, NCnnct, MaxDiis
        6      37       0       0       0       0       0       0

 Cartesian Hessian Update
 Hessian Updated using BFGS Update


** GEOMETRY OPTIMIZATION IN DELOCALIZED INTERNAL COORDINATES **
   Searching for a Minimum

   Optimization Cycle:  21

                       Coordinates (Angstroms)
     ATOM                X               Y               Z
      1  F         0.6240303585   -1.7494043927    0.0000000000
      2  Br       -2.3297777704   -1.1742132356    0.0000000000
      3  I         2.1588518408    0.7075245031    0.0000000000
      4  Cl       -1.2541562978    1.7127365839    0.0000000000
      5  C         0.3910096462   -0.4333931118    0.0000000000
      6  C        -0.8622644132    0.0305790723    0.0000000000
   Point Group: cs    Number of degrees of freedom:     9


   Energy is -10129.942428500

 Hessian Updated using BFGS Update

  9 Hessian modes will be used to form the next step
  Hessian Eigenvalues:
     0.053771    0.059844    0.138055    0.266637    0.298195    0.419591
     0.554109    0.632857    1.023427

 Minimum Search - Taking Simple RFO Step
 Searching for Lamda that Minimizes Along All modes
 Value Taken    Lamda =   0.00000000
 Step Taken.  Stepsize is  0.003008

                             Maximum     Tolerance    Cnvgd?
         Gradient           0.000233      0.000300     YES
         Displacement       0.002428      0.001200      NO
         Energy change     -0.000001      0.000001     YES


                       Distance Matrix (Angstroms)
             F (  1)   Br(  2)   I (  3)   Cl(  4)   C (  5)
   Br(  2)  3.009290
   I (  3)  2.896925  4.867107
   Cl(  4)  3.938782  3.080818  3.557960
   C (  5)  1.336482  2.819840  2.104034  2.704153
   C (  6)  2.318925  1.898715  3.096029  1.727204  1.336400

 Final energy is   -10129.942428499931     


 ******************************
 **  OPTIMIZATION CONVERGED  **
 ******************************

                       Coordinates (Angstroms)
     ATOM                X               Y               Z
      1  F         0.6240303585   -1.7494043927    0.0000000000
      2  Br       -2.3297777704   -1.1742132356    0.0000000000
      3  I         2.1588518408    0.7075245031    0.0000000000
      4  Cl       -1.2541562978    1.7127365839    0.0000000000
      5  C         0.3910096462   -0.4333931118    0.0000000000
      6  C        -0.8622644132    0.0305790723    0.0000000000

Z-matrix Print:
$molecule
0 1
I 
C  1 2.104034
C  2 1.336400 1 126.847935
F  2 1.336482 1 112.796051 3 -180.000000 0
Cl 3 1.727204 2 123.429226 1 -0.000000 0
Br 3 1.898715 2 120.299888 1 -180.000000 0
$end


 --------------------------------------------------------------
             Orbital Energies (a.u.) and Symmetries
 --------------------------------------------------------------

 Alpha MOs, Restricted
 -- Occupied --                  
******* -482.86 -176.33 -165.74 -165.73 -165.73 -101.59  -62.51
  1 A'    2 A'    3 A'    4 A'    1 A"    5 A'    6 A'    7 A'                 
-56.336 -56.331 -56.331 -35.828 -31.321 -31.315 -31.315 -24.735
  8 A'    2 A"    9 A'   10 A'   11 A'    3 A"   12 A'   13 A'                 
-22.972 -22.970 -22.970 -22.966 -22.966 -10.330 -10.307  -9.507
 14 A'    4 A"   15 A'   16 A'    5 A"   17 A'   18 A'   19 A'                 
 -8.724  -7.272  -7.262  -7.262  -6.556  -6.542  -6.541  -6.377
 20 A'   21 A'    6 A"   22 A'   23 A'    7 A"   24 A'   25 A'                 
 -4.790  -4.775  -4.774  -2.667  -2.663  -2.663  -2.651  -2.651
 26 A'    8 A"   27 A'   28 A'    9 A"   29 A'   10 A"   30 A'                 
 -2.056  -2.051  -2.051  -2.037  -2.037  -1.278  -0.929  -0.829
 31 A'   11 A"   32 A'   33 A'   12 A"   34 A'   35 A'   36 A'                 
 -0.783  -0.688  -0.614  -0.534  -0.517  -0.515  -0.455  -0.413
 37 A'   38 A'   39 A'   40 A'   41 A'   13 A"   42 A'   14 A"                 
 -0.397  -0.358  -0.334  -0.319  -0.316  -0.293  -0.261
 43 A'   44 A'   15 A"   45 A'   16 A"   46 A'   17 A"                         
 -- Virtual --                   
 -0.082  -0.041  -0.041  -0.007   0.003   0.031   0.049   0.050
 47 A'   48 A'   18 A"   49 A'   50 A'   51 A'   19 A"   52 A'                 
  0.065   0.073   0.077   0.081   0.086   0.107   0.111   0.126
 53 A'   54 A'   55 A'   20 A"   21 A"   56 A'   57 A'   58 A'                 
  0.138   0.146   0.166   0.178   0.207   0.219   0.223   0.246
 22 A"   59 A'   60 A'   61 A'   62 A'   23 A"   63 A'   64 A'                 
  0.283   0.285   0.294   0.325   0.370   0.372   0.386   0.390
 24 A"   65 A'   66 A'   67 A'   68 A'   69 A'   25 A"   26 A"                 
  0.393   0.417   0.419   0.440   0.456   0.461   0.467   0.481
 70 A'   71 A'   27 A"   72 A'   28 A"   73 A'   74 A'   75 A'                 
  0.510   0.542   0.568   0.576   0.597   0.621   0.629   0.640
 29 A"   30 A"   76 A'   31 A"   77 A'   78 A'   32 A"   79 A'                 
  0.688   0.720   0.774   0.798   0.828   0.832   0.871   0.879
 80 A'   81 A'   82 A'   83 A'   84 A'   33 A"   34 A"   85 A'                 
  0.906   0.948   0.984   1.135   1.151   1.152   1.196   1.309
 86 A'   87 A'   88 A'   89 A'   90 A'   35 A"   36 A"   37 A"                 
  1.342   1.349   1.377   1.430   1.459   1.534   1.558   1.604
 91 A'   92 A'   38 A"   93 A'   94 A'   95 A'   39 A"   96 A'                 
  1.678   1.868   1.871   1.942   1.995   2.015   2.127   2.144
 97 A'   40 A"   98 A'   99 A'   41 A"  100 A'  101 A'  102 A'                 
  2.222   2.236   2.332   2.469   2.604   2.797   2.821   3.014
103 A'   42 A"  104 A'  105 A'   43 A"   44 A"  106 A'  107 A'                 
  3.145   3.400   3.743   3.772   3.933   3.959   3.970   3.979
108 A'  109 A'   45 A"  110 A'   46 A"   47 A"  111 A'   48 A"                 
  4.001   4.002   4.026   4.061   4.099   4.184   4.249   4.348
112 A'   49 A"  113 A'   50 A"  114 A'  115 A'  116 A'  117 A'                 
  4.408   4.757   5.981   6.026   6.073   6.263   6.346   6.554
118 A'  119 A'   51 A"  120 A'  121 A'   52 A"  122 A'  123 A'                 
  6.685   7.536   7.579   7.659   9.728  23.267  24.047  25.785
124 A'   53 A"  125 A'  126 A'  127 A'  128 A'  129 A'   54 A"                 
 25.968  26.370  27.837  28.324  28.355  28.376  28.513  28.526
130 A'  131 A'  132 A'   55 A"  133 A'  134 A'   56 A"  135 A'                 
 28.539  28.583  28.686  47.906  66.726 127.867 127.893 127.926
 57 A"  136 A'  137 A'  138 A'  139 A'   58 A"  140 A'  141 A'                 
151.632 215.712 289.731 289.774 289.8821020.6991901.794
142 A'  143 A'   59 A"  144 A'  145 A'  146 A'  147 A'                         

 Beta MOs, Restricted
 -- Occupied --                  
******* -482.86 -176.33 -165.74 -165.73 -165.73 -101.59  -62.51
  1 A'    2 A'    3 A'    4 A'    1 A"    5 A'    6 A'    7 A'                 
-56.336 -56.331 -56.331 -35.828 -31.321 -31.315 -31.315 -24.735
  8 A'    2 A"    9 A'   10 A'   11 A'    3 A"   12 A'   13 A'                 
-22.972 -22.970 -22.970 -22.966 -22.966 -10.330 -10.307  -9.507
 14 A'    4 A"   15 A'   16 A'    5 A"   17 A'   18 A'   19 A'                 
 -8.724  -7.272  -7.262  -7.262  -6.556  -6.542  -6.541  -6.377
 20 A'   21 A'    6 A"   22 A'   23 A'    7 A"   24 A'   25 A'                 
 -4.790  -4.775  -4.774  -2.667  -2.663  -2.663  -2.651  -2.651
 26 A'    8 A"   27 A'   28 A'    9 A"   29 A'   10 A"   30 A'                 
 -2.056  -2.051  -2.051  -2.037  -2.037  -1.278  -0.929  -0.829
 31 A'   11 A"   32 A'   33 A'   12 A"   34 A'   35 A'   36 A'                 
 -0.783  -0.688  -0.614  -0.534  -0.517  -0.515  -0.455  -0.413
 37 A'   38 A'   39 A'   40 A'   41 A'   13 A"   42 A'   14 A"                 
 -0.397  -0.358  -0.334  -0.319  -0.316  -0.293  -0.261
 43 A'   44 A'   15 A"   45 A'   16 A"   46 A'   17 A"                         
 -- Virtual --                   
 -0.082  -0.041  -0.041  -0.007   0.003   0.031   0.049   0.050
 47 A'   48 A'   18 A"   49 A'   50 A'   51 A'   19 A"   52 A'                 
  0.065   0.073   0.077   0.081   0.086   0.107   0.111   0.126
 53 A'   54 A'   55 A'   20 A"   21 A"   56 A'   57 A'   58 A'                 
  0.138   0.146   0.166   0.178   0.207   0.219   0.223   0.246
 22 A"   59 A'   60 A'   61 A'   62 A'   23 A"   63 A'   64 A'                 
  0.283   0.285   0.294   0.325   0.370   0.372   0.386   0.390
 24 A"   65 A'   66 A'   67 A'   68 A'   69 A'   25 A"   26 A"                 
  0.393   0.417   0.419   0.440   0.456   0.461   0.467   0.481
 70 A'   71 A'   27 A"   72 A'   28 A"   73 A'   74 A'   75 A'                 
  0.510   0.542   0.568   0.576   0.597   0.621   0.629   0.640
 29 A"   30 A"   76 A'   31 A"   77 A'   78 A'   32 A"   79 A'                 
  0.688   0.720   0.774   0.798   0.828   0.832   0.871   0.879
 80 A'   81 A'   82 A'   83 A'   84 A'   33 A"   34 A"   85 A'                 
  0.906   0.948   0.984   1.135   1.151   1.152   1.196   1.309
 86 A'   87 A'   88 A'   89 A'   90 A'   35 A"   36 A"   37 A"                 
  1.342   1.349   1.377   1.430   1.459   1.534   1.558   1.604
 91 A'   92 A'   38 A"   93 A'   94 A'   95 A'   39 A"   96 A'                 
  1.678   1.868   1.871   1.942   1.995   2.015   2.127   2.144
 97 A'   40 A"   98 A'   99 A'   41 A"  100 A'  101 A'  102 A'                 
  2.222   2.236   2.332   2.469   2.604   2.797   2.821   3.014
103 A'   42 A"  104 A'  105 A'   43 A"   44 A"  106 A'  107 A'                 
  3.145   3.400   3.743   3.772   3.933   3.959   3.970   3.979
108 A'  109 A'   45 A"  110 A'   46 A"   47 A"  111 A'   48 A"                 
  4.001   4.002   4.026   4.061   4.099   4.184   4.249   4.348
112 A'   49 A"  113 A'   50 A"  114 A'  115 A'  116 A'  117 A'                 
  4.408   4.757   5.981   6.026   6.073   6.263   6.346   6.554
118 A'  119 A'   51 A"  120 A'  121 A'   52 A"  122 A'  123 A'                 
  6.685   7.536   7.579   7.659   9.728  23.267  24.047  25.785
124 A'   53 A"  125 A'  126 A'  127 A'  128 A'  129 A'   54 A"                 
 25.968  26.370  27.837  28.324  28.355  28.376  28.513  28.526
130 A'  131 A'  132 A'   55 A"  133 A'  134 A'   56 A"  135 A'                 
 28.539  28.583  28.686  47.906  66.726 127.867 127.893 127.926
 57 A"  136 A'  137 A'  138 A'  139 A'   58 A"  140 A'  141 A'                 
151.632 215.712 289.731 289.774 289.8821020.6991901.794
142 A'  143 A'   59 A"  144 A'  145 A'  146 A'  147 A'                         
 --------------------------------------------------------------

          Ground-State Mulliken Net Atomic Charges

     Atom                 Charge (a.u.)
  ----------------------------------------
      1 F                    -0.022258
      2 Br                   -0.062083
      3 I                     0.146580
      4 Cl                    0.354744
      5 C                    -0.468616
      6 C                     0.051633
  ----------------------------------------
  Sum of atomic charges =     0.000000

 -----------------------------------------------------------------
                    Cartesian Multipole Moments
 -----------------------------------------------------------------
    Charge (ESU x 10^10)
                 0.0000
    Dipole Moment (Debye)
         X       0.4547      Y       0.7792      Z      -0.0000
       Tot       0.9022
    Quadrupole Moments (Debye-Ang)
        XX     -71.1959     XY       3.3490     YY     -75.0673
        XZ       0.0000     YZ       0.0000     ZZ     -76.2415
    Octopole Moments (Debye-Ang^2)
       XXX      -0.1860    XXY      -6.0832    XYY      -6.6583
       YYY     -20.0856    XXZ       0.0000    XYZ      -0.0000
       YYZ       0.0000    XZZ      -2.8147    YZZ      -9.9224
       ZZZ       0.0000
    Hexadecapole Moments (Debye-Ang^3)
      XXXX   -1538.6588   XXXY    -115.3623   XXYY    -345.3585
      XYYY    -170.3925   YYYY    -620.8869   XXXZ       0.0000
      XXYZ       0.0000   XYYZ       0.0000   YYYZ       0.0000
      XXZZ    -293.8896   XYZZ     -60.7439   YYZZ    -124.8876
      XZZZ      -0.0000   YZZZ       0.0000   ZZZZ     -94.5067
 -----------------------------------------------------------------
Archival summary:
1\1\TWL01\OPT\ProcedureUnspecified\BasisUnspecified\1r1l112\taweetha\MonAug2723:01:572018MonAug2723:01:572018\0\\#,OPT,ProcedureUnspecified,BasisUnspecified,\\0,1\I\C,1,2.10403\C,2,1.3364,1,126.848\F,2,1.33648,1,112.796,3,-180,0\Cl,3,1.7272,2,123.429,1,-0,0\Br,3,1.89872,2,120.3,1,-180,0\\\@

 Total job time:  351.27s(wall), 1326.48s(cpu) 
 Mon Aug 27 23:01:57 2018

        *************************************************************
        *                                                           *
        *  Thank you very much for using Q-Chem.  Have a nice day.  *
        *                                                           *
        *************************************************************


 
User input: 2 of 2 
 
Q-Chem Developer Version!
                  Welcome to Q-Chem
     A Quantum Leap Into The Future Of Chemistry


 Q-Chem 5.1, Q-Chem, Inc., Pleasanton, CA (2018)

 Yihan Shao,  Zhengting Gan,  E. Epifanovsky,  A. T. B. Gilbert,  M. Wormit,  
 J. Kussmann,  A. W. Lange,  A. Behn,  Jia Deng,  Xintian Feng,  D. Ghosh,  
 M. Goldey,  P. R. Horn,  L. D. Jacobson,  I. Kaliman,  T. Kus,  A. Landau,  
 Jie Liu,  E. I. Proynov,  R. M. Richard,  R. P. Steele,  E. J. Sundstrom,  
 H. L. Woodcock III,  P. M. Zimmerman,  D. Zuev,  B. Albrecht,  E. Alguire,  
 S. A. Baeppler,  D. Barton,  Z. Benda,  Y. A. Bernard,  E. J. Berquist,  
 K. B. Bravaya,  H. Burton,  D. Casanova,  Chun-Min Chang,  Yunqing Chen,  
 A. Chien,  K. D. Closser,  M. P. Coons,  S. Coriani,  S. Dasgupta,  
 A. L. Dempwolff,  M. Diedenhofen,  Hainam Do,  R. G. Edgar,  Po-Tung Fang,  
 S. Faraji,  S. Fatehi,  Qingguo Feng,  K. D. Fenk,  J. Fosso-Tande,  
 Qinghui Ge,  A. Ghysels,  G. Gidofalvi,  J. Gomes,  J. Gonthier,  A. Gunina,  
 D. Hait,  M. W. D. Hanson-Heine,  P. H. P. Harbach,  A. W. Hauser,  
 J. E. Herr,  E. G. Hohenstein,  Z. C. Holden,  Kerwin Hui,  B. C. Huynh,  
 T.-C. Jagau,  Hyunjun Ji,  B. Kaduk,  K. Khistyaev,  Jaehoon Kim,  
 P. Klunzinger,  K. Koh,  D. Kosenkov,  L. Koulias,  T. Kowalczyk,  
 C. M. Krauter,  A. Kunitsa,  Ka Un Lao,  A. Laurent,  K. V. Lawler,  
 Joonho Lee,  D. Lefrancois,  S. Lehtola,  D. S. Levine,  Yi-Pei Li,  
 You-Sheng Lin,  Fenglai Liu,  E. Livshits,  A. Luenser,  P. Manohar,  
 E. Mansoor,  S. F. Manzer,  Shan-Ping Mao,  Yuezhi Mao,  N. Mardirossian,  
 A. V. Marenich,  T. Markovich,  L. A. Martinez-Martinez,  S. A. Maurer,  
 N. J. Mayhall,  S. C. McKenzie,  J.-M. Mewes,  A. F. Morrison,  
 J. W. Mullinax,  K. Nanda,  T. S. Nguyen-Beck,  R. Olivares-Amaya,  
 J. A. Parkhill,  T. M. Perrine,  F. Plasser,  P. Pokhilko,  S. Prager,  
 A. Prociuk,  E. Ramos,  D. R. Rehn,  F. Rob,  M. Schneider,  N. Sergueev,  
 S. M. Sharada,  S. Sharma,  D. W. Small,  T. Stauch,  T. Stein,  
 Yu-Chuan Su,  A. J. W. Thom,  A. Tkatchenko,  T. Tsuchimochi,  N. M. Tubman,  
 L. Vogt,  M. L. Vidal,  O. Vydrov,  M. A. Watson,  J. Wenzel,  
 M. de Wergifosse,  T. A. Wesolowski,  A. White,  J. Witte,  A. Yamada,  
 Jun Yang,  K. Yao,  S. Yeganeh,  S. R. Yost,  Zhi-Qiang You,  A. Zech,  
 Igor Ying Zhang,  Xing Zhang,  Yan Zhao,  Ying Zhu,  B. R. Brooks,  
 G. K. L. Chan,  C. J. Cramer,  M. S. Gordon,  W. J. Hehre,  A. Klamt,  
 M. W. Schmidt,  C. D. Sherrill,  D. G. Truhlar,  A. Aspuru-Guzik,  R. Baer,  
 A. T. Bell,  N. A. Besley,  Jeng-Da Chai,  A. E. DePrince, III,  
 R. A. DiStasio Jr.,  A. Dreuw,  B. D. Dunietz,  T. R. Furlani,  
 Chao-Ping Hsu,  Yousung Jung,  Jing Kong,  D. S. Lambrecht,  WanZhen Liang,  
 C. Ochsenfeld,  V. A. Rassolov,  L. V. Slipchenko,  J. E. Subotnik,  
 T. Van Voorhis,  J. M. Herbert,  A. I. Krylov,  P. M. W. Gill,  M. Head-Gordon

 Contributors to earlier versions of Q-Chem not listed above: 
 R. D. Adamson,  B. Austin,  J. Baker,  G. J. O. Beran,  K. Brandhorst,  
 S. T. Brown,  E. F. C. Byrd,  A. K. Chakraborty,  C.-L. Cheng,  
 Siu Hung Chien,  D. M. Chipman,  D. L. Crittenden,  H. Dachsel,  
 R. J. Doerksen,  A. D. Dutoi,  L. Fusti-Molnar,  W. A. Goddard III,  
 A. Golubeva-Zadorozhnaya,  S. R. Gwaltney,  G. Hawkins,  A. Heyden,  
 S. Hirata,  G. Kedziora,  F. J. Keil,  C. Kelley,  Jihan Kim,  R. A. King,  
 R. Z. Khaliullin,  P. P. Korambath,  W. Kurlancheek,  A. M. Lee,  M. S. Lee,  
 S. V. Levchenko,  Ching Yeh Lin,  D. Liotard,  R. C. Lochan,  I. Lotan,  
 P. E. Maslen,  N. Nair,  D. P. O'Neill,  D. Neuhauser,  E. Neuscamman,  
 C. M. Oana,  R. Olson,  B. Peters,  R. Peverati,  P. A. Pieniazek,  
 Y. M. Rhee,  J. Ritchie,  M. A. Rohrdanz,  E. Rosta,  N. J. Russ,  
 H. F. Schaefer III,  N. E. Schultz,  N. Shenvi,  A. C. Simmonett,  A. Sodt,  
 D. Stuck,  K. S. Thanthiriwatte,  V. Vanovschi,  Tao Wang,  A. Warshel,  
 C. F. Williams,  Q. Wu,  X. Xu,  W. Zhang

 Please cite Q-Chem as follows:
 Y. Shao et al., Mol. Phys. 113, 184-215 (2015)
 DOI: 10.1080/00268976.2014.952696

 Q-Chem 5.1.1 for Intel X86 EM64T Linux

 Parts of Q-Chem use Armadillo 8.300.2 (Tropical Shenanigans).
 http://arma.sourceforge.net/

 Q-Chem begins on Mon Aug 27 23:01:57 2018  

Host: 
0

     Scratch files written to /scratch/taweetham/qchem7974//
The previous job contains 0 fragments, simply inherited here
Input Ideriv = 2
Curr. Ideriv = -1
Max.  Ideriv = 2

Checking the input file for inconsistencies... 	...done.

--------------------------------------------------------------
User input:
--------------------------------------------------------------

$molecule
read
$end

$rem
   SCF_GUESS 	READ
   JOB_TYPE 	FREQUENCY
   BASIS 	6-311++G**
   EXCHANGE 	B3LYP
   MEM_TOTAL	7500	
$end


--------------------------------------------------------------
 ----------------------------------------------------------------
             Standard Nuclear Orientation (Angstroms)
    I     Atom           X                Y                Z
 ----------------------------------------------------------------
    1      F      -0.1209741916    -1.8744992324    -0.0000000000
    2      Br     -2.7146244895    -0.3484568144    -0.0000000000
    3      I       2.1444500419    -0.0689440202     0.0000000000
    4      Cl     -0.7389821336     2.0154970968    -0.0000000000
    5      C       0.0975671642    -0.5560061457     0.0000000000
    6      C      -0.9296556794     0.2988501495    -0.0000000000
 ----------------------------------------------------------------
 Molecular Point Group                 Cs    NOp =  2
 Largest Abelian Subgroup              Cs    NOp =  2
 Nuclear Repulsion Energy =   932.4107542426 hartrees
 There are       63 alpha and       63 beta electrons
 Requested basis set is 6-311++G(d,p)
 There are 74 shells and 206 basis functions

 Total QAlloc Memory Limit   7500 MB
 Mega-Array Size       188 MB
 MEM_STATIC part       192 MB

                       Distance Matrix (Angstroms)
             F (  1)   Br(  2)   I (  3)   Cl(  4)   C (  5)
   Br(  2)  3.009290
   I (  3)  2.896925  4.867107
   Cl(  4)  3.938782  3.080818  3.557960
   C (  5)  1.336482  2.819840  2.104034  2.704153
   C (  6)  2.318925  1.898715  3.096029  1.727204  1.336400

 A cutoff of  1.0D-11 yielded   2068 shell pairs
 There are     17355 function pairs (     19381 Cartesian)

 -------------------------------------------------------
 OpenMP Integral Computing Module                       
 Release: version 1.0, May 2013, Q-Chem Inc. Pittsburgh 
 -------------------------------------------------------
 Integral Job Info:
 Integral job number is                      11
 Integral operator is                         1
 short-range coefficients                     0
 long-range coefficients              100000000
 Omega coefficients                           0
 if combine SR and LR in K                    0
 Integral screening is                        0
 Integral computing path is                   2
 max size of driver memory is            800000
 size of driver memory is                593474
 size of scratch memory is             29634545
 max col of scratch BK array               1296
 max len of scratch array in speh3          155
 max len of scratch index in speh4           18
 max int batch size is                      520
 min int batch size is                       52
 fixed nKL is                                45
 max L of basis functions is                  2
 order of int derivative is                   0
 number of shells is                         74
 number of basis is                         218
 number of cartesian basis is               218
 number of contracted shell pairs          2068
 number of primitive shell pairs           4915
 maxK2 (contraction) of shell pair           36
 max number of K2 of shell pair               1
 max number of CS2 of shell pair            212
 max number of PS2 of shell pair            330
 mem total for path MDJ                  530364
 -------------------------------------------------------
 Smallest overlap matrix eigenvalue = 4.14E-05
 Guess MOs from SCF MO coefficient file

 -----------------------------------------------------------------------
  General SCF calculation program by
  Eric Jon Sundstrom, Paul Horn, Yuezhi Mao, Dmitri Zuev, Alec White,
  David Stuck, Shaama M.S., Shane Yost, Joonho Lee, David Small,
  Daniel Levine, Susi Lehtola, Hugh Burton, Evgeny Epifanovsky
 -----------------------------------------------------------------------
 Exchange:     0.2000 Hartree-Fock + 0.0800 Slater + 0.7200 B88
 Correlation:  0.1900 VWN1RPA + 0.8100 LYP
 Using SG-1 standard quadrature grid
 using 4 threads for integral computing
 -------------------------------------------------------
 OpenMP Integral computing Module                
 Release: version 2.0, May 2017, Q-Chem Inc. Pleasanton 
 -------------------------------------------------------
 -------------------------------------------------------
 OpenMP BLAS3 based DFT computing Module                
 Release: version 1.0, May 2013, Q-Chem Inc. Pittsburgh 
 -------------------------------------------------------
 A restricted SCF calculation will be
 performed using DIIS
 SCF converges when DIIS error is below 1.0e-08
 ---------------------------------------
  Cycle       Energy         DIIS error
 ---------------------------------------
    1  -10129.7210097874      5.86e-03  
    2  -10129.9353330471      1.05e-03  
    3  -10129.9262185936      1.69e-03  
    4  -10129.9417455366      1.95e-04  
    5  -10129.9419473182      5.93e-05  
    6  -10129.9419632839      2.02e-05  
    7  -10129.9419641969      5.67e-06  
    8  -10129.9419642935      2.60e-06  
    9  -10129.9419643161      6.50e-07  
   10  -10129.9419643178      3.72e-07  
   11  -10129.9419643184      6.29e-08  
   12  -10129.9419643185      1.29e-08  
   13  -10129.9419643184      2.36e-09  Convergence criterion met
 ---------------------------------------
 SCF time:   CPU 56.58s  wall 15.00s 
 SCF   energy in the final basis set =   -10129.9419643184
 Total energy in the final basis set =   -10129.9419643184

 --------------------------------------------------------------
             Orbital Energies (a.u.) and Symmetries
 --------------------------------------------------------------

 Alpha MOs, Restricted
 -- Occupied --                  
******* -482.86 -176.33 -165.74 -165.73 -165.73 -101.59  -62.52
  1 A'    2 A'    3 A'    4 A'    1 A"    5 A'    6 A'    7 A'                 
-56.336 -56.331 -56.331 -35.828 -31.322 -31.315 -31.315 -24.735
  8 A'    2 A"    9 A'   10 A'   11 A'    3 A"   12 A'   13 A'                 
-22.972 -22.970 -22.970 -22.966 -22.966 -10.330 -10.308  -9.507
 14 A'    4 A"   15 A'   16 A'    5 A"   17 A'   18 A'   19 A'                 
 -8.724  -7.272  -7.262  -7.262  -6.556  -6.542  -6.541  -6.377
 20 A'   21 A'    6 A"   22 A'   23 A'    7 A"   24 A'   25 A'                 
 -4.790  -4.775  -4.774  -2.667  -2.663  -2.662  -2.651  -2.651
 26 A'    8 A"   27 A'   28 A'    9 A"   29 A'   10 A"   30 A'                 
 -2.056  -2.051  -2.051  -2.037  -2.037  -1.278  -0.929  -0.829
 31 A'   11 A"   32 A'   33 A'   12 A"   34 A'   35 A'   36 A'                 
 -0.783  -0.688  -0.614  -0.534  -0.517  -0.515  -0.455  -0.413
 37 A'   38 A'   39 A'   40 A'   41 A'   13 A"   42 A'   14 A"                 
 -0.397  -0.358  -0.334  -0.319  -0.316  -0.293  -0.262
 43 A'   44 A'   15 A"   45 A'   16 A"   46 A'   17 A"                         
 -- Virtual --                   
 -0.083  -0.041  -0.041  -0.007   0.003   0.031   0.049   0.050
 47 A'   48 A'   18 A"   49 A'   50 A'   51 A'   19 A"   52 A'                 
  0.065   0.073   0.077   0.081   0.086   0.107   0.111   0.126
 53 A'   54 A'   55 A'   20 A"   21 A"   56 A'   57 A'   58 A'                 
  0.139   0.146   0.166   0.178   0.207   0.219   0.223   0.246
 22 A"   59 A'   60 A'   61 A'   62 A'   23 A"   63 A'   64 A'                 
  0.283   0.285   0.294   0.325   0.370   0.372   0.386   0.390
 24 A"   65 A'   66 A'   67 A'   68 A'   69 A'   25 A"   26 A"                 
  0.393   0.417   0.419   0.440   0.456   0.461   0.468   0.481
 70 A'   71 A'   27 A"   72 A'   28 A"   73 A'   74 A'   75 A'                 
  0.510   0.543   0.568   0.576   0.597   0.621   0.629   0.640
 29 A"   30 A"   76 A'   31 A"   77 A'   78 A'   32 A"   79 A'                 
  0.688   0.720   0.774   0.798   0.828   0.832   0.871   0.879
 80 A'   81 A'   82 A'   83 A'   84 A'   33 A"   34 A"   85 A'                 
  0.906   0.948   0.984   1.135   1.151   1.152   1.196   1.309
 86 A'   87 A'   88 A'   89 A'   90 A'   35 A"   36 A"   37 A"                 
  1.342   1.350   1.377   1.431   1.459   1.534   1.558   1.604
 91 A'   92 A'   38 A"   93 A'   94 A'   95 A'   39 A"   96 A'                 
  1.678   1.868   1.871   1.942   1.996   2.016   2.127   2.144
 97 A'   40 A"   98 A'   99 A'   41 A"  100 A'  101 A'  102 A'                 
  2.222   2.236   2.332   2.469   2.604   2.797   2.821   3.014
103 A'   42 A"  104 A'  105 A'   43 A"   44 A"  106 A'  107 A'                 
  3.144   3.400   3.743   3.772   3.933   3.959   3.970   3.979
108 A'  109 A'   45 A"  110 A'   46 A"   47 A"  111 A'   48 A"                 
  4.001   4.002   4.026   4.060   4.098   4.184   4.249   4.348
112 A'   49 A"  113 A'   50 A"  114 A'  115 A'  116 A'  117 A'                 
  4.408   4.757   5.981   6.027   6.074   6.263   6.346   6.554
118 A'  119 A'   51 A"  120 A'  121 A'   52 A"  122 A'  123 A'                 
  6.685   7.536   7.578   7.659   9.728  23.267  24.046  25.784
124 A'   53 A"  125 A'  126 A'  127 A'  128 A'  129 A'   54 A"                 
 25.968  26.370  27.836  28.324  28.355  28.376  28.513  28.526
130 A'  131 A'  132 A'   55 A"  133 A'  134 A'   56 A"  135 A'                 
 28.539  28.583  28.685  47.905  66.726 127.867 127.893 127.926
 57 A"  136 A'  137 A'  138 A'  139 A'   58 A"  140 A'  141 A'                 
151.632 215.711 289.731 289.773 289.8821020.6991901.794
142 A'  143 A'   59 A"  144 A'  145 A'  146 A'  147 A'                         

 Beta MOs, Restricted
 -- Occupied --                  
******* -482.86 -176.33 -165.74 -165.73 -165.73 -101.59  -62.52
  1 A'    2 A'    3 A'    4 A'    1 A"    5 A'    6 A'    7 A'                 
-56.336 -56.331 -56.331 -35.828 -31.322 -31.315 -31.315 -24.735
  8 A'    2 A"    9 A'   10 A'   11 A'    3 A"   12 A'   13 A'                 
-22.972 -22.970 -22.970 -22.966 -22.966 -10.330 -10.308  -9.507
 14 A'    4 A"   15 A'   16 A'    5 A"   17 A'   18 A'   19 A'                 
 -8.724  -7.272  -7.262  -7.262  -6.556  -6.542  -6.541  -6.377
 20 A'   21 A'    6 A"   22 A'   23 A'    7 A"   24 A'   25 A'                 
 -4.790  -4.775  -4.774  -2.667  -2.663  -2.662  -2.651  -2.651
 26 A'    8 A"   27 A'   28 A'    9 A"   29 A'   10 A"   30 A'                 
 -2.056  -2.051  -2.051  -2.037  -2.037  -1.278  -0.929  -0.829
 31 A'   11 A"   32 A'   33 A'   12 A"   34 A'   35 A'   36 A'                 
 -0.783  -0.688  -0.614  -0.534  -0.517  -0.515  -0.455  -0.413
 37 A'   38 A'   39 A'   40 A'   41 A'   13 A"   42 A'   14 A"                 
 -0.397  -0.358  -0.334  -0.319  -0.316  -0.293  -0.262
 43 A'   44 A'   15 A"   45 A'   16 A"   46 A'   17 A"                         
 -- Virtual --                   
 -0.083  -0.041  -0.041  -0.007   0.003   0.031   0.049   0.050
 47 A'   48 A'   18 A"   49 A'   50 A'   51 A'   19 A"   52 A'                 
  0.065   0.073   0.077   0.081   0.086   0.107   0.111   0.126
 53 A'   54 A'   55 A'   20 A"   21 A"   56 A'   57 A'   58 A'                 
  0.139   0.146   0.166   0.178   0.207   0.219   0.223   0.246
 22 A"   59 A'   60 A'   61 A'   62 A'   23 A"   63 A'   64 A'                 
  0.283   0.285   0.294   0.325   0.370   0.372   0.386   0.390
 24 A"   65 A'   66 A'   67 A'   68 A'   69 A'   25 A"   26 A"                 
  0.393   0.417   0.419   0.440   0.456   0.461   0.468   0.481
 70 A'   71 A'   27 A"   72 A'   28 A"   73 A'   74 A'   75 A'                 
  0.510   0.543   0.568   0.576   0.597   0.621   0.629   0.640
 29 A"   30 A"   76 A'   31 A"   77 A'   78 A'   32 A"   79 A'                 
  0.688   0.720   0.774   0.798   0.828   0.832   0.871   0.879
 80 A'   81 A'   82 A'   83 A'   84 A'   33 A"   34 A"   85 A'                 
  0.906   0.948   0.984   1.135   1.151   1.152   1.196   1.309
 86 A'   87 A'   88 A'   89 A'   90 A'   35 A"   36 A"   37 A"                 
  1.342   1.350   1.377   1.431   1.459   1.534   1.558   1.604
 91 A'   92 A'   38 A"   93 A'   94 A'   95 A'   39 A"   96 A'                 
  1.678   1.868   1.871   1.942   1.996   2.016   2.127   2.144
 97 A'   40 A"   98 A'   99 A'   41 A"  100 A'  101 A'  102 A'                 
  2.222   2.236   2.332   2.469   2.604   2.797   2.821   3.014
103 A'   42 A"  104 A'  105 A'   43 A"   44 A"  106 A'  107 A'                 
  3.144   3.400   3.743   3.772   3.933   3.959   3.970   3.979
108 A'  109 A'   45 A"  110 A'   46 A"   47 A"  111 A'   48 A"                 
  4.001   4.002   4.026   4.060   4.098   4.184   4.249   4.348
112 A'   49 A"  113 A'   50 A"  114 A'  115 A'  116 A'  117 A'                 
  4.408   4.757   5.981   6.027   6.074   6.263   6.346   6.554
118 A'  119 A'   51 A"  120 A'  121 A'   52 A"  122 A'  123 A'                 
  6.685   7.536   7.578   7.659   9.728  23.267  24.046  25.784
124 A'   53 A"  125 A'  126 A'  127 A'  128 A'  129 A'   54 A"                 
 25.968  26.370  27.836  28.324  28.355  28.376  28.513  28.526
130 A'  131 A'  132 A'   55 A"  133 A'  134 A'   56 A"  135 A'                 
 28.539  28.583  28.685  47.905  66.726 127.867 127.893 127.926
 57 A"  136 A'  137 A'  138 A'  139 A'   58 A"  140 A'  141 A'                 
151.632 215.711 289.731 289.773 289.8821020.6991901.794
142 A'  143 A'   59 A"  144 A'  145 A'  146 A'  147 A'                         
 --------------------------------------------------------------

          Ground-State Mulliken Net Atomic Charges

     Atom                 Charge (a.u.)
  ----------------------------------------
      1 F                    -0.022281
      2 Br                   -0.062368
      3 I                     0.146001
      4 Cl                    0.354816
      5 C                    -0.469629
      6 C                     0.053461
  ----------------------------------------
  Sum of atomic charges =     0.000000

 -----------------------------------------------------------------
                    Cartesian Multipole Moments
 -----------------------------------------------------------------
    Charge (ESU x 10^10)
                 0.0000
    Dipole Moment (Debye)
         X       0.6881      Y       0.5838      Z       0.0000
       Tot       0.9023
    Quadrupole Moments (Debye-Ang)
        XX     -69.7116     XY       1.3031     YY     -76.7638
        XZ      -0.0000     YZ       0.0000     ZZ     -76.2447
    Octopole Moments (Debye-Ang^2)
       XXX      18.0810    XXY      -8.7198    XYY       2.9018
       YYY      -8.8793    XXZ      -0.0000    XYZ      -0.0000
       YYZ       0.0000    XZZ       3.7010    YZZ      -7.1117
       ZZZ       0.0000
    Hexadecapole Moments (Debye-Ang^3)
      XXXX   -1583.5315   XXXY      52.7727   XXYY    -380.1166
      XYYY      17.8920   YYYY    -506.9624   XXXZ       0.0000
      XXYZ       0.0000   XYYZ      -0.0000   YYYZ       0.0000
      XXZZ    -313.0485   XYZZ       6.8052   YYZZ    -105.2210
      XZZZ      -0.0000   YZZZ       0.0000   ZZZZ     -94.5189
 -----------------------------------------------------------------
 Calculating MO derivatives via CPSCF
 D1JvT checksum  = 390960 27631.7836053938
 D1KAT checksum  = 980496 1131.3006352263
   1         3          18      0.113841    0.031400
   2         3          18      0.014235    0.003766
   3         3          18      0.002181    0.000757
   4         3          18      0.000224    0.000088
   5        15           6      0.000018    0.000010
   6        21           0      0.000000    0.000000    Roots Converged
 Time for AOints: 20.3 s (CPU) 5.1 s (wall)
 ------------------------------------------------------------------------------
                     AOints        : Timing summary (seconds)
 ------------------------------------------------------------------------------
     job step          cpu (% of tot)      sys (% of tot)     wall (% of tot)
 ------------------------------------------------------------------------------
  cpscf_lag         0.9738E+02 (33.6)   0.9000E-05 (18.8)   0.2494E+02 (33.0)
  iterzp            0.1720E+03 (59.3)   0.3600E-04 (75.0)   0.4508E+02 (59.7)
  make_fx           0.0000E+00 ( 0.0)   0.0000E+00 ( 0.0)   0.0000E+00 ( 0.0)
  AOints            0.2026E+02 ( 7.0)   0.2000E-05 ( 4.2)   0.5125E+01 ( 6.8)
 ------------------------------------------------------------------------------
   Grand Totals     0.2900E+03          0.4800E-04          0.7549E+02
 ------------------------------------------------------------------------------
 Calculating analytic Hessian of the SCF energy
 Polarizability Matrix (a.u.)
            1           2           3
    1-126.9290806  -0.4764104   0.0000000
    2  -0.4764104 -80.2853772   0.0000000
    3   0.0000000   0.0000000 -53.7041206

 Direct stationary perturbation theory relativistic correction:

 rels  =     114.591199120360
 relv  =    -382.166766268529
 rel2e =      52.283710666388
 E_rel =    -215.291856481782

 Hessian of the SCF Energy
            1           2           3           4           5           6
    1   0.0758605   0.0421518   0.0000000  -0.0006247   0.0059961   0.0000000
    2   0.0421518   0.3879170  -0.0000000   0.0028470   0.0025202  -0.0000000
    3   0.0000000  -0.0000000   0.0179196   0.0000000  -0.0000000  -0.0030686
    4  -0.0006247   0.0028470   0.0000000   0.1951873   0.0563054  -0.0000000
    5   0.0059961   0.0025202  -0.0000000   0.0563054   0.0500161  -0.0000000
    6   0.0000000  -0.0000000  -0.0030686  -0.0000000  -0.0000000   0.0060276
    7  -0.0177399  -0.0211864  -0.0000000  -0.0006503   0.0012531   0.0000000
    8  -0.0256480  -0.0155084   0.0000000   0.0011760  -0.0001710  -0.0000000
    9  -0.0000000   0.0000000   0.0032039  -0.0000000  -0.0000000   0.0024775
   10  -0.0011320   0.0023924   0.0000000  -0.0109528  -0.0240068  -0.0000000
   11   0.0028710  -0.0062498  -0.0000000  -0.0177723  -0.0195562  -0.0000000
   12  -0.0000000   0.0000000   0.0072074   0.0000000   0.0000000   0.0028506
   13  -0.0610078  -0.0175175  -0.0000000  -0.0365392   0.0022296  -0.0000000
   14  -0.0527279  -0.3169637   0.0000000  -0.0143214   0.0019092   0.0000000
   15  -0.0000000   0.0000000  -0.0304021   0.0000000   0.0000000   0.0071520
   16   0.0046439  -0.0086873  -0.0000000  -0.1464203  -0.0417774   0.0000000
   17   0.0273570  -0.0517153  -0.0000000  -0.0282348  -0.0347183   0.0000000
   18   0.0000000  -0.0000000   0.0051398  -0.0000000  -0.0000000  -0.0154391
            7           8           9          10          11          12
    1  -0.0177399  -0.0256480  -0.0000000  -0.0011320   0.0028710  -0.0000000
    2  -0.0211864  -0.0155084   0.0000000   0.0023924  -0.0062498   0.0000000
    3  -0.0000000   0.0000000   0.0032039   0.0000000  -0.0000000   0.0072074
    4  -0.0006503   0.0011760  -0.0000000  -0.0109528  -0.0177723   0.0000000
    5   0.0012531  -0.0001710  -0.0000000  -0.0240068  -0.0195562   0.0000000
    6   0.0000000  -0.0000000   0.0024775  -0.0000000  -0.0000000   0.0028506
    7   0.1166683   0.0297568   0.0000000  -0.0038045   0.0020296  -0.0000000
    8   0.0297568   0.0338635  -0.0000000   0.0054325  -0.0008181   0.0000000
    9   0.0000000  -0.0000000   0.0051097   0.0000000  -0.0000000  -0.0007673
   10  -0.0038045   0.0054325   0.0000000   0.0443362   0.0166576  -0.0000000
   11   0.0020296  -0.0008181  -0.0000000   0.0166576   0.2377807   0.0000000
   12  -0.0000000   0.0000000  -0.0007673  -0.0000000   0.0000000   0.0104016
   13  -0.0699281  -0.0153352  -0.0000000   0.0046871  -0.0069289   0.0000000
   14  -0.0053167  -0.0198869  -0.0000000   0.0164259  -0.0315358   0.0000000
   15  -0.0000000  -0.0000000  -0.0135953   0.0000000  -0.0000000  -0.0002088
   16  -0.0245455   0.0046180   0.0000000  -0.0331341   0.0031430   0.0000000
   17  -0.0065364   0.0025209   0.0000000  -0.0169014  -0.1796207  -0.0000000
   18   0.0000000   0.0000000   0.0035715  -0.0000000  -0.0000000  -0.0194835
           13          14          15          16          17          18
    1  -0.0610078  -0.0527279  -0.0000000   0.0046439   0.0273570   0.0000000
    2  -0.0175175  -0.3169637   0.0000000  -0.0086873  -0.0517153  -0.0000000
    3  -0.0000000   0.0000000  -0.0304021  -0.0000000  -0.0000000   0.0051398
    4  -0.0365392  -0.0143214   0.0000000  -0.1464203  -0.0282348  -0.0000000
    5   0.0022296   0.0019092   0.0000000  -0.0417774  -0.0347183  -0.0000000
    6  -0.0000000   0.0000000   0.0071520   0.0000000   0.0000000  -0.0154391
    7  -0.0699281  -0.0053167  -0.0000000  -0.0245455  -0.0065364   0.0000000
    8  -0.0153352  -0.0198869  -0.0000000   0.0046180   0.0025209   0.0000000
    9  -0.0000000  -0.0000000  -0.0135953   0.0000000   0.0000000   0.0035715
   10   0.0046871   0.0164259   0.0000000  -0.0331341  -0.0169014  -0.0000000
   11  -0.0069289  -0.0315358  -0.0000000   0.0031430  -0.1796207  -0.0000000
   12   0.0000000   0.0000000  -0.0002088   0.0000000  -0.0000000  -0.0194835
   13   0.4866974  -0.1720905   0.0000000  -0.3239094   0.2096426  -0.0000000
   14  -0.1720905   0.6045079  -0.0000000   0.2280306  -0.2380307   0.0000000
   15   0.0000000  -0.0000000   0.0774277  -0.0000000   0.0000000  -0.0403735
   16  -0.3239094   0.2280306  -0.0000000   0.5233654  -0.1853270   0.0000000
   17   0.2096426  -0.2380307   0.0000000  -0.1853270   0.5015641  -0.0000000
   18  -0.0000000   0.0000000  -0.0403735   0.0000000  -0.0000000   0.0665847
 Gradient time:  CPU 445.41 s  wall 116.01 s
 **********************************************************************
 **                                                                  **
 **                       VIBRATIONAL ANALYSIS                       **
 **                       --------------------                       **
 **                                                                  **
 **        VIBRATIONAL FREQUENCIES (CM**-1) AND NORMAL MODES         **
 **     FORCE CONSTANTS (mDYN/ANGSTROM) AND REDUCED MASSES (AMU)     **
 **                  INFRARED INTENSITIES (KM/MOL)                   **
 **                                                                  **
 **********************************************************************


 Mode:                 1                      2                      3
 Frequency:        80.59                 126.38                 167.44
 Force Cnst:      0.0888                 0.2883                 0.9261
 Red. Mass:      23.2024                30.6358                56.0688
 IR Active:          YES                    YES                    YES
 IR Intens:        0.361                  0.518                  0.204
 Raman Active:       YES                    YES                    YES
               X      Y      Z        X      Y      Z        X      Y      Z
 F          0.000  0.000  0.749    0.171 -0.411  0.000   -0.326  0.201  0.000
 Br        -0.000 -0.000 -0.220   -0.043  0.121 -0.000    0.520 -0.217 -0.000
 I          0.000 -0.000 -0.128   -0.160  0.166 -0.000   -0.380 -0.034 -0.000
 Cl        -0.000  0.000  0.306    0.531 -0.394  0.000    0.327  0.336  0.000
 C          0.000  0.000  0.453    0.051 -0.399  0.000   -0.018  0.157 -0.000
 C         -0.000  0.000  0.275    0.099 -0.351  0.000    0.180  0.336  0.000
 TransDip   0.000 -0.000 -0.019   -0.023  0.004 -0.000    0.014  0.004 -0.000

 Mode:                 4                      5                      6
 Frequency:       240.79                 295.32                 303.16
 Force Cnst:      1.2115                 0.6871                 1.1778
 Red. Mass:      35.4639                13.3718                21.7512
 IR Active:          YES                    YES                    YES
 IR Intens:        0.267                  0.265                  2.249
 Raman Active:       YES                    YES                    YES
               X      Y      Z        X      Y      Z        X      Y      Z
 F         -0.413  0.268  0.000    0.000 -0.000 -0.317    0.888  0.171  0.000
 Br        -0.293 -0.278  0.000   -0.000 -0.000 -0.030   -0.123 -0.040  0.000
 I          0.120  0.046  0.000   -0.000 -0.000 -0.013   -0.097 -0.083  0.000
 Cl         0.602  0.168  0.000    0.000  0.000 -0.160    0.123  0.172  0.000
 C         -0.225  0.206 -0.000    0.000  0.000  0.551    0.127  0.278  0.000
 C         -0.216  0.220 -0.000   -0.000  0.000  0.754   -0.055  0.091 -0.000
 TransDip   0.004 -0.016  0.000   -0.000 -0.000 -0.016   -0.038 -0.029  0.000

 Mode:                 7                      8                      9
 Frequency:       466.76                 509.22                 661.46
 Force Cnst:      2.8314                 1.8692                 3.4142
 Red. Mass:      22.0574                12.2346                13.2444
 IR Active:          YES                    YES                    YES
 IR Intens:        0.311                  0.477                 90.392
 Raman Active:       YES                    YES                    YES
               X      Y      Z        X      Y      Z        X      Y      Z
 F          0.048 -0.664  0.000   -0.000 -0.000 -0.154   -0.150  0.117  0.000
 Br        -0.047 -0.032 -0.000   -0.000 -0.000  0.021   -0.107 -0.024 -0.000
 I          0.023  0.020  0.000    0.000  0.000 -0.011   -0.033 -0.002  0.000
 Cl        -0.014  0.537 -0.000    0.000  0.000  0.033   -0.027  0.044 -0.000
 C         -0.099 -0.485 -0.000    0.000 -0.000  0.758    0.724 -0.036 -0.000
 C          0.135 -0.028  0.000    0.000 -0.000 -0.633    0.644 -0.090  0.000
 TransDip  -0.018  0.001 -0.000    0.000 -0.000  0.022    0.302  0.043 -0.000

 Mode:                10                     11                     12
 Frequency:       920.92                1112.08                1642.43
 Force Cnst:      6.4422                 9.9344                19.1919
 Red. Mass:      12.8927                13.6339                12.0752
 IR Active:          YES                    YES                    YES
 IR Intens:       94.127                123.285                 16.735
 Raman Active:       YES                    YES                    YES
               X      Y      Z        X      Y      Z        X      Y      Z
 F          0.064 -0.149 -0.000   -0.096 -0.467  0.000   -0.007 -0.094  0.000
 Br        -0.034 -0.018  0.000    0.004  0.002 -0.000   -0.007 -0.001 -0.000
 I          0.001  0.002 -0.000   -0.003 -0.001  0.000    0.002 -0.000  0.000
 Cl        -0.030 -0.160  0.000    0.011 -0.039 -0.000   -0.001  0.021 -0.000
 C         -0.259 -0.016  0.000    0.425  0.684 -0.000   -0.478  0.542 -0.000
 C          0.459  0.817 -0.000   -0.303  0.175  0.000    0.518 -0.448  0.000
 TransDip   0.038  0.308  0.000    0.088  0.345 -0.000   -0.048  0.122 -0.000

 STANDARD THERMODYNAMIC QUANTITIES AT   298.15 K  AND     1.00 ATM

   This Molecule has  0 Imaginary Frequencies
   Zero point vibrational energy:        9.330 kcal/mol

   Atom    1 Element F  Has Mass   18.99840
   Atom    2 Element Br Has Mass   78.91830
   Atom    3 Element I  Has Mass  126.90440
   Atom    4 Element Cl Has Mass   34.96885
   Atom    5 Element C  Has Mass   12.00000
   Atom    6 Element C  Has Mass   12.00000
   Molecular Mass:   283.789950 amu
   Principal axes and moments of inertia in amu*Bohr^2:
                             1           2           3
    Eigenvalues --      798.78818  4262.62183  5061.41001
          X               0.99999    -0.00458    -0.00000
          Y               0.00458     0.99999     0.00000
          Z               0.00000    -0.00000     1.00000
   Rotational Symmetry Number is   1
   The Molecule is an Asymmetric Top
   Translational Enthalpy:        0.889 kcal/mol
   Rotational Enthalpy:           0.889 kcal/mol
   Vibrational Enthalpy:         11.894 kcal/mol
   gas constant (RT):             0.592 kcal/mol
   Translational Entropy:        42.827  cal/mol.K
   Rotational Entropy:           31.222  cal/mol.K
   Vibrational Entropy:          15.912  cal/mol.K

   Total Enthalpy:               14.264 kcal/mol
   Total Entropy:                89.961  cal/mol.K

 ======================================================================

 STANDARD THERMODYNAMIC QUANTITIES FOR ANHARMONIC VIBRATION -- TOSH

   Zero point vibrational energy: ************ kcal/mol

   Vibrational Enthalpy:       Infinity kcal/mol
   Vibrational Entropy:             NaN  cal/mol.K

   Total Enthalpy:             Infinity kcal/mol
   Total Entropy:                   NaN  cal/mol.K

 ======================================================================

 STANDARD THERMODYNAMIC QUANTITIES FOR ANHARMONIC VIBRATION -- VPT2

   Zero point vibrational energy: ************ kcal/mol

   Vibrational Enthalpy:       Infinity kcal/mol
   Vibrational Entropy:             NaN  cal/mol.K

   Total Enthalpy:             Infinity kcal/mol
   Total Entropy:                   NaN  cal/mol.K

 ======================================================================

Archival summary:
1\1\TWL01\FREQ\ProcedureUnspecified\BasisUnspecified\1r1l112\taweetha\MonAug2723:04:092018MonAug2723:04:092018\0\\#,FREQ,ProcedureUnspecified,BasisUnspecified,\\0,1\I\C,1,2.10403\C,2,1.3364,1,126.848\F,2,1.33648,1,112.796,3,180,0\Cl,3,1.7272,2,123.429,1,0,0\Br,3,1.89872,2,120.3,1,180,0\\\@

 Total job time:  131.15s(wall), 502.18s(cpu) 
 Mon Aug 27 23:04:09 2018

        *************************************************************
        *                                                           *
        *  Thank you very much for using Q-Chem.  Have a nice day.  *
        *                                                           *
        *************************************************************
