# Supplementary material for: Geometric and energetic data from ab initio calculations of haloethene, haloimine, halomethylenephosphine, haloiminophosphine, halodiazene, halodiphosphene and halocyclopropane
Source: Data Brief. 2019 Nov 2;27:104738. doi: 10.1016/j.dib.2019.104738 (PMC6861602; doi:10.1016/j.dib.2019.104738)
Supplement: Multimedia component 2 [file mmc2.zip › CC/B3LYP/FICCBrF.out]

Q-Chem Developer Version!
                  Welcome to Q-Chem
     A Quantum Leap Into The Future Of Chemistry


 Q-Chem 5.1, Q-Chem, Inc., Pleasanton, CA (2018)

 Yihan Shao,  Zhengting Gan,  E. Epifanovsky,  A. T. B. Gilbert,  M. Wormit,  
 J. Kussmann,  A. W. Lange,  A. Behn,  Jia Deng,  Xintian Feng,  D. Ghosh,  
 M. Goldey,  P. R. Horn,  L. D. Jacobson,  I. Kaliman,  T. Kus,  A. Landau,  
 Jie Liu,  E. I. Proynov,  R. M. Richard,  R. P. Steele,  E. J. Sundstrom,  
 H. L. Woodcock III,  P. M. Zimmerman,  D. Zuev,  B. Albrecht,  E. Alguire,  
 S. A. Baeppler,  D. Barton,  Z. Benda,  Y. A. Bernard,  E. J. Berquist,  
 K. B. Bravaya,  H. Burton,  D. Casanova,  Chun-Min Chang,  Yunqing Chen,  
 A. Chien,  K. D. Closser,  M. P. Coons,  S. Coriani,  S. Dasgupta,  
 A. L. Dempwolff,  M. Diedenhofen,  Hainam Do,  R. G. Edgar,  Po-Tung Fang,  
 S. Faraji,  S. Fatehi,  Qingguo Feng,  K. D. Fenk,  J. Fosso-Tande,  
 Qinghui Ge,  A. Ghysels,  G. Gidofalvi,  J. Gomes,  J. Gonthier,  A. Gunina,  
 D. Hait,  M. W. D. Hanson-Heine,  P. H. P. Harbach,  A. W. Hauser,  
 J. E. Herr,  E. G. Hohenstein,  Z. C. Holden,  Kerwin Hui,  B. C. Huynh,  
 T.-C. Jagau,  Hyunjun Ji,  B. Kaduk,  K. Khistyaev,  Jaehoon Kim,  
 P. Klunzinger,  K. Koh,  D. Kosenkov,  L. Koulias,  T. Kowalczyk,  
 C. M. Krauter,  A. Kunitsa,  Ka Un Lao,  A. Laurent,  K. V. Lawler,  
 Joonho Lee,  D. Lefrancois,  S. Lehtola,  D. S. Levine,  Yi-Pei Li,  
 You-Sheng Lin,  Fenglai Liu,  E. Livshits,  A. Luenser,  P. Manohar,  
 E. Mansoor,  S. F. Manzer,  Shan-Ping Mao,  Yuezhi Mao,  N. Mardirossian,  
 A. V. Marenich,  T. Markovich,  L. A. Martinez-Martinez,  S. A. Maurer,  
 N. J. Mayhall,  S. C. McKenzie,  J.-M. Mewes,  A. F. Morrison,  
 J. W. Mullinax,  K. Nanda,  T. S. Nguyen-Beck,  R. Olivares-Amaya,  
 J. A. Parkhill,  T. M. Perrine,  F. Plasser,  P. Pokhilko,  S. Prager,  
 A. Prociuk,  E. Ramos,  D. R. Rehn,  F. Rob,  M. Schneider,  N. Sergueev,  
 S. M. Sharada,  S. Sharma,  D. W. Small,  T. Stauch,  T. Stein,  
 Yu-Chuan Su,  A. J. W. Thom,  A. Tkatchenko,  T. Tsuchimochi,  N. M. Tubman,  
 L. Vogt,  M. L. Vidal,  O. Vydrov,  M. A. Watson,  J. Wenzel,  
 M. de Wergifosse,  T. A. Wesolowski,  A. White,  J. Witte,  A. Yamada,  
 Jun Yang,  K. Yao,  S. Yeganeh,  S. R. Yost,  Zhi-Qiang You,  A. Zech,  
 Igor Ying Zhang,  Xing Zhang,  Yan Zhao,  Ying Zhu,  B. R. Brooks,  
 G. K. L. Chan,  C. J. Cramer,  M. S. Gordon,  W. J. Hehre,  A. Klamt,  
 M. W. Schmidt,  C. D. Sherrill,  D. G. Truhlar,  A. Aspuru-Guzik,  R. Baer,  
 A. T. Bell,  N. A. Besley,  Jeng-Da Chai,  A. E. DePrince, III,  
 R. A. DiStasio Jr.,  A. Dreuw,  B. D. Dunietz,  T. R. Furlani,  
 Chao-Ping Hsu,  Yousung Jung,  Jing Kong,  D. S. Lambrecht,  WanZhen Liang,  
 C. Ochsenfeld,  V. A. Rassolov,  L. V. Slipchenko,  J. E. Subotnik,  
 T. Van Voorhis,  J. M. Herbert,  A. I. Krylov,  P. M. W. Gill,  M. Head-Gordon

 Contributors to earlier versions of Q-Chem not listed above: 
 R. D. Adamson,  B. Austin,  J. Baker,  G. J. O. Beran,  K. Brandhorst,  
 S. T. Brown,  E. F. C. Byrd,  A. K. Chakraborty,  C.-L. Cheng,  
 Siu Hung Chien,  D. M. Chipman,  D. L. Crittenden,  H. Dachsel,  
 R. J. Doerksen,  A. D. Dutoi,  L. Fusti-Molnar,  W. A. Goddard III,  
 A. Golubeva-Zadorozhnaya,  S. R. Gwaltney,  G. Hawkins,  A. Heyden,  
 S. Hirata,  G. Kedziora,  F. J. Keil,  C. Kelley,  Jihan Kim,  R. A. King,  
 R. Z. Khaliullin,  P. P. Korambath,  W. Kurlancheek,  A. M. Lee,  M. S. Lee,  
 S. V. Levchenko,  Ching Yeh Lin,  D. Liotard,  R. C. Lochan,  I. Lotan,  
 P. E. Maslen,  N. Nair,  D. P. O'Neill,  D. Neuhauser,  E. Neuscamman,  
 C. M. Oana,  R. Olson,  B. Peters,  R. Peverati,  P. A. Pieniazek,  
 Y. M. Rhee,  J. Ritchie,  M. A. Rohrdanz,  E. Rosta,  N. J. Russ,  
 H. F. Schaefer III,  N. E. Schultz,  N. Shenvi,  A. C. Simmonett,  A. Sodt,  
 D. Stuck,  K. S. Thanthiriwatte,  V. Vanovschi,  Tao Wang,  A. Warshel,  
 C. F. Williams,  Q. Wu,  X. Xu,  W. Zhang

 Please cite Q-Chem as follows:
 Y. Shao et al., Mol. Phys. 113, 184-215 (2015)
 DOI: 10.1080/00268976.2014.952696

 Q-Chem 5.1.1 for Intel X86 EM64T Linux

 Parts of Q-Chem use Armadillo 8.300.2 (Tropical Shenanigans).
 http://arma.sourceforge.net/

 Q-Chem begins on Mon Aug 27 23:04:09 2018  

Host: 
0

     Scratch files written to /scratch/taweetham/qchem8049//
Input Ideriv = 2
Curr. Ideriv = -1
Max.  Ideriv = 2

Checking the input file for inconsistencies... 	...done.

--------------------------------------------------------------
User input:
--------------------------------------------------------------
inp/FBrIF.inp
$molecule
0	1
F	-2.0	1.0	0.0
Br	2.0	1.0	0.0
I	-2.0	-1.0	0.0
F	2.0	-1.0	0.0
C	-1.0	0.0	0.0
C	1.0	0.0	0.0
$end
$rem
   JOB_TYPE		OPTIMIZATION
   BASIS		6-311++G**
   EXCHANGE		B3LYP
$end

--------------------------------------------------------------
 ----------------------------------------------------------------
             Standard Nuclear Orientation (Angstroms)
    I     Atom           X                Y                Z
 ----------------------------------------------------------------
    1      F       1.1999852192    -1.6616639594    -0.0000000000
    2      Br     -2.5600007213    -0.2969274547    -0.0000000000
    3      I       1.8823534715     0.2183290108     0.0000000000
    4      F      -1.8776324689     1.5830655155     0.0000000000
    5      C       0.6011728602    -0.3804833481     0.0000000000
    6      C      -1.2788201100     0.3018849042    -0.0000000000
 ----------------------------------------------------------------
 Molecular Point Group                 Cs    NOp =  2
 Largest Abelian Subgroup              Cs    NOp =  2
 Nuclear Repulsion Energy =   897.3488327421 hartrees
 There are       59 alpha and       59 beta electrons
 Requested basis set is 6-311++G(d,p)
 There are 67 shells and 198 basis functions

 Total QAlloc Memory Limit   2000 MB
 Mega-Array Size       188 MB
 MEM_STATIC part       192 MB
 A cutoff of  1.0D-11 yielded   1764 shell pairs
 There are     16452 function pairs (     18477 Cartesian)

 -------------------------------------------------------
 OpenMP Integral Computing Module                       
 Release: version 1.0, May 2013, Q-Chem Inc. Pittsburgh 
 -------------------------------------------------------
 Integral Job Info:
 Integral job number is                      11
 Integral operator is                         1
 short-range coefficients                     0
 long-range coefficients              100000000
 Omega coefficients                           0
 if combine SR and LR in K                    0
 Integral screening is                        0
 Integral computing path is                   2
 max size of driver memory is            800000
 size of driver memory is                593474
 size of scratch memory is             29623520
 max col of scratch BK array               1296
 max len of scratch array in speh3          155
 max len of scratch index in speh4           18
 max int batch size is                      520
 min int batch size is                       52
 fixed nKL is                                45
 max L of basis functions is                  2
 order of int derivative is                   0
 number of shells is                         67
 number of basis is                         210
 number of cartesian basis is               210
 number of contracted shell pairs          1764
 number of primitive shell pairs           4278
 maxK2 (contraction) of shell pair           36
 max number of K2 of shell pair               1
 max number of CS2 of shell pair            177
 max number of PS2 of shell pair            366
 mem total for path MDJ                  531356
 -------------------------------------------------------
 Smallest overlap matrix eigenvalue = 2.55E-04

 Scale SEOQF with 1.000000e-01/1.000000e-01/1.000000e-01

 Standard Electronic Orientation quadrupole field applied
 Nucleus-field energy     =     0.0000000208 hartrees
 Guess from superposition of atomic densities
 Warning:  Energy on first SCF cycle will be non-variational
 SAD guess density has 118.000000 electrons

 -----------------------------------------------------------------------
  General SCF calculation program by
  Eric Jon Sundstrom, Paul Horn, Yuezhi Mao, Dmitri Zuev, Alec White,
  David Stuck, Shaama M.S., Shane Yost, Joonho Lee, David Small,
  Daniel Levine, Susi Lehtola, Hugh Burton, Evgeny Epifanovsky
 -----------------------------------------------------------------------
 Exchange:     0.2000 Hartree-Fock + 0.0800 Slater + 0.7200 B88
 Correlation:  0.1900 VWN1RPA + 0.8100 LYP
 Using SG-1 standard quadrature grid
 using 4 threads for integral computing
 -------------------------------------------------------
 OpenMP Integral computing Module                
 Release: version 2.0, May 2017, Q-Chem Inc. Pleasanton 
 -------------------------------------------------------
 -------------------------------------------------------
 OpenMP BLAS3 based DFT computing Module                
 Release: version 1.0, May 2013, Q-Chem Inc. Pittsburgh 
 -------------------------------------------------------
 A restricted SCF calculation will be
 performed using DIIS
 SCF converges when DIIS error is below 1.0e-08
 ---------------------------------------
  Cycle       Energy         DIIS error
 ---------------------------------------
    1   -9771.9813626033      7.37e-02  
    2   -9768.5385916286      4.66e-03  
    3   -9767.9289665962      1.07e-02  
    4   -9768.5246050717      4.12e-03  
    5   -9768.6191685379      1.23e-03  
    6   -9768.6257276311      6.62e-04  
    7   -9768.6288720744      2.03e-04  
    8   -9768.6290036617      8.03e-05  
    9   -9768.6290380882      3.84e-05  
   10   -9768.6290442912      1.85e-05  
   11   -9768.6290461151      6.36e-06  
   12   -9768.6290463969      6.29e-07  
   13   -9768.6290463979      3.34e-07  
   14   -9768.6290463983      4.89e-08  
   15   -9768.6290463985      1.10e-08  
   16   -9768.6290463984      6.91e-09  Convergence criterion met
 ---------------------------------------
 SCF time:   CPU 59.40s  wall 16.00s 
 SCF   energy in the final basis set =    -9768.6290463984
 Total energy in the final basis set =    -9768.6290463984

 --------------------------------------------------------------
             Orbital Energies (a.u.) and Symmetries
 --------------------------------------------------------------

 Alpha MOs, Restricted
 -- Occupied --                  
******* -482.87 -176.33 -165.73 -165.73 -165.73  -62.53  -56.35
  1 A'    2 A'    3 A'    1 A"    4 A'    5 A'    6 A'    7 A'                 
-56.350 -56.349 -35.834 -31.323 -31.323 -31.322 -24.727 -24.712
  2 A"    8 A'    9 A'   10 A'    3 A"   11 A'   12 A'   13 A'                 
-22.974 -22.973 -22.973 -22.973 -22.973 -10.333 -10.326  -8.751
 14 A'    4 A"    5 A"   15 A'   16 A'   17 A'   18 A'   19 A'                 
 -6.582  -6.571  -6.569  -6.400  -4.818  -4.797  -4.796  -2.698
 20 A'    6 A"   21 A'   22 A'   23 A'    7 A"   24 A'   25 A'                 
 -2.691  -2.689  -2.681  -2.681  -2.107  -2.081  -2.080  -2.062
  8 A"   26 A'    9 A"   27 A'   28 A'   29 A'   10 A"   30 A'                 
 -2.061  -1.297  -1.274  -0.969  -0.880  -0.640  -0.614  -0.581
 11 A"   31 A'   32 A'   33 A'   34 A'   35 A'   36 A'   37 A'                 
 -0.541  -0.525  -0.522  -0.510  -0.466  -0.395  -0.390  -0.374
 12 A"   38 A'   13 A"   39 A'   40 A'   41 A'   14 A"   15 A"                 
 -0.295  -0.255  -0.181
 42 A'   43 A'   16 A"                                                         
 -- Virtual --                   
 -0.117  -0.105  -0.006   0.012   0.027   0.037   0.043   0.050
 44 A'   17 A"   45 A'   46 A'   47 A'   18 A"   48 A'   49 A'                 
  0.064   0.068   0.081   0.085   0.102   0.112   0.132   0.151
 50 A'   51 A'   19 A"   52 A'   20 A"   53 A'   54 A'   55 A'                 
  0.155   0.170   0.215   0.241   0.241   0.258   0.297   0.304
 56 A'   57 A'   21 A"   22 A"   58 A'   59 A'   60 A'   23 A"                 
  0.304   0.323   0.335   0.350   0.379   0.390   0.408   0.410
 61 A'   62 A'   63 A'   64 A'   24 A"   65 A'   66 A'   25 A"                 
  0.443   0.474   0.476   0.481   0.497   0.498   0.537   0.554
 67 A'   68 A'   26 A"   69 A'   27 A"   70 A'   28 A"   71 A'                 
  0.575   0.607   0.656   0.667   0.693   0.726   0.756   0.786
 29 A"   72 A'   30 A"   73 A'   74 A'   75 A'   76 A'   77 A'                 
  0.854   0.966   1.006   1.131   1.187   1.226   1.285   1.293
 78 A'   79 A'   80 A'   31 A"   81 A'   32 A"   82 A'   33 A"                 
  1.325   1.374   1.376   1.394   1.407   1.426   1.429   1.469
 83 A'   84 A'   34 A"   85 A'   86 A'   35 A"   87 A'   88 A'                 
  1.478   1.532   1.586   1.607   1.729   1.812   1.858   1.906
 36 A"   89 A'   90 A'   37 A"   91 A'   92 A'   93 A'   94 A'                 
  1.938   1.940   2.052   2.140   2.564   2.639   2.701   2.838
 95 A'   38 A"   96 A'   97 A'   39 A"   40 A"   98 A'   99 A'                 
  2.931   3.217   3.694   3.722   3.725   3.759   3.799   3.845
100 A'  101 A'   41 A"  102 A'   42 A"  103 A'  104 A'   43 A"                 
  3.856   3.885   3.961   3.981   4.033   4.038   4.071   4.082
105 A'   44 A"   45 A"   46 A"  106 A'   47 A"  107 A'   48 A"                 
  4.206   4.254   4.432   4.470   4.648   4.655   4.743   5.989
108 A'  109 A'  110 A'  111 A'  112 A'  113 A'  114 A'   49 A"                 
  6.064   6.185   6.239   6.282   6.336   6.354   6.447   6.517
115 A'  116 A'   50 A"   51 A"  117 A'  118 A'  119 A'  120 A'                 
  6.812   7.491   7.593   7.743  23.510  23.546  27.962  28.333
121 A'   52 A"  122 A'  123 A'  124 A'  125 A'  126 A'   53 A"                 
 28.368  28.420  28.512  28.552  28.557  28.662  28.925  48.062
127 A'  128 A'   54 A"  129 A'   55 A"  130 A'  131 A'  132 A'                 
 66.727  66.755 127.882 127.923 128.004 151.759 289.709 289.787
133 A'  134 A'   56 A"  135 A'  136 A'  137 A'   57 A"  138 A'                 
289.9781020.9221901.937
139 A'  140 A'  141 A'                                                         

 Beta MOs, Restricted
 -- Occupied --                  
******* -482.87 -176.33 -165.73 -165.73 -165.73  -62.53  -56.35
  1 A'    2 A'    3 A'    1 A"    4 A'    5 A'    6 A'    7 A'                 
-56.350 -56.349 -35.834 -31.323 -31.323 -31.322 -24.727 -24.712
  2 A"    8 A'    9 A'   10 A'    3 A"   11 A'   12 A'   13 A'                 
-22.974 -22.973 -22.973 -22.973 -22.973 -10.333 -10.326  -8.751
 14 A'    4 A"    5 A"   15 A'   16 A'   17 A'   18 A'   19 A'                 
 -6.582  -6.571  -6.569  -6.400  -4.818  -4.797  -4.796  -2.698
 20 A'    6 A"   21 A'   22 A'   23 A'    7 A"   24 A'   25 A'                 
 -2.691  -2.689  -2.681  -2.681  -2.107  -2.081  -2.080  -2.062
  8 A"   26 A'    9 A"   27 A'   28 A'   29 A'   10 A"   30 A'                 
 -2.061  -1.297  -1.274  -0.969  -0.880  -0.640  -0.614  -0.581
 11 A"   31 A'   32 A'   33 A'   34 A'   35 A'   36 A'   37 A'                 
 -0.541  -0.525  -0.522  -0.510  -0.466  -0.395  -0.390  -0.374
 12 A"   38 A'   13 A"   39 A'   40 A'   41 A'   14 A"   15 A"                 
 -0.295  -0.255  -0.181
 42 A'   43 A'   16 A"                                                         
 -- Virtual --                   
 -0.117  -0.105  -0.006   0.012   0.027   0.037   0.043   0.050
 44 A'   17 A"   45 A'   46 A'   47 A'   18 A"   48 A'   49 A'                 
  0.064   0.068   0.081   0.085   0.102   0.112   0.132   0.151
 50 A'   51 A'   19 A"   52 A'   20 A"   53 A'   54 A'   55 A'                 
  0.155   0.170   0.215   0.241   0.241   0.258   0.297   0.304
 56 A'   57 A'   21 A"   22 A"   58 A'   59 A'   60 A'   23 A"                 
  0.304   0.323   0.335   0.350   0.379   0.390   0.408   0.410
 61 A'   62 A'   63 A'   64 A'   24 A"   65 A'   66 A'   25 A"                 
  0.443   0.474   0.476   0.481   0.497   0.498   0.537   0.554
 67 A'   68 A'   26 A"   69 A'   27 A"   70 A'   28 A"   71 A'                 
  0.575   0.607   0.656   0.667   0.693   0.726   0.756   0.786
 29 A"   72 A'   30 A"   73 A'   74 A'   75 A'   76 A'   77 A'                 
  0.854   0.966   1.006   1.131   1.187   1.226   1.285   1.293
 78 A'   79 A'   80 A'   31 A"   81 A'   32 A"   82 A'   33 A"                 
  1.325   1.374   1.376   1.394   1.407   1.426   1.429   1.469
 83 A'   84 A'   34 A"   85 A'   86 A'   35 A"   87 A'   88 A'                 
  1.478   1.532   1.586   1.607   1.729   1.812   1.858   1.906
 36 A"   89 A'   90 A'   37 A"   91 A'   92 A'   93 A'   94 A'                 
  1.938   1.940   2.052   2.140   2.564   2.639   2.701   2.838
 95 A'   38 A"   96 A'   97 A'   39 A"   40 A"   98 A'   99 A'                 
  2.931   3.217   3.694   3.722   3.725   3.759   3.799   3.845
100 A'  101 A'   41 A"  102 A'   42 A"  103 A'  104 A'   43 A"                 
  3.856   3.885   3.961   3.981   4.033   4.038   4.071   4.082
105 A'   44 A"   45 A"   46 A"  106 A'   47 A"  107 A'   48 A"                 
  4.206   4.254   4.432   4.470   4.648   4.655   4.743   5.989
108 A'  109 A'  110 A'  111 A'  112 A'  113 A'  114 A'   49 A"                 
  6.064   6.185   6.239   6.282   6.336   6.354   6.447   6.517
115 A'  116 A'   50 A"   51 A"  117 A'  118 A'  119 A'  120 A'                 
  6.812   7.491   7.593   7.743  23.510  23.546  27.962  28.333
121 A'   52 A"  122 A'  123 A'  124 A'  125 A'  126 A'   53 A"                 
 28.368  28.420  28.512  28.552  28.557  28.662  28.925  48.062
127 A'  128 A'   54 A"  129 A'   55 A"  130 A'  131 A'  132 A'                 
 66.727  66.755 127.882 127.923 128.004 151.759 289.709 289.787
133 A'  134 A'   56 A"  135 A'  136 A'  137 A'   57 A"  138 A'                 
289.9781020.9221901.937
139 A'  140 A'  141 A'                                                         
 --------------------------------------------------------------

          Ground-State Mulliken Net Atomic Charges

     Atom                 Charge (a.u.)
  ----------------------------------------
      1 F                     0.015746
      2 Br                    0.289429
      3 I                     0.559589
      4 F                    -0.054989
      5 C                    -0.598833
      6 C                    -0.210943
  ----------------------------------------
  Sum of atomic charges =     0.000000

 -----------------------------------------------------------------
                    Cartesian Multipole Moments
 -----------------------------------------------------------------
    Charge (ESU x 10^10)
                 0.0000
    Dipole Moment (Debye)
         X      -0.2678      Y      -0.4213      Z      -0.0000
       Tot       0.4992
    Quadrupole Moments (Debye-Ang)
        XX     -63.1293     XY       1.8928     YY     -71.8861
        XZ       0.0000     YZ      -0.0000     ZZ     -66.3253
    Octopole Moments (Debye-Ang^2)
       XXX      -5.9531    XXY      -2.3827    XYY       2.0408
       YYY      -1.2546    XXZ      -0.0000    XYZ       0.0000
       YYZ      -0.0000    XZZ       0.2528    YZZ      -0.1485
       ZZZ      -0.0000
    Hexadecapole Moments (Debye-Ang^3)
      XXXX   -1503.4203   XXXY      24.2747   XXYY    -317.6000
      XYYY      13.6444   YYYY    -285.6599   XXXZ       0.0000
      XXYZ       0.0000   XYYZ       0.0000   YYYZ      -0.0000
      XXZZ    -279.6267   XYZZ       0.7855   YYZZ     -57.6416
      XZZZ       0.0000   YZZZ      -0.0000   ZZZZ     -78.0719
 -----------------------------------------------------------------
 Calculating analytic gradient of the SCF energy
 Gradient of SCF Energy
            1           2           3           4           5           6
    1   0.1086885   0.5406964  -1.0881272  -0.1044445   1.0887933  -0.5456065
    2   0.2005276   0.4025556  -0.6801596  -0.1419534   0.4052930  -0.1862633
    3   0.0000000  -0.0000000   0.0000000  -0.0000000  -0.0000000   0.0000000
 Max gradient component =       1.089E+00
 RMS gradient           =       4.635E-01
 Gradient time:  CPU 13.60 s  wall 3.52 s
 Geometry Optimization Parameters
   NAtoms,    NIC,     NZ,  NCons,   NDum,   NFix, NCnnct, MaxDiis
        6      37       0       0       0       0       0       0


** GEOMETRY OPTIMIZATION IN DELOCALIZED INTERNAL COORDINATES **
   Searching for a Minimum

   Optimization Cycle:   1

                       Coordinates (Angstroms)
     ATOM                X               Y               Z
      1  F         1.1999852192   -1.6616639594    0.0000000000
      2  Br       -2.5600007213   -0.2969274547    0.0000000000
      3  I         1.8823534715    0.2183290108    0.0000000000
      4  F        -1.8776324689    1.5830655155    0.0000000000
      5  C         0.6011728602   -0.3804833481    0.0000000000
      6  C        -1.2788201100    0.3018849042    0.0000000000
   Point Group: cs    Number of degrees of freedom:     9


   Energy is  -9768.629046398


 Attempting to Generate Delocalized Internal Coordinates

 ** Taking Steepest Descent Step **
 Calculated Step too Large.  Step scaled by  0.250377
 Step Taken.  Stepsize is  0.300000

                             Maximum     Tolerance    Cnvgd?
         Gradient           0.646542      0.000300      NO
         Displacement       0.161879      0.001200      NO
         Energy change     *********      0.000001      NO


 New Cartesian Coordinates Obtained by Inverse Iteration

 Displacement from previous Coordinates is:  0.249964
 ----------------------------------------------------------------
             Standard Nuclear Orientation (Angstroms)
    I     Atom           X                Y                Z
 ----------------------------------------------------------------
    1      F       1.1814963462    -1.6517427300     0.0000000000
    2      Br     -2.6268014952    -0.3101154205     0.0000000000
    3      I       1.9904085896     0.2319250006     0.0000000000
    4      F      -1.8740409900     1.5766331555     0.0000000000
    5      C       0.5794214047    -0.3811629863     0.0000000000
    6      C      -1.2834256045     0.2986676489     0.0000000000
 ----------------------------------------------------------------
 Molecular Point Group                 Cs    NOp =  2
 Largest Abelian Subgroup              Cs    NOp =  2
 Nuclear Repulsion Energy =   868.1497696850 hartrees
 There are       59 alpha and       59 beta electrons
 Applying Cartesian multipole field
    Component          Value
    ---------          -----
     (2,0,0)        1.00000E-11
     (0,2,0)        2.00000E-11
     (0,0,2)       -3.00000E-11
 Nucleus-field energy     =     0.0000000220 hartrees
 Requested basis set is 6-311++G(d,p)
 There are 67 shells and 198 basis functions
 A cutoff of  1.0D-11 yielded   1749 shell pairs
 There are     16305 function pairs (     18288 Cartesian)
 Smallest overlap matrix eigenvalue = 2.42E-04
 Guess MOs from SCF MO coefficient file

 -----------------------------------------------------------------------
  General SCF calculation program by
  Eric Jon Sundstrom, Paul Horn, Yuezhi Mao, Dmitri Zuev, Alec White,
  David Stuck, Shaama M.S., Shane Yost, Joonho Lee, David Small,
  Daniel Levine, Susi Lehtola, Hugh Burton, Evgeny Epifanovsky
 -----------------------------------------------------------------------
 Exchange:     0.2000 Hartree-Fock + 0.0800 Slater + 0.7200 B88
 Correlation:  0.1900 VWN1RPA + 0.8100 LYP
 Using SG-1 standard quadrature grid
 using 4 threads for integral computing
 -------------------------------------------------------
 OpenMP Integral computing Module                
 Release: version 2.0, May 2017, Q-Chem Inc. Pleasanton 
 -------------------------------------------------------
 -------------------------------------------------------
 OpenMP BLAS3 based DFT computing Module                
 Release: version 1.0, May 2013, Q-Chem Inc. Pittsburgh 
 -------------------------------------------------------
 A restricted SCF calculation will be
 performed using DIIS
 SCF converges when DIIS error is below 1.0e-08
 ---------------------------------------
  Cycle       Energy         DIIS error
 ---------------------------------------
    1   -9768.8975322396      2.13e-03  
    2   -9768.8893992067      2.24e-03  
    3   -9768.8795325949      2.35e-03  
    4   -9768.8935814747      1.76e-03  
    5   -9768.9135466623      1.20e-04  
    6   -9768.9135775708      6.63e-05  
    7   -9768.9135905073      1.22e-05  
    8   -9768.9135909766      3.01e-06  
    9   -9768.9135909983      1.32e-06  
   10   -9768.9135910086      3.01e-07  
   11   -9768.9135910087      1.83e-07  
   12   -9768.9135910091      2.60e-08  
   13   -9768.9135910089      1.44e-08  
   14   -9768.9135910090      1.97e-09  Convergence criterion met
 ---------------------------------------
 SCF time:   CPU 50.15s  wall 13.00s 
 SCF   energy in the final basis set =    -9768.9135910090
 Total energy in the final basis set =    -9768.9135910090

 --------------------------------------------------------------
             Orbital Energies (a.u.) and Symmetries
 --------------------------------------------------------------

 Alpha MOs, Restricted
 -- Occupied --                  
******* -482.88 -176.33 -165.73 -165.73 -165.73  -62.53  -56.35
  1 A'    2 A'    3 A'    4 A'    1 A"    5 A'    6 A'    7 A'                 
-56.350 -56.349 -35.829 -31.319 -31.318 -31.317 -24.730 -24.717
  2 A"    8 A'    9 A'   10 A'    3 A"   11 A'   12 A'   13 A'                 
-22.970 -22.970 -22.969 -22.968 -22.968 -10.344 -10.327  -8.749
 14 A'    4 A"   15 A'    5 A"   16 A'   17 A'   18 A'   19 A'                 
 -6.580  -6.569  -6.567  -6.389  -4.803  -4.788  -4.786  -2.694
 20 A'    6 A"   21 A'   22 A'   23 A'    7 A"   24 A'   25 A'                 
 -2.688  -2.687  -2.678  -2.678  -2.084  -2.066  -2.066  -2.052
  8 A"   26 A'    9 A"   27 A'   28 A'   29 A'   10 A"   11 A"                 
 -2.052  -1.294  -1.274  -0.953  -0.857  -0.646  -0.617  -0.572
 30 A'   31 A'   32 A'   33 A'   34 A'   35 A'   36 A'   37 A'                 
 -0.533  -0.519  -0.517  -0.514  -0.472  -0.398  -0.384  -0.357
 12 A"   13 A"   38 A'   39 A'   40 A'   41 A'   14 A"   15 A"                 
 -0.299  -0.257  -0.192
 42 A'   43 A'   16 A"                                                         
 -- Virtual --                   
 -0.117  -0.108  -0.005   0.008   0.025   0.039   0.042   0.051
 44 A'   17 A"   45 A'   46 A'   47 A'   18 A"   48 A'   49 A'                 
  0.056   0.076   0.082   0.087   0.104   0.114   0.134   0.147
 50 A'   51 A'   19 A"   52 A'   20 A"   53 A'   54 A'   55 A'                 
  0.153   0.162   0.214   0.238   0.239   0.253   0.292   0.301
 56 A'   57 A'   21 A"   58 A'   22 A"   59 A'   60 A'   23 A"                 
  0.302   0.324   0.333   0.346   0.384   0.384   0.408   0.417
 61 A'   62 A'   63 A'   64 A'   24 A"   65 A'   66 A'   25 A"                 
  0.443   0.464   0.472   0.477   0.484   0.495   0.537   0.550
 67 A'   68 A'   26 A"   69 A'   27 A"   70 A'   28 A"   71 A'                 
  0.563   0.586   0.651   0.658   0.687   0.710   0.754   0.784
 29 A"   72 A'   73 A'   30 A"   74 A'   75 A'   76 A'   77 A'                 
  0.848   0.927   0.997   1.131   1.136   1.225   1.268   1.303
 78 A'   79 A'   80 A'   81 A'   31 A"   32 A"   82 A'   33 A"                 
  1.319   1.373   1.375   1.378   1.400   1.410   1.420   1.467
 83 A'   84 A'   34 A"   85 A'   86 A'   35 A"   87 A'   88 A'                 
  1.469   1.540   1.588   1.590   1.723   1.832   1.864   1.907
 36 A"   89 A'   90 A'   37 A"   91 A'   92 A'   93 A'   94 A'                 
  1.943   1.948   2.050   2.111   2.566   2.636   2.694   2.816
 95 A'   38 A"   96 A'   97 A'   39 A"   40 A"   98 A'   99 A'                 
  2.898   3.191   3.698   3.723   3.725   3.755   3.814   3.859
100 A'  101 A'   41 A"  102 A'   42 A"  103 A'  104 A'   43 A"                 
  3.865   3.889   3.963   3.980   4.026   4.026   4.066   4.072
105 A'   44 A"   45 A"   46 A"  106 A'   47 A"  107 A'   48 A"                 
  4.204   4.220   4.411   4.446   4.564   4.629   4.657   5.988
108 A'  109 A'  110 A'  111 A'  112 A'  113 A'  114 A'   49 A"                 
  6.053   6.179   6.237   6.278   6.342   6.352   6.442   6.504
115 A'  116 A'   50 A"   51 A"  117 A'  118 A'  119 A'  120 A'                 
  6.796   7.495   7.581   7.717  23.398  23.467  27.940  28.332
121 A'   52 A"  122 A'  123 A'  124 A'  125 A'  126 A'   53 A"                 
 28.368  28.413  28.517  28.550  28.552  28.637  28.835  48.040
127 A'  128 A'   54 A"   55 A"  129 A'  130 A'  131 A'  132 A'                 
 66.721  66.748 127.879 127.917 128.003 151.735 289.709 289.776
133 A'  134 A'   56 A"  135 A'  136 A'  137 A'   57 A"  138 A'                 
289.9421020.8901901.909
139 A'  140 A'  141 A'                                                         

 Beta MOs, Restricted
 -- Occupied --                  
******* -482.88 -176.33 -165.73 -165.73 -165.73  -62.53  -56.35
  1 A'    2 A'    3 A'    4 A'    1 A"    5 A'    6 A'    7 A'                 
-56.350 -56.349 -35.829 -31.319 -31.318 -31.317 -24.730 -24.717
  2 A"    8 A'    9 A'   10 A'    3 A"   11 A'   12 A'   13 A'                 
-22.970 -22.970 -22.969 -22.968 -22.968 -10.344 -10.327  -8.749
 14 A'    4 A"   15 A'    5 A"   16 A'   17 A'   18 A'   19 A'                 
 -6.580  -6.569  -6.567  -6.389  -4.803  -4.788  -4.786  -2.694
 20 A'    6 A"   21 A'   22 A'   23 A'    7 A"   24 A'   25 A'                 
 -2.688  -2.687  -2.678  -2.678  -2.084  -2.066  -2.066  -2.052
  8 A"   26 A'    9 A"   27 A'   28 A'   29 A'   10 A"   11 A"                 
 -2.052  -1.294  -1.274  -0.953  -0.857  -0.646  -0.617  -0.572
 30 A'   31 A'   32 A'   33 A'   34 A'   35 A'   36 A'   37 A'                 
 -0.533  -0.519  -0.517  -0.514  -0.472  -0.398  -0.384  -0.357
 12 A"   13 A"   38 A'   39 A'   40 A'   41 A'   14 A"   15 A"                 
 -0.299  -0.257  -0.192
 42 A'   43 A'   16 A"                                                         
 -- Virtual --                   
 -0.117  -0.108  -0.005   0.008   0.025   0.039   0.042   0.051
 44 A'   17 A"   45 A'   46 A'   47 A'   18 A"   48 A'   49 A'                 
  0.056   0.076   0.082   0.087   0.104   0.114   0.134   0.147
 50 A'   51 A'   19 A"   52 A'   20 A"   53 A'   54 A'   55 A'                 
  0.153   0.162   0.214   0.238   0.239   0.253   0.292   0.301
 56 A'   57 A'   21 A"   58 A'   22 A"   59 A'   60 A'   23 A"                 
  0.302   0.324   0.333   0.346   0.384   0.384   0.408   0.417
 61 A'   62 A'   63 A'   64 A'   24 A"   65 A'   66 A'   25 A"                 
  0.443   0.464   0.472   0.477   0.484   0.495   0.537   0.550
 67 A'   68 A'   26 A"   69 A'   27 A"   70 A'   28 A"   71 A'                 
  0.563   0.586   0.651   0.658   0.687   0.710   0.754   0.784
 29 A"   72 A'   73 A'   30 A"   74 A'   75 A'   76 A'   77 A'                 
  0.848   0.927   0.997   1.131   1.136   1.225   1.268   1.303
 78 A'   79 A'   80 A'   81 A'   31 A"   32 A"   82 A'   33 A"                 
  1.319   1.373   1.375   1.378   1.400   1.410   1.420   1.467
 83 A'   84 A'   34 A"   85 A'   86 A'   35 A"   87 A'   88 A'                 
  1.469   1.540   1.588   1.590   1.723   1.832   1.864   1.907
 36 A"   89 A'   90 A'   37 A"   91 A'   92 A'   93 A'   94 A'                 
  1.943   1.948   2.050   2.111   2.566   2.636   2.694   2.816
 95 A'   38 A"   96 A'   97 A'   39 A"   40 A"   98 A'   99 A'                 
  2.898   3.191   3.698   3.723   3.725   3.755   3.814   3.859
100 A'  101 A'   41 A"  102 A'   42 A"  103 A'  104 A'   43 A"                 
  3.865   3.889   3.963   3.980   4.026   4.026   4.066   4.072
105 A'   44 A"   45 A"   46 A"  106 A'   47 A"  107 A'   48 A"                 
  4.204   4.220   4.411   4.446   4.564   4.629   4.657   5.988
108 A'  109 A'  110 A'  111 A'  112 A'  113 A'  114 A'   49 A"                 
  6.053   6.179   6.237   6.278   6.342   6.352   6.442   6.504
115 A'  116 A'   50 A"   51 A"  117 A'  118 A'  119 A'  120 A'                 
  6.796   7.495   7.581   7.717  23.398  23.467  27.940  28.332
121 A'   52 A"  122 A'  123 A'  124 A'  125 A'  126 A'   53 A"                 
 28.368  28.413  28.517  28.550  28.552  28.637  28.835  48.040
127 A'  128 A'   54 A"   55 A"  129 A'  130 A'  131 A'  132 A'                 
 66.721  66.748 127.879 127.917 128.003 151.735 289.709 289.776
133 A'  134 A'   56 A"  135 A'  136 A'  137 A'   57 A"  138 A'                 
289.9421020.8901901.909
139 A'  140 A'  141 A'                                                         
 --------------------------------------------------------------

          Ground-State Mulliken Net Atomic Charges

     Atom                 Charge (a.u.)
  ----------------------------------------
      1 F                     0.021356
      2 Br                    0.229179
      3 I                     0.402807
      4 F                    -0.043668
      5 C                    -0.458669
      6 C                    -0.151004
  ----------------------------------------
  Sum of atomic charges =     0.000000

 -----------------------------------------------------------------
                    Cartesian Multipole Moments
 -----------------------------------------------------------------
    Charge (ESU x 10^10)
                 0.0000
    Dipole Moment (Debye)
         X      -0.3307      Y      -0.4053      Z       0.0000
       Tot       0.5231
    Quadrupole Moments (Debye-Ang)
        XX     -62.2151     XY       1.8910     YY     -71.8999
        XZ       0.0000     YZ       0.0000     ZZ     -66.9266
    Octopole Moments (Debye-Ang^2)
       XXX     -10.3588    XXY      -2.0112    XYY       0.0523
       YYY      -1.7532    XXZ       0.0000    XYZ      -0.0000
       YYZ      -0.0000    XZZ      -1.5406    YZZ      -0.2841
       ZZZ       0.0000
    Hexadecapole Moments (Debye-Ang^3)
      XXXX   -1584.0142   XXXY      19.9999   XXYY    -334.9976
      XYYY       3.6234   YYYY    -284.3309   XXXZ       0.0000
      XXYZ       0.0000   XYYZ       0.0000   YYYZ       0.0000
      XXZZ    -296.8661   XYZZ      -1.8815   YYZZ     -57.7422
      XZZZ       0.0000   YZZZ       0.0000   ZZZZ     -79.2416
 -----------------------------------------------------------------
 Calculating analytic gradient of the SCF energy
 Gradient of SCF Energy
            1           2           3           4           5           6
    1   0.1105275   0.3939191  -0.6384236  -0.1040699   0.6473815  -0.4093347
    2   0.1660324   0.3152495  -0.4218834  -0.1237984   0.1833299  -0.1189301
    3   0.0000000  -0.0000000   0.0000000  -0.0000000  -0.0000000   0.0000000
 Max gradient component =       6.474E-01
 RMS gradient           =       2.925E-01
 Gradient time:  CPU 13.09 s  wall 3.38 s
 Geometry Optimization Parameters
   NAtoms,    NIC,     NZ,  NCons,   NDum,   NFix, NCnnct, MaxDiis
        6      37       0       0       0       0       0       0


** GEOMETRY OPTIMIZATION IN DELOCALIZED INTERNAL COORDINATES **
   Searching for a Minimum

   Optimization Cycle:   2

                       Coordinates (Angstroms)
     ATOM                X               Y               Z
      1  F         1.1814963462   -1.6517427300    0.0000000000
      2  Br       -2.6268014952   -0.3101154205    0.0000000000
      3  I         1.9904085896    0.2319250006    0.0000000000
      4  F        -1.8740409900    1.5766331555    0.0000000000
      5  C         0.5794214047   -0.3811629863    0.0000000000
      6  C        -1.2834256045    0.2986676489    0.0000000000
   Point Group: cs    Number of degrees of freedom:     9


   Energy is  -9768.913591009

 Hessian Updated using BFGS Update

 ** Taking Steepest Descent Step **
 Calculated Step too Large.  Step scaled by  0.405245
 Step Taken.  Stepsize is  0.300000

                             Maximum     Tolerance    Cnvgd?
         Gradient           0.424869      0.000300      NO
         Displacement       0.172176      0.001200      NO
         Energy change     -0.284545      0.000001      NO


 New Cartesian Coordinates Obtained by Inverse Iteration

 Displacement from previous Coordinates is:  0.237924
 ----------------------------------------------------------------
             Standard Nuclear Orientation (Angstroms)
    I     Atom           X                Y                Z
 ----------------------------------------------------------------
    1      F       1.1518633797    -1.6403307676     0.0000000000
    2      Br     -2.6908336796    -0.3311158998     0.0000000000
    3      I       2.0856549864     0.2483580285     0.0000000000
    4      F      -1.8573380387     1.5677233975     0.0000000000
    5      C       0.5566298807    -0.3746460750     0.0000000000
    6      C      -1.2789182779     0.2942159847     0.0000000000
 ----------------------------------------------------------------
 Molecular Point Group                 Cs    NOp =  2
 Largest Abelian Subgroup              Cs    NOp =  2
 Nuclear Repulsion Energy =   842.8609105046 hartrees
 There are       59 alpha and       59 beta electrons
 Applying Cartesian multipole field
    Component          Value
    ---------          -----
     (2,0,0)        1.00000E-11
     (0,2,0)        2.00000E-11
     (0,0,2)       -3.00000E-11
 Nucleus-field energy     =     0.0000000231 hartrees
 Requested basis set is 6-311++G(d,p)
 There are 67 shells and 198 basis functions
 A cutoff of  1.0D-11 yielded   1740 shell pairs
 There are     16246 function pairs (     18217 Cartesian)
 Smallest overlap matrix eigenvalue = 2.21E-04
 Guess MOs from SCF MO coefficient file

 -----------------------------------------------------------------------
  General SCF calculation program by
  Eric Jon Sundstrom, Paul Horn, Yuezhi Mao, Dmitri Zuev, Alec White,
  David Stuck, Shaama M.S., Shane Yost, Joonho Lee, David Small,
  Daniel Levine, Susi Lehtola, Hugh Burton, Evgeny Epifanovsky
 -----------------------------------------------------------------------
 Exchange:     0.2000 Hartree-Fock + 0.0800 Slater + 0.7200 B88
 Correlation:  0.1900 VWN1RPA + 0.8100 LYP
 Using SG-1 standard quadrature grid
 using 4 threads for integral computing
 -------------------------------------------------------
 OpenMP Integral computing Module                
 Release: version 2.0, May 2017, Q-Chem Inc. Pleasanton 
 -------------------------------------------------------
 -------------------------------------------------------
 OpenMP BLAS3 based DFT computing Module                
 Release: version 1.0, May 2013, Q-Chem Inc. Pittsburgh 
 -------------------------------------------------------
 A restricted SCF calculation will be
 performed using DIIS
 SCF converges when DIIS error is below 1.0e-08
 ---------------------------------------
  Cycle       Energy         DIIS error
 ---------------------------------------
    1   -9769.0812551345      1.60e-03  
    2   -9769.0805891746      1.57e-03  
    3   -9769.0786338321      1.54e-03  
    4   -9769.0816286262      1.32e-03  
    5   -9769.0924859128      9.76e-05  
    6   -9769.0925095170      4.76e-05  
    7   -9769.0925165779      6.46e-06  
    8   -9769.0925167346      2.38e-06  
    9   -9769.0925167501      7.69e-07  
   10   -9769.0925167530      1.17e-07  
   11   -9769.0925167529      6.82e-08  
   12   -9769.0925167528      1.45e-08  
   13   -9769.0925167529      4.98e-09  Convergence criterion met
 ---------------------------------------
 SCF time:   CPU 45.60s  wall 12.00s 
 SCF   energy in the final basis set =    -9769.0925167529
 Total energy in the final basis set =    -9769.0925167529

 --------------------------------------------------------------
             Orbital Energies (a.u.) and Symmetries
 --------------------------------------------------------------

 Alpha MOs, Restricted
 -- Occupied --                  
******* -482.88 -176.33 -165.73 -165.73 -165.73  -62.53  -56.35
  1 A'    2 A'    3 A'    4 A'    1 A"    5 A'    6 A'    7 A'                 
-56.349 -56.348 -35.828 -31.319 -31.316 -31.315 -24.733 -24.722
  2 A"    8 A'    9 A'   10 A'    3 A"   11 A'   12 A'   13 A'                 
-22.969 -22.969 -22.968 -22.966 -22.966 -10.353 -10.335  -8.746
 14 A'    4 A"   15 A'    5 A"   16 A'   17 A'   18 A'   19 A'                 
 -6.577  -6.566  -6.564  -6.384  -4.797  -4.783  -4.781  -2.690
 20 A'    6 A"   21 A'   22 A'   23 A'    7 A"   24 A'   25 A'                 
 -2.685  -2.684  -2.675  -2.675  -2.071  -2.060  -2.059  -2.046
  8 A"   26 A'    9 A"   27 A'   28 A'   10 A"   29 A'   11 A"                 
 -2.046  -1.290  -1.275  -0.933  -0.833  -0.654  -0.621  -0.566
 30 A'   31 A'   32 A'   33 A'   34 A'   35 A'   36 A'   37 A'                 
 -0.527  -0.518  -0.515  -0.509  -0.475  -0.398  -0.377  -0.343
 12 A"   38 A'   13 A"   39 A'   40 A'   41 A'   14 A"   15 A"                 
 -0.303  -0.260  -0.202
 42 A'   43 A'   16 A"                                                         
 -- Virtual --                   
 -0.112  -0.109  -0.008   0.002   0.020   0.041   0.041   0.051
 44 A'   17 A"   45 A'   46 A'   47 A'   48 A'   18 A"   49 A'                 
  0.053   0.082   0.083   0.089   0.106   0.115   0.134   0.145
 50 A'   51 A'   19 A"   52 A'   20 A"   53 A'   54 A'   55 A'                 
  0.147   0.161   0.212   0.235   0.240   0.248   0.286   0.298
 56 A'   57 A'   21 A"   58 A'   22 A"   59 A'   60 A'   23 A"                 
  0.302   0.322   0.333   0.342   0.379   0.389   0.406   0.421
 61 A'   62 A'   63 A'   64 A'   65 A'   24 A"   66 A'   25 A"                 
  0.436   0.450   0.451   0.476   0.489   0.502   0.534   0.546
 67 A'   68 A'   26 A"   69 A'   27 A"   70 A'   28 A"   71 A'                 
  0.553   0.569   0.637   0.664   0.681   0.698   0.754   0.783
 29 A"   72 A'   73 A'   30 A"   74 A'   75 A'   76 A'   77 A'                 
  0.830   0.893   0.990   1.076   1.136   1.225   1.255   1.309
 78 A'   79 A'   80 A'   81 A'   31 A"   32 A"   82 A'   33 A"                 
  1.322   1.351   1.366   1.375   1.398   1.408   1.414   1.461
 83 A'   84 A'   34 A"   85 A'   35 A"   86 A'   87 A'   36 A"                 
  1.468   1.552   1.579   1.590   1.705   1.846   1.865   1.917
 88 A'   89 A'   37 A"   90 A'   91 A'   92 A'   93 A'   94 A'                 
  1.957   1.965   2.048   2.091   2.565   2.637   2.682   2.796
 38 A"   95 A'   96 A'   97 A'   39 A"   40 A"   98 A'   99 A'                 
  2.881   3.192   3.703   3.726   3.726   3.751   3.835   3.872
100 A'  101 A'   41 A"  102 A'   42 A"  103 A'  104 A'   43 A"                 
  3.878   3.895   3.962   3.978   4.017   4.018   4.062   4.069
105 A'   44 A"   45 A"   46 A"  106 A'   47 A"  107 A'   48 A"                 
  4.187   4.204   4.372   4.407   4.478   4.616   4.628   5.985
108 A'  109 A'  110 A'  111 A'  112 A'  113 A'  114 A'   49 A"                 
  6.040   6.164   6.235   6.275   6.350   6.353   6.442   6.496
115 A'  116 A'   50 A"   51 A"  117 A'  118 A'  119 A'  120 A'                 
  6.772   7.500   7.571   7.692  23.345  23.409  27.927  28.330
121 A'   52 A"  122 A'  123 A'  124 A'  125 A'  126 A'   53 A"                 
 28.366  28.417  28.519  28.548  28.548  28.619  28.762  48.012
127 A'  128 A'   54 A"   55 A"  129 A'  130 A'  131 A'  132 A'                 
 66.716  66.740 127.875 127.909 127.993 151.721 289.710 289.766
133 A'  134 A'   56 A"  135 A'  136 A'  137 A'   57 A"  138 A'                 
289.9091020.8481901.892
139 A'  140 A'  141 A'                                                         

 Beta MOs, Restricted
 -- Occupied --                  
******* -482.88 -176.33 -165.73 -165.73 -165.73  -62.53  -56.35
  1 A'    2 A'    3 A'    4 A'    1 A"    5 A'    6 A'    7 A'                 
-56.349 -56.348 -35.828 -31.319 -31.316 -31.315 -24.733 -24.722
  2 A"    8 A'    9 A'   10 A'    3 A"   11 A'   12 A'   13 A'                 
-22.969 -22.969 -22.968 -22.966 -22.966 -10.353 -10.335  -8.746
 14 A'    4 A"   15 A'    5 A"   16 A'   17 A'   18 A'   19 A'                 
 -6.577  -6.566  -6.564  -6.384  -4.797  -4.783  -4.781  -2.690
 20 A'    6 A"   21 A'   22 A'   23 A'    7 A"   24 A'   25 A'                 
 -2.685  -2.684  -2.675  -2.675  -2.071  -2.060  -2.059  -2.046
  8 A"   26 A'    9 A"   27 A'   28 A'   10 A"   29 A'   11 A"                 
 -2.046  -1.290  -1.275  -0.933  -0.833  -0.654  -0.621  -0.566
 30 A'   31 A'   32 A'   33 A'   34 A'   35 A'   36 A'   37 A'                 
 -0.527  -0.518  -0.515  -0.509  -0.475  -0.398  -0.377  -0.343
 12 A"   38 A'   13 A"   39 A'   40 A'   41 A'   14 A"   15 A"                 
 -0.303  -0.260  -0.202
 42 A'   43 A'   16 A"                                                         
 -- Virtual --                   
 -0.112  -0.109  -0.008   0.002   0.020   0.041   0.041   0.051
 44 A'   17 A"   45 A'   46 A'   47 A'   48 A'   18 A"   49 A'                 
  0.053   0.082   0.083   0.089   0.106   0.115   0.134   0.145
 50 A'   51 A'   19 A"   52 A'   20 A"   53 A'   54 A'   55 A'                 
  0.147   0.161   0.212   0.235   0.240   0.248   0.286   0.298
 56 A'   57 A'   21 A"   58 A'   22 A"   59 A'   60 A'   23 A"                 
  0.302   0.322   0.333   0.342   0.379   0.389   0.406   0.421
 61 A'   62 A'   63 A'   64 A'   65 A'   24 A"   66 A'   25 A"                 
  0.436   0.450   0.451   0.476   0.489   0.502   0.534   0.546
 67 A'   68 A'   26 A"   69 A'   27 A"   70 A'   28 A"   71 A'                 
  0.553   0.569   0.637   0.664   0.681   0.698   0.754   0.783
 29 A"   72 A'   73 A'   30 A"   74 A'   75 A'   76 A'   77 A'                 
  0.830   0.893   0.990   1.076   1.136   1.225   1.255   1.309
 78 A'   79 A'   80 A'   81 A'   31 A"   32 A"   82 A'   33 A"                 
  1.322   1.351   1.366   1.375   1.398   1.408   1.414   1.461
 83 A'   84 A'   34 A"   85 A'   35 A"   86 A'   87 A'   36 A"                 
  1.468   1.552   1.579   1.590   1.705   1.846   1.865   1.917
 88 A'   89 A'   37 A"   90 A'   91 A'   92 A'   93 A'   94 A'                 
  1.957   1.965   2.048   2.091   2.565   2.637   2.682   2.796
 38 A"   95 A'   96 A'   97 A'   39 A"   40 A"   98 A'   99 A'                 
  2.881   3.192   3.703   3.726   3.726   3.751   3.835   3.872
100 A'  101 A'   41 A"  102 A'   42 A"  103 A'  104 A'   43 A"                 
  3.878   3.895   3.962   3.978   4.017   4.018   4.062   4.069
105 A'   44 A"   45 A"   46 A"  106 A'   47 A"  107 A'   48 A"                 
  4.187   4.204   4.372   4.407   4.478   4.616   4.628   5.985
108 A'  109 A'  110 A'  111 A'  112 A'  113 A'  114 A'   49 A"                 
  6.040   6.164   6.235   6.275   6.350   6.353   6.442   6.496
115 A'  116 A'   50 A"   51 A"  117 A'  118 A'  119 A'  120 A'                 
  6.772   7.500   7.571   7.692  23.345  23.409  27.927  28.330
121 A'   52 A"  122 A'  123 A'  124 A'  125 A'  126 A'   53 A"                 
 28.366  28.417  28.519  28.548  28.548  28.619  28.762  48.012
127 A'  128 A'   54 A"   55 A"  129 A'  130 A'  131 A'  132 A'                 
 66.716  66.740 127.875 127.909 127.993 151.721 289.710 289.766
133 A'  134 A'   56 A"  135 A'  136 A'  137 A'   57 A"  138 A'                 
289.9091020.8481901.892
139 A'  140 A'  141 A'                                                         
 --------------------------------------------------------------

          Ground-State Mulliken Net Atomic Charges

     Atom                 Charge (a.u.)
  ----------------------------------------
      1 F                     0.025853
      2 Br                    0.170633
      3 I                     0.296027
      4 F                    -0.031802
      5 C                    -0.358100
      6 C                    -0.102611
  ----------------------------------------
  Sum of atomic charges =     0.000000

 -----------------------------------------------------------------
                    Cartesian Multipole Moments
 -----------------------------------------------------------------
    Charge (ESU x 10^10)
                 0.0000
    Dipole Moment (Debye)
         X      -0.3053      Y      -0.3446      Z       0.0000
       Tot       0.4604
    Quadrupole Moments (Debye-Ang)
        XX     -61.5689     XY       1.8758     YY     -71.8390
        XZ      -0.0000     YZ      -0.0000     ZZ     -67.4885
    Octopole Moments (Debye-Ang^2)
       XXX     -13.0991    XXY      -1.8235    XYY      -1.6175
       YYY      -1.8978    XXZ       0.0000    XYZ      -0.0000
       YYZ      -0.0000    XZZ      -2.9592    YZZ      -0.3638
       ZZZ       0.0000
    Hexadecapole Moments (Debye-Ang^3)
      XXXX   -1658.3304   XXXY      12.6669   XXYY    -351.0562
      XYYY      -8.7430   YYYY    -283.0617   XXXZ      -0.0000
      XXYZ      -0.0000   XYYZ      -0.0000   YYYZ      -0.0000
      XXZZ    -313.5796   XYZZ      -5.5006   YYZZ     -57.8824
      XZZZ      -0.0000   YZZZ      -0.0000   ZZZZ     -80.5246
 -----------------------------------------------------------------
 Calculating analytic gradient of the SCF energy
 Gradient of SCF Energy
            1           2           3           4           5           6
    1   0.1081567   0.2722063  -0.3862822  -0.1014008   0.4057574  -0.2984374
    2   0.1337498   0.2420917  -0.2813269  -0.1035845   0.0759264  -0.0668564
    3  -0.0000000  -0.0000000   0.0000000   0.0000000   0.0000000  -0.0000000
 Max gradient component =       4.058E-01
 RMS gradient           =       1.937E-01
 Gradient time:  CPU 12.78 s  wall 3.30 s
 Geometry Optimization Parameters
   NAtoms,    NIC,     NZ,  NCons,   NDum,   NFix, NCnnct, MaxDiis
        6      37       0       0       0       0       0       0


** GEOMETRY OPTIMIZATION IN DELOCALIZED INTERNAL COORDINATES **
   Searching for a Minimum

   Optimization Cycle:   3

                       Coordinates (Angstroms)
     ATOM                X               Y               Z
      1  F         1.1518633797   -1.6403307676    0.0000000000
      2  Br       -2.6908336796   -0.3311158998    0.0000000000
      3  I         2.0856549864    0.2483580285    0.0000000000
      4  F        -1.8573380387    1.5677233975    0.0000000000
      5  C         0.5566298807   -0.3746460750    0.0000000000
      6  C        -1.2789182779    0.2942159847    0.0000000000
   Point Group: cs    Number of degrees of freedom:     9


   Energy is  -9769.092516753

 Hessian Updated using BFGS Update

 ** Taking Steepest Descent Step **
 Calculated Step too Large.  Step scaled by  0.619704
 Step Taken.  Stepsize is  0.300000

                             Maximum     Tolerance    Cnvgd?
         Gradient           0.285993      0.000300      NO
         Displacement       0.177231      0.001200      NO
         Energy change     -0.178926      0.000001      NO


 New Cartesian Coordinates Obtained by Inverse Iteration

 Displacement from previous Coordinates is:  0.227666
 ----------------------------------------------------------------
             Standard Nuclear Orientation (Angstroms)
    I     Atom           X                Y                Z
 ----------------------------------------------------------------
    1      F       1.1053276359    -1.6268715411     0.0000000000
    2      Br     -2.7420507972    -0.3610347535     0.0000000000
    3      I       2.1589760640     0.2719305510     0.0000000000
    4      F      -1.8205705640     1.5556078095     0.0000000000
    5      C       0.5289070931    -0.3621156201     0.0000000000
    6      C      -1.2635311811     0.2866882224     0.0000000000
 ----------------------------------------------------------------
 Molecular Point Group                 Cs    NOp =  2
 Largest Abelian Subgroup              Cs    NOp =  2
 Nuclear Repulsion Energy =   822.8734783022 hartrees
 There are       59 alpha and       59 beta electrons
 Applying Cartesian multipole field
    Component          Value
    ---------          -----
     (2,0,0)        1.00000E-11
     (0,2,0)        2.00000E-11
     (0,0,2)       -3.00000E-11
 Nucleus-field energy     =     0.0000000240 hartrees
 Requested basis set is 6-311++G(d,p)
 There are 67 shells and 198 basis functions
 A cutoff of  1.0D-11 yielded   1729 shell pairs
 There are     16163 function pairs (     18122 Cartesian)
 Smallest overlap matrix eigenvalue = 1.94E-04
 Guess MOs from SCF MO coefficient file

 -----------------------------------------------------------------------
  General SCF calculation program by
  Eric Jon Sundstrom, Paul Horn, Yuezhi Mao, Dmitri Zuev, Alec White,
  David Stuck, Shaama M.S., Shane Yost, Joonho Lee, David Small,
  Daniel Levine, Susi Lehtola, Hugh Burton, Evgeny Epifanovsky
 -----------------------------------------------------------------------
 Exchange:     0.2000 Hartree-Fock + 0.0800 Slater + 0.7200 B88
 Correlation:  0.1900 VWN1RPA + 0.8100 LYP
 Using SG-1 standard quadrature grid
 using 4 threads for integral computing
 -------------------------------------------------------
 OpenMP Integral computing Module                
 Release: version 2.0, May 2017, Q-Chem Inc. Pleasanton 
 -------------------------------------------------------
 -------------------------------------------------------
 OpenMP BLAS3 based DFT computing Module                
 Release: version 1.0, May 2013, Q-Chem Inc. Pittsburgh 
 -------------------------------------------------------
 A restricted SCF calculation will be
 performed using DIIS
 SCF converges when DIIS error is below 1.0e-08
 ---------------------------------------
  Cycle       Energy         DIIS error
 ---------------------------------------
    1   -9769.2059847725      1.25e-03  
    2   -9769.2086698098      1.06e-03  
    3   -9769.2075013283      1.09e-03  
    4   -9769.2091669029      9.06e-04  
    5   -9769.2140771422      7.86e-05  
    6   -9769.2140954218      3.86e-05  
    7   -9769.2141000614      4.43e-06  
    8   -9769.2141001401      1.83e-06  
    9   -9769.2141001498      5.98e-07  
   10   -9769.2141001510      1.38e-07  
   11   -9769.2141001510      8.51e-08  
   12   -9769.2141001510      1.46e-08  
   13   -9769.2141001511      5.06e-09  Convergence criterion met
 ---------------------------------------
 SCF time:   CPU 45.01s  wall 12.00s 
 SCF   energy in the final basis set =    -9769.2141001511
 Total energy in the final basis set =    -9769.2141001511

 --------------------------------------------------------------
             Orbital Energies (a.u.) and Symmetries
 --------------------------------------------------------------

 Alpha MOs, Restricted
 -- Occupied --                  
******* -482.87 -176.33 -165.73 -165.73 -165.73  -62.53  -56.35
  1 A'    2 A'    3 A'    4 A'    1 A"    5 A'    6 A'    7 A'                 
-56.347 -56.346 -35.827 -31.319 -31.315 -31.314 -24.734 -24.728
  2 A"    8 A'    9 A'   10 A'    3 A"   11 A'   12 A'   13 A'                 
-22.970 -22.969 -22.968 -22.966 -22.966 -10.361 -10.343  -8.742
 14 A'    4 A"   15 A'    5 A"   16 A'   17 A'   18 A'   19 A'                 
 -6.574  -6.562  -6.560  -6.381  -4.794  -4.779  -4.778  -2.686
 20 A'    6 A"   21 A'   22 A'   23 A'    7 A"   24 A'   25 A'                 
 -2.682  -2.680  -2.671  -2.671  -2.065  -2.056  -2.055  -2.043
  8 A"   26 A'    9 A"   27 A'   28 A'   10 A"   29 A'   11 A"                 
 -2.042  -1.286  -1.277  -0.912  -0.811  -0.662  -0.625  -0.564
 30 A'   31 A'   32 A'   33 A'   34 A'   35 A'   36 A'   37 A'                 
 -0.523  -0.521  -0.513  -0.504  -0.474  -0.396  -0.370  -0.333
 12 A"   38 A'   13 A"   39 A'   40 A'   41 A'   14 A"   15 A"                 
 -0.307  -0.265  -0.212
 42 A'   43 A'   16 A"                                                         
 -- Virtual --                   
 -0.108  -0.102  -0.016  -0.001   0.015   0.039   0.043   0.050
 17 A"   44 A'   45 A'   46 A'   47 A'   48 A'   18 A"   49 A'                 
  0.054   0.083   0.084   0.091   0.108   0.117   0.132   0.142
 50 A'   19 A"   51 A'   52 A'   20 A"   53 A'   54 A'   55 A'                 
  0.147   0.164   0.211   0.233   0.242   0.243   0.281   0.295
 56 A'   57 A'   21 A"   58 A'   22 A"   59 A'   60 A'   23 A"                 
  0.305   0.317   0.332   0.338   0.375   0.394   0.405   0.422
 61 A'   62 A'   63 A'   64 A'   65 A'   24 A"   66 A'   25 A"                 
  0.423   0.435   0.445   0.474   0.495   0.511   0.524   0.544
 67 A'   26 A"   68 A'   69 A'   27 A"   70 A'   28 A"   71 A'                 
  0.552   0.557   0.628   0.667   0.672   0.698   0.755   0.785
 29 A"   72 A'   73 A'   74 A'   30 A"   75 A'   76 A'   77 A'                 
  0.796   0.880   0.987   1.030   1.132   1.223   1.258   1.307
 78 A'   79 A'   80 A'   81 A'   31 A"   32 A"   82 A'   33 A"                 
  1.322   1.332   1.354   1.378   1.387   1.407   1.422   1.455
 83 A'   84 A'   34 A"   85 A'   35 A"   86 A'   87 A'   36 A"                 
  1.469   1.570   1.581   1.588   1.678   1.843   1.871   1.932
 88 A'   89 A'   37 A"   90 A'   91 A'   92 A'   93 A'   94 A'                 
  1.965   1.994   2.047   2.094   2.559   2.642   2.670   2.787
 38 A"   95 A'   96 A'   97 A'   39 A"   40 A"   98 A'   99 A'                 
  2.874   3.222   3.709   3.728   3.730   3.746   3.859   3.886
100 A'  101 A'   41 A"   42 A"  102 A'  103 A'  104 A'   43 A"                 
  3.896   3.903   3.960   3.977   4.011   4.012   4.059   4.068
105 A'   44 A"   45 A"   46 A"  106 A'   47 A"  107 A'   48 A"                 
  4.160   4.196   4.336   4.340   4.451   4.611   4.631   5.983
108 A'  109 A'  110 A'  111 A'  112 A'  113 A'  114 A'   49 A"                 
  6.030   6.146   6.234   6.272   6.353   6.358   6.446   6.493
115 A'  116 A'   50 A"   51 A"  117 A'  118 A'  119 A'  120 A'                 
  6.743   7.506   7.564   7.672  23.324  23.377  27.913  28.328
121 A'   52 A"  122 A'  123 A'  124 A'  125 A'  126 A'   53 A"                 
 28.362  28.417  28.519  28.545  28.547  28.607  28.715  47.980
127 A'  128 A'   54 A"  129 A'   55 A"  130 A'  131 A'  132 A'                 
 66.712  66.733 127.872 127.902 127.978 151.705 289.713 289.759
133 A'  134 A'   56 A"  135 A'  136 A'  137 A'   57 A"  138 A'                 
289.8861020.8041901.875
139 A'  140 A'  141 A'                                                         

 Beta MOs, Restricted
 -- Occupied --                  
******* -482.87 -176.33 -165.73 -165.73 -165.73  -62.53  -56.35
  1 A'    2 A'    3 A'    4 A'    1 A"    5 A'    6 A'    7 A'                 
-56.347 -56.346 -35.827 -31.319 -31.315 -31.314 -24.734 -24.728
  2 A"    8 A'    9 A'   10 A'    3 A"   11 A'   12 A'   13 A'                 
-22.970 -22.969 -22.968 -22.966 -22.966 -10.361 -10.343  -8.742
 14 A'    4 A"   15 A'    5 A"   16 A'   17 A'   18 A'   19 A'                 
 -6.574  -6.562  -6.560  -6.381  -4.794  -4.779  -4.778  -2.686
 20 A'    6 A"   21 A'   22 A'   23 A'    7 A"   24 A'   25 A'                 
 -2.682  -2.680  -2.671  -2.671  -2.065  -2.056  -2.055  -2.043
  8 A"   26 A'    9 A"   27 A'   28 A'   10 A"   29 A'   11 A"                 
 -2.042  -1.286  -1.277  -0.912  -0.811  -0.662  -0.625  -0.564
 30 A'   31 A'   32 A'   33 A'   34 A'   35 A'   36 A'   37 A'                 
 -0.523  -0.521  -0.513  -0.504  -0.474  -0.396  -0.370  -0.333
 12 A"   38 A'   13 A"   39 A'   40 A'   41 A'   14 A"   15 A"                 
 -0.307  -0.265  -0.212
 42 A'   43 A'   16 A"                                                         
 -- Virtual --                   
 -0.108  -0.102  -0.016  -0.001   0.015   0.039   0.043   0.050
 17 A"   44 A'   45 A'   46 A'   47 A'   48 A'   18 A"   49 A'                 
  0.054   0.083   0.084   0.091   0.108   0.117   0.132   0.142
 50 A'   19 A"   51 A'   52 A'   20 A"   53 A'   54 A'   55 A'                 
  0.147   0.164   0.211   0.233   0.242   0.243   0.281   0.295
 56 A'   57 A'   21 A"   58 A'   22 A"   59 A'   60 A'   23 A"                 
  0.305   0.317   0.332   0.338   0.375   0.394   0.405   0.422
 61 A'   62 A'   63 A'   64 A'   65 A'   24 A"   66 A'   25 A"                 
  0.423   0.435   0.445   0.474   0.495   0.511   0.524   0.544
 67 A'   26 A"   68 A'   69 A'   27 A"   70 A'   28 A"   71 A'                 
  0.552   0.557   0.628   0.667   0.672   0.698   0.755   0.785
 29 A"   72 A'   73 A'   74 A'   30 A"   75 A'   76 A'   77 A'                 
  0.796   0.880   0.987   1.030   1.132   1.223   1.258   1.307
 78 A'   79 A'   80 A'   81 A'   31 A"   32 A"   82 A'   33 A"                 
  1.322   1.332   1.354   1.378   1.387   1.407   1.422   1.455
 83 A'   84 A'   34 A"   85 A'   35 A"   86 A'   87 A'   36 A"                 
  1.469   1.570   1.581   1.588   1.678   1.843   1.871   1.932
 88 A'   89 A'   37 A"   90 A'   91 A'   92 A'   93 A'   94 A'                 
  1.965   1.994   2.047   2.094   2.559   2.642   2.670   2.787
 38 A"   95 A'   96 A'   97 A'   39 A"   40 A"   98 A'   99 A'                 
  2.874   3.222   3.709   3.728   3.730   3.746   3.859   3.886
100 A'  101 A'   41 A"   42 A"  102 A'  103 A'  104 A'   43 A"                 
  3.896   3.903   3.960   3.977   4.011   4.012   4.059   4.068
105 A'   44 A"   45 A"   46 A"  106 A'   47 A"  107 A'   48 A"                 
  4.160   4.196   4.336   4.340   4.451   4.611   4.631   5.983
108 A'  109 A'  110 A'  111 A'  112 A'  113 A'  114 A'   49 A"                 
  6.030   6.146   6.234   6.272   6.353   6.358   6.446   6.493
115 A'  116 A'   50 A"   51 A"  117 A'  118 A'  119 A'  120 A'                 
  6.743   7.506   7.564   7.672  23.324  23.377  27.913  28.328
121 A'   52 A"  122 A'  123 A'  124 A'  125 A'  126 A'   53 A"                 
 28.362  28.417  28.519  28.545  28.547  28.607  28.715  47.980
127 A'  128 A'   54 A"  129 A'   55 A"  130 A'  131 A'  132 A'                 
 66.712  66.733 127.872 127.902 127.978 151.705 289.713 289.759
133 A'  134 A'   56 A"  135 A'  136 A'  137 A'   57 A"  138 A'                 
289.8861020.8041901.875
139 A'  140 A'  141 A'                                                         
 --------------------------------------------------------------

          Ground-State Mulliken Net Atomic Charges

     Atom                 Charge (a.u.)
  ----------------------------------------
      1 F                     0.027906
      2 Br                    0.122738
      3 I                     0.229376
      4 F                    -0.019829
      5 C                    -0.289077
      6 C                    -0.071114
  ----------------------------------------
  Sum of atomic charges =     0.000000

 -----------------------------------------------------------------
                    Cartesian Multipole Moments
 -----------------------------------------------------------------
    Charge (ESU x 10^10)
                 0.0000
    Dipole Moment (Debye)
         X      -0.2211      Y      -0.2616      Z       0.0000
       Tot       0.3426
    Quadrupole Moments (Debye-Ang)
        XX     -61.1798     XY       1.8750     YY     -71.7021
        XZ      -0.0000     YZ       0.0000     ZZ     -67.9464
    Octopole Moments (Debye-Ang^2)
       XXX     -14.1741    XXY      -1.8054    XYY      -2.8929
       YYY      -2.0631    XXZ       0.0000    XYZ      -0.0000
       YYZ       0.0000    XZZ      -3.9396    YZZ      -0.4857
       ZZZ       0.0000
    Hexadecapole Moments (Debye-Ang^3)
      XXXX   -1713.5922   XXXY       1.6087   XXYY    -362.8785
      XYYY     -24.3668   YYYY    -282.4006   XXXZ      -0.0000
      XXYZ       0.0000   XYYZ      -0.0000   YYYZ       0.0000
      XXZZ    -326.9635   XYZZ     -10.3694   YYZZ     -58.1292
      XZZZ      -0.0000   YZZZ       0.0000   ZZZZ     -81.6753
 -----------------------------------------------------------------
 Calculating analytic gradient of the SCF energy
 Gradient of SCF Energy
            1           2           3           4           5           6
    1   0.1043188   0.1792259  -0.2401576  -0.0959513   0.2712939  -0.2187297
    2   0.1062473   0.1813358  -0.1957157  -0.0838423   0.0177476  -0.0257727
    3   0.0000000  -0.0000000  -0.0000000   0.0000000  -0.0000000  -0.0000000
 Max gradient component =       2.713E-01
 RMS gradient           =       1.337E-01
 Gradient time:  CPU 12.50 s  wall 3.23 s
 Geometry Optimization Parameters
   NAtoms,    NIC,     NZ,  NCons,   NDum,   NFix, NCnnct, MaxDiis
        6      37       0       0       0       0       0       0

 Cartesian Hessian Update
 Hessian Updated using BFGS Update


** GEOMETRY OPTIMIZATION IN DELOCALIZED INTERNAL COORDINATES **
   Searching for a Minimum

   Optimization Cycle:   4

                       Coordinates (Angstroms)
     ATOM                X               Y               Z
      1  F         1.1053276359   -1.6268715411    0.0000000000
      2  Br       -2.7420507972   -0.3610347535    0.0000000000
      3  I         2.1589760640    0.2719305510    0.0000000000
      4  F        -1.8205705640    1.5556078095    0.0000000000
      5  C         0.5289070931   -0.3621156201    0.0000000000
      6  C        -1.2635311811    0.2866882224    0.0000000000
   Point Group: cs    Number of degrees of freedom:     9


   Energy is  -9769.214100151

 Hessian Updated using BFGS Update

  9 Hessian modes will be used to form the next step
  Hessian Eigenvalues:
     0.084584    0.184445    0.190025    0.248949    0.250048    0.385371
     0.393131    0.700287    1.014963

 Minimum Search - Taking Simple RFO Step
 Searching for Lamda that Minimizes Along All modes
 Value Taken    Lamda =  -0.23589199
 Calculated Step too Large.  Step scaled by  0.399591
 Step Taken.  Stepsize is  0.300000

                             Maximum     Tolerance    Cnvgd?
         Gradient           0.199952      0.000300      NO
         Displacement       0.176282      0.001200      NO
         Energy change     -0.121583      0.000001      NO


 New Cartesian Coordinates Obtained by Inverse Iteration

 Displacement from previous Coordinates is:  0.324617
 ----------------------------------------------------------------
             Standard Nuclear Orientation (Angstroms)
    I     Atom           X                Y                Z
 ----------------------------------------------------------------
    1      F       1.0060373565    -1.6087716487     0.0000000000
    2      Br     -2.7174766366    -0.4113414167     0.0000000000
    3      I       2.1488014320     0.3139245400     0.0000000000
    4      F      -1.7324095053     1.5378651933     0.0000000000
    5      C       0.4767789524    -0.3347144138     0.0000000000
    6      C      -1.2146733483     0.2672424142     0.0000000000
 ----------------------------------------------------------------
 Molecular Point Group                 Cs    NOp =  2
 Largest Abelian Subgroup              Cs    NOp =  2
 Nuclear Repulsion Energy =   821.4907720398 hartrees
 There are       59 alpha and       59 beta electrons
 Applying Cartesian multipole field
    Component          Value
    ---------          -----
     (2,0,0)        1.00000E-11
     (0,2,0)        2.00000E-11
     (0,0,2)       -3.00000E-11
 Nucleus-field energy     =     0.0000000237 hartrees
 Requested basis set is 6-311++G(d,p)
 There are 67 shells and 198 basis functions
 A cutoff of  1.0D-11 yielded   1730 shell pairs
 There are     16181 function pairs (     18143 Cartesian)
 Smallest overlap matrix eigenvalue = 1.47E-04
 Guess MOs from SCF MO coefficient file

 -----------------------------------------------------------------------
  General SCF calculation program by
  Eric Jon Sundstrom, Paul Horn, Yuezhi Mao, Dmitri Zuev, Alec White,
  David Stuck, Shaama M.S., Shane Yost, Joonho Lee, David Small,
  Daniel Levine, Susi Lehtola, Hugh Burton, Evgeny Epifanovsky
 -----------------------------------------------------------------------
 Exchange:     0.2000 Hartree-Fock + 0.0800 Slater + 0.7200 B88
 Correlation:  0.1900 VWN1RPA + 0.8100 LYP
 Using SG-1 standard quadrature grid
 using 4 threads for integral computing
 -------------------------------------------------------
 OpenMP Integral computing Module                
 Release: version 2.0, May 2017, Q-Chem Inc. Pleasanton 
 -------------------------------------------------------
 -------------------------------------------------------
 OpenMP BLAS3 based DFT computing Module                
 Release: version 1.0, May 2013, Q-Chem Inc. Pittsburgh 
 -------------------------------------------------------
 A restricted SCF calculation will be
 performed using DIIS
 SCF converges when DIIS error is below 1.0e-08
 ---------------------------------------
  Cycle       Energy         DIIS error
 ---------------------------------------
    1   -9769.2982834966      8.90e-04  
    2   -9769.3027486505      3.33e-04  
    3   -9769.3010363204      6.42e-04  
    4   -9769.3028347885      2.70e-04  
    5   -9769.3032384818      4.45e-05  
    6   -9769.3032475495      1.04e-05  
    7   -9769.3032479150      6.12e-06  
    8   -9769.3032480364      1.10e-06  
    9   -9769.3032480405      4.15e-07  
   10   -9769.3032480409      1.26e-07  
   11   -9769.3032480410      6.73e-08  
   12   -9769.3032480410      1.40e-08  
   13   -9769.3032480410      2.97e-09  Convergence criterion met
 ---------------------------------------
 SCF time:   CPU 45.30s  wall 12.00s 
 SCF   energy in the final basis set =    -9769.3032480410
 Total energy in the final basis set =    -9769.3032480410

 --------------------------------------------------------------
             Orbital Energies (a.u.) and Symmetries
 --------------------------------------------------------------

 Alpha MOs, Restricted
 -- Occupied --                  
******* -482.87 -176.33 -165.73 -165.73 -165.73  -62.53  -56.35
  1 A'    2 A'    3 A'    4 A'    1 A"    5 A'    6 A'    7 A'                 
-56.345 -56.344 -35.826 -31.318 -31.314 -31.313 -24.732 -24.730
  2 A"    8 A'    9 A'   10 A'    3 A"   11 A'   12 A'   13 A'                 
-22.969 -22.968 -22.967 -22.964 -22.964 -10.361 -10.344  -8.740
 14 A'    4 A"   15 A'    5 A"   16 A'   17 A'   18 A'   19 A'                 
 -6.571  -6.559  -6.557  -6.379  -4.791  -4.777  -4.776  -2.683
 20 A'    6 A"   21 A'   22 A'   23 A'    7 A"   24 A'   25 A'                 
 -2.679  -2.678  -2.668  -2.668  -2.062  -2.054  -2.053  -2.040
  8 A"   26 A'    9 A"   27 A'   28 A'   10 A"   29 A'   11 A"                 
 -2.040  -1.282  -1.278  -0.903  -0.801  -0.670  -0.626  -0.570
 30 A'   31 A'   32 A'   33 A'   34 A'   35 A'   36 A'   37 A'                 
 -0.524  -0.521  -0.511  -0.501  -0.470  -0.397  -0.368  -0.329
 38 A'   12 A"   13 A"   39 A'   40 A'   41 A'   14 A"   15 A"                 
 -0.313  -0.271  -0.219
 42 A'   43 A'   16 A"                                                         
 -- Virtual --                   
 -0.099  -0.067  -0.022  -0.002   0.012   0.039   0.044   0.054
 17 A"   44 A'   45 A'   46 A'   47 A'   48 A'   18 A"   49 A'                 
  0.057   0.082   0.084   0.093   0.107   0.121   0.132   0.141
 50 A'   51 A'   19 A"   52 A'   20 A"   53 A'   54 A'   55 A'                 
  0.151   0.171   0.211   0.238   0.245   0.247   0.276   0.295
 56 A'   57 A'   21 A"   58 A'   59 A'   22 A"   60 A'   23 A"                 
  0.308   0.319   0.330   0.341   0.372   0.397   0.407   0.417
 61 A'   62 A'   63 A'   64 A'   65 A'   24 A"   66 A'   67 A'                 
  0.420   0.429   0.446   0.473   0.503   0.517   0.518   0.545
 25 A"   26 A"   68 A'   69 A'   27 A"   28 A"   70 A'   71 A'                 
  0.552   0.556   0.633   0.654   0.686   0.708   0.753   0.777
 29 A"   72 A'   73 A'   74 A'   30 A"   75 A'   76 A'   77 A'                 
  0.798   0.891   0.998   1.021   1.119   1.222   1.288   1.308
 78 A'   79 A'   80 A'   81 A'   31 A"   32 A"   82 A'   33 A"                 
  1.316   1.340   1.341   1.377   1.385   1.407   1.443   1.464
 83 A'   84 A'   34 A"   35 A"   85 A'   86 A'   87 A'   36 A"                 
  1.471   1.582   1.600   1.618   1.646   1.838   1.889   1.965
 88 A'   89 A'   90 A'   37 A"   91 A'   92 A'   93 A'   94 A'                 
  1.970   2.036   2.056   2.125   2.549   2.664   2.678   2.797
 38 A"   95 A'   96 A'   97 A'   39 A"   40 A"   98 A'   99 A'                 
  2.889   3.324   3.718   3.731   3.735   3.746   3.885   3.900
100 A'  101 A'   41 A"   42 A"  102 A'  103 A'  104 A'   43 A"                 
  3.915   3.916   3.957   3.976   4.010   4.011   4.061   4.071
 44 A"  105 A'   45 A"   46 A"  106 A'   47 A"  107 A'   48 A"                 
  4.151   4.187   4.306   4.321   4.451   4.623   4.668   5.983
108 A'  109 A'  110 A'  111 A'  112 A'  113 A'  114 A'   49 A"                 
  6.030   6.145   6.236   6.274   6.355   6.368   6.468   6.503
115 A'  116 A'   50 A"   51 A"  117 A'  118 A'  119 A'  120 A'                 
  6.728   7.510   7.564   7.671  23.333  23.378  27.908  28.328
121 A'   52 A"  122 A'  123 A'  124 A'  125 A'  126 A'   53 A"                 
 28.362  28.417  28.519  28.544  28.549  28.603  28.705  47.965
127 A'  128 A'   54 A"  129 A'   55 A"  130 A'  131 A'  132 A'                 
 66.710  66.734 127.872 127.901 127.974 151.701 289.715 289.760
133 A'  134 A'   56 A"  135 A'  136 A'  137 A'   57 A"  138 A'                 
289.8861020.7831901.869
139 A'  140 A'  141 A'                                                         

 Beta MOs, Restricted
 -- Occupied --                  
******* -482.87 -176.33 -165.73 -165.73 -165.73  -62.53  -56.35
  1 A'    2 A'    3 A'    4 A'    1 A"    5 A'    6 A'    7 A'                 
-56.345 -56.344 -35.826 -31.318 -31.314 -31.313 -24.732 -24.730
  2 A"    8 A'    9 A'   10 A'    3 A"   11 A'   12 A'   13 A'                 
-22.969 -22.968 -22.967 -22.964 -22.964 -10.361 -10.344  -8.740
 14 A'    4 A"   15 A'    5 A"   16 A'   17 A'   18 A'   19 A'                 
 -6.571  -6.559  -6.557  -6.379  -4.791  -4.777  -4.776  -2.683
 20 A'    6 A"   21 A'   22 A'   23 A'    7 A"   24 A'   25 A'                 
 -2.679  -2.678  -2.668  -2.668  -2.062  -2.054  -2.053  -2.040
  8 A"   26 A'    9 A"   27 A'   28 A'   10 A"   29 A'   11 A"                 
 -2.040  -1.282  -1.278  -0.903  -0.801  -0.670  -0.626  -0.570
 30 A'   31 A'   32 A'   33 A'   34 A'   35 A'   36 A'   37 A'                 
 -0.524  -0.521  -0.511  -0.501  -0.470  -0.397  -0.368  -0.329
 38 A'   12 A"   13 A"   39 A'   40 A'   41 A'   14 A"   15 A"                 
 -0.313  -0.271  -0.219
 42 A'   43 A'   16 A"                                                         
 -- Virtual --                   
 -0.099  -0.067  -0.022  -0.002   0.012   0.039   0.044   0.054
 17 A"   44 A'   45 A'   46 A'   47 A'   48 A'   18 A"   49 A'                 
  0.057   0.082   0.084   0.093   0.107   0.121   0.132   0.141
 50 A'   51 A'   19 A"   52 A'   20 A"   53 A'   54 A'   55 A'                 
  0.151   0.171   0.211   0.238   0.245   0.247   0.276   0.295
 56 A'   57 A'   21 A"   58 A'   59 A'   22 A"   60 A'   23 A"                 
  0.308   0.319   0.330   0.341   0.372   0.397   0.407   0.417
 61 A'   62 A'   63 A'   64 A'   65 A'   24 A"   66 A'   67 A'                 
  0.420   0.429   0.446   0.473   0.503   0.517   0.518   0.545
 25 A"   26 A"   68 A'   69 A'   27 A"   28 A"   70 A'   71 A'                 
  0.552   0.556   0.633   0.654   0.686   0.708   0.753   0.777
 29 A"   72 A'   73 A'   74 A'   30 A"   75 A'   76 A'   77 A'                 
  0.798   0.891   0.998   1.021   1.119   1.222   1.288   1.308
 78 A'   79 A'   80 A'   81 A'   31 A"   32 A"   82 A'   33 A"                 
  1.316   1.340   1.341   1.377   1.385   1.407   1.443   1.464
 83 A'   84 A'   34 A"   35 A"   85 A'   86 A'   87 A'   36 A"                 
  1.471   1.582   1.600   1.618   1.646   1.838   1.889   1.965
 88 A'   89 A'   90 A'   37 A"   91 A'   92 A'   93 A'   94 A'                 
  1.970   2.036   2.056   2.125   2.549   2.664   2.678   2.797
 38 A"   95 A'   96 A'   97 A'   39 A"   40 A"   98 A'   99 A'                 
  2.889   3.324   3.718   3.731   3.735   3.746   3.885   3.900
100 A'  101 A'   41 A"   42 A"  102 A'  103 A'  104 A'   43 A"                 
  3.915   3.916   3.957   3.976   4.010   4.011   4.061   4.071
 44 A"  105 A'   45 A"   46 A"  106 A'   47 A"  107 A'   48 A"                 
  4.151   4.187   4.306   4.321   4.451   4.623   4.668   5.983
108 A'  109 A'  110 A'  111 A'  112 A'  113 A'  114 A'   49 A"                 
  6.030   6.145   6.236   6.274   6.355   6.368   6.468   6.503
115 A'  116 A'   50 A"   51 A"  117 A'  118 A'  119 A'  120 A'                 
  6.728   7.510   7.564   7.671  23.333  23.378  27.908  28.328
121 A'   52 A"  122 A'  123 A'  124 A'  125 A'  126 A'   53 A"                 
 28.362  28.417  28.519  28.544  28.549  28.603  28.705  47.965
127 A'  128 A'   54 A"  129 A'   55 A"  130 A'  131 A'  132 A'                 
 66.710  66.734 127.872 127.901 127.974 151.701 289.715 289.760
133 A'  134 A'   56 A"  135 A'  136 A'  137 A'   57 A"  138 A'                 
289.8861020.7831901.869
139 A'  140 A'  141 A'                                                         
 --------------------------------------------------------------

          Ground-State Mulliken Net Atomic Charges

     Atom                 Charge (a.u.)
  ----------------------------------------
      1 F                     0.016385
      2 Br                    0.105764
      3 I                     0.206170
      4 F                    -0.019086
      5 C                    -0.257005
      6 C                    -0.052227
  ----------------------------------------
  Sum of atomic charges =     0.000000

 -----------------------------------------------------------------
                    Cartesian Multipole Moments
 -----------------------------------------------------------------
    Charge (ESU x 10^10)
                 0.0000
    Dipole Moment (Debye)
         X      -0.1479      Y      -0.1925      Z      -0.0000
       Tot       0.2428
    Quadrupole Moments (Debye-Ang)
        XX     -61.1940     XY       2.0578     YY     -71.5245
        XZ      -0.0000     YZ      -0.0000     ZZ     -67.9930
    Octopole Moments (Debye-Ang^2)
       XXX     -12.7664    XXY      -2.2672    XYY      -3.1580
       YYY      -2.7662    XXZ      -0.0000    XYZ      -0.0000
       YYZ      -0.0000    XZZ      -4.0072    YZZ      -0.8000
       ZZZ      -0.0000
    Hexadecapole Moments (Debye-Ang^3)
      XXXX   -1670.4212   XXXY     -15.7090   XXYY    -354.1151
      XYYY     -45.3468   YYYY    -284.5806   XXXZ      -0.0000
      XXYZ      -0.0000   XYYZ      -0.0000   YYYZ      -0.0000
      XXZZ    -320.6366   XYZZ     -17.2759   YYZZ     -58.6906
      XZZZ      -0.0000   YZZZ      -0.0000   ZZZZ     -81.7532
 -----------------------------------------------------------------
 Calculating analytic gradient of the SCF energy
 Gradient of SCF Energy
            1           2           3           4           5           6
    1   0.0956120   0.1386485  -0.1823054  -0.0853023   0.2313624  -0.1980151
    2   0.0847818   0.1469476  -0.1549697  -0.0669080  -0.0035800  -0.0062716
    3   0.0000000   0.0000000  -0.0000000  -0.0000000   0.0000000  -0.0000000
 Max gradient component =       2.314E-01
 RMS gradient           =       1.103E-01
 Gradient time:  CPU 12.59 s  wall 3.25 s
 Geometry Optimization Parameters
   NAtoms,    NIC,     NZ,  NCons,   NDum,   NFix, NCnnct, MaxDiis
        6      37       0       0       0       0       0       0

 Cartesian Hessian Update
 Hessian Updated using BFGS Update


** GEOMETRY OPTIMIZATION IN DELOCALIZED INTERNAL COORDINATES **
   Searching for a Minimum

   Optimization Cycle:   5

                       Coordinates (Angstroms)
     ATOM                X               Y               Z
      1  F         1.0060373565   -1.6087716487    0.0000000000
      2  Br       -2.7174766366   -0.4113414167    0.0000000000
      3  I         2.1488014320    0.3139245400    0.0000000000
      4  F        -1.7324095053    1.5378651933    0.0000000000
      5  C         0.4767789524   -0.3347144138    0.0000000000
      6  C        -1.2146733483    0.2672424142    0.0000000000
   Point Group: cs    Number of degrees of freedom:     9


   Energy is  -9769.303248041

 Hessian Updated using BFGS Update

  9 Hessian modes will be used to form the next step
  Hessian Eigenvalues:
     0.041054    0.184233    0.201438    0.246498    0.250037    0.378738
     0.393399    0.849840    1.028340

 Minimum Search - Taking Simple RFO Step
 Searching for Lamda that Minimizes Along All modes
 Value Taken    Lamda =  -0.23684371
 Calculated Step too Large.  Step scaled by  0.340926
 Step Taken.  Stepsize is  0.300000

                             Maximum     Tolerance    Cnvgd?
         Gradient           0.172302      0.000300      NO
         Displacement       0.201004      0.001200      NO
         Energy change     -0.089148      0.000001      NO


 New Cartesian Coordinates Obtained by Inverse Iteration

 Displacement from previous Coordinates is:  0.353542
 ----------------------------------------------------------------
             Standard Nuclear Orientation (Angstroms)
    I     Atom           X                Y                Z
 ----------------------------------------------------------------
    1      F       0.9005700570    -1.5838404413     0.0000000000
    2      Br     -2.6803106397    -0.4594062918     0.0000000000
    3      I       2.1243869833     0.3538713019     0.0000000000
    4      F      -1.6387303295     1.5136716394     0.0000000000
    5      C       0.4188977703    -0.3046165053     0.0000000000
    6      C      -1.1577555907     0.2445249653     0.0000000000
 ----------------------------------------------------------------
 Molecular Point Group                 Cs    NOp =  2
 Largest Abelian Subgroup              Cs    NOp =  2
 Nuclear Repulsion Energy =   825.0106330820 hartrees
 There are       59 alpha and       59 beta electrons
 Applying Cartesian multipole field
    Component          Value
    ---------          -----
     (2,0,0)        1.00000E-11
     (0,2,0)        2.00000E-11
     (0,0,2)       -3.00000E-11
 Nucleus-field energy     =     0.0000000231 hartrees
 Requested basis set is 6-311++G(d,p)
 There are 67 shells and 198 basis functions
 A cutoff of  1.0D-11 yielded   1733 shell pairs
 There are     16223 function pairs (     18188 Cartesian)
 Smallest overlap matrix eigenvalue = 1.03E-04
 Guess MOs from SCF MO coefficient file

 -----------------------------------------------------------------------
  General SCF calculation program by
  Eric Jon Sundstrom, Paul Horn, Yuezhi Mao, Dmitri Zuev, Alec White,
  David Stuck, Shaama M.S., Shane Yost, Joonho Lee, David Small,
  Daniel Levine, Susi Lehtola, Hugh Burton, Evgeny Epifanovsky
 -----------------------------------------------------------------------
 Exchange:     0.2000 Hartree-Fock + 0.0800 Slater + 0.7200 B88
 Correlation:  0.1900 VWN1RPA + 0.8100 LYP
 Using SG-1 standard quadrature grid
 using 4 threads for integral computing
 -------------------------------------------------------
 OpenMP Integral computing Module                
 Release: version 2.0, May 2017, Q-Chem Inc. Pleasanton 
 -------------------------------------------------------
 -------------------------------------------------------
 OpenMP BLAS3 based DFT computing Module                
 Release: version 1.0, May 2013, Q-Chem Inc. Pittsburgh 
 -------------------------------------------------------
 A restricted SCF calculation will be
 performed using DIIS
 SCF converges when DIIS error is below 1.0e-08
 ---------------------------------------
  Cycle       Energy         DIIS error
 ---------------------------------------
    1   -9769.3756202877      9.50e-04  
    2   -9769.3804639844      2.69e-04  
    3   -9769.3799308758      4.38e-04  
    4   -9769.3806248183      1.59e-04  
    5   -9769.3807465489      6.17e-05  
    6   -9769.3807620911      8.73e-06  
    7   -9769.3807623031      3.94e-06  
    8   -9769.3807623795      1.11e-06  
    9   -9769.3807623857      2.58e-07  
   10   -9769.3807623858      8.03e-08  
   11   -9769.3807623859      3.36e-08  
   12   -9769.3807623858      8.85e-09  Convergence criterion met
 ---------------------------------------
 SCF time:   CPU 42.19s  wall 12.00s 
 SCF   energy in the final basis set =    -9769.3807623858
 Total energy in the final basis set =    -9769.3807623858

 --------------------------------------------------------------
             Orbital Energies (a.u.) and Symmetries
 --------------------------------------------------------------

 Alpha MOs, Restricted
 -- Occupied --                  
******* -482.87 -176.33 -165.73 -165.73 -165.73  -62.53  -56.35
  1 A'    2 A'    3 A'    4 A'    1 A"    5 A'    6 A'    7 A'                 
-56.342 -56.342 -35.825 -31.317 -31.313 -31.312 -24.731 -24.731
  2 A"    8 A'    9 A'   10 A'    3 A"   11 A'   12 A'   13 A'                 
-22.968 -22.967 -22.966 -22.963 -22.963 -10.357 -10.341  -8.737
 14 A'    4 A"   15 A'    5 A"   16 A'   17 A'   18 A'   19 A'                 
 -6.569  -6.556  -6.555  -6.377  -4.790  -4.775  -4.774  -2.680
 20 A'    6 A"   21 A'   22 A'   23 A'    7 A"   24 A'   25 A'                 
 -2.676  -2.675  -2.665  -2.665  -2.059  -2.052  -2.051  -2.039
  8 A"   26 A'    9 A"   27 A'   28 A'   10 A"   29 A'   11 A"                 
 -2.038  -1.282  -1.281  -0.896  -0.797  -0.683  -0.629  -0.578
 30 A'   31 A'   32 A'   33 A'   34 A'   35 A'   36 A'   37 A'                 
 -0.527  -0.523  -0.509  -0.499  -0.466  -0.398  -0.366  -0.327
 38 A'   12 A"   13 A"   39 A'   40 A'   41 A'   14 A"   15 A"                 
 -0.317  -0.275  -0.228
 42 A'   43 A'   16 A"                                                         
 -- Virtual --                   
 -0.085  -0.038  -0.019  -0.001   0.010   0.039   0.045   0.055
 17 A"   44 A'   45 A'   46 A'   47 A'   48 A'   18 A"   49 A'                 
  0.070   0.081   0.084   0.094   0.106   0.121   0.132   0.143
 50 A'   51 A'   19 A"   52 A'   20 A"   53 A'   54 A'   55 A'                 
  0.157   0.182   0.210   0.245   0.250   0.253   0.272   0.295
 56 A'   57 A'   21 A"   58 A'   59 A'   22 A"   60 A'   23 A"                 
  0.305   0.326   0.330   0.347   0.369   0.399   0.410   0.413
 61 A'   62 A'   63 A'   64 A'   65 A'   24 A"   66 A'   67 A'                 
  0.418   0.426   0.448   0.474   0.507   0.516   0.518   0.550
 25 A"   26 A"   68 A'   69 A'   27 A"   28 A"   70 A'   71 A'                 
  0.553   0.564   0.639   0.646   0.701   0.722   0.744   0.770
 29 A"   72 A'   73 A'   74 A'   30 A"   75 A'   76 A'   77 A'                 
  0.810   0.903   0.996   1.041   1.107   1.214   1.294   1.305
 78 A'   79 A'   80 A'   81 A'   31 A"   32 A"   82 A'   33 A"                 
  1.334   1.342   1.352   1.371   1.388   1.412   1.461   1.477
 34 A"   83 A'   84 A'   35 A"   85 A'   86 A'   87 A'   88 A'                 
  1.481   1.580   1.623   1.641   1.671   1.835   1.907   1.975
 36 A"   89 A'   90 A'   91 A'   37 A"   92 A'   93 A'   38 A"                 
  2.002   2.044   2.116   2.160   2.543   2.695   2.727   2.816
 94 A'   95 A'   96 A'   97 A'   39 A"   40 A"   98 A'   99 A'                 
  2.907   3.418   3.724   3.734   3.736   3.752   3.909   3.913
100 A'  101 A'   41 A"   42 A"  102 A'  103 A'  104 A'   43 A"                 
  3.929   3.937   3.955   3.977   4.011   4.011   4.061   4.076
 44 A"  105 A'   45 A"   46 A"  106 A'   47 A"  107 A'   48 A"                 
  4.148   4.182   4.285   4.323   4.458   4.642   4.719   5.985
108 A'  109 A'  110 A'  111 A'  112 A'  113 A'  114 A'   49 A"                 
  6.032   6.148   6.238   6.277   6.353   6.376   6.496   6.526
115 A'  116 A'   50 A"   51 A"  117 A'  118 A'  119 A'  120 A'                 
  6.719   7.514   7.566   7.678  23.367  23.401  27.907  28.330
121 A'   52 A"  122 A'  123 A'  124 A'  125 A'  126 A'   53 A"                 
 28.362  28.418  28.519  28.543  28.551  28.601  28.705  47.955
127 A'  128 A'   54 A"  129 A'   55 A"  130 A'  131 A'  132 A'                 
 66.709  66.737 127.873 127.901 127.972 151.699 289.718 289.764
133 A'  134 A'   56 A"  135 A'  136 A'  137 A'   57 A"  138 A'                 
289.8921020.7681901.867
139 A'  140 A'  141 A'                                                         

 Beta MOs, Restricted
 -- Occupied --                  
******* -482.87 -176.33 -165.73 -165.73 -165.73  -62.53  -56.35
  1 A'    2 A'    3 A'    4 A'    1 A"    5 A'    6 A'    7 A'                 
-56.342 -56.342 -35.825 -31.317 -31.313 -31.312 -24.731 -24.731
  2 A"    8 A'    9 A'   10 A'    3 A"   11 A'   12 A'   13 A'                 
-22.968 -22.967 -22.966 -22.963 -22.963 -10.357 -10.341  -8.737
 14 A'    4 A"   15 A'    5 A"   16 A'   17 A'   18 A'   19 A'                 
 -6.569  -6.556  -6.555  -6.377  -4.790  -4.775  -4.774  -2.680
 20 A'    6 A"   21 A'   22 A'   23 A'    7 A"   24 A'   25 A'                 
 -2.676  -2.675  -2.665  -2.665  -2.059  -2.052  -2.051  -2.039
  8 A"   26 A'    9 A"   27 A'   28 A'   10 A"   29 A'   11 A"                 
 -2.038  -1.282  -1.281  -0.896  -0.797  -0.683  -0.629  -0.578
 30 A'   31 A'   32 A'   33 A'   34 A'   35 A'   36 A'   37 A'                 
 -0.527  -0.523  -0.509  -0.499  -0.466  -0.398  -0.366  -0.327
 38 A'   12 A"   13 A"   39 A'   40 A'   41 A'   14 A"   15 A"                 
 -0.317  -0.275  -0.228
 42 A'   43 A'   16 A"                                                         
 -- Virtual --                   
 -0.085  -0.038  -0.019  -0.001   0.010   0.039   0.045   0.055
 17 A"   44 A'   45 A'   46 A'   47 A'   48 A'   18 A"   49 A'                 
  0.070   0.081   0.084   0.094   0.106   0.121   0.132   0.143
 50 A'   51 A'   19 A"   52 A'   20 A"   53 A'   54 A'   55 A'                 
  0.157   0.182   0.210   0.245   0.250   0.253   0.272   0.295
 56 A'   57 A'   21 A"   58 A'   59 A'   22 A"   60 A'   23 A"                 
  0.305   0.326   0.330   0.347   0.369   0.399   0.410   0.413
 61 A'   62 A'   63 A'   64 A'   65 A'   24 A"   66 A'   67 A'                 
  0.418   0.426   0.448   0.474   0.507   0.516   0.518   0.550
 25 A"   26 A"   68 A'   69 A'   27 A"   28 A"   70 A'   71 A'                 
  0.553   0.564   0.639   0.646   0.701   0.722   0.744   0.770
 29 A"   72 A'   73 A'   74 A'   30 A"   75 A'   76 A'   77 A'                 
  0.810   0.903   0.996   1.041   1.107   1.214   1.294   1.305
 78 A'   79 A'   80 A'   81 A'   31 A"   32 A"   82 A'   33 A"                 
  1.334   1.342   1.352   1.371   1.388   1.412   1.461   1.477
 34 A"   83 A'   84 A'   35 A"   85 A'   86 A'   87 A'   88 A'                 
  1.481   1.580   1.623   1.641   1.671   1.835   1.907   1.975
 36 A"   89 A'   90 A'   91 A'   37 A"   92 A'   93 A'   38 A"                 
  2.002   2.044   2.116   2.160   2.543   2.695   2.727   2.816
 94 A'   95 A'   96 A'   97 A'   39 A"   40 A"   98 A'   99 A'                 
  2.907   3.418   3.724   3.734   3.736   3.752   3.909   3.913
100 A'  101 A'   41 A"   42 A"  102 A'  103 A'  104 A'   43 A"                 
  3.929   3.937   3.955   3.977   4.011   4.011   4.061   4.076
 44 A"  105 A'   45 A"   46 A"  106 A'   47 A"  107 A'   48 A"                 
  4.148   4.182   4.285   4.323   4.458   4.642   4.719   5.985
108 A'  109 A'  110 A'  111 A'  112 A'  113 A'  114 A'   49 A"                 
  6.032   6.148   6.238   6.277   6.353   6.376   6.496   6.526
115 A'  116 A'   50 A"   51 A"  117 A'  118 A'  119 A'  120 A'                 
  6.719   7.514   7.566   7.678  23.367  23.401  27.907  28.330
121 A'   52 A"  122 A'  123 A'  124 A'  125 A'  126 A'   53 A"                 
 28.362  28.418  28.519  28.543  28.551  28.601  28.705  47.955
127 A'  128 A'   54 A"  129 A'   55 A"  130 A'  131 A'  132 A'                 
 66.709  66.737 127.873 127.901 127.972 151.699 289.718 289.764
133 A'  134 A'   56 A"  135 A'  136 A'  137 A'   57 A"  138 A'                 
289.8921020.7681901.867
139 A'  140 A'  141 A'                                                         
 --------------------------------------------------------------

          Ground-State Mulliken Net Atomic Charges

     Atom                 Charge (a.u.)
  ----------------------------------------
      1 F                     0.007886
      2 Br                    0.090497
      3 I                     0.184892
      4 F                    -0.018967
      5 C                    -0.234032
      6 C                    -0.030277
  ----------------------------------------
  Sum of atomic charges =     0.000000

 -----------------------------------------------------------------
                    Cartesian Multipole Moments
 -----------------------------------------------------------------
    Charge (ESU x 10^10)
                 0.0000
    Dipole Moment (Debye)
         X      -0.0785      Y      -0.1342      Z       0.0000
       Tot       0.1555
    Quadrupole Moments (Debye-Ang)
        XX     -61.3865     XY       2.1503     YY     -71.3456
        XZ      -0.0000     YZ      -0.0000     ZZ     -67.9332
    Octopole Moments (Debye-Ang^2)
       XXX     -11.1116    XXY      -2.5829    XYY      -3.1877
       YYY      -3.4920    XXZ      -0.0000    XYZ      -0.0000
       YYZ       0.0000    XZZ      -3.9684    YZZ      -1.0970
       ZZZ       0.0000
    Hexadecapole Moments (Debye-Ang^3)
      XXXX   -1613.8917   XXXY     -32.8637   XXYY    -342.6794
      XYYY     -65.2044   YYYY    -286.4477   XXXZ      -0.0000
      XXYZ      -0.0000   XYYZ      -0.0000   YYYZ      -0.0000
      XXZZ    -311.3437   XYZZ     -23.8289   YYZZ     -59.1890
      XZZZ      -0.0000   YZZZ      -0.0000   ZZZZ     -81.5873
 -----------------------------------------------------------------
 Calculating analytic gradient of the SCF energy
 Gradient of SCF Energy
            1           2           3           4           5           6
    1   0.0851071   0.1113202  -0.1473549  -0.0744120   0.2089585  -0.1836188
    2   0.0718073   0.1226179  -0.1281246  -0.0584118  -0.0151616   0.0072727
    3  -0.0000000  -0.0000000   0.0000000   0.0000000  -0.0000000  -0.0000000
 Max gradient component =       2.090E-01
 RMS gradient           =       9.562E-02
 Gradient time:  CPU 12.75 s  wall 3.29 s
 Geometry Optimization Parameters
   NAtoms,    NIC,     NZ,  NCons,   NDum,   NFix, NCnnct, MaxDiis
        6      37       0       0       0       0       0       0

 Cartesian Hessian Update
 Hessian Updated using BFGS Update


** GEOMETRY OPTIMIZATION IN DELOCALIZED INTERNAL COORDINATES **
   Searching for a Minimum

   Optimization Cycle:   6

                       Coordinates (Angstroms)
     ATOM                X               Y               Z
      1  F         0.9005700570   -1.5838404413    0.0000000000
      2  Br       -2.6803106397   -0.4594062918    0.0000000000
      3  I         2.1243869833    0.3538713019    0.0000000000
      4  F        -1.6387303295    1.5136716394    0.0000000000
      5  C         0.4188977703   -0.3046165053    0.0000000000
      6  C        -1.1577555907    0.2445249653    0.0000000000
   Point Group: cs    Number of degrees of freedom:     9


   Energy is  -9769.380762386

 Hessian Updated using BFGS Update

  9 Hessian modes will be used to form the next step
  Hessian Eigenvalues:
     0.043998    0.184294    0.204760    0.249232    0.250263    0.384538
     0.393613    0.839575    1.027575

 Minimum Search - Taking Simple RFO Step
 Searching for Lamda that Minimizes Along All modes
 Value Taken    Lamda =  -0.21240331
 Calculated Step too Large.  Step scaled by  0.341359
 Step Taken.  Stepsize is  0.300000

                             Maximum     Tolerance    Cnvgd?
         Gradient           0.155935      0.000300      NO
         Displacement       0.207534      0.001200      NO
         Energy change     -0.077514      0.000001      NO


 New Cartesian Coordinates Obtained by Inverse Iteration

 Displacement from previous Coordinates is:  0.358629
 ----------------------------------------------------------------
             Standard Nuclear Orientation (Angstroms)
    I     Atom           X                Y                Z
 ----------------------------------------------------------------
    1      F       0.7975205850    -1.5594746959     0.0000000000
    2      Br     -2.6370010366    -0.5053818463     0.0000000000
    3      I       2.0913701815     0.3940284779     0.0000000000
    4      F      -1.5449309790     1.4902894864     0.0000000000
    5      C       0.3573214842    -0.2767236936     0.0000000000
    6      C      -1.0972219843     0.2214669398     0.0000000000
 ----------------------------------------------------------------
 Molecular Point Group                 Cs    NOp =  2
 Largest Abelian Subgroup              Cs    NOp =  2
 Nuclear Repulsion Energy =   831.1221300836 hartrees
 There are       59 alpha and       59 beta electrons
 Applying Cartesian multipole field
    Component          Value
    ---------          -----
     (2,0,0)        1.00000E-11
     (0,2,0)        2.00000E-11
     (0,0,2)       -3.00000E-11
 Nucleus-field energy     =     0.0000000225 hartrees
 Requested basis set is 6-311++G(d,p)
 There are 67 shells and 198 basis functions
 A cutoff of  1.0D-11 yielded   1737 shell pairs
 There are     16244 function pairs (     18202 Cartesian)
 Smallest overlap matrix eigenvalue = 6.90E-05
 Guess MOs from SCF MO coefficient file

 -----------------------------------------------------------------------
  General SCF calculation program by
  Eric Jon Sundstrom, Paul Horn, Yuezhi Mao, Dmitri Zuev, Alec White,
  David Stuck, Shaama M.S., Shane Yost, Joonho Lee, David Small,
  Daniel Levine, Susi Lehtola, Hugh Burton, Evgeny Epifanovsky
 -----------------------------------------------------------------------
 Exchange:     0.2000 Hartree-Fock + 0.0800 Slater + 0.7200 B88
 Correlation:  0.1900 VWN1RPA + 0.8100 LYP
 Using SG-1 standard quadrature grid
 using 4 threads for integral computing
 -------------------------------------------------------
 OpenMP Integral computing Module                
 Release: version 2.0, May 2017, Q-Chem Inc. Pleasanton 
 -------------------------------------------------------
 -------------------------------------------------------
 OpenMP BLAS3 based DFT computing Module                
 Release: version 1.0, May 2013, Q-Chem Inc. Pittsburgh 
 -------------------------------------------------------
 A restricted SCF calculation will be
 performed using DIIS
 SCF converges when DIIS error is below 1.0e-08
 ---------------------------------------
  Cycle       Energy         DIIS error
 ---------------------------------------
    1   -9769.4428160563      1.08e-03  
    2   -9769.4482127399      3.28e-04  
    3   -9769.4478485858      4.53e-04  
    4   -9769.4486200981      9.36e-05  
    5   -9769.4486404243      6.61e-05  
    6   -9769.4486616419      7.71e-06  
    7   -9769.4486618775      1.68e-06  
    8   -9769.4486618862      9.31e-07  
    9   -9769.4486618897      1.86e-07  
   10   -9769.4486618900      6.29e-08  
   11   -9769.4486618899      1.62e-08  
   12   -9769.4486618899      6.34e-09  Convergence criterion met
 ---------------------------------------
 SCF time:   CPU 42.50s  wall 12.00s 
 SCF   energy in the final basis set =    -9769.4486618899
 Total energy in the final basis set =    -9769.4486618899

 --------------------------------------------------------------
             Orbital Energies (a.u.) and Symmetries
 --------------------------------------------------------------

 Alpha MOs, Restricted
 -- Occupied --                  
******* -482.87 -176.33 -165.73 -165.73 -165.73  -62.52  -56.34
  1 A'    2 A'    3 A'    4 A'    1 A"    5 A'    6 A'    7 A'                 
-56.340 -56.340 -35.824 -31.317 -31.312 -31.311 -24.731 -24.729
  2 A"    8 A'    9 A'   10 A'    3 A"   11 A'   12 A'   13 A'                 
-22.967 -22.966 -22.966 -22.962 -22.962 -10.351 -10.335  -8.735
 14 A'    4 A"   15 A'   16 A'    5 A"   17 A'   18 A'   19 A'                 
 -6.566  -6.553  -6.552  -6.376  -4.789  -4.774  -4.773  -2.678
 20 A'    6 A"   21 A'   22 A'   23 A'    7 A"   24 A'   25 A'                 
 -2.674  -2.673  -2.663  -2.663  -2.057  -2.050  -2.050  -2.037
  8 A"   26 A'    9 A"   27 A'   28 A'   10 A"   29 A'   11 A"                 
 -2.037  -1.284  -1.281  -0.890  -0.797  -0.699  -0.632  -0.585
 30 A'   31 A'   32 A'   33 A'   34 A'   35 A'   36 A'   37 A'                 
 -0.529  -0.526  -0.506  -0.498  -0.461  -0.400  -0.365  -0.326
 38 A'   12 A"   13 A"   39 A'   40 A'   41 A'   14 A"   15 A"                 
 -0.319  -0.279  -0.238
 42 A'   43 A'   16 A"                                                         
 -- Virtual --                   
 -0.068  -0.041  -0.003   0.005   0.009   0.038   0.046   0.056
 17 A"   44 A'   45 A'   46 A'   47 A'   48 A'   18 A"   49 A'                 
  0.076   0.084   0.090   0.100   0.105   0.120   0.134   0.146
 50 A'   19 A"   51 A'   52 A'   20 A"   53 A'   54 A'   55 A'                 
  0.168   0.195   0.210   0.254   0.257   0.259   0.271   0.294
 56 A'   57 A'   21 A"   58 A'   59 A'   22 A"   60 A'   23 A"                 
  0.301   0.331   0.337   0.355   0.366   0.401   0.406   0.416
 61 A'   62 A'   63 A'   64 A'   65 A'   24 A"   66 A'   25 A"                 
  0.419   0.423   0.453   0.475   0.502   0.513   0.525   0.556
 67 A'   26 A"   68 A'   69 A'   27 A"   70 A'   28 A"   29 A"                 
  0.563   0.572   0.640   0.649   0.716   0.730   0.741   0.767
 71 A'   72 A'   73 A'   74 A'   30 A"   75 A'   76 A'   77 A'                 
  0.824   0.912   0.996   1.060   1.105   1.199   1.292   1.299
 78 A'   79 A'   80 A'   81 A'   31 A"   32 A"   82 A'   33 A"                 
  1.335   1.350   1.372   1.377   1.386   1.420   1.462   1.489
 34 A"   83 A'   35 A"   84 A'   85 A'   86 A'   87 A'   88 A'                 
  1.503   1.587   1.639   1.688   1.733   1.840   1.923   1.980
 36 A"   89 A'   90 A'   91 A'   37 A"   92 A'   93 A'   38 A"                 
  2.043   2.046   2.173   2.207   2.544   2.733   2.798   2.872
 94 A'   95 A'   96 A'   97 A'   39 A"   40 A"   98 A'   99 A'                 
  2.926   3.459   3.729   3.737   3.737   3.765   3.922   3.932
100 A'  101 A'   41 A"  102 A'   42 A"  103 A'   43 A"  104 A'                 
  3.943   3.953   3.959   3.980   4.012   4.013   4.058   4.081
 44 A"   45 A"  105 A'   46 A"  106 A'   47 A"  107 A'   48 A"                 
  4.144   4.182   4.273   4.331   4.467   4.665   4.771   5.986
108 A'  109 A'  110 A'  111 A'  112 A'  113 A'  114 A'   49 A"                 
  6.034   6.152   6.240   6.280   6.347   6.382   6.503   6.588
115 A'  116 A'   50 A"   51 A"  117 A'  118 A'  119 A'  120 A'                 
  6.714   7.517   7.569   7.688  23.377  23.529  27.908  28.331
121 A'   52 A"  122 A'  123 A'  124 A'  125 A'  126 A'   53 A"                 
 28.362  28.419  28.520  28.542  28.552  28.600  28.709  47.947
127 A'  128 A'   54 A"  129 A'   55 A"  130 A'  131 A'  132 A'                 
 66.710  66.743 127.874 127.901 127.972 151.699 289.720 289.768
133 A'  134 A'   56 A"  135 A'  136 A'  137 A'   57 A"  138 A'                 
289.9021020.7561901.866
139 A'  140 A'  141 A'                                                         

 Beta MOs, Restricted
 -- Occupied --                  
******* -482.87 -176.33 -165.73 -165.73 -165.73  -62.52  -56.34
  1 A'    2 A'    3 A'    4 A'    1 A"    5 A'    6 A'    7 A'                 
-56.340 -56.340 -35.824 -31.317 -31.312 -31.311 -24.731 -24.729
  2 A"    8 A'    9 A'   10 A'    3 A"   11 A'   12 A'   13 A'                 
-22.967 -22.966 -22.966 -22.962 -22.962 -10.351 -10.335  -8.735
 14 A'    4 A"   15 A'   16 A'    5 A"   17 A'   18 A'   19 A'                 
 -6.566  -6.553  -6.552  -6.376  -4.789  -4.774  -4.773  -2.678
 20 A'    6 A"   21 A'   22 A'   23 A'    7 A"   24 A'   25 A'                 
 -2.674  -2.673  -2.663  -2.663  -2.057  -2.050  -2.050  -2.037
  8 A"   26 A'    9 A"   27 A'   28 A'   10 A"   29 A'   11 A"                 
 -2.037  -1.284  -1.281  -0.890  -0.797  -0.699  -0.632  -0.585
 30 A'   31 A'   32 A'   33 A'   34 A'   35 A'   36 A'   37 A'                 
 -0.529  -0.526  -0.506  -0.498  -0.461  -0.400  -0.365  -0.326
 38 A'   12 A"   13 A"   39 A'   40 A'   41 A'   14 A"   15 A"                 
 -0.319  -0.279  -0.238
 42 A'   43 A'   16 A"                                                         
 -- Virtual --                   
 -0.068  -0.041  -0.003   0.005   0.009   0.038   0.046   0.056
 17 A"   44 A'   45 A'   46 A'   47 A'   48 A'   18 A"   49 A'                 
  0.076   0.084   0.090   0.100   0.105   0.120   0.134   0.146
 50 A'   19 A"   51 A'   52 A'   20 A"   53 A'   54 A'   55 A'                 
  0.168   0.195   0.210   0.254   0.257   0.259   0.271   0.294
 56 A'   57 A'   21 A"   58 A'   59 A'   22 A"   60 A'   23 A"                 
  0.301   0.331   0.337   0.355   0.366   0.401   0.406   0.416
 61 A'   62 A'   63 A'   64 A'   65 A'   24 A"   66 A'   25 A"                 
  0.419   0.423   0.453   0.475   0.502   0.513   0.525   0.556
 67 A'   26 A"   68 A'   69 A'   27 A"   70 A'   28 A"   29 A"                 
  0.563   0.572   0.640   0.649   0.716   0.730   0.741   0.767
 71 A'   72 A'   73 A'   74 A'   30 A"   75 A'   76 A'   77 A'                 
  0.824   0.912   0.996   1.060   1.105   1.199   1.292   1.299
 78 A'   79 A'   80 A'   81 A'   31 A"   32 A"   82 A'   33 A"                 
  1.335   1.350   1.372   1.377   1.386   1.420   1.462   1.489
 34 A"   83 A'   35 A"   84 A'   85 A'   86 A'   87 A'   88 A'                 
  1.503   1.587   1.639   1.688   1.733   1.840   1.923   1.980
 36 A"   89 A'   90 A'   91 A'   37 A"   92 A'   93 A'   38 A"                 
  2.043   2.046   2.173   2.207   2.544   2.733   2.798   2.872
 94 A'   95 A'   96 A'   97 A'   39 A"   40 A"   98 A'   99 A'                 
  2.926   3.459   3.729   3.737   3.737   3.765   3.922   3.932
100 A'  101 A'   41 A"  102 A'   42 A"  103 A'   43 A"  104 A'                 
  3.943   3.953   3.959   3.980   4.012   4.013   4.058   4.081
 44 A"   45 A"  105 A'   46 A"  106 A'   47 A"  107 A'   48 A"                 
  4.144   4.182   4.273   4.331   4.467   4.665   4.771   5.986
108 A'  109 A'  110 A'  111 A'  112 A'  113 A'  114 A'   49 A"                 
  6.034   6.152   6.240   6.280   6.347   6.382   6.503   6.588
115 A'  116 A'   50 A"   51 A"  117 A'  118 A'  119 A'  120 A'                 
  6.714   7.517   7.569   7.688  23.377  23.529  27.908  28.331
121 A'   52 A"  122 A'  123 A'  124 A'  125 A'  126 A'   53 A"                 
 28.362  28.419  28.520  28.542  28.552  28.600  28.709  47.947
127 A'  128 A'   54 A"  129 A'   55 A"  130 A'  131 A'  132 A'                 
 66.710  66.743 127.874 127.901 127.972 151.699 289.720 289.768
133 A'  134 A'   56 A"  135 A'  136 A'  137 A'   57 A"  138 A'                 
289.9021020.7561901.866
139 A'  140 A'  141 A'                                                         
 --------------------------------------------------------------

          Ground-State Mulliken Net Atomic Charges

     Atom                 Charge (a.u.)
  ----------------------------------------
      1 F                    -0.001890
      2 Br                    0.077377
      3 I                     0.165482
      4 F                    -0.023245
      5 C                    -0.216042
      6 C                    -0.001682
  ----------------------------------------
  Sum of atomic charges =     0.000000

 -----------------------------------------------------------------
                    Cartesian Multipole Moments
 -----------------------------------------------------------------
    Charge (ESU x 10^10)
                 0.0000
    Dipole Moment (Debye)
         X      -0.0124      Y      -0.0873      Z      -0.0000
       Tot       0.0881
    Quadrupole Moments (Debye-Ang)
        XX     -61.5942     XY       2.2515     YY     -71.2048
        XZ       0.0000     YZ       0.0000     ZZ     -67.7927
    Octopole Moments (Debye-Ang^2)
       XXX      -9.3746    XXY      -2.8559    XYY      -3.0330
       YYY      -4.3667    XXZ      -0.0000    XYZ       0.0000
       YYZ      -0.0000    XZZ      -3.8462    YZZ      -1.4264
       ZZZ      -0.0000
    Hexadecapole Moments (Debye-Ang^3)
      XXXX   -1551.0363   XXXY     -48.8625   XXYY    -330.3171
      XYYY     -83.3875   YYYY    -289.9186   XXXZ      -0.0000
      XXYZ      -0.0000   XYYZ      -0.0000   YYYZ      -0.0000
      XXZZ    -300.6349   XYZZ     -29.9012   YYZZ     -59.9273
      XZZZ       0.0000   YZZZ       0.0000   ZZZZ     -81.2407
 -----------------------------------------------------------------
 Calculating analytic gradient of the SCF energy
 Gradient of SCF Energy
            1           2           3           4           5           6
    1   0.0732603   0.0913232  -0.1228840  -0.0629876   0.1781308  -0.1568427
    2   0.0632149   0.1036234  -0.1082547  -0.0531891  -0.0157004   0.0103058
    3  -0.0000000   0.0000000   0.0000000  -0.0000000   0.0000000  -0.0000000
 Max gradient component =       1.781E-01
 RMS gradient           =       8.122E-02
 Gradient time:  CPU 13.02 s  wall 3.36 s
 Geometry Optimization Parameters
   NAtoms,    NIC,     NZ,  NCons,   NDum,   NFix, NCnnct, MaxDiis
        6      37       0       0       0       0       0       0

 Cartesian Hessian Update
 Hessian Updated using BFGS Update


** GEOMETRY OPTIMIZATION IN DELOCALIZED INTERNAL COORDINATES **
   Searching for a Minimum

   Optimization Cycle:   7

                       Coordinates (Angstroms)
     ATOM                X               Y               Z
      1  F         0.7975205850   -1.5594746959    0.0000000000
      2  Br       -2.6370010366   -0.5053818463    0.0000000000
      3  I         2.0913701815    0.3940284779    0.0000000000
      4  F        -1.5449309790    1.4902894864    0.0000000000
      5  C         0.3573214842   -0.2767236936    0.0000000000
      6  C        -1.0972219843    0.2214669398    0.0000000000
   Point Group: cs    Number of degrees of freedom:     9


   Energy is  -9769.448661890

 Hessian Updated using BFGS Update

  9 Hessian modes will be used to form the next step
  Hessian Eigenvalues:
     0.102283    0.179780    0.185569    0.250061    0.251837    0.385156
     0.393602    0.750675    1.022855

 Minimum Search - Taking Simple RFO Step
 Searching for Lamda that Minimizes Along All modes
 Value Taken    Lamda =  -0.15810009
 Calculated Step too Large.  Step scaled by  0.397123
 Step Taken.  Stepsize is  0.300000

                             Maximum     Tolerance    Cnvgd?
         Gradient           0.133942      0.000300      NO
         Displacement       0.201117      0.001200      NO
         Energy change     -0.067900      0.000001      NO


 New Cartesian Coordinates Obtained by Inverse Iteration

 Displacement from previous Coordinates is:  0.350317
 ----------------------------------------------------------------
             Standard Nuclear Orientation (Angstroms)
    I     Atom           X                Y                Z
 ----------------------------------------------------------------
    1      F       0.6967087132    -1.5407878358     0.0000000000
    2      Br     -2.5943975171    -0.5530486048     0.0000000000
    3      I       2.0585081016     0.4375517979     0.0000000000
    4      F      -1.4526416692     1.4725095350     0.0000000000
    5      C       0.2975895034    -0.2531772249     0.0000000000
    6      C      -1.0387088812     0.2011570009     0.0000000000
 ----------------------------------------------------------------
 Molecular Point Group                 Cs    NOp =  2
 Largest Abelian Subgroup              Cs    NOp =  2
 Nuclear Repulsion Energy =   837.1324873449 hartrees
 There are       59 alpha and       59 beta electrons
 Applying Cartesian multipole field
    Component          Value
    ---------          -----
     (2,0,0)        1.00000E-11
     (0,2,0)        2.00000E-11
     (0,0,2)       -3.00000E-11
 Nucleus-field energy     =     0.0000000220 hartrees
 Requested basis set is 6-311++G(d,p)
 There are 67 shells and 198 basis functions
 A cutoff of  1.0D-11 yielded   1740 shell pairs
 There are     16244 function pairs (     18199 Cartesian)
 Smallest overlap matrix eigenvalue = 4.59E-05
 Guess MOs from SCF MO coefficient file

 -----------------------------------------------------------------------
  General SCF calculation program by
  Eric Jon Sundstrom, Paul Horn, Yuezhi Mao, Dmitri Zuev, Alec White,
  David Stuck, Shaama M.S., Shane Yost, Joonho Lee, David Small,
  Daniel Levine, Susi Lehtola, Hugh Burton, Evgeny Epifanovsky
 -----------------------------------------------------------------------
 Exchange:     0.2000 Hartree-Fock + 0.0800 Slater + 0.7200 B88
 Correlation:  0.1900 VWN1RPA + 0.8100 LYP
 Using SG-1 standard quadrature grid
 using 4 threads for integral computing
 -------------------------------------------------------
 OpenMP Integral computing Module                
 Release: version 2.0, May 2017, Q-Chem Inc. Pleasanton 
 -------------------------------------------------------
 -------------------------------------------------------
 OpenMP BLAS3 based DFT computing Module                
 Release: version 1.0, May 2013, Q-Chem Inc. Pittsburgh 
 -------------------------------------------------------
 A restricted SCF calculation will be
 performed using DIIS
 SCF converges when DIIS error is below 1.0e-08
 ---------------------------------------
  Cycle       Energy         DIIS error
 ---------------------------------------
    1   -9769.4957905787      1.24e-03  
    2   -9769.5020033382      3.87e-04  
    3   -9769.5016570930      4.89e-04  
    4   -9769.5026241280      8.04e-05  
    5   -9769.5026434067      3.10e-05  
    6   -9769.5026474186      1.23e-05  
    7   -9769.5026481064      1.46e-06  
    8   -9769.5026481114      9.58e-07  
    9   -9769.5026481139      1.13e-07  
   10   -9769.5026481139      5.37e-08  
   11   -9769.5026481141      1.11e-08  
   12   -9769.5026481140      4.21e-09  Convergence criterion met
 ---------------------------------------
 SCF time:   CPU 43.09s  wall 11.00s 
 SCF   energy in the final basis set =    -9769.5026481140
 Total energy in the final basis set =    -9769.5026481140

 --------------------------------------------------------------
             Orbital Energies (a.u.) and Symmetries
 --------------------------------------------------------------

 Alpha MOs, Restricted
 -- Occupied --                  
******* -482.87 -176.33 -165.73 -165.73 -165.73  -62.52  -56.34
  1 A'    2 A'    3 A'    4 A'    1 A"    5 A'    6 A'    7 A'                 
-56.339 -56.338 -35.824 -31.317 -31.311 -31.311 -24.730 -24.727
  2 A"    8 A'    9 A'   10 A'    3 A"   11 A'   12 A'   13 A'                 
-22.967 -22.966 -22.966 -22.962 -22.962 -10.340 -10.325  -8.733
 14 A'    4 A"   15 A'   16 A'    5 A"   17 A'   18 A'   19 A'                 
 -6.565  -6.551  -6.550  -6.375  -4.788  -4.773  -4.773  -2.676
 20 A'    6 A"   21 A'   22 A'   23 A'    7 A"   24 A'   25 A'                 
 -2.672  -2.671  -2.661  -2.661  -2.056  -2.050  -2.050  -2.036
  8 A"   26 A'    9 A"   27 A'   28 A'   10 A"   29 A'   11 A"                 
 -2.036  -1.284  -1.279  -0.887  -0.804  -0.714  -0.633  -0.589
 30 A'   31 A'   32 A'   33 A'   34 A'   35 A'   36 A'   37 A'                 
 -0.532  -0.530  -0.503  -0.496  -0.454  -0.401  -0.364  -0.325
 38 A'   12 A"   13 A"   39 A'   40 A'   41 A'   14 A"   15 A"                 
 -0.322  -0.282  -0.249
 42 A'   43 A'   16 A"                                                         
 -- Virtual --                   
 -0.050  -0.047  -0.001   0.006   0.017   0.038   0.047   0.057
 44 A'   17 A"   45 A'   46 A'   47 A'   48 A'   18 A"   49 A'                 
  0.074   0.084   0.091   0.103   0.108   0.121   0.139   0.149
 50 A'   19 A"   51 A'   20 A"   52 A'   53 A'   54 A'   55 A'                 
  0.181   0.209   0.210   0.259   0.266   0.270   0.277   0.292
 56 A'   21 A"   57 A'   58 A'   22 A"   59 A'   60 A'   23 A"                 
  0.297   0.335   0.349   0.359   0.369   0.402   0.403   0.413
 61 A'   62 A'   63 A'   64 A'   65 A'   24 A"   66 A'   25 A"                 
  0.421   0.432   0.460   0.480   0.495   0.508   0.533   0.560
 26 A"   67 A'   68 A'   69 A'   27 A"   70 A'   28 A"   29 A"                 
  0.576   0.583   0.645   0.658   0.724   0.729   0.757   0.766
 71 A'   72 A'   73 A'   74 A'   75 A'   30 A"   76 A'   77 A'                 
  0.838   0.915   1.000   1.066   1.117   1.177   1.291   1.294
 78 A'   79 A'   80 A'   81 A'   31 A"   32 A"   82 A'   33 A"                 
  1.341   1.352   1.376   1.377   1.385   1.432   1.464   1.498
 34 A"   83 A'   84 A'   35 A"   85 A'   86 A'   87 A'   88 A'                 
  1.530   1.604   1.676   1.746   1.798   1.855   1.938   1.986
 36 A"   89 A'   90 A'   91 A'   37 A"   92 A'   93 A'   38 A"                 
  2.044   2.099   2.195   2.269   2.555   2.770   2.823   2.944
 94 A'   95 A'   96 A'   97 A'   39 A"   40 A"   98 A'   99 A'                 
  3.013   3.428   3.733   3.741   3.744   3.777   3.926   3.949
100 A'  101 A'   41 A"  102 A'   42 A"  103 A'   43 A"   44 A"                 
  3.952   3.958   3.986   3.990   4.014   4.015   4.054   4.086
104 A'   45 A"   46 A"  105 A'   47 A"  106 A'  107 A'   48 A"                 
  4.133   4.191   4.266   4.342   4.475   4.691   4.809   5.987
108 A'  109 A'  110 A'  111 A'  112 A'  113 A'  114 A'   49 A"                 
  6.034   6.153   6.244   6.283   6.340   6.385   6.502   6.659
115 A'  116 A'   50 A"   51 A"  117 A'  118 A'  119 A'  120 A'                 
  6.710   7.520   7.572   7.698  23.361  23.811  27.906  28.331
121 A'   52 A"  122 A'  123 A'  124 A'  125 A'  126 A'   53 A"                 
 28.361  28.417  28.519  28.540  28.553  28.599  28.713  47.938
127 A'  128 A'   54 A"  129 A'   55 A"  130 A'  131 A'  132 A'                 
 66.713  66.747 127.874 127.899 127.970 151.697 289.722 289.772
133 A'  134 A'   56 A"  135 A'  136 A'  137 A'   57 A"  138 A'                 
289.9121020.7441901.863
139 A'  140 A'  141 A'                                                         

 Beta MOs, Restricted
 -- Occupied --                  
******* -482.87 -176.33 -165.73 -165.73 -165.73  -62.52  -56.34
  1 A'    2 A'    3 A'    4 A'    1 A"    5 A'    6 A'    7 A'                 
-56.339 -56.338 -35.824 -31.317 -31.311 -31.311 -24.730 -24.727
  2 A"    8 A'    9 A'   10 A'    3 A"   11 A'   12 A'   13 A'                 
-22.967 -22.966 -22.966 -22.962 -22.962 -10.340 -10.325  -8.733
 14 A'    4 A"   15 A'   16 A'    5 A"   17 A'   18 A'   19 A'                 
 -6.565  -6.551  -6.550  -6.375  -4.788  -4.773  -4.773  -2.676
 20 A'    6 A"   21 A'   22 A'   23 A'    7 A"   24 A'   25 A'                 
 -2.672  -2.671  -2.661  -2.661  -2.056  -2.050  -2.050  -2.036
  8 A"   26 A'    9 A"   27 A'   28 A'   10 A"   29 A'   11 A"                 
 -2.036  -1.284  -1.279  -0.887  -0.804  -0.714  -0.633  -0.589
 30 A'   31 A'   32 A'   33 A'   34 A'   35 A'   36 A'   37 A'                 
 -0.532  -0.530  -0.503  -0.496  -0.454  -0.401  -0.364  -0.325
 38 A'   12 A"   13 A"   39 A'   40 A'   41 A'   14 A"   15 A"                 
 -0.322  -0.282  -0.249
 42 A'   43 A'   16 A"                                                         
 -- Virtual --                   
 -0.050  -0.047  -0.001   0.006   0.017   0.038   0.047   0.057
 44 A'   17 A"   45 A'   46 A'   47 A'   48 A'   18 A"   49 A'                 
  0.074   0.084   0.091   0.103   0.108   0.121   0.139   0.149
 50 A'   19 A"   51 A'   20 A"   52 A'   53 A'   54 A'   55 A'                 
  0.181   0.209   0.210   0.259   0.266   0.270   0.277   0.292
 56 A'   21 A"   57 A'   58 A'   22 A"   59 A'   60 A'   23 A"                 
  0.297   0.335   0.349   0.359   0.369   0.402   0.403   0.413
 61 A'   62 A'   63 A'   64 A'   65 A'   24 A"   66 A'   25 A"                 
  0.421   0.432   0.460   0.480   0.495   0.508   0.533   0.560
 26 A"   67 A'   68 A'   69 A'   27 A"   70 A'   28 A"   29 A"                 
  0.576   0.583   0.645   0.658   0.724   0.729   0.757   0.766
 71 A'   72 A'   73 A'   74 A'   75 A'   30 A"   76 A'   77 A'                 
  0.838   0.915   1.000   1.066   1.117   1.177   1.291   1.294
 78 A'   79 A'   80 A'   81 A'   31 A"   32 A"   82 A'   33 A"                 
  1.341   1.352   1.376   1.377   1.385   1.432   1.464   1.498
 34 A"   83 A'   84 A'   35 A"   85 A'   86 A'   87 A'   88 A'                 
  1.530   1.604   1.676   1.746   1.798   1.855   1.938   1.986
 36 A"   89 A'   90 A'   91 A'   37 A"   92 A'   93 A'   38 A"                 
  2.044   2.099   2.195   2.269   2.555   2.770   2.823   2.944
 94 A'   95 A'   96 A'   97 A'   39 A"   40 A"   98 A'   99 A'                 
  3.013   3.428   3.733   3.741   3.744   3.777   3.926   3.949
100 A'  101 A'   41 A"  102 A'   42 A"  103 A'   43 A"   44 A"                 
  3.952   3.958   3.986   3.990   4.014   4.015   4.054   4.086
104 A'   45 A"   46 A"  105 A'   47 A"  106 A'  107 A'   48 A"                 
  4.133   4.191   4.266   4.342   4.475   4.691   4.809   5.987
108 A'  109 A'  110 A'  111 A'  112 A'  113 A'  114 A'   49 A"                 
  6.034   6.153   6.244   6.283   6.340   6.385   6.502   6.659
115 A'  116 A'   50 A"   51 A"  117 A'  118 A'  119 A'  120 A'                 
  6.710   7.520   7.572   7.698  23.361  23.811  27.906  28.331
121 A'   52 A"  122 A'  123 A'  124 A'  125 A'  126 A'   53 A"                 
 28.361  28.417  28.519  28.540  28.553  28.599  28.713  47.938
127 A'  128 A'   54 A"  129 A'   55 A"  130 A'  131 A'  132 A'                 
 66.713  66.747 127.874 127.899 127.970 151.697 289.722 289.772
133 A'  134 A'   56 A"  135 A'  136 A'  137 A'   57 A"  138 A'                 
289.9121020.7441901.863
139 A'  140 A'  141 A'                                                         
 --------------------------------------------------------------

          Ground-State Mulliken Net Atomic Charges

     Atom                 Charge (a.u.)
  ----------------------------------------
      1 F                    -0.013687
      2 Br                    0.066509
      3 I                     0.150129
      4 F                    -0.031290
      5 C                    -0.200838
      6 C                     0.029178
  ----------------------------------------
  Sum of atomic charges =     0.000000

 -----------------------------------------------------------------
                    Cartesian Multipole Moments
 -----------------------------------------------------------------
    Charge (ESU x 10^10)
                 0.0000
    Dipole Moment (Debye)
         X       0.0650      Y      -0.0408      Z      -0.0000
       Tot       0.0767
    Quadrupole Moments (Debye-Ang)
        XX     -61.6944     XY       2.4290     YY     -71.0705
        XZ       0.0000     YZ      -0.0000     ZZ     -67.6139
    Octopole Moments (Debye-Ang^2)
       XXX      -7.7464    XXY      -3.1345    XYY      -2.8155
       YYY      -5.4190    XXZ      -0.0000    XYZ      -0.0000
       YYZ      -0.0000    XZZ      -3.7113    YZZ      -1.8065
       ZZZ      -0.0000
    Hexadecapole Moments (Debye-Ang^3)
      XXXX   -1491.1204   XXXY     -64.0160   XXYY    -318.7281
      XYYY    -100.8730   YYYY    -296.5287   XXXZ      -0.0000
      XXYZ      -0.0000   XYYZ      -0.0000   YYYZ      -0.0000
      XXZZ    -290.3282   XYZZ     -35.8662   YYZZ     -61.1916
      XZZZ       0.0000   YZZZ      -0.0000   ZZZZ     -80.8407
 -----------------------------------------------------------------
 Calculating analytic gradient of the SCF energy
 Gradient of SCF Energy
            1           2           3           4           5           6
    1   0.0592379   0.0736510  -0.1012158  -0.0499288   0.1161311  -0.0978753
    2   0.0553629   0.0856860  -0.0903274  -0.0480339  -0.0007330  -0.0019545
    3  -0.0000000  -0.0000000   0.0000000   0.0000000  -0.0000000   0.0000000
 Max gradient component =       1.161E-01
 RMS gradient           =       6.038E-02
 Gradient time:  CPU 13.25 s  wall 3.42 s
 Geometry Optimization Parameters
   NAtoms,    NIC,     NZ,  NCons,   NDum,   NFix, NCnnct, MaxDiis
        6      37       0       0       0       0       0       0

 Cartesian Hessian Update
 Hessian Updated using BFGS Update


** GEOMETRY OPTIMIZATION IN DELOCALIZED INTERNAL COORDINATES **
   Searching for a Minimum

   Optimization Cycle:   8

                       Coordinates (Angstroms)
     ATOM                X               Y               Z
      1  F         0.6967087132   -1.5407878358    0.0000000000
      2  Br       -2.5943975171   -0.5530486048    0.0000000000
      3  I         2.0585081016    0.4375517979    0.0000000000
      4  F        -1.4526416692    1.4725095350    0.0000000000
      5  C         0.2975895034   -0.2531772249    0.0000000000
      6  C        -1.0387088812    0.2011570009    0.0000000000
   Point Group: cs    Number of degrees of freedom:     9


   Energy is  -9769.502648114

 Hessian Updated using BFGS Update

  9 Hessian modes will be used to form the next step
  Hessian Eigenvalues:
     0.143390    0.184722    0.230796    0.250083    0.274836    0.384321
     0.393569    0.705293    1.021741

 Minimum Search - Taking Simple RFO Step
 Searching for Lamda that Minimizes Along All modes
 Value Taken    Lamda =  -0.08530048
 Calculated Step too Large.  Step scaled by  0.527456
 Step Taken.  Stepsize is  0.300000

                             Maximum     Tolerance    Cnvgd?
         Gradient           0.090562      0.000300      NO
         Displacement       0.209724      0.001200      NO
         Energy change     -0.053986      0.000001      NO


 New Cartesian Coordinates Obtained by Inverse Iteration

 Displacement from previous Coordinates is:  0.298817
 ----------------------------------------------------------------
             Standard Nuclear Orientation (Angstroms)
    I     Atom           X                Y                Z
 ----------------------------------------------------------------
    1      F       0.6029647772    -1.5380479829     0.0000000000
    2      Br     -2.5727207579    -0.6068849450     0.0000000000
    3      I       2.0468082106     0.4901156116     0.0000000000
    4      F      -1.3684857687     1.4697211008     0.0000000000
    5      C       0.2612303157    -0.2417001592     0.0000000000
    6      C      -1.0027385262     0.1910010431     0.0000000000
 ----------------------------------------------------------------
 Molecular Point Group                 Cs    NOp =  2
 Largest Abelian Subgroup              Cs    NOp =  2
 Nuclear Repulsion Energy =   836.2794080606 hartrees
 There are       59 alpha and       59 beta electrons
 Applying Cartesian multipole field
    Component          Value
    ---------          -----
     (2,0,0)        1.00000E-11
     (0,2,0)        2.00000E-11
     (0,0,2)       -3.00000E-11
 Nucleus-field energy     =     0.0000000219 hartrees
 Requested basis set is 6-311++G(d,p)
 There are 67 shells and 198 basis functions
 A cutoff of  1.0D-11 yielded   1745 shell pairs
 There are     16269 function pairs (     18216 Cartesian)
 Smallest overlap matrix eigenvalue = 3.80E-05
 Guess MOs from SCF MO coefficient file

 -----------------------------------------------------------------------
  General SCF calculation program by
  Eric Jon Sundstrom, Paul Horn, Yuezhi Mao, Dmitri Zuev, Alec White,
  David Stuck, Shaama M.S., Shane Yost, Joonho Lee, David Small,
  Daniel Levine, Susi Lehtola, Hugh Burton, Evgeny Epifanovsky
 -----------------------------------------------------------------------
 Exchange:     0.2000 Hartree-Fock + 0.0800 Slater + 0.7200 B88
 Correlation:  0.1900 VWN1RPA + 0.8100 LYP
 Using SG-1 standard quadrature grid
 using 4 threads for integral computing
 -------------------------------------------------------
 OpenMP Integral computing Module                
 Release: version 2.0, May 2017, Q-Chem Inc. Pleasanton 
 -------------------------------------------------------
 -------------------------------------------------------
 OpenMP BLAS3 based DFT computing Module                
 Release: version 1.0, May 2013, Q-Chem Inc. Pittsburgh 
 -------------------------------------------------------
 A restricted SCF calculation will be
 performed using DIIS
 SCF converges when DIIS error is below 1.0e-08
 ---------------------------------------
  Cycle       Energy         DIIS error
 ---------------------------------------
    1   -9769.5332778913      1.07e-03  
    2   -9769.5383336231      2.50e-04  
    3   -9769.5383324626      2.44e-04  
    4   -9769.5385511801      1.01e-04  
    5   -9769.5385905338      1.51e-05  
    6   -9769.5385911471      9.84e-06  
    7   -9769.5385915946      1.19e-06  
    8   -9769.5385915975      9.11e-07  
    9   -9769.5385915997      7.10e-08  
   10   -9769.5385915999      3.36e-08  
   11   -9769.5385915998      1.13e-08  
   12   -9769.5385915999      2.62e-09  Convergence criterion met
 ---------------------------------------
 SCF time:   CPU 42.92s  wall 11.00s 
 SCF   energy in the final basis set =    -9769.5385915999
 Total energy in the final basis set =    -9769.5385915999

 --------------------------------------------------------------
             Orbital Energies (a.u.) and Symmetries
 --------------------------------------------------------------

 Alpha MOs, Restricted
 -- Occupied --                  
******* -482.87 -176.33 -165.73 -165.73 -165.73  -62.52  -56.34
  1 A'    2 A'    3 A'    4 A'    1 A"    5 A'    6 A'    7 A'                 
-56.338 -56.338 -35.825 -31.318 -31.312 -31.312 -24.729 -24.725
  2 A"    8 A'    9 A'   10 A'    3 A"   11 A'   12 A'   13 A'                 
-22.968 -22.967 -22.967 -22.963 -22.963 -10.332 -10.318  -8.731
 14 A'    4 A"   15 A'   16 A'    5 A"   17 A'   18 A'   19 A'                 
 -6.564  -6.550  -6.549  -6.376  -4.789  -4.773  -4.773  -2.675
 20 A'    6 A"   21 A'   22 A'   23 A'    7 A"   24 A'   25 A'                 
 -2.671  -2.670  -2.659  -2.659  -2.056  -2.050  -2.050  -2.037
  8 A"   26 A'   27 A'    9 A"   28 A'   29 A'   10 A"   11 A"                 
 -2.036  -1.284  -1.277  -0.884  -0.809  -0.717  -0.633  -0.590
 30 A'   31 A'   32 A'   33 A'   34 A'   35 A'   36 A'   37 A'                 
 -0.535  -0.532  -0.500  -0.494  -0.448  -0.400  -0.364  -0.325
 38 A'   12 A"   13 A"   39 A'   40 A'   41 A'   14 A"   42 A'                 
 -0.324  -0.288  -0.256
 15 A"   43 A'   16 A"                                                         
 -- Virtual --                   
 -0.058  -0.032  -0.000   0.003   0.024   0.038   0.048   0.057
 44 A'   17 A"   45 A'   46 A'   47 A'   48 A'   18 A"   49 A'                 
  0.072   0.084   0.091   0.102   0.109   0.121   0.142   0.151
 50 A'   19 A"   51 A'   20 A"   52 A'   53 A'   54 A'   55 A'                 
  0.185   0.210   0.219   0.259   0.273   0.278   0.281   0.290
 56 A'   21 A"   57 A'   58 A'   22 A"   59 A'   60 A'   23 A"                 
  0.295   0.337   0.354   0.360   0.376   0.403   0.404   0.409
 61 A'   62 A'   63 A'   64 A'   65 A'   24 A"   66 A'   25 A"                 
  0.417   0.442   0.464   0.485   0.490   0.506   0.536   0.564
 26 A"   67 A'   68 A'   69 A'   27 A"   70 A'   28 A"   29 A"                 
  0.573   0.596   0.654   0.667   0.722   0.737   0.762   0.773
 71 A'   72 A'   73 A'   74 A'   75 A'   30 A"   76 A'   77 A'                 
  0.848   0.910   1.002   1.050   1.130   1.163   1.290   1.291
 78 A'   79 A'   80 A'   81 A'   31 A"   32 A"   82 A'   33 A"                 
  1.347   1.350   1.367   1.382   1.383   1.444   1.466   1.515
 34 A"   83 A'   84 A'   85 A'   35 A"   86 A'   87 A'   88 A'                 
  1.548   1.621   1.683   1.797   1.839   1.879   1.950   1.991
 36 A"   89 A'   90 A'   91 A'   37 A"   92 A'   93 A'   38 A"                 
  2.040   2.144   2.203   2.286   2.568   2.788   2.832   2.959
 94 A'   95 A'   96 A'   97 A'   39 A"   40 A"   98 A'   99 A'                 
  3.115   3.377   3.737   3.749   3.752   3.785   3.928   3.947
100 A'  101 A'   41 A"  102 A'   42 A"  103 A'   43 A"   44 A"                 
  3.965   3.966   3.994   4.000   4.013   4.018   4.073   4.087
104 A'   45 A"   46 A"  105 A'   47 A"  106 A'  107 A'   48 A"                 
  4.113   4.204   4.263   4.355   4.476   4.706   4.826   5.985
108 A'  109 A'  110 A'  111 A'  112 A'  113 A'  114 A'   49 A"                 
  6.032   6.144   6.248   6.286   6.334   6.384   6.495   6.702
115 A'  116 A'   50 A"   51 A"  117 A'  118 A'  119 A'  120 A'                 
  6.714   7.523   7.572   7.701  23.343  24.072  27.896  28.330
121 A'   52 A"  122 A'  123 A'  124 A'  125 A'  126 A'   53 A"                 
 28.358  28.411  28.518  28.536  28.552  28.597  28.714  47.925
127 A'  128 A'   54 A"  129 A'   55 A"  130 A'  131 A'  132 A'                 
 66.718  66.747 127.873 127.896 127.964 151.687 289.722 289.771
133 A'  134 A'   56 A"  135 A'  136 A'  137 A'   57 A"  138 A'                 
289.9141020.7261901.853
139 A'  140 A'  141 A'                                                         

 Beta MOs, Restricted
 -- Occupied --                  
******* -482.87 -176.33 -165.73 -165.73 -165.73  -62.52  -56.34
  1 A'    2 A'    3 A'    4 A'    1 A"    5 A'    6 A'    7 A'                 
-56.338 -56.338 -35.825 -31.318 -31.312 -31.312 -24.729 -24.725
  2 A"    8 A'    9 A'   10 A'    3 A"   11 A'   12 A'   13 A'                 
-22.968 -22.967 -22.967 -22.963 -22.963 -10.332 -10.318  -8.731
 14 A'    4 A"   15 A'   16 A'    5 A"   17 A'   18 A'   19 A'                 
 -6.564  -6.550  -6.549  -6.376  -4.789  -4.773  -4.773  -2.675
 20 A'    6 A"   21 A'   22 A'   23 A'    7 A"   24 A'   25 A'                 
 -2.671  -2.670  -2.659  -2.659  -2.056  -2.050  -2.050  -2.037
  8 A"   26 A'   27 A'    9 A"   28 A'   29 A'   10 A"   11 A"                 
 -2.036  -1.284  -1.277  -0.884  -0.809  -0.717  -0.633  -0.590
 30 A'   31 A'   32 A'   33 A'   34 A'   35 A'   36 A'   37 A'                 
 -0.535  -0.532  -0.500  -0.494  -0.448  -0.400  -0.364  -0.325
 38 A'   12 A"   13 A"   39 A'   40 A'   41 A'   14 A"   42 A'                 
 -0.324  -0.288  -0.256
 15 A"   43 A'   16 A"                                                         
 -- Virtual --                   
 -0.058  -0.032  -0.000   0.003   0.024   0.038   0.048   0.057
 44 A'   17 A"   45 A'   46 A'   47 A'   48 A'   18 A"   49 A'                 
  0.072   0.084   0.091   0.102   0.109   0.121   0.142   0.151
 50 A'   19 A"   51 A'   20 A"   52 A'   53 A'   54 A'   55 A'                 
  0.185   0.210   0.219   0.259   0.273   0.278   0.281   0.290
 56 A'   21 A"   57 A'   58 A'   22 A"   59 A'   60 A'   23 A"                 
  0.295   0.337   0.354   0.360   0.376   0.403   0.404   0.409
 61 A'   62 A'   63 A'   64 A'   65 A'   24 A"   66 A'   25 A"                 
  0.417   0.442   0.464   0.485   0.490   0.506   0.536   0.564
 26 A"   67 A'   68 A'   69 A'   27 A"   70 A'   28 A"   29 A"                 
  0.573   0.596   0.654   0.667   0.722   0.737   0.762   0.773
 71 A'   72 A'   73 A'   74 A'   75 A'   30 A"   76 A'   77 A'                 
  0.848   0.910   1.002   1.050   1.130   1.163   1.290   1.291
 78 A'   79 A'   80 A'   81 A'   31 A"   32 A"   82 A'   33 A"                 
  1.347   1.350   1.367   1.382   1.383   1.444   1.466   1.515
 34 A"   83 A'   84 A'   85 A'   35 A"   86 A'   87 A'   88 A'                 
  1.548   1.621   1.683   1.797   1.839   1.879   1.950   1.991
 36 A"   89 A'   90 A'   91 A'   37 A"   92 A'   93 A'   38 A"                 
  2.040   2.144   2.203   2.286   2.568   2.788   2.832   2.959
 94 A'   95 A'   96 A'   97 A'   39 A"   40 A"   98 A'   99 A'                 
  3.115   3.377   3.737   3.749   3.752   3.785   3.928   3.947
100 A'  101 A'   41 A"  102 A'   42 A"  103 A'   43 A"   44 A"                 
  3.965   3.966   3.994   4.000   4.013   4.018   4.073   4.087
104 A'   45 A"   46 A"  105 A'   47 A"  106 A'  107 A'   48 A"                 
  4.113   4.204   4.263   4.355   4.476   4.706   4.826   5.985
108 A'  109 A'  110 A'  111 A'  112 A'  113 A'  114 A'   49 A"                 
  6.032   6.144   6.248   6.286   6.334   6.384   6.495   6.702
115 A'  116 A'   50 A"   51 A"  117 A'  118 A'  119 A'  120 A'                 
  6.714   7.523   7.572   7.701  23.343  24.072  27.896  28.330
121 A'   52 A"  122 A'  123 A'  124 A'  125 A'  126 A'   53 A"                 
 28.358  28.411  28.518  28.536  28.552  28.597  28.714  47.925
127 A'  128 A'   54 A"  129 A'   55 A"  130 A'  131 A'  132 A'                 
 66.718  66.747 127.873 127.896 127.964 151.687 289.722 289.771
133 A'  134 A'   56 A"  135 A'  136 A'  137 A'   57 A"  138 A'                 
289.9141020.7261901.853
139 A'  140 A'  141 A'                                                         
 --------------------------------------------------------------

          Ground-State Mulliken Net Atomic Charges

     Atom                 Charge (a.u.)
  ----------------------------------------
      1 F                    -0.023645
      2 Br                    0.059693
      3 I                     0.144983
      4 F                    -0.037385
      5 C                    -0.181543
      6 C                     0.037897
  ----------------------------------------
  Sum of atomic charges =     0.000000

 -----------------------------------------------------------------
                    Cartesian Multipole Moments
 -----------------------------------------------------------------
    Charge (ESU x 10^10)
                 0.0000
    Dipole Moment (Debye)
         X       0.1629      Y       0.0228      Z       0.0000
       Tot       0.1645
    Quadrupole Moments (Debye-Ang)
        XX     -61.5645     XY       2.7955     YY     -70.8642
        XZ      -0.0000     YZ      -0.0000     ZZ     -67.5386
    Octopole Moments (Debye-Ang^2)
       XXX      -6.7822    XXY      -3.4439    XYY      -2.7441
       YYY      -6.7933    XXZ       0.0000    XYZ      -0.0000
       YYZ       0.0000    XZZ      -3.7008    YZZ      -2.2946
       ZZZ       0.0000
    Hexadecapole Moments (Debye-Ang^3)
      XXXX   -1460.0179   XXXY     -78.8616   XXYY    -312.2633
      XYYY    -119.3935   YYYY    -309.2629   XXXZ      -0.0000
      XXYZ      -0.0000   XYYZ       0.0000   YYYZ      -0.0000
      XXZZ    -285.1007   XYZZ     -42.4825   YYZZ     -63.5327
      XZZZ      -0.0000   YZZZ      -0.0000   ZZZZ     -80.7110
 -----------------------------------------------------------------
 Calculating analytic gradient of the SCF energy
 Gradient of SCF Energy
            1           2           3           4           5           6
    1   0.0415385   0.0528838  -0.0755336  -0.0339779   0.0458793  -0.0307901
    2   0.0448965   0.0637551  -0.0698374  -0.0398028   0.0200208  -0.0190323
    3   0.0000000  -0.0000000   0.0000000   0.0000000  -0.0000000  -0.0000000
 Max gradient component =       7.553E-02
 RMS gradient           =       3.926E-02
 Gradient time:  CPU 13.24 s  wall 3.41 s
 Geometry Optimization Parameters
   NAtoms,    NIC,     NZ,  NCons,   NDum,   NFix, NCnnct, MaxDiis
        6      37       0       0       0       0       0       0

 Cartesian Hessian Update
 Hessian Updated using BFGS Update


** GEOMETRY OPTIMIZATION IN DELOCALIZED INTERNAL COORDINATES **
   Searching for a Minimum

   Optimization Cycle:   9

                       Coordinates (Angstroms)
     ATOM                X               Y               Z
      1  F         0.6029647772   -1.5380479829    0.0000000000
      2  Br       -2.5727207579   -0.6068849450    0.0000000000
      3  I         2.0468082106    0.4901156116    0.0000000000
      4  F        -1.3684857687    1.4697211008    0.0000000000
      5  C         0.2612303157   -0.2417001592    0.0000000000
      6  C        -1.0027385262    0.1910010431    0.0000000000
   Point Group: cs    Number of degrees of freedom:     9


   Energy is  -9769.538591600

 Hessian Updated using BFGS Update

  9 Hessian modes will be used to form the next step
  Hessian Eigenvalues:
     0.102699    0.184703    0.243190    0.250096    0.372328    0.393409
     0.447087    0.690865    1.021661

 Minimum Search - Taking Simple RFO Step
 Searching for Lamda that Minimizes Along All modes
 Value Taken    Lamda =  -0.05033692
 Calculated Step too Large.  Step scaled by  0.543119
 Step Taken.  Stepsize is  0.300000

                             Maximum     Tolerance    Cnvgd?
         Gradient           0.077749      0.000300      NO
         Displacement       0.279531      0.001200      NO
         Energy change     -0.035943      0.000001      NO


 New Cartesian Coordinates Obtained by Inverse Iteration

 Displacement from previous Coordinates is:  0.223393
 ----------------------------------------------------------------
             Standard Nuclear Orientation (Angstroms)
    I     Atom           X                Y                Z
 ----------------------------------------------------------------
    1      F       0.5374516538    -1.5541321734     0.0000000000
    2      Br     -2.5786617915    -0.6536311859     0.0000000000
    3      I       2.0560953499     0.5452083894     0.0000000000
    4      F      -1.3066501903     1.4822989068     0.0000000000
    5      C       0.2567909865    -0.2489129475     0.0000000000
    6      C      -0.9979677577     0.1933736789     0.0000000000
 ----------------------------------------------------------------
 Molecular Point Group                 Cs    NOp =  2
 Largest Abelian Subgroup              Cs    NOp =  2
 Nuclear Repulsion Energy =   828.1652549570 hartrees
 There are       59 alpha and       59 beta electrons
 Applying Cartesian multipole field
    Component          Value
    ---------          -----
     (2,0,0)        1.00000E-11
     (0,2,0)        2.00000E-11
     (0,0,2)       -3.00000E-11
 Nucleus-field energy     =     0.0000000224 hartrees
 Requested basis set is 6-311++G(d,p)
 There are 67 shells and 198 basis functions
 A cutoff of  1.0D-11 yielded   1741 shell pairs
 There are     16269 function pairs (     18215 Cartesian)
 Smallest overlap matrix eigenvalue = 4.29E-05
 Guess MOs from SCF MO coefficient file

 -----------------------------------------------------------------------
  General SCF calculation program by
  Eric Jon Sundstrom, Paul Horn, Yuezhi Mao, Dmitri Zuev, Alec White,
  David Stuck, Shaama M.S., Shane Yost, Joonho Lee, David Small,
  Daniel Levine, Susi Lehtola, Hugh Burton, Evgeny Epifanovsky
 -----------------------------------------------------------------------
 Exchange:     0.2000 Hartree-Fock + 0.0800 Slater + 0.7200 B88
 Correlation:  0.1900 VWN1RPA + 0.8100 LYP
 Using SG-1 standard quadrature grid
 using 4 threads for integral computing
 -------------------------------------------------------
 OpenMP Integral computing Module                
 Release: version 2.0, May 2017, Q-Chem Inc. Pleasanton 
 -------------------------------------------------------
 -------------------------------------------------------
 OpenMP BLAS3 based DFT computing Module                
 Release: version 1.0, May 2013, Q-Chem Inc. Pittsburgh 
 -------------------------------------------------------
 A restricted SCF calculation will be
 performed using DIIS
 SCF converges when DIIS error is below 1.0e-08
 ---------------------------------------
  Cycle       Energy         DIIS error
 ---------------------------------------
    1   -9769.5579551937      7.32e-04  
    2   -9769.5610585025      2.79e-04  
    3   -9769.5609226531      3.30e-04  
    4   -9769.5613341709      5.35e-05  
    5   -9769.5613451392      1.84e-05  
    6   -9769.5613464735      6.66e-06  
    7   -9769.5613466755      8.81e-07  
    8   -9769.5613466782      5.22e-07  
    9   -9769.5613466790      4.89e-08  
   10   -9769.5613466790      1.38e-08  
   11   -9769.5613466791      2.99e-09  Convergence criterion met
 ---------------------------------------
 SCF time:   CPU 39.11s  wall 10.00s 
 SCF   energy in the final basis set =    -9769.5613466791
 Total energy in the final basis set =    -9769.5613466791

 --------------------------------------------------------------
             Orbital Energies (a.u.) and Symmetries
 --------------------------------------------------------------

 Alpha MOs, Restricted
 -- Occupied --                  
******* -482.87 -176.33 -165.73 -165.73 -165.73  -62.52  -56.34
  1 A'    2 A'    3 A'    4 A'    1 A"    5 A'    6 A'    7 A'                 
-56.338 -56.338 -35.826 -31.319 -31.313 -31.313 -24.731 -24.725
  2 A"    8 A'    9 A'   10 A'    3 A"   11 A'   12 A'   13 A'                 
-22.970 -22.968 -22.968 -22.964 -22.964 -10.331 -10.318  -8.731
 14 A'    4 A"   15 A'   16 A'    5 A"   17 A'   18 A'   19 A'                 
 -6.563  -6.550  -6.549  -6.377  -4.790  -4.774  -4.774  -2.674
 20 A'    6 A"   21 A'   22 A'   23 A'    7 A"   24 A'   25 A'                 
 -2.670  -2.670  -2.659  -2.659  -2.057  -2.051  -2.051  -2.037
  8 A"   26 A'   27 A'    9 A"   28 A'   10 A"   29 A'   11 A"                 
 -2.037  -1.284  -1.276  -0.878  -0.805  -0.712  -0.633  -0.588
 30 A'   31 A'   32 A'   33 A'   34 A'   35 A'   36 A'   37 A'                 
 -0.537  -0.531  -0.498  -0.493  -0.443  -0.398  -0.361  -0.328
 38 A'   12 A"   13 A"   39 A'   40 A'   41 A'   14 A"   42 A'                 
 -0.323  -0.292  -0.257
 15 A"   43 A'   16 A"                                                         
 -- Virtual --                   
 -0.062  -0.029  -0.003   0.001   0.026   0.036   0.049   0.058
 44 A'   17 A"   45 A'   46 A'   47 A'   48 A'   18 A"   49 A'                 
  0.070   0.084   0.090   0.101   0.108   0.122   0.142   0.152
 50 A'   19 A"   51 A'   20 A"   52 A'   53 A'   54 A'   55 A'                 
  0.186   0.210   0.221   0.259   0.276   0.279   0.281   0.288
 56 A'   21 A"   57 A'   58 A'   59 A'   22 A"   60 A'   23 A"                 
  0.295   0.338   0.349   0.361   0.378   0.400   0.406   0.407
 61 A'   62 A'   63 A'   64 A'   65 A'   24 A"   66 A'   25 A"                 
  0.415   0.444   0.463   0.477   0.487   0.505   0.537   0.566
 26 A"   67 A'   68 A'   69 A'   27 A"   70 A'   28 A"   29 A"                 
  0.570   0.599   0.654   0.667   0.718   0.737   0.756   0.786
 71 A'   72 A'   73 A'   74 A'   75 A'   30 A"   76 A'   77 A'                 
  0.850   0.897   0.999   1.021   1.130   1.162   1.286   1.293
 78 A'   79 A'   80 A'   81 A'   31 A"   32 A"   33 A"   82 A'                 
  1.347   1.348   1.364   1.383   1.387   1.456   1.463   1.531
 34 A"   83 A'   84 A'   85 A'   35 A"   86 A'   87 A'   88 A'                 
  1.549   1.618   1.667   1.819   1.843   1.893   1.951   1.991
 36 A"   89 A'   90 A'   91 A'   37 A"   92 A'   93 A'   38 A"                 
  2.034   2.143   2.198   2.261   2.570   2.785   2.837   2.966
 94 A'   95 A'   96 A'   97 A'   39 A"   40 A"   98 A'   99 A'                 
  3.124   3.372   3.739   3.755   3.756   3.792   3.929   3.944
100 A'  101 A'   41 A"   42 A"  102 A'  103 A'   43 A"   44 A"                 
  3.966   3.969   3.989   3.998   4.010   4.012   4.083   4.091
104 A'   45 A"  105 A'   46 A"  106 A'   47 A"   48 A"  107 A'                 
  4.105   4.209   4.264   4.363   4.463   4.701   4.831   5.983
108 A'  109 A'  110 A'  111 A'  112 A'  113 A'  114 A'   49 A"                 
  6.026   6.123   6.250   6.285   6.334   6.379   6.482   6.693
115 A'  116 A'   50 A"   51 A"  117 A'  118 A'  119 A'  120 A'                 
  6.736   7.524   7.570   7.695  23.345  24.090  27.879  28.327
121 A'   52 A"  122 A'  123 A'  124 A'  125 A'  126 A'   53 A"                 
 28.353  28.402  28.516  28.531  28.549  28.594  28.710  47.909
127 A'  128 A'   54 A"  129 A'   55 A"  130 A'  131 A'  132 A'                 
 66.719  66.744 127.870 127.892 127.955 151.672 289.722 289.767
133 A'  134 A'   56 A"  135 A'  136 A'  137 A'   57 A"  138 A'                 
289.9081020.7051901.836
139 A'  140 A'  141 A'                                                         

 Beta MOs, Restricted
 -- Occupied --                  
******* -482.87 -176.33 -165.73 -165.73 -165.73  -62.52  -56.34
  1 A'    2 A'    3 A'    4 A'    1 A"    5 A'    6 A'    7 A'                 
-56.338 -56.338 -35.826 -31.319 -31.313 -31.313 -24.731 -24.725
  2 A"    8 A'    9 A'   10 A'    3 A"   11 A'   12 A'   13 A'                 
-22.970 -22.968 -22.968 -22.964 -22.964 -10.331 -10.318  -8.731
 14 A'    4 A"   15 A'   16 A'    5 A"   17 A'   18 A'   19 A'                 
 -6.563  -6.550  -6.549  -6.377  -4.790  -4.774  -4.774  -2.674
 20 A'    6 A"   21 A'   22 A'   23 A'    7 A"   24 A'   25 A'                 
 -2.670  -2.670  -2.659  -2.659  -2.057  -2.051  -2.051  -2.037
  8 A"   26 A'   27 A'    9 A"   28 A'   10 A"   29 A'   11 A"                 
 -2.037  -1.284  -1.276  -0.878  -0.805  -0.712  -0.633  -0.588
 30 A'   31 A'   32 A'   33 A'   34 A'   35 A'   36 A'   37 A'                 
 -0.537  -0.531  -0.498  -0.493  -0.443  -0.398  -0.361  -0.328
 38 A'   12 A"   13 A"   39 A'   40 A'   41 A'   14 A"   42 A'                 
 -0.323  -0.292  -0.257
 15 A"   43 A'   16 A"                                                         
 -- Virtual --                   
 -0.062  -0.029  -0.003   0.001   0.026   0.036   0.049   0.058
 44 A'   17 A"   45 A'   46 A'   47 A'   48 A'   18 A"   49 A'                 
  0.070   0.084   0.090   0.101   0.108   0.122   0.142   0.152
 50 A'   19 A"   51 A'   20 A"   52 A'   53 A'   54 A'   55 A'                 
  0.186   0.210   0.221   0.259   0.276   0.279   0.281   0.288
 56 A'   21 A"   57 A'   58 A'   59 A'   22 A"   60 A'   23 A"                 
  0.295   0.338   0.349   0.361   0.378   0.400   0.406   0.407
 61 A'   62 A'   63 A'   64 A'   65 A'   24 A"   66 A'   25 A"                 
  0.415   0.444   0.463   0.477   0.487   0.505   0.537   0.566
 26 A"   67 A'   68 A'   69 A'   27 A"   70 A'   28 A"   29 A"                 
  0.570   0.599   0.654   0.667   0.718   0.737   0.756   0.786
 71 A'   72 A'   73 A'   74 A'   75 A'   30 A"   76 A'   77 A'                 
  0.850   0.897   0.999   1.021   1.130   1.162   1.286   1.293
 78 A'   79 A'   80 A'   81 A'   31 A"   32 A"   33 A"   82 A'                 
  1.347   1.348   1.364   1.383   1.387   1.456   1.463   1.531
 34 A"   83 A'   84 A'   85 A'   35 A"   86 A'   87 A'   88 A'                 
  1.549   1.618   1.667   1.819   1.843   1.893   1.951   1.991
 36 A"   89 A'   90 A'   91 A'   37 A"   92 A'   93 A'   38 A"                 
  2.034   2.143   2.198   2.261   2.570   2.785   2.837   2.966
 94 A'   95 A'   96 A'   97 A'   39 A"   40 A"   98 A'   99 A'                 
  3.124   3.372   3.739   3.755   3.756   3.792   3.929   3.944
100 A'  101 A'   41 A"   42 A"  102 A'  103 A'   43 A"   44 A"                 
  3.966   3.969   3.989   3.998   4.010   4.012   4.083   4.091
104 A'   45 A"  105 A'   46 A"  106 A'   47 A"   48 A"  107 A'                 
  4.105   4.209   4.264   4.363   4.463   4.701   4.831   5.983
108 A'  109 A'  110 A'  111 A'  112 A'  113 A'  114 A'   49 A"                 
  6.026   6.123   6.250   6.285   6.334   6.379   6.482   6.693
115 A'  116 A'   50 A"   51 A"  117 A'  118 A'  119 A'  120 A'                 
  6.736   7.524   7.570   7.695  23.345  24.090  27.879  28.327
121 A'   52 A"  122 A'  123 A'  124 A'  125 A'  126 A'   53 A"                 
 28.353  28.402  28.516  28.531  28.549  28.594  28.710  47.909
127 A'  128 A'   54 A"  129 A'   55 A"  130 A'  131 A'  132 A'                 
 66.719  66.744 127.870 127.892 127.955 151.672 289.722 289.767
133 A'  134 A'   56 A"  135 A'  136 A'  137 A'   57 A"  138 A'                 
289.9081020.7051901.836
139 A'  140 A'  141 A'                                                         
 --------------------------------------------------------------

          Ground-State Mulliken Net Atomic Charges

     Atom                 Charge (a.u.)
  ----------------------------------------
      1 F                    -0.027867
      2 Br                    0.056219
      3 I                     0.148173
      4 F                    -0.038151
      5 C                    -0.160038
      6 C                     0.021664
  ----------------------------------------
  Sum of atomic charges =     0.000000

 -----------------------------------------------------------------
                    Cartesian Multipole Moments
 -----------------------------------------------------------------
    Charge (ESU x 10^10)
                 0.0000
    Dipole Moment (Debye)
         X       0.2382      Y       0.0865      Z      -0.0000
       Tot       0.2534
    Quadrupole Moments (Debye-Ang)
        XX     -61.4016     XY       3.2279     YY     -70.6077
        XZ      -0.0000     YZ      -0.0000     ZZ     -67.6392
    Octopole Moments (Debye-Ang^2)
       XXX      -6.5454    XXY      -3.7251    XYY      -2.7035
       YYY      -8.5640    XXZ       0.0000    XYZ       0.0000
       YYZ      -0.0000    XZZ      -3.7367    YZZ      -2.9251
       ZZZ      -0.0000
    Hexadecapole Moments (Debye-Ang^3)
      XXXX   -1464.2364   XXXY     -91.5123   XXYY    -311.8103
      XYYY    -136.1682   YYYY    -326.2368   XXXZ      -0.0000
      XXYZ      -0.0000   XYYZ      -0.0000   YYYZ      -0.0000
      XXZZ    -285.8848   XYZZ     -48.7819   YYZZ     -66.6050
      XZZZ      -0.0000   YZZZ      -0.0000   ZZZZ     -80.9788
 -----------------------------------------------------------------
 Calculating analytic gradient of the SCF energy
 Gradient of SCF Energy
            1           2           3           4           5           6
    1   0.0262917   0.0334735  -0.0498242  -0.0205307   0.0289752  -0.0183855
    2   0.0340859   0.0427396  -0.0495658  -0.0304238   0.0202280  -0.0170639
    3   0.0000000  -0.0000000   0.0000000  -0.0000000   0.0000000   0.0000000
 Max gradient component =       4.982E-02
 RMS gradient           =       2.684E-02
 Gradient time:  CPU 13.10 s  wall 3.38 s
 Geometry Optimization Parameters
   NAtoms,    NIC,     NZ,  NCons,   NDum,   NFix, NCnnct, MaxDiis
        6      37       0       0       0       0       0       0

 Cartesian Hessian Update
 Hessian Updated using BFGS Update


** GEOMETRY OPTIMIZATION IN DELOCALIZED INTERNAL COORDINATES **
   Searching for a Minimum

   Optimization Cycle:  10

                       Coordinates (Angstroms)
     ATOM                X               Y               Z
      1  F         0.5374516538   -1.5541321734    0.0000000000
      2  Br       -2.5786617915   -0.6536311859    0.0000000000
      3  I         2.0560953499    0.5452083894    0.0000000000
      4  F        -1.3066501903    1.4822989068    0.0000000000
      5  C         0.2567909865   -0.2489129475    0.0000000000
      6  C        -0.9979677577    0.1933736789    0.0000000000
   Point Group: cs    Number of degrees of freedom:     9


   Energy is  -9769.561346679

 Hessian Updated using BFGS Update

  9 Hessian modes will be used to form the next step
  Hessian Eigenvalues:
     0.088287    0.184887    0.246631    0.250097    0.371945    0.393399
     0.462705    0.671741    1.020401

 Minimum Search - Taking Simple RFO Step
 Searching for Lamda that Minimizes Along All modes
 Value Taken    Lamda =  -0.03062116
 Calculated Step too Large.  Step scaled by  0.604154
 Step Taken.  Stepsize is  0.300000

                             Maximum     Tolerance    Cnvgd?
         Gradient           0.054693      0.000300      NO
         Displacement       0.281176      0.001200      NO
         Energy change     -0.022755      0.000001      NO


 New Cartesian Coordinates Obtained by Inverse Iteration

 Displacement from previous Coordinates is:  0.220690
 ----------------------------------------------------------------
             Standard Nuclear Orientation (Angstroms)
    I     Atom           X                Y                Z
 ----------------------------------------------------------------
    1      F       0.4853741538    -1.5854779464     0.0000000000
    2      Br     -2.5804321251    -0.6928683942     0.0000000000
    3      I       2.0508078556     0.6070892649     0.0000000000
    4      F      -1.2480269185     1.5043860280     0.0000000000
    5      C       0.2503503431    -0.2704399917     0.0000000000
    6      C      -0.9910150581     0.2015157078     0.0000000000
 ----------------------------------------------------------------
 Molecular Point Group                 Cs    NOp =  2
 Largest Abelian Subgroup              Cs    NOp =  2
 Nuclear Repulsion Energy =   821.2648910100 hartrees
 There are       59 alpha and       59 beta electrons
 Applying Cartesian multipole field
    Component          Value
    ---------          -----
     (2,0,0)        1.00000E-11
     (0,2,0)        2.00000E-11
     (0,0,2)       -3.00000E-11
 Nucleus-field energy     =     0.0000000228 hartrees
 Requested basis set is 6-311++G(d,p)
 There are 67 shells and 198 basis functions
 A cutoff of  1.0D-11 yielded   1731 shell pairs
 There are     16167 function pairs (     18076 Cartesian)
 Smallest overlap matrix eigenvalue = 5.01E-05
 Guess MOs from SCF MO coefficient file

 -----------------------------------------------------------------------
  General SCF calculation program by
  Eric Jon Sundstrom, Paul Horn, Yuezhi Mao, Dmitri Zuev, Alec White,
  David Stuck, Shaama M.S., Shane Yost, Joonho Lee, David Small,
  Daniel Levine, Susi Lehtola, Hugh Burton, Evgeny Epifanovsky
 -----------------------------------------------------------------------
 Exchange:     0.2000 Hartree-Fock + 0.0800 Slater + 0.7200 B88
 Correlation:  0.1900 VWN1RPA + 0.8100 LYP
 Using SG-1 standard quadrature grid
 using 4 threads for integral computing
 -------------------------------------------------------
 OpenMP Integral computing Module                
 Release: version 2.0, May 2017, Q-Chem Inc. Pleasanton 
 -------------------------------------------------------
 -------------------------------------------------------
 OpenMP BLAS3 based DFT computing Module                
 Release: version 1.0, May 2013, Q-Chem Inc. Pittsburgh 
 -------------------------------------------------------
 A restricted SCF calculation will be
 performed using DIIS
 SCF converges when DIIS error is below 1.0e-08
 ---------------------------------------
  Cycle       Energy         DIIS error
 ---------------------------------------
    1   -9769.5729276410      7.14e-04  
    2   -9769.5757184581      3.06e-04  
    3   -9769.5755972847      3.53e-04  
    4   -9769.5760441515      4.80e-05  
    5   -9769.5760529010      2.09e-05  
    6   -9769.5760546910      5.96e-06  
    7   -9769.5760548502      1.45e-06  
    8   -9769.5760548583      7.64e-07  
    9   -9769.5760548604      5.49e-08  
   10   -9769.5760548606      2.75e-08  
   11   -9769.5760548604      1.03e-08  
   12   -9769.5760548606      1.64e-09  Convergence criterion met
 ---------------------------------------
 SCF time:   CPU 42.37s  wall 11.00s 
 SCF   energy in the final basis set =    -9769.5760548606
 Total energy in the final basis set =    -9769.5760548606

 --------------------------------------------------------------
             Orbital Energies (a.u.) and Symmetries
 --------------------------------------------------------------

 Alpha MOs, Restricted
 -- Occupied --                  
******* -482.87 -176.33 -165.73 -165.73 -165.73  -62.52  -56.34
  1 A'    2 A'    3 A'    4 A'    1 A"    5 A'    6 A'    7 A'                 
-56.338 -56.338 -35.827 -31.320 -31.314 -31.314 -24.733 -24.727
  2 A"    8 A'    9 A'   10 A'    3 A"   11 A'   12 A'   13 A'                 
-22.971 -22.969 -22.969 -22.965 -22.965 -10.332 -10.319  -8.731
 14 A'    4 A"   15 A'   16 A'    5 A"   17 A'   18 A'   19 A'                 
 -6.563  -6.549  -6.549  -6.377  -4.790  -4.775  -4.774  -2.674
 20 A'    6 A"   21 A'   22 A'   23 A'    7 A"   24 A'   25 A'                 
 -2.670  -2.670  -2.659  -2.659  -2.057  -2.051  -2.051  -2.037
  8 A"   26 A'   27 A'    9 A"   28 A'   10 A"   29 A'   11 A"                 
 -2.037  -1.283  -1.274  -0.873  -0.802  -0.706  -0.634  -0.588
 30 A'   31 A'   32 A'   33 A'   34 A'   35 A'   36 A'   37 A'                 
 -0.537  -0.529  -0.496  -0.493  -0.441  -0.396  -0.360  -0.330
 38 A'   12 A"   13 A"   39 A'   40 A'   41 A'   14 A"   42 A'                 
 -0.322  -0.295  -0.259
 15 A"   43 A'   16 A"                                                         
 -- Virtual --                   
 -0.067  -0.029  -0.009   0.002   0.025   0.035   0.049   0.058
 44 A'   17 A"   45 A'   46 A'   47 A'   48 A'   18 A"   49 A'                 
  0.069   0.084   0.089   0.100   0.106   0.122   0.140   0.153
 50 A'   19 A"   51 A'   20 A"   52 A'   53 A'   54 A'   55 A'                 
  0.186   0.211   0.220   0.259   0.274   0.280   0.283   0.288
 56 A'   21 A"   57 A'   58 A'   59 A'   60 A'   22 A"   23 A"                 
  0.295   0.336   0.344   0.359   0.378   0.396   0.406   0.407
 61 A'   62 A'   63 A'   64 A'   65 A'   24 A"   25 A"   66 A'                 
  0.415   0.448   0.463   0.466   0.484   0.499   0.537   0.569
 26 A"   67 A'   68 A'   69 A'   27 A"   70 A'   28 A"   29 A"                 
  0.572   0.600   0.649   0.666   0.713   0.734   0.749   0.797
 71 A'   72 A'   73 A'   74 A'   75 A'   30 A"   76 A'   77 A'                 
  0.850   0.888   0.990   1.000   1.127   1.159   1.281   1.302
 78 A'   79 A'   80 A'   81 A'   31 A"   32 A"   33 A"   82 A'                 
  1.342   1.347   1.366   1.388   1.388   1.454   1.462   1.539
 83 A'   34 A"   84 A'   85 A'   35 A"   86 A'   87 A'   88 A'                 
  1.549   1.615   1.657   1.828   1.846   1.902   1.951   1.989
 36 A"   89 A'   90 A'   91 A'   37 A"   92 A'   93 A'   38 A"                 
  2.028   2.139   2.184   2.246   2.571   2.781   2.835   2.968
 94 A'   95 A'   96 A'   97 A'   39 A"   40 A"   98 A'   99 A'                 
  3.123   3.362   3.738   3.755   3.762   3.792   3.926   3.941
100 A'  101 A'   41 A"   42 A"  102 A'  103 A'   43 A"   44 A"                 
  3.961   3.969   3.976   3.996   4.006   4.011   4.077   4.082
104 A'   45 A"  105 A'   46 A"  106 A'   47 A"   48 A"  107 A'                 
  4.117   4.212   4.266   4.365   4.445   4.693   4.830   5.981
108 A'  109 A'  110 A'  111 A'  112 A'  113 A'  114 A'   49 A"                 
  6.020   6.101   6.251   6.284   6.335   6.374   6.475   6.685
115 A'  116 A'   50 A"   51 A"  117 A'  118 A'  119 A'  120 A'                 
  6.738   7.524   7.567   7.686  23.338  24.094  27.862  28.325
121 A'   52 A"  122 A'  123 A'  124 A'  125 A'  126 A'   53 A"                 
 28.350  28.393  28.514  28.528  28.547  28.592  28.705  47.895
127 A'  128 A'   54 A"  129 A'   55 A"  130 A'  131 A'  132 A'                 
 66.718  66.741 127.868 127.890 127.945 151.656 289.721 289.763
133 A'  134 A'   56 A"  135 A'  136 A'  137 A'   57 A"  138 A'                 
289.9021020.6881901.820
139 A'  140 A'  141 A'                                                         

 Beta MOs, Restricted
 -- Occupied --                  
******* -482.87 -176.33 -165.73 -165.73 -165.73  -62.52  -56.34
  1 A'    2 A'    3 A'    4 A'    1 A"    5 A'    6 A'    7 A'                 
-56.338 -56.338 -35.827 -31.320 -31.314 -31.314 -24.733 -24.727
  2 A"    8 A'    9 A'   10 A'    3 A"   11 A'   12 A'   13 A'                 
-22.971 -22.969 -22.969 -22.965 -22.965 -10.332 -10.319  -8.731
 14 A'    4 A"   15 A'   16 A'    5 A"   17 A'   18 A'   19 A'                 
 -6.563  -6.549  -6.549  -6.377  -4.790  -4.775  -4.774  -2.674
 20 A'    6 A"   21 A'   22 A'   23 A'    7 A"   24 A'   25 A'                 
 -2.670  -2.670  -2.659  -2.659  -2.057  -2.051  -2.051  -2.037
  8 A"   26 A'   27 A'    9 A"   28 A'   10 A"   29 A'   11 A"                 
 -2.037  -1.283  -1.274  -0.873  -0.802  -0.706  -0.634  -0.588
 30 A'   31 A'   32 A'   33 A'   34 A'   35 A'   36 A'   37 A'                 
 -0.537  -0.529  -0.496  -0.493  -0.441  -0.396  -0.360  -0.330
 38 A'   12 A"   13 A"   39 A'   40 A'   41 A'   14 A"   42 A'                 
 -0.322  -0.295  -0.259
 15 A"   43 A'   16 A"                                                         
 -- Virtual --                   
 -0.067  -0.029  -0.009   0.002   0.025   0.035   0.049   0.058
 44 A'   17 A"   45 A'   46 A'   47 A'   48 A'   18 A"   49 A'                 
  0.069   0.084   0.089   0.100   0.106   0.122   0.140   0.153
 50 A'   19 A"   51 A'   20 A"   52 A'   53 A'   54 A'   55 A'                 
  0.186   0.211   0.220   0.259   0.274   0.280   0.283   0.288
 56 A'   21 A"   57 A'   58 A'   59 A'   60 A'   22 A"   23 A"                 
  0.295   0.336   0.344   0.359   0.378   0.396   0.406   0.407
 61 A'   62 A'   63 A'   64 A'   65 A'   24 A"   25 A"   66 A'                 
  0.415   0.448   0.463   0.466   0.484   0.499   0.537   0.569
 26 A"   67 A'   68 A'   69 A'   27 A"   70 A'   28 A"   29 A"                 
  0.572   0.600   0.649   0.666   0.713   0.734   0.749   0.797
 71 A'   72 A'   73 A'   74 A'   75 A'   30 A"   76 A'   77 A'                 
  0.850   0.888   0.990   1.000   1.127   1.159   1.281   1.302
 78 A'   79 A'   80 A'   81 A'   31 A"   32 A"   33 A"   82 A'                 
  1.342   1.347   1.366   1.388   1.388   1.454   1.462   1.539
 83 A'   34 A"   84 A'   85 A'   35 A"   86 A'   87 A'   88 A'                 
  1.549   1.615   1.657   1.828   1.846   1.902   1.951   1.989
 36 A"   89 A'   90 A'   91 A'   37 A"   92 A'   93 A'   38 A"                 
  2.028   2.139   2.184   2.246   2.571   2.781   2.835   2.968
 94 A'   95 A'   96 A'   97 A'   39 A"   40 A"   98 A'   99 A'                 
  3.123   3.362   3.738   3.755   3.762   3.792   3.926   3.941
100 A'  101 A'   41 A"   42 A"  102 A'  103 A'   43 A"   44 A"                 
  3.961   3.969   3.976   3.996   4.006   4.011   4.077   4.082
104 A'   45 A"  105 A'   46 A"  106 A'   47 A"   48 A"  107 A'                 
  4.117   4.212   4.266   4.365   4.445   4.693   4.830   5.981
108 A'  109 A'  110 A'  111 A'  112 A'  113 A'  114 A'   49 A"                 
  6.020   6.101   6.251   6.284   6.335   6.374   6.475   6.685
115 A'  116 A'   50 A"   51 A"  117 A'  118 A'  119 A'  120 A'                 
  6.738   7.524   7.567   7.686  23.338  24.094  27.862  28.325
121 A'   52 A"  122 A'  123 A'  124 A'  125 A'  126 A'   53 A"                 
 28.350  28.393  28.514  28.528  28.547  28.592  28.705  47.895
127 A'  128 A'   54 A"  129 A'   55 A"  130 A'  131 A'  132 A'                 
 66.718  66.741 127.868 127.890 127.945 151.656 289.721 289.763
133 A'  134 A'   56 A"  135 A'  136 A'  137 A'   57 A"  138 A'                 
289.9021020.6881901.820
139 A'  140 A'  141 A'                                                         
 --------------------------------------------------------------

          Ground-State Mulliken Net Atomic Charges

     Atom                 Charge (a.u.)
  ----------------------------------------
      1 F                    -0.034145
      2 Br                    0.050843
      3 I                     0.149853
      4 F                    -0.041891
      5 C                    -0.138469
      6 C                     0.013810
  ----------------------------------------
  Sum of atomic charges =     0.000000

 -----------------------------------------------------------------
                    Cartesian Multipole Moments
 -----------------------------------------------------------------
    Charge (ESU x 10^10)
                 0.0000
    Dipole Moment (Debye)
         X       0.2802      Y       0.1372      Z      -0.0000
       Tot       0.3120
    Quadrupole Moments (Debye-Ang)
        XX     -61.5235     XY       3.6169     YY     -70.3416
        XZ       0.0000     YZ      -0.0000     ZZ     -67.7589
    Octopole Moments (Debye-Ang^2)
       XXX      -5.9493    XXY      -4.0738    XYY      -2.2209
       YYY     -11.0439    XXZ      -0.0000    XYZ       0.0000
       YYZ      -0.0000    XZZ      -3.5082    YZZ      -3.8252
       ZZZ      -0.0000
    Hexadecapole Moments (Debye-Ang^3)
      XXXX   -1462.1698   XXXY    -103.4760   XXYY    -309.8056
      XYYY    -151.1417   YYYY    -347.6268   XXXZ      -0.0000
      XXYZ      -0.0000   XYYZ       0.0000   YYYZ      -0.0000
      XXZZ    -284.8663   XYZZ     -54.6432   YYZZ     -70.4307
      XZZZ      -0.0000   YZZZ      -0.0000   ZZZZ     -81.2909
 -----------------------------------------------------------------
 Calculating analytic gradient of the SCF energy
 Gradient of SCF Energy
            1           2           3           4           5           6
    1   0.0162764   0.0189227  -0.0275115  -0.0119495   0.0125964  -0.0083344
    2   0.0208507   0.0252370  -0.0300704  -0.0181093   0.0153912  -0.0132992
    3  -0.0000000  -0.0000000  -0.0000000  -0.0000000   0.0000000   0.0000000
 Max gradient component =       3.007E-02
 RMS gradient           =       1.576E-02
 Gradient time:  CPU 13.22 s  wall 3.41 s
 Geometry Optimization Parameters
   NAtoms,    NIC,     NZ,  NCons,   NDum,   NFix, NCnnct, MaxDiis
        6      37       0       0       0       0       0       0

 Cartesian Hessian Update
 Hessian Updated using BFGS Update


** GEOMETRY OPTIMIZATION IN DELOCALIZED INTERNAL COORDINATES **
   Searching for a Minimum

   Optimization Cycle:  11

                       Coordinates (Angstroms)
     ATOM                X               Y               Z
      1  F         0.4853741538   -1.5854779464    0.0000000000
      2  Br       -2.5804321251   -0.6928683942    0.0000000000
      3  I         2.0508078556    0.6070892649    0.0000000000
      4  F        -1.2480269185    1.5043860280    0.0000000000
      5  C         0.2503503431   -0.2704399917    0.0000000000
      6  C        -0.9910150581    0.2015157078    0.0000000000
   Point Group: cs    Number of degrees of freedom:     9


   Energy is  -9769.576054861

 Hessian Updated using BFGS Update

  9 Hessian modes will be used to form the next step
  Hessian Eigenvalues:
     0.077367    0.184993    0.245969    0.250343    0.372685    0.393388
     0.467262    0.663251    1.020119

 Minimum Search - Taking Simple RFO Step
 Searching for Lamda that Minimizes Along All modes
 Value Taken    Lamda =  -0.01453388
 Calculated Step too Large.  Step scaled by  0.763527
 Step Taken.  Stepsize is  0.300000

                             Maximum     Tolerance    Cnvgd?
         Gradient           0.033611      0.000300      NO
         Displacement       0.281730      0.001200      NO
         Energy change     -0.014708      0.000001      NO


 New Cartesian Coordinates Obtained by Inverse Iteration

 Displacement from previous Coordinates is:  0.222958
 ----------------------------------------------------------------
             Standard Nuclear Orientation (Angstroms)
    I     Atom           X                Y                Z
 ----------------------------------------------------------------
    1      F       0.4310857272    -1.6187573436     0.0000000000
    2      Br     -2.5757404116    -0.7330794058     0.0000000000
    3      I       2.0417726210     0.6677832414     0.0000000000
    4      F      -1.1930558292     1.5286953603     0.0000000000
    5      C       0.2462282852    -0.2949664690     0.0000000000
    6      C      -0.9832321420     0.2145292850     0.0000000000
 ----------------------------------------------------------------
 Molecular Point Group                 Cs    NOp =  2
 Largest Abelian Subgroup              Cs    NOp =  2
 Nuclear Repulsion Energy =   815.5465157484 hartrees
 There are       59 alpha and       59 beta electrons
 Applying Cartesian multipole field
    Component          Value
    ---------          -----
     (2,0,0)        1.00000E-11
     (0,2,0)        2.00000E-11
     (0,0,2)       -3.00000E-11
 Nucleus-field energy     =     0.0000000232 hartrees
 Requested basis set is 6-311++G(d,p)
 There are 67 shells and 198 basis functions
 A cutoff of  1.0D-11 yielded   1722 shell pairs
 There are     16094 function pairs (     17998 Cartesian)
 Smallest overlap matrix eigenvalue = 5.99E-05
 Guess MOs from SCF MO coefficient file

 -----------------------------------------------------------------------
  General SCF calculation program by
  Eric Jon Sundstrom, Paul Horn, Yuezhi Mao, Dmitri Zuev, Alec White,
  David Stuck, Shaama M.S., Shane Yost, Joonho Lee, David Small,
  Daniel Levine, Susi Lehtola, Hugh Burton, Evgeny Epifanovsky
 -----------------------------------------------------------------------
 Exchange:     0.2000 Hartree-Fock + 0.0800 Slater + 0.7200 B88
 Correlation:  0.1900 VWN1RPA + 0.8100 LYP
 Using SG-1 standard quadrature grid
 using 4 threads for integral computing
 -------------------------------------------------------
 OpenMP Integral computing Module                
 Release: version 2.0, May 2017, Q-Chem Inc. Pleasanton 
 -------------------------------------------------------
 -------------------------------------------------------
 OpenMP BLAS3 based DFT computing Module                
 Release: version 1.0, May 2013, Q-Chem Inc. Pittsburgh 
 -------------------------------------------------------
 A restricted SCF calculation will be
 performed using DIIS
 SCF converges when DIIS error is below 1.0e-08
 ---------------------------------------
  Cycle       Energy         DIIS error
 ---------------------------------------
    1   -9769.5809959582      7.09e-04  
    2   -9769.5837999348      3.12e-04  
    3   -9769.5836694780      3.64e-04  
    4   -9769.5841419143      4.47e-05  
    5   -9769.5841492799      2.18e-05  
    6   -9769.5841512539      5.90e-06  
    7   -9769.5841514094      1.78e-06  
    8   -9769.5841514217      7.56e-07  
    9   -9769.5841514242      5.33e-08  
   10   -9769.5841514242      3.18e-08  
   11   -9769.5841514242      9.52e-09  Convergence criterion met
 ---------------------------------------
 SCF time:   CPU 38.55s  wall 10.00s 
 SCF   energy in the final basis set =    -9769.5841514242
 Total energy in the final basis set =    -9769.5841514242

 --------------------------------------------------------------
             Orbital Energies (a.u.) and Symmetries
 --------------------------------------------------------------

 Alpha MOs, Restricted
 -- Occupied --                  
******* -482.87 -176.33 -165.73 -165.73 -165.73  -62.52  -56.34
  1 A'    2 A'    3 A'    4 A'    1 A"    5 A'    6 A'    7 A'                 
-56.338 -56.338 -35.828 -31.321 -31.315 -31.315 -24.736 -24.730
  2 A"    8 A'    9 A'   10 A'    3 A"   11 A'   12 A'   13 A'                 
-22.971 -22.970 -22.970 -22.966 -22.966 -10.334 -10.322  -8.731
 14 A'    4 A"   15 A'   16 A'    5 A"   17 A'   18 A'   19 A'                 
 -6.563  -6.549  -6.548  -6.377  -4.790  -4.775  -4.775  -2.674
 20 A'    6 A"   21 A'   22 A'   23 A'    7 A"   24 A'   25 A'                 
 -2.670  -2.669  -2.658  -2.658  -2.057  -2.051  -2.051  -2.038
  8 A"   26 A'   27 A'    9 A"   28 A'   10 A"   29 A'   30 A'                 
 -2.038  -1.282  -1.274  -0.869  -0.799  -0.700  -0.635  -0.587
 11 A"   31 A'   32 A'   33 A'   34 A'   35 A'   36 A'   37 A'                 
 -0.537  -0.528  -0.496  -0.493  -0.440  -0.394  -0.358  -0.331
 38 A'   12 A"   13 A"   39 A'   40 A'   41 A'   14 A"   42 A'                 
 -0.321  -0.297  -0.260
 15 A"   43 A'   16 A"                                                         
 -- Virtual --                   
 -0.071  -0.029  -0.016   0.002   0.023   0.034   0.050   0.059
 44 A'   17 A"   45 A'   46 A'   47 A'   48 A'   18 A"   49 A'                 
  0.068   0.084   0.087   0.098   0.104   0.123   0.137   0.153
 50 A'   19 A"   51 A'   20 A"   52 A'   53 A'   54 A'   55 A'                 
  0.186   0.212   0.218   0.256   0.271   0.282   0.282   0.290
 56 A'   21 A"   57 A'   58 A'   59 A'   60 A'   22 A"   23 A"                 
  0.296   0.332   0.341   0.357   0.378   0.391   0.405   0.406
 61 A'   62 A'   63 A'   64 A'   65 A'   24 A"   25 A"   66 A'                 
  0.415   0.448   0.459   0.463   0.481   0.492   0.538   0.573
 26 A"   67 A'   68 A'   69 A'   27 A"   70 A'   28 A"   29 A"                 
  0.578   0.600   0.641   0.660   0.710   0.728   0.741   0.805
 71 A'   72 A'   73 A'   74 A'   75 A'   30 A"   76 A'   77 A'                 
  0.850   0.882   0.964   0.998   1.121   1.157   1.277   1.312
 78 A'   79 A'   80 A'   81 A'   31 A"   32 A"   33 A"   82 A'                 
  1.336   1.346   1.368   1.388   1.399   1.442   1.463   1.541
 83 A'   34 A"   84 A'   35 A"   85 A'   86 A'   87 A'   88 A'                 
  1.548   1.608   1.648   1.833   1.848   1.907   1.949   1.987
 36 A"   89 A'   90 A'   91 A'   37 A"   92 A'   93 A'   38 A"                 
  2.018   2.134   2.165   2.234   2.570   2.777   2.833   2.968
 94 A'   95 A'   96 A'   97 A'   39 A"   40 A"   98 A'   99 A'                 
  3.115   3.358   3.737   3.753   3.765   3.789   3.924   3.940
100 A'  101 A'   41 A"   42 A"  102 A'  103 A'   43 A"   44 A"                 
  3.954   3.969   3.971   3.992   4.004   4.010   4.071   4.079
104 A'   45 A"  105 A'   46 A"  106 A'   47 A"   48 A"  107 A'                 
  4.122   4.212   4.265   4.361   4.426   4.686   4.827   5.979
108 A'  109 A'  110 A'  111 A'  112 A'  113 A'  114 A'   49 A"                 
  6.016   6.083   6.250   6.283   6.334   6.370   6.470   6.675
115 A'  116 A'   50 A"   51 A"  117 A'  118 A'  119 A'  120 A'                 
  6.735   7.525   7.564   7.677  23.333  24.078  27.848  28.322
121 A'   52 A"  122 A'  123 A'  124 A'  125 A'  126 A'   53 A"                 
 28.348  28.385  28.514  28.526  28.544  28.590  28.699  47.884
127 A'  128 A'   54 A"  129 A'   55 A"  130 A'  131 A'  132 A'                 
 66.715  66.737 127.866 127.888 127.936 151.644 289.720 289.759
133 A'  134 A'   56 A"  135 A'  136 A'  137 A'   57 A"  138 A'                 
289.8951020.6741901.807
139 A'  140 A'  141 A'                                                         

 Beta MOs, Restricted
 -- Occupied --                  
******* -482.87 -176.33 -165.73 -165.73 -165.73  -62.52  -56.34
  1 A'    2 A'    3 A'    4 A'    1 A"    5 A'    6 A'    7 A'                 
-56.338 -56.338 -35.828 -31.321 -31.315 -31.315 -24.736 -24.730
  2 A"    8 A'    9 A'   10 A'    3 A"   11 A'   12 A'   13 A'                 
-22.971 -22.970 -22.970 -22.966 -22.966 -10.334 -10.322  -8.731
 14 A'    4 A"   15 A'   16 A'    5 A"   17 A'   18 A'   19 A'                 
 -6.563  -6.549  -6.548  -6.377  -4.790  -4.775  -4.775  -2.674
 20 A'    6 A"   21 A'   22 A'   23 A'    7 A"   24 A'   25 A'                 
 -2.670  -2.669  -2.658  -2.658  -2.057  -2.051  -2.051  -2.038
  8 A"   26 A'   27 A'    9 A"   28 A'   10 A"   29 A'   30 A'                 
 -2.038  -1.282  -1.274  -0.869  -0.799  -0.700  -0.635  -0.587
 11 A"   31 A'   32 A'   33 A'   34 A'   35 A'   36 A'   37 A'                 
 -0.537  -0.528  -0.496  -0.493  -0.440  -0.394  -0.358  -0.331
 38 A'   12 A"   13 A"   39 A'   40 A'   41 A'   14 A"   42 A'                 
 -0.321  -0.297  -0.260
 15 A"   43 A'   16 A"                                                         
 -- Virtual --                   
 -0.071  -0.029  -0.016   0.002   0.023   0.034   0.050   0.059
 44 A'   17 A"   45 A'   46 A'   47 A'   48 A'   18 A"   49 A'                 
  0.068   0.084   0.087   0.098   0.104   0.123   0.137   0.153
 50 A'   19 A"   51 A'   20 A"   52 A'   53 A'   54 A'   55 A'                 
  0.186   0.212   0.218   0.256   0.271   0.282   0.282   0.290
 56 A'   21 A"   57 A'   58 A'   59 A'   60 A'   22 A"   23 A"                 
  0.296   0.332   0.341   0.357   0.378   0.391   0.405   0.406
 61 A'   62 A'   63 A'   64 A'   65 A'   24 A"   25 A"   66 A'                 
  0.415   0.448   0.459   0.463   0.481   0.492   0.538   0.573
 26 A"   67 A'   68 A'   69 A'   27 A"   70 A'   28 A"   29 A"                 
  0.578   0.600   0.641   0.660   0.710   0.728   0.741   0.805
 71 A'   72 A'   73 A'   74 A'   75 A'   30 A"   76 A'   77 A'                 
  0.850   0.882   0.964   0.998   1.121   1.157   1.277   1.312
 78 A'   79 A'   80 A'   81 A'   31 A"   32 A"   33 A"   82 A'                 
  1.336   1.346   1.368   1.388   1.399   1.442   1.463   1.541
 83 A'   34 A"   84 A'   35 A"   85 A'   86 A'   87 A'   88 A'                 
  1.548   1.608   1.648   1.833   1.848   1.907   1.949   1.987
 36 A"   89 A'   90 A'   91 A'   37 A"   92 A'   93 A'   38 A"                 
  2.018   2.134   2.165   2.234   2.570   2.777   2.833   2.968
 94 A'   95 A'   96 A'   97 A'   39 A"   40 A"   98 A'   99 A'                 
  3.115   3.358   3.737   3.753   3.765   3.789   3.924   3.940
100 A'  101 A'   41 A"   42 A"  102 A'  103 A'   43 A"   44 A"                 
  3.954   3.969   3.971   3.992   4.004   4.010   4.071   4.079
104 A'   45 A"  105 A'   46 A"  106 A'   47 A"   48 A"  107 A'                 
  4.122   4.212   4.265   4.361   4.426   4.686   4.827   5.979
108 A'  109 A'  110 A'  111 A'  112 A'  113 A'  114 A'   49 A"                 
  6.016   6.083   6.250   6.283   6.334   6.370   6.470   6.675
115 A'  116 A'   50 A"   51 A"  117 A'  118 A'  119 A'  120 A'                 
  6.735   7.525   7.564   7.677  23.333  24.078  27.848  28.322
121 A'   52 A"  122 A'  123 A'  124 A'  125 A'  126 A'   53 A"                 
 28.348  28.385  28.514  28.526  28.544  28.590  28.699  47.884
127 A'  128 A'   54 A"  129 A'   55 A"  130 A'  131 A'  132 A'                 
 66.715  66.737 127.866 127.888 127.936 151.644 289.720 289.759
133 A'  134 A'   56 A"  135 A'  136 A'  137 A'   57 A"  138 A'                 
289.8951020.6741901.807
139 A'  140 A'  141 A'                                                         
 --------------------------------------------------------------

          Ground-State Mulliken Net Atomic Charges

     Atom                 Charge (a.u.)
  ----------------------------------------
      1 F                    -0.038420
      2 Br                    0.043906
      3 I                     0.149058
      4 F                    -0.044505
      5 C                    -0.118300
      6 C                     0.008261
  ----------------------------------------
  Sum of atomic charges =     0.000000

 -----------------------------------------------------------------
                    Cartesian Multipole Moments
 -----------------------------------------------------------------
    Charge (ESU x 10^10)
                 0.0000
    Dipole Moment (Debye)
         X       0.3196      Y       0.1833      Z       0.0000
       Tot       0.3684
    Quadrupole Moments (Debye-Ang)
        XX     -61.8431     XY       3.9061     YY     -70.0159
        XZ      -0.0000     YZ      -0.0000     ZZ     -67.8904
    Octopole Moments (Debye-Ang^2)
       XXX      -5.3800    XXY      -4.4147    XYY      -1.7033
       YYY     -13.3789    XXZ       0.0000    XYZ       0.0000
       YYZ       0.0000    XZZ      -3.2878    YZZ      -4.6908
       ZZZ       0.0000
    Hexadecapole Moments (Debye-Ang^3)
      XXXX   -1458.1290   XXXY    -116.0115   XXYY    -307.0981
      XYYY    -165.2433   YYYY    -370.7782   XXXZ      -0.0000
      XXYZ      -0.0000   XYYZ      -0.0000   YYYZ      -0.0000
      XXZZ    -282.9902   XYZZ     -60.3443   YYZZ     -74.6109
      XZZZ      -0.0000   YZZZ       0.0000   ZZZZ     -81.6469
 -----------------------------------------------------------------
 Calculating analytic gradient of the SCF energy
 Gradient of SCF Energy
            1           2           3           4           5           6
    1   0.0077395   0.0080458  -0.0135250  -0.0050862   0.0075302  -0.0047042
    2   0.0100634   0.0105561  -0.0158276  -0.0075301   0.0090652  -0.0063270
    3   0.0000000   0.0000000   0.0000000   0.0000000  -0.0000000  -0.0000000
 Max gradient component =       1.583E-02
 RMS gradient           =       7.654E-03
 Gradient time:  CPU 13.12 s  wall 3.39 s
 Geometry Optimization Parameters
   NAtoms,    NIC,     NZ,  NCons,   NDum,   NFix, NCnnct, MaxDiis
        6      37       0       0       0       0       0       0

 Cartesian Hessian Update
 Hessian Updated using BFGS Update


** GEOMETRY OPTIMIZATION IN DELOCALIZED INTERNAL COORDINATES **
   Searching for a Minimum

   Optimization Cycle:  12

                       Coordinates (Angstroms)
     ATOM                X               Y               Z
      1  F         0.4310857272   -1.6187573436    0.0000000000
      2  Br       -2.5757404116   -0.7330794058    0.0000000000
      3  I         2.0417726210    0.6677832414    0.0000000000
      4  F        -1.1930558292    1.5286953603    0.0000000000
      5  C         0.2462282852   -0.2949664690    0.0000000000
      6  C        -0.9832321420    0.2145292850    0.0000000000
   Point Group: cs    Number of degrees of freedom:     9


   Energy is  -9769.584151424

 Hessian Updated using BFGS Update

  9 Hessian modes will be used to form the next step
  Hessian Eigenvalues:
     0.063073    0.185590    0.245460    0.251123    0.372699    0.393375
     0.464916    0.659440    1.019606

 Minimum Search - Taking Simple RFO Step
 Searching for Lamda that Minimizes Along All modes
 Value Taken    Lamda =  -0.00462397
 Step Taken.  Stepsize is  0.258718

                             Maximum     Tolerance    Cnvgd?
         Gradient           0.015445      0.000300      NO
         Displacement       0.237506      0.001200      NO
         Energy change     -0.008097      0.000001      NO


 New Cartesian Coordinates Obtained by Inverse Iteration

 Displacement from previous Coordinates is:  0.209691
 ----------------------------------------------------------------
             Standard Nuclear Orientation (Angstroms)
    I     Atom           X                Y                Z
 ----------------------------------------------------------------
    1      F       0.3893993777    -1.6518000048     0.0000000000
    2      Br     -2.5755768682    -0.7577656391     0.0000000000
    3      I       2.0212073755     0.7306385201     0.0000000000
    4      F      -1.1357988487     1.5445130922     0.0000000000
    5      C       0.2408567211    -0.3230357723     0.0000000000
    6      C      -0.9730295066     0.2216544723     0.0000000000
 ----------------------------------------------------------------
 Molecular Point Group                 Cs    NOp =  2
 Largest Abelian Subgroup              Cs    NOp =  2
 Nuclear Repulsion Energy =   812.0056072557 hartrees
 There are       59 alpha and       59 beta electrons
 Applying Cartesian multipole field
    Component          Value
    ---------          -----
     (2,0,0)        1.00000E-11
     (0,2,0)        2.00000E-11
     (0,0,2)       -3.00000E-11
 Nucleus-field energy     =     0.0000000235 hartrees
 Requested basis set is 6-311++G(d,p)
 There are 67 shells and 198 basis functions
 A cutoff of  1.0D-11 yielded   1713 shell pairs
 There are     16034 function pairs (     17948 Cartesian)
 Smallest overlap matrix eigenvalue = 6.78E-05
 Guess MOs from SCF MO coefficient file

 -----------------------------------------------------------------------
  General SCF calculation program by
  Eric Jon Sundstrom, Paul Horn, Yuezhi Mao, Dmitri Zuev, Alec White,
  David Stuck, Shaama M.S., Shane Yost, Joonho Lee, David Small,
  Daniel Levine, Susi Lehtola, Hugh Burton, Evgeny Epifanovsky
 -----------------------------------------------------------------------
 Exchange:     0.2000 Hartree-Fock + 0.0800 Slater + 0.7200 B88
 Correlation:  0.1900 VWN1RPA + 0.8100 LYP
 Using SG-1 standard quadrature grid
 using 4 threads for integral computing
 -------------------------------------------------------
 OpenMP Integral computing Module                
 Release: version 2.0, May 2017, Q-Chem Inc. Pleasanton 
 -------------------------------------------------------
 -------------------------------------------------------
 OpenMP BLAS3 based DFT computing Module                
 Release: version 1.0, May 2013, Q-Chem Inc. Pittsburgh 
 -------------------------------------------------------
 A restricted SCF calculation will be
 performed using DIIS
 SCF converges when DIIS error is below 1.0e-08
 ---------------------------------------
  Cycle       Energy         DIIS error
 ---------------------------------------
    1   -9769.5844387984      6.20e-04  
    2   -9769.5866481727      2.56e-04  
    3   -9769.5865331225      3.12e-04  
    4   -9769.5868819853      4.22e-05  
    5   -9769.5868885249      2.07e-05  
    6   -9769.5868902583      5.33e-06  
    7   -9769.5868903867      1.66e-06  
    8   -9769.5868903976      6.85e-07  
    9   -9769.5868903998      4.64e-08  
   10   -9769.5868904000      2.30e-08  
   11   -9769.5868903999      8.56e-09  Convergence criterion met
 ---------------------------------------
 SCF time:   CPU 38.54s  wall 10.00s 
 SCF   energy in the final basis set =    -9769.5868903999
 Total energy in the final basis set =    -9769.5868903999

 --------------------------------------------------------------
             Orbital Energies (a.u.) and Symmetries
 --------------------------------------------------------------

 Alpha MOs, Restricted
 -- Occupied --                  
******* -482.87 -176.33 -165.74 -165.73 -165.73  -62.52  -56.34
  1 A'    2 A'    3 A'    4 A'    1 A"    5 A'    6 A'    7 A'                 
-56.338 -56.338 -35.828 -31.321 -31.315 -31.315 -24.738 -24.733
  2 A"    8 A'    9 A'   10 A'    3 A"   11 A'   12 A'   13 A'                 
-22.972 -22.970 -22.970 -22.965 -22.965 -10.335 -10.324  -8.730
 14 A'    4 A"   15 A'   16 A'    5 A"   17 A'   18 A'   19 A'                 
 -6.562  -6.548  -6.548  -6.377  -4.790  -4.774  -4.774  -2.673
 20 A'    6 A"   21 A'   22 A'   23 A'    7 A"   24 A'   25 A'                 
 -2.669  -2.669  -2.658  -2.657  -2.056  -2.051  -2.051  -2.037
  8 A"   26 A'   27 A'    9 A"   28 A'   10 A"   29 A'   30 A'                 
 -2.037  -1.283  -1.275  -0.866  -0.797  -0.695  -0.636  -0.588
 11 A"   31 A'   32 A'   33 A'   34 A'   35 A'   36 A'   37 A'                 
 -0.537  -0.529  -0.497  -0.494  -0.440  -0.392  -0.357  -0.331
 38 A'   12 A"   13 A"   39 A'   40 A'   41 A'   14 A"   42 A'                 
 -0.320  -0.297  -0.261
 15 A"   43 A'   16 A"                                                         
 -- Virtual --                   
 -0.076  -0.029  -0.023   0.003   0.021   0.033   0.050   0.059
 44 A'   17 A"   45 A'   46 A'   47 A'   48 A'   18 A"   49 A'                 
  0.068   0.084   0.086   0.097   0.102   0.123   0.135   0.153
 50 A'   19 A"   51 A'   20 A"   52 A'   53 A'   54 A'   55 A'                 
  0.186   0.212   0.216   0.254   0.267   0.280   0.287   0.292
 56 A'   21 A"   57 A'   58 A'   59 A'   22 A"   60 A'   23 A"                 
  0.296   0.327   0.340   0.355   0.377   0.388   0.404   0.405
 61 A'   62 A'   63 A'   64 A'   65 A'   24 A"   66 A'   25 A"                 
  0.416   0.440   0.461   0.466   0.479   0.488   0.539   0.576
 26 A"   67 A'   68 A'   69 A'   27 A"   70 A'   28 A"   29 A"                 
  0.585   0.600   0.632   0.653   0.711   0.722   0.734   0.811
 71 A'   72 A'   73 A'   74 A'   75 A'   30 A"   76 A'   77 A'                 
  0.849   0.879   0.943   0.996   1.118   1.154   1.274   1.315
 78 A'   79 A'   80 A'   81 A'   31 A"   32 A"   33 A"   82 A'                 
  1.331   1.344   1.368   1.387   1.408   1.437   1.459   1.540
 83 A'   34 A"   84 A'   35 A"   85 A'   86 A'   87 A'   88 A'                 
  1.547   1.598   1.646   1.836   1.851   1.909   1.946   1.986
 36 A"   89 A'   90 A'   91 A'   37 A"   92 A'   93 A'   38 A"                 
  2.008   2.132   2.151   2.227   2.570   2.774   2.830   2.967
 94 A'   95 A'   96 A'   97 A'   39 A"   40 A"   98 A'   99 A'                 
  3.112   3.352   3.735   3.751   3.766   3.784   3.922   3.939
100 A'  101 A'   41 A"   42 A"  102 A'  103 A'   43 A"   44 A"                 
  3.949   3.969   3.971   3.988   4.003   4.010   4.066   4.081
104 A'   45 A"  105 A'   46 A"  106 A'   47 A"   48 A"  107 A'                 
  4.122   4.207   4.261   4.357   4.411   4.682   4.825   5.977
108 A'  109 A'  110 A'  111 A'  112 A'  113 A'  114 A'   49 A"                 
  6.015   6.071   6.249   6.281   6.332   6.367   6.469   6.666
115 A'  116 A'   50 A"   51 A"  117 A'  118 A'  119 A'  120 A'                 
  6.732   7.525   7.561   7.670  23.329  24.076  27.839  28.321
121 A'   52 A"  122 A'  123 A'  124 A'  125 A'  126 A'   53 A"                 
 28.347  28.378  28.513  28.526  28.542  28.589  28.694  47.877
127 A'  128 A'   54 A"  129 A'   55 A"  130 A'  131 A'  132 A'                 
 66.712  66.734 127.865 127.886 127.929 151.635 289.720 289.756
133 A'  134 A'   56 A"  135 A'  136 A'  137 A'   57 A"  138 A'                 
289.8901020.6651901.798
139 A'  140 A'  141 A'                                                         

 Beta MOs, Restricted
 -- Occupied --                  
******* -482.87 -176.33 -165.74 -165.73 -165.73  -62.52  -56.34
  1 A'    2 A'    3 A'    4 A'    1 A"    5 A'    6 A'    7 A'                 
-56.338 -56.338 -35.828 -31.321 -31.315 -31.315 -24.738 -24.733
  2 A"    8 A'    9 A'   10 A'    3 A"   11 A'   12 A'   13 A'                 
-22.972 -22.970 -22.970 -22.965 -22.965 -10.335 -10.324  -8.730
 14 A'    4 A"   15 A'   16 A'    5 A"   17 A'   18 A'   19 A'                 
 -6.562  -6.548  -6.548  -6.377  -4.790  -4.774  -4.774  -2.673
 20 A'    6 A"   21 A'   22 A'   23 A'    7 A"   24 A'   25 A'                 
 -2.669  -2.669  -2.658  -2.657  -2.056  -2.051  -2.051  -2.037
  8 A"   26 A'   27 A'    9 A"   28 A'   10 A"   29 A'   30 A'                 
 -2.037  -1.283  -1.275  -0.866  -0.797  -0.695  -0.636  -0.588
 11 A"   31 A'   32 A'   33 A'   34 A'   35 A'   36 A'   37 A'                 
 -0.537  -0.529  -0.497  -0.494  -0.440  -0.392  -0.357  -0.331
 38 A'   12 A"   13 A"   39 A'   40 A'   41 A'   14 A"   42 A'                 
 -0.320  -0.297  -0.261
 15 A"   43 A'   16 A"                                                         
 -- Virtual --                   
 -0.076  -0.029  -0.023   0.003   0.021   0.033   0.050   0.059
 44 A'   17 A"   45 A'   46 A'   47 A'   48 A'   18 A"   49 A'                 
  0.068   0.084   0.086   0.097   0.102   0.123   0.135   0.153
 50 A'   19 A"   51 A'   20 A"   52 A'   53 A'   54 A'   55 A'                 
  0.186   0.212   0.216   0.254   0.267   0.280   0.287   0.292
 56 A'   21 A"   57 A'   58 A'   59 A'   22 A"   60 A'   23 A"                 
  0.296   0.327   0.340   0.355   0.377   0.388   0.404   0.405
 61 A'   62 A'   63 A'   64 A'   65 A'   24 A"   66 A'   25 A"                 
  0.416   0.440   0.461   0.466   0.479   0.488   0.539   0.576
 26 A"   67 A'   68 A'   69 A'   27 A"   70 A'   28 A"   29 A"                 
  0.585   0.600   0.632   0.653   0.711   0.722   0.734   0.811
 71 A'   72 A'   73 A'   74 A'   75 A'   30 A"   76 A'   77 A'                 
  0.849   0.879   0.943   0.996   1.118   1.154   1.274   1.315
 78 A'   79 A'   80 A'   81 A'   31 A"   32 A"   33 A"   82 A'                 
  1.331   1.344   1.368   1.387   1.408   1.437   1.459   1.540
 83 A'   34 A"   84 A'   35 A"   85 A'   86 A'   87 A'   88 A'                 
  1.547   1.598   1.646   1.836   1.851   1.909   1.946   1.986
 36 A"   89 A'   90 A'   91 A'   37 A"   92 A'   93 A'   38 A"                 
  2.008   2.132   2.151   2.227   2.570   2.774   2.830   2.967
 94 A'   95 A'   96 A'   97 A'   39 A"   40 A"   98 A'   99 A'                 
  3.112   3.352   3.735   3.751   3.766   3.784   3.922   3.939
100 A'  101 A'   41 A"   42 A"  102 A'  103 A'   43 A"   44 A"                 
  3.949   3.969   3.971   3.988   4.003   4.010   4.066   4.081
104 A'   45 A"  105 A'   46 A"  106 A'   47 A"   48 A"  107 A'                 
  4.122   4.207   4.261   4.357   4.411   4.682   4.825   5.977
108 A'  109 A'  110 A'  111 A'  112 A'  113 A'  114 A'   49 A"                 
  6.015   6.071   6.249   6.281   6.332   6.367   6.469   6.666
115 A'  116 A'   50 A"   51 A"  117 A'  118 A'  119 A'  120 A'                 
  6.732   7.525   7.561   7.670  23.329  24.076  27.839  28.321
121 A'   52 A"  122 A'  123 A'  124 A'  125 A'  126 A'   53 A"                 
 28.347  28.378  28.513  28.526  28.542  28.589  28.694  47.877
127 A'  128 A'   54 A"  129 A'   55 A"  130 A'  131 A'  132 A'                 
 66.712  66.734 127.865 127.886 127.929 151.635 289.720 289.756
133 A'  134 A'   56 A"  135 A'  136 A'  137 A'   57 A"  138 A'                 
289.8901020.6651901.798
139 A'  140 A'  141 A'                                                         
 --------------------------------------------------------------

          Ground-State Mulliken Net Atomic Charges

     Atom                 Charge (a.u.)
  ----------------------------------------
      1 F                    -0.043399
      2 Br                    0.036241
      3 I                     0.145222
      4 F                    -0.044496
      5 C                    -0.098580
      6 C                     0.005011
  ----------------------------------------
  Sum of atomic charges =     0.000000

 -----------------------------------------------------------------
                    Cartesian Multipole Moments
 -----------------------------------------------------------------
    Charge (ESU x 10^10)
                 0.0000
    Dipole Moment (Debye)
         X       0.3167      Y       0.2177      Z       0.0000
       Tot       0.3843
    Quadrupole Moments (Debye-Ang)
        XX     -62.2606     XY       4.0796     YY     -69.6870
        XZ      -0.0000     YZ       0.0000     ZZ     -68.0004
    Octopole Moments (Debye-Ang^2)
       XXX      -4.6141    XXY      -5.0067    XYY      -0.7187
       YYY     -16.3079    XXZ      -0.0000    XYZ      -0.0000
       YYZ       0.0000    XZZ      -2.7767    YZZ      -5.8303
       ZZZ       0.0000
    Hexadecapole Moments (Debye-Ang^3)
      XXXX   -1449.7154   XXXY    -128.0177   XXYY    -304.0493
      XYYY    -177.3053   YYYY    -392.7508   XXXZ       0.0000
      XXYZ      -0.0000   XYYZ      -0.0000   YYYZ      -0.0000
      XXZZ    -280.2694   XYZZ     -65.3104   YYZZ     -78.6143
      XZZZ      -0.0000   YZZZ       0.0000   ZZZZ     -81.9631
 -----------------------------------------------------------------
 Calculating analytic gradient of the SCF energy
 Gradient of SCF Energy
            1           2           3           4           5           6
    1   0.0015919   0.0007955  -0.0069934   0.0005238   0.0038749   0.0002074
    2   0.0022309   0.0001395  -0.0055936  -0.0006611   0.0043215  -0.0004372
    3  -0.0000000  -0.0000000   0.0000000  -0.0000000  -0.0000000   0.0000000
 Max gradient component =       6.993E-03
 RMS gradient           =       2.614E-03
 Gradient time:  CPU 13.00 s  wall 3.36 s
 Geometry Optimization Parameters
   NAtoms,    NIC,     NZ,  NCons,   NDum,   NFix, NCnnct, MaxDiis
        6      37       0       0       0       0       0       0

 Cartesian Hessian Update
 Hessian Updated using BFGS Update


** GEOMETRY OPTIMIZATION IN DELOCALIZED INTERNAL COORDINATES **
   Searching for a Minimum

   Optimization Cycle:  13

                       Coordinates (Angstroms)
     ATOM                X               Y               Z
      1  F         0.3893993777   -1.6518000048    0.0000000000
      2  Br       -2.5755768682   -0.7577656391    0.0000000000
      3  I         2.0212073755    0.7306385201    0.0000000000
      4  F        -1.1357988487    1.5445130922    0.0000000000
      5  C         0.2408567211   -0.3230357723    0.0000000000
      6  C        -0.9730295066    0.2216544723    0.0000000000
   Point Group: cs    Number of degrees of freedom:     9


   Energy is  -9769.586890400

 Hessian Updated using BFGS Update

  9 Hessian modes will be used to form the next step
  Hessian Eigenvalues:
     0.055183    0.186283    0.246123    0.251203    0.372846    0.393380
     0.462609    0.653846    1.019739

 Minimum Search - Taking Simple RFO Step
 Searching for Lamda that Minimizes Along All modes
 Value Taken    Lamda =  -0.00027944
 Step Taken.  Stepsize is  0.063433

                             Maximum     Tolerance    Cnvgd?
         Gradient           0.003117      0.000300      NO
         Displacement       0.055704      0.001200      NO
         Energy change     -0.002739      0.000001      NO


 New Cartesian Coordinates Obtained by Inverse Iteration

 Displacement from previous Coordinates is:  0.045022
 ----------------------------------------------------------------
             Standard Nuclear Orientation (Angstroms)
    I     Atom           X                Y                Z
 ----------------------------------------------------------------
    1      F       0.3790897279    -1.6590351315     0.0000000000
    2      Br     -2.5780892720    -0.7618318905     0.0000000000
    3      I       2.0216325121     0.7460711609     0.0000000000
    4      F      -1.1262477450     1.5465692418     0.0000000000
    5      C       0.2416065006    -0.3298867175     0.0000000000
    6      C      -0.9709334728     0.2223180051     0.0000000000
 ----------------------------------------------------------------
 Molecular Point Group                 Cs    NOp =  2
 Largest Abelian Subgroup              Cs    NOp =  2
 Nuclear Repulsion Energy =   810.3220587059 hartrees
 There are       59 alpha and       59 beta electrons
 Applying Cartesian multipole field
    Component          Value
    ---------          -----
     (2,0,0)        1.00000E-11
     (0,2,0)        2.00000E-11
     (0,0,2)       -3.00000E-11
 Nucleus-field energy     =     0.0000000236 hartrees
 Requested basis set is 6-311++G(d,p)
 There are 67 shells and 198 basis functions
 A cutoff of  1.0D-11 yielded   1712 shell pairs
 There are     16033 function pairs (     17947 Cartesian)
 Smallest overlap matrix eigenvalue = 6.99E-05
 Guess MOs from SCF MO coefficient file

 -----------------------------------------------------------------------
  General SCF calculation program by
  Eric Jon Sundstrom, Paul Horn, Yuezhi Mao, Dmitri Zuev, Alec White,
  David Stuck, Shaama M.S., Shane Yost, Joonho Lee, David Small,
  Daniel Levine, Susi Lehtola, Hugh Burton, Evgeny Epifanovsky
 -----------------------------------------------------------------------
 Exchange:     0.2000 Hartree-Fock + 0.0800 Slater + 0.7200 B88
 Correlation:  0.1900 VWN1RPA + 0.8100 LYP
 Using SG-1 standard quadrature grid
 using 4 threads for integral computing
 -------------------------------------------------------
 OpenMP Integral computing Module                
 Release: version 2.0, May 2017, Q-Chem Inc. Pleasanton 
 -------------------------------------------------------
 -------------------------------------------------------
 OpenMP BLAS3 based DFT computing Module                
 Release: version 1.0, May 2013, Q-Chem Inc. Pittsburgh 
 -------------------------------------------------------
 A restricted SCF calculation will be
 performed using DIIS
 SCF converges when DIIS error is below 1.0e-08
 ---------------------------------------
  Cycle       Energy         DIIS error
 ---------------------------------------
    1   -9769.5869324111      1.42e-04  
    2   -9769.5870389506      7.07e-05  
    3   -9769.5870325130      8.09e-05  
    4   -9769.5870591142      9.03e-06  
    5   -9769.5870593498      5.58e-06  
    6   -9769.5870594760      1.19e-06  
    7   -9769.5870594828      2.82e-07  
    8   -9769.5870594828      1.22e-07  
    9   -9769.5870594830      2.14e-08  
   10   -9769.5870594831      7.24e-09  Convergence criterion met
 ---------------------------------------
 SCF time:   CPU 34.96s  wall 10.00s 
 SCF   energy in the final basis set =    -9769.5870594831
 Total energy in the final basis set =    -9769.5870594831

 --------------------------------------------------------------
             Orbital Energies (a.u.) and Symmetries
 --------------------------------------------------------------

 Alpha MOs, Restricted
 -- Occupied --                  
******* -482.87 -176.33 -165.74 -165.73 -165.73  -62.52  -56.34
  1 A'    2 A'    3 A'    4 A'    1 A"    5 A'    6 A'    7 A'                 
-56.338 -56.338 -35.828 -31.321 -31.315 -31.315 -24.739 -24.734
  2 A"    8 A'    9 A'   10 A'    3 A"   11 A'   12 A'   13 A'                 
-22.972 -22.970 -22.970 -22.966 -22.966 -10.335 -10.324  -8.730
 14 A'    4 A"   15 A'   16 A'    5 A"   17 A'   18 A'   19 A'                 
 -6.562  -6.548  -6.548  -6.377  -4.790  -4.774  -4.774  -2.673
 20 A'    6 A"   21 A'   22 A'   23 A'    7 A"   24 A'   25 A'                 
 -2.669  -2.669  -2.657  -2.657  -2.056  -2.051  -2.051  -2.037
  8 A"   26 A'   27 A'    9 A"   28 A'   10 A"   29 A'   30 A'                 
 -2.037  -1.283  -1.276  -0.865  -0.796  -0.694  -0.637  -0.588
 11 A"   31 A'   32 A'   33 A'   34 A'   35 A'   36 A'   37 A'                 
 -0.537  -0.529  -0.498  -0.495  -0.440  -0.392  -0.357  -0.331
 38 A'   12 A"   13 A"   39 A'   40 A'   41 A'   14 A"   42 A'                 
 -0.320  -0.297  -0.261
 15 A"   43 A'   16 A"                                                         
 -- Virtual --                   
 -0.078  -0.030  -0.025   0.003   0.021   0.033   0.050   0.059
 44 A'   17 A"   45 A'   46 A'   47 A'   48 A'   18 A"   49 A'                 
  0.068   0.084   0.085   0.097   0.102   0.123   0.135   0.153
 50 A'   19 A"   51 A'   20 A"   52 A'   53 A'   54 A'   55 A'                 
  0.186   0.212   0.215   0.253   0.266   0.279   0.288   0.293
 56 A'   21 A"   57 A'   58 A'   59 A'   22 A"   60 A'   23 A"                 
  0.296   0.326   0.340   0.355   0.377   0.388   0.404   0.404
 61 A'   62 A'   63 A'   64 A'   65 A'   24 A"   66 A'   25 A"                 
  0.416   0.438   0.461   0.465   0.478   0.488   0.539   0.576
 26 A"   67 A'   68 A'   69 A'   27 A"   70 A'   28 A"   29 A"                 
  0.586   0.600   0.629   0.650   0.710   0.721   0.732   0.811
 71 A'   72 A'   73 A'   74 A'   75 A'   30 A"   76 A'   77 A'                 
  0.848   0.878   0.938   0.996   1.116   1.154   1.273   1.315
 78 A'   79 A'   80 A'   81 A'   31 A"   32 A"   33 A"   82 A'                 
  1.329   1.343   1.367   1.387   1.410   1.437   1.458   1.540
 83 A'   34 A"   84 A'   35 A"   85 A'   86 A'   87 A'   88 A'                 
  1.546   1.595   1.645   1.836   1.851   1.908   1.945   1.986
 36 A"   89 A'   90 A'   91 A'   37 A"   92 A'   93 A'   38 A"                 
  2.006   2.131   2.148   2.226   2.570   2.773   2.830   2.966
 94 A'   95 A'   96 A'   97 A'   39 A"   40 A"   98 A'   99 A'                 
  3.109   3.353   3.734   3.750   3.766   3.784   3.922   3.939
100 A'  101 A'   41 A"   42 A"  102 A'  103 A'   43 A"   44 A"                 
  3.948   3.969   3.970   3.987   4.003   4.009   4.065   4.082
104 A'   45 A"  105 A'   46 A"  106 A'   47 A"   48 A"  107 A'                 
  4.121   4.205   4.259   4.355   4.407   4.681   4.825   5.976
108 A'  109 A'  110 A'  111 A'  112 A'  113 A'  114 A'   49 A"                 
  6.014   6.068   6.249   6.280   6.331   6.366   6.467   6.663
115 A'  116 A'   50 A"   51 A"  117 A'  118 A'  119 A'  120 A'                 
  6.731   7.525   7.561   7.669  23.329  24.067  27.836  28.321
121 A'   52 A"  122 A'  123 A'  124 A'  125 A'  126 A'   53 A"                 
 28.346  28.375  28.513  28.526  28.542  28.588  28.692  47.875
127 A'  128 A'   54 A"  129 A'   55 A"  130 A'  131 A'  132 A'                 
 66.711  66.733 127.864 127.886 127.927 151.632 289.720 289.755
133 A'  134 A'   56 A"  135 A'  136 A'  137 A'   57 A"  138 A'                 
289.8891020.6631901.795
139 A'  140 A'  141 A'                                                         

 Beta MOs, Restricted
 -- Occupied --                  
******* -482.87 -176.33 -165.74 -165.73 -165.73  -62.52  -56.34
  1 A'    2 A'    3 A'    4 A'    1 A"    5 A'    6 A'    7 A'                 
-56.338 -56.338 -35.828 -31.321 -31.315 -31.315 -24.739 -24.734
  2 A"    8 A'    9 A'   10 A'    3 A"   11 A'   12 A'   13 A'                 
-22.972 -22.970 -22.970 -22.966 -22.966 -10.335 -10.324  -8.730
 14 A'    4 A"   15 A'   16 A'    5 A"   17 A'   18 A'   19 A'                 
 -6.562  -6.548  -6.548  -6.377  -4.790  -4.774  -4.774  -2.673
 20 A'    6 A"   21 A'   22 A'   23 A'    7 A"   24 A'   25 A'                 
 -2.669  -2.669  -2.657  -2.657  -2.056  -2.051  -2.051  -2.037
  8 A"   26 A'   27 A'    9 A"   28 A'   10 A"   29 A'   30 A'                 
 -2.037  -1.283  -1.276  -0.865  -0.796  -0.694  -0.637  -0.588
 11 A"   31 A'   32 A'   33 A'   34 A'   35 A'   36 A'   37 A'                 
 -0.537  -0.529  -0.498  -0.495  -0.440  -0.392  -0.357  -0.331
 38 A'   12 A"   13 A"   39 A'   40 A'   41 A'   14 A"   42 A'                 
 -0.320  -0.297  -0.261
 15 A"   43 A'   16 A"                                                         
 -- Virtual --                   
 -0.078  -0.030  -0.025   0.003   0.021   0.033   0.050   0.059
 44 A'   17 A"   45 A'   46 A'   47 A'   48 A'   18 A"   49 A'                 
  0.068   0.084   0.085   0.097   0.102   0.123   0.135   0.153
 50 A'   19 A"   51 A'   20 A"   52 A'   53 A'   54 A'   55 A'                 
  0.186   0.212   0.215   0.253   0.266   0.279   0.288   0.293
 56 A'   21 A"   57 A'   58 A'   59 A'   22 A"   60 A'   23 A"                 
  0.296   0.326   0.340   0.355   0.377   0.388   0.404   0.404
 61 A'   62 A'   63 A'   64 A'   65 A'   24 A"   66 A'   25 A"                 
  0.416   0.438   0.461   0.465   0.478   0.488   0.539   0.576
 26 A"   67 A'   68 A'   69 A'   27 A"   70 A'   28 A"   29 A"                 
  0.586   0.600   0.629   0.650   0.710   0.721   0.732   0.811
 71 A'   72 A'   73 A'   74 A'   75 A'   30 A"   76 A'   77 A'                 
  0.848   0.878   0.938   0.996   1.116   1.154   1.273   1.315
 78 A'   79 A'   80 A'   81 A'   31 A"   32 A"   33 A"   82 A'                 
  1.329   1.343   1.367   1.387   1.410   1.437   1.458   1.540
 83 A'   34 A"   84 A'   35 A"   85 A'   86 A'   87 A'   88 A'                 
  1.546   1.595   1.645   1.836   1.851   1.908   1.945   1.986
 36 A"   89 A'   90 A'   91 A'   37 A"   92 A'   93 A'   38 A"                 
  2.006   2.131   2.148   2.226   2.570   2.773   2.830   2.966
 94 A'   95 A'   96 A'   97 A'   39 A"   40 A"   98 A'   99 A'                 
  3.109   3.353   3.734   3.750   3.766   3.784   3.922   3.939
100 A'  101 A'   41 A"   42 A"  102 A'  103 A'   43 A"   44 A"                 
  3.948   3.969   3.970   3.987   4.003   4.009   4.065   4.082
104 A'   45 A"  105 A'   46 A"  106 A'   47 A"   48 A"  107 A'                 
  4.121   4.205   4.259   4.355   4.407   4.681   4.825   5.976
108 A'  109 A'  110 A'  111 A'  112 A'  113 A'  114 A'   49 A"                 
  6.014   6.068   6.249   6.280   6.331   6.366   6.467   6.663
115 A'  116 A'   50 A"   51 A"  117 A'  118 A'  119 A'  120 A'                 
  6.731   7.525   7.561   7.669  23.329  24.067  27.836  28.321
121 A'   52 A"  122 A'  123 A'  124 A'  125 A'  126 A'   53 A"                 
 28.346  28.375  28.513  28.526  28.542  28.588  28.692  47.875
127 A'  128 A'   54 A"  129 A'   55 A"  130 A'  131 A'  132 A'                 
 66.711  66.733 127.864 127.886 127.927 151.632 289.720 289.755
133 A'  134 A'   56 A"  135 A'  136 A'  137 A'   57 A"  138 A'                 
289.8891020.6631901.795
139 A'  140 A'  141 A'                                                         
 --------------------------------------------------------------

          Ground-State Mulliken Net Atomic Charges

     Atom                 Charge (a.u.)
  ----------------------------------------
      1 F                    -0.043744
      2 Br                    0.034306
      3 I                     0.144013
      4 F                    -0.044212
      5 C                    -0.092312
      6 C                     0.001948
  ----------------------------------------
  Sum of atomic charges =     0.000000

 -----------------------------------------------------------------
                    Cartesian Multipole Moments
 -----------------------------------------------------------------
    Charge (ESU x 10^10)
                 0.0000
    Dipole Moment (Debye)
         X       0.3249      Y       0.2236      Z       0.0000
       Tot       0.3944
    Quadrupole Moments (Debye-Ang)
        XX     -62.3425     XY       4.1133     YY     -69.6110
        XZ       0.0000     YZ       0.0000     ZZ     -68.0390
    Octopole Moments (Debye-Ang^2)
       XXX      -4.6755    XXY      -5.1543    XYY      -0.5225
       YYY     -17.0886    XXZ       0.0000    XYZ       0.0000
       YYZ       0.0000    XZZ      -2.7493    YZZ      -6.1408
       ZZZ      -0.0000
    Hexadecapole Moments (Debye-Ang^3)
      XXXX   -1452.2696   XXXY    -131.0264   XXYY    -304.2853
      XYYY    -180.4427   YYYY    -397.8001   XXXZ       0.0000
      XXYZ       0.0000   XYYZ       0.0000   YYYZ       0.0000
      XXZZ    -280.5510   XYZZ     -66.5696   YYZZ     -79.5446
      XZZZ       0.0000   YZZZ       0.0000   ZZZZ     -82.0728
 -----------------------------------------------------------------
 Calculating analytic gradient of the SCF energy
 Gradient of SCF Energy
            1           2           3           4           5           6
    1  -0.0002101  -0.0010975  -0.0048731   0.0012844   0.0051315  -0.0002350
    2   0.0011687  -0.0018420  -0.0026956   0.0006989   0.0014871   0.0011829
    3   0.0000000   0.0000000   0.0000000   0.0000000  -0.0000000  -0.0000000
 Max gradient component =       5.131E-03
 RMS gradient           =       1.960E-03
 Gradient time:  CPU 12.95 s  wall 3.35 s
 Geometry Optimization Parameters
   NAtoms,    NIC,     NZ,  NCons,   NDum,   NFix, NCnnct, MaxDiis
        6      37       0       0       0       0       0       0

 Cartesian Hessian Update
 Hessian Updated using BFGS Update


** GEOMETRY OPTIMIZATION IN DELOCALIZED INTERNAL COORDINATES **
   Searching for a Minimum

   Optimization Cycle:  14

                       Coordinates (Angstroms)
     ATOM                X               Y               Z
      1  F         0.3790897279   -1.6590351315    0.0000000000
      2  Br       -2.5780892720   -0.7618318905    0.0000000000
      3  I         2.0216325121    0.7460711609    0.0000000000
      4  F        -1.1262477450    1.5465692418    0.0000000000
      5  C         0.2416065006   -0.3298867175    0.0000000000
      6  C        -0.9709334728    0.2223180051    0.0000000000
   Point Group: cs    Number of degrees of freedom:     9


   Energy is  -9769.587059483

 Hessian Updated using BFGS Update

  9 Hessian modes will be used to form the next step
  Hessian Eigenvalues:
     0.051977    0.178073    0.247753    0.251337    0.376577    0.393643
     0.448039    0.603387    0.982812

 Minimum Search - Taking Simple RFO Step
 Searching for Lamda that Minimizes Along All modes
 Value Taken    Lamda =  -0.00007076
 Step Taken.  Stepsize is  0.022324

                             Maximum     Tolerance    Cnvgd?
         Gradient           0.003038      0.000300      NO
         Displacement       0.012293      0.001200      NO
         Energy change     -0.000169      0.000001      NO


 New Cartesian Coordinates Obtained by Inverse Iteration

 Displacement from previous Coordinates is:  0.013776
 ----------------------------------------------------------------
             Standard Nuclear Orientation (Angstroms)
    I     Atom           X                Y                Z
 ----------------------------------------------------------------
    1      F       0.3765508468    -1.6612945779     0.0000000000
    2      Br     -2.5796130158    -0.7613229579     0.0000000000
    3      I       2.0254141405     0.7504795397     0.0000000000
    4      F      -1.1269716873     1.5460373027     0.0000000000
    5      C       0.2413869866    -0.3315258126     0.0000000000
    6      C      -0.9697090200     0.2218311743     0.0000000000
 ----------------------------------------------------------------
 Molecular Point Group                 Cs    NOp =  2
 Largest Abelian Subgroup              Cs    NOp =  2
 Nuclear Repulsion Energy =   809.3381104406 hartrees
 There are       59 alpha and       59 beta electrons
 Applying Cartesian multipole field
    Component          Value
    ---------          -----
     (2,0,0)        1.00000E-11
     (0,2,0)        2.00000E-11
     (0,0,2)       -3.00000E-11
 Nucleus-field energy     =     0.0000000237 hartrees
 Requested basis set is 6-311++G(d,p)
 There are 67 shells and 198 basis functions
 A cutoff of  1.0D-11 yielded   1712 shell pairs
 There are     16033 function pairs (     17947 Cartesian)
 Smallest overlap matrix eigenvalue = 6.97E-05
 Guess MOs from SCF MO coefficient file

 -----------------------------------------------------------------------
  General SCF calculation program by
  Eric Jon Sundstrom, Paul Horn, Yuezhi Mao, Dmitri Zuev, Alec White,
  David Stuck, Shaama M.S., Shane Yost, Joonho Lee, David Small,
  Daniel Levine, Susi Lehtola, Hugh Burton, Evgeny Epifanovsky
 -----------------------------------------------------------------------
 Exchange:     0.2000 Hartree-Fock + 0.0800 Slater + 0.7200 B88
 Correlation:  0.1900 VWN1RPA + 0.8100 LYP
 Using SG-1 standard quadrature grid
 using 4 threads for integral computing
 -------------------------------------------------------
 OpenMP Integral computing Module                
 Release: version 2.0, May 2017, Q-Chem Inc. Pleasanton 
 -------------------------------------------------------
 -------------------------------------------------------
 OpenMP BLAS3 based DFT computing Module                
 Release: version 1.0, May 2013, Q-Chem Inc. Pittsburgh 
 -------------------------------------------------------
 A restricted SCF calculation will be
 performed using DIIS
 SCF converges when DIIS error is below 1.0e-08
 ---------------------------------------
  Cycle       Energy         DIIS error
 ---------------------------------------
    1   -9769.5871017702      4.62e-05  
    2   -9769.5871115689      2.32e-05  
    3   -9769.5871103309      2.84e-05  
    4   -9769.5871141222      3.40e-06  
    5   -9769.5871141547      1.78e-06  
    6   -9769.5871141664      4.16e-07  
    7   -9769.5871141671      9.74e-08  
    8   -9769.5871141670      4.49e-08  
    9   -9769.5871141671      1.17e-08  
   10   -9769.5871141671      2.37e-09  Convergence criterion met
 ---------------------------------------
 SCF time:   CPU 34.91s  wall 10.00s 
 SCF   energy in the final basis set =    -9769.5871141671
 Total energy in the final basis set =    -9769.5871141671

 --------------------------------------------------------------
             Orbital Energies (a.u.) and Symmetries
 --------------------------------------------------------------

 Alpha MOs, Restricted
 -- Occupied --                  
******* -482.87 -176.33 -165.74 -165.73 -165.73  -62.52  -56.34
  1 A'    2 A'    3 A'    4 A'    1 A"    5 A'    6 A'    7 A'                 
-56.338 -56.337 -35.828 -31.321 -31.315 -31.315 -24.739 -24.735
  2 A"    8 A'    9 A'   10 A'    3 A"   11 A'   12 A'   13 A'                 
-22.972 -22.970 -22.970 -22.966 -22.966 -10.336 -10.325  -8.730
 14 A'    4 A"   15 A'   16 A'    5 A"   17 A'   18 A'   19 A'                 
 -6.562  -6.548  -6.548  -6.377  -4.791  -4.775  -4.774  -2.673
 20 A'    6 A"   21 A'   22 A'   23 A'    7 A"   24 A'   25 A'                 
 -2.669  -2.669  -2.657  -2.657  -2.056  -2.051  -2.051  -2.037
  8 A"   26 A'   27 A'    9 A"   28 A'   10 A"   29 A'   30 A'                 
 -2.037  -1.283  -1.276  -0.865  -0.796  -0.693  -0.637  -0.588
 11 A"   31 A'   32 A'   33 A'   34 A'   35 A'   36 A'   37 A'                 
 -0.538  -0.529  -0.498  -0.495  -0.440  -0.391  -0.357  -0.330
 38 A'   12 A"   13 A"   39 A'   40 A'   41 A'   14 A"   42 A'                 
 -0.320  -0.297  -0.262
 15 A"   43 A'   16 A"                                                         
 -- Virtual --                   
 -0.079  -0.030  -0.026   0.003   0.021   0.033   0.050   0.059
 44 A'   17 A"   45 A'   46 A'   47 A'   48 A'   18 A"   49 A'                 
  0.068   0.083   0.085   0.097   0.102   0.123   0.135   0.153
 50 A'   19 A"   51 A'   20 A"   52 A'   53 A'   54 A'   55 A'                 
  0.186   0.212   0.215   0.253   0.266   0.279   0.288   0.293
 56 A'   21 A"   57 A'   58 A'   59 A'   22 A"   60 A'   23 A"                 
  0.296   0.325   0.340   0.355   0.377   0.387   0.403   0.404
 61 A'   62 A'   63 A'   64 A'   65 A'   24 A"   66 A'   25 A"                 
  0.416   0.438   0.461   0.465   0.478   0.488   0.539   0.576
 26 A"   67 A'   68 A'   69 A'   27 A"   70 A'   28 A"   29 A"                 
  0.586   0.600   0.629   0.649   0.710   0.721   0.731   0.811
 71 A'   72 A'   73 A'   74 A'   75 A'   30 A"   76 A'   77 A'                 
  0.848   0.879   0.938   0.996   1.116   1.153   1.272   1.314
 78 A'   79 A'   80 A'   81 A'   31 A"   32 A"   33 A"   82 A'                 
  1.328   1.343   1.367   1.387   1.409   1.436   1.457   1.539
 83 A'   34 A"   84 A'   35 A"   85 A'   86 A'   87 A'   88 A'                 
  1.546   1.595   1.646   1.836   1.851   1.908   1.944   1.986
 36 A"   89 A'   90 A'   91 A'   37 A"   92 A'   93 A'   38 A"                 
  2.006   2.132   2.147   2.226   2.570   2.773   2.829   2.965
 94 A'   95 A'   96 A'   97 A'   39 A"   40 A"   98 A'   99 A'                 
  3.109   3.352   3.734   3.750   3.766   3.783   3.921   3.939
100 A'  101 A'   41 A"   42 A"  102 A'  103 A'   43 A"   44 A"                 
  3.948   3.968   3.970   3.987   4.003   4.009   4.064   4.081
104 A'   45 A"  105 A'   46 A"  106 A'   47 A"   48 A"  107 A'                 
  4.120   4.205   4.259   4.355   4.405   4.680   4.824   5.976
108 A'  109 A'  110 A'  111 A'  112 A'  113 A'  114 A'   49 A"                 
  6.014   6.066   6.249   6.280   6.330   6.366   6.466   6.663
115 A'  116 A'   50 A"   51 A"  117 A'  118 A'  119 A'  120 A'                 
  6.730   7.525   7.561   7.668  23.328  24.070  27.834  28.320
121 A'   52 A"  122 A'  123 A'  124 A'  125 A'  126 A'   53 A"                 
 28.346  28.374  28.513  28.526  28.541  28.587  28.691  47.875
127 A'  128 A'   54 A"  129 A'   55 A"  130 A'  131 A'  132 A'                 
 66.711  66.732 127.864 127.886 127.926 151.631 289.720 289.755
133 A'  134 A'   56 A"  135 A'  136 A'  137 A'   57 A"  138 A'                 
289.8891020.6621901.793
139 A'  140 A'  141 A'                                                         

 Beta MOs, Restricted
 -- Occupied --                  
******* -482.87 -176.33 -165.74 -165.73 -165.73  -62.52  -56.34
  1 A'    2 A'    3 A'    4 A'    1 A"    5 A'    6 A'    7 A'                 
-56.338 -56.337 -35.828 -31.321 -31.315 -31.315 -24.739 -24.735
  2 A"    8 A'    9 A'   10 A'    3 A"   11 A'   12 A'   13 A'                 
-22.972 -22.970 -22.970 -22.966 -22.966 -10.336 -10.325  -8.730
 14 A'    4 A"   15 A'   16 A'    5 A"   17 A'   18 A'   19 A'                 
 -6.562  -6.548  -6.548  -6.377  -4.791  -4.775  -4.774  -2.673
 20 A'    6 A"   21 A'   22 A'   23 A'    7 A"   24 A'   25 A'                 
 -2.669  -2.669  -2.657  -2.657  -2.056  -2.051  -2.051  -2.037
  8 A"   26 A'   27 A'    9 A"   28 A'   10 A"   29 A'   30 A'                 
 -2.037  -1.283  -1.276  -0.865  -0.796  -0.693  -0.637  -0.588
 11 A"   31 A'   32 A'   33 A'   34 A'   35 A'   36 A'   37 A'                 
 -0.538  -0.529  -0.498  -0.495  -0.440  -0.391  -0.357  -0.330
 38 A'   12 A"   13 A"   39 A'   40 A'   41 A'   14 A"   42 A'                 
 -0.320  -0.297  -0.262
 15 A"   43 A'   16 A"                                                         
 -- Virtual --                   
 -0.079  -0.030  -0.026   0.003   0.021   0.033   0.050   0.059
 44 A'   17 A"   45 A'   46 A'   47 A'   48 A'   18 A"   49 A'                 
  0.068   0.083   0.085   0.097   0.102   0.123   0.135   0.153
 50 A'   19 A"   51 A'   20 A"   52 A'   53 A'   54 A'   55 A'                 
  0.186   0.212   0.215   0.253   0.266   0.279   0.288   0.293
 56 A'   21 A"   57 A'   58 A'   59 A'   22 A"   60 A'   23 A"                 
  0.296   0.325   0.340   0.355   0.377   0.387   0.403   0.404
 61 A'   62 A'   63 A'   64 A'   65 A'   24 A"   66 A'   25 A"                 
  0.416   0.438   0.461   0.465   0.478   0.488   0.539   0.576
 26 A"   67 A'   68 A'   69 A'   27 A"   70 A'   28 A"   29 A"                 
  0.586   0.600   0.629   0.649   0.710   0.721   0.731   0.811
 71 A'   72 A'   73 A'   74 A'   75 A'   30 A"   76 A'   77 A'                 
  0.848   0.879   0.938   0.996   1.116   1.153   1.272   1.314
 78 A'   79 A'   80 A'   81 A'   31 A"   32 A"   33 A"   82 A'                 
  1.328   1.343   1.367   1.387   1.409   1.436   1.457   1.539
 83 A'   34 A"   84 A'   35 A"   85 A'   86 A'   87 A'   88 A'                 
  1.546   1.595   1.646   1.836   1.851   1.908   1.944   1.986
 36 A"   89 A'   90 A'   91 A'   37 A"   92 A'   93 A'   38 A"                 
  2.006   2.132   2.147   2.226   2.570   2.773   2.829   2.965
 94 A'   95 A'   96 A'   97 A'   39 A"   40 A"   98 A'   99 A'                 
  3.109   3.352   3.734   3.750   3.766   3.783   3.921   3.939
100 A'  101 A'   41 A"   42 A"  102 A'  103 A'   43 A"   44 A"                 
  3.948   3.968   3.970   3.987   4.003   4.009   4.064   4.081
104 A'   45 A"  105 A'   46 A"  106 A'   47 A"   48 A"  107 A'                 
  4.120   4.205   4.259   4.355   4.405   4.680   4.824   5.976
108 A'  109 A'  110 A'  111 A'  112 A'  113 A'  114 A'   49 A"                 
  6.014   6.066   6.249   6.280   6.330   6.366   6.466   6.663
115 A'  116 A'   50 A"   51 A"  117 A'  118 A'  119 A'  120 A'                 
  6.730   7.525   7.561   7.668  23.328  24.070  27.834  28.320
121 A'   52 A"  122 A'  123 A'  124 A'  125 A'  126 A'   53 A"                 
 28.346  28.374  28.513  28.526  28.541  28.587  28.691  47.875
127 A'  128 A'   54 A"  129 A'   55 A"  130 A'  131 A'  132 A'                 
 66.711  66.732 127.864 127.886 127.926 151.631 289.720 289.755
133 A'  134 A'   56 A"  135 A'  136 A'  137 A'   57 A"  138 A'                 
289.8891020.6621901.793
139 A'  140 A'  141 A'                                                         
 --------------------------------------------------------------

          Ground-State Mulliken Net Atomic Charges

     Atom                 Charge (a.u.)
  ----------------------------------------
      1 F                    -0.044321
      2 Br                    0.033561
      3 I                     0.143288
      4 F                    -0.044304
      5 C                    -0.088398
      6 C                     0.000175
  ----------------------------------------
  Sum of atomic charges =     0.000000

 -----------------------------------------------------------------
                    Cartesian Multipole Moments
 -----------------------------------------------------------------
    Charge (ESU x 10^10)
                 0.0000
    Dipole Moment (Debye)
         X       0.3303      Y       0.2278      Z       0.0000
       Tot       0.4012
    Quadrupole Moments (Debye-Ang)
        XX     -62.3497     XY       4.1205     YY     -69.6057
        XZ       0.0000     YZ       0.0000     ZZ     -68.0529
    Octopole Moments (Debye-Ang^2)
       XXX      -4.8653    XXY      -5.1829    XYY      -0.5223
       YYY     -17.3629    XXZ       0.0000    XYZ      -0.0000
       YYZ       0.0000    XZZ      -2.8276    YZZ      -6.2527
       ZZZ       0.0000
    Hexadecapole Moments (Debye-Ang^3)
      XXXX   -1455.4017   XXXY    -131.7962   XXYY    -304.9212
      XYYY    -181.4238   YYYY    -398.9846   XXXZ       0.0000
      XXYZ       0.0000   XYYZ      -0.0000   YYYZ       0.0000
      XXZZ    -281.1670   XYZZ     -66.9270   YYZZ     -79.7618
      XZZZ       0.0000   YZZZ       0.0000   ZZZZ     -82.1133
 -----------------------------------------------------------------
 Calculating analytic gradient of the SCF energy
 Gradient of SCF Energy
            1           2           3           4           5           6
    1  -0.0006210  -0.0016651  -0.0034347   0.0009076   0.0035127   0.0013005
    2   0.0003713  -0.0020275  -0.0015353   0.0010011   0.0013716   0.0008187
    3   0.0000000   0.0000000   0.0000000   0.0000000  -0.0000000  -0.0000000
 Max gradient component =       3.513E-03
 RMS gradient           =       1.490E-03
 Gradient time:  CPU 12.87 s  wall 3.32 s
 Geometry Optimization Parameters
   NAtoms,    NIC,     NZ,  NCons,   NDum,   NFix, NCnnct, MaxDiis
        6      37       0       0       0       0       0       0

 Cartesian Hessian Update
 Hessian Updated using BFGS Update


** GEOMETRY OPTIMIZATION IN DELOCALIZED INTERNAL COORDINATES **
   Searching for a Minimum

   Optimization Cycle:  15

                       Coordinates (Angstroms)
     ATOM                X               Y               Z
      1  F         0.3765508468   -1.6612945779    0.0000000000
      2  Br       -2.5796130158   -0.7613229579    0.0000000000
      3  I         2.0254141405    0.7504795397    0.0000000000
      4  F        -1.1269716873    1.5460373027    0.0000000000
      5  C         0.2413869866   -0.3315258126    0.0000000000
      6  C        -0.9697090200    0.2218311743    0.0000000000
   Point Group: cs    Number of degrees of freedom:     9


   Energy is  -9769.587114167

 Hessian Updated using BFGS Update

  9 Hessian modes will be used to form the next step
  Hessian Eigenvalues:
     0.055300    0.115801    0.247197    0.253607    0.338715    0.383709
     0.396012    0.558571    0.888922

 Minimum Search - Taking Simple RFO Step
 Searching for Lamda that Minimizes Along All modes
 Value Taken    Lamda =  -0.00008965
 Step Taken.  Stepsize is  0.029212

                             Maximum     Tolerance    Cnvgd?
         Gradient           0.002519      0.000300      NO
         Displacement       0.020807      0.001200      NO
         Energy change     -0.000055      0.000001      NO


 New Cartesian Coordinates Obtained by Inverse Iteration

 Displacement from previous Coordinates is:  0.023839
 ----------------------------------------------------------------
             Standard Nuclear Orientation (Angstroms)
    I     Atom           X                Y                Z
 ----------------------------------------------------------------
    1      F       0.3775979156    -1.6631106132     0.0000000000
    2      Br     -2.5839661817    -0.7570677324     0.0000000000
    3      I       2.0336280250     0.7541330932     0.0000000000
    4      F      -1.1318096354     1.5431611190     0.0000000000
    5      C       0.2413588050    -0.3330453523     0.0000000000
    6      C      -0.9697506777     0.2201341541     0.0000000000
 ----------------------------------------------------------------
 Molecular Point Group                 Cs    NOp =  2
 Largest Abelian Subgroup              Cs    NOp =  2
 Nuclear Repulsion Energy =   807.7344682569 hartrees
 There are       59 alpha and       59 beta electrons
 Applying Cartesian multipole field
    Component          Value
    ---------          -----
     (2,0,0)        1.00000E-11
     (0,2,0)        2.00000E-11
     (0,0,2)       -3.00000E-11
 Nucleus-field energy     =     0.0000000238 hartrees
 Requested basis set is 6-311++G(d,p)
 There are 67 shells and 198 basis functions
 A cutoff of  1.0D-11 yielded   1711 shell pairs
 There are     16030 function pairs (     17944 Cartesian)
 Smallest overlap matrix eigenvalue = 6.92E-05
 Guess MOs from SCF MO coefficient file

 -----------------------------------------------------------------------
  General SCF calculation program by
  Eric Jon Sundstrom, Paul Horn, Yuezhi Mao, Dmitri Zuev, Alec White,
  David Stuck, Shaama M.S., Shane Yost, Joonho Lee, David Small,
  Daniel Levine, Susi Lehtola, Hugh Burton, Evgeny Epifanovsky
 -----------------------------------------------------------------------
 Exchange:     0.2000 Hartree-Fock + 0.0800 Slater + 0.7200 B88
 Correlation:  0.1900 VWN1RPA + 0.8100 LYP
 Using SG-1 standard quadrature grid
 using 4 threads for integral computing
 -------------------------------------------------------
 OpenMP Integral computing Module                
 Release: version 2.0, May 2017, Q-Chem Inc. Pleasanton 
 -------------------------------------------------------
 -------------------------------------------------------
 OpenMP BLAS3 based DFT computing Module                
 Release: version 1.0, May 2013, Q-Chem Inc. Pittsburgh 
 -------------------------------------------------------
 A restricted SCF calculation will be
 performed using DIIS
 SCF converges when DIIS error is below 1.0e-08
 ---------------------------------------
  Cycle       Energy         DIIS error
 ---------------------------------------
    1   -9769.5871430253      6.53e-05  
    2   -9769.5871630518      3.73e-05  
    3   -9769.5871614227      4.18e-05  
    4   -9769.5871699076      6.05e-06  
    5   -9769.5871700249      2.17e-06  
    6   -9769.5871700414      7.25e-07  
    7   -9769.5871700430      1.46e-07  
    8   -9769.5871700430      7.99e-08  
    9   -9769.5871700430      1.34e-08  
   10   -9769.5871700429      4.57e-09  Convergence criterion met
 ---------------------------------------
 SCF time:   CPU 34.94s  wall 9.00s 
 SCF   energy in the final basis set =    -9769.5871700429
 Total energy in the final basis set =    -9769.5871700429

 --------------------------------------------------------------
             Orbital Energies (a.u.) and Symmetries
 --------------------------------------------------------------

 Alpha MOs, Restricted
 -- Occupied --                  
******* -482.87 -176.33 -165.74 -165.73 -165.73  -62.52  -56.34
  1 A'    2 A'    3 A'    4 A'    1 A"    5 A'    6 A'    7 A'                 
-56.338 -56.337 -35.828 -31.322 -31.315 -31.315 -24.739 -24.735
  2 A"    8 A'    9 A'   10 A'    3 A"   11 A'   12 A'   13 A'                 
-22.972 -22.970 -22.970 -22.966 -22.966 -10.336 -10.325  -8.730
 14 A'    4 A"   15 A'   16 A'    5 A"   17 A'   18 A'   19 A'                 
 -6.562  -6.548  -6.548  -6.377  -4.791  -4.775  -4.774  -2.673
 20 A'    6 A"   21 A'   22 A'   23 A'    7 A"   24 A'   25 A'                 
 -2.669  -2.669  -2.657  -2.657  -2.056  -2.051  -2.051  -2.037
  8 A"   26 A'   27 A'    9 A"   28 A'   10 A"   29 A'   30 A'                 
 -2.037  -1.283  -1.276  -0.865  -0.795  -0.692  -0.637  -0.588
 11 A"   31 A'   32 A'   33 A'   34 A'   35 A'   36 A'   37 A'                 
 -0.538  -0.529  -0.498  -0.495  -0.440  -0.391  -0.357  -0.330
 38 A'   12 A"   13 A"   39 A'   40 A'   41 A'   14 A"   42 A'                 
 -0.319  -0.297  -0.262
 15 A"   43 A'   16 A"                                                         
 -- Virtual --                   
 -0.081  -0.030  -0.026   0.003   0.021   0.033   0.050   0.059
 44 A'   17 A"   45 A'   46 A'   47 A'   48 A'   18 A"   49 A'                 
  0.068   0.083   0.086   0.097   0.102   0.123   0.135   0.152
 50 A'   19 A"   51 A'   20 A"   52 A'   53 A'   54 A'   55 A'                 
  0.186   0.212   0.214   0.253   0.267   0.279   0.288   0.293
 56 A'   21 A"   57 A'   58 A'   59 A'   22 A"   60 A'   23 A"                 
  0.296   0.325   0.340   0.355   0.377   0.387   0.403   0.403
 61 A'   62 A'   63 A'   64 A'   65 A'   24 A"   25 A"   66 A'                 
  0.416   0.438   0.461   0.463   0.478   0.487   0.539   0.576
 26 A"   67 A'   68 A'   69 A'   27 A"   70 A'   28 A"   29 A"                 
  0.585   0.600   0.628   0.647   0.709   0.720   0.731   0.811
 71 A'   72 A'   73 A'   74 A'   75 A'   30 A"   76 A'   77 A'                 
  0.847   0.879   0.938   0.996   1.116   1.153   1.272   1.314
 78 A'   79 A'   80 A'   81 A'   31 A"   32 A"   33 A"   82 A'                 
  1.327   1.343   1.367   1.386   1.409   1.435   1.457   1.539
 83 A'   34 A"   84 A'   35 A"   85 A'   86 A'   87 A'   88 A'                 
  1.545   1.594   1.646   1.835   1.851   1.907   1.944   1.986
 36 A"   89 A'   90 A'   91 A'   37 A"   92 A'   93 A'   38 A"                 
  2.007   2.132   2.147   2.228   2.570   2.773   2.828   2.963
 94 A'   95 A'   96 A'   97 A'   39 A"   40 A"   98 A'   99 A'                 
  3.109   3.352   3.734   3.750   3.765   3.783   3.921   3.939
100 A'  101 A'   41 A"   42 A"  102 A'  103 A'   43 A"   44 A"                 
  3.948   3.968   3.970   3.987   4.003   4.008   4.064   4.080
104 A'   45 A"  105 A'   46 A"  106 A'   47 A"   48 A"  107 A'                 
  4.119   4.205   4.258   4.354   4.402   4.680   4.824   5.976
108 A'  109 A'  110 A'  111 A'  112 A'  113 A'  114 A'   49 A"                 
  6.013   6.064   6.248   6.280   6.330   6.366   6.465   6.662
115 A'  116 A'   50 A"   51 A"  117 A'  118 A'  119 A'  120 A'                 
  6.730   7.525   7.561   7.668  23.327  24.070  27.832  28.320
121 A'   52 A"  122 A'  123 A'  124 A'  125 A'  126 A'   53 A"                 
 28.345  28.372  28.513  28.526  28.540  28.586  28.690  47.875
127 A'  128 A'   54 A"  129 A'   55 A"  130 A'  131 A'  132 A'                 
 66.711  66.732 127.864 127.885 127.924 151.629 289.720 289.755
133 A'  134 A'   56 A"  135 A'  136 A'  137 A'   57 A"  138 A'                 
289.8891020.6621901.791
139 A'  140 A'  141 A'                                                         

 Beta MOs, Restricted
 -- Occupied --                  
******* -482.87 -176.33 -165.74 -165.73 -165.73  -62.52  -56.34
  1 A'    2 A'    3 A'    4 A'    1 A"    5 A'    6 A'    7 A'                 
-56.338 -56.337 -35.828 -31.322 -31.315 -31.315 -24.739 -24.735
  2 A"    8 A'    9 A'   10 A'    3 A"   11 A'   12 A'   13 A'                 
-22.972 -22.970 -22.970 -22.966 -22.966 -10.336 -10.325  -8.730
 14 A'    4 A"   15 A'   16 A'    5 A"   17 A'   18 A'   19 A'                 
 -6.562  -6.548  -6.548  -6.377  -4.791  -4.775  -4.774  -2.673
 20 A'    6 A"   21 A'   22 A'   23 A'    7 A"   24 A'   25 A'                 
 -2.669  -2.669  -2.657  -2.657  -2.056  -2.051  -2.051  -2.037
  8 A"   26 A'   27 A'    9 A"   28 A'   10 A"   29 A'   30 A'                 
 -2.037  -1.283  -1.276  -0.865  -0.795  -0.692  -0.637  -0.588
 11 A"   31 A'   32 A'   33 A'   34 A'   35 A'   36 A'   37 A'                 
 -0.538  -0.529  -0.498  -0.495  -0.440  -0.391  -0.357  -0.330
 38 A'   12 A"   13 A"   39 A'   40 A'   41 A'   14 A"   42 A'                 
 -0.319  -0.297  -0.262
 15 A"   43 A'   16 A"                                                         
 -- Virtual --                   
 -0.081  -0.030  -0.026   0.003   0.021   0.033   0.050   0.059
 44 A'   17 A"   45 A'   46 A'   47 A'   48 A'   18 A"   49 A'                 
  0.068   0.083   0.086   0.097   0.102   0.123   0.135   0.152
 50 A'   19 A"   51 A'   20 A"   52 A'   53 A'   54 A'   55 A'                 
  0.186   0.212   0.214   0.253   0.267   0.279   0.288   0.293
 56 A'   21 A"   57 A'   58 A'   59 A'   22 A"   60 A'   23 A"                 
  0.296   0.325   0.340   0.355   0.377   0.387   0.403   0.403
 61 A'   62 A'   63 A'   64 A'   65 A'   24 A"   25 A"   66 A'                 
  0.416   0.438   0.461   0.463   0.478   0.487   0.539   0.576
 26 A"   67 A'   68 A'   69 A'   27 A"   70 A'   28 A"   29 A"                 
  0.585   0.600   0.628   0.647   0.709   0.720   0.731   0.811
 71 A'   72 A'   73 A'   74 A'   75 A'   30 A"   76 A'   77 A'                 
  0.847   0.879   0.938   0.996   1.116   1.153   1.272   1.314
 78 A'   79 A'   80 A'   81 A'   31 A"   32 A"   33 A"   82 A'                 
  1.327   1.343   1.367   1.386   1.409   1.435   1.457   1.539
 83 A'   34 A"   84 A'   35 A"   85 A'   86 A'   87 A'   88 A'                 
  1.545   1.594   1.646   1.835   1.851   1.907   1.944   1.986
 36 A"   89 A'   90 A'   91 A'   37 A"   92 A'   93 A'   38 A"                 
  2.007   2.132   2.147   2.228   2.570   2.773   2.828   2.963
 94 A'   95 A'   96 A'   97 A'   39 A"   40 A"   98 A'   99 A'                 
  3.109   3.352   3.734   3.750   3.765   3.783   3.921   3.939
100 A'  101 A'   41 A"   42 A"  102 A'  103 A'   43 A"   44 A"                 
  3.948   3.968   3.970   3.987   4.003   4.008   4.064   4.080
104 A'   45 A"  105 A'   46 A"  106 A'   47 A"   48 A"  107 A'                 
  4.119   4.205   4.258   4.354   4.402   4.680   4.824   5.976
108 A'  109 A'  110 A'  111 A'  112 A'  113 A'  114 A'   49 A"                 
  6.013   6.064   6.248   6.280   6.330   6.366   6.465   6.662
115 A'  116 A'   50 A"   51 A"  117 A'  118 A'  119 A'  120 A'                 
  6.730   7.525   7.561   7.668  23.327  24.070  27.832  28.320
121 A'   52 A"  122 A'  123 A'  124 A'  125 A'  126 A'   53 A"                 
 28.345  28.372  28.513  28.526  28.540  28.586  28.690  47.875
127 A'  128 A'   54 A"  129 A'   55 A"  130 A'  131 A'  132 A'                 
 66.711  66.732 127.864 127.885 127.924 151.629 289.720 289.755
133 A'  134 A'   56 A"  135 A'  136 A'  137 A'   57 A"  138 A'                 
289.8891020.6621901.791
139 A'  140 A'  141 A'                                                         
 --------------------------------------------------------------

          Ground-State Mulliken Net Atomic Charges

     Atom                 Charge (a.u.)
  ----------------------------------------
      1 F                    -0.044823
      2 Br                    0.033079
      3 I                     0.142072
      4 F                    -0.043741
      5 C                    -0.083176
      6 C                    -0.003411
  ----------------------------------------
  Sum of atomic charges =     0.000000

 -----------------------------------------------------------------
                    Cartesian Multipole Moments
 -----------------------------------------------------------------
    Charge (ESU x 10^10)
                 0.0000
    Dipole Moment (Debye)
         X       0.3290      Y       0.2317      Z       0.0000
       Tot       0.4024
    Quadrupole Moments (Debye-Ang)
        XX     -62.3225     XY       4.1182     YY     -69.6190
        XZ      -0.0000     YZ      -0.0000     ZZ     -68.0728
    Octopole Moments (Debye-Ang^2)
       XXX      -5.2862    XXY      -5.2101    XYY      -0.5827
       YYY     -17.7250    XXZ       0.0000    XYZ       0.0000
       YYZ      -0.0000    XZZ      -2.9893    YZZ      -6.3996
       ZZZ       0.0000
    Hexadecapole Moments (Debye-Ang^3)
      XXXX   -1462.3850   XXXY    -132.1543   XXYY    -306.4162
      XYYY    -182.2236   YYYY    -399.2260   XXXZ      -0.0000
      XXYZ      -0.0000   XYYZ       0.0000   YYYZ      -0.0000
      XXZZ    -282.6290   XYZZ     -67.1646   YYZZ     -79.8068
      XZZZ      -0.0000   YZZZ      -0.0000   ZZZZ     -82.1726
 -----------------------------------------------------------------
 Calculating analytic gradient of the SCF energy
 Gradient of SCF Energy
            1           2           3           4           5           6
    1  -0.0006468  -0.0020442  -0.0011457   0.0000341   0.0018996   0.0019031
    2  -0.0004675  -0.0014686  -0.0002513   0.0004405   0.0009312   0.0008158
    3  -0.0000000  -0.0000000  -0.0000000  -0.0000000   0.0000000   0.0000000
 Max gradient component =       2.044E-03
 RMS gradient           =       9.806E-04
 Gradient time:  CPU 12.89 s  wall 3.33 s
 Geometry Optimization Parameters
   NAtoms,    NIC,     NZ,  NCons,   NDum,   NFix, NCnnct, MaxDiis
        6      37       0       0       0       0       0       0

 Cartesian Hessian Update
 Hessian Updated using BFGS Update


** GEOMETRY OPTIMIZATION IN DELOCALIZED INTERNAL COORDINATES **
   Searching for a Minimum

   Optimization Cycle:  16

                       Coordinates (Angstroms)
     ATOM                X               Y               Z
      1  F         0.3775979156   -1.6631106132    0.0000000000
      2  Br       -2.5839661817   -0.7570677324    0.0000000000
      3  I         2.0336280250    0.7541330932    0.0000000000
      4  F        -1.1318096354    1.5431611190    0.0000000000
      5  C         0.2413588050   -0.3330453523    0.0000000000
      6  C        -0.9697506777    0.2201341541    0.0000000000
   Point Group: cs    Number of degrees of freedom:     9


   Energy is  -9769.587170043

 Hessian Updated using BFGS Update

  9 Hessian modes will be used to form the next step
  Hessian Eigenvalues:
     0.062088    0.087459    0.247378    0.254020    0.316410    0.383710
     0.395766    0.550115    0.852593

 Minimum Search - Taking Simple RFO Step
 Searching for Lamda that Minimizes Along All modes
 Value Taken    Lamda =  -0.00002145
 Step Taken.  Stepsize is  0.012631

                             Maximum     Tolerance    Cnvgd?
         Gradient           0.001796      0.000300      NO
         Displacement       0.007825      0.001200      NO
         Energy change     -0.000056      0.000001      NO


 New Cartesian Coordinates Obtained by Inverse Iteration

 Displacement from previous Coordinates is:  0.011101
 ----------------------------------------------------------------
             Standard Nuclear Orientation (Angstroms)
    I     Atom           X                Y                Z
 ----------------------------------------------------------------
    1      F       0.3803848384    -1.6631775802     0.0000000000
    2      Br     -2.5853628933    -0.7539431659     0.0000000000
    3      I       2.0359055671     0.7543564081     0.0000000000
    4      F      -1.1339210984     1.5415896790     0.0000000000
    5      C       0.2404107868    -0.3336463659     0.0000000000
    6      C      -0.9703589498     0.2190256932     0.0000000000
 ----------------------------------------------------------------
 Molecular Point Group                 Cs    NOp =  2
 Largest Abelian Subgroup              Cs    NOp =  2
 Nuclear Repulsion Energy =   807.4258430793 hartrees
 There are       59 alpha and       59 beta electrons
 Applying Cartesian multipole field
    Component          Value
    ---------          -----
     (2,0,0)        1.00000E-11
     (0,2,0)        2.00000E-11
     (0,0,2)       -3.00000E-11
 Nucleus-field energy     =     0.0000000238 hartrees
 Requested basis set is 6-311++G(d,p)
 There are 67 shells and 198 basis functions
 A cutoff of  1.0D-11 yielded   1709 shell pairs
 There are     16004 function pairs (     17907 Cartesian)
 Smallest overlap matrix eigenvalue = 6.87E-05
 Guess MOs from SCF MO coefficient file

 -----------------------------------------------------------------------
  General SCF calculation program by
  Eric Jon Sundstrom, Paul Horn, Yuezhi Mao, Dmitri Zuev, Alec White,
  David Stuck, Shaama M.S., Shane Yost, Joonho Lee, David Small,
  Daniel Levine, Susi Lehtola, Hugh Burton, Evgeny Epifanovsky
 -----------------------------------------------------------------------
 Exchange:     0.2000 Hartree-Fock + 0.0800 Slater + 0.7200 B88
 Correlation:  0.1900 VWN1RPA + 0.8100 LYP
 Using SG-1 standard quadrature grid
 using 4 threads for integral computing
 -------------------------------------------------------
 OpenMP Integral computing Module                
 Release: version 2.0, May 2017, Q-Chem Inc. Pleasanton 
 -------------------------------------------------------
 -------------------------------------------------------
 OpenMP BLAS3 based DFT computing Module                
 Release: version 1.0, May 2013, Q-Chem Inc. Pittsburgh 
 -------------------------------------------------------
 A restricted SCF calculation will be
 performed using DIIS
 SCF converges when DIIS error is below 1.0e-08
 ---------------------------------------
  Cycle       Energy         DIIS error
 ---------------------------------------
    1   -9769.5871761684      3.46e-05  
    2   -9769.5871834797      1.61e-05  
    3   -9769.5871824550      2.17e-05  
    4   -9769.5871846504      2.94e-06  
    5   -9769.5871846775      1.34e-06  
    6   -9769.5871846827      2.13e-07  
    7   -9769.5871846830      7.50e-08  
    8   -9769.5871846829      1.70e-08  
    9   -9769.5871846829      8.51e-09  Convergence criterion met
 ---------------------------------------
 SCF time:   CPU 31.46s  wall 8.00s 
 SCF   energy in the final basis set =    -9769.5871846829
 Total energy in the final basis set =    -9769.5871846829

 --------------------------------------------------------------
             Orbital Energies (a.u.) and Symmetries
 --------------------------------------------------------------

 Alpha MOs, Restricted
 -- Occupied --                  
******* -482.87 -176.33 -165.74 -165.73 -165.73  -62.52  -56.34
  1 A'    2 A'    3 A'    4 A'    1 A"    5 A'    6 A'    7 A'                 
-56.338 -56.338 -35.828 -31.321 -31.315 -31.315 -24.739 -24.735
  2 A"    8 A'    9 A'   10 A'    3 A"   11 A'   12 A'   13 A'                 
-22.972 -22.970 -22.970 -22.966 -22.966 -10.336 -10.326  -8.730
 14 A'    4 A"   15 A'   16 A'    5 A"   17 A'   18 A'   19 A'                 
 -6.562  -6.548  -6.548  -6.377  -4.790  -4.774  -4.774  -2.673
 20 A'    6 A"   21 A'   22 A'   23 A'    7 A"   24 A'   25 A'                 
 -2.669  -2.669  -2.657  -2.657  -2.056  -2.051  -2.051  -2.037
  8 A"   26 A'   27 A'    9 A"   28 A'   10 A"   29 A'   30 A'                 
 -2.037  -1.283  -1.276  -0.865  -0.795  -0.692  -0.637  -0.589
 11 A"   31 A'   32 A'   33 A'   34 A'   35 A'   36 A'   37 A'                 
 -0.538  -0.529  -0.498  -0.495  -0.440  -0.391  -0.357  -0.330
 38 A'   12 A"   13 A"   39 A'   40 A'   41 A'   14 A"   42 A'                 
 -0.319  -0.297  -0.262
 15 A"   43 A'   16 A"                                                         
 -- Virtual --                   
 -0.081  -0.029  -0.026   0.003   0.020   0.033   0.050   0.059
 44 A'   17 A"   45 A'   46 A'   47 A'   48 A'   18 A"   49 A'                 
  0.068   0.083   0.086   0.097   0.103   0.123   0.136   0.152
 50 A'   19 A"   51 A'   20 A"   52 A'   53 A'   54 A'   55 A'                 
  0.186   0.212   0.214   0.253   0.267   0.279   0.288   0.293
 56 A'   21 A"   57 A'   58 A'   59 A'   22 A"   60 A'   23 A"                 
  0.295   0.325   0.339   0.355   0.377   0.388   0.403   0.403
 61 A'   62 A'   63 A'   64 A'   65 A'   24 A"   25 A"   66 A'                 
  0.416   0.438   0.461   0.463   0.478   0.487   0.539   0.576
 26 A"   67 A'   68 A'   69 A'   27 A"   70 A'   28 A"   29 A"                 
  0.585   0.599   0.628   0.647   0.708   0.721   0.731   0.810
 71 A'   72 A'   73 A'   74 A'   75 A'   30 A"   76 A'   77 A'                 
  0.848   0.879   0.939   0.996   1.116   1.153   1.272   1.314
 78 A'   79 A'   80 A'   81 A'   31 A"   32 A"   33 A"   82 A'                 
  1.327   1.343   1.367   1.386   1.408   1.435   1.456   1.539
 83 A'   34 A"   84 A'   35 A"   85 A'   86 A'   87 A'   88 A'                 
  1.545   1.595   1.647   1.834   1.851   1.906   1.945   1.986
 36 A"   89 A'   90 A'   91 A'   37 A"   92 A'   93 A'   38 A"                 
  2.007   2.133   2.148   2.229   2.570   2.773   2.828   2.963
 94 A'   95 A'   96 A'   97 A'   39 A"   40 A"   98 A'   99 A'                 
  3.110   3.352   3.734   3.750   3.765   3.783   3.922   3.939
100 A'  101 A'   41 A"   42 A"  102 A'  103 A'   43 A"   44 A"                 
  3.948   3.968   3.970   3.987   4.003   4.008   4.064   4.080
104 A'   45 A"  105 A'   46 A"  106 A'   47 A"   48 A"  107 A'                 
  4.118   4.205   4.259   4.354   4.401   4.680   4.824   5.976
108 A'  109 A'  110 A'  111 A'  112 A'  113 A'  114 A'   49 A"                 
  6.013   6.064   6.248   6.280   6.330   6.366   6.464   6.663
115 A'  116 A'   50 A"   51 A"  117 A'  118 A'  119 A'  120 A'                 
  6.730   7.525   7.561   7.669  23.327  24.072  27.831  28.320
121 A'   52 A"  122 A'  123 A'  124 A'  125 A'  126 A'   53 A"                 
 28.345  28.372  28.513  28.526  28.540  28.586  28.690  47.875
127 A'  128 A'   54 A"  129 A'   55 A"  130 A'  131 A'  132 A'                 
 66.710  66.732 127.864 127.885 127.924 151.628 289.720 289.755
133 A'  134 A'   56 A"  135 A'  136 A'  137 A'   57 A"  138 A'                 
289.8891020.6621901.790
139 A'  140 A'  141 A'                                                         

 Beta MOs, Restricted
 -- Occupied --                  
******* -482.87 -176.33 -165.74 -165.73 -165.73  -62.52  -56.34
  1 A'    2 A'    3 A'    4 A'    1 A"    5 A'    6 A'    7 A'                 
-56.338 -56.338 -35.828 -31.321 -31.315 -31.315 -24.739 -24.735
  2 A"    8 A'    9 A'   10 A'    3 A"   11 A'   12 A'   13 A'                 
-22.972 -22.970 -22.970 -22.966 -22.966 -10.336 -10.326  -8.730
 14 A'    4 A"   15 A'   16 A'    5 A"   17 A'   18 A'   19 A'                 
 -6.562  -6.548  -6.548  -6.377  -4.790  -4.774  -4.774  -2.673
 20 A'    6 A"   21 A'   22 A'   23 A'    7 A"   24 A'   25 A'                 
 -2.669  -2.669  -2.657  -2.657  -2.056  -2.051  -2.051  -2.037
  8 A"   26 A'   27 A'    9 A"   28 A'   10 A"   29 A'   30 A'                 
 -2.037  -1.283  -1.276  -0.865  -0.795  -0.692  -0.637  -0.589
 11 A"   31 A'   32 A'   33 A'   34 A'   35 A'   36 A'   37 A'                 
 -0.538  -0.529  -0.498  -0.495  -0.440  -0.391  -0.357  -0.330
 38 A'   12 A"   13 A"   39 A'   40 A'   41 A'   14 A"   42 A'                 
 -0.319  -0.297  -0.262
 15 A"   43 A'   16 A"                                                         
 -- Virtual --                   
 -0.081  -0.029  -0.026   0.003   0.020   0.033   0.050   0.059
 44 A'   17 A"   45 A'   46 A'   47 A'   48 A'   18 A"   49 A'                 
  0.068   0.083   0.086   0.097   0.103   0.123   0.136   0.152
 50 A'   19 A"   51 A'   20 A"   52 A'   53 A'   54 A'   55 A'                 
  0.186   0.212   0.214   0.253   0.267   0.279   0.288   0.293
 56 A'   21 A"   57 A'   58 A'   59 A'   22 A"   60 A'   23 A"                 
  0.295   0.325   0.339   0.355   0.377   0.388   0.403   0.403
 61 A'   62 A'   63 A'   64 A'   65 A'   24 A"   25 A"   66 A'                 
  0.416   0.438   0.461   0.463   0.478   0.487   0.539   0.576
 26 A"   67 A'   68 A'   69 A'   27 A"   70 A'   28 A"   29 A"                 
  0.585   0.599   0.628   0.647   0.708   0.721   0.731   0.810
 71 A'   72 A'   73 A'   74 A'   75 A'   30 A"   76 A'   77 A'                 
  0.848   0.879   0.939   0.996   1.116   1.153   1.272   1.314
 78 A'   79 A'   80 A'   81 A'   31 A"   32 A"   33 A"   82 A'                 
  1.327   1.343   1.367   1.386   1.408   1.435   1.456   1.539
 83 A'   34 A"   84 A'   35 A"   85 A'   86 A'   87 A'   88 A'                 
  1.545   1.595   1.647   1.834   1.851   1.906   1.945   1.986
 36 A"   89 A'   90 A'   91 A'   37 A"   92 A'   93 A'   38 A"                 
  2.007   2.133   2.148   2.229   2.570   2.773   2.828   2.963
 94 A'   95 A'   96 A'   97 A'   39 A"   40 A"   98 A'   99 A'                 
  3.110   3.352   3.734   3.750   3.765   3.783   3.922   3.939
100 A'  101 A'   41 A"   42 A"  102 A'  103 A'   43 A"   44 A"                 
  3.948   3.968   3.970   3.987   4.003   4.008   4.064   4.080
104 A'   45 A"  105 A'   46 A"  106 A'   47 A"   48 A"  107 A'                 
  4.118   4.205   4.259   4.354   4.401   4.680   4.824   5.976
108 A'  109 A'  110 A'  111 A'  112 A'  113 A'  114 A'   49 A"                 
  6.013   6.064   6.248   6.280   6.330   6.366   6.464   6.663
115 A'  116 A'   50 A"   51 A"  117 A'  118 A'  119 A'  120 A'                 
  6.730   7.525   7.561   7.669  23.327  24.072  27.831  28.320
121 A'   52 A"  122 A'  123 A'  124 A'  125 A'  126 A'   53 A"                 
 28.345  28.372  28.513  28.526  28.540  28.586  28.690  47.875
127 A'  128 A'   54 A"  129 A'   55 A"  130 A'  131 A'  132 A'                 
 66.710  66.732 127.864 127.885 127.924 151.628 289.720 289.755
133 A'  134 A'   56 A"  135 A'  136 A'  137 A'   57 A"  138 A'                 
289.8891020.6621901.790
139 A'  140 A'  141 A'                                                         
 --------------------------------------------------------------

          Ground-State Mulliken Net Atomic Charges

     Atom                 Charge (a.u.)
  ----------------------------------------
      1 F                    -0.044812
      2 Br                    0.033331
      3 I                     0.141227
      4 F                    -0.043555
      5 C                    -0.081552
      6 C                    -0.004639
  ----------------------------------------
  Sum of atomic charges =     0.000000

 -----------------------------------------------------------------
                    Cartesian Multipole Moments
 -----------------------------------------------------------------
    Charge (ESU x 10^10)
                 0.0000
    Dipole Moment (Debye)
         X       0.3185      Y       0.2271      Z       0.0000
       Tot       0.3911
    Quadrupole Moments (Debye-Ang)
        XX     -62.3090     XY       4.1104     YY     -69.6299
        XZ      -0.0000     YZ       0.0000     ZZ     -68.0753
    Octopole Moments (Debye-Ang^2)
       XXX      -5.4678    XXY      -5.2316    XYY      -0.6109
       YYY     -17.8684    XXZ       0.0000    XYZ      -0.0000
       YYZ       0.0000    XZZ      -3.0447    YZZ      -6.4528
       ZZZ       0.0000
    Hexadecapole Moments (Debye-Ang^3)
      XXXX   -1464.2850   XXXY    -131.9076   XXYY    -306.8860
      XYYY    -182.0896   YYYY    -398.7179   XXXZ      -0.0000
      XXYZ      -0.0000   XYYZ      -0.0000   YYYZ      -0.0000
      XXZZ    -283.0635   XYZZ     -67.0802   YYZZ     -79.7140
      XZZZ      -0.0000   YZZZ      -0.0000   ZZZZ     -82.1841
 -----------------------------------------------------------------
 Calculating analytic gradient of the SCF energy
 Gradient of SCF Energy
            1           2           3           4           5           6
    1  -0.0002554  -0.0016243  -0.0004338  -0.0003415   0.0005236   0.0021314
    2  -0.0004963  -0.0008227  -0.0000407   0.0000058   0.0008250   0.0005290
    3   0.0000000   0.0000000  -0.0000000   0.0000000  -0.0000000  -0.0000000
 Max gradient component =       2.131E-03
 RMS gradient           =       7.345E-04
 Gradient time:  CPU 12.85 s  wall 3.32 s
 Geometry Optimization Parameters
   NAtoms,    NIC,     NZ,  NCons,   NDum,   NFix, NCnnct, MaxDiis
        6      37       0       0       0       0       0       0

 Cartesian Hessian Update
 Hessian Updated using BFGS Update


** GEOMETRY OPTIMIZATION IN DELOCALIZED INTERNAL COORDINATES **
   Searching for a Minimum

   Optimization Cycle:  17

                       Coordinates (Angstroms)
     ATOM                X               Y               Z
      1  F         0.3803848384   -1.6631775802    0.0000000000
      2  Br       -2.5853628933   -0.7539431659    0.0000000000
      3  I         2.0359055671    0.7543564081    0.0000000000
      4  F        -1.1339210984    1.5415896790    0.0000000000
      5  C         0.2404107868   -0.3336463659    0.0000000000
      6  C        -0.9703589498    0.2190256932    0.0000000000
   Point Group: cs    Number of degrees of freedom:     9


   Energy is  -9769.587184683

 Hessian Updated using BFGS Update

  9 Hessian modes will be used to form the next step
  Hessian Eigenvalues:
     0.061913    0.080229    0.231095    0.252753    0.300379    0.386794
     0.395768    0.531231    0.688331

 Minimum Search - Taking Simple RFO Step
 Searching for Lamda that Minimizes Along All modes
 Value Taken    Lamda =  -0.00001091
 Step Taken.  Stepsize is  0.008517

                             Maximum     Tolerance    Cnvgd?
         Gradient           0.001321      0.000300      NO
         Displacement       0.006031      0.001200      NO
         Energy change     -0.000015      0.000001      NO


 New Cartesian Coordinates Obtained by Inverse Iteration

 Displacement from previous Coordinates is:  0.006736
 ----------------------------------------------------------------
             Standard Nuclear Orientation (Angstroms)
    I     Atom           X                Y                Z
 ----------------------------------------------------------------
    1      F       0.3825572940    -1.6627341545     0.0000000000
    2      Br     -2.5854800188    -0.7521874540     0.0000000000
    3      I       2.0367097467     0.7538879986     0.0000000000
    4      F      -1.1347111394     1.5409204695     0.0000000000
    5      C       0.2395235511    -0.3341120561     0.0000000000
    6      C      -0.9715411830     0.2184298648     0.0000000000
 ----------------------------------------------------------------
 Molecular Point Group                 Cs    NOp =  2
 Largest Abelian Subgroup              Cs    NOp =  2
 Nuclear Repulsion Energy =   807.4312476392 hartrees
 There are       59 alpha and       59 beta electrons
 Applying Cartesian multipole field
    Component          Value
    ---------          -----
     (2,0,0)        1.00000E-11
     (0,2,0)        2.00000E-11
     (0,0,2)       -3.00000E-11
 Nucleus-field energy     =     0.0000000238 hartrees
 Requested basis set is 6-311++G(d,p)
 There are 67 shells and 198 basis functions
 A cutoff of  1.0D-11 yielded   1709 shell pairs
 There are     16004 function pairs (     17907 Cartesian)
 Smallest overlap matrix eigenvalue = 6.86E-05
 Guess MOs from SCF MO coefficient file

 -----------------------------------------------------------------------
  General SCF calculation program by
  Eric Jon Sundstrom, Paul Horn, Yuezhi Mao, Dmitri Zuev, Alec White,
  David Stuck, Shaama M.S., Shane Yost, Joonho Lee, David Small,
  Daniel Levine, Susi Lehtola, Hugh Burton, Evgeny Epifanovsky
 -----------------------------------------------------------------------
 Exchange:     0.2000 Hartree-Fock + 0.0800 Slater + 0.7200 B88
 Correlation:  0.1900 VWN1RPA + 0.8100 LYP
 Using SG-1 standard quadrature grid
 using 4 threads for integral computing
 -------------------------------------------------------
 OpenMP Integral computing Module                
 Release: version 2.0, May 2017, Q-Chem Inc. Pleasanton 
 -------------------------------------------------------
 -------------------------------------------------------
 OpenMP BLAS3 based DFT computing Module                
 Release: version 1.0, May 2013, Q-Chem Inc. Pittsburgh 
 -------------------------------------------------------
 A restricted SCF calculation will be
 performed using DIIS
 SCF converges when DIIS error is below 1.0e-08
 ---------------------------------------
  Cycle       Energy         DIIS error
 ---------------------------------------
    1   -9769.5871874135      2.59e-05  
    2   -9769.5871913502      1.15e-05  
    3   -9769.5871907161      1.62e-05  
    4   -9769.5871919537      2.02e-06  
    5   -9769.5871919666      1.02e-06  
    6   -9769.5871919695      1.37e-07  
    7   -9769.5871919697      5.33e-08  
    8   -9769.5871919698      1.72e-08  
    9   -9769.5871919697      8.03e-09  Convergence criterion met
 ---------------------------------------
 SCF time:   CPU 31.48s  wall 8.00s 
 SCF   energy in the final basis set =    -9769.5871919697
 Total energy in the final basis set =    -9769.5871919697

 --------------------------------------------------------------
             Orbital Energies (a.u.) and Symmetries
 --------------------------------------------------------------

 Alpha MOs, Restricted
 -- Occupied --                  
******* -482.87 -176.33 -165.74 -165.73 -165.73  -62.52  -56.34
  1 A'    2 A'    3 A'    4 A'    1 A"    5 A'    6 A'    7 A'                 
-56.338 -56.338 -35.828 -31.321 -31.315 -31.315 -24.739 -24.735
  2 A"    8 A'    9 A'   10 A'    3 A"   11 A'   12 A'   13 A'                 
-22.972 -22.970 -22.970 -22.966 -22.966 -10.336 -10.326  -8.730
 14 A'    4 A"   15 A'   16 A'    5 A"   17 A'   18 A'   19 A'                 
 -6.562  -6.548  -6.548  -6.377  -4.790  -4.774  -4.774  -2.673
 20 A'    6 A"   21 A'   22 A'   23 A'    7 A"   24 A'   25 A'                 
 -2.669  -2.669  -2.657  -2.657  -2.056  -2.051  -2.051  -2.037
  8 A"   26 A'   27 A'    9 A"   28 A'   10 A"   29 A'   30 A'                 
 -2.037  -1.284  -1.277  -0.865  -0.795  -0.692  -0.637  -0.589
 11 A"   31 A'   32 A'   33 A'   34 A'   35 A'   36 A'   37 A'                 
 -0.538  -0.529  -0.498  -0.495  -0.440  -0.391  -0.357  -0.331
 38 A'   12 A"   13 A"   39 A'   40 A'   41 A'   14 A"   42 A'                 
 -0.319  -0.297  -0.262
 15 A"   43 A'   16 A"                                                         
 -- Virtual --                   
 -0.081  -0.029  -0.025   0.003   0.021   0.033   0.050   0.059
 44 A'   17 A"   45 A'   46 A'   47 A'   48 A'   18 A"   49 A'                 
  0.068   0.083   0.086   0.097   0.103   0.123   0.136   0.152
 50 A'   19 A"   51 A'   20 A"   52 A'   53 A'   54 A'   55 A'                 
  0.186   0.212   0.214   0.253   0.267   0.279   0.288   0.292
 56 A'   21 A"   57 A'   58 A'   59 A'   22 A"   60 A'   23 A"                 
  0.295   0.325   0.339   0.355   0.377   0.388   0.403   0.404
 61 A'   62 A'   63 A'   64 A'   65 A'   24 A"   25 A"   66 A'                 
  0.416   0.438   0.461   0.463   0.478   0.487   0.539   0.576
 26 A"   67 A'   68 A'   69 A'   27 A"   70 A'   28 A"   29 A"                 
  0.585   0.599   0.628   0.647   0.708   0.721   0.731   0.810
 71 A'   72 A'   73 A'   74 A'   75 A'   30 A"   76 A'   77 A'                 
  0.848   0.880   0.940   0.996   1.116   1.153   1.272   1.313
 78 A'   79 A'   80 A'   81 A'   31 A"   32 A"   33 A"   82 A'                 
  1.327   1.343   1.366   1.386   1.408   1.435   1.456   1.539
 83 A'   34 A"   84 A'   35 A"   85 A'   86 A'   87 A'   88 A'                 
  1.545   1.596   1.647   1.834   1.851   1.906   1.945   1.986
 36 A"   89 A'   90 A'   91 A'   37 A"   92 A'   93 A'   38 A"                 
  2.008   2.132   2.148   2.229   2.570   2.773   2.828   2.964
 94 A'   95 A'   96 A'   97 A'   39 A"   40 A"   98 A'   99 A'                 
  3.110   3.353   3.734   3.750   3.765   3.783   3.922   3.939
100 A'  101 A'   41 A"   42 A"  102 A'  103 A'   43 A"   44 A"                 
  3.949   3.968   3.970   3.987   4.003   4.008   4.064   4.080
104 A'   45 A"  105 A'   46 A"  106 A'   47 A"   48 A"  107 A'                 
  4.118   4.205   4.259   4.354   4.401   4.681   4.824   5.976
108 A'  109 A'  110 A'  111 A'  112 A'  113 A'  114 A'   49 A"                 
  6.013   6.063   6.248   6.280   6.330   6.367   6.464   6.664
115 A'  116 A'   50 A"   51 A"  117 A'  118 A'  119 A'  120 A'                 
  6.730   7.525   7.561   7.669  23.328  24.071  27.831  28.320
121 A'   52 A"  122 A'  123 A'  124 A'  125 A'  126 A'   53 A"                 
 28.345  28.372  28.513  28.526  28.540  28.586  28.690  47.875
127 A'  128 A'   54 A"  129 A'   55 A"  130 A'  131 A'  132 A'                 
 66.710  66.732 127.864 127.885 127.924 151.628 289.720 289.756
133 A'  134 A'   56 A"  135 A'  136 A'  137 A'   57 A"  138 A'                 
289.8891020.6621901.790
139 A'  140 A'  141 A'                                                         

 Beta MOs, Restricted
 -- Occupied --                  
******* -482.87 -176.33 -165.74 -165.73 -165.73  -62.52  -56.34
  1 A'    2 A'    3 A'    4 A'    1 A"    5 A'    6 A'    7 A'                 
-56.338 -56.338 -35.828 -31.321 -31.315 -31.315 -24.739 -24.735
  2 A"    8 A'    9 A'   10 A'    3 A"   11 A'   12 A'   13 A'                 
-22.972 -22.970 -22.970 -22.966 -22.966 -10.336 -10.326  -8.730
 14 A'    4 A"   15 A'   16 A'    5 A"   17 A'   18 A'   19 A'                 
 -6.562  -6.548  -6.548  -6.377  -4.790  -4.774  -4.774  -2.673
 20 A'    6 A"   21 A'   22 A'   23 A'    7 A"   24 A'   25 A'                 
 -2.669  -2.669  -2.657  -2.657  -2.056  -2.051  -2.051  -2.037
  8 A"   26 A'   27 A'    9 A"   28 A'   10 A"   29 A'   30 A'                 
 -2.037  -1.284  -1.277  -0.865  -0.795  -0.692  -0.637  -0.589
 11 A"   31 A'   32 A'   33 A'   34 A'   35 A'   36 A'   37 A'                 
 -0.538  -0.529  -0.498  -0.495  -0.440  -0.391  -0.357  -0.331
 38 A'   12 A"   13 A"   39 A'   40 A'   41 A'   14 A"   42 A'                 
 -0.319  -0.297  -0.262
 15 A"   43 A'   16 A"                                                         
 -- Virtual --                   
 -0.081  -0.029  -0.025   0.003   0.021   0.033   0.050   0.059
 44 A'   17 A"   45 A'   46 A'   47 A'   48 A'   18 A"   49 A'                 
  0.068   0.083   0.086   0.097   0.103   0.123   0.136   0.152
 50 A'   19 A"   51 A'   20 A"   52 A'   53 A'   54 A'   55 A'                 
  0.186   0.212   0.214   0.253   0.267   0.279   0.288   0.292
 56 A'   21 A"   57 A'   58 A'   59 A'   22 A"   60 A'   23 A"                 
  0.295   0.325   0.339   0.355   0.377   0.388   0.403   0.404
 61 A'   62 A'   63 A'   64 A'   65 A'   24 A"   25 A"   66 A'                 
  0.416   0.438   0.461   0.463   0.478   0.487   0.539   0.576
 26 A"   67 A'   68 A'   69 A'   27 A"   70 A'   28 A"   29 A"                 
  0.585   0.599   0.628   0.647   0.708   0.721   0.731   0.810
 71 A'   72 A'   73 A'   74 A'   75 A'   30 A"   76 A'   77 A'                 
  0.848   0.880   0.940   0.996   1.116   1.153   1.272   1.313
 78 A'   79 A'   80 A'   81 A'   31 A"   32 A"   33 A"   82 A'                 
  1.327   1.343   1.366   1.386   1.408   1.435   1.456   1.539
 83 A'   34 A"   84 A'   35 A"   85 A'   86 A'   87 A'   88 A'                 
  1.545   1.596   1.647   1.834   1.851   1.906   1.945   1.986
 36 A"   89 A'   90 A'   91 A'   37 A"   92 A'   93 A'   38 A"                 
  2.008   2.132   2.148   2.229   2.570   2.773   2.828   2.964
 94 A'   95 A'   96 A'   97 A'   39 A"   40 A"   98 A'   99 A'                 
  3.110   3.353   3.734   3.750   3.765   3.783   3.922   3.939
100 A'  101 A'   41 A"   42 A"  102 A'  103 A'   43 A"   44 A"                 
  3.949   3.968   3.970   3.987   4.003   4.008   4.064   4.080
104 A'   45 A"  105 A'   46 A"  106 A'   47 A"   48 A"  107 A'                 
  4.118   4.205   4.259   4.354   4.401   4.681   4.824   5.976
108 A'  109 A'  110 A'  111 A'  112 A'  113 A'  114 A'   49 A"                 
  6.013   6.063   6.248   6.280   6.330   6.367   6.464   6.664
115 A'  116 A'   50 A"   51 A"  117 A'  118 A'  119 A'  120 A'                 
  6.730   7.525   7.561   7.669  23.328  24.071  27.831  28.320
121 A'   52 A"  122 A'  123 A'  124 A'  125 A'  126 A'   53 A"                 
 28.345  28.372  28.513  28.526  28.540  28.586  28.690  47.875
127 A'  128 A'   54 A"  129 A'   55 A"  130 A'  131 A'  132 A'                 
 66.710  66.732 127.864 127.885 127.924 151.628 289.720 289.756
133 A'  134 A'   56 A"  135 A'  136 A'  137 A'   57 A"  138 A'                 
289.8891020.6621901.790
139 A'  140 A'  141 A'                                                         
 --------------------------------------------------------------

          Ground-State Mulliken Net Atomic Charges

     Atom                 Charge (a.u.)
  ----------------------------------------
      1 F                    -0.044335
      2 Br                    0.033938
      3 I                     0.140531
      4 F                    -0.043529
      5 C                    -0.081193
      6 C                    -0.005412
  ----------------------------------------
  Sum of atomic charges =     0.000000

 -----------------------------------------------------------------
                    Cartesian Multipole Moments
 -----------------------------------------------------------------
    Charge (ESU x 10^10)
                 0.0000
    Dipole Moment (Debye)
         X       0.3059      Y       0.2185      Z       0.0000
       Tot       0.3759
    Quadrupole Moments (Debye-Ang)
        XX     -62.3006     XY       4.1051     YY     -69.6332
        XZ      -0.0000     YZ      -0.0000     ZZ     -68.0752
    Octopole Moments (Debye-Ang^2)
       XXX      -5.6001    XXY      -5.2504    XYY      -0.6448
       YYY     -17.9386    XXZ       0.0000    XYZ       0.0000
       YYZ      -0.0000    XZZ      -3.0798    YZZ      -6.4727
       ZZZ       0.0000
    Hexadecapole Moments (Debye-Ang^3)
      XXXX   -1464.7743   XXXY    -131.6498   XXYY    -307.0203
      XYYY    -181.8456   YYYY    -398.2482   XXXZ      -0.0000
      XXYZ      -0.0000   XYYZ      -0.0000   YYYZ      -0.0000
      XXZZ    -283.1850   XYZZ     -66.9742   YYZZ     -79.6292
      XZZZ      -0.0000   YZZZ      -0.0000   ZZZZ     -82.1882
 -----------------------------------------------------------------
 Calculating analytic gradient of the SCF energy
 Gradient of SCF Energy
            1           2           3           4           5           6
    1   0.0000642  -0.0009514  -0.0001219  -0.0004210   0.0001637   0.0012665
    2  -0.0001255  -0.0002947  -0.0000405  -0.0002619   0.0002534   0.0004692
    3   0.0000000  -0.0000000  -0.0000000   0.0000000  -0.0000000  -0.0000000
 Max gradient component =       1.266E-03
 RMS gradient           =       4.209E-04
 Gradient time:  CPU 12.75 s  wall 3.29 s
 Geometry Optimization Parameters
   NAtoms,    NIC,     NZ,  NCons,   NDum,   NFix, NCnnct, MaxDiis
        6      37       0       0       0       0       0       0

 Cartesian Hessian Update
 Hessian Updated using BFGS Update


** GEOMETRY OPTIMIZATION IN DELOCALIZED INTERNAL COORDINATES **
   Searching for a Minimum

   Optimization Cycle:  18

                       Coordinates (Angstroms)
     ATOM                X               Y               Z
      1  F         0.3825572940   -1.6627341545    0.0000000000
      2  Br       -2.5854800188   -0.7521874540    0.0000000000
      3  I         2.0367097467    0.7538879986    0.0000000000
      4  F        -1.1347111394    1.5409204695    0.0000000000
      5  C         0.2395235511   -0.3341120561    0.0000000000
      6  C        -0.9715411830    0.2184298648    0.0000000000
   Point Group: cs    Number of degrees of freedom:     9


   Energy is  -9769.587191970

 Hessian Updated using BFGS Update

  9 Hessian modes will be used to form the next step
  Hessian Eigenvalues:
     0.061328    0.094633    0.191703    0.252471    0.286371    0.382431
     0.395782    0.444524    0.599401

 Minimum Search - Taking Simple RFO Step
 Searching for Lamda that Minimizes Along All modes
 Value Taken    Lamda =  -0.00000480
 Step Taken.  Stepsize is  0.004679

                             Maximum     Tolerance    Cnvgd?
         Gradient           0.000709      0.000300      NO
         Displacement       0.003073      0.001200      NO
         Energy change     -0.000007      0.000001      NO


 New Cartesian Coordinates Obtained by Inverse Iteration

 Displacement from previous Coordinates is:  0.003526
 ----------------------------------------------------------------
             Standard Nuclear Orientation (Angstroms)
    I     Atom           X                Y                Z
 ----------------------------------------------------------------
    1      F       0.3830584349    -1.6625194928     0.0000000000
    2      Br     -2.5845175949    -0.7520305736     0.0000000000
    3      I       2.0362740098     0.7537639539     0.0000000000
    4      F      -1.1340458808     1.5411136366     0.0000000000
    5      C       0.2386428515    -0.3344229988     0.0000000000
    6      C      -0.9723535697     0.2183001430     0.0000000000
 ----------------------------------------------------------------
 Molecular Point Group                 Cs    NOp =  2
 Largest Abelian Subgroup              Cs    NOp =  2
 Nuclear Repulsion Energy =   807.6053810646 hartrees
 There are       59 alpha and       59 beta electrons
 Applying Cartesian multipole field
    Component          Value
    ---------          -----
     (2,0,0)        1.00000E-11
     (0,2,0)        2.00000E-11
     (0,0,2)       -3.00000E-11
 Nucleus-field energy     =     0.0000000238 hartrees
 Requested basis set is 6-311++G(d,p)
 There are 67 shells and 198 basis functions
 A cutoff of  1.0D-11 yielded   1709 shell pairs
 There are     16004 function pairs (     17907 Cartesian)
 Smallest overlap matrix eigenvalue = 6.86E-05
 Guess MOs from SCF MO coefficient file

 -----------------------------------------------------------------------
  General SCF calculation program by
  Eric Jon Sundstrom, Paul Horn, Yuezhi Mao, Dmitri Zuev, Alec White,
  David Stuck, Shaama M.S., Shane Yost, Joonho Lee, David Small,
  Daniel Levine, Susi Lehtola, Hugh Burton, Evgeny Epifanovsky
 -----------------------------------------------------------------------
 Exchange:     0.2000 Hartree-Fock + 0.0800 Slater + 0.7200 B88
 Correlation:  0.1900 VWN1RPA + 0.8100 LYP
 Using SG-1 standard quadrature grid
 using 4 threads for integral computing
 -------------------------------------------------------
 OpenMP Integral computing Module                
 Release: version 2.0, May 2017, Q-Chem Inc. Pleasanton 
 -------------------------------------------------------
 -------------------------------------------------------
 OpenMP BLAS3 based DFT computing Module                
 Release: version 1.0, May 2013, Q-Chem Inc. Pittsburgh 
 -------------------------------------------------------
 A restricted SCF calculation will be
 performed using DIIS
 SCF converges when DIIS error is below 1.0e-08
 ---------------------------------------
  Cycle       Energy         DIIS error
 ---------------------------------------
    1   -9769.5871931633      1.70e-05  
    2   -9769.5871949390      7.02e-06  
    3   -9769.5871946530      1.04e-05  
    4   -9769.5871951679      1.21e-06  
    5   -9769.5871951725      6.41e-07  
    6   -9769.5871951740      1.17e-07  
    7   -9769.5871951740      4.23e-08  
    8   -9769.5871951741      1.60e-08  
    9   -9769.5871951742      3.80e-09  Convergence criterion met
 ---------------------------------------
 SCF time:   CPU 31.48s  wall 8.00s 
 SCF   energy in the final basis set =    -9769.5871951742
 Total energy in the final basis set =    -9769.5871951742

 --------------------------------------------------------------
             Orbital Energies (a.u.) and Symmetries
 --------------------------------------------------------------

 Alpha MOs, Restricted
 -- Occupied --                  
******* -482.87 -176.33 -165.74 -165.73 -165.73  -62.52  -56.34
  1 A'    2 A'    3 A'    4 A'    1 A"    5 A'    6 A'    7 A'                 
-56.338 -56.338 -35.828 -31.321 -31.315 -31.315 -24.739 -24.735
  2 A"    8 A'    9 A'   10 A'    3 A"   11 A'   12 A'   13 A'                 
-22.972 -22.970 -22.970 -22.965 -22.965 -10.336 -10.326  -8.730
 14 A'    4 A"   15 A'   16 A'    5 A"   17 A'   18 A'   19 A'                 
 -6.563  -6.548  -6.548  -6.377  -4.790  -4.774  -4.774  -2.673
 20 A'    6 A"   21 A'   22 A'   23 A'    7 A"   24 A'   25 A'                 
 -2.669  -2.669  -2.658  -2.657  -2.056  -2.051  -2.051  -2.037
  8 A"   26 A'   27 A'    9 A"   28 A'   10 A"   29 A'   30 A'                 
 -2.037  -1.283  -1.277  -0.866  -0.795  -0.692  -0.637  -0.589
 11 A"   31 A'   32 A'   33 A'   34 A'   35 A'   36 A'   37 A'                 
 -0.538  -0.529  -0.498  -0.495  -0.440  -0.391  -0.357  -0.331
 38 A'   12 A"   13 A"   39 A'   40 A'   41 A'   14 A"   42 A'                 
 -0.319  -0.297  -0.262
 15 A"   43 A'   16 A"                                                         
 -- Virtual --                   
 -0.081  -0.029  -0.025   0.003   0.021   0.033   0.050   0.059
 44 A'   17 A"   45 A'   46 A'   47 A'   48 A'   18 A"   49 A'                 
  0.069   0.083   0.086   0.097   0.103   0.123   0.136   0.152
 50 A'   19 A"   51 A'   20 A"   52 A'   53 A'   54 A'   55 A'                 
  0.186   0.212   0.214   0.253   0.267   0.279   0.288   0.292
 56 A'   21 A"   57 A'   58 A'   59 A'   22 A"   60 A'   23 A"                 
  0.295   0.325   0.339   0.355   0.377   0.388   0.403   0.404
 61 A'   62 A'   63 A'   64 A'   65 A'   24 A"   25 A"   66 A'                 
  0.416   0.438   0.461   0.463   0.478   0.488   0.539   0.576
 26 A"   67 A'   68 A'   69 A'   27 A"   70 A'   28 A"   29 A"                 
  0.585   0.599   0.628   0.647   0.708   0.721   0.731   0.811
 71 A'   72 A'   73 A'   74 A'   75 A'   30 A"   76 A'   77 A'                 
  0.848   0.880   0.940   0.996   1.116   1.153   1.272   1.313
 78 A'   79 A'   80 A'   81 A'   31 A"   32 A"   33 A"   82 A'                 
  1.327   1.343   1.366   1.386   1.408   1.435   1.456   1.539
 83 A'   34 A"   84 A'   35 A"   85 A'   86 A'   87 A'   88 A'                 
  1.546   1.597   1.647   1.834   1.851   1.906   1.945   1.986
 36 A"   89 A'   90 A'   91 A'   37 A"   92 A'   93 A'   38 A"                 
  2.008   2.132   2.149   2.228   2.570   2.773   2.828   2.964
 94 A'   95 A'   96 A'   97 A'   39 A"   40 A"   98 A'   99 A'                 
  3.110   3.354   3.734   3.750   3.765   3.783   3.922   3.939
100 A'  101 A'   41 A"   42 A"  102 A'  103 A'   43 A"   44 A"                 
  3.949   3.968   3.970   3.987   4.003   4.008   4.065   4.080
104 A'   45 A"  105 A'   46 A"  106 A'   47 A"   48 A"  107 A'                 
  4.118   4.205   4.259   4.354   4.401   4.681   4.824   5.976
108 A'  109 A'  110 A'  111 A'  112 A'  113 A'  114 A'   49 A"                 
  6.013   6.063   6.248   6.280   6.330   6.367   6.465   6.664
115 A'  116 A'   50 A"   51 A"  117 A'  118 A'  119 A'  120 A'                 
  6.730   7.525   7.561   7.669  23.328  24.071  27.831  28.320
121 A'   52 A"  122 A'  123 A'  124 A'  125 A'  126 A'   53 A"                 
 28.345  28.372  28.513  28.526  28.541  28.586  28.690  47.876
127 A'  128 A'   54 A"  129 A'   55 A"  130 A'  131 A'  132 A'                 
 66.710  66.732 127.864 127.885 127.924 151.628 289.720 289.755
133 A'  134 A'   56 A"  135 A'  136 A'  137 A'   57 A"  138 A'                 
289.8891020.6631901.790
139 A'  140 A'  141 A'                                                         

 Beta MOs, Restricted
 -- Occupied --                  
******* -482.87 -176.33 -165.74 -165.73 -165.73  -62.52  -56.34
  1 A'    2 A'    3 A'    4 A'    1 A"    5 A'    6 A'    7 A'                 
-56.338 -56.338 -35.828 -31.321 -31.315 -31.315 -24.739 -24.735
  2 A"    8 A'    9 A'   10 A'    3 A"   11 A'   12 A'   13 A'                 
-22.972 -22.970 -22.970 -22.965 -22.965 -10.336 -10.326  -8.730
 14 A'    4 A"   15 A'   16 A'    5 A"   17 A'   18 A'   19 A'                 
 -6.563  -6.548  -6.548  -6.377  -4.790  -4.774  -4.774  -2.673
 20 A'    6 A"   21 A'   22 A'   23 A'    7 A"   24 A'   25 A'                 
 -2.669  -2.669  -2.658  -2.657  -2.056  -2.051  -2.051  -2.037
  8 A"   26 A'   27 A'    9 A"   28 A'   10 A"   29 A'   30 A'                 
 -2.037  -1.283  -1.277  -0.866  -0.795  -0.692  -0.637  -0.589
 11 A"   31 A'   32 A'   33 A'   34 A'   35 A'   36 A'   37 A'                 
 -0.538  -0.529  -0.498  -0.495  -0.440  -0.391  -0.357  -0.331
 38 A'   12 A"   13 A"   39 A'   40 A'   41 A'   14 A"   42 A'                 
 -0.319  -0.297  -0.262
 15 A"   43 A'   16 A"                                                         
 -- Virtual --                   
 -0.081  -0.029  -0.025   0.003   0.021   0.033   0.050   0.059
 44 A'   17 A"   45 A'   46 A'   47 A'   48 A'   18 A"   49 A'                 
  0.069   0.083   0.086   0.097   0.103   0.123   0.136   0.152
 50 A'   19 A"   51 A'   20 A"   52 A'   53 A'   54 A'   55 A'                 
  0.186   0.212   0.214   0.253   0.267   0.279   0.288   0.292
 56 A'   21 A"   57 A'   58 A'   59 A'   22 A"   60 A'   23 A"                 
  0.295   0.325   0.339   0.355   0.377   0.388   0.403   0.404
 61 A'   62 A'   63 A'   64 A'   65 A'   24 A"   25 A"   66 A'                 
  0.416   0.438   0.461   0.463   0.478   0.488   0.539   0.576
 26 A"   67 A'   68 A'   69 A'   27 A"   70 A'   28 A"   29 A"                 
  0.585   0.599   0.628   0.647   0.708   0.721   0.731   0.811
 71 A'   72 A'   73 A'   74 A'   75 A'   30 A"   76 A'   77 A'                 
  0.848   0.880   0.940   0.996   1.116   1.153   1.272   1.313
 78 A'   79 A'   80 A'   81 A'   31 A"   32 A"   33 A"   82 A'                 
  1.327   1.343   1.366   1.386   1.408   1.435   1.456   1.539
 83 A'   34 A"   84 A'   35 A"   85 A'   86 A'   87 A'   88 A'                 
  1.546   1.597   1.647   1.834   1.851   1.906   1.945   1.986
 36 A"   89 A'   90 A'   91 A'   37 A"   92 A'   93 A'   38 A"                 
  2.008   2.132   2.149   2.228   2.570   2.773   2.828   2.964
 94 A'   95 A'   96 A'   97 A'   39 A"   40 A"   98 A'   99 A'                 
  3.110   3.354   3.734   3.750   3.765   3.783   3.922   3.939
100 A'  101 A'   41 A"   42 A"  102 A'  103 A'   43 A"   44 A"                 
  3.949   3.968   3.970   3.987   4.003   4.008   4.065   4.080
104 A'   45 A"  105 A'   46 A"  106 A'   47 A"   48 A"  107 A'                 
  4.118   4.205   4.259   4.354   4.401   4.681   4.824   5.976
108 A'  109 A'  110 A'  111 A'  112 A'  113 A'  114 A'   49 A"                 
  6.013   6.063   6.248   6.280   6.330   6.367   6.465   6.664
115 A'  116 A'   50 A"   51 A"  117 A'  118 A'  119 A'  120 A'                 
  6.730   7.525   7.561   7.669  23.328  24.071  27.831  28.320
121 A'   52 A"  122 A'  123 A'  124 A'  125 A'  126 A'   53 A"                 
 28.345  28.372  28.513  28.526  28.541  28.586  28.690  47.876
127 A'  128 A'   54 A"  129 A'   55 A"  130 A'  131 A'  132 A'                 
 66.710  66.732 127.864 127.885 127.924 151.628 289.720 289.755
133 A'  134 A'   56 A"  135 A'  136 A'  137 A'   57 A"  138 A'                 
289.8891020.6631901.790
139 A'  140 A'  141 A'                                                         
 --------------------------------------------------------------

          Ground-State Mulliken Net Atomic Charges

     Atom                 Charge (a.u.)
  ----------------------------------------
      1 F                    -0.044020
      2 Br                    0.034526
      3 I                     0.140104
      4 F                    -0.043741
      5 C                    -0.081217
      6 C                    -0.005651
  ----------------------------------------
  Sum of atomic charges =     0.000000

 -----------------------------------------------------------------
                    Cartesian Multipole Moments
 -----------------------------------------------------------------
    Charge (ESU x 10^10)
                 0.0000
    Dipole Moment (Debye)
         X       0.2960      Y       0.2113      Z       0.0000
       Tot       0.3637
    Quadrupole Moments (Debye-Ang)
        XX     -62.2994     XY       4.1060     YY     -69.6309
        XZ       0.0000     YZ       0.0000     ZZ     -68.0733
    Octopole Moments (Debye-Ang^2)
       XXX      -5.6650    XXY      -5.2678    XYY      -0.6678
       YYY     -17.9692    XXZ      -0.0000    XYZ       0.0000
       YYZ       0.0000    XZZ      -3.0944    YZZ      -6.4776
       ZZZ       0.0000
    Hexadecapole Moments (Debye-Ang^3)
      XXXX   -1464.0292   XXXY    -131.5817   XXYY    -306.8718
      XYYY    -181.7300   YYYY    -398.1849   XXXZ       0.0000
      XXYZ       0.0000   XYYZ       0.0000   YYYZ      -0.0000
      XXZZ    -283.0337   XYZZ     -66.9358   YYZZ     -79.6179
      XZZZ       0.0000   YZZZ       0.0000   ZZZZ     -82.1854
 -----------------------------------------------------------------
 Calculating analytic gradient of the SCF energy
 Gradient of SCF Energy
            1           2           3           4           5           6
    1   0.0001972  -0.0003574  -0.0000580  -0.0002841  -0.0001124   0.0006146
    2   0.0001196  -0.0000579  -0.0000477  -0.0002285  -0.0000593   0.0002737
    3  -0.0000000   0.0000000   0.0000000  -0.0000000  -0.0000000   0.0000000
 Max gradient component =       6.146E-04
 RMS gradient           =       2.097E-04
 Gradient time:  CPU 12.76 s  wall 3.30 s
 Geometry Optimization Parameters
   NAtoms,    NIC,     NZ,  NCons,   NDum,   NFix, NCnnct, MaxDiis
        6      37       0       0       0       0       0       0

 Cartesian Hessian Update
 Hessian Updated using BFGS Update


** GEOMETRY OPTIMIZATION IN DELOCALIZED INTERNAL COORDINATES **
   Searching for a Minimum

   Optimization Cycle:  19

                       Coordinates (Angstroms)
     ATOM                X               Y               Z
      1  F         0.3830584349   -1.6625194928    0.0000000000
      2  Br       -2.5845175949   -0.7520305736    0.0000000000
      3  I         2.0362740098    0.7537639539    0.0000000000
      4  F        -1.1340458808    1.5411136366    0.0000000000
      5  C         0.2386428515   -0.3344229988    0.0000000000
      6  C        -0.9723535697    0.2183001430    0.0000000000
   Point Group: cs    Number of degrees of freedom:     9


   Energy is  -9769.587195174

 Hessian Updated using BFGS Update

  9 Hessian modes will be used to form the next step
  Hessian Eigenvalues:
     0.065219    0.101234    0.150148    0.253206    0.268954    0.357704
     0.392897    0.398387    0.571950

 Minimum Search - Taking Simple RFO Step
 Searching for Lamda that Minimizes Along All modes
 Value Taken    Lamda =  -0.00000182
 Step Taken.  Stepsize is  0.003450

                             Maximum     Tolerance    Cnvgd?
         Gradient           0.000275      0.000300     YES
         Displacement       0.002096      0.001200      NO
         Energy change     -0.000003      0.000001      NO


 New Cartesian Coordinates Obtained by Inverse Iteration

 Displacement from previous Coordinates is:  0.003327
 ----------------------------------------------------------------
             Standard Nuclear Orientation (Angstroms)
    I     Atom           X                Y                Z
 ----------------------------------------------------------------
    1      F       0.3824373763    -1.6625071841     0.0000000000
    2      Br     -2.5835648146    -0.7526800718     0.0000000000
    3      I       2.0359644201     0.7539161794     0.0000000000
    4      F      -1.1332123479     1.5415475083     0.0000000000
    5      C       0.2382564625    -0.3344705868     0.0000000000
    6      C      -0.9728228457     0.2183988234     0.0000000000
 ----------------------------------------------------------------
 Molecular Point Group                 Cs    NOp =  2
 Largest Abelian Subgroup              Cs    NOp =  2
 Nuclear Repulsion Energy =   807.7044385561 hartrees
 There are       59 alpha and       59 beta electrons
 Applying Cartesian multipole field
    Component          Value
    ---------          -----
     (2,0,0)        1.00000E-11
     (0,2,0)        2.00000E-11
     (0,0,2)       -3.00000E-11
 Nucleus-field energy     =     0.0000000238 hartrees
 Requested basis set is 6-311++G(d,p)
 There are 67 shells and 198 basis functions
 A cutoff of  1.0D-11 yielded   1709 shell pairs
 There are     16004 function pairs (     17907 Cartesian)
 Smallest overlap matrix eigenvalue = 6.88E-05
 Guess MOs from SCF MO coefficient file

 -----------------------------------------------------------------------
  General SCF calculation program by
  Eric Jon Sundstrom, Paul Horn, Yuezhi Mao, Dmitri Zuev, Alec White,
  David Stuck, Shaama M.S., Shane Yost, Joonho Lee, David Small,
  Daniel Levine, Susi Lehtola, Hugh Burton, Evgeny Epifanovsky
 -----------------------------------------------------------------------
 Exchange:     0.2000 Hartree-Fock + 0.0800 Slater + 0.7200 B88
 Correlation:  0.1900 VWN1RPA + 0.8100 LYP
 Using SG-1 standard quadrature grid
 using 4 threads for integral computing
 -------------------------------------------------------
 OpenMP Integral computing Module                
 Release: version 2.0, May 2017, Q-Chem Inc. Pleasanton 
 -------------------------------------------------------
 -------------------------------------------------------
 OpenMP BLAS3 based DFT computing Module                
 Release: version 1.0, May 2013, Q-Chem Inc. Pittsburgh 
 -------------------------------------------------------
 A restricted SCF calculation will be
 performed using DIIS
 SCF converges when DIIS error is below 1.0e-08
 ---------------------------------------
  Cycle       Energy         DIIS error
 ---------------------------------------
    1   -9769.5871953815      1.09e-05  
    2   -9769.5871962406      3.59e-06  
    3   -9769.5871961587      5.48e-06  
    4   -9769.5871962964      8.47e-07  
    5   -9769.5871962991      3.73e-07  
    6   -9769.5871962996      7.98e-08  
    7   -9769.5871962996      1.78e-08  
    8   -9769.5871962996      8.88e-09  Convergence criterion met
 ---------------------------------------
 SCF time:   CPU 28.00s  wall 8.00s 
 SCF   energy in the final basis set =    -9769.5871962996
 Total energy in the final basis set =    -9769.5871962996

 --------------------------------------------------------------
             Orbital Energies (a.u.) and Symmetries
 --------------------------------------------------------------

 Alpha MOs, Restricted
 -- Occupied --                  
******* -482.87 -176.33 -165.74 -165.73 -165.73  -62.52  -56.34
  1 A'    2 A'    3 A'    4 A'    1 A"    5 A'    6 A'    7 A'                 
-56.338 -56.338 -35.828 -31.321 -31.315 -31.315 -24.739 -24.735
  2 A"    8 A'    9 A'   10 A'    3 A"   11 A'   12 A'   13 A'                 
-22.972 -22.970 -22.970 -22.965 -22.965 -10.336 -10.326  -8.730
 14 A'    4 A"   15 A'   16 A'    5 A"   17 A'   18 A'   19 A'                 
 -6.563  -6.548  -6.548  -6.377  -4.790  -4.774  -4.774  -2.673
 20 A'    6 A"   21 A'   22 A'   23 A'    7 A"   24 A'   25 A'                 
 -2.669  -2.669  -2.658  -2.658  -2.056  -2.051  -2.051  -2.037
  8 A"   26 A'   27 A'    9 A"   28 A'   10 A"   29 A'   30 A'                 
 -2.037  -1.283  -1.277  -0.866  -0.795  -0.692  -0.637  -0.589
 11 A"   31 A'   32 A'   33 A'   34 A'   35 A'   36 A'   37 A'                 
 -0.538  -0.529  -0.498  -0.495  -0.440  -0.391  -0.357  -0.331
 38 A'   12 A"   13 A"   39 A'   40 A'   41 A'   14 A"   42 A'                 
 -0.319  -0.297  -0.262
 15 A"   43 A'   16 A"                                                         
 -- Virtual --                   
 -0.081  -0.029  -0.025   0.003   0.021   0.033   0.050   0.059
 44 A'   17 A"   45 A'   46 A'   47 A'   48 A'   18 A"   49 A'                 
  0.069   0.083   0.086   0.097   0.103   0.123   0.136   0.152
 50 A'   19 A"   51 A'   20 A"   52 A'   53 A'   54 A'   55 A'                 
  0.186   0.212   0.214   0.253   0.267   0.279   0.288   0.292
 56 A'   21 A"   57 A'   58 A'   59 A'   22 A"   60 A'   23 A"                 
  0.295   0.325   0.339   0.355   0.377   0.388   0.403   0.404
 61 A'   62 A'   63 A'   64 A'   65 A'   24 A"   25 A"   66 A'                 
  0.416   0.438   0.461   0.463   0.478   0.488   0.539   0.576
 26 A"   67 A'   68 A'   69 A'   27 A"   70 A'   28 A"   29 A"                 
  0.585   0.599   0.628   0.647   0.708   0.720   0.731   0.811
 71 A'   72 A'   73 A'   74 A'   75 A'   30 A"   76 A'   77 A'                 
  0.849   0.880   0.940   0.996   1.115   1.153   1.272   1.313
 78 A'   79 A'   80 A'   81 A'   31 A"   32 A"   33 A"   82 A'                 
  1.327   1.343   1.366   1.386   1.408   1.435   1.456   1.539
 83 A'   34 A"   84 A'   35 A"   85 A'   86 A'   87 A'   88 A'                 
  1.546   1.597   1.647   1.834   1.851   1.906   1.945   1.986
 36 A"   89 A'   90 A'   91 A'   37 A"   92 A'   93 A'   38 A"                 
  2.008   2.132   2.149   2.228   2.570   2.773   2.828   2.965
 94 A'   95 A'   96 A'   97 A'   39 A"   40 A"   98 A'   99 A'                 
  3.110   3.354   3.734   3.750   3.765   3.783   3.922   3.939
100 A'  101 A'   41 A"   42 A"  102 A'  103 A'   43 A"   44 A"                 
  3.949   3.968   3.970   3.987   4.003   4.008   4.065   4.080
104 A'   45 A"  105 A'   46 A"  106 A'   47 A"   48 A"  107 A'                 
  4.118   4.205   4.259   4.354   4.401   4.681   4.824   5.976
108 A'  109 A'  110 A'  111 A'  112 A'  113 A'  114 A'   49 A"                 
  6.013   6.063   6.248   6.280   6.330   6.367   6.465   6.664
115 A'  116 A'   50 A"   51 A"  117 A'  118 A'  119 A'  120 A'                 
  6.730   7.525   7.561   7.669  23.328  24.070  27.831  28.320
121 A'   52 A"  122 A'  123 A'  124 A'  125 A'  126 A'   53 A"                 
 28.346  28.372  28.513  28.526  28.541  28.586  28.690  47.876
127 A'  128 A'   54 A"  129 A'   55 A"  130 A'  131 A'  132 A'                 
 66.710  66.732 127.864 127.885 127.924 151.628 289.720 289.755
133 A'  134 A'   56 A"  135 A'  136 A'  137 A'   57 A"  138 A'                 
289.8891020.6631901.790
139 A'  140 A'  141 A'                                                         

 Beta MOs, Restricted
 -- Occupied --                  
******* -482.87 -176.33 -165.74 -165.73 -165.73  -62.52  -56.34
  1 A'    2 A'    3 A'    4 A'    1 A"    5 A'    6 A'    7 A'                 
-56.338 -56.338 -35.828 -31.321 -31.315 -31.315 -24.739 -24.735
  2 A"    8 A'    9 A'   10 A'    3 A"   11 A'   12 A'   13 A'                 
-22.972 -22.970 -22.970 -22.965 -22.965 -10.336 -10.326  -8.730
 14 A'    4 A"   15 A'   16 A'    5 A"   17 A'   18 A'   19 A'                 
 -6.563  -6.548  -6.548  -6.377  -4.790  -4.774  -4.774  -2.673
 20 A'    6 A"   21 A'   22 A'   23 A'    7 A"   24 A'   25 A'                 
 -2.669  -2.669  -2.658  -2.658  -2.056  -2.051  -2.051  -2.037
  8 A"   26 A'   27 A'    9 A"   28 A'   10 A"   29 A'   30 A'                 
 -2.037  -1.283  -1.277  -0.866  -0.795  -0.692  -0.637  -0.589
 11 A"   31 A'   32 A'   33 A'   34 A'   35 A'   36 A'   37 A'                 
 -0.538  -0.529  -0.498  -0.495  -0.440  -0.391  -0.357  -0.331
 38 A'   12 A"   13 A"   39 A'   40 A'   41 A'   14 A"   42 A'                 
 -0.319  -0.297  -0.262
 15 A"   43 A'   16 A"                                                         
 -- Virtual --                   
 -0.081  -0.029  -0.025   0.003   0.021   0.033   0.050   0.059
 44 A'   17 A"   45 A'   46 A'   47 A'   48 A'   18 A"   49 A'                 
  0.069   0.083   0.086   0.097   0.103   0.123   0.136   0.152
 50 A'   19 A"   51 A'   20 A"   52 A'   53 A'   54 A'   55 A'                 
  0.186   0.212   0.214   0.253   0.267   0.279   0.288   0.292
 56 A'   21 A"   57 A'   58 A'   59 A'   22 A"   60 A'   23 A"                 
  0.295   0.325   0.339   0.355   0.377   0.388   0.403   0.404
 61 A'   62 A'   63 A'   64 A'   65 A'   24 A"   25 A"   66 A'                 
  0.416   0.438   0.461   0.463   0.478   0.488   0.539   0.576
 26 A"   67 A'   68 A'   69 A'   27 A"   70 A'   28 A"   29 A"                 
  0.585   0.599   0.628   0.647   0.708   0.720   0.731   0.811
 71 A'   72 A'   73 A'   74 A'   75 A'   30 A"   76 A'   77 A'                 
  0.849   0.880   0.940   0.996   1.115   1.153   1.272   1.313
 78 A'   79 A'   80 A'   81 A'   31 A"   32 A"   33 A"   82 A'                 
  1.327   1.343   1.366   1.386   1.408   1.435   1.456   1.539
 83 A'   34 A"   84 A'   35 A"   85 A'   86 A'   87 A'   88 A'                 
  1.546   1.597   1.647   1.834   1.851   1.906   1.945   1.986
 36 A"   89 A'   90 A'   91 A'   37 A"   92 A'   93 A'   38 A"                 
  2.008   2.132   2.149   2.228   2.570   2.773   2.828   2.965
 94 A'   95 A'   96 A'   97 A'   39 A"   40 A"   98 A'   99 A'                 
  3.110   3.354   3.734   3.750   3.765   3.783   3.922   3.939
100 A'  101 A'   41 A"   42 A"  102 A'  103 A'   43 A"   44 A"                 
  3.949   3.968   3.970   3.987   4.003   4.008   4.065   4.080
104 A'   45 A"  105 A'   46 A"  106 A'   47 A"   48 A"  107 A'                 
  4.118   4.205   4.259   4.354   4.401   4.681   4.824   5.976
108 A'  109 A'  110 A'  111 A'  112 A'  113 A'  114 A'   49 A"                 
  6.013   6.063   6.248   6.280   6.330   6.367   6.465   6.664
115 A'  116 A'   50 A"   51 A"  117 A'  118 A'  119 A'  120 A'                 
  6.730   7.525   7.561   7.669  23.328  24.070  27.831  28.320
121 A'   52 A"  122 A'  123 A'  124 A'  125 A'  126 A'   53 A"                 
 28.346  28.372  28.513  28.526  28.541  28.586  28.690  47.876
127 A'  128 A'   54 A"  129 A'   55 A"  130 A'  131 A'  132 A'                 
 66.710  66.732 127.864 127.885 127.924 151.628 289.720 289.755
133 A'  134 A'   56 A"  135 A'  136 A'  137 A'   57 A"  138 A'                 
289.8891020.6631901.790
139 A'  140 A'  141 A'                                                         
 --------------------------------------------------------------

          Ground-State Mulliken Net Atomic Charges

     Atom                 Charge (a.u.)
  ----------------------------------------
      1 F                    -0.043905
      2 Br                    0.034927
      3 I                     0.139999
      4 F                    -0.043953
      5 C                    -0.081297
      6 C                    -0.005771
  ----------------------------------------
  Sum of atomic charges =     0.000000

 -----------------------------------------------------------------
                    Cartesian Multipole Moments
 -----------------------------------------------------------------
    Charge (ESU x 10^10)
                 0.0000
    Dipole Moment (Debye)
         X       0.2917      Y       0.2080      Z       0.0000
       Tot       0.3583
    Quadrupole Moments (Debye-Ang)
        XX     -62.2975     XY       4.1107     YY     -69.6275
        XZ      -0.0000     YZ       0.0000     ZZ     -68.0724
    Octopole Moments (Debye-Ang^2)
       XXX      -5.6987    XXY      -5.2762    XYY      -0.6863
       YYY     -17.9727    XXZ       0.0000    XYZ      -0.0000
       YYZ       0.0000    XZZ      -3.1051    YZZ      -6.4750
       ZZZ       0.0000
    Hexadecapole Moments (Debye-Ang^3)
      XXXX   -1463.3784   XXXY    -131.6505   XXYY    -306.7231
      XYYY    -181.7672   YYYY    -398.3468   XXXZ       0.0000
      XXYZ       0.0000   XYYZ      -0.0000   YYYZ       0.0000
      XXZZ    -282.8920   XYZZ     -66.9603   YYZZ     -79.6473
      XZZZ      -0.0000   YZZZ       0.0000   ZZZZ     -82.1830
 -----------------------------------------------------------------
 Calculating analytic gradient of the SCF energy
 Gradient of SCF Energy
            1           2           3           4           5           6
    1   0.0001501  -0.0000430  -0.0000338  -0.0001059  -0.0000439   0.0000764
    2   0.0001712  -0.0000350  -0.0000039  -0.0000997  -0.0001811   0.0001485
    3  -0.0000000   0.0000000  -0.0000000  -0.0000000  -0.0000000   0.0000000
 Max gradient component =       1.811E-04
 RMS gradient           =       8.814E-05
 Gradient time:  CPU 12.89 s  wall 3.34 s
 Geometry Optimization Parameters
   NAtoms,    NIC,     NZ,  NCons,   NDum,   NFix, NCnnct, MaxDiis
        6      37       0       0       0       0       0       0

 Cartesian Hessian Update
 Hessian Updated using BFGS Update


** GEOMETRY OPTIMIZATION IN DELOCALIZED INTERNAL COORDINATES **
   Searching for a Minimum

   Optimization Cycle:  20

                       Coordinates (Angstroms)
     ATOM                X               Y               Z
      1  F         0.3824373763   -1.6625071841    0.0000000000
      2  Br       -2.5835648146   -0.7526800718    0.0000000000
      3  I         2.0359644201    0.7539161794    0.0000000000
      4  F        -1.1332123479    1.5415475083    0.0000000000
      5  C         0.2382564625   -0.3344705868    0.0000000000
      6  C        -0.9728228457    0.2183988234    0.0000000000
   Point Group: cs    Number of degrees of freedom:     9


   Energy is  -9769.587196300

 Hessian Updated using BFGS Update

  9 Hessian modes will be used to form the next step
  Hessian Eigenvalues:
     0.061364    0.085756    0.163397    0.243856    0.259099    0.346033
     0.390159    0.401672    0.561297

 Minimum Search - Taking Simple RFO Step
 Searching for Lamda that Minimizes Along All modes
 Value Taken    Lamda =   0.00000000
 Step Taken.  Stepsize is  0.001797

                             Maximum     Tolerance    Cnvgd?
         Gradient           0.000146      0.000300     YES
         Displacement       0.001614      0.001200      NO
         Energy change     -0.000001      0.000001      NO


 New Cartesian Coordinates Obtained by Inverse Iteration

 Displacement from previous Coordinates is:  0.001734
 ----------------------------------------------------------------
             Standard Nuclear Orientation (Angstroms)
    I     Atom           X                Y                Z
 ----------------------------------------------------------------
    1      F       0.3818709725    -1.6626005136     0.0000000000
    2      Br     -2.5831932222    -0.7530862714     0.0000000000
    3      I       2.0358983612     0.7541012255     0.0000000000
    4      F      -1.1328625868     1.5417353427     0.0000000000
    5      C       0.2382106363    -0.3343856888     0.0000000000
    6      C      -0.9728659103     0.2184405740     0.0000000000
 ----------------------------------------------------------------
 Molecular Point Group                 Cs    NOp =  2
 Largest Abelian Subgroup              Cs    NOp =  2
 Nuclear Repulsion Energy =   807.7207965735 hartrees
 There are       59 alpha and       59 beta electrons
 Applying Cartesian multipole field
    Component          Value
    ---------          -----
     (2,0,0)        1.00000E-11
     (0,2,0)        2.00000E-11
     (0,0,2)       -3.00000E-11
 Nucleus-field energy     =     0.0000000238 hartrees
 Requested basis set is 6-311++G(d,p)
 There are 67 shells and 198 basis functions
 A cutoff of  1.0D-11 yielded   1709 shell pairs
 There are     16004 function pairs (     17907 Cartesian)
 Smallest overlap matrix eigenvalue = 6.88E-05
 Guess MOs from SCF MO coefficient file

 -----------------------------------------------------------------------
  General SCF calculation program by
  Eric Jon Sundstrom, Paul Horn, Yuezhi Mao, Dmitri Zuev, Alec White,
  David Stuck, Shaama M.S., Shane Yost, Joonho Lee, David Small,
  Daniel Levine, Susi Lehtola, Hugh Burton, Evgeny Epifanovsky
 -----------------------------------------------------------------------
 Exchange:     0.2000 Hartree-Fock + 0.0800 Slater + 0.7200 B88
 Correlation:  0.1900 VWN1RPA + 0.8100 LYP
 Using SG-1 standard quadrature grid
 using 4 threads for integral computing
 -------------------------------------------------------
 OpenMP Integral computing Module                
 Release: version 2.0, May 2017, Q-Chem Inc. Pleasanton 
 -------------------------------------------------------
 -------------------------------------------------------
 OpenMP BLAS3 based DFT computing Module                
 Release: version 1.0, May 2013, Q-Chem Inc. Pittsburgh 
 -------------------------------------------------------
 A restricted SCF calculation will be
 performed using DIIS
 SCF converges when DIIS error is below 1.0e-08
 ---------------------------------------
  Cycle       Energy         DIIS error
 ---------------------------------------
    1   -9769.5871963095      5.00e-06  
    2   -9769.5871964857      1.01e-06  
    3   -9769.5871964848      1.09e-06  
    4   -9769.5871964889      4.82e-07  
    5   -9769.5871964900      9.85e-08  
    6   -9769.5871964899      3.34e-08  
    7   -9769.5871964900      6.82e-09  Convergence criterion met
 ---------------------------------------
 SCF time:   CPU 24.54s  wall 7.00s 
 SCF   energy in the final basis set =    -9769.5871964900
 Total energy in the final basis set =    -9769.5871964900

 --------------------------------------------------------------
             Orbital Energies (a.u.) and Symmetries
 --------------------------------------------------------------

 Alpha MOs, Restricted
 -- Occupied --                  
******* -482.87 -176.33 -165.74 -165.73 -165.73  -62.52  -56.34
  1 A'    2 A'    3 A'    4 A'    1 A"    5 A'    6 A'    7 A'                 
-56.338 -56.338 -35.828 -31.321 -31.315 -31.315 -24.739 -24.735
  2 A"    8 A'    9 A'   10 A'    3 A"   11 A'   12 A'   13 A'                 
-22.972 -22.970 -22.970 -22.965 -22.965 -10.336 -10.326  -8.730
 14 A'    4 A"   15 A'   16 A'    5 A"   17 A'   18 A'   19 A'                 
 -6.563  -6.548  -6.548  -6.377  -4.790  -4.774  -4.774  -2.673
 20 A'    6 A"   21 A'   22 A'   23 A'    7 A"   24 A'   25 A'                 
 -2.669  -2.669  -2.658  -2.658  -2.056  -2.051  -2.051  -2.037
  8 A"   26 A'   27 A'    9 A"   28 A'   10 A"   29 A'   30 A'                 
 -2.037  -1.283  -1.277  -0.866  -0.795  -0.692  -0.637  -0.589
 11 A"   31 A'   32 A'   33 A'   34 A'   35 A'   36 A'   37 A'                 
 -0.538  -0.529  -0.498  -0.495  -0.440  -0.391  -0.357  -0.331
 38 A'   12 A"   13 A"   39 A'   40 A'   41 A'   14 A"   42 A'                 
 -0.319  -0.297  -0.262
 15 A"   43 A'   16 A"                                                         
 -- Virtual --                   
 -0.081  -0.029  -0.025   0.003   0.021   0.033   0.050   0.059
 44 A'   17 A"   45 A'   46 A'   47 A'   48 A'   18 A"   49 A'                 
  0.069   0.083   0.086   0.097   0.103   0.123   0.136   0.152
 50 A'   19 A"   51 A'   20 A"   52 A'   53 A'   54 A'   55 A'                 
  0.186   0.212   0.214   0.253   0.267   0.279   0.288   0.293
 56 A'   21 A"   57 A'   58 A'   59 A'   22 A"   60 A'   23 A"                 
  0.295   0.325   0.339   0.355   0.377   0.388   0.403   0.404
 61 A'   62 A'   63 A'   64 A'   65 A'   24 A"   25 A"   66 A'                 
  0.416   0.438   0.461   0.463   0.478   0.488   0.539   0.576
 26 A"   67 A'   68 A'   69 A'   27 A"   70 A'   28 A"   29 A"                 
  0.585   0.599   0.628   0.647   0.708   0.720   0.731   0.811
 71 A'   72 A'   73 A'   74 A'   75 A'   30 A"   76 A'   77 A'                 
  0.849   0.880   0.940   0.996   1.115   1.153   1.272   1.313
 78 A'   79 A'   80 A'   81 A'   31 A"   32 A"   33 A"   82 A'                 
  1.327   1.343   1.367   1.386   1.408   1.435   1.456   1.539
 83 A'   34 A"   84 A'   35 A"   85 A'   86 A'   87 A'   88 A'                 
  1.546   1.597   1.647   1.834   1.851   1.906   1.945   1.986
 36 A"   89 A'   90 A'   91 A'   37 A"   92 A'   93 A'   38 A"                 
  2.007   2.132   2.149   2.228   2.570   2.773   2.829   2.965
 94 A'   95 A'   96 A'   97 A'   39 A"   40 A"   98 A'   99 A'                 
  3.110   3.354   3.734   3.750   3.765   3.783   3.922   3.939
100 A'  101 A'   41 A"   42 A"  102 A'  103 A'   43 A"   44 A"                 
  3.949   3.968   3.970   3.987   4.003   4.008   4.065   4.080
104 A'   45 A"  105 A'   46 A"  106 A'   47 A"   48 A"  107 A'                 
  4.118   4.205   4.259   4.354   4.401   4.680   4.824   5.976
108 A'  109 A'  110 A'  111 A'  112 A'  113 A'  114 A'   49 A"                 
  6.013   6.063   6.248   6.280   6.330   6.367   6.465   6.664
115 A'  116 A'   50 A"   51 A"  117 A'  118 A'  119 A'  120 A'                 
  6.730   7.525   7.561   7.669  23.328  24.071  27.831  28.320
121 A'   52 A"  122 A'  123 A'  124 A'  125 A'  126 A'   53 A"                 
 28.345  28.372  28.513  28.526  28.541  28.586  28.690  47.876
127 A'  128 A'   54 A"  129 A'   55 A"  130 A'  131 A'  132 A'                 
 66.710  66.732 127.864 127.885 127.924 151.628 289.720 289.755
133 A'  134 A'   56 A"  135 A'  136 A'  137 A'   57 A"  138 A'                 
289.8891020.6631901.790
139 A'  140 A'  141 A'                                                         

 Beta MOs, Restricted
 -- Occupied --                  
******* -482.87 -176.33 -165.74 -165.73 -165.73  -62.52  -56.34
  1 A'    2 A'    3 A'    4 A'    1 A"    5 A'    6 A'    7 A'                 
-56.338 -56.338 -35.828 -31.321 -31.315 -31.315 -24.739 -24.735
  2 A"    8 A'    9 A'   10 A'    3 A"   11 A'   12 A'   13 A'                 
-22.972 -22.970 -22.970 -22.965 -22.965 -10.336 -10.326  -8.730
 14 A'    4 A"   15 A'   16 A'    5 A"   17 A'   18 A'   19 A'                 
 -6.563  -6.548  -6.548  -6.377  -4.790  -4.774  -4.774  -2.673
 20 A'    6 A"   21 A'   22 A'   23 A'    7 A"   24 A'   25 A'                 
 -2.669  -2.669  -2.658  -2.658  -2.056  -2.051  -2.051  -2.037
  8 A"   26 A'   27 A'    9 A"   28 A'   10 A"   29 A'   30 A'                 
 -2.037  -1.283  -1.277  -0.866  -0.795  -0.692  -0.637  -0.589
 11 A"   31 A'   32 A'   33 A'   34 A'   35 A'   36 A'   37 A'                 
 -0.538  -0.529  -0.498  -0.495  -0.440  -0.391  -0.357  -0.331
 38 A'   12 A"   13 A"   39 A'   40 A'   41 A'   14 A"   42 A'                 
 -0.319  -0.297  -0.262
 15 A"   43 A'   16 A"                                                         
 -- Virtual --                   
 -0.081  -0.029  -0.025   0.003   0.021   0.033   0.050   0.059
 44 A'   17 A"   45 A'   46 A'   47 A'   48 A'   18 A"   49 A'                 
  0.069   0.083   0.086   0.097   0.103   0.123   0.136   0.152
 50 A'   19 A"   51 A'   20 A"   52 A'   53 A'   54 A'   55 A'                 
  0.186   0.212   0.214   0.253   0.267   0.279   0.288   0.293
 56 A'   21 A"   57 A'   58 A'   59 A'   22 A"   60 A'   23 A"                 
  0.295   0.325   0.339   0.355   0.377   0.388   0.403   0.404
 61 A'   62 A'   63 A'   64 A'   65 A'   24 A"   25 A"   66 A'                 
  0.416   0.438   0.461   0.463   0.478   0.488   0.539   0.576
 26 A"   67 A'   68 A'   69 A'   27 A"   70 A'   28 A"   29 A"                 
  0.585   0.599   0.628   0.647   0.708   0.720   0.731   0.811
 71 A'   72 A'   73 A'   74 A'   75 A'   30 A"   76 A'   77 A'                 
  0.849   0.880   0.940   0.996   1.115   1.153   1.272   1.313
 78 A'   79 A'   80 A'   81 A'   31 A"   32 A"   33 A"   82 A'                 
  1.327   1.343   1.367   1.386   1.408   1.435   1.456   1.539
 83 A'   34 A"   84 A'   35 A"   85 A'   86 A'   87 A'   88 A'                 
  1.546   1.597   1.647   1.834   1.851   1.906   1.945   1.986
 36 A"   89 A'   90 A'   91 A'   37 A"   92 A'   93 A'   38 A"                 
  2.007   2.132   2.149   2.228   2.570   2.773   2.829   2.965
 94 A'   95 A'   96 A'   97 A'   39 A"   40 A"   98 A'   99 A'                 
  3.110   3.354   3.734   3.750   3.765   3.783   3.922   3.939
100 A'  101 A'   41 A"   42 A"  102 A'  103 A'   43 A"   44 A"                 
  3.949   3.968   3.970   3.987   4.003   4.008   4.065   4.080
104 A'   45 A"  105 A'   46 A"  106 A'   47 A"   48 A"  107 A'                 
  4.118   4.205   4.259   4.354   4.401   4.680   4.824   5.976
108 A'  109 A'  110 A'  111 A'  112 A'  113 A'  114 A'   49 A"                 
  6.013   6.063   6.248   6.280   6.330   6.367   6.465   6.664
115 A'  116 A'   50 A"   51 A"  117 A'  118 A'  119 A'  120 A'                 
  6.730   7.525   7.561   7.669  23.328  24.071  27.831  28.320
121 A'   52 A"  122 A'  123 A'  124 A'  125 A'  126 A'   53 A"                 
 28.345  28.372  28.513  28.526  28.541  28.586  28.690  47.876
127 A'  128 A'   54 A"  129 A'   55 A"  130 A'  131 A'  132 A'                 
 66.710  66.732 127.864 127.885 127.924 151.628 289.720 289.755
133 A'  134 A'   56 A"  135 A'  136 A'  137 A'   57 A"  138 A'                 
289.8891020.6631901.790
139 A'  140 A'  141 A'                                                         
 --------------------------------------------------------------

          Ground-State Mulliken Net Atomic Charges

     Atom                 Charge (a.u.)
  ----------------------------------------
      1 F                    -0.043985
      2 Br                    0.035043
      3 I                     0.140059
      4 F                    -0.044053
      5 C                    -0.081262
      6 C                    -0.005802
  ----------------------------------------
  Sum of atomic charges =     0.000000

 -----------------------------------------------------------------
                    Cartesian Multipole Moments
 -----------------------------------------------------------------
    Charge (ESU x 10^10)
                 0.0000
    Dipole Moment (Debye)
         X       0.2915      Y       0.2081      Z       0.0000
       Tot       0.3581
    Quadrupole Moments (Debye-Ang)
        XX     -62.2953     XY       4.1141     YY     -69.6269
        XZ      -0.0000     YZ      -0.0000     ZZ     -68.0720
    Octopole Moments (Debye-Ang^2)
       XXX      -5.7061    XXY      -5.2780    XYY      -0.6917
       YYY     -17.9708    XXZ       0.0000    XYZ      -0.0000
       YYZ      -0.0000    XZZ      -3.1092    YZZ      -6.4740
       ZZZ      -0.0000
    Hexadecapole Moments (Debye-Ang^3)
      XXXX   -1463.1355   XXXY    -131.7137   XXYY    -306.6681
      XYYY    -181.8256   YYYY    -398.4759   XXXZ      -0.0000
      XXYZ       0.0000   XYYZ       0.0000   YYYZ       0.0000
      XXZZ    -282.8398   XYZZ     -66.9874   YYZZ     -79.6702
      XZZZ      -0.0000   YZZZ      -0.0000   ZZZZ     -82.1813
 -----------------------------------------------------------------
 Calculating analytic gradient of the SCF energy
 Gradient of SCF Energy
            1           2           3           4           5           6
    1   0.0000827   0.0000089  -0.0000212  -0.0000345  -0.0000374   0.0000015
    2   0.0000871  -0.0000701   0.0000364  -0.0000206  -0.0000792   0.0000464
    3   0.0000000  -0.0000000   0.0000000   0.0000000   0.0000000  -0.0000000
 Max gradient component =       8.713E-05
 RMS gradient           =       4.258E-05
 Gradient time:  CPU 12.75 s  wall 3.29 s
 Geometry Optimization Parameters
   NAtoms,    NIC,     NZ,  NCons,   NDum,   NFix, NCnnct, MaxDiis
        6      37       0       0       0       0       0       0

 Cartesian Hessian Update
 Hessian Updated using BFGS Update


** GEOMETRY OPTIMIZATION IN DELOCALIZED INTERNAL COORDINATES **
   Searching for a Minimum

   Optimization Cycle:  21

                       Coordinates (Angstroms)
     ATOM                X               Y               Z
      1  F         0.3818709725   -1.6626005136    0.0000000000
      2  Br       -2.5831932222   -0.7530862714    0.0000000000
      3  I         2.0358983612    0.7541012255    0.0000000000
      4  F        -1.1328625868    1.5417353427    0.0000000000
      5  C         0.2382106363   -0.3343856888    0.0000000000
      6  C        -0.9728659103    0.2184405740    0.0000000000
   Point Group: cs    Number of degrees of freedom:     9


   Energy is  -9769.587196490

 Hessian Updated using BFGS Update

  9 Hessian modes will be used to form the next step
  Hessian Eigenvalues:
     0.054248    0.090585    0.169801    0.210133    0.261239    0.338810
     0.382444    0.400188    0.554483

 Minimum Search - Taking Simple RFO Step
 Searching for Lamda that Minimizes Along All modes
 Value Taken    Lamda =   0.00000000
 Step Taken.  Stepsize is  0.000614

                             Maximum     Tolerance    Cnvgd?
         Gradient           0.000059      0.000300     YES
         Displacement       0.000451      0.001200     YES
         Energy change     -0.000000      0.000001     YES


                       Distance Matrix (Angstroms)
             F (  1)   Br(  2)   I (  3)   F (  4)   C (  5)
   Br(  2)  3.101423
   I (  3)  2.928524  4.858767
   F (  4)  3.544317  2.714713  3.265182
   C (  5)  1.335961  2.852303  2.101543  2.323719
   C (  6)  2.318109  1.880696  3.056075  1.332932  1.331286

 Final energy is   -9769.5871964899961     


 ******************************
 **  OPTIMIZATION CONVERGED  **
 ******************************

                       Coordinates (Angstroms)
     ATOM                X               Y               Z
      1  F         0.3818709725   -1.6626005136    0.0000000000
      2  Br       -2.5831932222   -0.7530862714    0.0000000000
      3  I         2.0358983612    0.7541012255    0.0000000000
      4  F        -1.1328625868    1.5417353427    0.0000000000
      5  C         0.2382106363   -0.3343856888    0.0000000000
      6  C        -0.9728659103    0.2184405740    0.0000000000

Z-matrix Print:
$molecule
0 1
I 
C  1 2.101543
C  2 1.331286 1 124.269882
F  3 1.332932 2 121.429559 1 -0.000000 0
F  2 1.335961 1 115.021462 3 -180.000000 0
Br 3 1.880696 2 124.361476 1 -180.000000 0
$end


 --------------------------------------------------------------
             Orbital Energies (a.u.) and Symmetries
 --------------------------------------------------------------

 Alpha MOs, Restricted
 -- Occupied --                  
******* -482.87 -176.33 -165.74 -165.73 -165.73  -62.52  -56.34
  1 A'    2 A'    3 A'    4 A'    1 A"    5 A'    6 A'    7 A'                 
-56.338 -56.338 -35.828 -31.321 -31.315 -31.315 -24.739 -24.735
  2 A"    8 A'    9 A'   10 A'    3 A"   11 A'   12 A'   13 A'                 
-22.972 -22.970 -22.970 -22.965 -22.965 -10.336 -10.326  -8.730
 14 A'    4 A"   15 A'   16 A'    5 A"   17 A'   18 A'   19 A'                 
 -6.563  -6.548  -6.548  -6.377  -4.790  -4.774  -4.774  -2.673
 20 A'    6 A"   21 A'   22 A'   23 A'    7 A"   24 A'   25 A'                 
 -2.669  -2.669  -2.658  -2.658  -2.056  -2.051  -2.051  -2.037
  8 A"   26 A'   27 A'    9 A"   28 A'   10 A"   29 A'   30 A'                 
 -2.037  -1.283  -1.277  -0.866  -0.795  -0.692  -0.637  -0.589
 11 A"   31 A'   32 A'   33 A'   34 A'   35 A'   36 A'   37 A'                 
 -0.538  -0.529  -0.498  -0.495  -0.440  -0.391  -0.357  -0.331
 38 A'   12 A"   13 A"   39 A'   40 A'   41 A'   14 A"   42 A'                 
 -0.319  -0.297  -0.262
 15 A"   43 A'   16 A"                                                         
 -- Virtual --                   
 -0.081  -0.029  -0.025   0.003   0.021   0.033   0.050   0.059
 44 A'   17 A"   45 A'   46 A'   47 A'   48 A'   18 A"   49 A'                 
  0.069   0.083   0.086   0.097   0.103   0.123   0.136   0.152
 50 A'   19 A"   51 A'   20 A"   52 A'   53 A'   54 A'   55 A'                 
  0.186   0.212   0.214   0.253   0.267   0.279   0.288   0.293
 56 A'   21 A"   57 A'   58 A'   59 A'   22 A"   60 A'   23 A"                 
  0.295   0.325   0.339   0.355   0.377   0.388   0.403   0.404
 61 A'   62 A'   63 A'   64 A'   65 A'   24 A"   25 A"   66 A'                 
  0.416   0.438   0.461   0.463   0.478   0.488   0.539   0.576
 26 A"   67 A'   68 A'   69 A'   27 A"   70 A'   28 A"   29 A"                 
  0.585   0.599   0.628   0.647   0.708   0.720   0.731   0.811
 71 A'   72 A'   73 A'   74 A'   75 A'   30 A"   76 A'   77 A'                 
  0.849   0.880   0.940   0.996   1.115   1.153   1.272   1.313
 78 A'   79 A'   80 A'   81 A'   31 A"   32 A"   33 A"   82 A'                 
  1.327   1.343   1.367   1.386   1.408   1.435   1.456   1.539
 83 A'   34 A"   84 A'   35 A"   85 A'   86 A'   87 A'   88 A'                 
  1.546   1.597   1.647   1.834   1.851   1.906   1.945   1.986
 36 A"   89 A'   90 A'   91 A'   37 A"   92 A'   93 A'   38 A"                 
  2.007   2.132   2.149   2.228   2.570   2.773   2.829   2.965
 94 A'   95 A'   96 A'   97 A'   39 A"   40 A"   98 A'   99 A'                 
  3.110   3.354   3.734   3.750   3.765   3.783   3.922   3.939
100 A'  101 A'   41 A"   42 A"  102 A'  103 A'   43 A"   44 A"                 
  3.949   3.968   3.970   3.987   4.003   4.008   4.065   4.080
104 A'   45 A"  105 A'   46 A"  106 A'   47 A"   48 A"  107 A'                 
  4.118   4.205   4.259   4.354   4.401   4.680   4.824   5.976
108 A'  109 A'  110 A'  111 A'  112 A'  113 A'  114 A'   49 A"                 
  6.013   6.063   6.248   6.280   6.330   6.367   6.465   6.664
115 A'  116 A'   50 A"   51 A"  117 A'  118 A'  119 A'  120 A'                 
  6.730   7.525   7.561   7.669  23.328  24.071  27.831  28.320
121 A'   52 A"  122 A'  123 A'  124 A'  125 A'  126 A'   53 A"                 
 28.345  28.372  28.513  28.526  28.541  28.586  28.690  47.876
127 A'  128 A'   54 A"  129 A'   55 A"  130 A'  131 A'  132 A'                 
 66.710  66.732 127.864 127.885 127.924 151.628 289.720 289.755
133 A'  134 A'   56 A"  135 A'  136 A'  137 A'   57 A"  138 A'                 
289.8891020.6631901.790
139 A'  140 A'  141 A'                                                         

 Beta MOs, Restricted
 -- Occupied --                  
******* -482.87 -176.33 -165.74 -165.73 -165.73  -62.52  -56.34
  1 A'    2 A'    3 A'    4 A'    1 A"    5 A'    6 A'    7 A'                 
-56.338 -56.338 -35.828 -31.321 -31.315 -31.315 -24.739 -24.735
  2 A"    8 A'    9 A'   10 A'    3 A"   11 A'   12 A'   13 A'                 
-22.972 -22.970 -22.970 -22.965 -22.965 -10.336 -10.326  -8.730
 14 A'    4 A"   15 A'   16 A'    5 A"   17 A'   18 A'   19 A'                 
 -6.563  -6.548  -6.548  -6.377  -4.790  -4.774  -4.774  -2.673
 20 A'    6 A"   21 A'   22 A'   23 A'    7 A"   24 A'   25 A'                 
 -2.669  -2.669  -2.658  -2.658  -2.056  -2.051  -2.051  -2.037
  8 A"   26 A'   27 A'    9 A"   28 A'   10 A"   29 A'   30 A'                 
 -2.037  -1.283  -1.277  -0.866  -0.795  -0.692  -0.637  -0.589
 11 A"   31 A'   32 A'   33 A'   34 A'   35 A'   36 A'   37 A'                 
 -0.538  -0.529  -0.498  -0.495  -0.440  -0.391  -0.357  -0.331
 38 A'   12 A"   13 A"   39 A'   40 A'   41 A'   14 A"   42 A'                 
 -0.319  -0.297  -0.262
 15 A"   43 A'   16 A"                                                         
 -- Virtual --                   
 -0.081  -0.029  -0.025   0.003   0.021   0.033   0.050   0.059
 44 A'   17 A"   45 A'   46 A'   47 A'   48 A'   18 A"   49 A'                 
  0.069   0.083   0.086   0.097   0.103   0.123   0.136   0.152
 50 A'   19 A"   51 A'   20 A"   52 A'   53 A'   54 A'   55 A'                 
  0.186   0.212   0.214   0.253   0.267   0.279   0.288   0.293
 56 A'   21 A"   57 A'   58 A'   59 A'   22 A"   60 A'   23 A"                 
  0.295   0.325   0.339   0.355   0.377   0.388   0.403   0.404
 61 A'   62 A'   63 A'   64 A'   65 A'   24 A"   25 A"   66 A'                 
  0.416   0.438   0.461   0.463   0.478   0.488   0.539   0.576
 26 A"   67 A'   68 A'   69 A'   27 A"   70 A'   28 A"   29 A"                 
  0.585   0.599   0.628   0.647   0.708   0.720   0.731   0.811
 71 A'   72 A'   73 A'   74 A'   75 A'   30 A"   76 A'   77 A'                 
  0.849   0.880   0.940   0.996   1.115   1.153   1.272   1.313
 78 A'   79 A'   80 A'   81 A'   31 A"   32 A"   33 A"   82 A'                 
  1.327   1.343   1.367   1.386   1.408   1.435   1.456   1.539
 83 A'   34 A"   84 A'   35 A"   85 A'   86 A'   87 A'   88 A'                 
  1.546   1.597   1.647   1.834   1.851   1.906   1.945   1.986
 36 A"   89 A'   90 A'   91 A'   37 A"   92 A'   93 A'   38 A"                 
  2.007   2.132   2.149   2.228   2.570   2.773   2.829   2.965
 94 A'   95 A'   96 A'   97 A'   39 A"   40 A"   98 A'   99 A'                 
  3.110   3.354   3.734   3.750   3.765   3.783   3.922   3.939
100 A'  101 A'   41 A"   42 A"  102 A'  103 A'   43 A"   44 A"                 
  3.949   3.968   3.970   3.987   4.003   4.008   4.065   4.080
104 A'   45 A"  105 A'   46 A"  106 A'   47 A"   48 A"  107 A'                 
  4.118   4.205   4.259   4.354   4.401   4.680   4.824   5.976
108 A'  109 A'  110 A'  111 A'  112 A'  113 A'  114 A'   49 A"                 
  6.013   6.063   6.248   6.280   6.330   6.367   6.465   6.664
115 A'  116 A'   50 A"   51 A"  117 A'  118 A'  119 A'  120 A'                 
  6.730   7.525   7.561   7.669  23.328  24.071  27.831  28.320
121 A'   52 A"  122 A'  123 A'  124 A'  125 A'  126 A'   53 A"                 
 28.345  28.372  28.513  28.526  28.541  28.586  28.690  47.876
127 A'  128 A'   54 A"  129 A'   55 A"  130 A'  131 A'  132 A'                 
 66.710  66.732 127.864 127.885 127.924 151.628 289.720 289.755
133 A'  134 A'   56 A"  135 A'  136 A'  137 A'   57 A"  138 A'                 
289.8891020.6631901.790
139 A'  140 A'  141 A'                                                         
 --------------------------------------------------------------

          Ground-State Mulliken Net Atomic Charges

     Atom                 Charge (a.u.)
  ----------------------------------------
      1 F                    -0.043985
      2 Br                    0.035043
      3 I                     0.140059
      4 F                    -0.044053
      5 C                    -0.081262
      6 C                    -0.005802
  ----------------------------------------
  Sum of atomic charges =     0.000000

 -----------------------------------------------------------------
                    Cartesian Multipole Moments
 -----------------------------------------------------------------
    Charge (ESU x 10^10)
                 0.0000
    Dipole Moment (Debye)
         X       0.2915      Y       0.2081      Z       0.0000
       Tot       0.3581
    Quadrupole Moments (Debye-Ang)
        XX     -62.2953     XY       4.1141     YY     -69.6269
        XZ      -0.0000     YZ      -0.0000     ZZ     -68.0720
    Octopole Moments (Debye-Ang^2)
       XXX      -5.7061    XXY      -5.2780    XYY      -0.6917
       YYY     -17.9708    XXZ       0.0000    XYZ      -0.0000
       YYZ      -0.0000    XZZ      -3.1092    YZZ      -6.4740
       ZZZ      -0.0000
    Hexadecapole Moments (Debye-Ang^3)
      XXXX   -1463.1355   XXXY    -131.7137   XXYY    -306.6681
      XYYY    -181.8256   YYYY    -398.4759   XXXZ      -0.0000
      XXYZ       0.0000   XYYZ       0.0000   YYYZ       0.0000
      XXZZ    -282.8398   XYZZ     -66.9874   YYZZ     -79.6702
      XZZZ      -0.0000   YZZZ      -0.0000   ZZZZ     -82.1813
 -----------------------------------------------------------------
Archival summary:
1\1\TWL01\OPT\ProcedureUnspecified\BasisUnspecified\1r122\taweetha\MonAug2723:09:022018MonAug2723:09:022018\0\\#,OPT,ProcedureUnspecified,BasisUnspecified,\\0,1\I\C,1,2.10154\C,2,1.33129,1,124.27\F,3,1.33293,2,121.43,1,-0,0\F,2,1.33596,1,115.021,3,-180,0\Br,3,1.8807,2,124.361,1,-180,0\\\@

 Total job time:  293.61s(wall), 1101.72s(cpu) 
 Mon Aug 27 23:09:02 2018

        *************************************************************
        *                                                           *
        *  Thank you very much for using Q-Chem.  Have a nice day.  *
        *                                                           *
        *************************************************************


 
User input: 2 of 2 
 
Q-Chem Developer Version!
                  Welcome to Q-Chem
     A Quantum Leap Into The Future Of Chemistry


 Q-Chem 5.1, Q-Chem, Inc., Pleasanton, CA (2018)

 Yihan Shao,  Zhengting Gan,  E. Epifanovsky,  A. T. B. Gilbert,  M. Wormit,  
 J. Kussmann,  A. W. Lange,  A. Behn,  Jia Deng,  Xintian Feng,  D. Ghosh,  
 M. Goldey,  P. R. Horn,  L. D. Jacobson,  I. Kaliman,  T. Kus,  A. Landau,  
 Jie Liu,  E. I. Proynov,  R. M. Richard,  R. P. Steele,  E. J. Sundstrom,  
 H. L. Woodcock III,  P. M. Zimmerman,  D. Zuev,  B. Albrecht,  E. Alguire,  
 S. A. Baeppler,  D. Barton,  Z. Benda,  Y. A. Bernard,  E. J. Berquist,  
 K. B. Bravaya,  H. Burton,  D. Casanova,  Chun-Min Chang,  Yunqing Chen,  
 A. Chien,  K. D. Closser,  M. P. Coons,  S. Coriani,  S. Dasgupta,  
 A. L. Dempwolff,  M. Diedenhofen,  Hainam Do,  R. G. Edgar,  Po-Tung Fang,  
 S. Faraji,  S. Fatehi,  Qingguo Feng,  K. D. Fenk,  J. Fosso-Tande,  
 Qinghui Ge,  A. Ghysels,  G. Gidofalvi,  J. Gomes,  J. Gonthier,  A. Gunina,  
 D. Hait,  M. W. D. Hanson-Heine,  P. H. P. Harbach,  A. W. Hauser,  
 J. E. Herr,  E. G. Hohenstein,  Z. C. Holden,  Kerwin Hui,  B. C. Huynh,  
 T.-C. Jagau,  Hyunjun Ji,  B. Kaduk,  K. Khistyaev,  Jaehoon Kim,  
 P. Klunzinger,  K. Koh,  D. Kosenkov,  L. Koulias,  T. Kowalczyk,  
 C. M. Krauter,  A. Kunitsa,  Ka Un Lao,  A. Laurent,  K. V. Lawler,  
 Joonho Lee,  D. Lefrancois,  S. Lehtola,  D. S. Levine,  Yi-Pei Li,  
 You-Sheng Lin,  Fenglai Liu,  E. Livshits,  A. Luenser,  P. Manohar,  
 E. Mansoor,  S. F. Manzer,  Shan-Ping Mao,  Yuezhi Mao,  N. Mardirossian,  
 A. V. Marenich,  T. Markovich,  L. A. Martinez-Martinez,  S. A. Maurer,  
 N. J. Mayhall,  S. C. McKenzie,  J.-M. Mewes,  A. F. Morrison,  
 J. W. Mullinax,  K. Nanda,  T. S. Nguyen-Beck,  R. Olivares-Amaya,  
 J. A. Parkhill,  T. M. Perrine,  F. Plasser,  P. Pokhilko,  S. Prager,  
 A. Prociuk,  E. Ramos,  D. R. Rehn,  F. Rob,  M. Schneider,  N. Sergueev,  
 S. M. Sharada,  S. Sharma,  D. W. Small,  T. Stauch,  T. Stein,  
 Yu-Chuan Su,  A. J. W. Thom,  A. Tkatchenko,  T. Tsuchimochi,  N. M. Tubman,  
 L. Vogt,  M. L. Vidal,  O. Vydrov,  M. A. Watson,  J. Wenzel,  
 M. de Wergifosse,  T. A. Wesolowski,  A. White,  J. Witte,  A. Yamada,  
 Jun Yang,  K. Yao,  S. Yeganeh,  S. R. Yost,  Zhi-Qiang You,  A. Zech,  
 Igor Ying Zhang,  Xing Zhang,  Yan Zhao,  Ying Zhu,  B. R. Brooks,  
 G. K. L. Chan,  C. J. Cramer,  M. S. Gordon,  W. J. Hehre,  A. Klamt,  
 M. W. Schmidt,  C. D. Sherrill,  D. G. Truhlar,  A. Aspuru-Guzik,  R. Baer,  
 A. T. Bell,  N. A. Besley,  Jeng-Da Chai,  A. E. DePrince, III,  
 R. A. DiStasio Jr.,  A. Dreuw,  B. D. Dunietz,  T. R. Furlani,  
 Chao-Ping Hsu,  Yousung Jung,  Jing Kong,  D. S. Lambrecht,  WanZhen Liang,  
 C. Ochsenfeld,  V. A. Rassolov,  L. V. Slipchenko,  J. E. Subotnik,  
 T. Van Voorhis,  J. M. Herbert,  A. I. Krylov,  P. M. W. Gill,  M. Head-Gordon

 Contributors to earlier versions of Q-Chem not listed above: 
 R. D. Adamson,  B. Austin,  J. Baker,  G. J. O. Beran,  K. Brandhorst,  
 S. T. Brown,  E. F. C. Byrd,  A. K. Chakraborty,  C.-L. Cheng,  
 Siu Hung Chien,  D. M. Chipman,  D. L. Crittenden,  H. Dachsel,  
 R. J. Doerksen,  A. D. Dutoi,  L. Fusti-Molnar,  W. A. Goddard III,  
 A. Golubeva-Zadorozhnaya,  S. R. Gwaltney,  G. Hawkins,  A. Heyden,  
 S. Hirata,  G. Kedziora,  F. J. Keil,  C. Kelley,  Jihan Kim,  R. A. King,  
 R. Z. Khaliullin,  P. P. Korambath,  W. Kurlancheek,  A. M. Lee,  M. S. Lee,  
 S. V. Levchenko,  Ching Yeh Lin,  D. Liotard,  R. C. Lochan,  I. Lotan,  
 P. E. Maslen,  N. Nair,  D. P. O'Neill,  D. Neuhauser,  E. Neuscamman,  
 C. M. Oana,  R. Olson,  B. Peters,  R. Peverati,  P. A. Pieniazek,  
 Y. M. Rhee,  J. Ritchie,  M. A. Rohrdanz,  E. Rosta,  N. J. Russ,  
 H. F. Schaefer III,  N. E. Schultz,  N. Shenvi,  A. C. Simmonett,  A. Sodt,  
 D. Stuck,  K. S. Thanthiriwatte,  V. Vanovschi,  Tao Wang,  A. Warshel,  
 C. F. Williams,  Q. Wu,  X. Xu,  W. Zhang

 Please cite Q-Chem as follows:
 Y. Shao et al., Mol. Phys. 113, 184-215 (2015)
 DOI: 10.1080/00268976.2014.952696

 Q-Chem 5.1.1 for Intel X86 EM64T Linux

 Parts of Q-Chem use Armadillo 8.300.2 (Tropical Shenanigans).
 http://arma.sourceforge.net/

 Q-Chem begins on Mon Aug 27 23:09:02 2018  

Host: 
0

     Scratch files written to /scratch/taweetham/qchem8049//
The previous job contains 0 fragments, simply inherited here
Input Ideriv = 2
Curr. Ideriv = -1
Max.  Ideriv = 2

Checking the input file for inconsistencies... 	...done.

--------------------------------------------------------------
User input:
--------------------------------------------------------------

$molecule
read
$end

$rem
   SCF_GUESS 	READ
   JOB_TYPE 	FREQUENCY
   BASIS 	6-311++G**
   EXCHANGE 	B3LYP
   MEM_TOTAL	7500	
$end


--------------------------------------------------------------
 ----------------------------------------------------------------
             Standard Nuclear Orientation (Angstroms)
    I     Atom           X                Y                Z
 ----------------------------------------------------------------
    1      F      -0.1979256442    -1.7821688397    -0.0000000000
    2      Br     -2.7709587580    -0.0506023723     0.0000000000
    3      I       2.0867694605     0.0498852471    -0.0000000000
    4      F      -0.7165804591     1.7239947644     0.0000000000
    5      C       0.0504169480    -0.4694926153    -0.0000000000
    6      C      -0.9478619386     0.4112812166     0.0000000000
 ----------------------------------------------------------------
 Molecular Point Group                 Cs    NOp =  2
 Largest Abelian Subgroup              Cs    NOp =  2
 Nuclear Repulsion Energy =   807.7207965735 hartrees
 There are       59 alpha and       59 beta electrons
 Requested basis set is 6-311++G(d,p)
 There are 67 shells and 198 basis functions

 Total QAlloc Memory Limit   7500 MB
 Mega-Array Size       188 MB
 MEM_STATIC part       192 MB

                       Distance Matrix (Angstroms)
             F (  1)   Br(  2)   I (  3)   F (  4)   C (  5)
   Br(  2)  3.101423
   I (  3)  2.928524  4.858767
   F (  4)  3.544317  2.714713  3.265182
   C (  5)  1.335961  2.852303  2.101543  2.323719
   C (  6)  2.318109  1.880696  3.056075  1.332932  1.331286

 A cutoff of  1.0D-11 yielded   1709 shell pairs
 There are     16004 function pairs (     17907 Cartesian)

 -------------------------------------------------------
 OpenMP Integral Computing Module                       
 Release: version 1.0, May 2013, Q-Chem Inc. Pittsburgh 
 -------------------------------------------------------
 Integral Job Info:
 Integral job number is                      11
 Integral operator is                         1
 short-range coefficients                     0
 long-range coefficients              100000000
 Omega coefficients                           0
 if combine SR and LR in K                    0
 Integral screening is                        0
 Integral computing path is                   2
 max size of driver memory is            800000
 size of driver memory is                593474
 size of scratch memory is             29623520
 max col of scratch BK array               1296
 max len of scratch array in speh3          155
 max len of scratch index in speh4           18
 max int batch size is                      520
 min int batch size is                       52
 fixed nKL is                                45
 max L of basis functions is                  2
 order of int derivative is                   0
 number of shells is                         67
 number of basis is                         210
 number of cartesian basis is               210
 number of contracted shell pairs          1709
 number of primitive shell pairs           4124
 maxK2 (contraction) of shell pair           36
 max number of K2 of shell pair               1
 max number of CS2 of shell pair            179
 max number of PS2 of shell pair            372
 mem total for path MDJ                  531772
 -------------------------------------------------------
 Smallest overlap matrix eigenvalue = 6.88E-05
 Guess MOs from SCF MO coefficient file

 -----------------------------------------------------------------------
  General SCF calculation program by
  Eric Jon Sundstrom, Paul Horn, Yuezhi Mao, Dmitri Zuev, Alec White,
  David Stuck, Shaama M.S., Shane Yost, Joonho Lee, David Small,
  Daniel Levine, Susi Lehtola, Hugh Burton, Evgeny Epifanovsky
 -----------------------------------------------------------------------
 Exchange:     0.2000 Hartree-Fock + 0.0800 Slater + 0.7200 B88
 Correlation:  0.1900 VWN1RPA + 0.8100 LYP
 Using SG-1 standard quadrature grid
 using 4 threads for integral computing
 -------------------------------------------------------
 OpenMP Integral computing Module                
 Release: version 2.0, May 2017, Q-Chem Inc. Pleasanton 
 -------------------------------------------------------
 -------------------------------------------------------
 OpenMP BLAS3 based DFT computing Module                
 Release: version 1.0, May 2013, Q-Chem Inc. Pittsburgh 
 -------------------------------------------------------
 A restricted SCF calculation will be
 performed using DIIS
 SCF converges when DIIS error is below 1.0e-08
 ---------------------------------------
  Cycle       Energy         DIIS error
 ---------------------------------------
    1   -9769.4144654880      4.99e-03  
    2   -9769.5818950698      9.71e-04  
    3   -9769.5781226285      1.34e-03  
    4   -9769.5865231721      2.19e-04  
    5   -9769.5867073205      9.80e-05  
    6   -9769.5867369848      2.60e-05  
    7   -9769.5867394072      7.64e-06  
    8   -9769.5867395849      4.69e-06  
    9   -9769.5867396806      3.42e-07  
   10   -9769.5867396812      2.34e-07  
   11   -9769.5867396815      5.50e-08  
   12   -9769.5867396814      1.71e-08  
   13   -9769.5867396814      2.99e-09  Convergence criterion met
 ---------------------------------------
 SCF time:   CPU 47.08s  wall 13.00s 
 SCF   energy in the final basis set =    -9769.5867396814
 Total energy in the final basis set =    -9769.5867396814

 --------------------------------------------------------------
             Orbital Energies (a.u.) and Symmetries
 --------------------------------------------------------------

 Alpha MOs, Restricted
 -- Occupied --                  
******* -482.87 -176.33 -165.74 -165.73 -165.73  -62.52  -56.34
  1 A'    2 A'    3 A'    4 A'    1 A"    5 A'    6 A'    7 A'                 
-56.338 -56.338 -35.828 -31.321 -31.315 -31.315 -24.739 -24.735
  2 A"    8 A'    9 A'   10 A'    3 A"   11 A'   12 A'   13 A'                 
-22.972 -22.970 -22.970 -22.966 -22.966 -10.336 -10.326  -8.730
 14 A'    4 A"   15 A'   16 A'    5 A"   17 A'   18 A'   19 A'                 
 -6.563  -6.548  -6.548  -6.377  -4.790  -4.774  -4.774  -2.673
 20 A'    6 A"   21 A'   22 A'   23 A'    7 A"   24 A'   25 A'                 
 -2.669  -2.669  -2.658  -2.658  -2.056  -2.051  -2.051  -2.037
 26 A'    8 A"    9 A"   27 A'   28 A'   29 A'   10 A"   30 A'                 
 -2.037  -1.283  -1.277  -0.866  -0.795  -0.692  -0.637  -0.589
 11 A"   31 A'   32 A'   33 A'   34 A'   35 A'   36 A'   37 A'                 
 -0.538  -0.529  -0.498  -0.495  -0.440  -0.391  -0.357  -0.331
 38 A'   12 A"   13 A"   39 A'   40 A'   41 A'   14 A"   42 A'                 
 -0.319  -0.297  -0.262
 15 A"   43 A'   16 A"                                                         
 -- Virtual --                   
 -0.081  -0.029  -0.025   0.003   0.021   0.033   0.050   0.059
 44 A'   17 A"   45 A'   46 A'   47 A'   48 A'   18 A"   49 A'                 
  0.069   0.083   0.086   0.097   0.103   0.123   0.136   0.152
 50 A'   19 A"   51 A'   20 A"   52 A'   53 A'   54 A'   55 A'                 
  0.186   0.212   0.214   0.253   0.267   0.279   0.288   0.293
 56 A'   21 A"   57 A'   58 A'   59 A'   22 A"   60 A'   23 A"                 
  0.295   0.325   0.339   0.355   0.377   0.388   0.403   0.404
 61 A'   62 A'   63 A'   64 A'   65 A'   24 A"   25 A"   66 A'                 
  0.415   0.438   0.461   0.463   0.478   0.488   0.539   0.576
 26 A"   67 A'   68 A'   69 A'   27 A"   70 A'   28 A"   29 A"                 
  0.585   0.599   0.628   0.647   0.708   0.720   0.731   0.810
 71 A'   72 A'   73 A'   74 A'   75 A'   30 A"   76 A'   77 A'                 
  0.849   0.880   0.940   0.996   1.115   1.153   1.273   1.313
 78 A'   79 A'   80 A'   81 A'   31 A"   32 A"   33 A"   82 A'                 
  1.328   1.344   1.367   1.386   1.408   1.435   1.456   1.539
 83 A'   34 A"   84 A'   35 A"   85 A'   86 A'   87 A'   88 A'                 
  1.546   1.597   1.647   1.834   1.851   1.906   1.945   1.986
 36 A"   89 A'   90 A'   91 A'   37 A"   92 A'   93 A'   38 A"                 
  2.007   2.132   2.149   2.227   2.570   2.773   2.828   2.964
 94 A'   95 A'   96 A'   97 A'   39 A"   40 A"   98 A'   99 A'                 
  3.110   3.353   3.734   3.750   3.765   3.783   3.922   3.939
100 A'  101 A'   41 A"   42 A"  102 A'  103 A'   43 A"   44 A"                 
  3.949   3.968   3.970   3.987   4.003   4.007   4.064   4.080
104 A'   45 A"  105 A'   46 A"  106 A'   47 A"   48 A"  107 A'                 
  4.118   4.205   4.259   4.354   4.401   4.680   4.824   5.975
108 A'  109 A'  110 A'  111 A'  112 A'  113 A'  114 A'   49 A"                 
  6.013   6.064   6.248   6.280   6.330   6.367   6.465   6.664
115 A'  116 A'   50 A"   51 A"  117 A'  118 A'  119 A'  120 A'                 
  6.730   7.525   7.562   7.669  23.328  24.070  27.831  28.320
121 A'   52 A"  122 A'  123 A'  124 A'  125 A'  126 A'   53 A"                 
 28.345  28.372  28.513  28.526  28.541  28.586  28.690  47.876
127 A'  128 A'   54 A"  129 A'   55 A"  130 A'  131 A'  132 A'                 
 66.710  66.732 127.864 127.885 127.924 151.628 289.720 289.755
133 A'  134 A'   56 A"  135 A'  136 A'  137 A'   57 A"  138 A'                 
289.8891020.6631901.790
139 A'  140 A'  141 A'                                                         

 Beta MOs, Restricted
 -- Occupied --                  
******* -482.87 -176.33 -165.74 -165.73 -165.73  -62.52  -56.34
  1 A'    2 A'    3 A'    4 A'    1 A"    5 A'    6 A'    7 A'                 
-56.338 -56.338 -35.828 -31.321 -31.315 -31.315 -24.739 -24.735
  2 A"    8 A'    9 A'   10 A'    3 A"   11 A'   12 A'   13 A'                 
-22.972 -22.970 -22.970 -22.966 -22.966 -10.336 -10.326  -8.730
 14 A'    4 A"   15 A'   16 A'    5 A"   17 A'   18 A'   19 A'                 
 -6.563  -6.548  -6.548  -6.377  -4.790  -4.774  -4.774  -2.673
 20 A'    6 A"   21 A'   22 A'   23 A'    7 A"   24 A'   25 A'                 
 -2.669  -2.669  -2.658  -2.658  -2.056  -2.051  -2.051  -2.037
 26 A'    8 A"    9 A"   27 A'   28 A'   29 A'   10 A"   30 A'                 
 -2.037  -1.283  -1.277  -0.866  -0.795  -0.692  -0.637  -0.589
 11 A"   31 A'   32 A'   33 A'   34 A'   35 A'   36 A'   37 A'                 
 -0.538  -0.529  -0.498  -0.495  -0.440  -0.391  -0.357  -0.331
 38 A'   12 A"   13 A"   39 A'   40 A'   41 A'   14 A"   42 A'                 
 -0.319  -0.297  -0.262
 15 A"   43 A'   16 A"                                                         
 -- Virtual --                   
 -0.081  -0.029  -0.025   0.003   0.021   0.033   0.050   0.059
 44 A'   17 A"   45 A'   46 A'   47 A'   48 A'   18 A"   49 A'                 
  0.069   0.083   0.086   0.097   0.103   0.123   0.136   0.152
 50 A'   19 A"   51 A'   20 A"   52 A'   53 A'   54 A'   55 A'                 
  0.186   0.212   0.214   0.253   0.267   0.279   0.288   0.293
 56 A'   21 A"   57 A'   58 A'   59 A'   22 A"   60 A'   23 A"                 
  0.295   0.325   0.339   0.355   0.377   0.388   0.403   0.404
 61 A'   62 A'   63 A'   64 A'   65 A'   24 A"   25 A"   66 A'                 
  0.415   0.438   0.461   0.463   0.478   0.488   0.539   0.576
 26 A"   67 A'   68 A'   69 A'   27 A"   70 A'   28 A"   29 A"                 
  0.585   0.599   0.628   0.647   0.708   0.720   0.731   0.810
 71 A'   72 A'   73 A'   74 A'   75 A'   30 A"   76 A'   77 A'                 
  0.849   0.880   0.940   0.996   1.115   1.153   1.273   1.313
 78 A'   79 A'   80 A'   81 A'   31 A"   32 A"   33 A"   82 A'                 
  1.328   1.344   1.367   1.386   1.408   1.435   1.456   1.539
 83 A'   34 A"   84 A'   35 A"   85 A'   86 A'   87 A'   88 A'                 
  1.546   1.597   1.647   1.834   1.851   1.906   1.945   1.986
 36 A"   89 A'   90 A'   91 A'   37 A"   92 A'   93 A'   38 A"                 
  2.007   2.132   2.149   2.227   2.570   2.773   2.828   2.964
 94 A'   95 A'   96 A'   97 A'   39 A"   40 A"   98 A'   99 A'                 
  3.110   3.353   3.734   3.750   3.765   3.783   3.922   3.939
100 A'  101 A'   41 A"   42 A"  102 A'  103 A'   43 A"   44 A"                 
  3.949   3.968   3.970   3.987   4.003   4.007   4.064   4.080
104 A'   45 A"  105 A'   46 A"  106 A'   47 A"   48 A"  107 A'                 
  4.118   4.205   4.259   4.354   4.401   4.680   4.824   5.975
108 A'  109 A'  110 A'  111 A'  112 A'  113 A'  114 A'   49 A"                 
  6.013   6.064   6.248   6.280   6.330   6.367   6.465   6.664
115 A'  116 A'   50 A"   51 A"  117 A'  118 A'  119 A'  120 A'                 
  6.730   7.525   7.562   7.669  23.328  24.070  27.831  28.320
121 A'   52 A"  122 A'  123 A'  124 A'  125 A'  126 A'   53 A"                 
 28.345  28.372  28.513  28.526  28.541  28.586  28.690  47.876
127 A'  128 A'   54 A"  129 A'   55 A"  130 A'  131 A'  132 A'                 
 66.710  66.732 127.864 127.885 127.924 151.628 289.720 289.755
133 A'  134 A'   56 A"  135 A'  136 A'  137 A'   57 A"  138 A'                 
289.8891020.6631901.790
139 A'  140 A'  141 A'                                                         
 --------------------------------------------------------------

          Ground-State Mulliken Net Atomic Charges

     Atom                 Charge (a.u.)
  ----------------------------------------
      1 F                    -0.043845
      2 Br                    0.035112
      3 I                     0.139103
      4 F                    -0.043972
      5 C                    -0.080785
      6 C                    -0.005612
  ----------------------------------------
  Sum of atomic charges =     0.000000

 -----------------------------------------------------------------
                    Cartesian Multipole Moments
 -----------------------------------------------------------------
    Charge (ESU x 10^10)
                 0.0000
    Dipole Moment (Debye)
         X       0.3347      Y       0.1114      Z       0.0000
       Tot       0.3528
    Quadrupole Moments (Debye-Ang)
        XX     -60.6930     XY       1.3362     YY     -71.3168
        XZ      -0.0000     YZ       0.0000     ZZ     -68.0785
    Octopole Moments (Debye-Ang^2)
       XXX       4.7417    XXY       0.5884    XYY       2.4414
       YYY       0.8485    XXZ      -0.0000    XYZ      -0.0000
       YYZ       0.0000    XZZ       0.6026    YZZ       0.1785
       ZZZ       0.0000
    Hexadecapole Moments (Debye-Ang^3)
      XXXX   -1522.1705   XXXY      30.2710   XXYY    -331.2104
      XYYY       6.2510   YYYY    -286.7057   XXXZ      -0.0000
      XXYZ       0.0000   XYYZ      -0.0000   YYYZ       0.0000
      XXZZ    -302.6500   XYZZ       1.1622   YYZZ     -59.1712
      XZZZ      -0.0000   YZZZ       0.0000   ZZZZ     -82.2145
 -----------------------------------------------------------------
 Calculating MO derivatives via CPSCF
 D1JvT checksum  = 350856 26805.4931019982
 D1KAT checksum  = 879264 1179.2409299625
   1         3          18      0.109994    0.029865
   2         3          18      0.013213    0.003564
   3         3          18      0.001853    0.000729
   4         5          16      0.000193    0.000093
   5        19           2      0.000012    0.000010
   6        21           0      0.000000    0.000000    Roots Converged
 Time for AOints: 17.0 s (CPU) 4.3 s (wall)
 ------------------------------------------------------------------------------
                     AOints        : Timing summary (seconds)
 ------------------------------------------------------------------------------
     job step          cpu (% of tot)      sys (% of tot)     wall (% of tot)
 ------------------------------------------------------------------------------
  cpscf_lag         0.8538E+02 (34.9)   0.5000E-05 (12.2)   0.2190E+02 (34.4)
  iterzp            0.1419E+03 (58.0)   0.3100E-04 (75.6)   0.3723E+02 (58.4)
  make_fx           0.0000E+00 ( 0.0)   0.0000E+00 ( 0.0)   0.0000E+00 ( 0.0)
  AOints            0.1702E+02 ( 7.0)   0.2000E-05 ( 4.9)   0.4309E+01 ( 6.8)
 ------------------------------------------------------------------------------
   Grand Totals     0.2446E+03          0.4100E-04          0.6374E+02
 ------------------------------------------------------------------------------
 Calculating analytic Hessian of the SCF energy
 Polarizability Matrix (a.u.)
            1           2           3
    1-119.2502913  -0.1741339   0.0000000
    2  -0.1741339 -59.7449964  -0.0000000
    3   0.0000000  -0.0000000 -48.3600771

 Direct stationary perturbation theory relativistic correction:

 rels  =     113.864901346721
 relv  =    -379.192451021558
 rel2e =      51.345831419755
 E_rel =    -213.981718255082

 Hessian of the SCF Energy
            1           2           3           4           5           6
    1   0.0713970   0.0489399   0.0000000   0.0007690   0.0040011  -0.0000000
    2   0.0489399   0.3945777  -0.0000000   0.0041267   0.0023809   0.0000000
    3   0.0000000  -0.0000000   0.0182956   0.0000000   0.0000000  -0.0026317
    4   0.0007690   0.0041267   0.0000000   0.2131700   0.0433070  -0.0000000
    5   0.0040011   0.0023809   0.0000000   0.0433070   0.0405687  -0.0000000
    6  -0.0000000   0.0000000  -0.0026317  -0.0000000  -0.0000000   0.0070601
    7  -0.0158186  -0.0203485   0.0000000  -0.0007788   0.0012186   0.0000000
    8  -0.0243224  -0.0138098   0.0000000   0.0011871  -0.0003306  -0.0000000
    9   0.0000000  -0.0000000   0.0024682  -0.0000000  -0.0000000   0.0024067
   10  -0.0021473   0.0029884  -0.0000000  -0.0187014  -0.0315668  -0.0000000
   11   0.0031679  -0.0127544   0.0000000  -0.0246670  -0.0174897  -0.0000000
   12   0.0000000  -0.0000000   0.0110318  -0.0000000  -0.0000000   0.0033928
   13  -0.0617881  -0.0199938  -0.0000000  -0.0320830   0.0052254   0.0000000
   14  -0.0579063  -0.3258948   0.0000000  -0.0134657   0.0029401   0.0000000
   15  -0.0000000   0.0000000  -0.0286713   0.0000000   0.0000000   0.0067951
   16   0.0075880  -0.0157129  -0.0000000  -0.1623757  -0.0221854   0.0000000
   17   0.0261197  -0.0444996  -0.0000000  -0.0104882  -0.0280694  -0.0000000
   18  -0.0000000  -0.0000000  -0.0004926  -0.0000000   0.0000000  -0.0170230
            7           8           9          10          11          12
    1  -0.0158186  -0.0243224   0.0000000  -0.0021473   0.0031679   0.0000000
    2  -0.0203485  -0.0138098  -0.0000000   0.0029884  -0.0127544  -0.0000000
    3   0.0000000   0.0000000   0.0024682  -0.0000000   0.0000000   0.0110318
    4  -0.0007788   0.0011871  -0.0000000  -0.0187014  -0.0246670  -0.0000000
    5   0.0012186  -0.0003306  -0.0000000  -0.0315668  -0.0174897  -0.0000000
    6   0.0000000  -0.0000000   0.0024067  -0.0000000  -0.0000000   0.0033928
    7   0.1168456   0.0350560  -0.0000000  -0.0010298   0.0025266   0.0000000
    8   0.0350560   0.0313496  -0.0000000   0.0031323   0.0014276   0.0000000
    9  -0.0000000  -0.0000000   0.0050623   0.0000000  -0.0000000  -0.0019551
   10  -0.0010298   0.0031323   0.0000000   0.0762305   0.0475678  -0.0000000
   11   0.0025266   0.0014276  -0.0000000   0.0475678   0.4011428  -0.0000000
   12   0.0000000   0.0000000  -0.0019551  -0.0000000  -0.0000000   0.0187868
   13  -0.0733408  -0.0186920  -0.0000000   0.0087850  -0.0129158   0.0000000
   14  -0.0080924  -0.0217940   0.0000000   0.0259361  -0.0428087   0.0000000
   15  -0.0000000   0.0000000  -0.0123174   0.0000000   0.0000000  -0.0006342
   16  -0.0258775   0.0036390   0.0000000  -0.0631369  -0.0156793   0.0000000
   17  -0.0103603   0.0031572   0.0000000  -0.0480577  -0.3295176   0.0000000
   18   0.0000000  -0.0000000   0.0043353  -0.0000000   0.0000000  -0.0306221
           13          14          15          16          17          18
    1  -0.0617881  -0.0579063  -0.0000000   0.0075880   0.0261197  -0.0000000
    2  -0.0199938  -0.3258948   0.0000000  -0.0157129  -0.0444996  -0.0000000
    3  -0.0000000   0.0000000  -0.0286713  -0.0000000  -0.0000000  -0.0004926
    4  -0.0320830  -0.0134657   0.0000000  -0.1623757  -0.0104882  -0.0000000
    5   0.0052254   0.0029401   0.0000000  -0.0221854  -0.0280694   0.0000000
    6   0.0000000   0.0000000   0.0067951   0.0000000  -0.0000000  -0.0170230
    7  -0.0733408  -0.0080924  -0.0000000  -0.0258775  -0.0103603   0.0000000
    8  -0.0186920  -0.0217940   0.0000000   0.0036390   0.0031572  -0.0000000
    9  -0.0000000   0.0000000  -0.0123174   0.0000000   0.0000000   0.0043353
   10   0.0087850   0.0259361   0.0000000  -0.0631369  -0.0480577  -0.0000000
   11  -0.0129158  -0.0428087   0.0000000  -0.0156793  -0.3295176   0.0000000
   12   0.0000000   0.0000000  -0.0006342   0.0000000   0.0000000  -0.0306221
   13   0.4875711  -0.1793751  -0.0000000  -0.3291442   0.2257513   0.0000000
   14  -0.1793751   0.6497941  -0.0000000   0.2329034  -0.2622367   0.0000000
   15  -0.0000000  -0.0000000   0.0722092   0.0000000   0.0000000  -0.0373814
   16  -0.3291442   0.2329034   0.0000000   0.5729463  -0.1829648  -0.0000000
   17   0.2257513  -0.2622367   0.0000000  -0.1829648   0.6611662  -0.0000000
   18   0.0000000   0.0000000  -0.0373814  -0.0000000  -0.0000000   0.0811838
 Gradient time:  CPU 388.58 s  wall 101.25 s
 **********************************************************************
 **                                                                  **
 **                       VIBRATIONAL ANALYSIS                       **
 **                       --------------------                       **
 **                                                                  **
 **        VIBRATIONAL FREQUENCIES (CM**-1) AND NORMAL MODES         **
 **     FORCE CONSTANTS (mDYN/ANGSTROM) AND REDUCED MASSES (AMU)     **
 **                  INFRARED INTENSITIES (KM/MOL)                   **
 **                                                                  **
 **********************************************************************


 Mode:                 1                      2                      3
 Frequency:        90.83                 125.37                 176.53
 Force Cnst:      0.0993                 0.2010                 0.8802
 Red. Mass:      20.4252                21.7035                47.9379
 IR Active:          YES                    YES                    YES
 IR Intens:        0.587                  1.182                  0.191
 Raman Active:       YES                    YES                    YES
               X      Y      Z        X      Y      Z        X      Y      Z
 F         -0.000  0.000  0.527   -0.206  0.446 -0.000   -0.385  0.226  0.000
 Br        -0.000 -0.000 -0.203   -0.049 -0.154  0.000    0.527 -0.164 -0.000
 I          0.000 -0.000 -0.116    0.146 -0.108  0.000   -0.333 -0.030 -0.000
 F         -0.000  0.000  0.558   -0.431  0.410 -0.000    0.267  0.336  0.000
 C         -0.000  0.000  0.443   -0.081  0.429 -0.000    0.005  0.158 -0.000
 C         -0.000  0.000  0.400   -0.138  0.370 -0.000    0.233  0.347  0.000
 TransDip   0.000 -0.000 -0.025    0.034 -0.008  0.000    0.014  0.001  0.000

 Mode:                 4                      5                      6
 Frequency:       282.15                 347.96                 348.00
 Force Cnst:      1.0089                 0.9652                 1.5768
 Red. Mass:      21.5105                13.5313                22.0988
 IR Active:          YES                    YES                    YES
 IR Intens:        0.512                  0.182                  3.666
 Raman Active:       YES                    YES                    YES
               X      Y      Z        X      Y      Z        X      Y      Z
 F          0.869  0.086 -0.000   -0.000 -0.000 -0.337    0.282  0.240 -0.000
 Br         0.046  0.071  0.000    0.000  0.000 -0.015   -0.212 -0.134 -0.000
 I         -0.123 -0.095 -0.000    0.000  0.000 -0.011   -0.032 -0.022 -0.000
 F         -0.344  0.107 -0.000   -0.000 -0.000 -0.318    0.809  0.159 -0.000
 C          0.174  0.211  0.000    0.000 -0.000  0.674   -0.005  0.234  0.000
 C         -0.012  0.025 -0.000   -0.000 -0.000  0.575    0.013  0.253  0.000
 TransDip  -0.018 -0.014  0.000    0.000  0.000  0.014   -0.053 -0.030  0.000

 Mode:                 7                      8                      9
 Frequency:       513.14                 593.34                 693.64
 Force Cnst:      1.8966                 3.5010                 3.7774
 Red. Mass:      12.2248                16.8785                13.3253
 IR Active:          YES                    YES                    YES
 IR Intens:        0.091                  3.990                120.619
 Raman Active:       YES                    YES                    YES
               X      Y      Z        X      Y      Z        X      Y      Z
 F          0.000 -0.000  0.100   -0.107  0.586  0.000   -0.122 -0.054  0.000
 Br        -0.000 -0.000 -0.023    0.010  0.022 -0.000   -0.107 -0.014  0.000
 I          0.000 -0.000  0.009   -0.023 -0.012  0.000   -0.029 -0.001  0.000
 F         -0.000  0.000 -0.125    0.008 -0.571 -0.000   -0.095  0.196  0.000
 C         -0.000 -0.000 -0.650    0.354  0.287 -0.000    0.698 -0.107 -0.000
 C          0.000  0.000  0.742   -0.019 -0.332  0.000    0.650 -0.016 -0.000
 TransDip  -0.000 -0.000  0.010    0.062  0.015  0.000    0.347  0.058 -0.000

 Mode:                10                     11                     12
 Frequency:      1118.43                1181.26                1709.73
 Force Cnst:      9.5740                11.4196                20.8625
 Red. Mass:      12.9906                13.8902                12.1132
 IR Active:          YES                    YES                    YES
 IR Intens:        5.033                276.058                  7.083
 Raman Active:       YES                    YES                    YES
               X      Y      Z        X      Y      Z        X      Y      Z
 F          0.099  0.288 -0.000   -0.035 -0.335  0.000    0.009  0.087 -0.000
 Br        -0.019 -0.005  0.000   -0.009 -0.003  0.000    0.008 -0.000  0.000
 I          0.002  0.002 -0.000   -0.002 -0.001  0.000   -0.002  0.000 -0.000
 F         -0.091 -0.192  0.000   -0.050 -0.391  0.000   -0.004 -0.089  0.000
 C         -0.476 -0.466  0.000    0.041  0.538  0.000    0.442 -0.525  0.000
 C          0.561  0.321 -0.000    0.171  0.641 -0.000   -0.484  0.528 -0.000
 TransDip   0.027 -0.067 -0.000    0.060  0.529 -0.000   -0.085  0.010 -0.000

 STANDARD THERMODYNAMIC QUANTITIES AT   298.15 K  AND     1.00 ATM

   This Molecule has  0 Imaginary Frequencies
   Zero point vibrational energy:       10.265 kcal/mol

   Atom    1 Element F  Has Mass   18.99840
   Atom    2 Element Br Has Mass   78.91830
   Atom    3 Element I  Has Mass  126.90440
   Atom    4 Element F  Has Mass   18.99840
   Atom    5 Element C  Has Mass   12.00000
   Atom    6 Element C  Has Mass   12.00000
   Molecular Mass:   267.819500 amu
   Principal axes and moments of inertia in amu*Bohr^2:
                             1           2           3
    Eigenvalues --      435.64606  4209.13655  4644.78261
          X               1.00000    -0.00237     0.00000
          Y               0.00237     1.00000    -0.00000
          Z              -0.00000     0.00000     1.00000
   Rotational Symmetry Number is   1
   The Molecule is an Asymmetric Top
   Translational Enthalpy:        0.889 kcal/mol
   Rotational Enthalpy:           0.889 kcal/mol
   Vibrational Enthalpy:         12.615 kcal/mol
   gas constant (RT):             0.592 kcal/mol
   Translational Entropy:        42.654  cal/mol.K
   Rotational Entropy:           30.522  cal/mol.K
   Vibrational Entropy:          14.402  cal/mol.K

   Total Enthalpy:               14.985 kcal/mol
   Total Entropy:                87.578  cal/mol.K

 ======================================================================

 STANDARD THERMODYNAMIC QUANTITIES FOR ANHARMONIC VIBRATION -- TOSH

   Zero point vibrational energy: ************ kcal/mol

   Vibrational Enthalpy:       Infinity kcal/mol
   Vibrational Entropy:             NaN  cal/mol.K

   Total Enthalpy:             Infinity kcal/mol
   Total Entropy:                   NaN  cal/mol.K

 ======================================================================

 STANDARD THERMODYNAMIC QUANTITIES FOR ANHARMONIC VIBRATION -- VPT2

   Zero point vibrational energy: ************ kcal/mol

   Vibrational Enthalpy:       Infinity kcal/mol
   Vibrational Entropy:             NaN  cal/mol.K

   Total Enthalpy:             Infinity kcal/mol
   Total Entropy:                   NaN  cal/mol.K

 ======================================================================

Archival summary:
1\1\TWL01\FREQ\ProcedureUnspecified\BasisUnspecified\1r122\taweetha\MonAug2723:10:562018MonAug2723:10:562018\0\\#,FREQ,ProcedureUnspecified,BasisUnspecified,\\0,1\I\C,1,2.10154\C,2,1.33129,1,124.27\F,3,1.33293,2,121.43,1,-0,0\F,2,1.33596,1,115.021,3,-180,0\Br,3,1.8807,2,124.361,1,-180,0\\\@

 Total job time:  113.92s(wall), 435.83s(cpu) 
 Mon Aug 27 23:10:56 2018

        *************************************************************
        *                                                           *
        *  Thank you very much for using Q-Chem.  Have a nice day.  *
        *                                                           *
        *************************************************************
