# Supplementary material for: Geometric and energetic data from ab initio calculations of haloethene, haloimine, halomethylenephosphine, haloiminophosphine, halodiazene, halodiphosphene and halocyclopropane
Source: Data Brief. 2019 Nov 2;27:104738. doi: 10.1016/j.dib.2019.104738 (PMC6861602; doi:10.1016/j.dib.2019.104738)
Supplement: Multimedia component 2 [file mmc2.zip › CC/B3LYP/FICCBrI.out]

Q-Chem Developer Version!
                  Welcome to Q-Chem
     A Quantum Leap Into The Future Of Chemistry


 Q-Chem 5.1, Q-Chem, Inc., Pleasanton, CA (2018)

 Yihan Shao,  Zhengting Gan,  E. Epifanovsky,  A. T. B. Gilbert,  M. Wormit,  
 J. Kussmann,  A. W. Lange,  A. Behn,  Jia Deng,  Xintian Feng,  D. Ghosh,  
 M. Goldey,  P. R. Horn,  L. D. Jacobson,  I. Kaliman,  T. Kus,  A. Landau,  
 Jie Liu,  E. I. Proynov,  R. M. Richard,  R. P. Steele,  E. J. Sundstrom,  
 H. L. Woodcock III,  P. M. Zimmerman,  D. Zuev,  B. Albrecht,  E. Alguire,  
 S. A. Baeppler,  D. Barton,  Z. Benda,  Y. A. Bernard,  E. J. Berquist,  
 K. B. Bravaya,  H. Burton,  D. Casanova,  Chun-Min Chang,  Yunqing Chen,  
 A. Chien,  K. D. Closser,  M. P. Coons,  S. Coriani,  S. Dasgupta,  
 A. L. Dempwolff,  M. Diedenhofen,  Hainam Do,  R. G. Edgar,  Po-Tung Fang,  
 S. Faraji,  S. Fatehi,  Qingguo Feng,  K. D. Fenk,  J. Fosso-Tande,  
 Qinghui Ge,  A. Ghysels,  G. Gidofalvi,  J. Gomes,  J. Gonthier,  A. Gunina,  
 D. Hait,  M. W. D. Hanson-Heine,  P. H. P. Harbach,  A. W. Hauser,  
 J. E. Herr,  E. G. Hohenstein,  Z. C. Holden,  Kerwin Hui,  B. C. Huynh,  
 T.-C. Jagau,  Hyunjun Ji,  B. Kaduk,  K. Khistyaev,  Jaehoon Kim,  
 P. Klunzinger,  K. Koh,  D. Kosenkov,  L. Koulias,  T. Kowalczyk,  
 C. M. Krauter,  A. Kunitsa,  Ka Un Lao,  A. Laurent,  K. V. Lawler,  
 Joonho Lee,  D. Lefrancois,  S. Lehtola,  D. S. Levine,  Yi-Pei Li,  
 You-Sheng Lin,  Fenglai Liu,  E. Livshits,  A. Luenser,  P. Manohar,  
 E. Mansoor,  S. F. Manzer,  Shan-Ping Mao,  Yuezhi Mao,  N. Mardirossian,  
 A. V. Marenich,  T. Markovich,  L. A. Martinez-Martinez,  S. A. Maurer,  
 N. J. Mayhall,  S. C. McKenzie,  J.-M. Mewes,  A. F. Morrison,  
 J. W. Mullinax,  K. Nanda,  T. S. Nguyen-Beck,  R. Olivares-Amaya,  
 J. A. Parkhill,  T. M. Perrine,  F. Plasser,  P. Pokhilko,  S. Prager,  
 A. Prociuk,  E. Ramos,  D. R. Rehn,  F. Rob,  M. Schneider,  N. Sergueev,  
 S. M. Sharada,  S. Sharma,  D. W. Small,  T. Stauch,  T. Stein,  
 Yu-Chuan Su,  A. J. W. Thom,  A. Tkatchenko,  T. Tsuchimochi,  N. M. Tubman,  
 L. Vogt,  M. L. Vidal,  O. Vydrov,  M. A. Watson,  J. Wenzel,  
 M. de Wergifosse,  T. A. Wesolowski,  A. White,  J. Witte,  A. Yamada,  
 Jun Yang,  K. Yao,  S. Yeganeh,  S. R. Yost,  Zhi-Qiang You,  A. Zech,  
 Igor Ying Zhang,  Xing Zhang,  Yan Zhao,  Ying Zhu,  B. R. Brooks,  
 G. K. L. Chan,  C. J. Cramer,  M. S. Gordon,  W. J. Hehre,  A. Klamt,  
 M. W. Schmidt,  C. D. Sherrill,  D. G. Truhlar,  A. Aspuru-Guzik,  R. Baer,  
 A. T. Bell,  N. A. Besley,  Jeng-Da Chai,  A. E. DePrince, III,  
 R. A. DiStasio Jr.,  A. Dreuw,  B. D. Dunietz,  T. R. Furlani,  
 Chao-Ping Hsu,  Yousung Jung,  Jing Kong,  D. S. Lambrecht,  WanZhen Liang,  
 C. Ochsenfeld,  V. A. Rassolov,  L. V. Slipchenko,  J. E. Subotnik,  
 T. Van Voorhis,  J. M. Herbert,  A. I. Krylov,  P. M. W. Gill,  M. Head-Gordon

 Contributors to earlier versions of Q-Chem not listed above: 
 R. D. Adamson,  B. Austin,  J. Baker,  G. J. O. Beran,  K. Brandhorst,  
 S. T. Brown,  E. F. C. Byrd,  A. K. Chakraborty,  C.-L. Cheng,  
 Siu Hung Chien,  D. M. Chipman,  D. L. Crittenden,  H. Dachsel,  
 R. J. Doerksen,  A. D. Dutoi,  L. Fusti-Molnar,  W. A. Goddard III,  
 A. Golubeva-Zadorozhnaya,  S. R. Gwaltney,  G. Hawkins,  A. Heyden,  
 S. Hirata,  G. Kedziora,  F. J. Keil,  C. Kelley,  Jihan Kim,  R. A. King,  
 R. Z. Khaliullin,  P. P. Korambath,  W. Kurlancheek,  A. M. Lee,  M. S. Lee,  
 S. V. Levchenko,  Ching Yeh Lin,  D. Liotard,  R. C. Lochan,  I. Lotan,  
 P. E. Maslen,  N. Nair,  D. P. O'Neill,  D. Neuhauser,  E. Neuscamman,  
 C. M. Oana,  R. Olson,  B. Peters,  R. Peverati,  P. A. Pieniazek,  
 Y. M. Rhee,  J. Ritchie,  M. A. Rohrdanz,  E. Rosta,  N. J. Russ,  
 H. F. Schaefer III,  N. E. Schultz,  N. Shenvi,  A. C. Simmonett,  A. Sodt,  
 D. Stuck,  K. S. Thanthiriwatte,  V. Vanovschi,  Tao Wang,  A. Warshel,  
 C. F. Williams,  Q. Wu,  X. Xu,  W. Zhang

 Please cite Q-Chem as follows:
 Y. Shao et al., Mol. Phys. 113, 184-215 (2015)
 DOI: 10.1080/00268976.2014.952696

 Q-Chem 5.1.1 for Intel X86 EM64T Linux

 Parts of Q-Chem use Armadillo 8.300.2 (Tropical Shenanigans).
 http://arma.sourceforge.net/

 Q-Chem begins on Mon Aug 27 23:10:56 2018  

Host: 
0

     Scratch files written to /scratch/taweetham/qchem8105//
Input Ideriv = 2
Curr. Ideriv = -1
Max.  Ideriv = 2

Checking the input file for inconsistencies... 	...done.

--------------------------------------------------------------
User input:
--------------------------------------------------------------
inp/FBrII.inp
$molecule
0	1
F	-2.0	1.0	0.0
Br	2.0	1.0	0.0
I	-2.0	-1.0	0.0
I	2.0	-1.0	0.0
C	-1.0	0.0	0.0
C	1.0	0.0	0.0
$end
$rem
   JOB_TYPE		OPTIMIZATION
   BASIS		6-311++G**
   EXCHANGE		B3LYP
$end

--------------------------------------------------------------
 ----------------------------------------------------------------
             Standard Nuclear Orientation (Angstroms)
    I     Atom           X                Y                Z
 ----------------------------------------------------------------
    1      F       2.0904423450     1.7114140840    -0.0000000000
    2      Br     -1.8653883099     1.1186208400    -0.0000000000
    3      I       2.3868389670    -0.2665012434     0.0000000000
    4      I      -1.5689916878    -0.8592944875    -0.0000000000
    5      C       1.2496829923     0.5742581093     0.0000000000
    6      C      -0.7282323351     0.2778614873    -0.0000000000
 ----------------------------------------------------------------
 Molecular Point Group                 Cs    NOp =  2
 Largest Abelian Subgroup              Cs    NOp =  2
 Nuclear Repulsion Energy =  1803.1460219388 hartrees
 There are       81 alpha and       81 beta electrons
 Requested basis set is 6-311++G(d,p)
 There are 85 shells and 238 basis functions

 Total QAlloc Memory Limit   2000 MB
 Mega-Array Size       188 MB
 MEM_STATIC part       192 MB
 A cutoff of  1.0D-11 yielded   2687 shell pairs
 There are     22565 function pairs (     25654 Cartesian)

 -------------------------------------------------------
 OpenMP Integral Computing Module                       
 Release: version 1.0, May 2013, Q-Chem Inc. Pittsburgh 
 -------------------------------------------------------
 Integral Job Info:
 Integral job number is                      11
 Integral operator is                         1
 short-range coefficients                     0
 long-range coefficients              100000000
 Omega coefficients                           0
 if combine SR and LR in K                    0
 Integral screening is                        0
 Integral computing path is                   2
 max size of driver memory is            800000
 size of driver memory is                593474
 size of scratch memory is             29623520
 max col of scratch BK array               1296
 max len of scratch array in speh3          155
 max len of scratch index in speh4           18
 max int batch size is                      520
 min int batch size is                       52
 fixed nKL is                                45
 max L of basis functions is                  2
 order of int derivative is                   0
 number of shells is                         85
 number of basis is                         254
 number of cartesian basis is               254
 number of contracted shell pairs          2687
 number of primitive shell pairs           5741
 maxK2 (contraction) of shell pair           36
 max number of K2 of shell pair               1
 max number of CS2 of shell pair            334
 max number of PS2 of shell pair            334
 mem total for path MDJ                  547996
 -------------------------------------------------------
 Smallest overlap matrix eigenvalue = 1.95E-04

 Scale SEOQF with 1.000000e-01/1.000000e-01/1.000000e-01

 Standard Electronic Orientation quadrupole field applied
 Nucleus-field energy     =     0.0000000299 hartrees
 Guess from superposition of atomic densities
 Warning:  Energy on first SCF cycle will be non-variational
 SAD guess density has 162.000000 electrons

 -----------------------------------------------------------------------
  General SCF calculation program by
  Eric Jon Sundstrom, Paul Horn, Yuezhi Mao, Dmitri Zuev, Alec White,
  David Stuck, Shaama M.S., Shane Yost, Joonho Lee, David Small,
  Daniel Levine, Susi Lehtola, Hugh Burton, Evgeny Epifanovsky
 -----------------------------------------------------------------------
 Exchange:     0.2000 Hartree-Fock + 0.0800 Slater + 0.7200 B88
 Correlation:  0.1900 VWN1RPA + 0.8100 LYP
 Using SG-1 standard quadrature grid
 using 4 threads for integral computing
 -------------------------------------------------------
 OpenMP Integral computing Module                
 Release: version 2.0, May 2017, Q-Chem Inc. Pleasanton 
 -------------------------------------------------------
 -------------------------------------------------------
 OpenMP BLAS3 based DFT computing Module                
 Release: version 1.0, May 2013, Q-Chem Inc. Pittsburgh 
 -------------------------------------------------------
 A restricted SCF calculation will be
 performed using DIIS
 SCF converges when DIIS error is below 1.0e-08
 ---------------------------------------
  Cycle       Energy         DIIS error
 ---------------------------------------
    1  -16593.5724565323      9.52e-02  
    2  -16586.8442393591      1.03e-02  
    3  -16582.2353786773      2.41e-02  
    4  -16587.4439719312      4.61e-03  
    5  -16587.2896774185      5.36e-03  
    6  -16587.4936973389      3.18e-03  
    7  -16587.5753133260      6.74e-04  
    8  -16587.5727885638      7.77e-04  
    9  -16587.5784856622      1.33e-04  
   10  -16587.5786011587      2.49e-05  
   11  -16587.5785972370      2.89e-05  
   12  -16587.5786062766      9.30e-06  
   13  -16587.5786072577      2.45e-06  
   14  -16587.5786073724      1.68e-06  
   15  -16587.5786074361      1.15e-06  
   16  -16587.5786074720      3.37e-07  
   17  -16587.5786074732      4.05e-08  
   18  -16587.5786074728      8.94e-09  Convergence criterion met
 ---------------------------------------
 SCF time:   CPU 121.41s  wall 32.00s 
 SCF   energy in the final basis set =   -16587.5786074728
 Total energy in the final basis set =   -16587.5786074728

 --------------------------------------------------------------
             Orbital Energies (a.u.) and Symmetries
 --------------------------------------------------------------

 Alpha MOs, Restricted
 -- Occupied --                  
*******-1165.88 -482.88 -176.35 -176.32 -165.75 -165.75 -165.75
  1 A'    2 A'    3 A'    4 A'    5 A'    1 A"    6 A'    7 A'                 
-165.72 -165.72 -165.72  -62.54  -56.36  -56.36  -56.36  -35.85
  2 A"    8 A'    9 A'   10 A'   11 A'   12 A'    3 A"   13 A'                 
-35.826 -31.339 -31.338 -31.337 -31.316 -31.315 -31.313 -24.724
 14 A'    4 A"   15 A'   16 A'   17 A'    5 A"   18 A'   19 A'                 
-22.989 -22.989 -22.989 -22.988 -22.988 -22.966 -22.966 -22.965
 20 A'    6 A"    7 A"   21 A'   22 A'   23 A'    8 A"   24 A'                 
-22.964 -22.964 -10.324 -10.262  -8.765  -6.598  -6.585  -6.581
  9 A"   25 A'   26 A'   27 A'   28 A'   29 A'   30 A'   10 A"                 
 -6.415  -6.398  -4.833  -4.818  -4.814  -4.811  -4.794  -4.793
 31 A'   32 A'   33 A'   34 A'   11 A"   35 A'   36 A'   12 A"                 
 -2.713  -2.708  -2.703  -2.693  -2.692  -2.122  -2.109  -2.095
 37 A'   38 A'   13 A"   39 A'   14 A"   40 A'   41 A'   15 A"                 
 -2.094  -2.086  -2.079  -2.078  -2.077  -2.059  -2.058  -1.297
 42 A'   43 A'   16 A"   44 A'   17 A"   45 A'   18 A"   46 A'                 
 -1.150  -0.889  -0.759  -0.626  -0.609  -0.562  -0.556  -0.540
 47 A'   48 A'   49 A'   50 A'   51 A'   52 A'   19 A"   20 A"                 
 -0.505  -0.469  -0.426  -0.383  -0.367  -0.279  -0.265  -0.188
 53 A'   54 A'   55 A'   21 A"   56 A'   22 A"   57 A'   23 A"                 
 -0.150
 58 A'                                                                         
 -- Virtual --                   
 -0.120  -0.097  -0.012   0.010   0.025   0.030   0.034   0.044
 24 A"   59 A'   60 A'   61 A'   62 A'   25 A"   63 A'   64 A'                 
  0.054   0.073   0.074   0.076   0.098   0.105   0.113   0.145
 65 A'   66 A'   26 A"   67 A'   27 A"   68 A'   69 A'   70 A'                 
  0.153   0.171   0.209   0.232   0.241   0.243   0.279   0.289
 71 A'   72 A'   28 A"   73 A'   74 A'   29 A"   75 A'   30 A"                 
  0.293   0.295   0.312   0.330   0.353   0.364   0.365   0.392
 76 A'   31 A"   77 A'   78 A'   79 A'   80 A'   32 A"   81 A'                 
  0.402   0.428   0.442   0.445   0.467   0.476   0.484   0.519
 33 A"   82 A'   34 A"   83 A'   35 A"   84 A'   36 A"   85 A'                 
  0.533   0.535   0.580   0.586   0.623   0.655   0.707   0.719
 37 A"   86 A'   87 A'   88 A'   89 A'   90 A'   38 A"   39 A"                 
  0.722   0.752   0.755   0.837   0.913   0.979   1.001   1.098
 91 A'   92 A'   93 A'   94 A'   95 A'   96 A'   97 A'   98 A'                 
  1.131   1.165   1.261   1.277   1.311   1.337   1.361   1.365
 99 A'   40 A"   41 A"  100 A'   42 A"  101 A'  102 A'   43 A"                 
  1.379   1.395   1.403   1.417   1.453   1.480   1.539   1.559
103 A'  104 A'   44 A"  105 A'  106 A'   45 A"  107 A'   46 A"                 
  1.693   1.723   1.836   1.855   1.923   1.938   2.049   2.115
108 A'  109 A'  110 A'  111 A'   47 A"  112 A'  113 A'  114 A'                 
  2.566   2.634   2.709   2.882   3.026   3.234   3.693   3.721
 48 A"   49 A"  115 A'  116 A'  117 A'  118 A'   50 A"  119 A'                 
  3.801   3.843   3.930   3.948   3.966   4.008   4.024   4.024
120 A'   51 A"   52 A"   53 A"   54 A"  121 A'  122 A'   55 A"                 
  4.049   4.055   4.079   4.115   4.204   4.257   4.430   4.552
123 A'   56 A"  124 A'   57 A"  125 A'  126 A'  127 A'  128 A'                 
  4.607   4.653   4.697   4.765   5.966   6.015   6.047   6.063
129 A'  130 A'  131 A'  132 A'   58 A"   59 A"  133 A'  134 A'                 
  6.161   6.220   6.255   6.348   6.491   6.846   7.481   7.600
135 A'  136 A'   60 A"  137 A'  138 A'  139 A'   61 A"  140 A'                 
  7.754  23.516  23.709  27.942  28.090  28.312  28.353  28.355
141 A'  142 A'  143 A'  144 A'  145 A'   62 A"   63 A"  146 A'                 
 28.398  28.406  28.445  28.497  28.528  28.537  28.538  28.562
147 A'  148 A'  149 A'   64 A"   65 A"   66 A"  150 A'  151 A'                 
 28.581  28.644  28.716  28.897  28.958  48.073  66.732 127.863
 67 A"  152 A'  153 A'  154 A'  155 A'  156 A'  157 A'   68 A"                 
127.903 127.909 127.954 127.987 128.032 151.742 151.878 289.707
 69 A"  158 A'  159 A'  160 A'  161 A'  162 A'  163 A'   70 A"                 
289.823 290.0191020.9451901.9211902.063
164 A'  165 A'  166 A'  167 A'  168 A'                                         

 Beta MOs, Restricted
 -- Occupied --                  
*******-1165.88 -482.88 -176.35 -176.32 -165.75 -165.75 -165.75
  1 A'    2 A'    3 A'    4 A'    5 A'    1 A"    6 A'    7 A'                 
-165.72 -165.72 -165.72  -62.54  -56.36  -56.36  -56.36  -35.85
  2 A"    8 A'    9 A'   10 A'   11 A'   12 A'    3 A"   13 A'                 
-35.826 -31.339 -31.338 -31.337 -31.316 -31.315 -31.313 -24.724
 14 A'    4 A"   15 A'   16 A'   17 A'    5 A"   18 A'   19 A'                 
-22.989 -22.989 -22.989 -22.988 -22.988 -22.966 -22.966 -22.965
 20 A'    6 A"    7 A"   21 A'   22 A'   23 A'    8 A"   24 A'                 
-22.964 -22.964 -10.324 -10.262  -8.765  -6.598  -6.585  -6.581
  9 A"   25 A'   26 A'   27 A'   28 A'   29 A'   30 A'   10 A"                 
 -6.415  -6.398  -4.833  -4.818  -4.814  -4.811  -4.794  -4.793
 31 A'   32 A'   33 A'   34 A'   11 A"   35 A'   36 A'   12 A"                 
 -2.713  -2.708  -2.703  -2.693  -2.692  -2.122  -2.109  -2.095
 37 A'   38 A'   13 A"   39 A'   14 A"   40 A'   41 A'   15 A"                 
 -2.094  -2.086  -2.079  -2.078  -2.077  -2.059  -2.058  -1.297
 42 A'   43 A'   16 A"   44 A'   17 A"   45 A'   18 A"   46 A'                 
 -1.150  -0.889  -0.759  -0.626  -0.609  -0.562  -0.556  -0.540
 47 A'   48 A'   49 A'   50 A'   51 A'   52 A'   19 A"   20 A"                 
 -0.505  -0.469  -0.426  -0.383  -0.367  -0.279  -0.265  -0.188
 53 A'   54 A'   55 A'   21 A"   56 A'   22 A"   57 A'   23 A"                 
 -0.150
 58 A'                                                                         
 -- Virtual --                   
 -0.120  -0.097  -0.012   0.010   0.025   0.030   0.034   0.044
 24 A"   59 A'   60 A'   61 A'   62 A'   25 A"   63 A'   64 A'                 
  0.054   0.073   0.074   0.076   0.098   0.105   0.113   0.145
 65 A'   66 A'   26 A"   67 A'   27 A"   68 A'   69 A'   70 A'                 
  0.153   0.171   0.209   0.232   0.241   0.243   0.279   0.289
 71 A'   72 A'   28 A"   73 A'   74 A'   29 A"   75 A'   30 A"                 
  0.293   0.295   0.312   0.330   0.353   0.364   0.365   0.392
 76 A'   31 A"   77 A'   78 A'   79 A'   80 A'   32 A"   81 A'                 
  0.402   0.428   0.442   0.445   0.467   0.476   0.484   0.519
 33 A"   82 A'   34 A"   83 A'   35 A"   84 A'   36 A"   85 A'                 
  0.533   0.535   0.580   0.586   0.623   0.655   0.707   0.719
 37 A"   86 A'   87 A'   88 A'   89 A'   90 A'   38 A"   39 A"                 
  0.722   0.752   0.755   0.837   0.913   0.979   1.001   1.098
 91 A'   92 A'   93 A'   94 A'   95 A'   96 A'   97 A'   98 A'                 
  1.131   1.165   1.261   1.277   1.311   1.337   1.361   1.365
 99 A'   40 A"   41 A"  100 A'   42 A"  101 A'  102 A'   43 A"                 
  1.379   1.395   1.403   1.417   1.453   1.480   1.539   1.559
103 A'  104 A'   44 A"  105 A'  106 A'   45 A"  107 A'   46 A"                 
  1.693   1.723   1.836   1.855   1.923   1.938   2.049   2.115
108 A'  109 A'  110 A'  111 A'   47 A"  112 A'  113 A'  114 A'                 
  2.566   2.634   2.709   2.882   3.026   3.234   3.693   3.721
 48 A"   49 A"  115 A'  116 A'  117 A'  118 A'   50 A"  119 A'                 
  3.801   3.843   3.930   3.948   3.966   4.008   4.024   4.024
120 A'   51 A"   52 A"   53 A"   54 A"  121 A'  122 A'   55 A"                 
  4.049   4.055   4.079   4.115   4.204   4.257   4.430   4.552
123 A'   56 A"  124 A'   57 A"  125 A'  126 A'  127 A'  128 A'                 
  4.607   4.653   4.697   4.765   5.966   6.015   6.047   6.063
129 A'  130 A'  131 A'  132 A'   58 A"   59 A"  133 A'  134 A'                 
  6.161   6.220   6.255   6.348   6.491   6.846   7.481   7.600
135 A'  136 A'   60 A"  137 A'  138 A'  139 A'   61 A"  140 A'                 
  7.754  23.516  23.709  27.942  28.090  28.312  28.353  28.355
141 A'  142 A'  143 A'  144 A'  145 A'   62 A"   63 A"  146 A'                 
 28.398  28.406  28.445  28.497  28.528  28.537  28.538  28.562
147 A'  148 A'  149 A'   64 A"   65 A"   66 A"  150 A'  151 A'                 
 28.581  28.644  28.716  28.897  28.958  48.073  66.732 127.863
 67 A"  152 A'  153 A'  154 A'  155 A'  156 A'  157 A'   68 A"                 
127.903 127.909 127.954 127.987 128.032 151.742 151.878 289.707
 69 A"  158 A'  159 A'  160 A'  161 A'  162 A'  163 A'   70 A"                 
289.823 290.0191020.9451901.9211902.063
164 A'  165 A'  166 A'  167 A'  168 A'                                         
 --------------------------------------------------------------

          Ground-State Mulliken Net Atomic Charges

     Atom                 Charge (a.u.)
  ----------------------------------------
      1 F                     0.007129
      2 Br                    0.012819
      3 I                     0.637503
      4 I                     0.279196
      5 C                    -0.672497
      6 C                    -0.264149
  ----------------------------------------
  Sum of atomic charges =     0.000000

 -----------------------------------------------------------------
                    Cartesian Multipole Moments
 -----------------------------------------------------------------
    Charge (ESU x 10^10)
                 0.0000
    Dipole Moment (Debye)
         X       0.6024      Y       0.3852      Z       0.0000
       Tot       0.7151
    Quadrupole Moments (Debye-Ang)
        XX     -83.1194     XY      -2.6734     YY     -98.3105
        XZ       0.0000     YZ      -0.0000     ZZ     -88.6579
    Octopole Moments (Debye-Ang^2)
       XXX      -3.7042    XXY      -5.2145    XYY      -2.5835
       YYY      -8.0646    XXZ      -0.0000    XYZ      -0.0000
       YYZ       0.0000    XZZ       1.1541    YZZ      -0.6267
       ZZZ      -0.0000
    Hexadecapole Moments (Debye-Ang^3)
      XXXX   -1953.7282   XXXY     -40.0253   XXYY    -426.8019
      XYYY      -9.7781   YYYY    -552.7130   XXXZ       0.0000
      XXYZ      -0.0000   XYYZ       0.0000   YYYZ      -0.0000
      XXZZ    -358.5151   XYZZ      -2.4627   YYZZ    -108.8641
      XZZZ       0.0000   YZZZ      -0.0000   ZZZZ    -111.7499
 -----------------------------------------------------------------
 Calculating analytic gradient of the SCF energy
 Gradient of SCF Energy
            1           2           3           4           5           6
    1   0.0632863   0.4763094  -0.9211220   0.5346410   0.9665431  -1.1196577
    2  -0.2140605  -0.9363599   0.8810421   1.5034124  -0.6389074  -0.5951267
    3  -0.0000000  -0.0000000   0.0000000   0.0000000  -0.0000000   0.0000000
 Max gradient component =       1.503E+00
 RMS gradient           =       6.780E-01
 Gradient time:  CPU 25.77 s  wall 6.56 s
 Geometry Optimization Parameters
   NAtoms,    NIC,     NZ,  NCons,   NDum,   NFix, NCnnct, MaxDiis
        6      37       0       0       0       0       0       0


** GEOMETRY OPTIMIZATION IN DELOCALIZED INTERNAL COORDINATES **
   Searching for a Minimum

   Optimization Cycle:   1

                       Coordinates (Angstroms)
     ATOM                X               Y               Z
      1  F         2.0904423450    1.7114140840    0.0000000000
      2  Br       -1.8653883099    1.1186208400    0.0000000000
      3  I         2.3868389670   -0.2665012434    0.0000000000
      4  I        -1.5689916878   -0.8592944875    0.0000000000
      5  C         1.2496829923    0.5742581093    0.0000000000
      6  C        -0.7282323351    0.2778614873    0.0000000000
   Point Group: cs    Number of degrees of freedom:     9


   Energy is -16587.578607473


 Attempting to Generate Delocalized Internal Coordinates

 ** Taking Steepest Descent Step **
 Calculated Step too Large.  Step scaled by  0.178068
 Step Taken.  Stepsize is  0.300000

                             Maximum     Tolerance    Cnvgd?
         Gradient           1.051601      0.000300      NO
         Displacement       0.187256      0.001200      NO
         Energy change     *********      0.000001      NO


 New Cartesian Coordinates Obtained by Inverse Iteration

 Displacement from previous Coordinates is:  0.231550
 ----------------------------------------------------------------
             Standard Nuclear Orientation (Angstroms)
    I     Atom           X                Y                Z
 ----------------------------------------------------------------
    1      F       2.0918111659     1.7161107320     0.0000000000
    2      Br     -1.8974075530     1.1481938752     0.0000000000
    3      I       2.4691019396    -0.2839715183     0.0000000000
    4      I      -1.6260119645    -0.9065430525     0.0000000000
    5      C       1.2471216867     0.5891166714     0.0000000000
    6      C      -0.7202633032     0.2934520820     0.0000000000
 ----------------------------------------------------------------
 Molecular Point Group                 Cs    NOp =  2
 Largest Abelian Subgroup              Cs    NOp =  2
 Nuclear Repulsion Energy =  1744.9210615865 hartrees
 There are       81 alpha and       81 beta electrons
 Applying Cartesian multipole field
    Component          Value
    ---------          -----
     (2,0,0)        1.00000E-11
     (0,2,0)        2.00000E-11
     (0,0,2)       -3.00000E-11
 Nucleus-field energy     =     0.0000000317 hartrees
 Requested basis set is 6-311++G(d,p)
 There are 85 shells and 238 basis functions
 A cutoff of  1.0D-11 yielded   2661 shell pairs
 There are     22373 function pairs (     25432 Cartesian)
 Smallest overlap matrix eigenvalue = 1.90E-04
 Guess MOs from SCF MO coefficient file

 -----------------------------------------------------------------------
  General SCF calculation program by
  Eric Jon Sundstrom, Paul Horn, Yuezhi Mao, Dmitri Zuev, Alec White,
  David Stuck, Shaama M.S., Shane Yost, Joonho Lee, David Small,
  Daniel Levine, Susi Lehtola, Hugh Burton, Evgeny Epifanovsky
 -----------------------------------------------------------------------
 Exchange:     0.2000 Hartree-Fock + 0.0800 Slater + 0.7200 B88
 Correlation:  0.1900 VWN1RPA + 0.8100 LYP
 Using SG-1 standard quadrature grid
 using 4 threads for integral computing
 -------------------------------------------------------
 OpenMP Integral computing Module                
 Release: version 2.0, May 2017, Q-Chem Inc. Pleasanton 
 -------------------------------------------------------
 -------------------------------------------------------
 OpenMP BLAS3 based DFT computing Module                
 Release: version 1.0, May 2013, Q-Chem Inc. Pittsburgh 
 -------------------------------------------------------
 A restricted SCF calculation will be
 performed using DIIS
 SCF converges when DIIS error is below 1.0e-08
 ---------------------------------------
  Cycle       Energy         DIIS error
 ---------------------------------------
    1  -16587.9901093994      1.86e-03  
    2  -16587.9809514783      1.95e-03  
    3  -16587.9869926190      1.47e-03  
    4  -16587.9757485234      1.80e-03  
    5  -16588.0060657968      1.15e-04  
    6  -16588.0061359741      3.48e-05  
    7  -16588.0061401546      1.84e-05  
    8  -16588.0061421530      3.34e-06  
    9  -16588.0061422703      1.75e-06  
   10  -16588.0061423101      6.36e-07  
   11  -16588.0061423308      3.68e-07  
   12  -16588.0061423329      1.04e-07  
   13  -16588.0061423334      5.76e-08  
   14  -16588.0061423334      7.29e-09  Convergence criterion met
 ---------------------------------------
 SCF time:   CPU 90.35s  wall 24.00s 
 SCF   energy in the final basis set =   -16588.0061423334
 Total energy in the final basis set =   -16588.0061423334

 --------------------------------------------------------------
             Orbital Energies (a.u.) and Symmetries
 --------------------------------------------------------------

 Alpha MOs, Restricted
 -- Occupied --                  
*******-1165.88 -482.88 -176.34 -176.32 -165.74 -165.74 -165.74
  1 A'    2 A'    3 A'    4 A'    5 A'    1 A"    6 A'    7 A'                 
-165.72 -165.72 -165.72  -62.54  -56.36  -56.36  -56.35  -35.84
  2 A"    8 A'    9 A'   10 A'   11 A'   12 A'    3 A"   13 A'                 
-35.822 -31.330 -31.330 -31.329 -31.312 -31.310 -31.309 -24.725
 14 A'   15 A'    4 A"   16 A'   17 A'    5 A"   18 A'   19 A'                 
-22.981 -22.981 -22.980 -22.980 -22.980 -22.962 -22.962 -22.961
 20 A'    6 A"    7 A"   21 A'   22 A'   23 A'    8 A"   24 A'                 
-22.960 -22.960 -10.321 -10.262  -8.761  -6.593  -6.581  -6.577
  9 A"   25 A'   26 A'   27 A'   28 A'   29 A'   30 A'   10 A"                 
 -6.402  -6.388  -4.817  -4.805  -4.802  -4.799  -4.785  -4.784
 31 A'   32 A'   33 A'   34 A'   11 A"   35 A'   36 A'   12 A"                 
 -2.707  -2.703  -2.699  -2.689  -2.689  -2.100  -2.088  -2.081
 37 A'   38 A'   13 A"   39 A'   14 A"   40 A'   41 A'   15 A"                 
 -2.079  -2.071  -2.066  -2.066  -2.065  -2.050  -2.049  -1.293
 42 A'   43 A'   16 A"   44 A'   17 A"   45 A'   18 A"   46 A'                 
 -1.117  -0.870  -0.752  -0.625  -0.603  -0.553  -0.537  -0.523
 47 A'   48 A'   49 A'   50 A'   51 A'   52 A'   19 A"   20 A"                 
 -0.497  -0.467  -0.430  -0.370  -0.368  -0.279  -0.263  -0.192
 53 A'   54 A'   55 A'   56 A'   21 A"   22 A"   57 A'   23 A"                 
 -0.161
 58 A'                                                                         
 -- Virtual --                   
 -0.119  -0.095  -0.011   0.008   0.027   0.033   0.033   0.046
 24 A"   59 A'   60 A'   61 A'   62 A'   63 A'   25 A"   64 A'                 
  0.051   0.069   0.075   0.078   0.102   0.105   0.113   0.142
 65 A'   66 A'   26 A"   67 A'   27 A"   68 A'   69 A'   70 A'                 
  0.149   0.171   0.210   0.229   0.232   0.239   0.274   0.289
 71 A'   72 A'   28 A"   73 A'   74 A'   29 A"   75 A'   30 A"                 
  0.293   0.298   0.309   0.330   0.347   0.362   0.368   0.395
 76 A'   31 A"   77 A'   78 A'   79 A'   80 A'   32 A"   81 A'                 
  0.409   0.431   0.435   0.442   0.466   0.472   0.480   0.515
 33 A"   82 A'   34 A"   83 A'   84 A'   35 A"   36 A"   85 A'                 
  0.527   0.535   0.566   0.576   0.604   0.647   0.698   0.702
 86 A'   37 A"   87 A'   88 A'   89 A'   90 A'   38 A"   39 A"                 
  0.721   0.746   0.758   0.835   0.886   0.966   0.983   1.072
 91 A'   92 A'   93 A'   94 A'   95 A'   96 A'   97 A'   98 A'                 
  1.109   1.172   1.269   1.271   1.321   1.334   1.357   1.364
 99 A'   40 A"  100 A'   41 A"   42 A"  101 A'   43 A"  102 A'                 
  1.375   1.388   1.401   1.419   1.441   1.470   1.545   1.566
103 A'  104 A'   44 A"  105 A'  106 A'   45 A"  107 A'   46 A"                 
  1.676   1.725   1.841   1.875   1.929   1.947   2.042   2.098
108 A'  109 A'  110 A'  111 A'   47 A"  112 A'  113 A'  114 A'                 
  2.572   2.642   2.711   2.843   2.956   3.217   3.698   3.723
 48 A"   49 A"  115 A'  116 A'  117 A'  118 A'   50 A"  119 A'                 
  3.812   3.856   3.920   3.953   3.969   4.014   4.015   4.029
120 A'   51 A"   52 A"   53 A"   54 A"   55 A"  121 A'  122 A'                 
  4.050   4.073   4.088   4.095   4.190   4.231   4.417   4.477
123 A'   56 A"  124 A'   57 A"  125 A'  126 A'  127 A'  128 A'                 
  4.528   4.614   4.647   4.677   5.968   6.013   6.046   6.077
129 A'  130 A'  131 A'  132 A'   58 A"   59 A"  133 A'  134 A'                 
  6.158   6.220   6.256   6.355   6.481   6.812   7.484   7.590
135 A'  136 A'   60 A"  137 A'  138 A'  139 A'   61 A"  140 A'                 
  7.727  23.430  23.596  27.928  28.051  28.315  28.354  28.359
141 A'  142 A'  143 A'  144 A'  145 A'   62 A"   63 A"  146 A'                 
 28.395  28.402  28.433  28.506  28.530  28.538  28.542  28.562
147 A'  148 A'  149 A'   64 A"   65 A"   66 A"  150 A'  151 A'                 
 28.574  28.629  28.693  28.835  28.893  48.048  66.730 127.865
 67 A"  152 A'  153 A'  154 A'  155 A'  156 A'  157 A'   68 A"                 
127.900 127.909 127.949 127.988 128.030 151.727 151.839 289.707
 69 A"  158 A'  159 A'  160 A'  161 A'  162 A'  163 A'   70 A"                 
289.813 289.9861020.9081901.9031902.021
164 A'  165 A'  166 A'  167 A'  168 A'                                         

 Beta MOs, Restricted
 -- Occupied --                  
*******-1165.88 -482.88 -176.34 -176.32 -165.74 -165.74 -165.74
  1 A'    2 A'    3 A'    4 A'    5 A'    1 A"    6 A'    7 A'                 
-165.72 -165.72 -165.72  -62.54  -56.36  -56.36  -56.35  -35.84
  2 A"    8 A'    9 A'   10 A'   11 A'   12 A'    3 A"   13 A'                 
-35.822 -31.330 -31.330 -31.329 -31.312 -31.310 -31.309 -24.725
 14 A'   15 A'    4 A"   16 A'   17 A'    5 A"   18 A'   19 A'                 
-22.981 -22.981 -22.980 -22.980 -22.980 -22.962 -22.962 -22.961
 20 A'    6 A"    7 A"   21 A'   22 A'   23 A'    8 A"   24 A'                 
-22.960 -22.960 -10.321 -10.262  -8.761  -6.593  -6.581  -6.577
  9 A"   25 A'   26 A'   27 A'   28 A'   29 A'   30 A'   10 A"                 
 -6.402  -6.388  -4.817  -4.805  -4.802  -4.799  -4.785  -4.784
 31 A'   32 A'   33 A'   34 A'   11 A"   35 A'   36 A'   12 A"                 
 -2.707  -2.703  -2.699  -2.689  -2.689  -2.100  -2.088  -2.081
 37 A'   38 A'   13 A"   39 A'   14 A"   40 A'   41 A'   15 A"                 
 -2.079  -2.071  -2.066  -2.066  -2.065  -2.050  -2.049  -1.293
 42 A'   43 A'   16 A"   44 A'   17 A"   45 A'   18 A"   46 A'                 
 -1.117  -0.870  -0.752  -0.625  -0.603  -0.553  -0.537  -0.523
 47 A'   48 A'   49 A'   50 A'   51 A'   52 A'   19 A"   20 A"                 
 -0.497  -0.467  -0.430  -0.370  -0.368  -0.279  -0.263  -0.192
 53 A'   54 A'   55 A'   56 A'   21 A"   22 A"   57 A'   23 A"                 
 -0.161
 58 A'                                                                         
 -- Virtual --                   
 -0.119  -0.095  -0.011   0.008   0.027   0.033   0.033   0.046
 24 A"   59 A'   60 A'   61 A'   62 A'   63 A'   25 A"   64 A'                 
  0.051   0.069   0.075   0.078   0.102   0.105   0.113   0.142
 65 A'   66 A'   26 A"   67 A'   27 A"   68 A'   69 A'   70 A'                 
  0.149   0.171   0.210   0.229   0.232   0.239   0.274   0.289
 71 A'   72 A'   28 A"   73 A'   74 A'   29 A"   75 A'   30 A"                 
  0.293   0.298   0.309   0.330   0.347   0.362   0.368   0.395
 76 A'   31 A"   77 A'   78 A'   79 A'   80 A'   32 A"   81 A'                 
  0.409   0.431   0.435   0.442   0.466   0.472   0.480   0.515
 33 A"   82 A'   34 A"   83 A'   84 A'   35 A"   36 A"   85 A'                 
  0.527   0.535   0.566   0.576   0.604   0.647   0.698   0.702
 86 A'   37 A"   87 A'   88 A'   89 A'   90 A'   38 A"   39 A"                 
  0.721   0.746   0.758   0.835   0.886   0.966   0.983   1.072
 91 A'   92 A'   93 A'   94 A'   95 A'   96 A'   97 A'   98 A'                 
  1.109   1.172   1.269   1.271   1.321   1.334   1.357   1.364
 99 A'   40 A"  100 A'   41 A"   42 A"  101 A'   43 A"  102 A'                 
  1.375   1.388   1.401   1.419   1.441   1.470   1.545   1.566
103 A'  104 A'   44 A"  105 A'  106 A'   45 A"  107 A'   46 A"                 
  1.676   1.725   1.841   1.875   1.929   1.947   2.042   2.098
108 A'  109 A'  110 A'  111 A'   47 A"  112 A'  113 A'  114 A'                 
  2.572   2.642   2.711   2.843   2.956   3.217   3.698   3.723
 48 A"   49 A"  115 A'  116 A'  117 A'  118 A'   50 A"  119 A'                 
  3.812   3.856   3.920   3.953   3.969   4.014   4.015   4.029
120 A'   51 A"   52 A"   53 A"   54 A"   55 A"  121 A'  122 A'                 
  4.050   4.073   4.088   4.095   4.190   4.231   4.417   4.477
123 A'   56 A"  124 A'   57 A"  125 A'  126 A'  127 A'  128 A'                 
  4.528   4.614   4.647   4.677   5.968   6.013   6.046   6.077
129 A'  130 A'  131 A'  132 A'   58 A"   59 A"  133 A'  134 A'                 
  6.158   6.220   6.256   6.355   6.481   6.812   7.484   7.590
135 A'  136 A'   60 A"  137 A'  138 A'  139 A'   61 A"  140 A'                 
  7.727  23.430  23.596  27.928  28.051  28.315  28.354  28.359
141 A'  142 A'  143 A'  144 A'  145 A'   62 A"   63 A"  146 A'                 
 28.395  28.402  28.433  28.506  28.530  28.538  28.542  28.562
147 A'  148 A'  149 A'   64 A"   65 A"   66 A"  150 A'  151 A'                 
 28.574  28.629  28.693  28.835  28.893  48.048  66.730 127.865
 67 A"  152 A'  153 A'  154 A'  155 A'  156 A'  157 A'   68 A"                 
127.900 127.909 127.949 127.988 128.030 151.727 151.839 289.707
 69 A"  158 A'  159 A'  160 A'  161 A'  162 A'  163 A'   70 A"                 
289.813 289.9861020.9081901.9031902.021
164 A'  165 A'  166 A'  167 A'  168 A'                                         
 --------------------------------------------------------------

          Ground-State Mulliken Net Atomic Charges

     Atom                 Charge (a.u.)
  ----------------------------------------
      1 F                     0.010093
      2 Br                    0.022788
      3 I                     0.506679
      4 I                     0.206207
      5 C                    -0.581508
      6 C                    -0.164259
  ----------------------------------------
  Sum of atomic charges =     0.000000

 -----------------------------------------------------------------
                    Cartesian Multipole Moments
 -----------------------------------------------------------------
    Charge (ESU x 10^10)
                 0.0000
    Dipole Moment (Debye)
         X       0.1981      Y       0.4213      Z       0.0000
       Tot       0.4656
    Quadrupole Moments (Debye-Ang)
        XX     -82.9473     XY      -2.7410     YY     -97.5258
        XZ      -0.0000     YZ      -0.0000     ZZ     -89.2691
    Octopole Moments (Debye-Ang^2)
       XXX      -5.5848    XXY      -4.9013    XYY      -4.0835
       YYY      -4.2171    XXZ      -0.0000    XYZ      -0.0000
       YYZ       0.0000    XZZ       0.0377    YZZ       0.4172
       ZZZ       0.0000
    Hexadecapole Moments (Debye-Ang^3)
      XXXX   -2052.6559   XXXY     -43.8341   XXYY    -445.6319
      XYYY      -9.7928   YYYY    -569.8969   XXXZ      -0.0000
      XXYZ      -0.0000   XYYZ      -0.0000   YYYZ      -0.0000
      XXZZ    -377.8415   XYZZ      -2.7895   YYZZ    -111.9815
      XZZZ      -0.0000   YZZZ       0.0000   ZZZZ    -112.7275
 -----------------------------------------------------------------
 Calculating analytic gradient of the SCF energy
 Gradient of SCF Energy
            1           2           3           4           5           6
    1   0.0686451   0.3782464  -0.6276365   0.3456663   0.6759356  -0.8408569
    2  -0.1907705  -0.7672847   0.6250578   1.0908704  -0.4058356  -0.3520374
    3   0.0000000   0.0000000  -0.0000000   0.0000000  -0.0000000  -0.0000000
 Max gradient component =       1.091E+00
 RMS gradient           =       4.899E-01
 Gradient time:  CPU 24.77 s  wall 6.31 s
 Geometry Optimization Parameters
   NAtoms,    NIC,     NZ,  NCons,   NDum,   NFix, NCnnct, MaxDiis
        6      37       0       0       0       0       0       0


** GEOMETRY OPTIMIZATION IN DELOCALIZED INTERNAL COORDINATES **
   Searching for a Minimum

   Optimization Cycle:   2

                       Coordinates (Angstroms)
     ATOM                X               Y               Z
      1  F         2.0918111659    1.7161107320    0.0000000000
      2  Br       -1.8974075530    1.1481938752    0.0000000000
      3  I         2.4691019396   -0.2839715183    0.0000000000
      4  I        -1.6260119645   -0.9065430525    0.0000000000
      5  C         1.2471216867    0.5891166714    0.0000000000
      6  C        -0.7202633032    0.2934520820    0.0000000000
   Point Group: cs    Number of degrees of freedom:     9


   Energy is -16588.006142333

 Hessian Updated using BFGS Update

 ** Taking Steepest Descent Step **
 Calculated Step too Large.  Step scaled by  0.251053
 Step Taken.  Stepsize is  0.300000

                             Maximum     Tolerance    Cnvgd?
         Gradient           0.761953      0.000300      NO
         Displacement       0.191291      0.001200      NO
         Energy change     -0.427535      0.000001      NO


 New Cartesian Coordinates Obtained by Inverse Iteration

 Displacement from previous Coordinates is:  0.219053
 ----------------------------------------------------------------
             Standard Nuclear Orientation (Angstroms)
    I     Atom           X                Y                Z
 ----------------------------------------------------------------
    1      F       2.0877120818     1.7210621265     0.0000000000
    2      Br     -1.9291100227     1.1834207794     0.0000000000
    3      I       2.5453404216    -0.3019299855     0.0000000000
    4      I      -1.6744506306    -0.9534895669     0.0000000000
    5      C       1.2432266679     0.6004414974     0.0000000000
    6      C      -0.7083665465     0.3068539389     0.0000000000
 ----------------------------------------------------------------
 Molecular Point Group                 Cs    NOp =  2
 Largest Abelian Subgroup              Cs    NOp =  2
 Nuclear Repulsion Energy =  1691.4634840291 hartrees
 There are       81 alpha and       81 beta electrons
 Applying Cartesian multipole field
    Component          Value
    ---------          -----
     (2,0,0)        1.00000E-11
     (0,2,0)        2.00000E-11
     (0,0,2)       -3.00000E-11
 Nucleus-field energy     =     0.0000000334 hartrees
 Requested basis set is 6-311++G(d,p)
 There are 85 shells and 238 basis functions
 A cutoff of  1.0D-11 yielded   2633 shell pairs
 There are     22111 function pairs (     25121 Cartesian)
 Smallest overlap matrix eigenvalue = 1.83E-04
 Guess MOs from SCF MO coefficient file

 -----------------------------------------------------------------------
  General SCF calculation program by
  Eric Jon Sundstrom, Paul Horn, Yuezhi Mao, Dmitri Zuev, Alec White,
  David Stuck, Shaama M.S., Shane Yost, Joonho Lee, David Small,
  Daniel Levine, Susi Lehtola, Hugh Burton, Evgeny Epifanovsky
 -----------------------------------------------------------------------
 Exchange:     0.2000 Hartree-Fock + 0.0800 Slater + 0.7200 B88
 Correlation:  0.1900 VWN1RPA + 0.8100 LYP
 Using SG-1 standard quadrature grid
 using 4 threads for integral computing
 -------------------------------------------------------
 OpenMP Integral computing Module                
 Release: version 2.0, May 2017, Q-Chem Inc. Pleasanton 
 -------------------------------------------------------
 -------------------------------------------------------
 OpenMP BLAS3 based DFT computing Module                
 Release: version 1.0, May 2013, Q-Chem Inc. Pittsburgh 
 -------------------------------------------------------
 A restricted SCF calculation will be
 performed using DIIS
 SCF converges when DIIS error is below 1.0e-08
 ---------------------------------------
  Cycle       Energy         DIIS error
 ---------------------------------------
    1  -16588.2987742167      1.51e-03  
    2  -16588.2926563460      1.64e-03  
    3  -16588.2967411474      1.27e-03  
    4  -16588.2936408232      1.37e-03  
    5  -16588.3108299692      9.95e-05  
    6  -16588.3108855725      3.08e-05  
    7  -16588.3108892697      1.45e-05  
    8  -16588.3108902928      1.85e-06  
    9  -16588.3108903025      9.36e-07  
   10  -16588.3108903075      2.64e-07  
   11  -16588.3108903082      6.98e-08  
   12  -16588.3108903082      1.69e-08  
   13  -16588.3108903082      1.31e-08  
   14  -16588.3108903080      3.84e-09  Convergence criterion met
 ---------------------------------------
 SCF time:   CPU 87.77s  wall 24.00s 
 SCF   energy in the final basis set =   -16588.3108903080
 Total energy in the final basis set =   -16588.3108903080

 --------------------------------------------------------------
             Orbital Energies (a.u.) and Symmetries
 --------------------------------------------------------------

 Alpha MOs, Restricted
 -- Occupied --                  
*******-1165.88 -482.88 -176.33 -176.32 -165.74 -165.74 -165.74
  1 A'    2 A'    3 A'    4 A'    5 A'    6 A'    1 A"    7 A'                 
-165.72 -165.72 -165.72  -62.54  -56.35  -56.35  -56.35  -35.84
  8 A'    2 A"    9 A'   10 A'   11 A'   12 A'    3 A"   13 A'                 
-35.820 -31.325 -31.324 -31.323 -31.311 -31.308 -31.308 -24.726
 14 A'   15 A'    4 A"   16 A'   17 A'    5 A"   18 A'   19 A'                 
-22.976 -22.976 -22.975 -22.974 -22.974 -22.961 -22.961 -22.960
 20 A'    6 A"   21 A'    7 A"   22 A'   23 A'    8 A"   24 A'                 
-22.959 -22.959 -10.324 -10.268  -8.755  -6.587  -6.575  -6.572
  9 A"   25 A'   26 A'   27 A'   28 A'   29 A'   30 A'   10 A"                 
 -6.393  -6.382  -4.806  -4.797  -4.793  -4.791  -4.779  -4.779
 31 A'   32 A'   33 A'   34 A'   11 A"   35 A'   36 A'   12 A"                 
 -2.700  -2.696  -2.693  -2.684  -2.684  -2.084  -2.075  -2.070
 37 A'   38 A'   13 A"   39 A'   14 A"   40 A'   41 A'   15 A"                 
 -2.069  -2.062  -2.059  -2.057  -2.056  -2.044  -2.044  -1.289
 42 A'   43 A'   16 A"   44 A'   17 A"   45 A'   18 A"   46 A'                 
 -1.080  -0.851  -0.744  -0.626  -0.598  -0.544  -0.527  -0.500
 47 A'   48 A'   49 A'   50 A'   51 A'   52 A'   19 A"   20 A"                 
 -0.492  -0.461  -0.432  -0.372  -0.354  -0.281  -0.262  -0.197
 53 A'   54 A'   55 A'   56 A'   21 A"   22 A"   57 A'   23 A"                 
 -0.174
 58 A'                                                                         
 -- Virtual --                   
 -0.118  -0.093  -0.012   0.006   0.025   0.031   0.036   0.048
 24 A"   59 A'   60 A'   61 A'   62 A'   63 A'   25 A"   64 A'                 
  0.050   0.063   0.076   0.081   0.105   0.106   0.114   0.139
 65 A'   66 A'   26 A"   67 A'   68 A'   27 A"   69 A'   70 A'                 
  0.143   0.171   0.210   0.221   0.229   0.235   0.268   0.286
 71 A'   72 A'   28 A"   73 A'   74 A'   29 A"   75 A'   30 A"                 
  0.293   0.305   0.308   0.331   0.343   0.357   0.372   0.397
 76 A'   31 A"   77 A'   78 A'   79 A'   80 A'   32 A"   81 A'                 
  0.413   0.428   0.429   0.439   0.460   0.464   0.486   0.508
 33 A"   34 A"   82 A'   83 A'   84 A'   35 A"   36 A"   85 A'                 
  0.521   0.535   0.553   0.569   0.587   0.640   0.682   0.696
 86 A'   37 A"   87 A'   88 A'   89 A'   90 A'   38 A"   39 A"                 
  0.722   0.738   0.761   0.828   0.856   0.928   0.983   1.043
 91 A'   92 A'   93 A'   94 A'   95 A'   96 A'   97 A'   98 A'                 
  1.084   1.178   1.262   1.277   1.327   1.331   1.348   1.362
 99 A'   40 A"  100 A'   41 A"   42 A"  101 A'   43 A"  102 A'                 
  1.374   1.385   1.400   1.427   1.438   1.462   1.554   1.569
103 A'  104 A'   44 A"  105 A'  106 A'   45 A"  107 A'   46 A"                 
  1.658   1.722   1.848   1.896   1.939   1.963   2.036   2.084
108 A'  109 A'  110 A'  111 A'   47 A"  112 A'  113 A'  114 A'                 
  2.576   2.649   2.706   2.814   2.910   3.213   3.703   3.727
 48 A"   49 A"  115 A'  116 A'  117 A'  118 A'   50 A"  119 A'                 
  3.825   3.867   3.909   3.956   3.972   4.008   4.016   4.028
120 A'   51 A"   52 A"   53 A"   54 A"   55 A"  121 A'  122 A'                 
  4.047   4.081   4.088   4.115   4.181   4.211   4.364   4.436
123 A'   56 A"   57 A"  124 A'  125 A'  126 A'  127 A'  128 A'                 
  4.438   4.538   4.616   4.651   5.969   6.010   6.040   6.084
129 A'  130 A'  131 A'  132 A'   58 A"   59 A"  133 A'  134 A'                 
  6.151   6.216   6.256   6.363   6.474   6.779   7.491   7.584
135 A'  136 A'   60 A"  137 A'  138 A'  139 A'   61 A"  140 A'                 
  7.702  23.380  23.506  27.922  28.021  28.317  28.352  28.361
141 A'  142 A'  143 A'  144 A'  145 A'   62 A"   63 A"  146 A'                 
 28.397  28.404  28.433  28.511  28.531  28.539  28.545  28.561
147 A'  148 A'  149 A'   64 A"   65 A"   66 A"  150 A'  151 A'                 
 28.569  28.619  28.674  28.778  28.836  48.024  66.727 127.866
 67 A"  152 A'  153 A'  154 A'  155 A'  156 A'  157 A'   68 A"                 
127.896 127.907 127.943 127.985 128.025 151.718 151.807 289.709
 69 A"  158 A'  159 A'  160 A'  161 A'  162 A'  163 A'   70 A"                 
289.804 289.9541020.8721901.8921901.985
164 A'  165 A'  166 A'  167 A'  168 A'                                         

 Beta MOs, Restricted
 -- Occupied --                  
*******-1165.88 -482.88 -176.33 -176.32 -165.74 -165.74 -165.74
  1 A'    2 A'    3 A'    4 A'    5 A'    6 A'    1 A"    7 A'                 
-165.72 -165.72 -165.72  -62.54  -56.35  -56.35  -56.35  -35.84
  8 A'    2 A"    9 A'   10 A'   11 A'   12 A'    3 A"   13 A'                 
-35.820 -31.325 -31.324 -31.323 -31.311 -31.308 -31.308 -24.726
 14 A'   15 A'    4 A"   16 A'   17 A'    5 A"   18 A'   19 A'                 
-22.976 -22.976 -22.975 -22.974 -22.974 -22.961 -22.961 -22.960
 20 A'    6 A"   21 A'    7 A"   22 A'   23 A'    8 A"   24 A'                 
-22.959 -22.959 -10.324 -10.268  -8.755  -6.587  -6.575  -6.572
  9 A"   25 A'   26 A'   27 A'   28 A'   29 A'   30 A'   10 A"                 
 -6.393  -6.382  -4.806  -4.797  -4.793  -4.791  -4.779  -4.779
 31 A'   32 A'   33 A'   34 A'   11 A"   35 A'   36 A'   12 A"                 
 -2.700  -2.696  -2.693  -2.684  -2.684  -2.084  -2.075  -2.070
 37 A'   38 A'   13 A"   39 A'   14 A"   40 A'   41 A'   15 A"                 
 -2.069  -2.062  -2.059  -2.057  -2.056  -2.044  -2.044  -1.289
 42 A'   43 A'   16 A"   44 A'   17 A"   45 A'   18 A"   46 A'                 
 -1.080  -0.851  -0.744  -0.626  -0.598  -0.544  -0.527  -0.500
 47 A'   48 A'   49 A'   50 A'   51 A'   52 A'   19 A"   20 A"                 
 -0.492  -0.461  -0.432  -0.372  -0.354  -0.281  -0.262  -0.197
 53 A'   54 A'   55 A'   56 A'   21 A"   22 A"   57 A'   23 A"                 
 -0.174
 58 A'                                                                         
 -- Virtual --                   
 -0.118  -0.093  -0.012   0.006   0.025   0.031   0.036   0.048
 24 A"   59 A'   60 A'   61 A'   62 A'   63 A'   25 A"   64 A'                 
  0.050   0.063   0.076   0.081   0.105   0.106   0.114   0.139
 65 A'   66 A'   26 A"   67 A'   68 A'   27 A"   69 A'   70 A'                 
  0.143   0.171   0.210   0.221   0.229   0.235   0.268   0.286
 71 A'   72 A'   28 A"   73 A'   74 A'   29 A"   75 A'   30 A"                 
  0.293   0.305   0.308   0.331   0.343   0.357   0.372   0.397
 76 A'   31 A"   77 A'   78 A'   79 A'   80 A'   32 A"   81 A'                 
  0.413   0.428   0.429   0.439   0.460   0.464   0.486   0.508
 33 A"   34 A"   82 A'   83 A'   84 A'   35 A"   36 A"   85 A'                 
  0.521   0.535   0.553   0.569   0.587   0.640   0.682   0.696
 86 A'   37 A"   87 A'   88 A'   89 A'   90 A'   38 A"   39 A"                 
  0.722   0.738   0.761   0.828   0.856   0.928   0.983   1.043
 91 A'   92 A'   93 A'   94 A'   95 A'   96 A'   97 A'   98 A'                 
  1.084   1.178   1.262   1.277   1.327   1.331   1.348   1.362
 99 A'   40 A"  100 A'   41 A"   42 A"  101 A'   43 A"  102 A'                 
  1.374   1.385   1.400   1.427   1.438   1.462   1.554   1.569
103 A'  104 A'   44 A"  105 A'  106 A'   45 A"  107 A'   46 A"                 
  1.658   1.722   1.848   1.896   1.939   1.963   2.036   2.084
108 A'  109 A'  110 A'  111 A'   47 A"  112 A'  113 A'  114 A'                 
  2.576   2.649   2.706   2.814   2.910   3.213   3.703   3.727
 48 A"   49 A"  115 A'  116 A'  117 A'  118 A'   50 A"  119 A'                 
  3.825   3.867   3.909   3.956   3.972   4.008   4.016   4.028
120 A'   51 A"   52 A"   53 A"   54 A"   55 A"  121 A'  122 A'                 
  4.047   4.081   4.088   4.115   4.181   4.211   4.364   4.436
123 A'   56 A"   57 A"  124 A'  125 A'  126 A'  127 A'  128 A'                 
  4.438   4.538   4.616   4.651   5.969   6.010   6.040   6.084
129 A'  130 A'  131 A'  132 A'   58 A"   59 A"  133 A'  134 A'                 
  6.151   6.216   6.256   6.363   6.474   6.779   7.491   7.584
135 A'  136 A'   60 A"  137 A'  138 A'  139 A'   61 A"  140 A'                 
  7.702  23.380  23.506  27.922  28.021  28.317  28.352  28.361
141 A'  142 A'  143 A'  144 A'  145 A'   62 A"   63 A"  146 A'                 
 28.397  28.404  28.433  28.511  28.531  28.539  28.545  28.561
147 A'  148 A'  149 A'   64 A"   65 A"   66 A"  150 A'  151 A'                 
 28.569  28.619  28.674  28.778  28.836  48.024  66.727 127.866
 67 A"  152 A'  153 A'  154 A'  155 A'  156 A'  157 A'   68 A"                 
127.896 127.907 127.943 127.985 128.025 151.718 151.807 289.709
 69 A"  158 A'  159 A'  160 A'  161 A'  162 A'  163 A'   70 A"                 
289.804 289.9541020.8721901.8921901.985
164 A'  165 A'  166 A'  167 A'  168 A'                                         
 --------------------------------------------------------------

          Ground-State Mulliken Net Atomic Charges

     Atom                 Charge (a.u.)
  ----------------------------------------
      1 F                     0.013975
      2 Br                    0.024727
      3 I                     0.402059
      4 I                     0.164467
      5 C                    -0.510846
      6 C                    -0.094382
  ----------------------------------------
  Sum of atomic charges =     0.000000

 -----------------------------------------------------------------
                    Cartesian Multipole Moments
 -----------------------------------------------------------------
    Charge (ESU x 10^10)
                 0.0000
    Dipole Moment (Debye)
         X      -0.1475      Y       0.3217      Z       0.0000
       Tot       0.3539
    Quadrupole Moments (Debye-Ang)
        XX     -82.6958     XY      -2.5696     YY     -96.8607
        XZ      -0.0000     YZ       0.0000     ZZ     -89.8624
    Octopole Moments (Debye-Ang^2)
       XXX      -7.6321    XXY      -4.9391    XYY      -5.5786
       YYY      -1.3364    XXZ       0.0000    XYZ      -0.0000
       YYZ       0.0000    XZZ      -1.0596    YZZ       1.3670
       ZZZ       0.0000
    Hexadecapole Moments (Debye-Ang^3)
      XXXX   -2141.4220   XXXY     -44.4689   XXYY    -463.6265
      XYYY      -7.5862   YYYY    -590.6651   XXXZ      -0.0000
      XXYZ       0.0000   XYYZ      -0.0000   YYYZ       0.0000
      XXZZ    -395.9889   XYZZ      -2.5169   YYZZ    -115.6728
      XZZZ      -0.0000   YZZZ       0.0000   ZZZZ    -113.8123
 -----------------------------------------------------------------
 Calculating analytic gradient of the SCF energy
 Gradient of SCF Energy
            1           2           3           4           5           6
    1   0.0720468   0.2873552  -0.4341218   0.2199566   0.4865482  -0.6317850
    2  -0.1686519  -0.6154406   0.4551975   0.7996225  -0.2580377  -0.2126898
    3   0.0000000  -0.0000000   0.0000000  -0.0000000   0.0000000   0.0000000
 Max gradient component =       7.996E-01
 RMS gradient           =       3.595E-01
 Gradient time:  CPU 23.63 s  wall 6.02 s
 Geometry Optimization Parameters
   NAtoms,    NIC,     NZ,  NCons,   NDum,   NFix, NCnnct, MaxDiis
        6      37       0       0       0       0       0       0


** GEOMETRY OPTIMIZATION IN DELOCALIZED INTERNAL COORDINATES **
   Searching for a Minimum

   Optimization Cycle:   3

                       Coordinates (Angstroms)
     ATOM                X               Y               Z
      1  F         2.0877120818    1.7210621265    0.0000000000
      2  Br       -1.9291100227    1.1834207794    0.0000000000
      3  I         2.5453404216   -0.3019299855    0.0000000000
      4  I        -1.6744506306   -0.9534895669    0.0000000000
      5  C         1.2432266679    0.6004414974    0.0000000000
      6  C        -0.7083665465    0.3068539389    0.0000000000
   Point Group: cs    Number of degrees of freedom:     9


   Energy is -16588.310890308

 Hessian Updated using BFGS Update

 ** Taking Steepest Descent Step **
 Calculated Step too Large.  Step scaled by  0.347920
 Step Taken.  Stepsize is  0.300000

                             Maximum     Tolerance    Cnvgd?
         Gradient           0.557823      0.000300      NO
         Displacement       0.194078      0.001200      NO
         Energy change     -0.304748      0.000001      NO


 New Cartesian Coordinates Obtained by Inverse Iteration

 Displacement from previous Coordinates is:  0.204089
 ----------------------------------------------------------------
             Standard Nuclear Orientation (Angstroms)
    I     Atom           X                Y                Z
 ----------------------------------------------------------------
    1      F       2.0755060746     1.7263162442     0.0000000000
    2      Br     -1.9568340924     1.2242582278     0.0000000000
    3      I       2.6132617527    -0.3211665339     0.0000000000
    4      I      -1.7119128030    -0.9998937462     0.0000000000
    5      C       1.2364091367     0.6082205542     0.0000000000
    6      C      -0.6920780971     0.3186240437     0.0000000000
 ----------------------------------------------------------------
 Molecular Point Group                 Cs    NOp =  2
 Largest Abelian Subgroup              Cs    NOp =  2
 Nuclear Repulsion Energy =  1643.4077059772 hartrees
 There are       81 alpha and       81 beta electrons
 Applying Cartesian multipole field
    Component          Value
    ---------          -----
     (2,0,0)        1.00000E-11
     (0,2,0)        2.00000E-11
     (0,0,2)       -3.00000E-11
 Nucleus-field energy     =     0.0000000351 hartrees
 Requested basis set is 6-311++G(d,p)
 There are 85 shells and 238 basis functions
 A cutoff of  1.0D-11 yielded   2621 shell pairs
 There are     22046 function pairs (     25044 Cartesian)
 Smallest overlap matrix eigenvalue = 1.74E-04
 Guess MOs from SCF MO coefficient file

 -----------------------------------------------------------------------
  General SCF calculation program by
  Eric Jon Sundstrom, Paul Horn, Yuezhi Mao, Dmitri Zuev, Alec White,
  David Stuck, Shaama M.S., Shane Yost, Joonho Lee, David Small,
  Daniel Levine, Susi Lehtola, Hugh Burton, Evgeny Epifanovsky
 -----------------------------------------------------------------------
 Exchange:     0.2000 Hartree-Fock + 0.0800 Slater + 0.7200 B88
 Correlation:  0.1900 VWN1RPA + 0.8100 LYP
 Using SG-1 standard quadrature grid
 using 4 threads for integral computing
 -------------------------------------------------------
 OpenMP Integral computing Module                
 Release: version 2.0, May 2017, Q-Chem Inc. Pleasanton 
 -------------------------------------------------------
 -------------------------------------------------------
 OpenMP BLAS3 based DFT computing Module                
 Release: version 1.0, May 2013, Q-Chem Inc. Pittsburgh 
 -------------------------------------------------------
 A restricted SCF calculation will be
 performed using DIIS
 SCF converges when DIIS error is below 1.0e-08
 ---------------------------------------
  Cycle       Energy         DIIS error
 ---------------------------------------
    1  -16588.5239385054      1.26e-03  
    2  -16588.5206992310      1.35e-03  
    3  -16588.5231295649      1.09e-03  
    4  -16588.5231682164      1.06e-03  
    5  -16588.5332484635      8.72e-05  
    6  -16588.5332949685      2.65e-05  
    7  -16588.5332979118      1.15e-05  
    8  -16588.5332985413      1.41e-06  
    9  -16588.5332985519      7.48e-07  
   10  -16588.5332985562      2.85e-07  
   11  -16588.5332985564      9.26e-08  
   12  -16588.5332985570      1.95e-08  
   13  -16588.5332985571      9.22e-09  Convergence criterion met
 ---------------------------------------
 SCF time:   CPU 79.67s  wall 21.00s 
 SCF   energy in the final basis set =   -16588.5332985571
 Total energy in the final basis set =   -16588.5332985571

 --------------------------------------------------------------
             Orbital Energies (a.u.) and Symmetries
 --------------------------------------------------------------

 Alpha MOs, Restricted
 -- Occupied --                  
*******-1165.88 -482.87 -176.33 -176.32 -165.73 -165.73 -165.73
  1 A'    2 A'    3 A'    4 A'    5 A'    6 A'    1 A"    7 A'                 
-165.72 -165.72 -165.72  -62.53  -56.35  -56.35  -56.35  -35.83
  8 A'    2 A"    9 A'   10 A'   11 A'   12 A'    3 A"   13 A'                 
-35.820 -31.322 -31.320 -31.319 -31.311 -31.308 -31.307 -24.726
 14 A'   15 A'    4 A"   16 A'   17 A'    5 A"   18 A'   19 A'                 
-22.973 -22.973 -22.972 -22.970 -22.970 -22.962 -22.961 -22.961
 20 A'    6 A"   21 A'    7 A"   22 A'   23 A'    8 A"   24 A'                 
-22.958 -22.958 -10.329 -10.276  -8.749  -6.580  -6.569  -6.567
  9 A"   25 A'   26 A'   27 A'   28 A'   29 A'   30 A'   10 A"                 
 -6.387  -6.378  -4.800  -4.792  -4.787  -4.784  -4.776  -4.776
 31 A'   32 A'   33 A'   34 A'   11 A"   35 A'   12 A"   36 A'                 
 -2.693  -2.689  -2.687  -2.678  -2.678  -2.074  -2.066  -2.064
 37 A'   38 A'   13 A"   39 A'   14 A"   40 A'   41 A'   15 A"                 
 -2.062  -2.056  -2.055  -2.050  -2.050  -2.040  -2.040  -1.284
 42 A'   43 A'   16 A"   44 A'   17 A"   45 A'   18 A"   46 A'                 
 -1.041  -0.831  -0.737  -0.627  -0.593  -0.537  -0.521  -0.491
 47 A'   48 A'   49 A'   50 A'   51 A'   52 A'   19 A"   53 A'                 
 -0.477  -0.453  -0.431  -0.371  -0.343  -0.282  -0.263  -0.202
 20 A"   54 A'   55 A'   56 A'   21 A"   22 A"   57 A'   23 A"                 
 -0.186
 58 A'                                                                         
 -- Virtual --                   
 -0.117  -0.090  -0.014   0.003   0.021   0.029   0.039   0.049
 24 A"   59 A'   60 A'   61 A'   62 A'   63 A'   25 A"   64 A'                 
  0.052   0.058   0.078   0.083   0.104   0.109   0.116   0.135
 65 A'   66 A'   26 A"   67 A'   68 A'   27 A"   69 A'   70 A'                 
  0.139   0.171   0.209   0.214   0.226   0.233   0.262   0.283
 71 A'   72 A'   28 A"   73 A'   74 A'   29 A"   75 A'   30 A"                 
  0.292   0.306   0.312   0.331   0.342   0.352   0.377   0.393
 76 A'   77 A'   31 A"   78 A'   79 A'   80 A'   32 A"   81 A'                 
  0.414   0.424   0.427   0.438   0.453   0.457   0.493   0.502
 33 A"   34 A"   82 A'   83 A'   35 A"   84 A'   36 A"   85 A'                 
  0.511   0.534   0.539   0.563   0.576   0.635   0.663   0.695
 86 A'   37 A"   87 A'   88 A'   89 A'   90 A'   38 A"   39 A"                 
  0.728   0.730   0.763   0.810   0.832   0.894   0.977   1.019
 91 A'   92 A'   93 A'   94 A'   95 A'   96 A'   97 A'   98 A'                 
  1.060   1.181   1.261   1.275   1.327   1.332   1.341   1.348
 99 A'   40 A"  100 A'   41 A"   42 A"  101 A'   43 A"  102 A'                 
  1.381   1.388   1.397   1.436   1.442   1.457   1.564   1.571
103 A'  104 A'   44 A"  105 A'  106 A'   45 A"  107 A'   46 A"                 
  1.641   1.711   1.854   1.915   1.949   1.982   2.030   2.076
108 A'  109 A'  110 A'  111 A'   47 A"  112 A'  113 A'  114 A'                 
  2.577   2.656   2.695   2.798   2.880   3.221   3.708   3.731
 48 A"   49 A"  115 A'  116 A'  117 A'  118 A'   50 A"  119 A'                 
  3.841   3.878   3.900   3.958   3.975   4.006   4.014   4.023
120 A'   51 A"   52 A"   53 A"   54 A"   55 A"  121 A'  122 A'                 
  4.041   4.073   4.098   4.126   4.174   4.213   4.302   4.366
123 A'   56 A"   57 A"  124 A'  125 A'  126 A'  127 A'  128 A'                 
  4.406   4.480   4.594   4.635   5.969   6.007   6.034   6.080
129 A'  130 A'  131 A'  132 A'   58 A"   59 A"  133 A'  134 A'                 
  6.142   6.209   6.256   6.370   6.469   6.750   7.498   7.581
135 A'  136 A'   60 A"  137 A'  138 A'  139 A'   61 A"  140 A'                 
  7.683  23.350  23.438  27.914  27.991  28.317  28.349  28.361
141 A'  142 A'  143 A'  144 A'  145 A'   62 A"   63 A"  146 A'                 
 28.394  28.406  28.434  28.515  28.531  28.540  28.545  28.559
147 A'  148 A'  149 A'   64 A"   65 A"   66 A"  150 A'  151 A'                 
 28.566  28.610  28.657  28.733  28.789  48.002  66.725 127.866
 67 A"  152 A'  153 A'  154 A'  155 A'  156 A'  157 A'   68 A"                 
127.892 127.905 127.937 127.976 128.017 151.710 151.779 289.713
 69 A"  158 A'  159 A'  160 A'  161 A'  162 A'  163 A'   70 A"                 
289.796 289.9261020.8381901.8811901.953
164 A'  165 A'  166 A'  167 A'  168 A'                                         

 Beta MOs, Restricted
 -- Occupied --                  
*******-1165.88 -482.87 -176.33 -176.32 -165.73 -165.73 -165.73
  1 A'    2 A'    3 A'    4 A'    5 A'    6 A'    1 A"    7 A'                 
-165.72 -165.72 -165.72  -62.53  -56.35  -56.35  -56.35  -35.83
  8 A'    2 A"    9 A'   10 A'   11 A'   12 A'    3 A"   13 A'                 
-35.820 -31.322 -31.320 -31.319 -31.311 -31.308 -31.307 -24.726
 14 A'   15 A'    4 A"   16 A'   17 A'    5 A"   18 A'   19 A'                 
-22.973 -22.973 -22.972 -22.970 -22.970 -22.962 -22.961 -22.961
 20 A'    6 A"   21 A'    7 A"   22 A'   23 A'    8 A"   24 A'                 
-22.958 -22.958 -10.329 -10.276  -8.749  -6.580  -6.569  -6.567
  9 A"   25 A'   26 A'   27 A'   28 A'   29 A'   30 A'   10 A"                 
 -6.387  -6.378  -4.800  -4.792  -4.787  -4.784  -4.776  -4.776
 31 A'   32 A'   33 A'   34 A'   11 A"   35 A'   12 A"   36 A'                 
 -2.693  -2.689  -2.687  -2.678  -2.678  -2.074  -2.066  -2.064
 37 A'   38 A'   13 A"   39 A'   14 A"   40 A'   41 A'   15 A"                 
 -2.062  -2.056  -2.055  -2.050  -2.050  -2.040  -2.040  -1.284
 42 A'   43 A'   16 A"   44 A'   17 A"   45 A'   18 A"   46 A'                 
 -1.041  -0.831  -0.737  -0.627  -0.593  -0.537  -0.521  -0.491
 47 A'   48 A'   49 A'   50 A'   51 A'   52 A'   19 A"   53 A'                 
 -0.477  -0.453  -0.431  -0.371  -0.343  -0.282  -0.263  -0.202
 20 A"   54 A'   55 A'   56 A'   21 A"   22 A"   57 A'   23 A"                 
 -0.186
 58 A'                                                                         
 -- Virtual --                   
 -0.117  -0.090  -0.014   0.003   0.021   0.029   0.039   0.049
 24 A"   59 A'   60 A'   61 A'   62 A'   63 A'   25 A"   64 A'                 
  0.052   0.058   0.078   0.083   0.104   0.109   0.116   0.135
 65 A'   66 A'   26 A"   67 A'   68 A'   27 A"   69 A'   70 A'                 
  0.139   0.171   0.209   0.214   0.226   0.233   0.262   0.283
 71 A'   72 A'   28 A"   73 A'   74 A'   29 A"   75 A'   30 A"                 
  0.292   0.306   0.312   0.331   0.342   0.352   0.377   0.393
 76 A'   77 A'   31 A"   78 A'   79 A'   80 A'   32 A"   81 A'                 
  0.414   0.424   0.427   0.438   0.453   0.457   0.493   0.502
 33 A"   34 A"   82 A'   83 A'   35 A"   84 A'   36 A"   85 A'                 
  0.511   0.534   0.539   0.563   0.576   0.635   0.663   0.695
 86 A'   37 A"   87 A'   88 A'   89 A'   90 A'   38 A"   39 A"                 
  0.728   0.730   0.763   0.810   0.832   0.894   0.977   1.019
 91 A'   92 A'   93 A'   94 A'   95 A'   96 A'   97 A'   98 A'                 
  1.060   1.181   1.261   1.275   1.327   1.332   1.341   1.348
 99 A'   40 A"  100 A'   41 A"   42 A"  101 A'   43 A"  102 A'                 
  1.381   1.388   1.397   1.436   1.442   1.457   1.564   1.571
103 A'  104 A'   44 A"  105 A'  106 A'   45 A"  107 A'   46 A"                 
  1.641   1.711   1.854   1.915   1.949   1.982   2.030   2.076
108 A'  109 A'  110 A'  111 A'   47 A"  112 A'  113 A'  114 A'                 
  2.577   2.656   2.695   2.798   2.880   3.221   3.708   3.731
 48 A"   49 A"  115 A'  116 A'  117 A'  118 A'   50 A"  119 A'                 
  3.841   3.878   3.900   3.958   3.975   4.006   4.014   4.023
120 A'   51 A"   52 A"   53 A"   54 A"   55 A"  121 A'  122 A'                 
  4.041   4.073   4.098   4.126   4.174   4.213   4.302   4.366
123 A'   56 A"   57 A"  124 A'  125 A'  126 A'  127 A'  128 A'                 
  4.406   4.480   4.594   4.635   5.969   6.007   6.034   6.080
129 A'  130 A'  131 A'  132 A'   58 A"   59 A"  133 A'  134 A'                 
  6.142   6.209   6.256   6.370   6.469   6.750   7.498   7.581
135 A'  136 A'   60 A"  137 A'  138 A'  139 A'   61 A"  140 A'                 
  7.683  23.350  23.438  27.914  27.991  28.317  28.349  28.361
141 A'  142 A'  143 A'  144 A'  145 A'   62 A"   63 A"  146 A'                 
 28.394  28.406  28.434  28.515  28.531  28.540  28.545  28.559
147 A'  148 A'  149 A'   64 A"   65 A"   66 A"  150 A'  151 A'                 
 28.566  28.610  28.657  28.733  28.789  48.002  66.725 127.866
 67 A"  152 A'  153 A'  154 A'  155 A'  156 A'  157 A'   68 A"                 
127.892 127.905 127.937 127.976 128.017 151.710 151.779 289.713
 69 A"  158 A'  159 A'  160 A'  161 A'  162 A'  163 A'   70 A"                 
289.796 289.9261020.8381901.8811901.953
164 A'  165 A'  166 A'  167 A'  168 A'                                         
 --------------------------------------------------------------

          Ground-State Mulliken Net Atomic Charges

     Atom                 Charge (a.u.)
  ----------------------------------------
      1 F                     0.017816
      2 Br                    0.021499
      3 I                     0.322274
      4 I                     0.143697
      5 C                    -0.458075
      6 C                    -0.047211
  ----------------------------------------
  Sum of atomic charges =     0.000000

 -----------------------------------------------------------------
                    Cartesian Multipole Moments
 -----------------------------------------------------------------
    Charge (ESU x 10^10)
                 0.0000
    Dipole Moment (Debye)
         X      -0.4042      Y       0.1619      Z      -0.0000
       Tot       0.4354
    Quadrupole Moments (Debye-Ang)
        XX     -82.4536     XY      -2.3078     YY     -96.2379
        XZ       0.0000     YZ      -0.0000     ZZ     -90.4273
    Octopole Moments (Debye-Ang^2)
       XXX      -9.5355    XXY      -5.1347    XYY      -7.1645
       YYY       1.0404    XXZ      -0.0000    XYZ       0.0000
       YYZ      -0.0000    XZZ      -2.0939    YZZ       2.2456
       ZZZ      -0.0000
    Hexadecapole Moments (Debye-Ang^3)
      XXXX   -2216.0761   XXXY     -42.6528   XXYY    -479.4613
      XYYY      -3.5035   YYYY    -614.3281   XXXZ       0.0000
      XXYZ      -0.0000   XYYZ       0.0000   YYYZ      -0.0000
      XXZZ    -412.0377   XYZZ      -1.5890   YYZZ    -119.9329
      XZZZ       0.0000   YZZZ      -0.0000   ZZZZ    -114.9775
 -----------------------------------------------------------------
 Calculating analytic gradient of the SCF energy
 Gradient of SCF Energy
            1           2           3           4           5           6
    1   0.0737086   0.2083621  -0.3036226   0.1374990   0.3613961  -0.4773432
    2  -0.1471185  -0.4850143   0.3398510   0.5932813  -0.1641023  -0.1368972
    3   0.0000000   0.0000000  -0.0000000   0.0000000  -0.0000000  -0.0000000
 Max gradient component =       5.933E-01
 RMS gradient           =       2.675E-01
 Gradient time:  CPU 22.95 s  wall 5.87 s
 Geometry Optimization Parameters
   NAtoms,    NIC,     NZ,  NCons,   NDum,   NFix, NCnnct, MaxDiis
        6      37       0       0       0       0       0       0


** GEOMETRY OPTIMIZATION IN DELOCALIZED INTERNAL COORDINATES **
   Searching for a Minimum

   Optimization Cycle:   4

                       Coordinates (Angstroms)
     ATOM                X               Y               Z
      1  F         2.0755060746    1.7263162442    0.0000000000
      2  Br       -1.9568340924    1.2242582278    0.0000000000
      3  I         2.6132617527   -0.3211665339    0.0000000000
      4  I        -1.7119128030   -0.9998937462    0.0000000000
      5  C         1.2364091367    0.6082205542    0.0000000000
      6  C        -0.6920780971    0.3186240437    0.0000000000
   Point Group: cs    Number of degrees of freedom:     9


   Energy is -16588.533298557

 Hessian Updated using BFGS Update

 ** Taking Steepest Descent Step **
 Calculated Step too Large.  Step scaled by  0.473535
 Step Taken.  Stepsize is  0.300000

                             Maximum     Tolerance    Cnvgd?
         Gradient           0.413274      0.000300      NO
         Displacement       0.195700      0.001200      NO
         Energy change     -0.222408      0.000001      NO


 New Cartesian Coordinates Obtained by Inverse Iteration

 Displacement from previous Coordinates is:  0.189405
 ----------------------------------------------------------------
             Standard Nuclear Orientation (Angstroms)
    I     Atom           X                Y                Z
 ----------------------------------------------------------------
    1      F       2.0526876850     1.7318265508     0.0000000000
    2      Br     -1.9763941009     1.2701131595     0.0000000000
    3      I       2.6693431236    -0.3427888558     0.0000000000
    4      I      -1.7353844092    -1.0457347591     0.0000000000
    5      C       1.2247658949     0.6130369999     0.0000000000
    6      C      -0.6706662220     0.3299056945     0.0000000000
 ----------------------------------------------------------------
 Molecular Point Group                 Cs    NOp =  2
 Largest Abelian Subgroup              Cs    NOp =  2
 Nuclear Repulsion Energy =  1601.6631658596 hartrees
 There are       81 alpha and       81 beta electrons
 Applying Cartesian multipole field
    Component          Value
    ---------          -----
     (2,0,0)        1.00000E-11
     (0,2,0)        2.00000E-11
     (0,0,2)       -3.00000E-11
 Nucleus-field energy     =     0.0000000366 hartrees
 Requested basis set is 6-311++G(d,p)
 There are 85 shells and 238 basis functions
 A cutoff of  1.0D-11 yielded   2604 shell pairs
 There are     21961 function pairs (     24951 Cartesian)
 Smallest overlap matrix eigenvalue = 1.61E-04
 Guess MOs from SCF MO coefficient file

 -----------------------------------------------------------------------
  General SCF calculation program by
  Eric Jon Sundstrom, Paul Horn, Yuezhi Mao, Dmitri Zuev, Alec White,
  David Stuck, Shaama M.S., Shane Yost, Joonho Lee, David Small,
  Daniel Levine, Susi Lehtola, Hugh Burton, Evgeny Epifanovsky
 -----------------------------------------------------------------------
 Exchange:     0.2000 Hartree-Fock + 0.0800 Slater + 0.7200 B88
 Correlation:  0.1900 VWN1RPA + 0.8100 LYP
 Using SG-1 standard quadrature grid
 using 4 threads for integral computing
 -------------------------------------------------------
 OpenMP Integral computing Module                
 Release: version 2.0, May 2017, Q-Chem Inc. Pleasanton 
 -------------------------------------------------------
 -------------------------------------------------------
 OpenMP BLAS3 based DFT computing Module                
 Release: version 1.0, May 2013, Q-Chem Inc. Pittsburgh 
 -------------------------------------------------------
 A restricted SCF calculation will be
 performed using DIIS
 SCF converges when DIIS error is below 1.0e-08
 ---------------------------------------
  Cycle       Energy         DIIS error
 ---------------------------------------
    1  -16588.6892719621      1.05e-03  
    2  -16588.6884770205      1.08e-03  
    3  -16588.6895339391      9.23e-04  
    4  -16588.6907700469      8.15e-04  
    5  -16588.6965609349      7.80e-05  
    6  -16588.6966016667      2.26e-05  
    7  -16588.6966039456      9.16e-06  
    8  -16588.6966043438      1.27e-06  
    9  -16588.6966043530      7.10e-07  
   10  -16588.6966043564      2.08e-07  
   11  -16588.6966043570      8.58e-08  
   12  -16588.6966043568      1.53e-08  
   13  -16588.6966043569      6.69e-09  Convergence criterion met
 ---------------------------------------
 SCF time:   CPU 78.17s  wall 21.00s 
 SCF   energy in the final basis set =   -16588.6966043569
 Total energy in the final basis set =   -16588.6966043569

 --------------------------------------------------------------
             Orbital Energies (a.u.) and Symmetries
 --------------------------------------------------------------

 Alpha MOs, Restricted
 -- Occupied --                  
*******-1165.89 -482.87 -176.33 -176.32 -165.73 -165.73 -165.73
  1 A'    2 A'    3 A'    4 A'    5 A'    6 A'    1 A"    7 A'                 
-165.72 -165.72 -165.72  -62.53  -56.35  -56.34  -56.34  -35.83
  8 A'    2 A"    9 A'   10 A'   11 A'    3 A"   12 A'   13 A'                 
-35.820 -31.320 -31.317 -31.316 -31.312 -31.308 -31.307 -24.727
 14 A'   15 A'    4 A"   16 A'   17 A'    5 A"   18 A'   19 A'                 
-22.971 -22.971 -22.970 -22.967 -22.967 -22.962 -22.962 -22.961
 20 A'    6 A"   21 A'    7 A"   22 A'   23 A'    8 A"   24 A'                 
-22.958 -22.958 -10.335 -10.285  -8.743  -6.574  -6.563  -6.561
  9 A"   25 A'   26 A'   27 A'   28 A'   29 A'   30 A'   10 A"                 
 -6.383  -6.376  -4.796  -4.789  -4.782  -4.780  -4.774  -4.773
 31 A'   32 A'   33 A'   34 A'   11 A"   35 A'   12 A"   36 A'                 
 -2.687  -2.683  -2.682  -2.672  -2.672  -2.067  -2.061  -2.059
 37 A'   38 A'   13 A"   39 A'   14 A"   40 A'   41 A'   15 A"                 
 -2.058  -2.053  -2.052  -2.045  -2.045  -2.038  -2.038  -1.281
 42 A'   43 A'   16 A"   44 A'   17 A"   45 A'   18 A"   46 A'                 
 -1.004  -0.814  -0.731  -0.630  -0.589  -0.530  -0.517  -0.491
 47 A'   48 A'   49 A'   50 A'   51 A'   52 A'   19 A"   53 A'                 
 -0.455  -0.444  -0.427  -0.370  -0.335  -0.284  -0.265  -0.207
 20 A"   54 A'   55 A'   56 A'   21 A"   22 A"   57 A'   23 A"                 
 -0.199
 58 A'                                                                         
 -- Virtual --                   
 -0.114  -0.087  -0.018   0.001   0.016   0.026   0.042   0.049
 24 A"   59 A'   60 A'   61 A'   62 A'   63 A'   25 A"   64 A'                 
  0.053   0.054   0.079   0.083   0.104   0.112   0.118   0.133
 65 A'   66 A'   26 A"   67 A'   68 A'   27 A"   69 A'   70 A'                 
  0.137   0.172   0.209   0.209   0.224   0.231   0.256   0.281
 71 A'   72 A'   28 A"   73 A'   74 A'   29 A"   75 A'   30 A"                 
  0.290   0.304   0.320   0.329   0.343   0.349   0.383   0.384
 76 A'   77 A'   31 A"   78 A'   79 A'   80 A'   32 A"   81 A'                 
  0.411   0.424   0.428   0.437   0.444   0.456   0.495   0.500
 33 A"   34 A"   82 A'   83 A'   35 A"   84 A'   85 A'   36 A"                 
  0.501   0.524   0.530   0.558   0.574   0.633   0.645   0.698
 86 A'   87 A'   37 A"   88 A'   89 A'   90 A'   38 A"   39 A"                 
  0.721   0.738   0.761   0.787   0.811   0.868   0.960   1.007
 91 A'   92 A'   93 A'   94 A'   95 A'   96 A'   97 A'   98 A'                 
  1.038   1.181   1.265   1.266   1.324   1.333   1.336   1.338
 99 A'   40 A"   41 A"  100 A'   42 A"  101 A'  102 A'   43 A"                 
  1.386   1.392   1.394   1.444   1.449   1.454   1.576   1.576
103 A'   44 A"  104 A'  105 A'  106 A'   45 A"  107 A'   46 A"                 
  1.625   1.695   1.858   1.928   1.959   1.998   2.027   2.084
108 A'  109 A'  110 A'  111 A'   47 A"  112 A'  113 A'  114 A'                 
  2.576   2.663   2.681   2.790   2.860   3.241   3.714   3.734
 48 A"   49 A"  115 A'  116 A'  117 A'  118 A'   50 A"  119 A'                 
  3.858   3.888   3.895   3.959   3.976   4.006   4.011   4.014
120 A'   51 A"   52 A"   53 A"   54 A"   55 A"  121 A'  122 A'                 
  4.029   4.069   4.101   4.114   4.157   4.233   4.273   4.326
123 A'   56 A"   57 A"  124 A'  125 A'  126 A'  127 A'  128 A'                 
  4.360   4.458   4.567   4.629   5.970   6.005   6.028   6.072
129 A'  130 A'  131 A'  132 A'   58 A"   59 A"  133 A'  134 A'                 
  6.130   6.197   6.256   6.373   6.467   6.726   7.506   7.578
135 A'  136 A'   60 A"  137 A'  138 A'  139 A'   61 A"  140 A'                 
  7.668  23.334  23.391  27.905  27.965  28.317  28.346  28.360
141 A'  142 A'  143 A'  144 A'  145 A'   62 A"   63 A"  146 A'                 
 28.390  28.406  28.435  28.517  28.529  28.541  28.545  28.556
147 A'  148 A'  149 A'   64 A"   65 A"   66 A"  150 A'  151 A'                 
 28.563  28.603  28.643  28.701  28.755  47.981  66.723 127.865
 67 A"  152 A'  153 A'  154 A'  155 A'  156 A'  157 A'   68 A"                 
127.889 127.901 127.930 127.965 128.005 151.700 151.752 289.717
 69 A"  158 A'  159 A'  160 A'  161 A'  162 A'  163 A'   70 A"                 
289.789 289.9051020.8081901.8701901.924
164 A'  165 A'  166 A'  167 A'  168 A'                                         

 Beta MOs, Restricted
 -- Occupied --                  
*******-1165.89 -482.87 -176.33 -176.32 -165.73 -165.73 -165.73
  1 A'    2 A'    3 A'    4 A'    5 A'    6 A'    1 A"    7 A'                 
-165.72 -165.72 -165.72  -62.53  -56.35  -56.34  -56.34  -35.83
  8 A'    2 A"    9 A'   10 A'   11 A'    3 A"   12 A'   13 A'                 
-35.820 -31.320 -31.317 -31.316 -31.312 -31.308 -31.307 -24.727
 14 A'   15 A'    4 A"   16 A'   17 A'    5 A"   18 A'   19 A'                 
-22.971 -22.971 -22.970 -22.967 -22.967 -22.962 -22.962 -22.961
 20 A'    6 A"   21 A'    7 A"   22 A'   23 A'    8 A"   24 A'                 
-22.958 -22.958 -10.335 -10.285  -8.743  -6.574  -6.563  -6.561
  9 A"   25 A'   26 A'   27 A'   28 A'   29 A'   30 A'   10 A"                 
 -6.383  -6.376  -4.796  -4.789  -4.782  -4.780  -4.774  -4.773
 31 A'   32 A'   33 A'   34 A'   11 A"   35 A'   12 A"   36 A'                 
 -2.687  -2.683  -2.682  -2.672  -2.672  -2.067  -2.061  -2.059
 37 A'   38 A'   13 A"   39 A'   14 A"   40 A'   41 A'   15 A"                 
 -2.058  -2.053  -2.052  -2.045  -2.045  -2.038  -2.038  -1.281
 42 A'   43 A'   16 A"   44 A'   17 A"   45 A'   18 A"   46 A'                 
 -1.004  -0.814  -0.731  -0.630  -0.589  -0.530  -0.517  -0.491
 47 A'   48 A'   49 A'   50 A'   51 A'   52 A'   19 A"   53 A'                 
 -0.455  -0.444  -0.427  -0.370  -0.335  -0.284  -0.265  -0.207
 20 A"   54 A'   55 A'   56 A'   21 A"   22 A"   57 A'   23 A"                 
 -0.199
 58 A'                                                                         
 -- Virtual --                   
 -0.114  -0.087  -0.018   0.001   0.016   0.026   0.042   0.049
 24 A"   59 A'   60 A'   61 A'   62 A'   63 A'   25 A"   64 A'                 
  0.053   0.054   0.079   0.083   0.104   0.112   0.118   0.133
 65 A'   66 A'   26 A"   67 A'   68 A'   27 A"   69 A'   70 A'                 
  0.137   0.172   0.209   0.209   0.224   0.231   0.256   0.281
 71 A'   72 A'   28 A"   73 A'   74 A'   29 A"   75 A'   30 A"                 
  0.290   0.304   0.320   0.329   0.343   0.349   0.383   0.384
 76 A'   77 A'   31 A"   78 A'   79 A'   80 A'   32 A"   81 A'                 
  0.411   0.424   0.428   0.437   0.444   0.456   0.495   0.500
 33 A"   34 A"   82 A'   83 A'   35 A"   84 A'   85 A'   36 A"                 
  0.501   0.524   0.530   0.558   0.574   0.633   0.645   0.698
 86 A'   87 A'   37 A"   88 A'   89 A'   90 A'   38 A"   39 A"                 
  0.721   0.738   0.761   0.787   0.811   0.868   0.960   1.007
 91 A'   92 A'   93 A'   94 A'   95 A'   96 A'   97 A'   98 A'                 
  1.038   1.181   1.265   1.266   1.324   1.333   1.336   1.338
 99 A'   40 A"   41 A"  100 A'   42 A"  101 A'  102 A'   43 A"                 
  1.386   1.392   1.394   1.444   1.449   1.454   1.576   1.576
103 A'   44 A"  104 A'  105 A'  106 A'   45 A"  107 A'   46 A"                 
  1.625   1.695   1.858   1.928   1.959   1.998   2.027   2.084
108 A'  109 A'  110 A'  111 A'   47 A"  112 A'  113 A'  114 A'                 
  2.576   2.663   2.681   2.790   2.860   3.241   3.714   3.734
 48 A"   49 A"  115 A'  116 A'  117 A'  118 A'   50 A"  119 A'                 
  3.858   3.888   3.895   3.959   3.976   4.006   4.011   4.014
120 A'   51 A"   52 A"   53 A"   54 A"   55 A"  121 A'  122 A'                 
  4.029   4.069   4.101   4.114   4.157   4.233   4.273   4.326
123 A'   56 A"   57 A"  124 A'  125 A'  126 A'  127 A'  128 A'                 
  4.360   4.458   4.567   4.629   5.970   6.005   6.028   6.072
129 A'  130 A'  131 A'  132 A'   58 A"   59 A"  133 A'  134 A'                 
  6.130   6.197   6.256   6.373   6.467   6.726   7.506   7.578
135 A'  136 A'   60 A"  137 A'  138 A'  139 A'   61 A"  140 A'                 
  7.668  23.334  23.391  27.905  27.965  28.317  28.346  28.360
141 A'  142 A'  143 A'  144 A'  145 A'   62 A"   63 A"  146 A'                 
 28.390  28.406  28.435  28.517  28.529  28.541  28.545  28.556
147 A'  148 A'  149 A'   64 A"   65 A"   66 A"  150 A'  151 A'                 
 28.563  28.603  28.643  28.701  28.755  47.981  66.723 127.865
 67 A"  152 A'  153 A'  154 A'  155 A'  156 A'  157 A'   68 A"                 
127.889 127.901 127.930 127.965 128.005 151.700 151.752 289.717
 69 A"  158 A'  159 A'  160 A'  161 A'  162 A'  163 A'   70 A"                 
289.789 289.9051020.8081901.8701901.924
164 A'  165 A'  166 A'  167 A'  168 A'                                         
 --------------------------------------------------------------

          Ground-State Mulliken Net Atomic Charges

     Atom                 Charge (a.u.)
  ----------------------------------------
      1 F                     0.021138
      2 Br                    0.014661
      3 I                     0.263809
      4 I                     0.135960
      5 C                    -0.420492
      6 C                    -0.015075
  ----------------------------------------
  Sum of atomic charges =     0.000000

 -----------------------------------------------------------------
                    Cartesian Multipole Moments
 -----------------------------------------------------------------
    Charge (ESU x 10^10)
                 0.0000
    Dipole Moment (Debye)
         X      -0.5576      Y      -0.0217      Z       0.0000
       Tot       0.5581
    Quadrupole Moments (Debye-Ang)
        XX     -82.2933     XY      -2.0275     YY     -95.6187
        XZ      -0.0000     YZ       0.0000     ZZ     -90.9456
    Octopole Moments (Debye-Ang^2)
       XXX     -11.1181    XXY      -5.3591    XYY      -8.8709
       YYY       3.1843    XXZ       0.0000    XYZ       0.0000
       YYZ       0.0000    XZZ      -3.0690    YZZ       3.1005
       ZZZ       0.0000
    Hexadecapole Moments (Debye-Ang^3)
      XXXX   -2270.5903   XXXY     -38.6679   XXYY    -491.6851
      XYYY       2.4496   YYYY    -640.5963   XXXZ      -0.0000
      XXYZ       0.0000   XYYZ      -0.0000   YYYZ       0.0000
      XXZZ    -424.6167   XYZZ       0.0527   YYZZ    -124.7624
      XZZZ      -0.0000   YZZZ      -0.0000   ZZZZ    -116.1536
 -----------------------------------------------------------------
 Calculating analytic gradient of the SCF energy
 Gradient of SCF Energy
            1           2           3           4           5           6
    1   0.0734835   0.1442501  -0.2068270   0.0790266   0.2714839  -0.3614170
    2  -0.1266625  -0.3757722   0.2541116   0.4336583  -0.0985890  -0.0867461
    3   0.0000000   0.0000000   0.0000000   0.0000000  -0.0000000  -0.0000000
 Max gradient component =       4.337E-01
 RMS gradient           =       1.981E-01
 Gradient time:  CPU 22.39 s  wall 5.71 s
 Geometry Optimization Parameters
   NAtoms,    NIC,     NZ,  NCons,   NDum,   NFix, NCnnct, MaxDiis
        6      37       0       0       0       0       0       0


** GEOMETRY OPTIMIZATION IN DELOCALIZED INTERNAL COORDINATES **
   Searching for a Minimum

   Optimization Cycle:   5

                       Coordinates (Angstroms)
     ATOM                X               Y               Z
      1  F         2.0526876850    1.7318265508    0.0000000000
      2  Br       -1.9763941009    1.2701131595    0.0000000000
      3  I         2.6693431236   -0.3427888558    0.0000000000
      4  I        -1.7353844092   -1.0457347591    0.0000000000
      5  C         1.2247658949    0.6130369999    0.0000000000
      6  C        -0.6706662220    0.3299056945    0.0000000000
   Point Group: cs    Number of degrees of freedom:     9


   Energy is -16588.696604357

 Hessian Updated using BFGS Update

 ** Taking Steepest Descent Step **
 Calculated Step too Large.  Step scaled by  0.642073
 Step Taken.  Stepsize is  0.300000

                             Maximum     Tolerance    Cnvgd?
         Gradient           0.305331      0.000300      NO
         Displacement       0.196045      0.001200      NO
         Energy change     -0.163306      0.000001      NO


 New Cartesian Coordinates Obtained by Inverse Iteration

 Displacement from previous Coordinates is:  0.184933
 ----------------------------------------------------------------
             Standard Nuclear Orientation (Angstroms)
    I     Atom           X                Y                Z
 ----------------------------------------------------------------
    1      F       2.0145722955     1.7377838521     0.0000000000
    2      Br     -1.9819797764     1.3212977305     0.0000000000
    3      I       2.7091852557    -0.3672302792     0.0000000000
    4      I      -1.7412491662    -1.0899730550     0.0000000000
    5      C       1.2060988137     0.6143072675     0.0000000000
    6      C      -0.6422754508     0.3401732739     0.0000000000
 ----------------------------------------------------------------
 Molecular Point Group                 Cs    NOp =  2
 Largest Abelian Subgroup              Cs    NOp =  2
 Nuclear Repulsion Energy =  1567.6049186672 hartrees
 There are       81 alpha and       81 beta electrons
 Applying Cartesian multipole field
    Component          Value
    ---------          -----
     (2,0,0)        1.00000E-11
     (0,2,0)        2.00000E-11
     (0,0,2)       -3.00000E-11
 Nucleus-field energy     =     0.0000000378 hartrees
 Requested basis set is 6-311++G(d,p)
 There are 85 shells and 238 basis functions
 A cutoff of  1.0D-11 yielded   2587 shell pairs
 There are     21848 function pairs (     24825 Cartesian)
 Smallest overlap matrix eigenvalue = 1.44E-04
 Guess MOs from SCF MO coefficient file

 -----------------------------------------------------------------------
  General SCF calculation program by
  Eric Jon Sundstrom, Paul Horn, Yuezhi Mao, Dmitri Zuev, Alec White,
  David Stuck, Shaama M.S., Shane Yost, Joonho Lee, David Small,
  Daniel Levine, Susi Lehtola, Hugh Burton, Evgeny Epifanovsky
 -----------------------------------------------------------------------
 Exchange:     0.2000 Hartree-Fock + 0.0800 Slater + 0.7200 B88
 Correlation:  0.1900 VWN1RPA + 0.8100 LYP
 Using SG-1 standard quadrature grid
 using 4 threads for integral computing
 -------------------------------------------------------
 OpenMP Integral computing Module                
 Release: version 2.0, May 2017, Q-Chem Inc. Pleasanton 
 -------------------------------------------------------
 -------------------------------------------------------
 OpenMP BLAS3 based DFT computing Module                
 Release: version 1.0, May 2013, Q-Chem Inc. Pittsburgh 
 -------------------------------------------------------
 A restricted SCF calculation will be
 performed using DIIS
 SCF converges when DIIS error is below 1.0e-08
 ---------------------------------------
  Cycle       Energy         DIIS error
 ---------------------------------------
    1  -16588.8132484346      8.93e-04  
    2  -16588.8143830853      8.16e-04  
    3  -16588.8141369106      7.84e-04  
    4  -16588.8161254111      5.88e-04  
    5  -16588.8190524689      7.12e-05  
    6  -16588.8190891812      1.89e-05  
    7  -16588.8190908312      7.48e-06  
    8  -16588.8190910911      1.21e-06  
    9  -16588.8190910986      6.32e-07  
   10  -16588.8190911012      1.60e-07  
   11  -16588.8190911013      6.41e-08  
   12  -16588.8190911012      1.18e-08  
   13  -16588.8190911014      5.16e-09  Convergence criterion met
 ---------------------------------------
 SCF time:   CPU 77.03s  wall 20.00s 
 SCF   energy in the final basis set =   -16588.8190911014
 Total energy in the final basis set =   -16588.8190911014

 --------------------------------------------------------------
             Orbital Energies (a.u.) and Symmetries
 --------------------------------------------------------------

 Alpha MOs, Restricted
 -- Occupied --                  
*******-1165.89 -482.87 -176.33 -176.32 -165.73 -165.73 -165.73
  1 A'    2 A'    3 A'    4 A'    5 A'    6 A'    1 A"    7 A'                 
-165.73 -165.72 -165.72  -62.52  -56.34  -56.34  -56.34  -35.83
  8 A'    2 A"    9 A'   10 A'   11 A'    3 A"   12 A'   13 A'                 
-35.820 -31.319 -31.315 -31.314 -31.313 -31.308 -31.307 -24.728
 14 A'   15 A'    4 A"   16 A'   17 A'    5 A"   18 A'   19 A'                 
-22.970 -22.969 -22.968 -22.966 -22.966 -22.963 -22.962 -22.962
 20 A'    6 A"   21 A'    7 A"   22 A'   23 A'    8 A"   24 A'                 
-22.958 -22.958 -10.340 -10.293  -8.738  -6.569  -6.557  -6.556
 25 A'    9 A"   26 A'   27 A'   28 A'   29 A'   30 A'   10 A"                 
 -6.380  -6.374  -4.793  -4.788  -4.779  -4.777  -4.772  -4.772
 31 A'   32 A'   33 A'   34 A'   11 A"   35 A'   12 A"   36 A'                 
 -2.681  -2.677  -2.677  -2.667  -2.666  -2.063  -2.058  -2.056
 37 A'   38 A'   13 A"   39 A'   14 A"   40 A'   41 A'   15 A"                 
 -2.055  -2.050  -2.050  -2.042  -2.042  -2.036  -2.036  -1.279
 42 A'   43 A'   16 A"   44 A'   17 A"   45 A'   18 A"   46 A'                 
 -0.971  -0.799  -0.726  -0.634  -0.588  -0.526  -0.514  -0.493
 47 A'   48 A'   49 A'   50 A'   51 A'   52 A'   19 A"   53 A'                 
 -0.437  -0.436  -0.422  -0.367  -0.328  -0.286  -0.269  -0.212
 20 A"   54 A'   55 A'   56 A'   21 A"   22 A"   57 A'   23 A"                 
 -0.211
 58 A'                                                                         
 -- Virtual --                   
 -0.111  -0.082  -0.024  -0.000   0.013   0.022   0.045   0.050
 24 A"   59 A'   60 A'   61 A'   62 A'   63 A'   25 A"   64 A'                 
  0.053   0.056   0.080   0.080   0.103   0.114   0.120   0.132
 65 A'   66 A'   26 A"   67 A'   68 A'   27 A"   69 A'   70 A'                 
  0.135   0.172   0.207   0.209   0.223   0.230   0.251   0.279
 71 A'   72 A'   73 A'   28 A"   74 A'   29 A"   75 A'   30 A"                 
  0.287   0.301   0.328   0.328   0.344   0.350   0.377   0.389
 76 A'   77 A'   78 A'   31 A"   79 A'   80 A'   81 A'   32 A"                 
  0.407   0.424   0.430   0.434   0.436   0.452   0.484   0.496
 33 A"   34 A"   82 A'   83 A'   35 A"   84 A'   85 A'   86 A'                 
  0.508   0.511   0.527   0.551   0.578   0.627   0.633   0.704
 36 A"   87 A'   37 A"   88 A'   89 A'   38 A"   90 A'   39 A"                 
  0.712   0.745   0.753   0.775   0.792   0.848   0.942   1.000
 91 A'   92 A'   93 A'   94 A'   95 A'   96 A'   97 A'   98 A'                 
  1.024   1.178   1.252   1.278   1.319   1.319   1.335   1.342
 99 A'   40 A"   41 A"  100 A'   42 A"  101 A'   43 A"  102 A'                 
  1.385   1.389   1.400   1.451   1.454   1.456   1.589   1.590
 44 A"  103 A'  104 A'  105 A'   45 A"  106 A'   46 A"  107 A'                 
  1.608   1.676   1.863   1.939   1.968   2.007   2.027   2.110
108 A'  109 A'  110 A'  111 A'   47 A"  112 A'  113 A'  114 A'                 
  2.573   2.668   2.673   2.786   2.850   3.276   3.718   3.737
 48 A"  115 A'   49 A"  116 A'  117 A'  118 A'   50 A"  119 A'                 
  3.877   3.895   3.899   3.958   3.976   3.997   4.005   4.008
120 A'   51 A"   52 A"   53 A"   54 A"  121 A'   55 A"  122 A'                 
  4.019   4.066   4.098   4.101   4.141   4.221   4.283   4.310
123 A'   56 A"   57 A"  124 A'  125 A'  126 A'  127 A'  128 A'                 
  4.337   4.447   4.536   4.633   5.970   6.003   6.025   6.064
129 A'  130 A'  131 A'  132 A'   58 A"   59 A"  133 A'  134 A'                 
  6.116   6.183   6.256   6.371   6.468   6.707   7.513   7.576
135 A'  136 A'   60 A"  137 A'  138 A'  139 A'   61 A"  140 A'                 
  7.657  23.327  23.360  27.894  27.942  28.317  28.344  28.358
141 A'  142 A'  143 A'  144 A'  145 A'   62 A"   63 A"  146 A'                 
 28.386  28.402  28.434  28.518  28.527  28.541  28.544  28.553
147 A'  148 A'  149 A'   64 A"   65 A"   66 A"  150 A'  151 A'                 
 28.561  28.596  28.631  28.683  28.734  47.963  66.721 127.865
 67 A"  152 A'  153 A'  154 A'  155 A'  156 A'  157 A'   68 A"                 
127.886 127.898 127.925 127.953 127.994 151.689 151.731 289.721
 69 A"  158 A'  159 A'  160 A'  161 A'  162 A'  163 A'   70 A"                 
289.784 289.8911020.7811901.8571901.900
164 A'  165 A'  166 A'  167 A'  168 A'                                         

 Beta MOs, Restricted
 -- Occupied --                  
*******-1165.89 -482.87 -176.33 -176.32 -165.73 -165.73 -165.73
  1 A'    2 A'    3 A'    4 A'    5 A'    6 A'    1 A"    7 A'                 
-165.73 -165.72 -165.72  -62.52  -56.34  -56.34  -56.34  -35.83
  8 A'    2 A"    9 A'   10 A'   11 A'    3 A"   12 A'   13 A'                 
-35.820 -31.319 -31.315 -31.314 -31.313 -31.308 -31.307 -24.728
 14 A'   15 A'    4 A"   16 A'   17 A'    5 A"   18 A'   19 A'                 
-22.970 -22.969 -22.968 -22.966 -22.966 -22.963 -22.962 -22.962
 20 A'    6 A"   21 A'    7 A"   22 A'   23 A'    8 A"   24 A'                 
-22.958 -22.958 -10.340 -10.293  -8.738  -6.569  -6.557  -6.556
 25 A'    9 A"   26 A'   27 A'   28 A'   29 A'   30 A'   10 A"                 
 -6.380  -6.374  -4.793  -4.788  -4.779  -4.777  -4.772  -4.772
 31 A'   32 A'   33 A'   34 A'   11 A"   35 A'   12 A"   36 A'                 
 -2.681  -2.677  -2.677  -2.667  -2.666  -2.063  -2.058  -2.056
 37 A'   38 A'   13 A"   39 A'   14 A"   40 A'   41 A'   15 A"                 
 -2.055  -2.050  -2.050  -2.042  -2.042  -2.036  -2.036  -1.279
 42 A'   43 A'   16 A"   44 A'   17 A"   45 A'   18 A"   46 A'                 
 -0.971  -0.799  -0.726  -0.634  -0.588  -0.526  -0.514  -0.493
 47 A'   48 A'   49 A'   50 A'   51 A'   52 A'   19 A"   53 A'                 
 -0.437  -0.436  -0.422  -0.367  -0.328  -0.286  -0.269  -0.212
 20 A"   54 A'   55 A'   56 A'   21 A"   22 A"   57 A'   23 A"                 
 -0.211
 58 A'                                                                         
 -- Virtual --                   
 -0.111  -0.082  -0.024  -0.000   0.013   0.022   0.045   0.050
 24 A"   59 A'   60 A'   61 A'   62 A'   63 A'   25 A"   64 A'                 
  0.053   0.056   0.080   0.080   0.103   0.114   0.120   0.132
 65 A'   66 A'   26 A"   67 A'   68 A'   27 A"   69 A'   70 A'                 
  0.135   0.172   0.207   0.209   0.223   0.230   0.251   0.279
 71 A'   72 A'   73 A'   28 A"   74 A'   29 A"   75 A'   30 A"                 
  0.287   0.301   0.328   0.328   0.344   0.350   0.377   0.389
 76 A'   77 A'   78 A'   31 A"   79 A'   80 A'   81 A'   32 A"                 
  0.407   0.424   0.430   0.434   0.436   0.452   0.484   0.496
 33 A"   34 A"   82 A'   83 A'   35 A"   84 A'   85 A'   86 A'                 
  0.508   0.511   0.527   0.551   0.578   0.627   0.633   0.704
 36 A"   87 A'   37 A"   88 A'   89 A'   38 A"   90 A'   39 A"                 
  0.712   0.745   0.753   0.775   0.792   0.848   0.942   1.000
 91 A'   92 A'   93 A'   94 A'   95 A'   96 A'   97 A'   98 A'                 
  1.024   1.178   1.252   1.278   1.319   1.319   1.335   1.342
 99 A'   40 A"   41 A"  100 A'   42 A"  101 A'   43 A"  102 A'                 
  1.385   1.389   1.400   1.451   1.454   1.456   1.589   1.590
 44 A"  103 A'  104 A'  105 A'   45 A"  106 A'   46 A"  107 A'                 
  1.608   1.676   1.863   1.939   1.968   2.007   2.027   2.110
108 A'  109 A'  110 A'  111 A'   47 A"  112 A'  113 A'  114 A'                 
  2.573   2.668   2.673   2.786   2.850   3.276   3.718   3.737
 48 A"  115 A'   49 A"  116 A'  117 A'  118 A'   50 A"  119 A'                 
  3.877   3.895   3.899   3.958   3.976   3.997   4.005   4.008
120 A'   51 A"   52 A"   53 A"   54 A"  121 A'   55 A"  122 A'                 
  4.019   4.066   4.098   4.101   4.141   4.221   4.283   4.310
123 A'   56 A"   57 A"  124 A'  125 A'  126 A'  127 A'  128 A'                 
  4.337   4.447   4.536   4.633   5.970   6.003   6.025   6.064
129 A'  130 A'  131 A'  132 A'   58 A"   59 A"  133 A'  134 A'                 
  6.116   6.183   6.256   6.371   6.468   6.707   7.513   7.576
135 A'  136 A'   60 A"  137 A'  138 A'  139 A'   61 A"  140 A'                 
  7.657  23.327  23.360  27.894  27.942  28.317  28.344  28.358
141 A'  142 A'  143 A'  144 A'  145 A'   62 A"   63 A"  146 A'                 
 28.386  28.402  28.434  28.518  28.527  28.541  28.544  28.553
147 A'  148 A'  149 A'   64 A"   65 A"   66 A"  150 A'  151 A'                 
 28.561  28.596  28.631  28.683  28.734  47.963  66.721 127.865
 67 A"  152 A'  153 A'  154 A'  155 A'  156 A'  157 A'   68 A"                 
127.886 127.898 127.925 127.953 127.994 151.689 151.731 289.721
 69 A"  158 A'  159 A'  160 A'  161 A'  162 A'  163 A'   70 A"                 
289.784 289.8911020.7811901.8571901.900
164 A'  165 A'  166 A'  167 A'  168 A'                                         
 --------------------------------------------------------------

          Ground-State Mulliken Net Atomic Charges

     Atom                 Charge (a.u.)
  ----------------------------------------
      1 F                     0.023348
      2 Br                    0.005606
      3 I                     0.223190
      4 I                     0.136152
      5 C                    -0.395508
      6 C                     0.007211
  ----------------------------------------
  Sum of atomic charges =     0.000000

 -----------------------------------------------------------------
                    Cartesian Multipole Moments
 -----------------------------------------------------------------
    Charge (ESU x 10^10)
                 0.0000
    Dipole Moment (Debye)
         X      -0.6043      Y      -0.2102      Z      -0.0000
       Tot       0.6398
    Quadrupole Moments (Debye-Ang)
        XX     -82.2769     XY      -1.7700     YY     -94.9964
        XZ       0.0000     YZ       0.0000     ZZ     -91.3861
    Octopole Moments (Debye-Ang^2)
       XXX     -12.4103    XXY      -5.5145    XYY     -10.7212
       YYY       5.1378    XXZ       0.0000    XYZ      -0.0000
       YYZ      -0.0000    XZZ      -4.0425    YZZ       3.9284
       ZZZ      -0.0000
    Hexadecapole Moments (Debye-Ang^3)
      XXXX   -2296.6521   XXXY     -32.4974   XXYY    -498.5722
      XYYY      10.3378   YYYY    -669.2177   XXXZ       0.0000
      XXYZ      -0.0000   XYYZ      -0.0000   YYYZ       0.0000
      XXZZ    -431.8702   XYZZ       2.4843   YYZZ    -130.1190
      XZZZ       0.0000   YZZZ       0.0000   ZZZZ    -117.2230
 -----------------------------------------------------------------
 Calculating analytic gradient of the SCF energy
 Gradient of SCF Energy
            1           2           3           4           5           6
    1   0.0715961   0.0954774  -0.1448202   0.0439772   0.2179421  -0.2841726
    2  -0.1085376  -0.2871947   0.1965851   0.3215705  -0.0588420  -0.0635813
    3  -0.0000000  -0.0000000   0.0000000  -0.0000000   0.0000000   0.0000000
 Max gradient component =       3.216E-01
 RMS gradient           =       1.508E-01
 Gradient time:  CPU 21.92 s  wall 5.59 s
 Geometry Optimization Parameters
   NAtoms,    NIC,     NZ,  NCons,   NDum,   NFix, NCnnct, MaxDiis
        6      37       0       0       0       0       0       0

 Cartesian Hessian Update
 Hessian Updated using BFGS Update


** GEOMETRY OPTIMIZATION IN DELOCALIZED INTERNAL COORDINATES **
   Searching for a Minimum

   Optimization Cycle:   6

                       Coordinates (Angstroms)
     ATOM                X               Y               Z
      1  F         2.0145722955    1.7377838521    0.0000000000
      2  Br       -1.9819797764    1.3212977305    0.0000000000
      3  I         2.7091852557   -0.3672302792    0.0000000000
      4  I        -1.7412491662   -1.0899730550    0.0000000000
      5  C         1.2060988137    0.6143072675    0.0000000000
      6  C        -0.6422754508    0.3401732739    0.0000000000
   Point Group: cs    Number of degrees of freedom:     9


   Energy is -16588.819091101

 Hessian Updated using BFGS Update

  9 Hessian modes will be used to form the next step
  Hessian Eigenvalues:
     0.083384    0.184577    0.249877    0.250235    0.315142    0.390899
     0.548891    0.954457    1.061968

 Minimum Search - Taking Simple RFO Step
 Searching for Lamda that Minimizes Along All modes
 Value Taken    Lamda =  -0.25564253
 Calculated Step too Large.  Step scaled by  0.398585
 Step Taken.  Stepsize is  0.300000

                             Maximum     Tolerance    Cnvgd?
         Gradient           0.234462      0.000300      NO
         Displacement       0.201345      0.001200      NO
         Energy change     -0.122487      0.000001      NO


 New Cartesian Coordinates Obtained by Inverse Iteration

 Displacement from previous Coordinates is:  0.277569
 ----------------------------------------------------------------
             Standard Nuclear Orientation (Angstroms)
    I     Atom           X                Y                Z
 ----------------------------------------------------------------
    1      F       1.9336440393     1.7444292279     0.0000000000
    2      Br     -1.9373997582     1.3703614853     0.0000000000
    3      I       2.6875714313    -0.4013495591     0.0000000000
    4      I      -1.6907820399    -1.1195527529     0.0000000000
    5      C       1.1583313274     0.6091976075     0.0000000000
    6      C      -0.5870130284     0.3532727811     0.0000000000
 ----------------------------------------------------------------
 Molecular Point Group                 Cs    NOp =  2
 Largest Abelian Subgroup              Cs    NOp =  2
 Nuclear Repulsion Energy =  1559.9430859061 hartrees
 There are       81 alpha and       81 beta electrons
 Applying Cartesian multipole field
    Component          Value
    ---------          -----
     (2,0,0)        1.00000E-11
     (0,2,0)        2.00000E-11
     (0,0,2)       -3.00000E-11
 Nucleus-field energy     =     0.0000000376 hartrees
 Requested basis set is 6-311++G(d,p)
 There are 85 shells and 238 basis functions
 A cutoff of  1.0D-11 yielded   2577 shell pairs
 There are     21789 function pairs (     24755 Cartesian)
 Smallest overlap matrix eigenvalue = 1.08E-04
 Guess MOs from SCF MO coefficient file

 -----------------------------------------------------------------------
  General SCF calculation program by
  Eric Jon Sundstrom, Paul Horn, Yuezhi Mao, Dmitri Zuev, Alec White,
  David Stuck, Shaama M.S., Shane Yost, Joonho Lee, David Small,
  Daniel Levine, Susi Lehtola, Hugh Burton, Evgeny Epifanovsky
 -----------------------------------------------------------------------
 Exchange:     0.2000 Hartree-Fock + 0.0800 Slater + 0.7200 B88
 Correlation:  0.1900 VWN1RPA + 0.8100 LYP
 Using SG-1 standard quadrature grid
 using 4 threads for integral computing
 -------------------------------------------------------
 OpenMP Integral computing Module                
 Release: version 2.0, May 2017, Q-Chem Inc. Pleasanton 
 -------------------------------------------------------
 -------------------------------------------------------
 OpenMP BLAS3 based DFT computing Module                
 Release: version 1.0, May 2013, Q-Chem Inc. Pittsburgh 
 -------------------------------------------------------
 A restricted SCF calculation will be
 performed using DIIS
 SCF converges when DIIS error is below 1.0e-08
 ---------------------------------------
  Cycle       Energy         DIIS error
 ---------------------------------------
    1  -16588.9104495618      7.54e-04  
    2  -16588.9142865606      3.29e-04  
    3  -16588.9129298836      5.18e-04  
    4  -16588.9145327205      2.46e-04  
    5  -16588.9149965875      5.71e-05  
    6  -16588.9150209688      1.36e-05  
    7  -16588.9150221390      5.85e-06  
    8  -16588.9150222825      1.14e-06  
    9  -16588.9150222891      5.61e-07  
   10  -16588.9150222905      1.31e-07  
   11  -16588.9150222908      4.59e-08  
   12  -16588.9150222907      9.20e-09  Convergence criterion met
 ---------------------------------------
 SCF time:   CPU 71.15s  wall 19.00s 
 SCF   energy in the final basis set =   -16588.9150222907
 Total energy in the final basis set =   -16588.9150222907

 --------------------------------------------------------------
             Orbital Energies (a.u.) and Symmetries
 --------------------------------------------------------------

 Alpha MOs, Restricted
 -- Occupied --                  
*******-1165.89 -482.87 -176.33 -176.32 -165.73 -165.73 -165.73
  1 A'    2 A'    3 A'    4 A'    5 A'    6 A'    1 A"    7 A'                 
-165.73 -165.72 -165.72  -62.52  -56.34  -56.34  -56.34  -35.83
  8 A'    2 A"    9 A'   10 A'   11 A'    3 A"   12 A'   13 A'                 
-35.820 -31.318 -31.314 -31.313 -31.312 -31.308 -31.307 -24.728
 14 A'   15 A'    4 A"   16 A'   17 A'    5 A"   18 A'   19 A'                 
-22.969 -22.968 -22.967 -22.964 -22.964 -22.963 -22.962 -22.961
 20 A'    6 A"   21 A'    7 A"   22 A'   23 A'    8 A"   24 A'                 
-22.958 -22.958 -10.342 -10.295  -8.733  -6.565  -6.552  -6.552
 25 A'    9 A"   26 A'   27 A'   28 A'   29 A'   10 A"   30 A'                 
 -6.378  -6.373  -4.791  -4.786  -4.777  -4.775  -4.771  -4.770
 31 A'   32 A'   33 A'   34 A'   11 A"   35 A'   12 A"   36 A'                 
 -2.677  -2.673  -2.672  -2.662  -2.662  -2.060  -2.055  -2.053
 37 A'   38 A'   13 A"   39 A'   14 A"   40 A'   41 A'   15 A"                 
 -2.052  -2.049  -2.048  -2.039  -2.039  -2.035  -2.034  -1.277
 42 A'   43 A'   16 A"   44 A'   17 A"   45 A'   18 A"   46 A'                 
 -0.950  -0.792  -0.724  -0.641  -0.590  -0.524  -0.512  -0.495
 47 A'   48 A'   49 A'   50 A'   51 A'   52 A'   19 A"   53 A'                 
 -0.432  -0.426  -0.417  -0.366  -0.326  -0.287  -0.273  -0.220
 54 A'   20 A"   55 A'   56 A'   21 A"   22 A"   57 A'   58 A'                 
 -0.219
 23 A"                                                                         
 -- Virtual --                   
 -0.103  -0.063  -0.030   0.002   0.012   0.022   0.047   0.051
 24 A"   59 A'   60 A'   61 A'   62 A'   63 A'   25 A"   64 A'                 
  0.059   0.063   0.078   0.081   0.101   0.115   0.122   0.132
 65 A'   66 A'   67 A'   26 A"   68 A'   27 A"   69 A'   70 A'                 
  0.137   0.173   0.209   0.210   0.225   0.231   0.253   0.281
 71 A'   72 A'   28 A"   73 A'   74 A'   29 A"   75 A'   30 A"                 
  0.285   0.301   0.328   0.336   0.340   0.355   0.376   0.392
 76 A'   77 A'   78 A'   31 A"   79 A'   80 A'   81 A'   32 A"                 
  0.405   0.423   0.430   0.432   0.433   0.451   0.479   0.497
 33 A"   34 A"   82 A'   83 A'   35 A"   84 A'   85 A'   86 A'                 
  0.505   0.518   0.526   0.549   0.586   0.613   0.641   0.706
 87 A'   36 A"   37 A"   88 A'   89 A'   38 A"   90 A'   91 A'                 
  0.714   0.737   0.751   0.772   0.791   0.838   0.944   0.993
 39 A"   92 A'   93 A'   94 A'   95 A'   96 A'   97 A'   98 A'                 
  1.036   1.166   1.238   1.293   1.314   1.329   1.331   1.359
 99 A'   40 A"   41 A"  100 A'   42 A"   43 A"  101 A'  102 A'                 
  1.377   1.392   1.399   1.455   1.465   1.468   1.584   1.617
 44 A"  103 A'  104 A'  105 A'   45 A"  106 A'  107 A'  108 A'                 
  1.630   1.656   1.872   1.966   1.975   2.030   2.044   2.140
 46 A"  109 A'  110 A'  111 A'   47 A"  112 A'  113 A'  114 A'                 
  2.567   2.678   2.694   2.792   2.861   3.365   3.724   3.742
 48 A"  115 A'   49 A"  116 A'  117 A'  118 A'   50 A"  119 A'                 
  3.899   3.899   3.910   3.956   3.976   3.980   4.006   4.007
 51 A"  120 A'   52 A"   53 A"   54 A"  121 A'   55 A"  122 A'                 
  4.015   4.066   4.093   4.098   4.137   4.217   4.275   4.306
123 A'   56 A"   57 A"  124 A'  125 A'  126 A'  127 A'  128 A'                 
  4.351   4.444   4.518   4.655   5.972   6.004   6.027   6.061
129 A'  130 A'  131 A'  132 A'   58 A"   59 A"  133 A'  134 A'                 
  6.113   6.180   6.258   6.367   6.481   6.703   7.518   7.578
135 A'  136 A'   60 A"  137 A'  138 A'  139 A'   61 A"  140 A'                 
  7.660  23.342  23.352  27.887  27.936  28.318  28.345  28.359
141 A'  142 A'  143 A'  144 A'  145 A'   62 A"   63 A"  146 A'                 
 28.385  28.401  28.432  28.519  28.526  28.542  28.544  28.552
147 A'  148 A'  149 A'   64 A"   65 A"   66 A"  150 A'  151 A'                 
 28.561  28.593  28.625  28.675  28.730  47.958  66.722 127.865
 67 A"  152 A'  153 A'  154 A'  155 A'  156 A'  157 A'   68 A"                 
127.886 127.899 127.922 127.949 127.990 151.682 151.725 289.724
 69 A"  158 A'  159 A'  160 A'  161 A'  162 A'  163 A'   70 A"                 
289.783 289.8921020.7721901.8491901.893
164 A'  165 A'  166 A'  167 A'  168 A'                                         

 Beta MOs, Restricted
 -- Occupied --                  
*******-1165.89 -482.87 -176.33 -176.32 -165.73 -165.73 -165.73
  1 A'    2 A'    3 A'    4 A'    5 A'    6 A'    1 A"    7 A'                 
-165.73 -165.72 -165.72  -62.52  -56.34  -56.34  -56.34  -35.83
  8 A'    2 A"    9 A'   10 A'   11 A'    3 A"   12 A'   13 A'                 
-35.820 -31.318 -31.314 -31.313 -31.312 -31.308 -31.307 -24.728
 14 A'   15 A'    4 A"   16 A'   17 A'    5 A"   18 A'   19 A'                 
-22.969 -22.968 -22.967 -22.964 -22.964 -22.963 -22.962 -22.961
 20 A'    6 A"   21 A'    7 A"   22 A'   23 A'    8 A"   24 A'                 
-22.958 -22.958 -10.342 -10.295  -8.733  -6.565  -6.552  -6.552
 25 A'    9 A"   26 A'   27 A'   28 A'   29 A'   10 A"   30 A'                 
 -6.378  -6.373  -4.791  -4.786  -4.777  -4.775  -4.771  -4.770
 31 A'   32 A'   33 A'   34 A'   11 A"   35 A'   12 A"   36 A'                 
 -2.677  -2.673  -2.672  -2.662  -2.662  -2.060  -2.055  -2.053
 37 A'   38 A'   13 A"   39 A'   14 A"   40 A'   41 A'   15 A"                 
 -2.052  -2.049  -2.048  -2.039  -2.039  -2.035  -2.034  -1.277
 42 A'   43 A'   16 A"   44 A'   17 A"   45 A'   18 A"   46 A'                 
 -0.950  -0.792  -0.724  -0.641  -0.590  -0.524  -0.512  -0.495
 47 A'   48 A'   49 A'   50 A'   51 A'   52 A'   19 A"   53 A'                 
 -0.432  -0.426  -0.417  -0.366  -0.326  -0.287  -0.273  -0.220
 54 A'   20 A"   55 A'   56 A'   21 A"   22 A"   57 A'   58 A'                 
 -0.219
 23 A"                                                                         
 -- Virtual --                   
 -0.103  -0.063  -0.030   0.002   0.012   0.022   0.047   0.051
 24 A"   59 A'   60 A'   61 A'   62 A'   63 A'   25 A"   64 A'                 
  0.059   0.063   0.078   0.081   0.101   0.115   0.122   0.132
 65 A'   66 A'   67 A'   26 A"   68 A'   27 A"   69 A'   70 A'                 
  0.137   0.173   0.209   0.210   0.225   0.231   0.253   0.281
 71 A'   72 A'   28 A"   73 A'   74 A'   29 A"   75 A'   30 A"                 
  0.285   0.301   0.328   0.336   0.340   0.355   0.376   0.392
 76 A'   77 A'   78 A'   31 A"   79 A'   80 A'   81 A'   32 A"                 
  0.405   0.423   0.430   0.432   0.433   0.451   0.479   0.497
 33 A"   34 A"   82 A'   83 A'   35 A"   84 A'   85 A'   86 A'                 
  0.505   0.518   0.526   0.549   0.586   0.613   0.641   0.706
 87 A'   36 A"   37 A"   88 A'   89 A'   38 A"   90 A'   91 A'                 
  0.714   0.737   0.751   0.772   0.791   0.838   0.944   0.993
 39 A"   92 A'   93 A'   94 A'   95 A'   96 A'   97 A'   98 A'                 
  1.036   1.166   1.238   1.293   1.314   1.329   1.331   1.359
 99 A'   40 A"   41 A"  100 A'   42 A"   43 A"  101 A'  102 A'                 
  1.377   1.392   1.399   1.455   1.465   1.468   1.584   1.617
 44 A"  103 A'  104 A'  105 A'   45 A"  106 A'  107 A'  108 A'                 
  1.630   1.656   1.872   1.966   1.975   2.030   2.044   2.140
 46 A"  109 A'  110 A'  111 A'   47 A"  112 A'  113 A'  114 A'                 
  2.567   2.678   2.694   2.792   2.861   3.365   3.724   3.742
 48 A"  115 A'   49 A"  116 A'  117 A'  118 A'   50 A"  119 A'                 
  3.899   3.899   3.910   3.956   3.976   3.980   4.006   4.007
 51 A"  120 A'   52 A"   53 A"   54 A"  121 A'   55 A"  122 A'                 
  4.015   4.066   4.093   4.098   4.137   4.217   4.275   4.306
123 A'   56 A"   57 A"  124 A'  125 A'  126 A'  127 A'  128 A'                 
  4.351   4.444   4.518   4.655   5.972   6.004   6.027   6.061
129 A'  130 A'  131 A'  132 A'   58 A"   59 A"  133 A'  134 A'                 
  6.113   6.180   6.258   6.367   6.481   6.703   7.518   7.578
135 A'  136 A'   60 A"  137 A'  138 A'  139 A'   61 A"  140 A'                 
  7.660  23.342  23.352  27.887  27.936  28.318  28.345  28.359
141 A'  142 A'  143 A'  144 A'  145 A'   62 A"   63 A"  146 A'                 
 28.385  28.401  28.432  28.519  28.526  28.542  28.544  28.552
147 A'  148 A'  149 A'   64 A"   65 A"   66 A"  150 A'  151 A'                 
 28.561  28.593  28.625  28.675  28.730  47.958  66.722 127.865
 67 A"  152 A'  153 A'  154 A'  155 A'  156 A'  157 A'   68 A"                 
127.886 127.899 127.922 127.949 127.990 151.682 151.725 289.724
 69 A"  158 A'  159 A'  160 A'  161 A'  162 A'  163 A'   70 A"                 
289.783 289.8921020.7721901.8491901.893
164 A'  165 A'  166 A'  167 A'  168 A'                                         
 --------------------------------------------------------------

          Ground-State Mulliken Net Atomic Charges

     Atom                 Charge (a.u.)
  ----------------------------------------
      1 F                     0.017049
      2 Br                   -0.002388
      3 I                     0.202445
      4 I                     0.138076
      5 C                    -0.392521
      6 C                     0.037339
  ----------------------------------------
  Sum of atomic charges =     0.000000

 -----------------------------------------------------------------
                    Cartesian Multipole Moments
 -----------------------------------------------------------------
    Charge (ESU x 10^10)
                 0.0000
    Dipole Moment (Debye)
         X      -0.5664      Y      -0.3810      Z      -0.0000
       Tot       0.6826
    Quadrupole Moments (Debye-Ang)
        XX     -82.7627     XY      -1.6550     YY     -94.4327
        XZ       0.0000     YZ      -0.0000     ZZ     -91.5384
    Octopole Moments (Debye-Ang^2)
       XXX     -14.7851    XXY      -5.3758    XYY     -12.7851
       YYY       6.7723    XXZ      -0.0000    XYZ      -0.0000
       YYZ      -0.0000    XZZ      -5.3946    YZZ       4.7918
       ZZZ      -0.0000
    Hexadecapole Moments (Debye-Ang^3)
      XXXX   -2220.1985   XXXY     -21.2074   XXYY    -485.5910
      XYYY      22.4491   YYYY    -694.5298   XXXZ       0.0000
      XXYZ      -0.0000   XYYZ       0.0000   YYYZ       0.0000
      XXZZ    -419.1694   XYZZ       6.6271   YYZZ    -134.8899
      XZZZ       0.0000   YZZZ      -0.0000   ZZZZ    -117.5823
 -----------------------------------------------------------------
 Calculating analytic gradient of the SCF energy
 Gradient of SCF Energy
            1           2           3           4           5           6
    1   0.0668517   0.0738603  -0.1157295   0.0313690   0.2003811  -0.2567326
    2  -0.0929230  -0.2340190   0.1644114   0.2612000  -0.0414988  -0.0571706
    3  -0.0000000   0.0000000  -0.0000000  -0.0000000   0.0000000  -0.0000000
 Max gradient component =       2.612E-01
 RMS gradient           =       1.278E-01
 Gradient time:  CPU 21.96 s  wall 5.60 s
 Geometry Optimization Parameters
   NAtoms,    NIC,     NZ,  NCons,   NDum,   NFix, NCnnct, MaxDiis
        6      37       0       0       0       0       0       0

 Cartesian Hessian Update
 Hessian Updated using BFGS Update


** GEOMETRY OPTIMIZATION IN DELOCALIZED INTERNAL COORDINATES **
   Searching for a Minimum

   Optimization Cycle:   7

                       Coordinates (Angstroms)
     ATOM                X               Y               Z
      1  F         1.9336440393    1.7444292279    0.0000000000
      2  Br       -1.9373997582    1.3703614853    0.0000000000
      3  I         2.6875714313   -0.4013495591    0.0000000000
      4  I        -1.6907820399   -1.1195527529    0.0000000000
      5  C         1.1583313274    0.6091976075    0.0000000000
      6  C        -0.5870130284    0.3532727811    0.0000000000
   Point Group: cs    Number of degrees of freedom:     9


   Energy is -16588.915022291

 Hessian Updated using BFGS Update

  9 Hessian modes will be used to form the next step
  Hessian Eigenvalues:
     0.050841    0.183913    0.249312    0.250265    0.322145    0.389635
     0.590961    0.954864    1.061997

 Minimum Search - Taking Simple RFO Step
 Searching for Lamda that Minimizes Along All modes
 Value Taken    Lamda =  -0.24660288
 Calculated Step too Large.  Step scaled by  0.352643
 Step Taken.  Stepsize is  0.300000

                             Maximum     Tolerance    Cnvgd?
         Gradient           0.206172      0.000300      NO
         Displacement       0.205100      0.001200      NO
         Energy change     -0.095931      0.000001      NO


 New Cartesian Coordinates Obtained by Inverse Iteration

 Displacement from previous Coordinates is:  0.305977
 ----------------------------------------------------------------
             Standard Nuclear Orientation (Angstroms)
    I     Atom           X                Y                Z
 ----------------------------------------------------------------
    1      F       1.8460319293     1.7474764053     0.0000000000
    2      Br     -1.8844582614     1.4150187630     0.0000000000
    3      I       2.6532766062    -0.4346651288     0.0000000000
    4      I      -1.6295293018    -1.1430233292     0.0000000000
    5      C       1.1036619966     0.6031514385     0.0000000000
    6      C      -0.5246309975     0.3684006410     0.0000000000
 ----------------------------------------------------------------
 Molecular Point Group                 Cs    NOp =  2
 Largest Abelian Subgroup              Cs    NOp =  2
 Nuclear Repulsion Energy =  1560.3585857848 hartrees
 There are       81 alpha and       81 beta electrons
 Applying Cartesian multipole field
    Component          Value
    ---------          -----
     (2,0,0)        1.00000E-11
     (0,2,0)        2.00000E-11
     (0,0,2)       -3.00000E-11
 Nucleus-field energy     =     0.0000000370 hartrees
 Requested basis set is 6-311++G(d,p)
 There are 85 shells and 238 basis functions
 A cutoff of  1.0D-11 yielded   2579 shell pairs
 There are     21757 function pairs (     24695 Cartesian)
 Smallest overlap matrix eigenvalue = 7.55E-05
 Guess MOs from SCF MO coefficient file

 -----------------------------------------------------------------------
  General SCF calculation program by
  Eric Jon Sundstrom, Paul Horn, Yuezhi Mao, Dmitri Zuev, Alec White,
  David Stuck, Shaama M.S., Shane Yost, Joonho Lee, David Small,
  Daniel Levine, Susi Lehtola, Hugh Burton, Evgeny Epifanovsky
 -----------------------------------------------------------------------
 Exchange:     0.2000 Hartree-Fock + 0.0800 Slater + 0.7200 B88
 Correlation:  0.1900 VWN1RPA + 0.8100 LYP
 Using SG-1 standard quadrature grid
 using 4 threads for integral computing
 -------------------------------------------------------
 OpenMP Integral computing Module                
 Release: version 2.0, May 2017, Q-Chem Inc. Pleasanton 
 -------------------------------------------------------
 -------------------------------------------------------
 OpenMP BLAS3 based DFT computing Module                
 Release: version 1.0, May 2013, Q-Chem Inc. Pittsburgh 
 -------------------------------------------------------
 A restricted SCF calculation will be
 performed using DIIS
 SCF converges when DIIS error is below 1.0e-08
 ---------------------------------------
  Cycle       Energy         DIIS error
 ---------------------------------------
    1  -16588.9928839800      8.10e-04  
    2  -16588.9973178946      2.39e-04  
    3  -16588.9968239004      3.49e-04  
    4  -16588.9974853406      1.60e-04  
    5  -16588.9976755032      4.36e-05  
    6  -16588.9976853854      6.95e-06  
    7  -16588.9976857000      2.66e-06  
    8  -16588.9976857335      9.98e-07  
    9  -16588.9976857378      5.23e-07  
   10  -16588.9976857398      8.84e-08  
   11  -16588.9976857400      2.78e-08  
   12  -16588.9976857400      5.48e-09  Convergence criterion met
 ---------------------------------------
 SCF time:   CPU 71.73s  wall 19.00s 
 SCF   energy in the final basis set =   -16588.9976857400
 Total energy in the final basis set =   -16588.9976857400

 --------------------------------------------------------------
             Orbital Energies (a.u.) and Symmetries
 --------------------------------------------------------------

 Alpha MOs, Restricted
 -- Occupied --                  
*******-1165.89 -482.86 -176.33 -176.32 -165.73 -165.73 -165.73
  1 A'    2 A'    3 A'    4 A'    5 A'    6 A'    1 A"    7 A'                 
-165.72 -165.72 -165.72  -62.52  -56.34  -56.33  -56.33  -35.82
  8 A'    2 A"    9 A'   10 A'   11 A'    3 A"   12 A'   13 A'                 
-35.819 -31.317 -31.312 -31.312 -31.311 -31.307 -31.306 -24.728
 14 A'   15 A'    4 A"   16 A'   17 A'    5 A"   18 A'   19 A'                 
-22.967 -22.966 -22.966 -22.963 -22.963 -22.962 -22.961 -22.961
 20 A'    6 A"   21 A'    7 A"   22 A'   23 A'    8 A"   24 A'                 
-22.957 -22.957 -10.340 -10.295  -8.730  -6.562  -6.549  -6.548
 25 A'    9 A"   26 A'   27 A'   28 A'   29 A'   10 A"   30 A'                 
 -6.376  -6.372  -4.789  -4.785  -4.775  -4.773  -4.770  -4.769
 31 A'   32 A'   33 A'   34 A'   11 A"   35 A'   12 A"   36 A'                 
 -2.674  -2.669  -2.669  -2.658  -2.658  -2.057  -2.053  -2.051
 37 A'   13 A"   38 A'   39 A'   14 A"   40 A'   41 A'   15 A"                 
 -2.051  -2.047  -2.047  -2.037  -2.037  -2.033  -2.033  -1.278
 42 A'   43 A'   16 A"   44 A'   17 A"   45 A'   18 A"   46 A'                 
 -0.935  -0.789  -0.723  -0.654  -0.594  -0.524  -0.512  -0.499
 47 A'   48 A'   49 A'   50 A'   51 A'   52 A'   19 A"   53 A'                 
 -0.430  -0.419  -0.411  -0.364  -0.324  -0.288  -0.277  -0.228
 54 A'   20 A"   55 A'   56 A'   21 A"   22 A"   57 A'   58 A'                 
 -0.227
 23 A"                                                                         
 -- Virtual --                   
 -0.092  -0.049  -0.037   0.005   0.010   0.025   0.048   0.051
 24 A"   59 A'   60 A'   61 A'   62 A'   63 A'   25 A"   64 A'                 
  0.061   0.076   0.081   0.085   0.100   0.115   0.124   0.131
 65 A'   66 A'   26 A"   67 A'   68 A'   27 A"   69 A'   70 A'                 
  0.143   0.175   0.208   0.213   0.227   0.232   0.259   0.282
 71 A'   72 A'   28 A"   73 A'   74 A'   29 A"   75 A'   30 A"                 
  0.282   0.298   0.327   0.338   0.342   0.362   0.380   0.392
 76 A'   77 A'   78 A'   79 A'   31 A"   80 A'   81 A'   32 A"                 
  0.406   0.421   0.424   0.432   0.432   0.453   0.476   0.498
 33 A"   34 A"   82 A'   35 A"   83 A'   84 A'   85 A'   86 A'                 
  0.502   0.520   0.534   0.553   0.595   0.602   0.648   0.697
 87 A'   36 A"   37 A"   88 A'   89 A'   38 A"   90 A'   91 A'                 
  0.726   0.727   0.748   0.773   0.797   0.831   0.953   0.984
 39 A"   92 A'   93 A'   94 A'   95 A'   96 A'   97 A'   98 A'                 
  1.055   1.152   1.225   1.290   1.311   1.322   1.363   1.372
 99 A'   40 A"   41 A"  100 A'   42 A"   43 A"  101 A'   44 A"                 
  1.375   1.391   1.398   1.456   1.482   1.484   1.574   1.634
102 A'  103 A'  104 A'  105 A'   45 A"  106 A'  107 A'  108 A'                 
  1.662   1.684   1.884   1.981   1.998   2.035   2.094   2.168
109 A'   46 A"  110 A'   47 A"  111 A'  112 A'  113 A'  114 A'                 
  2.562   2.711   2.724   2.818   2.883   3.437   3.729   3.747
 48 A"  115 A'   49 A"  116 A'  117 A'  118 A'   50 A"  119 A'                 
  3.904   3.920   3.922   3.954   3.968   3.976   4.005   4.007
 51 A"  120 A'   52 A"   53 A"  121 A'   54 A"  122 A'   55 A"                 
  4.016   4.066   4.090   4.097   4.137   4.212   4.269   4.305
123 A'   56 A"   57 A"  124 A'  125 A'  126 A'  127 A'  128 A'                 
  4.362   4.439   4.516   4.685   5.974   6.005   6.029   6.061
129 A'  130 A'  131 A'  132 A'   58 A"   59 A"  133 A'  134 A'                 
  6.113   6.181   6.260   6.360   6.502   6.704   7.522   7.579
135 A'  136 A'   60 A"  137 A'  138 A'  139 A'   61 A"  140 A'                 
  7.667  23.347  23.402  27.881  27.935  28.319  28.346  28.360
141 A'  142 A'  143 A'  144 A'  145 A'   62 A"   63 A"  146 A'                 
 28.384  28.400  28.429  28.520  28.526  28.542  28.543  28.552
147 A'  148 A'  149 A'   64 A"   65 A"   66 A"  150 A'  151 A'                 
 28.562  28.592  28.621  28.672  28.731  47.955  66.724 127.866
 67 A"  152 A'  153 A'  154 A'  155 A'  156 A'  157 A'   68 A"                 
127.887 127.899 127.920 127.947 127.986 151.677 151.723 289.727
 69 A"  158 A'  159 A'  160 A'  161 A'  162 A'  163 A'   70 A"                 
289.784 289.8971020.7671901.8431901.891
164 A'  165 A'  166 A'  167 A'  168 A'                                         

 Beta MOs, Restricted
 -- Occupied --                  
*******-1165.89 -482.86 -176.33 -176.32 -165.73 -165.73 -165.73
  1 A'    2 A'    3 A'    4 A'    5 A'    6 A'    1 A"    7 A'                 
-165.72 -165.72 -165.72  -62.52  -56.34  -56.33  -56.33  -35.82
  8 A'    2 A"    9 A'   10 A'   11 A'    3 A"   12 A'   13 A'                 
-35.819 -31.317 -31.312 -31.312 -31.311 -31.307 -31.306 -24.728
 14 A'   15 A'    4 A"   16 A'   17 A'    5 A"   18 A'   19 A'                 
-22.967 -22.966 -22.966 -22.963 -22.963 -22.962 -22.961 -22.961
 20 A'    6 A"   21 A'    7 A"   22 A'   23 A'    8 A"   24 A'                 
-22.957 -22.957 -10.340 -10.295  -8.730  -6.562  -6.549  -6.548
 25 A'    9 A"   26 A'   27 A'   28 A'   29 A'   10 A"   30 A'                 
 -6.376  -6.372  -4.789  -4.785  -4.775  -4.773  -4.770  -4.769
 31 A'   32 A'   33 A'   34 A'   11 A"   35 A'   12 A"   36 A'                 
 -2.674  -2.669  -2.669  -2.658  -2.658  -2.057  -2.053  -2.051
 37 A'   13 A"   38 A'   39 A'   14 A"   40 A'   41 A'   15 A"                 
 -2.051  -2.047  -2.047  -2.037  -2.037  -2.033  -2.033  -1.278
 42 A'   43 A'   16 A"   44 A'   17 A"   45 A'   18 A"   46 A'                 
 -0.935  -0.789  -0.723  -0.654  -0.594  -0.524  -0.512  -0.499
 47 A'   48 A'   49 A'   50 A'   51 A'   52 A'   19 A"   53 A'                 
 -0.430  -0.419  -0.411  -0.364  -0.324  -0.288  -0.277  -0.228
 54 A'   20 A"   55 A'   56 A'   21 A"   22 A"   57 A'   58 A'                 
 -0.227
 23 A"                                                                         
 -- Virtual --                   
 -0.092  -0.049  -0.037   0.005   0.010   0.025   0.048   0.051
 24 A"   59 A'   60 A'   61 A'   62 A'   63 A'   25 A"   64 A'                 
  0.061   0.076   0.081   0.085   0.100   0.115   0.124   0.131
 65 A'   66 A'   26 A"   67 A'   68 A'   27 A"   69 A'   70 A'                 
  0.143   0.175   0.208   0.213   0.227   0.232   0.259   0.282
 71 A'   72 A'   28 A"   73 A'   74 A'   29 A"   75 A'   30 A"                 
  0.282   0.298   0.327   0.338   0.342   0.362   0.380   0.392
 76 A'   77 A'   78 A'   79 A'   31 A"   80 A'   81 A'   32 A"                 
  0.406   0.421   0.424   0.432   0.432   0.453   0.476   0.498
 33 A"   34 A"   82 A'   35 A"   83 A'   84 A'   85 A'   86 A'                 
  0.502   0.520   0.534   0.553   0.595   0.602   0.648   0.697
 87 A'   36 A"   37 A"   88 A'   89 A'   38 A"   90 A'   91 A'                 
  0.726   0.727   0.748   0.773   0.797   0.831   0.953   0.984
 39 A"   92 A'   93 A'   94 A'   95 A'   96 A'   97 A'   98 A'                 
  1.055   1.152   1.225   1.290   1.311   1.322   1.363   1.372
 99 A'   40 A"   41 A"  100 A'   42 A"   43 A"  101 A'   44 A"                 
  1.375   1.391   1.398   1.456   1.482   1.484   1.574   1.634
102 A'  103 A'  104 A'  105 A'   45 A"  106 A'  107 A'  108 A'                 
  1.662   1.684   1.884   1.981   1.998   2.035   2.094   2.168
109 A'   46 A"  110 A'   47 A"  111 A'  112 A'  113 A'  114 A'                 
  2.562   2.711   2.724   2.818   2.883   3.437   3.729   3.747
 48 A"  115 A'   49 A"  116 A'  117 A'  118 A'   50 A"  119 A'                 
  3.904   3.920   3.922   3.954   3.968   3.976   4.005   4.007
 51 A"  120 A'   52 A"   53 A"  121 A'   54 A"  122 A'   55 A"                 
  4.016   4.066   4.090   4.097   4.137   4.212   4.269   4.305
123 A'   56 A"   57 A"  124 A'  125 A'  126 A'  127 A'  128 A'                 
  4.362   4.439   4.516   4.685   5.974   6.005   6.029   6.061
129 A'  130 A'  131 A'  132 A'   58 A"   59 A"  133 A'  134 A'                 
  6.113   6.181   6.260   6.360   6.502   6.704   7.522   7.579
135 A'  136 A'   60 A"  137 A'  138 A'  139 A'   61 A"  140 A'                 
  7.667  23.347  23.402  27.881  27.935  28.319  28.346  28.360
141 A'  142 A'  143 A'  144 A'  145 A'   62 A"   63 A"  146 A'                 
 28.384  28.400  28.429  28.520  28.526  28.542  28.543  28.552
147 A'  148 A'  149 A'   64 A"   65 A"   66 A"  150 A'  151 A'                 
 28.562  28.592  28.621  28.672  28.731  47.955  66.724 127.866
 67 A"  152 A'  153 A'  154 A'  155 A'  156 A'  157 A'   68 A"                 
127.887 127.899 127.920 127.947 127.986 151.677 151.723 289.727
 69 A"  158 A'  159 A'  160 A'  161 A'  162 A'  163 A'   70 A"                 
289.784 289.8971020.7671901.8431901.891
164 A'  165 A'  166 A'  167 A'  168 A'                                         
 --------------------------------------------------------------

          Ground-State Mulliken Net Atomic Charges

     Atom                 Charge (a.u.)
  ----------------------------------------
      1 F                     0.011220
      2 Br                   -0.009276
      3 I                     0.184023
      4 I                     0.135445
      5 C                    -0.396324
      6 C                     0.074912
  ----------------------------------------
  Sum of atomic charges =     0.000000

 -----------------------------------------------------------------
                    Cartesian Multipole Moments
 -----------------------------------------------------------------
    Charge (ESU x 10^10)
                 0.0000
    Dipole Moment (Debye)
         X      -0.5051      Y      -0.4847      Z      -0.0000
       Tot       0.7000
    Quadrupole Moments (Debye-Ang)
        XX     -83.3501     XY      -1.6010     YY     -93.9463
        XZ      -0.0000     YZ       0.0000     ZZ     -91.6015
    Octopole Moments (Debye-Ang^2)
       XXX     -17.5235    XXY      -4.9820    XYY     -14.6654
       YYY       8.3231    XXZ      -0.0000    XYZ       0.0000
       YYZ      -0.0000    XZZ      -6.7277    YZZ       5.6344
       ZZZ      -0.0000
    Hexadecapole Moments (Debye-Ang^3)
      XXXX   -2127.1827   XXXY      -9.9020   XXYY    -469.5979
      XYYY      34.6319   YYYY    -717.3763   XXXZ      -0.0000
      XXYZ       0.0000   XYYZ      -0.0000   YYYZ      -0.0000
      XXZZ    -403.0402   XYZZ      10.8545   YYZZ    -139.2640
      XZZZ       0.0000   YZZZ       0.0000   ZZZZ    -117.7735
 -----------------------------------------------------------------
 Calculating analytic gradient of the SCF energy
 Gradient of SCF Energy
            1           2           3           4           5           6
    1   0.0602640   0.0594519  -0.0948767   0.0231922   0.1844512  -0.2324827
    2  -0.0813385  -0.1951721   0.1390421   0.2165307  -0.0288427  -0.0502196
    3   0.0000000   0.0000000  -0.0000000   0.0000000  -0.0000000   0.0000000
 Max gradient component =       2.325E-01
 RMS gradient           =       1.103E-01
 Gradient time:  CPU 22.22 s  wall 5.67 s
 Geometry Optimization Parameters
   NAtoms,    NIC,     NZ,  NCons,   NDum,   NFix, NCnnct, MaxDiis
        6      37       0       0       0       0       0       0

 Cartesian Hessian Update
 Hessian Updated using BFGS Update


** GEOMETRY OPTIMIZATION IN DELOCALIZED INTERNAL COORDINATES **
   Searching for a Minimum

   Optimization Cycle:   8

                       Coordinates (Angstroms)
     ATOM                X               Y               Z
      1  F         1.8460319293    1.7474764053    0.0000000000
      2  Br       -1.8844582614    1.4150187630    0.0000000000
      3  I         2.6532766062   -0.4346651288    0.0000000000
      4  I        -1.6295293018   -1.1430233292    0.0000000000
      5  C         1.1036619966    0.6031514385    0.0000000000
      6  C        -0.5246309975    0.3684006410    0.0000000000
   Point Group: cs    Number of degrees of freedom:     9


   Energy is -16588.997685740

 Hessian Updated using BFGS Update

  9 Hessian modes will be used to form the next step
  Hessian Eigenvalues:
     0.057691    0.183695    0.249255    0.250286    0.313299    0.390060
     0.566035    0.955315    1.062117

 Minimum Search - Taking Simple RFO Step
 Searching for Lamda that Minimizes Along All modes
 Value Taken    Lamda =  -0.21556836
 Calculated Step too Large.  Step scaled by  0.356695
 Step Taken.  Stepsize is  0.300000

                             Maximum     Tolerance    Cnvgd?
         Gradient           0.183479      0.000300      NO
         Displacement       0.206785      0.001200      NO
         Energy change     -0.082663      0.000001      NO


 New Cartesian Coordinates Obtained by Inverse Iteration

 Displacement from previous Coordinates is:  0.316025
 ----------------------------------------------------------------
             Standard Nuclear Orientation (Angstroms)
    I     Atom           X                Y                Z
 ----------------------------------------------------------------
    1      F       1.7555083674     1.7499251763     0.0000000000
    2      Br     -1.8261127118     1.4586298579     0.0000000000
    3      I       2.6154633328    -0.4658037981     0.0000000000
    4      I      -1.5671400678    -1.1640525409     0.0000000000
    5      C       1.0463771060     0.5958228168     0.0000000000
    6      C      -0.4597440552     0.3818372778     0.0000000000
 ----------------------------------------------------------------
 Molecular Point Group                 Cs    NOp =  2
 Largest Abelian Subgroup              Cs    NOp =  2
 Nuclear Repulsion Energy =  1564.5107176837 hartrees
 There are       81 alpha and       81 beta electrons
 Applying Cartesian multipole field
    Component          Value
    ---------          -----
     (2,0,0)        1.00000E-11
     (0,2,0)        2.00000E-11
     (0,0,2)       -3.00000E-11
 Nucleus-field energy     =     0.0000000365 hartrees
 Requested basis set is 6-311++G(d,p)
 There are 85 shells and 238 basis functions
 A cutoff of  1.0D-11 yielded   2580 shell pairs
 There are     21790 function pairs (     24723 Cartesian)
 Smallest overlap matrix eigenvalue = 5.01E-05
 Guess MOs from SCF MO coefficient file

 -----------------------------------------------------------------------
  General SCF calculation program by
  Eric Jon Sundstrom, Paul Horn, Yuezhi Mao, Dmitri Zuev, Alec White,
  David Stuck, Shaama M.S., Shane Yost, Joonho Lee, David Small,
  Daniel Levine, Susi Lehtola, Hugh Burton, Evgeny Epifanovsky
 -----------------------------------------------------------------------
 Exchange:     0.2000 Hartree-Fock + 0.0800 Slater + 0.7200 B88
 Correlation:  0.1900 VWN1RPA + 0.8100 LYP
 Using SG-1 standard quadrature grid
 using 4 threads for integral computing
 -------------------------------------------------------
 OpenMP Integral computing Module                
 Release: version 2.0, May 2017, Q-Chem Inc. Pleasanton 
 -------------------------------------------------------
 -------------------------------------------------------
 OpenMP BLAS3 based DFT computing Module                
 Release: version 1.0, May 2013, Q-Chem Inc. Pittsburgh 
 -------------------------------------------------------
 A restricted SCF calculation will be
 performed using DIIS
 SCF converges when DIIS error is below 1.0e-08
 ---------------------------------------
  Cycle       Energy         DIIS error
 ---------------------------------------
    1  -16589.0634010706      9.30e-04  
    2  -16589.0685813347      2.54e-04  
    3  -16589.0682792511      3.33e-04  
    4  -16589.0689064444      1.06e-04  
    5  -16589.0689743615      4.79e-05  
    6  -16589.0689878114      9.17e-06  
    7  -16589.0689883112      3.80e-06  
    8  -16589.0689884161      1.11e-06  
    9  -16589.0689884232      3.56e-07  
   10  -16589.0689884239      7.13e-08  
   11  -16589.0689884236      1.91e-08  
   12  -16589.0689884238      2.89e-09  Convergence criterion met
 ---------------------------------------
 SCF time:   CPU 72.25s  wall 20.00s 
 SCF   energy in the final basis set =   -16589.0689884238
 Total energy in the final basis set =   -16589.0689884238

 --------------------------------------------------------------
             Orbital Energies (a.u.) and Symmetries
 --------------------------------------------------------------

 Alpha MOs, Restricted
 -- Occupied --                  
*******-1165.89 -482.86 -176.33 -176.32 -165.73 -165.73 -165.73
  1 A'    2 A'    3 A'    4 A'    5 A'    6 A'    1 A"    7 A'                 
-165.72 -165.72 -165.72  -62.52  -56.34  -56.33  -56.33  -35.82
  8 A'    2 A"    9 A'   10 A'   11 A'    3 A"   12 A'   13 A'                 
-35.819 -31.316 -31.312 -31.311 -31.310 -31.306 -31.306 -24.728
 14 A'   15 A'   16 A'    4 A"   17 A'    5 A"   18 A'   19 A'                 
-22.966 -22.965 -22.965 -22.962 -22.961 -22.961 -22.961 -22.961
 20 A'    6 A"   21 A'   22 A'   23 A'    7 A"    8 A"   24 A'                 
-22.957 -22.957 -10.336 -10.291  -8.728  -6.560  -6.546  -6.546
 25 A'    9 A"   26 A'   27 A'   28 A'   29 A'   10 A"   30 A'                 
 -6.375  -6.371  -4.788  -4.784  -4.773  -4.772  -4.769  -4.768
 31 A'   32 A'   33 A'   34 A'   11 A"   35 A'   12 A"   36 A'                 
 -2.671  -2.667  -2.667  -2.656  -2.656  -2.055  -2.052  -2.050
 37 A'   13 A"   38 A'   14 A"   39 A'   40 A'   41 A'   15 A"                 
 -2.049  -2.046  -2.046  -2.036  -2.036  -2.032  -2.032  -1.278
 42 A'   16 A"   43 A'   44 A'   17 A"   45 A'   18 A"   46 A'                 
 -0.923  -0.790  -0.722  -0.671  -0.598  -0.523  -0.513  -0.502
 47 A'   48 A'   49 A'   50 A'   51 A'   52 A'   19 A"   53 A'                 
 -0.430  -0.414  -0.404  -0.362  -0.323  -0.289  -0.280  -0.237
 54 A'   20 A"   55 A'   56 A'   21 A"   22 A"   57 A'   23 A"                 
 -0.234
 58 A'                                                                         
 -- Virtual --                   
 -0.077  -0.046  -0.043   0.005   0.009   0.029   0.049   0.051
 24 A"   59 A'   60 A'   61 A'   62 A'   63 A'   25 A"   64 A'                 
  0.063   0.075   0.081   0.098   0.110   0.114   0.125   0.134
 65 A'   66 A'   26 A"   67 A'   68 A'   27 A"   69 A'   70 A'                 
  0.155   0.178   0.207   0.218   0.228   0.233   0.271   0.281
 71 A'   72 A'   28 A"   73 A'   74 A'   29 A"   75 A'   76 A'                 
  0.284   0.293   0.326   0.340   0.349   0.372   0.386   0.389
 30 A"   77 A'   78 A'   79 A'   31 A"   80 A'   81 A'   32 A"                 
  0.408   0.415   0.419   0.432   0.433   0.459   0.473   0.500
 33 A"   82 A'   34 A"   35 A"   83 A'   84 A'   85 A'   86 A'                 
  0.502   0.518   0.547   0.567   0.593   0.603   0.652   0.691
 87 A'   36 A"   37 A"   88 A'   38 A"   89 A'   90 A'   91 A'                 
  0.718   0.737   0.744   0.778   0.799   0.835   0.962   0.977
 92 A'   39 A"   93 A'   94 A'   95 A'   96 A'   97 A'   98 A'                 
  1.071   1.147   1.208   1.288   1.306   1.318   1.373   1.376
 99 A'   40 A"   41 A"  100 A'   42 A"   43 A"   44 A"  101 A'                 
  1.383   1.387   1.403   1.457   1.489   1.505   1.584   1.656
102 A'  103 A'  104 A'  105 A'  106 A'   45 A"  107 A'  108 A'                 
  1.699   1.746   1.897   1.987   2.037   2.042   2.144   2.197
109 A'   46 A"  110 A'   47 A"  111 A'  112 A'  113 A'  114 A'                 
  2.566   2.737   2.760   2.899   2.912   3.454   3.733   3.753
 48 A"  115 A'   49 A"  116 A'  117 A'  118 A'   50 A"  119 A'                 
  3.910   3.932   3.939   3.953   3.961   3.977   4.003   4.009
 51 A"   52 A"  120 A'   53 A"  121 A'   54 A"  122 A'   55 A"                 
  4.017   4.062   4.089   4.098   4.139   4.207   4.269   4.300
123 A'   56 A"   57 A"  124 A'  125 A'  126 A'  127 A'  128 A'                 
  4.366   4.433   4.524   4.719   5.976   6.006   6.031   6.060
129 A'  130 A'  131 A'  132 A'   58 A"   59 A"  133 A'  134 A'                 
  6.112   6.185   6.262   6.354   6.527   6.707   7.526   7.580
135 A'  136 A'   60 A"  137 A'  138 A'  139 A'   61 A"  140 A'                 
  7.676  23.335  23.557  27.875  27.937  28.321  28.346  28.360
141 A'  142 A'  143 A'  144 A'  145 A'   62 A"   63 A"  146 A'                 
 28.382  28.399  28.427  28.520  28.525  28.542  28.542  28.551
147 A'  148 A'  149 A'   64 A"   65 A"  150 A'   66 A"  151 A'                 
 28.563  28.592  28.618  28.671  28.735  47.952  66.727 127.867
 67 A"  152 A'  153 A'  154 A'  155 A'  156 A'  157 A'   68 A"                 
127.887 127.899 127.918 127.946 127.984 151.672 151.725 289.730
 69 A"  158 A'  159 A'  160 A'  161 A'  162 A'  163 A'   70 A"                 
289.785 289.9031020.7621901.8371901.892
164 A'  165 A'  166 A'  167 A'  168 A'                                         

 Beta MOs, Restricted
 -- Occupied --                  
*******-1165.89 -482.86 -176.33 -176.32 -165.73 -165.73 -165.73
  1 A'    2 A'    3 A'    4 A'    5 A'    6 A'    1 A"    7 A'                 
-165.72 -165.72 -165.72  -62.52  -56.34  -56.33  -56.33  -35.82
  8 A'    2 A"    9 A'   10 A'   11 A'    3 A"   12 A'   13 A'                 
-35.819 -31.316 -31.312 -31.311 -31.310 -31.306 -31.306 -24.728
 14 A'   15 A'   16 A'    4 A"   17 A'    5 A"   18 A'   19 A'                 
-22.966 -22.965 -22.965 -22.962 -22.961 -22.961 -22.961 -22.961
 20 A'    6 A"   21 A'   22 A'   23 A'    7 A"    8 A"   24 A'                 
-22.957 -22.957 -10.336 -10.291  -8.728  -6.560  -6.546  -6.546
 25 A'    9 A"   26 A'   27 A'   28 A'   29 A'   10 A"   30 A'                 
 -6.375  -6.371  -4.788  -4.784  -4.773  -4.772  -4.769  -4.768
 31 A'   32 A'   33 A'   34 A'   11 A"   35 A'   12 A"   36 A'                 
 -2.671  -2.667  -2.667  -2.656  -2.656  -2.055  -2.052  -2.050
 37 A'   13 A"   38 A'   14 A"   39 A'   40 A'   41 A'   15 A"                 
 -2.049  -2.046  -2.046  -2.036  -2.036  -2.032  -2.032  -1.278
 42 A'   16 A"   43 A'   44 A'   17 A"   45 A'   18 A"   46 A'                 
 -0.923  -0.790  -0.722  -0.671  -0.598  -0.523  -0.513  -0.502
 47 A'   48 A'   49 A'   50 A'   51 A'   52 A'   19 A"   53 A'                 
 -0.430  -0.414  -0.404  -0.362  -0.323  -0.289  -0.280  -0.237
 54 A'   20 A"   55 A'   56 A'   21 A"   22 A"   57 A'   23 A"                 
 -0.234
 58 A'                                                                         
 -- Virtual --                   
 -0.077  -0.046  -0.043   0.005   0.009   0.029   0.049   0.051
 24 A"   59 A'   60 A'   61 A'   62 A'   63 A'   25 A"   64 A'                 
  0.063   0.075   0.081   0.098   0.110   0.114   0.125   0.134
 65 A'   66 A'   26 A"   67 A'   68 A'   27 A"   69 A'   70 A'                 
  0.155   0.178   0.207   0.218   0.228   0.233   0.271   0.281
 71 A'   72 A'   28 A"   73 A'   74 A'   29 A"   75 A'   76 A'                 
  0.284   0.293   0.326   0.340   0.349   0.372   0.386   0.389
 30 A"   77 A'   78 A'   79 A'   31 A"   80 A'   81 A'   32 A"                 
  0.408   0.415   0.419   0.432   0.433   0.459   0.473   0.500
 33 A"   82 A'   34 A"   35 A"   83 A'   84 A'   85 A'   86 A'                 
  0.502   0.518   0.547   0.567   0.593   0.603   0.652   0.691
 87 A'   36 A"   37 A"   88 A'   38 A"   89 A'   90 A'   91 A'                 
  0.718   0.737   0.744   0.778   0.799   0.835   0.962   0.977
 92 A'   39 A"   93 A'   94 A'   95 A'   96 A'   97 A'   98 A'                 
  1.071   1.147   1.208   1.288   1.306   1.318   1.373   1.376
 99 A'   40 A"   41 A"  100 A'   42 A"   43 A"   44 A"  101 A'                 
  1.383   1.387   1.403   1.457   1.489   1.505   1.584   1.656
102 A'  103 A'  104 A'  105 A'  106 A'   45 A"  107 A'  108 A'                 
  1.699   1.746   1.897   1.987   2.037   2.042   2.144   2.197
109 A'   46 A"  110 A'   47 A"  111 A'  112 A'  113 A'  114 A'                 
  2.566   2.737   2.760   2.899   2.912   3.454   3.733   3.753
 48 A"  115 A'   49 A"  116 A'  117 A'  118 A'   50 A"  119 A'                 
  3.910   3.932   3.939   3.953   3.961   3.977   4.003   4.009
 51 A"   52 A"  120 A'   53 A"  121 A'   54 A"  122 A'   55 A"                 
  4.017   4.062   4.089   4.098   4.139   4.207   4.269   4.300
123 A'   56 A"   57 A"  124 A'  125 A'  126 A'  127 A'  128 A'                 
  4.366   4.433   4.524   4.719   5.976   6.006   6.031   6.060
129 A'  130 A'  131 A'  132 A'   58 A"   59 A"  133 A'  134 A'                 
  6.112   6.185   6.262   6.354   6.527   6.707   7.526   7.580
135 A'  136 A'   60 A"  137 A'  138 A'  139 A'   61 A"  140 A'                 
  7.676  23.335  23.557  27.875  27.937  28.321  28.346  28.360
141 A'  142 A'  143 A'  144 A'  145 A'   62 A"   63 A"  146 A'                 
 28.382  28.399  28.427  28.520  28.525  28.542  28.542  28.551
147 A'  148 A'  149 A'   64 A"   65 A"  150 A'   66 A"  151 A'                 
 28.563  28.592  28.618  28.671  28.735  47.952  66.727 127.867
 67 A"  152 A'  153 A'  154 A'  155 A'  156 A'  157 A'   68 A"                 
127.887 127.899 127.918 127.946 127.984 151.672 151.725 289.730
 69 A"  158 A'  159 A'  160 A'  161 A'  162 A'  163 A'   70 A"                 
289.785 289.9031020.7621901.8371901.892
164 A'  165 A'  166 A'  167 A'  168 A'                                         
 --------------------------------------------------------------

          Ground-State Mulliken Net Atomic Charges

     Atom                 Charge (a.u.)
  ----------------------------------------
      1 F                     0.003899
      2 Br                   -0.014747
      3 I                     0.166898
      4 I                     0.131553
      5 C                    -0.403828
      6 C                     0.116225
  ----------------------------------------
  Sum of atomic charges =     0.000000

 -----------------------------------------------------------------
                    Cartesian Multipole Moments
 -----------------------------------------------------------------
    Charge (ESU x 10^10)
                 0.0000
    Dipole Moment (Debye)
         X      -0.4548      Y      -0.5649      Z      -0.0000
       Tot       0.7252
    Quadrupole Moments (Debye-Ang)
        XX     -83.9388     XY      -1.5997     YY     -93.5065
        XZ       0.0000     YZ      -0.0000     ZZ     -91.6010
    Octopole Moments (Debye-Ang^2)
       XXX     -20.5535    XXY      -4.4947    XYY     -16.5244
       YYY       9.7342    XXZ      -0.0000    XYZ       0.0000
       YYZ      -0.0000    XZZ      -8.0342    YZZ       6.4280
       ZZZ       0.0000
    Hexadecapole Moments (Debye-Ang^3)
      XXXX   -2031.8461   XXXY       0.5459   XXYY    -453.5166
      XYYY      45.5110   YYYY    -739.5934   XXXZ      -0.0000
      XXYZ      -0.0000   XYYZ       0.0000   YYYZ      -0.0000
      XXZZ    -386.2948   XYZZ      14.7704   YYZZ    -143.5777
      XZZZ       0.0000   YZZZ      -0.0000   ZZZZ    -117.8731
 -----------------------------------------------------------------
 Calculating analytic gradient of the SCF energy
 Gradient of SCF Energy
            1           2           3           4           5           6
    1   0.0518801   0.0482316  -0.0776637   0.0172657   0.1533152  -0.1930289
    2  -0.0712481  -0.1638308   0.1162155   0.1792105  -0.0208584  -0.0394887
    3   0.0000000  -0.0000000  -0.0000000   0.0000000   0.0000000  -0.0000000
 Max gradient component =       1.930E-01
 RMS gradient           =       9.179E-02
 Gradient time:  CPU 22.51 s  wall 5.74 s
 Geometry Optimization Parameters
   NAtoms,    NIC,     NZ,  NCons,   NDum,   NFix, NCnnct, MaxDiis
        6      37       0       0       0       0       0       0

 Cartesian Hessian Update
 Hessian Updated using BFGS Update


** GEOMETRY OPTIMIZATION IN DELOCALIZED INTERNAL COORDINATES **
   Searching for a Minimum

   Optimization Cycle:   9

                       Coordinates (Angstroms)
     ATOM                X               Y               Z
      1  F         1.7555083674    1.7499251763    0.0000000000
      2  Br       -1.8261127118    1.4586298579    0.0000000000
      3  I         2.6154633328   -0.4658037981    0.0000000000
      4  I        -1.5671400678   -1.1640525409    0.0000000000
      5  C         1.0463771060    0.5958228168    0.0000000000
      6  C        -0.4597440552    0.3818372778    0.0000000000
   Point Group: cs    Number of degrees of freedom:     9


   Energy is -16589.068988424

 Hessian Updated using BFGS Update

  9 Hessian modes will be used to form the next step
  Hessian Eigenvalues:
     0.117054    0.170446    0.248168    0.250643    0.276671    0.390974
     0.517428    0.955511    1.062338

 Minimum Search - Taking Simple RFO Step
 Searching for Lamda that Minimizes Along All modes
 Value Taken    Lamda =  -0.15972684
 Calculated Step too Large.  Step scaled by  0.413613
 Step Taken.  Stepsize is  0.300000

                             Maximum     Tolerance    Cnvgd?
         Gradient           0.152799      0.000300      NO
         Displacement       0.199196      0.001200      NO
         Energy change     -0.071303      0.000001      NO


 New Cartesian Coordinates Obtained by Inverse Iteration

 Displacement from previous Coordinates is:  0.305557
 ----------------------------------------------------------------
             Standard Nuclear Orientation (Angstroms)
    I     Atom           X                Y                Z
 ----------------------------------------------------------------
    1      F       1.6654694964     1.7563026795     0.0000000000
    2      Br     -1.7689354877     1.5068963442     0.0000000000
    3      I       2.5835968586    -0.4981134620     0.0000000000
    4      I      -1.5102396256    -1.1894587975     0.0000000000
    5      C       0.9942923255     0.5887323702     0.0000000000
    6      C      -0.3998315958     0.3919996554     0.0000000000
 ----------------------------------------------------------------
 Molecular Point Group                 Cs    NOp =  2
 Largest Abelian Subgroup              Cs    NOp =  2
 Nuclear Repulsion Energy =  1566.3545701559 hartrees
 There are       81 alpha and       81 beta electrons
 Applying Cartesian multipole field
    Component          Value
    ---------          -----
     (2,0,0)        1.00000E-11
     (0,2,0)        2.00000E-11
     (0,0,2)       -3.00000E-11
 Nucleus-field energy     =     0.0000000362 hartrees
 Requested basis set is 6-311++G(d,p)
 There are 85 shells and 238 basis functions
 A cutoff of  1.0D-11 yielded   2590 shell pairs
 There are     21888 function pairs (     24833 Cartesian)
 Smallest overlap matrix eigenvalue = 3.38E-05
 Guess MOs from SCF MO coefficient file

 -----------------------------------------------------------------------
  General SCF calculation program by
  Eric Jon Sundstrom, Paul Horn, Yuezhi Mao, Dmitri Zuev, Alec White,
  David Stuck, Shaama M.S., Shane Yost, Joonho Lee, David Small,
  Daniel Levine, Susi Lehtola, Hugh Burton, Evgeny Epifanovsky
 -----------------------------------------------------------------------
 Exchange:     0.2000 Hartree-Fock + 0.0800 Slater + 0.7200 B88
 Correlation:  0.1900 VWN1RPA + 0.8100 LYP
 Using SG-1 standard quadrature grid
 using 4 threads for integral computing
 -------------------------------------------------------
 OpenMP Integral computing Module                
 Release: version 2.0, May 2017, Q-Chem Inc. Pleasanton 
 -------------------------------------------------------
 -------------------------------------------------------
 OpenMP BLAS3 based DFT computing Module                
 Release: version 1.0, May 2013, Q-Chem Inc. Pittsburgh 
 -------------------------------------------------------
 A restricted SCF calculation will be
 performed using DIIS
 SCF converges when DIIS error is below 1.0e-08
 ---------------------------------------
  Cycle       Energy         DIIS error
 ---------------------------------------
    1  -16589.1198770069      1.03e-03  
    2  -16589.1255688155      2.87e-04  
    3  -16589.1252392678      3.60e-04  
    4  -16589.1260352392      9.08e-05  
    5  -16589.1260869369      2.96e-05  
    6  -16589.1260916251      9.74e-06  
    7  -16589.1260921553      3.22e-06  
    8  -16589.1260922274      1.05e-06  
    9  -16589.1260922342      3.50e-07  
   10  -16589.1260922348      6.14e-08  
   11  -16589.1260922344      1.77e-08  
   12  -16589.1260922347      2.32e-09  Convergence criterion met
 ---------------------------------------
 SCF time:   CPU 72.94s  wall 19.00s 
 SCF   energy in the final basis set =   -16589.1260922347
 Total energy in the final basis set =   -16589.1260922347

 --------------------------------------------------------------
             Orbital Energies (a.u.) and Symmetries
 --------------------------------------------------------------

 Alpha MOs, Restricted
 -- Occupied --                  
*******-1165.89 -482.86 -176.33 -176.32 -165.73 -165.73 -165.73
  1 A'    2 A'    3 A'    4 A'    5 A'    6 A'    1 A"    7 A'                 
-165.73 -165.72 -165.72  -62.52  -56.34  -56.33  -56.33  -35.82
  8 A'    2 A"    9 A'   10 A'   11 A'    3 A"   12 A'   13 A'                 
-35.819 -31.316 -31.312 -31.310 -31.310 -31.306 -31.306 -24.726
 14 A'   15 A'   16 A'    4 A"   17 A'    5 A"   18 A'   19 A'                 
-22.966 -22.965 -22.964 -22.962 -22.961 -22.961 -22.961 -22.961
 20 A'    6 A"   21 A'   22 A'    7 A"   23 A'    8 A"   24 A'                 
-22.957 -22.957 -10.329 -10.285  -8.726  -6.558  -6.544  -6.544
 25 A'    9 A"   26 A'   27 A'   28 A'   29 A'   10 A"   30 A'                 
 -6.374  -6.370  -4.787  -4.784  -4.772  -4.771  -4.768  -4.767
 31 A'   32 A'   33 A'   34 A'   11 A"   35 A'   12 A"   36 A'                 
 -2.670  -2.665  -2.665  -2.654  -2.654  -2.054  -2.051  -2.048
 37 A'   13 A"   38 A'   14 A"   39 A'   40 A'   41 A'   15 A"                 
 -2.048  -2.045  -2.045  -2.035  -2.034  -2.031  -2.031  -1.278
 42 A'   16 A"   43 A'   44 A'   17 A"   45 A'   18 A"   46 A'                 
 -0.914  -0.795  -0.721  -0.684  -0.600  -0.521  -0.514  -0.506
 47 A'   48 A'   49 A'   50 A'   51 A'   52 A'   19 A"   53 A'                 
 -0.429  -0.410  -0.399  -0.359  -0.322  -0.290  -0.284  -0.247
 54 A'   20 A"   55 A'   56 A'   21 A"   22 A"   57 A'   23 A"                 
 -0.241
 58 A'                                                                         
 -- Virtual --                   
 -0.060  -0.056  -0.043   0.004   0.008   0.032   0.050   0.051
 24 A"   59 A'   60 A'   61 A'   62 A'   63 A'   25 A"   64 A'                 
  0.064   0.075   0.081   0.097   0.113   0.119   0.125   0.140
 65 A'   66 A'   26 A"   67 A'   27 A"   68 A'   69 A'   70 A'                 
  0.173   0.182   0.207   0.223   0.230   0.234   0.277   0.284
 71 A'   72 A'   28 A"   73 A'   74 A'   29 A"   75 A'   76 A'                 
  0.285   0.288   0.327   0.344   0.355   0.383   0.386   0.392
 30 A"   77 A'   78 A'   79 A'   31 A"   80 A'   32 A"   81 A'                 
  0.408   0.411   0.416   0.433   0.436   0.469   0.471   0.501
 82 A'   33 A"   34 A"   35 A"   83 A'   84 A'   85 A'   86 A'                 
  0.507   0.515   0.560   0.583   0.593   0.609   0.649   0.689
 87 A'   36 A"   37 A"   38 A"   88 A'   89 A'   90 A'   91 A'                 
  0.714   0.737   0.748   0.786   0.795   0.846   0.962   0.979
 92 A'   93 A'   39 A"   94 A'   95 A'   96 A'   97 A'   98 A'                 
  1.079   1.154   1.187   1.291   1.301   1.319   1.371   1.372
 99 A'   40 A"   41 A"  100 A'   42 A"   43 A"  101 A'  102 A'                 
  1.378   1.400   1.403   1.460   1.493   1.530   1.604   1.686
 44 A"  103 A'  104 A'  105 A'  106 A'   45 A"  107 A'  108 A'                 
  1.745   1.806   1.913   1.994   2.041   2.094   2.171   2.235
109 A'   46 A"  110 A'   47 A"  111 A'  112 A'  113 A'  114 A'                 
  2.577   2.747   2.793   2.933   3.032   3.403   3.739   3.758
 48 A"  115 A'   49 A"  116 A'  117 A'  118 A'   50 A"  119 A'                 
  3.918   3.940   3.949   3.954   3.966   3.977   4.001   4.010
 51 A"   52 A"  120 A'   53 A"  121 A'   54 A"  122 A'   55 A"                 
  4.021   4.055   4.090   4.098   4.138   4.206   4.272   4.285
123 A'   56 A"   57 A"  124 A'  125 A'  126 A'  127 A'  128 A'                 
  4.367   4.428   4.535   4.746   5.977   6.006   6.032   6.058
129 A'  130 A'  131 A'  132 A'   58 A"   59 A"  133 A'  134 A'                 
  6.107   6.185   6.265   6.349   6.551   6.712   7.529   7.581
135 A'  136 A'   60 A"  137 A'  138 A'  139 A'   61 A"  140 A'                 
  7.682  23.309  23.830  27.869  27.938  28.322  28.347  28.360
141 A'  142 A'  143 A'  144 A'  145 A'   62 A"   63 A"  146 A'                 
 28.381  28.398  28.424  28.520  28.525  28.541  28.542  28.548
147 A'  148 A'  149 A'   64 A"   65 A"  150 A'   66 A"  151 A'                 
 28.564  28.592  28.615  28.671  28.738  47.947  66.731 127.868
 67 A"  152 A'  153 A'  154 A'  155 A'  156 A'  157 A'   68 A"                 
127.887 127.899 127.916 127.945 127.981 151.666 151.725 289.731
 69 A"  158 A'  159 A'  160 A'  161 A'  162 A'  163 A'   70 A"                 
289.785 289.9071020.7551901.8311901.892
164 A'  165 A'  166 A'  167 A'  168 A'                                         

 Beta MOs, Restricted
 -- Occupied --                  
*******-1165.89 -482.86 -176.33 -176.32 -165.73 -165.73 -165.73
  1 A'    2 A'    3 A'    4 A'    5 A'    6 A'    1 A"    7 A'                 
-165.73 -165.72 -165.72  -62.52  -56.34  -56.33  -56.33  -35.82
  8 A'    2 A"    9 A'   10 A'   11 A'    3 A"   12 A'   13 A'                 
-35.819 -31.316 -31.312 -31.310 -31.310 -31.306 -31.306 -24.726
 14 A'   15 A'   16 A'    4 A"   17 A'    5 A"   18 A'   19 A'                 
-22.966 -22.965 -22.964 -22.962 -22.961 -22.961 -22.961 -22.961
 20 A'    6 A"   21 A'   22 A'    7 A"   23 A'    8 A"   24 A'                 
-22.957 -22.957 -10.329 -10.285  -8.726  -6.558  -6.544  -6.544
 25 A'    9 A"   26 A'   27 A'   28 A'   29 A'   10 A"   30 A'                 
 -6.374  -6.370  -4.787  -4.784  -4.772  -4.771  -4.768  -4.767
 31 A'   32 A'   33 A'   34 A'   11 A"   35 A'   12 A"   36 A'                 
 -2.670  -2.665  -2.665  -2.654  -2.654  -2.054  -2.051  -2.048
 37 A'   13 A"   38 A'   14 A"   39 A'   40 A'   41 A'   15 A"                 
 -2.048  -2.045  -2.045  -2.035  -2.034  -2.031  -2.031  -1.278
 42 A'   16 A"   43 A'   44 A'   17 A"   45 A'   18 A"   46 A'                 
 -0.914  -0.795  -0.721  -0.684  -0.600  -0.521  -0.514  -0.506
 47 A'   48 A'   49 A'   50 A'   51 A'   52 A'   19 A"   53 A'                 
 -0.429  -0.410  -0.399  -0.359  -0.322  -0.290  -0.284  -0.247
 54 A'   20 A"   55 A'   56 A'   21 A"   22 A"   57 A'   23 A"                 
 -0.241
 58 A'                                                                         
 -- Virtual --                   
 -0.060  -0.056  -0.043   0.004   0.008   0.032   0.050   0.051
 24 A"   59 A'   60 A'   61 A'   62 A'   63 A'   25 A"   64 A'                 
  0.064   0.075   0.081   0.097   0.113   0.119   0.125   0.140
 65 A'   66 A'   26 A"   67 A'   27 A"   68 A'   69 A'   70 A'                 
  0.173   0.182   0.207   0.223   0.230   0.234   0.277   0.284
 71 A'   72 A'   28 A"   73 A'   74 A'   29 A"   75 A'   76 A'                 
  0.285   0.288   0.327   0.344   0.355   0.383   0.386   0.392
 30 A"   77 A'   78 A'   79 A'   31 A"   80 A'   32 A"   81 A'                 
  0.408   0.411   0.416   0.433   0.436   0.469   0.471   0.501
 82 A'   33 A"   34 A"   35 A"   83 A'   84 A'   85 A'   86 A'                 
  0.507   0.515   0.560   0.583   0.593   0.609   0.649   0.689
 87 A'   36 A"   37 A"   38 A"   88 A'   89 A'   90 A'   91 A'                 
  0.714   0.737   0.748   0.786   0.795   0.846   0.962   0.979
 92 A'   93 A'   39 A"   94 A'   95 A'   96 A'   97 A'   98 A'                 
  1.079   1.154   1.187   1.291   1.301   1.319   1.371   1.372
 99 A'   40 A"   41 A"  100 A'   42 A"   43 A"  101 A'  102 A'                 
  1.378   1.400   1.403   1.460   1.493   1.530   1.604   1.686
 44 A"  103 A'  104 A'  105 A'  106 A'   45 A"  107 A'  108 A'                 
  1.745   1.806   1.913   1.994   2.041   2.094   2.171   2.235
109 A'   46 A"  110 A'   47 A"  111 A'  112 A'  113 A'  114 A'                 
  2.577   2.747   2.793   2.933   3.032   3.403   3.739   3.758
 48 A"  115 A'   49 A"  116 A'  117 A'  118 A'   50 A"  119 A'                 
  3.918   3.940   3.949   3.954   3.966   3.977   4.001   4.010
 51 A"   52 A"  120 A'   53 A"  121 A'   54 A"  122 A'   55 A"                 
  4.021   4.055   4.090   4.098   4.138   4.206   4.272   4.285
123 A'   56 A"   57 A"  124 A'  125 A'  126 A'  127 A'  128 A'                 
  4.367   4.428   4.535   4.746   5.977   6.006   6.032   6.058
129 A'  130 A'  131 A'  132 A'   58 A"   59 A"  133 A'  134 A'                 
  6.107   6.185   6.265   6.349   6.551   6.712   7.529   7.581
135 A'  136 A'   60 A"  137 A'  138 A'  139 A'   61 A"  140 A'                 
  7.682  23.309  23.830  27.869  27.938  28.322  28.347  28.360
141 A'  142 A'  143 A'  144 A'  145 A'   62 A"   63 A"  146 A'                 
 28.381  28.398  28.424  28.520  28.525  28.541  28.542  28.548
147 A'  148 A'  149 A'   64 A"   65 A"  150 A'   66 A"  151 A'                 
 28.564  28.592  28.615  28.671  28.738  47.947  66.731 127.868
 67 A"  152 A'  153 A'  154 A'  155 A'  156 A'  157 A'   68 A"                 
127.887 127.899 127.916 127.945 127.981 151.666 151.725 289.731
 69 A"  158 A'  159 A'  160 A'  161 A'  162 A'  163 A'   70 A"                 
289.785 289.9071020.7551901.8311901.892
164 A'  165 A'  166 A'  167 A'  168 A'                                         
 --------------------------------------------------------------

          Ground-State Mulliken Net Atomic Charges

     Atom                 Charge (a.u.)
  ----------------------------------------
      1 F                    -0.004373
      2 Br                   -0.018989
      3 I                     0.152557
      4 I                     0.130002
      5 C                    -0.408140
      6 C                     0.148943
  ----------------------------------------
  Sum of atomic charges =     0.000000

 -----------------------------------------------------------------
                    Cartesian Multipole Moments
 -----------------------------------------------------------------
    Charge (ESU x 10^10)
                 0.0000
    Dipole Moment (Debye)
         X      -0.4070      Y      -0.6654      Z      -0.0000
       Tot       0.7800
    Quadrupole Moments (Debye-Ang)
        XX     -84.4517     XY      -1.6608     YY     -93.0226
        XZ       0.0000     YZ      -0.0000     ZZ     -91.5910
    Octopole Moments (Debye-Ang^2)
       XXX     -23.5290    XXY      -3.9752    XYY     -18.4465
       YYY      11.3469    XXZ       0.0000    XYZ      -0.0000
       YYZ       0.0000    XZZ      -9.2980    YZZ       7.2693
       ZZZ      -0.0000
    Hexadecapole Moments (Debye-Ang^3)
      XXXX   -1948.4184   XXXY      10.1873   XXYY    -440.2259
      XYYY      55.3172   YYYY    -765.6834   XXXZ       0.0000
      XXYZ       0.0000   XYYZ      -0.0000   YYYZ      -0.0000
      XXZZ    -371.5706   XYZZ      18.4994   YYZZ    -148.7242
      XZZZ       0.0000   YZZZ      -0.0000   ZZZZ    -118.0249
 -----------------------------------------------------------------
 Calculating analytic gradient of the SCF energy
 Gradient of SCF Energy
            1           2           3           4           5           6
    1   0.0414725   0.0372539  -0.0607416   0.0118270   0.0929191  -0.1227309
    2  -0.0608170  -0.1336818   0.0930594   0.1430916  -0.0183832  -0.0232689
    3  -0.0000000  -0.0000000   0.0000000   0.0000000   0.0000000  -0.0000000
 Max gradient component =       1.431E-01
 RMS gradient           =       6.758E-02
 Gradient time:  CPU 22.58 s  wall 5.76 s
 Geometry Optimization Parameters
   NAtoms,    NIC,     NZ,  NCons,   NDum,   NFix, NCnnct, MaxDiis
        6      37       0       0       0       0       0       0

 Cartesian Hessian Update
 Hessian Updated using BFGS Update


** GEOMETRY OPTIMIZATION IN DELOCALIZED INTERNAL COORDINATES **
   Searching for a Minimum

   Optimization Cycle:  10

                       Coordinates (Angstroms)
     ATOM                X               Y               Z
      1  F         1.6654694964    1.7563026795    0.0000000000
      2  Br       -1.7689354877    1.5068963442    0.0000000000
      3  I         2.5835968586   -0.4981134620    0.0000000000
      4  I        -1.5102396256   -1.1894587975    0.0000000000
      5  C         0.9942923255    0.5887323702    0.0000000000
      6  C        -0.3998315958    0.3919996554    0.0000000000
   Point Group: cs    Number of degrees of freedom:     9


   Energy is -16589.126092235

 Hessian Updated using BFGS Update

  9 Hessian modes will be used to form the next step
  Hessian Eigenvalues:
     0.138076    0.233719    0.244049    0.251794    0.268101    0.393237
     0.494830    0.955589    1.062481

 Minimum Search - Taking Simple RFO Step
 Searching for Lamda that Minimizes Along All modes
 Value Taken    Lamda =  -0.09648727
 Calculated Step too Large.  Step scaled by  0.503282
 Step Taken.  Stepsize is  0.300000

                             Maximum     Tolerance    Cnvgd?
         Gradient           0.108245      0.000300      NO
         Displacement       0.233366      0.001200      NO
         Energy change     -0.057104      0.000001      NO


 New Cartesian Coordinates Obtained by Inverse Iteration

 Displacement from previous Coordinates is:  0.244244
 ----------------------------------------------------------------
             Standard Nuclear Orientation (Angstroms)
    I     Atom           X                Y                Z
 ----------------------------------------------------------------
    1      F       1.5912653031     1.7746551596     0.0000000000
    2      Br     -1.7334168964     1.5652676926     0.0000000000
    3      I       2.5776862368    -0.5379377902     0.0000000000
    4      I      -1.4742697620    -1.2299237780     0.0000000000
    5      C       0.9705337314     0.5872385372     0.0000000000
    6      C      -0.3674466414     0.3970589686     0.0000000000
 ----------------------------------------------------------------
 Molecular Point Group                 Cs    NOp =  2
 Largest Abelian Subgroup              Cs    NOp =  2
 Nuclear Repulsion Energy =  1554.0055386606 hartrees
 There are       81 alpha and       81 beta electrons
 Applying Cartesian multipole field
    Component          Value
    ---------          -----
     (2,0,0)        1.00000E-11
     (0,2,0)        2.00000E-11
     (0,0,2)       -3.00000E-11
 Nucleus-field energy     =     0.0000000367 hartrees
 Requested basis set is 6-311++G(d,p)
 There are 85 shells and 238 basis functions
 A cutoff of  1.0D-11 yielded   2586 shell pairs
 There are     21837 function pairs (     24761 Cartesian)
 Smallest overlap matrix eigenvalue = 2.89E-05
 Guess MOs from SCF MO coefficient file

 -----------------------------------------------------------------------
  General SCF calculation program by
  Eric Jon Sundstrom, Paul Horn, Yuezhi Mao, Dmitri Zuev, Alec White,
  David Stuck, Shaama M.S., Shane Yost, Joonho Lee, David Small,
  Daniel Levine, Susi Lehtola, Hugh Burton, Evgeny Epifanovsky
 -----------------------------------------------------------------------
 Exchange:     0.2000 Hartree-Fock + 0.0800 Slater + 0.7200 B88
 Correlation:  0.1900 VWN1RPA + 0.8100 LYP
 Using SG-1 standard quadrature grid
 using 4 threads for integral computing
 -------------------------------------------------------
 OpenMP Integral computing Module                
 Release: version 2.0, May 2017, Q-Chem Inc. Pleasanton 
 -------------------------------------------------------
 -------------------------------------------------------
 OpenMP BLAS3 based DFT computing Module                
 Release: version 1.0, May 2013, Q-Chem Inc. Pittsburgh 
 -------------------------------------------------------
 A restricted SCF calculation will be
 performed using DIIS
 SCF converges when DIIS error is below 1.0e-08
 ---------------------------------------
  Cycle       Energy         DIIS error
 ---------------------------------------
    1  -16589.1625593991      7.86e-04  
    2  -16589.1663753425      2.31e-04  
    3  -16589.1661646500      2.80e-04  
    4  -16589.1666719951      9.17e-05  
    5  -16589.1667276770      1.84e-05  
    6  -16589.1667293503      6.23e-06  
    7  -16589.1667295108      1.34e-06  
    8  -16589.1667295195      6.43e-07  
    9  -16589.1667295211      2.24e-07  
   10  -16589.1667295214      5.69e-08  
   11  -16589.1667295214      1.50e-08  
   12  -16589.1667295212      1.98e-09  Convergence criterion met
 ---------------------------------------
 SCF time:   CPU 72.68s  wall 19.00s 
 SCF   energy in the final basis set =   -16589.1667295212
 Total energy in the final basis set =   -16589.1667295212

 --------------------------------------------------------------
             Orbital Energies (a.u.) and Symmetries
 --------------------------------------------------------------

 Alpha MOs, Restricted
 -- Occupied --                  
*******-1165.89 -482.86 -176.33 -176.32 -165.73 -165.73 -165.73
  1 A'    2 A'    3 A'    4 A'    5 A'    6 A'    1 A"    7 A'                 
-165.73 -165.72 -165.72  -62.51  -56.33  -56.33  -56.33  -35.82
  8 A'    2 A"    9 A'   10 A'   11 A'    3 A"   12 A'   13 A'                 
-35.819 -31.317 -31.312 -31.311 -31.310 -31.306 -31.306 -24.726
 14 A'   15 A'   16 A'    4 A"   17 A'    5 A"   18 A'   19 A'                 
-22.967 -22.966 -22.965 -22.963 -22.962 -22.962 -22.961 -22.961
 20 A'    6 A"   21 A'   22 A'   23 A'    7 A"    8 A"   24 A'                 
-22.957 -22.957 -10.326 -10.282  -8.724  -6.556  -6.542  -6.541
 25 A'    9 A"   26 A'   27 A'   28 A'   29 A'   10 A"   30 A'                 
 -6.374  -6.370  -4.787  -4.784  -4.772  -4.771  -4.767  -4.767
 31 A'   32 A'   33 A'   34 A'   11 A"   35 A'   12 A"   36 A'                 
 -2.668  -2.663  -2.663  -2.651  -2.651  -2.054  -2.050  -2.049
 37 A'   13 A"   38 A'   14 A"   39 A'   40 A'   41 A'   15 A"                 
 -2.048  -2.045  -2.045  -2.035  -2.035  -2.030  -2.030  -1.277
 42 A'   16 A"   43 A'   44 A'   17 A"   45 A'   18 A"   46 A'                 
 -0.903  -0.797  -0.718  -0.688  -0.601  -0.517  -0.515  -0.509
 47 A'   48 A'   49 A'   50 A'   51 A'   52 A'   19 A"   53 A'                 
 -0.425  -0.404  -0.396  -0.352  -0.321  -0.291  -0.289  -0.252
 54 A'   20 A"   55 A'   56 A'   21 A"   22 A"   57 A'   23 A"                 
 -0.249
 58 A'                                                                         
 -- Virtual --                   
 -0.064  -0.049  -0.047  -0.000   0.008   0.033   0.051   0.052
 59 A'   24 A"   60 A'   61 A'   62 A'   63 A'   25 A"   64 A'                 
  0.065   0.075   0.081   0.096   0.113   0.120   0.125   0.143
 65 A'   66 A'   26 A"   67 A'   27 A"   68 A'   69 A'   70 A'                 
  0.181   0.185   0.207   0.224   0.232   0.235   0.275   0.278
 71 A'   72 A'   28 A"   73 A'   74 A'   29 A"   75 A'   76 A'                 
  0.286   0.294   0.325   0.347   0.361   0.383   0.384   0.394
 30 A"   77 A'   78 A'   79 A'   31 A"   32 A"   80 A'   81 A'                 
  0.406   0.410   0.416   0.432   0.436   0.465   0.475   0.499
 82 A'   33 A"   34 A"   35 A"   83 A'   84 A'   85 A'   86 A'                 
  0.513   0.520   0.564   0.575   0.609   0.611   0.645   0.690
 36 A"   87 A'   37 A"   38 A"   88 A'   89 A'   90 A'   91 A'                 
  0.710   0.727   0.754   0.782   0.796   0.854   0.948   0.984
 92 A'   93 A'   39 A"   94 A'   95 A'   96 A'   97 A'   98 A'                 
  1.072   1.160   1.173   1.293   1.297   1.321   1.362   1.366
 99 A'   40 A"   41 A"  100 A'   42 A"   43 A"  101 A'  102 A'                 
  1.382   1.394   1.408   1.465   1.501   1.543   1.617   1.690
 44 A"  103 A'  104 A'  105 A'  106 A'   45 A"  107 A'  108 A'                 
  1.777   1.839   1.922   1.999   2.041   2.130   2.172   2.253
109 A'   46 A"  110 A'   47 A"  111 A'  112 A'  113 A'  114 A'                 
  2.586   2.751   2.807   2.943   3.103   3.352   3.743   3.762
 48 A"  115 A'   49 A"  116 A'  117 A'  118 A'   50 A"  119 A'                 
  3.927   3.941   3.950   3.958   3.976   3.976   3.998   4.009
 51 A"   52 A"  120 A'   53 A"  121 A'   54 A"  122 A'   55 A"                 
  4.027   4.043   4.090   4.091   4.136   4.204   4.256   4.272
123 A'   56 A"   57 A"  124 A'  125 A'  126 A'  127 A'  128 A'                 
  4.364   4.422   4.534   4.758   5.977   6.005   6.030   6.054
129 A'  130 A'  131 A'  132 A'   58 A"   59 A"  133 A'  134 A'                 
  6.096   6.173   6.267   6.344   6.564   6.710   7.532   7.582
135 A'  136 A'   60 A"  137 A'  138 A'  139 A'   61 A"  140 A'                 
  7.681  23.290  24.020  27.860  27.929  28.321  28.346  28.356
141 A'  142 A'  143 A'  144 A'  145 A'   62 A"   63 A"  146 A'                 
 28.377  28.394  28.418  28.519  28.523  28.537  28.541  28.544
147 A'  148 A'  149 A'   64 A"   65 A"  150 A'   66 A"  151 A'                 
 28.562  28.588  28.611  28.669  28.736  47.937  66.733 127.867
 67 A"  152 A'  153 A'  154 A'  155 A'  156 A'  157 A'   68 A"                 
127.886 127.896 127.912 127.940 127.973 151.656 151.716 289.732
 69 A"  158 A'  159 A'  160 A'  161 A'  162 A'  163 A'   70 A"                 
289.784 289.9051020.7411901.8211901.883
164 A'  165 A'  166 A'  167 A'  168 A'                                         

 Beta MOs, Restricted
 -- Occupied --                  
*******-1165.89 -482.86 -176.33 -176.32 -165.73 -165.73 -165.73
  1 A'    2 A'    3 A'    4 A'    5 A'    6 A'    1 A"    7 A'                 
-165.73 -165.72 -165.72  -62.51  -56.33  -56.33  -56.33  -35.82
  8 A'    2 A"    9 A'   10 A'   11 A'    3 A"   12 A'   13 A'                 
-35.819 -31.317 -31.312 -31.311 -31.310 -31.306 -31.306 -24.726
 14 A'   15 A'   16 A'    4 A"   17 A'    5 A"   18 A'   19 A'                 
-22.967 -22.966 -22.965 -22.963 -22.962 -22.962 -22.961 -22.961
 20 A'    6 A"   21 A'   22 A'   23 A'    7 A"    8 A"   24 A'                 
-22.957 -22.957 -10.326 -10.282  -8.724  -6.556  -6.542  -6.541
 25 A'    9 A"   26 A'   27 A'   28 A'   29 A'   10 A"   30 A'                 
 -6.374  -6.370  -4.787  -4.784  -4.772  -4.771  -4.767  -4.767
 31 A'   32 A'   33 A'   34 A'   11 A"   35 A'   12 A"   36 A'                 
 -2.668  -2.663  -2.663  -2.651  -2.651  -2.054  -2.050  -2.049
 37 A'   13 A"   38 A'   14 A"   39 A'   40 A'   41 A'   15 A"                 
 -2.048  -2.045  -2.045  -2.035  -2.035  -2.030  -2.030  -1.277
 42 A'   16 A"   43 A'   44 A'   17 A"   45 A'   18 A"   46 A'                 
 -0.903  -0.797  -0.718  -0.688  -0.601  -0.517  -0.515  -0.509
 47 A'   48 A'   49 A'   50 A'   51 A'   52 A'   19 A"   53 A'                 
 -0.425  -0.404  -0.396  -0.352  -0.321  -0.291  -0.289  -0.252
 54 A'   20 A"   55 A'   56 A'   21 A"   22 A"   57 A'   23 A"                 
 -0.249
 58 A'                                                                         
 -- Virtual --                   
 -0.064  -0.049  -0.047  -0.000   0.008   0.033   0.051   0.052
 59 A'   24 A"   60 A'   61 A'   62 A'   63 A'   25 A"   64 A'                 
  0.065   0.075   0.081   0.096   0.113   0.120   0.125   0.143
 65 A'   66 A'   26 A"   67 A'   27 A"   68 A'   69 A'   70 A'                 
  0.181   0.185   0.207   0.224   0.232   0.235   0.275   0.278
 71 A'   72 A'   28 A"   73 A'   74 A'   29 A"   75 A'   76 A'                 
  0.286   0.294   0.325   0.347   0.361   0.383   0.384   0.394
 30 A"   77 A'   78 A'   79 A'   31 A"   32 A"   80 A'   81 A'                 
  0.406   0.410   0.416   0.432   0.436   0.465   0.475   0.499
 82 A'   33 A"   34 A"   35 A"   83 A'   84 A'   85 A'   86 A'                 
  0.513   0.520   0.564   0.575   0.609   0.611   0.645   0.690
 36 A"   87 A'   37 A"   38 A"   88 A'   89 A'   90 A'   91 A'                 
  0.710   0.727   0.754   0.782   0.796   0.854   0.948   0.984
 92 A'   93 A'   39 A"   94 A'   95 A'   96 A'   97 A'   98 A'                 
  1.072   1.160   1.173   1.293   1.297   1.321   1.362   1.366
 99 A'   40 A"   41 A"  100 A'   42 A"   43 A"  101 A'  102 A'                 
  1.382   1.394   1.408   1.465   1.501   1.543   1.617   1.690
 44 A"  103 A'  104 A'  105 A'  106 A'   45 A"  107 A'  108 A'                 
  1.777   1.839   1.922   1.999   2.041   2.130   2.172   2.253
109 A'   46 A"  110 A'   47 A"  111 A'  112 A'  113 A'  114 A'                 
  2.586   2.751   2.807   2.943   3.103   3.352   3.743   3.762
 48 A"  115 A'   49 A"  116 A'  117 A'  118 A'   50 A"  119 A'                 
  3.927   3.941   3.950   3.958   3.976   3.976   3.998   4.009
 51 A"   52 A"  120 A'   53 A"  121 A'   54 A"  122 A'   55 A"                 
  4.027   4.043   4.090   4.091   4.136   4.204   4.256   4.272
123 A'   56 A"   57 A"  124 A'  125 A'  126 A'  127 A'  128 A'                 
  4.364   4.422   4.534   4.758   5.977   6.005   6.030   6.054
129 A'  130 A'  131 A'  132 A'   58 A"   59 A"  133 A'  134 A'                 
  6.096   6.173   6.267   6.344   6.564   6.710   7.532   7.582
135 A'  136 A'   60 A"  137 A'  138 A'  139 A'   61 A"  140 A'                 
  7.681  23.290  24.020  27.860  27.929  28.321  28.346  28.356
141 A'  142 A'  143 A'  144 A'  145 A'   62 A"   63 A"  146 A'                 
 28.377  28.394  28.418  28.519  28.523  28.537  28.541  28.544
147 A'  148 A'  149 A'   64 A"   65 A"  150 A'   66 A"  151 A'                 
 28.562  28.588  28.611  28.669  28.736  47.937  66.733 127.867
 67 A"  152 A'  153 A'  154 A'  155 A'  156 A'  157 A'   68 A"                 
127.886 127.896 127.912 127.940 127.973 151.656 151.716 289.732
 69 A"  158 A'  159 A'  160 A'  161 A'  162 A'  163 A'   70 A"                 
289.784 289.9051020.7411901.8211901.883
164 A'  165 A'  166 A'  167 A'  168 A'                                         
 --------------------------------------------------------------

          Ground-State Mulliken Net Atomic Charges

     Atom                 Charge (a.u.)
  ----------------------------------------
      1 F                    -0.008753
      2 Br                   -0.022333
      3 I                     0.147310
      4 I                     0.133945
      5 C                    -0.383756
      6 C                     0.133588
  ----------------------------------------
  Sum of atomic charges =     0.000000

 -----------------------------------------------------------------
                    Cartesian Multipole Moments
 -----------------------------------------------------------------
    Charge (ESU x 10^10)
                 0.0000
    Dipole Moment (Debye)
         X      -0.2841      Y      -0.8170      Z       0.0000
       Tot       0.8650
    Quadrupole Moments (Debye-Ang)
        XX     -84.7592     XY      -1.8176     YY     -92.4049
        XZ       0.0000     YZ       0.0000     ZZ     -91.7086
    Octopole Moments (Debye-Ang^2)
       XXX     -25.2602    XXY      -3.4564    XYY     -20.1180
       YYY      13.9208    XXZ       0.0000    XYZ      -0.0000
       YYZ       0.0000    XZZ     -10.3177    YZZ       8.3620
       ZZZ       0.0000
    Hexadecapole Moments (Debye-Ang^3)
      XXXX   -1909.7922   XXXY      18.7880   XXYY    -436.0808
      XYYY      64.8335   YYYY    -803.2409   XXXZ       0.0000
      XXYZ      -0.0000   XYYZ       0.0000   YYYZ      -0.0000
      XXZZ    -364.7315   XYZZ      22.3305   YYZZ    -156.1777
      XZZZ       0.0000   YZZZ       0.0000   ZZZZ    -118.4954
 -----------------------------------------------------------------
 Calculating analytic gradient of the SCF energy
 Gradient of SCF Energy
            1           2           3           4           5           6
    1   0.0300551   0.0239965  -0.0410240   0.0050407   0.0382898  -0.0563581
    2  -0.0479416  -0.1006459   0.0674307   0.1044688  -0.0160016  -0.0073104
    3   0.0000000   0.0000000   0.0000000   0.0000000  -0.0000000  -0.0000000
 Max gradient component =       1.045E-01
 RMS gradient           =       4.474E-02
 Gradient time:  CPU 22.49 s  wall 5.74 s
 Geometry Optimization Parameters
   NAtoms,    NIC,     NZ,  NCons,   NDum,   NFix, NCnnct, MaxDiis
        6      37       0       0       0       0       0       0

 Cartesian Hessian Update
 Hessian Updated using BFGS Update


** GEOMETRY OPTIMIZATION IN DELOCALIZED INTERNAL COORDINATES **
   Searching for a Minimum

   Optimization Cycle:  11

                       Coordinates (Angstroms)
     ATOM                X               Y               Z
      1  F         1.5912653031    1.7746551596    0.0000000000
      2  Br       -1.7334168964    1.5652676926    0.0000000000
      3  I         2.5776862368   -0.5379377902    0.0000000000
      4  I        -1.4742697620   -1.2299237780    0.0000000000
      5  C         0.9705337314    0.5872385372    0.0000000000
      6  C        -0.3674466414    0.3970589686    0.0000000000
   Point Group: cs    Number of degrees of freedom:     9


   Energy is -16589.166729521

 Hessian Updated using BFGS Update

  9 Hessian modes will be used to form the next step
  Hessian Eigenvalues:
     0.104257    0.230125    0.246880    0.250844    0.347534    0.410223
     0.489277    0.955767    1.062592

 Minimum Search - Taking Simple RFO Step
 Searching for Lamda that Minimizes Along All modes
 Value Taken    Lamda =  -0.06218772
 Calculated Step too Large.  Step scaled by  0.512679
 Step Taken.  Stepsize is  0.300000

                             Maximum     Tolerance    Cnvgd?
         Gradient           0.088617      0.000300      NO
         Displacement       0.280124      0.001200      NO
         Energy change     -0.040637      0.000001      NO


 New Cartesian Coordinates Obtained by Inverse Iteration

 Displacement from previous Coordinates is:  0.205195
 ----------------------------------------------------------------
             Standard Nuclear Orientation (Angstroms)
    I     Atom           X                Y                Z
 ----------------------------------------------------------------
    1      F       1.5401299404     1.8011355005     0.0000000000
    2      Br     -1.7162505595     1.6237076061     0.0000000000
    3      I       2.5845665403    -0.5806580770     0.0000000000
    4      I      -1.4527761289    -1.2784996255     0.0000000000
    5      C       0.9703498451     0.5933400168     0.0000000000
    6      C      -0.3616676658     0.3973333689     0.0000000000
 ----------------------------------------------------------------
 Molecular Point Group                 Cs    NOp =  2
 Largest Abelian Subgroup              Cs    NOp =  2
 Nuclear Repulsion Energy =  1534.4082816314 hartrees
 There are       81 alpha and       81 beta electrons
 Applying Cartesian multipole field
    Component          Value
    ---------          -----
     (2,0,0)        1.00000E-11
     (0,2,0)        2.00000E-11
     (0,0,2)       -3.00000E-11
 Nucleus-field energy     =     0.0000000377 hartrees
 Requested basis set is 6-311++G(d,p)
 There are 85 shells and 238 basis functions
 A cutoff of  1.0D-11 yielded   2578 shell pairs
 There are     21778 function pairs (     24686 Cartesian)
 Smallest overlap matrix eigenvalue = 3.15E-05
 Guess MOs from SCF MO coefficient file

 -----------------------------------------------------------------------
  General SCF calculation program by
  Eric Jon Sundstrom, Paul Horn, Yuezhi Mao, Dmitri Zuev, Alec White,
  David Stuck, Shaama M.S., Shane Yost, Joonho Lee, David Small,
  Daniel Levine, Susi Lehtola, Hugh Burton, Evgeny Epifanovsky
 -----------------------------------------------------------------------
 Exchange:     0.2000 Hartree-Fock + 0.0800 Slater + 0.7200 B88
 Correlation:  0.1900 VWN1RPA + 0.8100 LYP
 Using SG-1 standard quadrature grid
 using 4 threads for integral computing
 -------------------------------------------------------
 OpenMP Integral computing Module                
 Release: version 2.0, May 2017, Q-Chem Inc. Pleasanton 
 -------------------------------------------------------
 -------------------------------------------------------
 OpenMP BLAS3 based DFT computing Module                
 Release: version 1.0, May 2013, Q-Chem Inc. Pittsburgh 
 -------------------------------------------------------
 A restricted SCF calculation will be
 performed using DIIS
 SCF converges when DIIS error is below 1.0e-08
 ---------------------------------------
  Cycle       Energy         DIIS error
 ---------------------------------------
    1  -16589.1910476069      5.44e-04  
    2  -16589.1931785505      3.03e-04  
    3  -16589.1929593814      3.45e-04  
    4  -16589.1937880061      5.69e-05  
    5  -16589.1938087419      1.67e-05  
    6  -16589.1938103529      7.22e-06  
    7  -16589.1938107413      1.26e-06  
    8  -16589.1938107503      6.77e-07  
    9  -16589.1938107522      1.37e-07  
   10  -16589.1938107522      4.06e-08  
   11  -16589.1938107521      9.62e-09  Convergence criterion met
 ---------------------------------------
 SCF time:   CPU 65.88s  wall 17.00s 
 SCF   energy in the final basis set =   -16589.1938107521
 Total energy in the final basis set =   -16589.1938107521

 --------------------------------------------------------------
             Orbital Energies (a.u.) and Symmetries
 --------------------------------------------------------------

 Alpha MOs, Restricted
 -- Occupied --                  
*******-1165.89 -482.86 -176.33 -176.32 -165.73 -165.73 -165.73
  1 A'    2 A'    3 A'    4 A'    5 A'    6 A'    1 A"    7 A'                 
-165.73 -165.72 -165.72  -62.51  -56.33  -56.33  -56.33  -35.83
  8 A'    2 A"    9 A'   10 A'   11 A'    3 A"   12 A'   13 A'                 
-35.820 -31.318 -31.313 -31.313 -31.312 -31.307 -31.306 -24.727
 14 A'   15 A'   16 A'    4 A"   17 A'    5 A"   18 A'   19 A'                 
-22.969 -22.968 -22.967 -22.963 -22.963 -22.963 -22.962 -22.962
 20 A'    6 A"   21 A'   22 A'   23 A'    7 A"    8 A"   24 A'                 
-22.957 -22.957 -10.327 -10.284  -8.722  -6.555  -6.540  -6.540
 25 A'    9 A"   26 A'   27 A'   28 A'   29 A'   10 A"   30 A'                 
 -6.376  -6.370  -4.789  -4.783  -4.773  -4.773  -4.767  -4.767
 31 A'   32 A'   33 A'   34 A'   11 A"   35 A'   12 A"   36 A'                 
 -2.666  -2.661  -2.661  -2.650  -2.649  -2.055  -2.050  -2.050
 37 A'   13 A"   38 A'   14 A"   39 A'   40 A'   41 A'   15 A"                 
 -2.049  -2.045  -2.044  -2.036  -2.036  -2.030  -2.030  -1.277
 42 A'   16 A"   43 A'   44 A'   17 A"   45 A'   18 A"   46 A'                 
 -0.892  -0.793  -0.715  -0.685  -0.602  -0.514  -0.513  -0.510
 47 A'   48 A'   49 A'   50 A'   51 A'   19 A"   52 A'   53 A'                 
 -0.421  -0.397  -0.395  -0.344  -0.320  -0.293  -0.292  -0.257
 54 A'   20 A"   55 A'   56 A'   21 A"   57 A'   22 A"   58 A'                 
 -0.254
 23 A"                                                                         
 -- Virtual --                   
 -0.069  -0.054  -0.047  -0.005   0.008   0.034   0.052   0.052
 59 A'   60 A'   24 A"   61 A'   62 A'   63 A'   64 A'   25 A"                 
  0.065   0.076   0.081   0.095   0.112   0.120   0.125   0.145
 65 A'   66 A'   26 A"   67 A'   27 A"   68 A'   69 A'   70 A'                 
  0.182   0.187   0.207   0.223   0.233   0.235   0.269   0.275
 71 A'   72 A'   28 A"   73 A'   74 A'   29 A"   75 A'   76 A'                 
  0.285   0.296   0.321   0.350   0.366   0.375   0.383   0.401
 30 A"   77 A'   78 A'   79 A'   31 A"   80 A'   32 A"   81 A'                 
  0.404   0.406   0.419   0.430   0.435   0.460   0.474   0.495
 82 A'   33 A"   34 A"   35 A"   83 A'   84 A'   85 A'   86 A'                 
  0.512   0.532   0.559   0.574   0.601   0.613   0.639   0.691
 36 A"   87 A'   37 A"   38 A"   88 A'   89 A'   90 A'   91 A'                 
  0.697   0.722   0.755   0.769   0.801   0.856   0.933   0.986
 92 A'   93 A'   39 A"   94 A'   95 A'   96 A'   97 A'   98 A'                 
  1.057   1.156   1.169   1.294   1.296   1.321   1.356   1.362
 99 A'   40 A"   41 A"   42 A"  100 A'   43 A"  101 A'  102 A'                 
  1.382   1.389   1.409   1.474   1.504   1.542   1.618   1.678
 44 A"  103 A'  104 A'  105 A'  106 A'   45 A"  107 A'  108 A'                 
  1.790   1.844   1.925   2.001   2.040   2.130   2.158   2.249
109 A'   46 A"  110 A'   47 A"  111 A'  112 A'  113 A'  114 A'                 
  2.587   2.751   2.805   2.944   3.103   3.343   3.745   3.765
 48 A"  115 A'   49 A"  116 A'  117 A'  118 A'   50 A"  119 A'                 
  3.934   3.939   3.953   3.961   3.976   3.977   3.994   4.006
 51 A"   52 A"  120 A'   53 A"   54 A"  121 A'  122 A'   55 A"                 
  4.026   4.031   4.085   4.088   4.137   4.200   4.224   4.272
123 A'   56 A"  124 A'   57 A"  125 A'  126 A'  127 A'  128 A'                 
  4.360   4.416   4.523   4.756   5.976   6.003   6.024   6.046
129 A'  130 A'  131 A'  132 A'   58 A"   59 A"  133 A'  134 A'                 
  6.081   6.154   6.267   6.343   6.565   6.703   7.534   7.582
135 A'  136 A'   60 A"  137 A'  138 A'  139 A'   61 A"  140 A'                 
  7.677  23.286  24.034  27.848  27.915  28.320  28.343  28.352
141 A'  142 A'  143 A'  144 A'  145 A'   62 A"   63 A"  146 A'                 
 28.373  28.388  28.410  28.517  28.522  28.533  28.538  28.539
147 A'  148 A'  149 A'   64 A"   65 A"  150 A'   66 A"  151 A'                 
 28.560  28.583  28.608  28.665  28.732  47.925  66.731 127.866
 67 A"  152 A'  153 A'  154 A'  155 A'  156 A'  157 A'   68 A"                 
127.884 127.892 127.908 127.934 127.964 151.645 151.703 289.733
 69 A"  158 A'  159 A'  160 A'  161 A'  162 A'  163 A'   70 A"                 
289.782 289.9001020.7241901.8091901.869
164 A'  165 A'  166 A'  167 A'  168 A'                                         

 Beta MOs, Restricted
 -- Occupied --                  
*******-1165.89 -482.86 -176.33 -176.32 -165.73 -165.73 -165.73
  1 A'    2 A'    3 A'    4 A'    5 A'    6 A'    1 A"    7 A'                 
-165.73 -165.72 -165.72  -62.51  -56.33  -56.33  -56.33  -35.83
  8 A'    2 A"    9 A'   10 A'   11 A'    3 A"   12 A'   13 A'                 
-35.820 -31.318 -31.313 -31.313 -31.312 -31.307 -31.306 -24.727
 14 A'   15 A'   16 A'    4 A"   17 A'    5 A"   18 A'   19 A'                 
-22.969 -22.968 -22.967 -22.963 -22.963 -22.963 -22.962 -22.962
 20 A'    6 A"   21 A'   22 A'   23 A'    7 A"    8 A"   24 A'                 
-22.957 -22.957 -10.327 -10.284  -8.722  -6.555  -6.540  -6.540
 25 A'    9 A"   26 A'   27 A'   28 A'   29 A'   10 A"   30 A'                 
 -6.376  -6.370  -4.789  -4.783  -4.773  -4.773  -4.767  -4.767
 31 A'   32 A'   33 A'   34 A'   11 A"   35 A'   12 A"   36 A'                 
 -2.666  -2.661  -2.661  -2.650  -2.649  -2.055  -2.050  -2.050
 37 A'   13 A"   38 A'   14 A"   39 A'   40 A'   41 A'   15 A"                 
 -2.049  -2.045  -2.044  -2.036  -2.036  -2.030  -2.030  -1.277
 42 A'   16 A"   43 A'   44 A'   17 A"   45 A'   18 A"   46 A'                 
 -0.892  -0.793  -0.715  -0.685  -0.602  -0.514  -0.513  -0.510
 47 A'   48 A'   49 A'   50 A'   51 A'   19 A"   52 A'   53 A'                 
 -0.421  -0.397  -0.395  -0.344  -0.320  -0.293  -0.292  -0.257
 54 A'   20 A"   55 A'   56 A'   21 A"   57 A'   22 A"   58 A'                 
 -0.254
 23 A"                                                                         
 -- Virtual --                   
 -0.069  -0.054  -0.047  -0.005   0.008   0.034   0.052   0.052
 59 A'   60 A'   24 A"   61 A'   62 A'   63 A'   64 A'   25 A"                 
  0.065   0.076   0.081   0.095   0.112   0.120   0.125   0.145
 65 A'   66 A'   26 A"   67 A'   27 A"   68 A'   69 A'   70 A'                 
  0.182   0.187   0.207   0.223   0.233   0.235   0.269   0.275
 71 A'   72 A'   28 A"   73 A'   74 A'   29 A"   75 A'   76 A'                 
  0.285   0.296   0.321   0.350   0.366   0.375   0.383   0.401
 30 A"   77 A'   78 A'   79 A'   31 A"   80 A'   32 A"   81 A'                 
  0.404   0.406   0.419   0.430   0.435   0.460   0.474   0.495
 82 A'   33 A"   34 A"   35 A"   83 A'   84 A'   85 A'   86 A'                 
  0.512   0.532   0.559   0.574   0.601   0.613   0.639   0.691
 36 A"   87 A'   37 A"   38 A"   88 A'   89 A'   90 A'   91 A'                 
  0.697   0.722   0.755   0.769   0.801   0.856   0.933   0.986
 92 A'   93 A'   39 A"   94 A'   95 A'   96 A'   97 A'   98 A'                 
  1.057   1.156   1.169   1.294   1.296   1.321   1.356   1.362
 99 A'   40 A"   41 A"   42 A"  100 A'   43 A"  101 A'  102 A'                 
  1.382   1.389   1.409   1.474   1.504   1.542   1.618   1.678
 44 A"  103 A'  104 A'  105 A'  106 A'   45 A"  107 A'  108 A'                 
  1.790   1.844   1.925   2.001   2.040   2.130   2.158   2.249
109 A'   46 A"  110 A'   47 A"  111 A'  112 A'  113 A'  114 A'                 
  2.587   2.751   2.805   2.944   3.103   3.343   3.745   3.765
 48 A"  115 A'   49 A"  116 A'  117 A'  118 A'   50 A"  119 A'                 
  3.934   3.939   3.953   3.961   3.976   3.977   3.994   4.006
 51 A"   52 A"  120 A'   53 A"   54 A"  121 A'  122 A'   55 A"                 
  4.026   4.031   4.085   4.088   4.137   4.200   4.224   4.272
123 A'   56 A"  124 A'   57 A"  125 A'  126 A'  127 A'  128 A'                 
  4.360   4.416   4.523   4.756   5.976   6.003   6.024   6.046
129 A'  130 A'  131 A'  132 A'   58 A"   59 A"  133 A'  134 A'                 
  6.081   6.154   6.267   6.343   6.565   6.703   7.534   7.582
135 A'  136 A'   60 A"  137 A'  138 A'  139 A'   61 A"  140 A'                 
  7.677  23.286  24.034  27.848  27.915  28.320  28.343  28.352
141 A'  142 A'  143 A'  144 A'  145 A'   62 A"   63 A"  146 A'                 
 28.373  28.388  28.410  28.517  28.522  28.533  28.538  28.539
147 A'  148 A'  149 A'   64 A"   65 A"  150 A'   66 A"  151 A'                 
 28.560  28.583  28.608  28.665  28.732  47.925  66.731 127.866
 67 A"  152 A'  153 A'  154 A'  155 A'  156 A'  157 A'   68 A"                 
127.884 127.892 127.908 127.934 127.964 151.645 151.703 289.733
 69 A"  158 A'  159 A'  160 A'  161 A'  162 A'  163 A'   70 A"                 
289.782 289.9001020.7241901.8091901.869
164 A'  165 A'  166 A'  167 A'  168 A'                                         
 --------------------------------------------------------------

          Ground-State Mulliken Net Atomic Charges

     Atom                 Charge (a.u.)
  ----------------------------------------
      1 F                    -0.009238
      2 Br                   -0.025795
      3 I                     0.149096
      4 I                     0.140246
      5 C                    -0.337979
      6 C                     0.083670
  ----------------------------------------
  Sum of atomic charges =     0.000000

 -----------------------------------------------------------------
                    Cartesian Multipole Moments
 -----------------------------------------------------------------
    Charge (ESU x 10^10)
                 0.0000
    Dipole Moment (Debye)
         X      -0.1248      Y      -0.9729      Z       0.0000
       Tot       0.9808
    Quadrupole Moments (Debye-Ang)
        XX     -85.0011     XY      -1.9938     YY     -91.7429
        XZ      -0.0000     YZ      -0.0000     ZZ     -91.9126
    Octopole Moments (Debye-Ang^2)
       XXX     -26.0511    XXY      -2.8809    XYY     -21.2848
       YYY      17.1060    XXZ       0.0000    XYZ       0.0000
       YYZ       0.0000    XZZ     -11.0562    YZZ       9.6077
       ZZZ      -0.0000
    Hexadecapole Moments (Debye-Ang^3)
      XXXX   -1900.9921   XXXY      26.1489   XXYY    -437.8171
      XYYY      73.3725   YYYY    -846.7411   XXXZ       0.0000
      XXYZ      -0.0000   XYYZ       0.0000   YYYZ      -0.0000
      XXZZ    -362.7795   XYZZ      25.9246   YYZZ    -164.8487
      XZZZ       0.0000   YZZZ      -0.0000   ZZZZ    -119.1127
 -----------------------------------------------------------------
 Calculating analytic gradient of the SCF energy
 Gradient of SCF Energy
            1           2           3           4           5           6
    1   0.0208513   0.0126221  -0.0247248  -0.0002530   0.0252926  -0.0337883
    2  -0.0355596  -0.0724054   0.0461693   0.0729380  -0.0105172  -0.0006251
    3   0.0000000   0.0000000   0.0000000   0.0000000   0.0000000  -0.0000000
 Max gradient component =       7.294E-02
 RMS gradient           =       3.078E-02
 Gradient time:  CPU 22.21 s  wall 5.67 s
 Geometry Optimization Parameters
   NAtoms,    NIC,     NZ,  NCons,   NDum,   NFix, NCnnct, MaxDiis
        6      37       0       0       0       0       0       0

 Cartesian Hessian Update
 Hessian Updated using BFGS Update


** GEOMETRY OPTIMIZATION IN DELOCALIZED INTERNAL COORDINATES **
   Searching for a Minimum

   Optimization Cycle:  12

                       Coordinates (Angstroms)
     ATOM                X               Y               Z
      1  F         1.5401299404    1.8011355005    0.0000000000
      2  Br       -1.7162505595    1.6237076061    0.0000000000
      3  I         2.5845665403   -0.5806580770    0.0000000000
      4  I        -1.4527761289   -1.2784996255    0.0000000000
      5  C         0.9703498451    0.5933400168    0.0000000000
      6  C        -0.3616676658    0.3973333689    0.0000000000
   Point Group: cs    Number of degrees of freedom:     9


   Energy is -16589.193810752

 Hessian Updated using BFGS Update

  9 Hessian modes will be used to form the next step
  Hessian Eigenvalues:
     0.094277    0.219967    0.247602    0.250669    0.336070    0.410970
     0.503225    0.955887    1.062588

 Minimum Search - Taking Simple RFO Step
 Searching for Lamda that Minimizes Along All modes
 Value Taken    Lamda =  -0.04091963
 Calculated Step too Large.  Step scaled by  0.557993
 Step Taken.  Stepsize is  0.300000

                             Maximum     Tolerance    Cnvgd?
         Gradient           0.064067      0.000300      NO
         Displacement       0.277984      0.001200      NO
         Energy change     -0.027081      0.000001      NO


 New Cartesian Coordinates Obtained by Inverse Iteration

 Displacement from previous Coordinates is:  0.224396
 ----------------------------------------------------------------
             Standard Nuclear Orientation (Angstroms)
    I     Atom           X                Y                Z
 ----------------------------------------------------------------
    1      F       1.4895961951     1.8308672869     0.0000000000
    2      Br     -1.6868298867     1.6821180527     0.0000000000
    3      I       2.5712337399    -0.6253790258     0.0000000000
    4      I      -1.4170692532    -1.3303550995     0.0000000000
    5      C       0.9619964257     0.6041931894     0.0000000000
    6      C      -0.3545752494     0.3949143861     0.0000000000
 ----------------------------------------------------------------
 Molecular Point Group                 Cs    NOp =  2
 Largest Abelian Subgroup              Cs    NOp =  2
 Nuclear Repulsion Energy =  1521.5952869418 hartrees
 There are       81 alpha and       81 beta electrons
 Applying Cartesian multipole field
    Component          Value
    ---------          -----
     (2,0,0)        1.00000E-11
     (0,2,0)        2.00000E-11
     (0,0,2)       -3.00000E-11
 Nucleus-field energy     =     0.0000000384 hartrees
 Requested basis set is 6-311++G(d,p)
 There are 85 shells and 238 basis functions
 A cutoff of  1.0D-11 yielded   2575 shell pairs
 There are     21724 function pairs (     24604 Cartesian)
 Smallest overlap matrix eigenvalue = 3.39E-05
 Guess MOs from SCF MO coefficient file

 -----------------------------------------------------------------------
  General SCF calculation program by
  Eric Jon Sundstrom, Paul Horn, Yuezhi Mao, Dmitri Zuev, Alec White,
  David Stuck, Shaama M.S., Shane Yost, Joonho Lee, David Small,
  Daniel Levine, Susi Lehtola, Hugh Burton, Evgeny Epifanovsky
 -----------------------------------------------------------------------
 Exchange:     0.2000 Hartree-Fock + 0.0800 Slater + 0.7200 B88
 Correlation:  0.1900 VWN1RPA + 0.8100 LYP
 Using SG-1 standard quadrature grid
 using 4 threads for integral computing
 -------------------------------------------------------
 OpenMP Integral computing Module                
 Release: version 2.0, May 2017, Q-Chem Inc. Pleasanton 
 -------------------------------------------------------
 -------------------------------------------------------
 OpenMP BLAS3 based DFT computing Module                
 Release: version 1.0, May 2013, Q-Chem Inc. Pittsburgh 
 -------------------------------------------------------
 A restricted SCF calculation will be
 performed using DIIS
 SCF converges when DIIS error is below 1.0e-08
 ---------------------------------------
  Cycle       Energy         DIIS error
 ---------------------------------------
    1  -16589.2102822099      5.23e-04  
    2  -16589.2124424394      2.34e-04  
    3  -16589.2122224882      2.90e-04  
    4  -16589.2127895388      6.18e-05  
    5  -16589.2128160711      1.10e-05  
    6  -16589.2128167131      6.17e-06  
    7  -16589.2128169805      1.44e-06  
    8  -16589.2128169940      6.06e-07  
    9  -16589.2128169956      8.07e-08  
   10  -16589.2128169956      1.88e-08  
   11  -16589.2128169955      1.31e-08  
   12  -16589.2128169956      2.08e-09  Convergence criterion met
 ---------------------------------------
 SCF time:   CPU 71.39s  wall 19.00s 
 SCF   energy in the final basis set =   -16589.2128169956
 Total energy in the final basis set =   -16589.2128169956

 --------------------------------------------------------------
             Orbital Energies (a.u.) and Symmetries
 --------------------------------------------------------------

 Alpha MOs, Restricted
 -- Occupied --                  
*******-1165.89 -482.86 -176.33 -176.32 -165.73 -165.73 -165.73
  1 A'    2 A'    3 A'    4 A'    5 A'    6 A'    1 A"    7 A'                 
-165.73 -165.73 -165.73  -62.51  -56.33  -56.33  -56.33  -35.83
  8 A'    2 A"    9 A'   10 A'   11 A'    3 A"   12 A'   13 A'                 
-35.821 -31.319 -31.314 -31.313 -31.313 -31.308 -31.308 -24.728
 14 A'   15 A'   16 A'    4 A"   17 A'    5 A"   18 A'   19 A'                 
-22.970 -22.968 -22.968 -22.964 -22.964 -22.964 -22.963 -22.963
 20 A'    6 A"   21 A'   22 A'   23 A'    7 A"    8 A"   24 A'                 
-22.958 -22.958 -10.327 -10.285  -8.721  -6.553  -6.539  -6.538
 25 A'    9 A"   26 A'   27 A'   28 A'   29 A'   10 A"   30 A'                 
 -6.376  -6.371  -4.789  -4.784  -4.774  -4.773  -4.768  -4.768
 31 A'   32 A'   33 A'   34 A'   11 A"   35 A'   12 A"   36 A'                 
 -2.664  -2.660  -2.659  -2.648  -2.648  -2.056  -2.051  -2.050
 37 A'   13 A"   38 A'   14 A"   39 A'   40 A'   41 A'   15 A"                 
 -2.050  -2.045  -2.045  -2.036  -2.036  -2.031  -2.031  -1.276
 42 A'   16 A"   43 A'   17 A"   44 A'   45 A'   18 A"   46 A'                 
 -0.884  -0.791  -0.712  -0.684  -0.602  -0.513  -0.512  -0.509
 47 A'   48 A'   49 A'   50 A'   51 A'   19 A"   52 A'   53 A'                 
 -0.418  -0.394  -0.392  -0.337  -0.319  -0.297  -0.293  -0.264
 54 A'   55 A'   20 A"   56 A'   21 A"   57 A'   22 A"   58 A'                 
 -0.255
 23 A"                                                                         
 -- Virtual --                   
 -0.073  -0.059  -0.044  -0.010   0.008   0.034   0.053   0.053
 59 A'   60 A'   24 A"   61 A'   62 A'   63 A'   64 A'   25 A"                 
  0.066   0.076   0.082   0.095   0.111   0.119   0.125   0.147
 65 A'   66 A'   26 A"   67 A'   27 A"   68 A'   69 A'   70 A'                 
  0.180   0.191   0.207   0.221   0.231   0.235   0.264   0.275
 71 A'   72 A'   28 A"   73 A'   74 A'   29 A"   75 A'   76 A'                 
  0.285   0.298   0.317   0.352   0.367   0.370   0.383   0.401
 30 A"   77 A'   78 A'   79 A'   80 A'   31 A"   32 A"   33 A"                 
  0.403   0.411   0.421   0.429   0.435   0.456   0.471   0.491
 81 A'   82 A'   34 A"   35 A"   83 A'   84 A'   85 A'   86 A'                 
  0.509   0.549   0.554   0.578   0.589   0.615   0.638   0.680
 36 A"   87 A'   37 A"   38 A"   88 A'   89 A'   90 A'   91 A'                 
  0.694   0.719   0.755   0.760   0.808   0.861   0.920   0.990
 92 A'   93 A'   39 A"   94 A'   95 A'   96 A'   97 A'   98 A'                 
  1.042   1.154   1.164   1.292   1.299   1.322   1.351   1.361
 99 A'   40 A"   41 A"   42 A"  100 A'   43 A"  101 A'  102 A'                 
  1.383   1.388   1.411   1.482   1.503   1.545   1.618   1.674
 44 A"  103 A'  104 A'  105 A'  106 A'   45 A"  107 A'  108 A'                 
  1.805   1.856   1.931   2.001   2.038   2.129   2.158   2.246
109 A'   46 A"  110 A'   47 A"  111 A'  112 A'  113 A'  114 A'                 
  2.590   2.751   2.806   2.947   3.113   3.324   3.746   3.768
 48 A"  115 A'   49 A"  116 A'  117 A'  118 A'   50 A"  119 A'                 
  3.936   3.941   3.958   3.962   3.976   3.977   3.995   4.003
 51 A"   52 A"  120 A'   53 A"  121 A'   54 A"  122 A'   55 A"                 
  4.022   4.022   4.086   4.087   4.136   4.188   4.213   4.276
 56 A"  123 A'  124 A'   57 A"  125 A'  126 A'  127 A'  128 A'                 
  4.358   4.408   4.511   4.756   5.975   6.001   6.018   6.041
129 A'  130 A'  131 A'  132 A'   58 A"   59 A"  133 A'  134 A'                 
  6.069   6.139   6.267   6.345   6.564   6.698   7.536   7.582
135 A'  136 A'   60 A"  137 A'  138 A'  139 A'   61 A"  140 A'                 
  7.675  23.277  24.082  27.836  27.903  28.319  28.341  28.348
141 A'  142 A'  143 A'  144 A'  145 A'   62 A"   63 A"  146 A'                 
 28.369  28.382  28.403  28.515  28.520  28.530  28.535  28.537
147 A'  148 A'  149 A'   64 A"   65 A"  150 A'  151 A'   66 A"                 
 28.558  28.580  28.606  28.663  28.728  47.914  66.730 127.864
 67 A"  152 A'  153 A'  154 A'  155 A'  156 A'  157 A'   68 A"                 
127.882 127.889 127.905 127.928 127.957 151.634 151.692 289.734
 69 A"  158 A'  159 A'  160 A'  161 A'  162 A'  163 A'   70 A"                 
289.781 289.8981020.7091901.7971901.857
164 A'  165 A'  166 A'  167 A'  168 A'                                         

 Beta MOs, Restricted
 -- Occupied --                  
*******-1165.89 -482.86 -176.33 -176.32 -165.73 -165.73 -165.73
  1 A'    2 A'    3 A'    4 A'    5 A'    6 A'    1 A"    7 A'                 
-165.73 -165.73 -165.73  -62.51  -56.33  -56.33  -56.33  -35.83
  8 A'    2 A"    9 A'   10 A'   11 A'    3 A"   12 A'   13 A'                 
-35.821 -31.319 -31.314 -31.313 -31.313 -31.308 -31.308 -24.728
 14 A'   15 A'   16 A'    4 A"   17 A'    5 A"   18 A'   19 A'                 
-22.970 -22.968 -22.968 -22.964 -22.964 -22.964 -22.963 -22.963
 20 A'    6 A"   21 A'   22 A'   23 A'    7 A"    8 A"   24 A'                 
-22.958 -22.958 -10.327 -10.285  -8.721  -6.553  -6.539  -6.538
 25 A'    9 A"   26 A'   27 A'   28 A'   29 A'   10 A"   30 A'                 
 -6.376  -6.371  -4.789  -4.784  -4.774  -4.773  -4.768  -4.768
 31 A'   32 A'   33 A'   34 A'   11 A"   35 A'   12 A"   36 A'                 
 -2.664  -2.660  -2.659  -2.648  -2.648  -2.056  -2.051  -2.050
 37 A'   13 A"   38 A'   14 A"   39 A'   40 A'   41 A'   15 A"                 
 -2.050  -2.045  -2.045  -2.036  -2.036  -2.031  -2.031  -1.276
 42 A'   16 A"   43 A'   17 A"   44 A'   45 A'   18 A"   46 A'                 
 -0.884  -0.791  -0.712  -0.684  -0.602  -0.513  -0.512  -0.509
 47 A'   48 A'   49 A'   50 A'   51 A'   19 A"   52 A'   53 A'                 
 -0.418  -0.394  -0.392  -0.337  -0.319  -0.297  -0.293  -0.264
 54 A'   55 A'   20 A"   56 A'   21 A"   57 A'   22 A"   58 A'                 
 -0.255
 23 A"                                                                         
 -- Virtual --                   
 -0.073  -0.059  -0.044  -0.010   0.008   0.034   0.053   0.053
 59 A'   60 A'   24 A"   61 A'   62 A'   63 A'   64 A'   25 A"                 
  0.066   0.076   0.082   0.095   0.111   0.119   0.125   0.147
 65 A'   66 A'   26 A"   67 A'   27 A"   68 A'   69 A'   70 A'                 
  0.180   0.191   0.207   0.221   0.231   0.235   0.264   0.275
 71 A'   72 A'   28 A"   73 A'   74 A'   29 A"   75 A'   76 A'                 
  0.285   0.298   0.317   0.352   0.367   0.370   0.383   0.401
 30 A"   77 A'   78 A'   79 A'   80 A'   31 A"   32 A"   33 A"                 
  0.403   0.411   0.421   0.429   0.435   0.456   0.471   0.491
 81 A'   82 A'   34 A"   35 A"   83 A'   84 A'   85 A'   86 A'                 
  0.509   0.549   0.554   0.578   0.589   0.615   0.638   0.680
 36 A"   87 A'   37 A"   38 A"   88 A'   89 A'   90 A'   91 A'                 
  0.694   0.719   0.755   0.760   0.808   0.861   0.920   0.990
 92 A'   93 A'   39 A"   94 A'   95 A'   96 A'   97 A'   98 A'                 
  1.042   1.154   1.164   1.292   1.299   1.322   1.351   1.361
 99 A'   40 A"   41 A"   42 A"  100 A'   43 A"  101 A'  102 A'                 
  1.383   1.388   1.411   1.482   1.503   1.545   1.618   1.674
 44 A"  103 A'  104 A'  105 A'  106 A'   45 A"  107 A'  108 A'                 
  1.805   1.856   1.931   2.001   2.038   2.129   2.158   2.246
109 A'   46 A"  110 A'   47 A"  111 A'  112 A'  113 A'  114 A'                 
  2.590   2.751   2.806   2.947   3.113   3.324   3.746   3.768
 48 A"  115 A'   49 A"  116 A'  117 A'  118 A'   50 A"  119 A'                 
  3.936   3.941   3.958   3.962   3.976   3.977   3.995   4.003
 51 A"   52 A"  120 A'   53 A"  121 A'   54 A"  122 A'   55 A"                 
  4.022   4.022   4.086   4.087   4.136   4.188   4.213   4.276
 56 A"  123 A'  124 A'   57 A"  125 A'  126 A'  127 A'  128 A'                 
  4.358   4.408   4.511   4.756   5.975   6.001   6.018   6.041
129 A'  130 A'  131 A'  132 A'   58 A"   59 A"  133 A'  134 A'                 
  6.069   6.139   6.267   6.345   6.564   6.698   7.536   7.582
135 A'  136 A'   60 A"  137 A'  138 A'  139 A'   61 A"  140 A'                 
  7.675  23.277  24.082  27.836  27.903  28.319  28.341  28.348
141 A'  142 A'  143 A'  144 A'  145 A'   62 A"   63 A"  146 A'                 
 28.369  28.382  28.403  28.515  28.520  28.530  28.535  28.537
147 A'  148 A'  149 A'   64 A"   65 A"  150 A'  151 A'   66 A"                 
 28.558  28.580  28.606  28.663  28.728  47.914  66.730 127.864
 67 A"  152 A'  153 A'  154 A'  155 A'  156 A'  157 A'   68 A"                 
127.882 127.889 127.905 127.928 127.957 151.634 151.692 289.734
 69 A"  158 A'  159 A'  160 A'  161 A'  162 A'  163 A'   70 A"                 
289.781 289.8981020.7091901.7971901.857
164 A'  165 A'  166 A'  167 A'  168 A'                                         
 --------------------------------------------------------------

          Ground-State Mulliken Net Atomic Charges

     Atom                 Charge (a.u.)
  ----------------------------------------
      1 F                    -0.012477
      2 Br                   -0.030860
      3 I                     0.149124
      4 I                     0.146737
      5 C                    -0.294791
      6 C                     0.042266
  ----------------------------------------
  Sum of atomic charges =     0.000000

 -----------------------------------------------------------------
                    Cartesian Multipole Moments
 -----------------------------------------------------------------
    Charge (ESU x 10^10)
                 0.0000
    Dipole Moment (Debye)
         X      -0.0276      Y      -1.1264      Z       0.0000
       Tot       1.1268
    Quadrupole Moments (Debye-Ang)
        XX     -85.5023     XY      -2.1195     YY     -91.0243
        XZ      -0.0000     YZ      -0.0000     ZZ     -92.0563
    Octopole Moments (Debye-Ang^2)
       XXX     -27.7491    XXY      -2.0231    XYY     -22.4443
       YYY      20.5075    XXZ       0.0000    XYZ      -0.0000
       YYZ       0.0000    XZZ     -11.8975    YZZ      10.9929
       ZZZ       0.0000
    Hexadecapole Moments (Debye-Ang^3)
      XXXX   -1869.0392   XXXY      34.1927   XXYY    -436.1088
      XYYY      81.1365   YYYY    -893.3903   XXXZ      -0.0000
      XXYZ      -0.0000   XYYZ      -0.0000   YYYZ       0.0000
      XXZZ    -355.9256   XYZZ      29.3916   YYZZ    -174.2711
      XZZZ      -0.0000   YZZZ      -0.0000   ZZZZ    -119.5762
 -----------------------------------------------------------------
 Calculating analytic gradient of the SCF energy
 Gradient of SCF Energy
            1           2           3           4           5           6
    1   0.0133434   0.0055976  -0.0145115  -0.0022913   0.0069166  -0.0090547
    2  -0.0241294  -0.0497890   0.0303801   0.0491378  -0.0085132   0.0029138
    3   0.0000000   0.0000000   0.0000000   0.0000000   0.0000000  -0.0000000
 Max gradient component =       4.979E-02
 RMS gradient           =       1.977E-02
 Gradient time:  CPU 21.99 s  wall 5.61 s
 Geometry Optimization Parameters
   NAtoms,    NIC,     NZ,  NCons,   NDum,   NFix, NCnnct, MaxDiis
        6      37       0       0       0       0       0       0

 Cartesian Hessian Update
 Hessian Updated using BFGS Update


** GEOMETRY OPTIMIZATION IN DELOCALIZED INTERNAL COORDINATES **
   Searching for a Minimum

   Optimization Cycle:  13

                       Coordinates (Angstroms)
     ATOM                X               Y               Z
      1  F         1.4895961951    1.8308672869    0.0000000000
      2  Br       -1.6868298867    1.6821180527    0.0000000000
      3  I         2.5712337399   -0.6253790258    0.0000000000
      4  I        -1.4170692532   -1.3303550995    0.0000000000
      5  C         0.9619964257    0.6041931894    0.0000000000
      6  C        -0.3545752494    0.3949143861    0.0000000000
   Point Group: cs    Number of degrees of freedom:     9


   Energy is -16589.212816996

 Hessian Updated using BFGS Update

  9 Hessian modes will be used to form the next step
  Hessian Eigenvalues:
     0.073000    0.216749    0.247709    0.250634    0.350718    0.420790
     0.507406    0.955885    1.062619

 Minimum Search - Taking Simple RFO Step
 Searching for Lamda that Minimizes Along All modes
 Value Taken    Lamda =  -0.02573339
 Calculated Step too Large.  Step scaled by  0.592691
 Step Taken.  Stepsize is  0.300000

                             Maximum     Tolerance    Cnvgd?
         Gradient           0.046378      0.000300      NO
         Displacement       0.287059      0.001200      NO
         Energy change     -0.019006      0.000001      NO


 New Cartesian Coordinates Obtained by Inverse Iteration

 Displacement from previous Coordinates is:  0.218702
 ----------------------------------------------------------------
             Standard Nuclear Orientation (Angstroms)
    I     Atom           X                Y                Z
 ----------------------------------------------------------------
    1      F       1.4479332469     1.8622086016     0.0000000000
    2      Br     -1.6606835100     1.7395611913     0.0000000000
    3      I       2.5568642492    -0.6702833798     0.0000000000
    4      I      -1.3815552357    -1.3848232469     0.0000000000
    5      C       0.9599771566     0.6186628509     0.0000000000
    6      C      -0.3581839356     0.3910327726     0.0000000000
 ----------------------------------------------------------------
 Molecular Point Group                 Cs    NOp =  2
 Largest Abelian Subgroup              Cs    NOp =  2
 Nuclear Repulsion Energy =  1508.9861667956 hartrees
 There are       81 alpha and       81 beta electrons
 Applying Cartesian multipole field
    Component          Value
    ---------          -----
     (2,0,0)        1.00000E-11
     (0,2,0)        2.00000E-11
     (0,0,2)       -3.00000E-11
 Nucleus-field energy     =     0.0000000393 hartrees
 Requested basis set is 6-311++G(d,p)
 There are 85 shells and 238 basis functions
 A cutoff of  1.0D-11 yielded   2568 shell pairs
 There are     21683 function pairs (     24562 Cartesian)
 Smallest overlap matrix eigenvalue = 3.98E-05
 Guess MOs from SCF MO coefficient file

 -----------------------------------------------------------------------
  General SCF calculation program by
  Eric Jon Sundstrom, Paul Horn, Yuezhi Mao, Dmitri Zuev, Alec White,
  David Stuck, Shaama M.S., Shane Yost, Joonho Lee, David Small,
  Daniel Levine, Susi Lehtola, Hugh Burton, Evgeny Epifanovsky
 -----------------------------------------------------------------------
 Exchange:     0.2000 Hartree-Fock + 0.0800 Slater + 0.7200 B88
 Correlation:  0.1900 VWN1RPA + 0.8100 LYP
 Using SG-1 standard quadrature grid
 using 4 threads for integral computing
 -------------------------------------------------------
 OpenMP Integral computing Module                
 Release: version 2.0, May 2017, Q-Chem Inc. Pleasanton 
 -------------------------------------------------------
 -------------------------------------------------------
 OpenMP BLAS3 based DFT computing Module                
 Release: version 1.0, May 2013, Q-Chem Inc. Pittsburgh 
 -------------------------------------------------------
 A restricted SCF calculation will be
 performed using DIIS
 SCF converges when DIIS error is below 1.0e-08
 ---------------------------------------
  Cycle       Energy         DIIS error
 ---------------------------------------
    1  -16589.2227678863      4.84e-04  
    2  -16589.2246109005      2.64e-04  
    3  -16589.2244222159      3.08e-04  
    4  -16589.2250702345      5.30e-05  
    5  -16589.2250901501      1.44e-05  
    6  -16589.2250912352      7.11e-06  
    7  -16589.2250916051      1.27e-06  
    8  -16589.2250916142      6.36e-07  
    9  -16589.2250916159      9.23e-08  
   10  -16589.2250916156      4.67e-08  
   11  -16589.2250916158      8.28e-09  Convergence criterion met
 ---------------------------------------
 SCF time:   CPU 65.15s  wall 17.00s 
 SCF   energy in the final basis set =   -16589.2250916158
 Total energy in the final basis set =   -16589.2250916158

 --------------------------------------------------------------
             Orbital Energies (a.u.) and Symmetries
 --------------------------------------------------------------

 Alpha MOs, Restricted
 -- Occupied --                  
*******-1165.89 -482.86 -176.33 -176.33 -165.73 -165.73 -165.73
  1 A'    2 A'    3 A'    4 A'    5 A'    6 A'    1 A"    7 A'                 
-165.73 -165.73 -165.73  -62.51  -56.33  -56.33  -56.33  -35.83
  8 A'    2 A"    9 A'   10 A'   11 A'    3 A"   12 A'   13 A'                 
-35.822 -31.320 -31.315 -31.314 -31.314 -31.309 -31.309 -24.730
 14 A'   15 A'   16 A'    4 A"   17 A'    5 A"   18 A'   19 A'                 
-22.971 -22.969 -22.969 -22.966 -22.965 -22.965 -22.964 -22.964
 20 A'    6 A"   21 A'   22 A'   23 A'    7 A"    8 A"   24 A'                 
-22.960 -22.960 -10.329 -10.287  -8.719  -6.552  -6.537  -6.537
 25 A'    9 A"   26 A'   27 A'   28 A'   29 A'   10 A"   30 A'                 
 -6.377  -6.372  -4.790  -4.785  -4.774  -4.774  -4.769  -4.769
 31 A'   32 A'   33 A'   34 A'   11 A"   35 A'   12 A"   36 A'                 
 -2.663  -2.658  -2.658  -2.647  -2.647  -2.056  -2.051  -2.051
 37 A'   13 A"   38 A'   14 A"   39 A'   40 A'   41 A'   15 A"                 
 -2.050  -2.046  -2.046  -2.037  -2.037  -2.032  -2.032  -1.276
 42 A'   16 A"   43 A'   17 A"   44 A'   45 A'   18 A"   46 A'                 
 -0.877  -0.788  -0.709  -0.681  -0.602  -0.513  -0.512  -0.505
 47 A'   48 A'   49 A'   50 A'   51 A'   52 A'   19 A"   53 A'                 
 -0.416  -0.393  -0.387  -0.332  -0.318  -0.300  -0.294  -0.270
 54 A'   55 A'   20 A"   56 A'   21 A"   57 A'   22 A"   58 A'                 
 -0.256
 23 A"                                                                         
 -- Virtual --                   
 -0.076  -0.065  -0.044  -0.015   0.008   0.035   0.054   0.054
 59 A'   60 A'   24 A"   61 A'   62 A'   63 A'   64 A'   25 A"                 
  0.067   0.077   0.082   0.094   0.110   0.117   0.124   0.149
 65 A'   66 A'   26 A"   67 A'   27 A"   68 A'   69 A'   70 A'                 
  0.177   0.194   0.208   0.218   0.228   0.235   0.259   0.276
 71 A'   72 A'   28 A"   73 A'   74 A'   29 A"   75 A'   76 A'                 
  0.285   0.298   0.314   0.352   0.362   0.372   0.385   0.397
 30 A"   77 A'   78 A'   79 A'   80 A'   31 A"   32 A"   33 A"                 
  0.403   0.419   0.423   0.427   0.435   0.452   0.467   0.487
 81 A'   82 A'   34 A"   35 A"   83 A'   84 A'   85 A'   86 A'                 
  0.507   0.551   0.564   0.575   0.581   0.615   0.632   0.663
 36 A"   37 A"   87 A'   88 A'   38 A"   89 A'   90 A'   91 A'                 
  0.696   0.714   0.753   0.753   0.813   0.863   0.910   0.993
 92 A'   93 A'   39 A"   94 A'   95 A'   96 A'   97 A'   98 A'                 
  1.025   1.147   1.163   1.290   1.300   1.321   1.347   1.362
 99 A'   40 A"   41 A"   42 A"  100 A'   43 A"  101 A'  102 A'                 
  1.382   1.391   1.412   1.485   1.502   1.543   1.611   1.668
 44 A"  103 A'  104 A'  105 A'  106 A'   45 A"  107 A'  108 A'                 
  1.812   1.857   1.932   1.999   2.034   2.114   2.150   2.238
109 A'   46 A"  110 A'   47 A"  111 A'  112 A'  113 A'  114 A'                 
  2.590   2.751   2.801   2.949   3.100   3.323   3.746   3.769
 48 A"  115 A'   49 A"  116 A'  117 A'  118 A'   50 A"  119 A'                 
  3.934   3.944   3.959   3.961   3.978   3.978   3.997   3.998
 51 A"   52 A"  120 A'   53 A"   54 A"  121 A'  122 A'   55 A"                 
  4.016   4.019   4.085   4.088   4.119   4.181   4.215   4.279
 56 A"  123 A'   57 A"  124 A'  125 A'  126 A'  127 A'  128 A'                 
  4.355   4.397   4.494   4.753   5.974   5.999   6.012   6.038
129 A'  130 A'  131 A'  132 A'   58 A"   59 A"  133 A'  134 A'                 
  6.057   6.128   6.267   6.344   6.558   6.690   7.538   7.582
135 A'  136 A'   60 A"  137 A'  138 A'  139 A'   61 A"  140 A'                 
  7.672  23.275  24.061  27.823  27.891  28.318  28.339  28.345
141 A'  142 A'  143 A'  144 A'  145 A'   62 A"   63 A"  146 A'                 
 28.367  28.377  28.396  28.514  28.519  28.526  28.533  28.535
147 A'  148 A'  149 A'   64 A"   65 A"  150 A'  151 A'   66 A"                 
 28.555  28.577  28.603  28.661  28.724  47.904  66.728 127.863
 67 A"  152 A'  153 A'  154 A'  155 A'  156 A'  157 A'   68 A"                 
127.879 127.887 127.903 127.922 127.950 151.622 151.681 289.734
 69 A"  158 A'  159 A'  160 A'  161 A'  162 A'  163 A'   70 A"                 
289.779 289.8961020.6961901.7841901.845
164 A'  165 A'  166 A'  167 A'  168 A'                                         

 Beta MOs, Restricted
 -- Occupied --                  
*******-1165.89 -482.86 -176.33 -176.33 -165.73 -165.73 -165.73
  1 A'    2 A'    3 A'    4 A'    5 A'    6 A'    1 A"    7 A'                 
-165.73 -165.73 -165.73  -62.51  -56.33  -56.33  -56.33  -35.83
  8 A'    2 A"    9 A'   10 A'   11 A'    3 A"   12 A'   13 A'                 
-35.822 -31.320 -31.315 -31.314 -31.314 -31.309 -31.309 -24.730
 14 A'   15 A'   16 A'    4 A"   17 A'    5 A"   18 A'   19 A'                 
-22.971 -22.969 -22.969 -22.966 -22.965 -22.965 -22.964 -22.964
 20 A'    6 A"   21 A'   22 A'   23 A'    7 A"    8 A"   24 A'                 
-22.960 -22.960 -10.329 -10.287  -8.719  -6.552  -6.537  -6.537
 25 A'    9 A"   26 A'   27 A'   28 A'   29 A'   10 A"   30 A'                 
 -6.377  -6.372  -4.790  -4.785  -4.774  -4.774  -4.769  -4.769
 31 A'   32 A'   33 A'   34 A'   11 A"   35 A'   12 A"   36 A'                 
 -2.663  -2.658  -2.658  -2.647  -2.647  -2.056  -2.051  -2.051
 37 A'   13 A"   38 A'   14 A"   39 A'   40 A'   41 A'   15 A"                 
 -2.050  -2.046  -2.046  -2.037  -2.037  -2.032  -2.032  -1.276
 42 A'   16 A"   43 A'   17 A"   44 A'   45 A'   18 A"   46 A'                 
 -0.877  -0.788  -0.709  -0.681  -0.602  -0.513  -0.512  -0.505
 47 A'   48 A'   49 A'   50 A'   51 A'   52 A'   19 A"   53 A'                 
 -0.416  -0.393  -0.387  -0.332  -0.318  -0.300  -0.294  -0.270
 54 A'   55 A'   20 A"   56 A'   21 A"   57 A'   22 A"   58 A'                 
 -0.256
 23 A"                                                                         
 -- Virtual --                   
 -0.076  -0.065  -0.044  -0.015   0.008   0.035   0.054   0.054
 59 A'   60 A'   24 A"   61 A'   62 A'   63 A'   64 A'   25 A"                 
  0.067   0.077   0.082   0.094   0.110   0.117   0.124   0.149
 65 A'   66 A'   26 A"   67 A'   27 A"   68 A'   69 A'   70 A'                 
  0.177   0.194   0.208   0.218   0.228   0.235   0.259   0.276
 71 A'   72 A'   28 A"   73 A'   74 A'   29 A"   75 A'   76 A'                 
  0.285   0.298   0.314   0.352   0.362   0.372   0.385   0.397
 30 A"   77 A'   78 A'   79 A'   80 A'   31 A"   32 A"   33 A"                 
  0.403   0.419   0.423   0.427   0.435   0.452   0.467   0.487
 81 A'   82 A'   34 A"   35 A"   83 A'   84 A'   85 A'   86 A'                 
  0.507   0.551   0.564   0.575   0.581   0.615   0.632   0.663
 36 A"   37 A"   87 A'   88 A'   38 A"   89 A'   90 A'   91 A'                 
  0.696   0.714   0.753   0.753   0.813   0.863   0.910   0.993
 92 A'   93 A'   39 A"   94 A'   95 A'   96 A'   97 A'   98 A'                 
  1.025   1.147   1.163   1.290   1.300   1.321   1.347   1.362
 99 A'   40 A"   41 A"   42 A"  100 A'   43 A"  101 A'  102 A'                 
  1.382   1.391   1.412   1.485   1.502   1.543   1.611   1.668
 44 A"  103 A'  104 A'  105 A'  106 A'   45 A"  107 A'  108 A'                 
  1.812   1.857   1.932   1.999   2.034   2.114   2.150   2.238
109 A'   46 A"  110 A'   47 A"  111 A'  112 A'  113 A'  114 A'                 
  2.590   2.751   2.801   2.949   3.100   3.323   3.746   3.769
 48 A"  115 A'   49 A"  116 A'  117 A'  118 A'   50 A"  119 A'                 
  3.934   3.944   3.959   3.961   3.978   3.978   3.997   3.998
 51 A"   52 A"  120 A'   53 A"   54 A"  121 A'  122 A'   55 A"                 
  4.016   4.019   4.085   4.088   4.119   4.181   4.215   4.279
 56 A"  123 A'   57 A"  124 A'  125 A'  126 A'  127 A'  128 A'                 
  4.355   4.397   4.494   4.753   5.974   5.999   6.012   6.038
129 A'  130 A'  131 A'  132 A'   58 A"   59 A"  133 A'  134 A'                 
  6.057   6.128   6.267   6.344   6.558   6.690   7.538   7.582
135 A'  136 A'   60 A"  137 A'  138 A'  139 A'   61 A"  140 A'                 
  7.672  23.275  24.061  27.823  27.891  28.318  28.339  28.345
141 A'  142 A'  143 A'  144 A'  145 A'   62 A"   63 A"  146 A'                 
 28.367  28.377  28.396  28.514  28.519  28.526  28.533  28.535
147 A'  148 A'  149 A'   64 A"   65 A"  150 A'  151 A'   66 A"                 
 28.555  28.577  28.603  28.661  28.724  47.904  66.728 127.863
 67 A"  152 A'  153 A'  154 A'  155 A'  156 A'  157 A'   68 A"                 
127.879 127.887 127.903 127.922 127.950 151.622 151.681 289.734
 69 A"  158 A'  159 A'  160 A'  161 A'  162 A'  163 A'   70 A"                 
289.779 289.8961020.6961901.7841901.845
164 A'  165 A'  166 A'  167 A'  168 A'                                         
 --------------------------------------------------------------

          Ground-State Mulliken Net Atomic Charges

     Atom                 Charge (a.u.)
  ----------------------------------------
      1 F                    -0.013863
      2 Br                   -0.037340
      3 I                     0.149393
      4 I                     0.151880
      5 C                    -0.254049
      6 C                     0.003979
  ----------------------------------------
  Sum of atomic charges =     0.000000

 -----------------------------------------------------------------
                    Cartesian Multipole Moments
 -----------------------------------------------------------------
    Charge (ESU x 10^10)
                 0.0000
    Dipole Moment (Debye)
         X       0.0646      Y      -1.2648      Z      -0.0000
       Tot       1.2664
    Quadrupole Moments (Debye-Ang)
        XX     -86.0561     XY      -2.2087     YY     -90.2815
        XZ       0.0000     YZ      -0.0000     ZZ     -92.2169
    Octopole Moments (Debye-Ang^2)
       XXX     -29.5127    XXY      -0.9669    XYY     -23.3339
       YYY      24.0571    XXZ       0.0000    XYZ       0.0000
       YYZ       0.0000    XZZ     -12.7026    YZZ      12.4381
       ZZZ      -0.0000
    Hexadecapole Moments (Debye-Ang^3)
      XXXX   -1840.7144   XXXY      42.4481   XXYY    -435.9912
      XYYY      88.4399   YYYY    -942.5677   XXXZ       0.0000
      XXYZ      -0.0000   XYYZ       0.0000   YYYZ      -0.0000
      XXZZ    -349.4158   XYZZ      32.7366   YYZZ    -184.3130
      XZZZ       0.0000   YZZZ      -0.0000   ZZZZ    -120.0445
 -----------------------------------------------------------------
 Calculating analytic gradient of the SCF energy
 Gradient of SCF Energy
            1           2           3           4           5           6
    1   0.0071902   0.0006296  -0.0068834  -0.0031711   0.0076355  -0.0054008
    2  -0.0138930  -0.0307400   0.0172103   0.0306450  -0.0039086   0.0006862
    3  -0.0000000  -0.0000000   0.0000000  -0.0000000  -0.0000000  -0.0000000
 Max gradient component =       3.074E-02
 RMS gradient           =       1.199E-02
 Gradient time:  CPU 21.79 s  wall 5.56 s
 Geometry Optimization Parameters
   NAtoms,    NIC,     NZ,  NCons,   NDum,   NFix, NCnnct, MaxDiis
        6      37       0       0       0       0       0       0

 Cartesian Hessian Update
 Hessian Updated using BFGS Update


** GEOMETRY OPTIMIZATION IN DELOCALIZED INTERNAL COORDINATES **
   Searching for a Minimum

   Optimization Cycle:  14

                       Coordinates (Angstroms)
     ATOM                X               Y               Z
      1  F         1.4479332469    1.8622086016    0.0000000000
      2  Br       -1.6606835100    1.7395611913    0.0000000000
      3  I         2.5568642492   -0.6702833798    0.0000000000
      4  I        -1.3815552357   -1.3848232469    0.0000000000
      5  C         0.9599771566    0.6186628509    0.0000000000
      6  C        -0.3581839356    0.3910327726    0.0000000000
   Point Group: cs    Number of degrees of freedom:     9


   Energy is -16589.225091616

 Hessian Updated using BFGS Update

  9 Hessian modes will be used to form the next step
  Hessian Eigenvalues:
     0.063572    0.213477    0.248029    0.250959    0.349409    0.420386
     0.512779    0.955890    1.062877

 Minimum Search - Taking Simple RFO Step
 Searching for Lamda that Minimizes Along All modes
 Value Taken    Lamda =  -0.01337583
 Calculated Step too Large.  Step scaled by  0.725682
 Step Taken.  Stepsize is  0.300000

                             Maximum     Tolerance    Cnvgd?
         Gradient           0.027818      0.000300      NO
         Displacement       0.278780      0.001200      NO
         Energy change     -0.012275      0.000001      NO


 New Cartesian Coordinates Obtained by Inverse Iteration

 Displacement from previous Coordinates is:  0.248481
 ----------------------------------------------------------------
             Standard Nuclear Orientation (Angstroms)
    I     Atom           X                Y                Z
 ----------------------------------------------------------------
    1      F       1.4060048071     1.8922528540     0.0000000000
    2      Br     -1.6261629619     1.7978339851     0.0000000000
    3      I       2.5230064987    -0.7175953675     0.0000000000
    4      I      -1.3264369864    -1.4412329562     0.0000000000
    5      C       0.9473742538     0.6352489067     0.0000000000
    6      C      -0.3594336398     0.3898513677     0.0000000000
 ----------------------------------------------------------------
 Molecular Point Group                 Cs    NOp =  2
 Largest Abelian Subgroup              Cs    NOp =  2
 Nuclear Repulsion Energy =  1503.4812476234 hartrees
 There are       81 alpha and       81 beta electrons
 Applying Cartesian multipole field
    Component          Value
    ---------          -----
     (2,0,0)        1.00000E-11
     (0,2,0)        2.00000E-11
     (0,0,2)       -3.00000E-11
 Nucleus-field energy     =     0.0000000400 hartrees
 Requested basis set is 6-311++G(d,p)
 There are 85 shells and 238 basis functions
 A cutoff of  1.0D-11 yielded   2560 shell pairs
 There are     21625 function pairs (     24512 Cartesian)
 Smallest overlap matrix eigenvalue = 4.49E-05
 Guess MOs from SCF MO coefficient file

 -----------------------------------------------------------------------
  General SCF calculation program by
  Eric Jon Sundstrom, Paul Horn, Yuezhi Mao, Dmitri Zuev, Alec White,
  David Stuck, Shaama M.S., Shane Yost, Joonho Lee, David Small,
  Daniel Levine, Susi Lehtola, Hugh Burton, Evgeny Epifanovsky
 -----------------------------------------------------------------------
 Exchange:     0.2000 Hartree-Fock + 0.0800 Slater + 0.7200 B88
 Correlation:  0.1900 VWN1RPA + 0.8100 LYP
 Using SG-1 standard quadrature grid
 using 4 threads for integral computing
 -------------------------------------------------------
 OpenMP Integral computing Module                
 Release: version 2.0, May 2017, Q-Chem Inc. Pleasanton 
 -------------------------------------------------------
 -------------------------------------------------------
 OpenMP BLAS3 based DFT computing Module                
 Release: version 1.0, May 2013, Q-Chem Inc. Pittsburgh 
 -------------------------------------------------------
 A restricted SCF calculation will be
 performed using DIIS
 SCF converges when DIIS error is below 1.0e-08
 ---------------------------------------
  Cycle       Energy         DIIS error
 ---------------------------------------
    1  -16589.2299325395      4.65e-04  
    2  -16589.2318394752      2.02e-04  
    3  -16589.2316995529      2.48e-04  
    4  -16589.2321035094      6.19e-05  
    5  -16589.2321312066      1.05e-05  
    6  -16589.2321317850      5.93e-06  
    7  -16589.2321320076      1.54e-06  
    8  -16589.2321320232      7.00e-07  
    9  -16589.2321320255      8.43e-08  
   10  -16589.2321320255      4.48e-08  
   11  -16589.2321320258      9.32e-09  Convergence criterion met
 ---------------------------------------
 SCF time:   CPU 64.99s  wall 17.00s 
 SCF   energy in the final basis set =   -16589.2321320258
 Total energy in the final basis set =   -16589.2321320258

 --------------------------------------------------------------
             Orbital Energies (a.u.) and Symmetries
 --------------------------------------------------------------

 Alpha MOs, Restricted
 -- Occupied --                  
*******-1165.89 -482.86 -176.33 -176.33 -165.73 -165.73 -165.73
  1 A'    2 A'    3 A'    4 A'    5 A'    6 A'    1 A"    7 A'                 
-165.73 -165.73 -165.73  -62.51  -56.33  -56.33  -56.33  -35.83
  8 A'    2 A"    9 A'   10 A'   11 A'    3 A"   12 A'   13 A'                 
-35.824 -31.321 -31.317 -31.314 -31.314 -31.311 -31.310 -24.731
 14 A'   15 A'   16 A'    4 A"   17 A'    5 A"   18 A'   19 A'                 
-22.971 -22.970 -22.969 -22.967 -22.966 -22.966 -22.965 -22.965
 20 A'    6 A"   21 A'   22 A'    7 A"   23 A'   24 A'    8 A"                 
-22.961 -22.961 -10.328 -10.287  -8.718  -6.551  -6.536  -6.536
 25 A'    9 A"   26 A'   27 A'   28 A'   29 A'   10 A"   30 A'                 
 -6.377  -6.373  -4.790  -4.786  -4.774  -4.774  -4.770  -4.770
 31 A'   32 A'   33 A'   34 A'   11 A"   35 A'   12 A"   36 A'                 
 -2.662  -2.657  -2.657  -2.646  -2.646  -2.056  -2.052  -2.050
 37 A'   13 A"   38 A'   14 A"   39 A'   40 A'   41 A'   15 A"                 
 -2.050  -2.047  -2.047  -2.037  -2.037  -2.033  -2.033  -1.275
 42 A'   16 A"   43 A'   17 A"   44 A'   45 A'   18 A"   46 A'                 
 -0.873  -0.786  -0.705  -0.680  -0.602  -0.514  -0.512  -0.502
 47 A'   48 A'   49 A'   50 A'   51 A'   52 A'   19 A"   53 A'                 
 -0.416  -0.392  -0.384  -0.327  -0.317  -0.303  -0.295  -0.273
 54 A'   55 A'   20 A"   56 A'   21 A"   57 A'   22 A"   58 A'                 
 -0.257
 23 A"                                                                         
 -- Virtual --                   
 -0.079  -0.070  -0.042  -0.019   0.009   0.035   0.054   0.054
 59 A'   60 A'   24 A"   61 A'   62 A'   63 A'   64 A'   25 A"                 
  0.068   0.077   0.083   0.093   0.109   0.116   0.124   0.152
 65 A'   66 A'   26 A"   67 A'   27 A"   68 A'   69 A'   70 A'                 
  0.174   0.198   0.208   0.216   0.224   0.235   0.255   0.277
 71 A'   72 A'   28 A"   73 A'   74 A'   29 A"   75 A'   76 A'                 
  0.284   0.297   0.312   0.351   0.361   0.374   0.388   0.393
 30 A"   77 A'   78 A'   79 A'   80 A'   31 A"   32 A"   33 A"                 
  0.404   0.422   0.424   0.426   0.442   0.449   0.461   0.483
 81 A'   34 A"   82 A'   35 A"   83 A'   84 A'   85 A'   86 A'                 
  0.505   0.549   0.559   0.582   0.586   0.614   0.633   0.649
 36 A"   37 A"   87 A'   88 A'   38 A"   89 A'   90 A'   91 A'                 
  0.697   0.709   0.750   0.751   0.818   0.864   0.903   0.997
 92 A'   93 A'   39 A"   94 A'   95 A'   96 A'   97 A'   98 A'                 
  1.008   1.145   1.160   1.288   1.299   1.320   1.343   1.361
 99 A'   40 A"   41 A"   42 A"  100 A'   43 A"  101 A'  102 A'                 
  1.382   1.394   1.416   1.483   1.504   1.545   1.603   1.670
 44 A"  103 A'  104 A'  105 A'  106 A'   45 A"  107 A'  108 A'                 
  1.822   1.867   1.935   1.998   2.026   2.105   2.157   2.234
109 A'   46 A"  110 A'   47 A"  111 A'  112 A'  113 A'  114 A'                 
  2.592   2.752   2.800   2.952   3.102   3.309   3.746   3.770
 48 A"  115 A'   49 A"  116 A'  117 A'  118 A'   50 A"  119 A'                 
  3.933   3.945   3.955   3.960   3.979   3.983   3.992   3.998
 51 A"   52 A"  120 A'   53 A"   54 A"  121 A'   55 A"  122 A'                 
  4.013   4.023   4.083   4.086   4.099   4.182   4.223   4.285
 56 A"  123 A'   57 A"  124 A'  125 A'  126 A'  127 A'  128 A'                 
  4.353   4.385   4.476   4.753   5.973   5.997   6.009   6.040
129 A'  130 A'  131 A'  132 A'   58 A"   59 A"  133 A'  134 A'                 
  6.045   6.123   6.267   6.342   6.554   6.684   7.538   7.580
135 A'  136 A'   60 A"  137 A'  138 A'  139 A'   61 A"  140 A'                 
  7.671  23.268  24.090  27.811  27.882  28.317  28.337  28.343
141 A'  142 A'  143 A'  144 A'  145 A'   62 A"   63 A"  146 A'                 
 28.366  28.370  28.392  28.514  28.518  28.523  28.533  28.533
147 A'  148 A'  149 A'   64 A"   65 A"  150 A'   66 A"  151 A'                 
 28.553  28.575  28.600  28.660  28.719  47.898  66.727 127.862
 67 A"  152 A'  153 A'  154 A'  155 A'  156 A'  157 A'   68 A"                 
127.877 127.885 127.902 127.916 127.946 151.612 151.673 289.734
 69 A"  158 A'  159 A'  160 A'  161 A'  162 A'  163 A'   70 A"                 
289.776 289.8951020.6881901.7731901.837
164 A'  165 A'  166 A'  167 A'  168 A'                                         

 Beta MOs, Restricted
 -- Occupied --                  
*******-1165.89 -482.86 -176.33 -176.33 -165.73 -165.73 -165.73
  1 A'    2 A'    3 A'    4 A'    5 A'    6 A'    1 A"    7 A'                 
-165.73 -165.73 -165.73  -62.51  -56.33  -56.33  -56.33  -35.83
  8 A'    2 A"    9 A'   10 A'   11 A'    3 A"   12 A'   13 A'                 
-35.824 -31.321 -31.317 -31.314 -31.314 -31.311 -31.310 -24.731
 14 A'   15 A'   16 A'    4 A"   17 A'    5 A"   18 A'   19 A'                 
-22.971 -22.970 -22.969 -22.967 -22.966 -22.966 -22.965 -22.965
 20 A'    6 A"   21 A'   22 A'    7 A"   23 A'   24 A'    8 A"                 
-22.961 -22.961 -10.328 -10.287  -8.718  -6.551  -6.536  -6.536
 25 A'    9 A"   26 A'   27 A'   28 A'   29 A'   10 A"   30 A'                 
 -6.377  -6.373  -4.790  -4.786  -4.774  -4.774  -4.770  -4.770
 31 A'   32 A'   33 A'   34 A'   11 A"   35 A'   12 A"   36 A'                 
 -2.662  -2.657  -2.657  -2.646  -2.646  -2.056  -2.052  -2.050
 37 A'   13 A"   38 A'   14 A"   39 A'   40 A'   41 A'   15 A"                 
 -2.050  -2.047  -2.047  -2.037  -2.037  -2.033  -2.033  -1.275
 42 A'   16 A"   43 A'   17 A"   44 A'   45 A'   18 A"   46 A'                 
 -0.873  -0.786  -0.705  -0.680  -0.602  -0.514  -0.512  -0.502
 47 A'   48 A'   49 A'   50 A'   51 A'   52 A'   19 A"   53 A'                 
 -0.416  -0.392  -0.384  -0.327  -0.317  -0.303  -0.295  -0.273
 54 A'   55 A'   20 A"   56 A'   21 A"   57 A'   22 A"   58 A'                 
 -0.257
 23 A"                                                                         
 -- Virtual --                   
 -0.079  -0.070  -0.042  -0.019   0.009   0.035   0.054   0.054
 59 A'   60 A'   24 A"   61 A'   62 A'   63 A'   64 A'   25 A"                 
  0.068   0.077   0.083   0.093   0.109   0.116   0.124   0.152
 65 A'   66 A'   26 A"   67 A'   27 A"   68 A'   69 A'   70 A'                 
  0.174   0.198   0.208   0.216   0.224   0.235   0.255   0.277
 71 A'   72 A'   28 A"   73 A'   74 A'   29 A"   75 A'   76 A'                 
  0.284   0.297   0.312   0.351   0.361   0.374   0.388   0.393
 30 A"   77 A'   78 A'   79 A'   80 A'   31 A"   32 A"   33 A"                 
  0.404   0.422   0.424   0.426   0.442   0.449   0.461   0.483
 81 A'   34 A"   82 A'   35 A"   83 A'   84 A'   85 A'   86 A'                 
  0.505   0.549   0.559   0.582   0.586   0.614   0.633   0.649
 36 A"   37 A"   87 A'   88 A'   38 A"   89 A'   90 A'   91 A'                 
  0.697   0.709   0.750   0.751   0.818   0.864   0.903   0.997
 92 A'   93 A'   39 A"   94 A'   95 A'   96 A'   97 A'   98 A'                 
  1.008   1.145   1.160   1.288   1.299   1.320   1.343   1.361
 99 A'   40 A"   41 A"   42 A"  100 A'   43 A"  101 A'  102 A'                 
  1.382   1.394   1.416   1.483   1.504   1.545   1.603   1.670
 44 A"  103 A'  104 A'  105 A'  106 A'   45 A"  107 A'  108 A'                 
  1.822   1.867   1.935   1.998   2.026   2.105   2.157   2.234
109 A'   46 A"  110 A'   47 A"  111 A'  112 A'  113 A'  114 A'                 
  2.592   2.752   2.800   2.952   3.102   3.309   3.746   3.770
 48 A"  115 A'   49 A"  116 A'  117 A'  118 A'   50 A"  119 A'                 
  3.933   3.945   3.955   3.960   3.979   3.983   3.992   3.998
 51 A"   52 A"  120 A'   53 A"   54 A"  121 A'   55 A"  122 A'                 
  4.013   4.023   4.083   4.086   4.099   4.182   4.223   4.285
 56 A"  123 A'   57 A"  124 A'  125 A'  126 A'  127 A'  128 A'                 
  4.353   4.385   4.476   4.753   5.973   5.997   6.009   6.040
129 A'  130 A'  131 A'  132 A'   58 A"   59 A"  133 A'  134 A'                 
  6.045   6.123   6.267   6.342   6.554   6.684   7.538   7.580
135 A'  136 A'   60 A"  137 A'  138 A'  139 A'   61 A"  140 A'                 
  7.671  23.268  24.090  27.811  27.882  28.317  28.337  28.343
141 A'  142 A'  143 A'  144 A'  145 A'   62 A"   63 A"  146 A'                 
 28.366  28.370  28.392  28.514  28.518  28.523  28.533  28.533
147 A'  148 A'  149 A'   64 A"   65 A"  150 A'   66 A"  151 A'                 
 28.553  28.575  28.600  28.660  28.719  47.898  66.727 127.862
 67 A"  152 A'  153 A'  154 A'  155 A'  156 A'  157 A'   68 A"                 
127.877 127.885 127.902 127.916 127.946 151.612 151.673 289.734
 69 A"  158 A'  159 A'  160 A'  161 A'  162 A'  163 A'   70 A"                 
289.776 289.8951020.6881901.7731901.837
164 A'  165 A'  166 A'  167 A'  168 A'                                         
 --------------------------------------------------------------

          Ground-State Mulliken Net Atomic Charges

     Atom                 Charge (a.u.)
  ----------------------------------------
      1 F                    -0.017418
      2 Br                   -0.045730
      3 I                     0.146410
      4 I                     0.154317
      5 C                    -0.222307
      6 C                    -0.015272
  ----------------------------------------
  Sum of atomic charges =     0.000000

 -----------------------------------------------------------------
                    Cartesian Multipole Moments
 -----------------------------------------------------------------
    Charge (ESU x 10^10)
                 0.0000
    Dipole Moment (Debye)
         X       0.1111      Y      -1.3873      Z       0.0000
       Tot       1.3917
    Quadrupole Moments (Debye-Ang)
        XX     -86.8453     XY      -2.2824     YY     -89.4801
        XZ       0.0000     YZ      -0.0000     ZZ     -92.3219
    Octopole Moments (Debye-Ang^2)
       XXX     -32.3159    XXY       0.5757    XYY     -24.1893
       YYY      27.7161    XXZ       0.0000    XYZ       0.0000
       YYZ       0.0000    XZZ     -13.6722    YZZ      14.0153
       ZZZ       0.0000
    Hexadecapole Moments (Debye-Ang^3)
      XXXX   -1787.8799   XXXY      52.7423   XXYY    -433.1888
      XYYY      96.4191   YYYY    -994.3871   XXXZ       0.0000
      XXYZ      -0.0000   XYYZ      -0.0000   YYYZ      -0.0000
      XXZZ    -338.1134   XYZZ      36.4222   YYZZ    -195.0763
      XZZZ       0.0000   YZZZ      -0.0000   ZZZZ    -120.3792
 -----------------------------------------------------------------
 Calculating analytic gradient of the SCF energy
 Gradient of SCF Energy
            1           2           3           4           5           6
    1   0.0019450  -0.0010289  -0.0023770  -0.0024669  -0.0040114   0.0079392
    2  -0.0050327  -0.0147585   0.0060047   0.0161098  -0.0013265  -0.0009968
    3  -0.0000000   0.0000000   0.0000000  -0.0000000   0.0000000  -0.0000000
 Max gradient component =       1.611E-02
 RMS gradient           =       5.950E-03
 Gradient time:  CPU 21.70 s  wall 5.54 s
 Geometry Optimization Parameters
   NAtoms,    NIC,     NZ,  NCons,   NDum,   NFix, NCnnct, MaxDiis
        6      37       0       0       0       0       0       0

 Cartesian Hessian Update
 Hessian Updated using BFGS Update


** GEOMETRY OPTIMIZATION IN DELOCALIZED INTERNAL COORDINATES **
   Searching for a Minimum

   Optimization Cycle:  15

                       Coordinates (Angstroms)
     ATOM                X               Y               Z
      1  F         1.4060048071    1.8922528540    0.0000000000
      2  Br       -1.6261629619    1.7978339851    0.0000000000
      3  I         2.5230064987   -0.7175953675    0.0000000000
      4  I        -1.3264369864   -1.4412329562    0.0000000000
      5  C         0.9473742538    0.6352489067    0.0000000000
      6  C        -0.3594336398    0.3898513677    0.0000000000
   Point Group: cs    Number of degrees of freedom:     9


   Energy is -16589.232132026

 Hessian Updated using BFGS Update

  9 Hessian modes will be used to form the next step
  Hessian Eigenvalues:
     0.053672    0.211809    0.250315    0.251753    0.361254    0.431322
     0.513028    0.955891    1.062930

 Minimum Search - Taking Simple RFO Step
 Searching for Lamda that Minimizes Along All modes
 Value Taken    Lamda =  -0.00422187
 Step Taken.  Stepsize is  0.266979

                             Maximum     Tolerance    Cnvgd?
         Gradient           0.014744      0.000300      NO
         Displacement       0.253833      0.001200      NO
         Energy change     -0.007040      0.000001      NO


 New Cartesian Coordinates Obtained by Inverse Iteration

 Displacement from previous Coordinates is:  0.210090
 ----------------------------------------------------------------
             Standard Nuclear Orientation (Angstroms)
    I     Atom           X                Y                Z
 ----------------------------------------------------------------
    1      F       1.3815226156     1.9152165503     0.0000000000
    2      Br     -1.6085818348     1.8504345702     0.0000000000
    3      I       2.4975510447    -0.7596520867     0.0000000000
    4      I      -1.2749023093    -1.4923988017     0.0000000000
    5      C       0.9435890034     0.6495355673     0.0000000000
    6      C      -0.3748265480     0.3932229903     0.0000000000
 ----------------------------------------------------------------
 Molecular Point Group                 Cs    NOp =  2
 Largest Abelian Subgroup              Cs    NOp =  2
 Nuclear Repulsion Energy =  1497.1067655478 hartrees
 There are       81 alpha and       81 beta electrons
 Applying Cartesian multipole field
    Component          Value
    ---------          -----
     (2,0,0)        1.00000E-11
     (0,2,0)        2.00000E-11
     (0,0,2)       -3.00000E-11
 Nucleus-field energy     =     0.0000000407 hartrees
 Requested basis set is 6-311++G(d,p)
 There are 85 shells and 238 basis functions
 A cutoff of  1.0D-11 yielded   2550 shell pairs
 There are     21543 function pairs (     24416 Cartesian)
 Smallest overlap matrix eigenvalue = 5.44E-05
 Guess MOs from SCF MO coefficient file

 -----------------------------------------------------------------------
  General SCF calculation program by
  Eric Jon Sundstrom, Paul Horn, Yuezhi Mao, Dmitri Zuev, Alec White,
  David Stuck, Shaama M.S., Shane Yost, Joonho Lee, David Small,
  Daniel Levine, Susi Lehtola, Hugh Burton, Evgeny Epifanovsky
 -----------------------------------------------------------------------
 Exchange:     0.2000 Hartree-Fock + 0.0800 Slater + 0.7200 B88
 Correlation:  0.1900 VWN1RPA + 0.8100 LYP
 Using SG-1 standard quadrature grid
 using 4 threads for integral computing
 -------------------------------------------------------
 OpenMP Integral computing Module                
 Release: version 2.0, May 2017, Q-Chem Inc. Pleasanton 
 -------------------------------------------------------
 -------------------------------------------------------
 OpenMP BLAS3 based DFT computing Module                
 Release: version 1.0, May 2013, Q-Chem Inc. Pittsburgh 
 -------------------------------------------------------
 A restricted SCF calculation will be
 performed using DIIS
 SCF converges when DIIS error is below 1.0e-08
 ---------------------------------------
  Cycle       Energy         DIIS error
 ---------------------------------------
    1  -16589.2327887730      3.97e-04  
    2  -16589.2340527448      2.34e-04  
    3  -16589.2339568049      2.62e-04  
    4  -16589.2344345328      4.58e-05  
    5  -16589.2344498831      1.42e-05  
    6  -16589.2344509746      6.87e-06  
    7  -16589.2344513238      1.17e-06  
    8  -16589.2344513314      5.16e-07  
    9  -16589.2344513328      9.82e-08  
   10  -16589.2344513325      4.37e-08  
   11  -16589.2344513326      1.02e-08  
   12  -16589.2344513326      1.67e-09  Convergence criterion met
 ---------------------------------------
 SCF time:   CPU 70.46s  wall 19.00s 
 SCF   energy in the final basis set =   -16589.2344513326
 Total energy in the final basis set =   -16589.2344513326

 --------------------------------------------------------------
             Orbital Energies (a.u.) and Symmetries
 --------------------------------------------------------------

 Alpha MOs, Restricted
 -- Occupied --                  
*******-1165.90 -482.86 -176.33 -176.33 -165.74 -165.73 -165.73
  1 A'    2 A'    3 A'    4 A'    5 A'    6 A'    1 A"    7 A'                 
-165.73 -165.73 -165.73  -62.51  -56.33  -56.33  -56.33  -35.83
  8 A'    2 A"    9 A'   10 A'   11 A'    3 A"   12 A'   13 A'                 
-35.824 -31.321 -31.318 -31.315 -31.315 -31.311 -31.311 -24.733
 14 A'   15 A'   16 A'    4 A"   17 A'    5 A"   18 A'   19 A'                 
-22.972 -22.970 -22.970 -22.968 -22.967 -22.967 -22.965 -22.965
 20 A'    6 A"   21 A'   22 A'    7 A"   23 A'   24 A'    8 A"                 
-22.962 -22.962 -10.331 -10.290  -8.718  -6.551  -6.536  -6.536
 25 A'    9 A"   26 A'   27 A'   28 A'   29 A'   10 A"   30 A'                 
 -6.377  -6.374  -4.790  -4.787  -4.774  -4.774  -4.771  -4.771
 31 A'   32 A'   33 A'   34 A'   11 A"   35 A'   12 A"   36 A'                 
 -2.661  -2.657  -2.657  -2.645  -2.645  -2.056  -2.053  -2.051
 37 A'   13 A"   38 A'   14 A"   39 A'   40 A'   41 A'   15 A"                 
 -2.051  -2.048  -2.048  -2.037  -2.037  -2.034  -2.034  -1.275
 42 A'   16 A"   43 A'   17 A"   44 A'   18 A"   45 A'   46 A'                 
 -0.868  -0.783  -0.702  -0.677  -0.603  -0.514  -0.511  -0.499
 47 A'   48 A'   49 A'   50 A'   51 A'   52 A'   19 A"   53 A'                 
 -0.414  -0.391  -0.381  -0.324  -0.317  -0.306  -0.296  -0.275
 54 A'   55 A'   20 A"   56 A'   21 A"   57 A'   22 A"   58 A'                 
 -0.257
 23 A"                                                                         
 -- Virtual --                   
 -0.081  -0.076  -0.044  -0.022   0.009   0.035   0.054   0.054
 59 A'   60 A'   24 A"   61 A'   62 A'   63 A'   64 A'   25 A"                 
  0.068   0.077   0.083   0.093   0.108   0.116   0.122   0.152
 65 A'   66 A'   26 A"   67 A'   27 A"   68 A'   69 A'   70 A'                 
  0.169   0.200   0.208   0.214   0.220   0.234   0.250   0.277
 71 A'   72 A'   28 A"   73 A'   74 A'   29 A"   75 A'   76 A'                 
  0.283   0.294   0.310   0.348   0.362   0.375   0.386   0.393
 30 A"   77 A'   78 A'   79 A'   80 A'   31 A"   32 A"   33 A"                 
  0.404   0.420   0.425   0.426   0.446   0.448   0.458   0.480
 81 A'   34 A"   82 A'   35 A"   83 A'   84 A'   85 A'   86 A'                 
  0.504   0.545   0.549   0.587   0.588   0.612   0.628   0.636
 36 A"   87 A'   37 A"   38 A"   88 A'   89 A'   90 A'   91 A'                 
  0.695   0.707   0.746   0.748   0.821   0.861   0.898   0.988
 92 A'   93 A'   39 A"   94 A'   95 A'   96 A'   97 A'   98 A'                 
  1.001   1.137   1.161   1.286   1.295   1.319   1.335   1.361
 99 A'   40 A"   41 A"   42 A"  100 A'   43 A"  101 A'  102 A'                 
  1.380   1.393   1.420   1.477   1.508   1.541   1.591   1.665
 44 A"  103 A'  104 A'  105 A'  106 A'   45 A"  107 A'  108 A'                 
  1.823   1.863   1.933   1.996   2.014   2.089   2.145   2.227
109 A'   46 A"  110 A'   47 A"  111 A'  112 A'  113 A'  114 A'                 
  2.591   2.751   2.794   2.952   3.078   3.319   3.745   3.769
 48 A"  115 A'   49 A"  116 A'  117 A'  118 A'   50 A"  119 A'                 
  3.931   3.946   3.950   3.958   3.979   3.986   3.988   3.996
 51 A"   52 A"  120 A'   53 A"   54 A"  121 A'   55 A"  122 A'                 
  4.010   4.026   4.074   4.081   4.091   4.179   4.229   4.287
 56 A"  123 A'  124 A'   57 A"  125 A'  126 A'  127 A'  128 A'                 
  4.351   4.375   4.459   4.750   5.972   5.995   6.005   6.033
129 A'  130 A'  131 A'  132 A'   58 A"   59 A"  133 A'  134 A'                 
  6.045   6.119   6.266   6.339   6.547   6.677   7.538   7.576
135 A'  136 A'   60 A"  137 A'  138 A'  139 A'   61 A"  140 A'                 
  7.669  23.270  24.034  27.802  27.876  28.316  28.335  28.341
141 A'  142 A'  143 A'  144 A'  145 A'   62 A"   63 A"  146 A'                 
 28.361  28.369  28.389  28.513  28.517  28.520  28.532  28.535
147 A'  148 A'  149 A'   64 A"   65 A"  150 A'   66 A"  151 A'                 
 28.550  28.573  28.597  28.658  28.714  47.893  66.725 127.861
 67 A"  152 A'  153 A'  154 A'  155 A'  156 A'  157 A'   68 A"                 
127.876 127.883 127.903 127.910 127.943 151.603 151.667 289.733
 69 A"  158 A'  159 A'  160 A'  161 A'  162 A'  163 A'   70 A"                 
289.771 289.8921020.6821901.7641901.831
164 A'  165 A'  166 A'  167 A'  168 A'                                         

 Beta MOs, Restricted
 -- Occupied --                  
*******-1165.90 -482.86 -176.33 -176.33 -165.74 -165.73 -165.73
  1 A'    2 A'    3 A'    4 A'    5 A'    6 A'    1 A"    7 A'                 
-165.73 -165.73 -165.73  -62.51  -56.33  -56.33  -56.33  -35.83
  8 A'    2 A"    9 A'   10 A'   11 A'    3 A"   12 A'   13 A'                 
-35.824 -31.321 -31.318 -31.315 -31.315 -31.311 -31.311 -24.733
 14 A'   15 A'   16 A'    4 A"   17 A'    5 A"   18 A'   19 A'                 
-22.972 -22.970 -22.970 -22.968 -22.967 -22.967 -22.965 -22.965
 20 A'    6 A"   21 A'   22 A'    7 A"   23 A'   24 A'    8 A"                 
-22.962 -22.962 -10.331 -10.290  -8.718  -6.551  -6.536  -6.536
 25 A'    9 A"   26 A'   27 A'   28 A'   29 A'   10 A"   30 A'                 
 -6.377  -6.374  -4.790  -4.787  -4.774  -4.774  -4.771  -4.771
 31 A'   32 A'   33 A'   34 A'   11 A"   35 A'   12 A"   36 A'                 
 -2.661  -2.657  -2.657  -2.645  -2.645  -2.056  -2.053  -2.051
 37 A'   13 A"   38 A'   14 A"   39 A'   40 A'   41 A'   15 A"                 
 -2.051  -2.048  -2.048  -2.037  -2.037  -2.034  -2.034  -1.275
 42 A'   16 A"   43 A'   17 A"   44 A'   18 A"   45 A'   46 A'                 
 -0.868  -0.783  -0.702  -0.677  -0.603  -0.514  -0.511  -0.499
 47 A'   48 A'   49 A'   50 A'   51 A'   52 A'   19 A"   53 A'                 
 -0.414  -0.391  -0.381  -0.324  -0.317  -0.306  -0.296  -0.275
 54 A'   55 A'   20 A"   56 A'   21 A"   57 A'   22 A"   58 A'                 
 -0.257
 23 A"                                                                         
 -- Virtual --                   
 -0.081  -0.076  -0.044  -0.022   0.009   0.035   0.054   0.054
 59 A'   60 A'   24 A"   61 A'   62 A'   63 A'   64 A'   25 A"                 
  0.068   0.077   0.083   0.093   0.108   0.116   0.122   0.152
 65 A'   66 A'   26 A"   67 A'   27 A"   68 A'   69 A'   70 A'                 
  0.169   0.200   0.208   0.214   0.220   0.234   0.250   0.277
 71 A'   72 A'   28 A"   73 A'   74 A'   29 A"   75 A'   76 A'                 
  0.283   0.294   0.310   0.348   0.362   0.375   0.386   0.393
 30 A"   77 A'   78 A'   79 A'   80 A'   31 A"   32 A"   33 A"                 
  0.404   0.420   0.425   0.426   0.446   0.448   0.458   0.480
 81 A'   34 A"   82 A'   35 A"   83 A'   84 A'   85 A'   86 A'                 
  0.504   0.545   0.549   0.587   0.588   0.612   0.628   0.636
 36 A"   87 A'   37 A"   38 A"   88 A'   89 A'   90 A'   91 A'                 
  0.695   0.707   0.746   0.748   0.821   0.861   0.898   0.988
 92 A'   93 A'   39 A"   94 A'   95 A'   96 A'   97 A'   98 A'                 
  1.001   1.137   1.161   1.286   1.295   1.319   1.335   1.361
 99 A'   40 A"   41 A"   42 A"  100 A'   43 A"  101 A'  102 A'                 
  1.380   1.393   1.420   1.477   1.508   1.541   1.591   1.665
 44 A"  103 A'  104 A'  105 A'  106 A'   45 A"  107 A'  108 A'                 
  1.823   1.863   1.933   1.996   2.014   2.089   2.145   2.227
109 A'   46 A"  110 A'   47 A"  111 A'  112 A'  113 A'  114 A'                 
  2.591   2.751   2.794   2.952   3.078   3.319   3.745   3.769
 48 A"  115 A'   49 A"  116 A'  117 A'  118 A'   50 A"  119 A'                 
  3.931   3.946   3.950   3.958   3.979   3.986   3.988   3.996
 51 A"   52 A"  120 A'   53 A"   54 A"  121 A'   55 A"  122 A'                 
  4.010   4.026   4.074   4.081   4.091   4.179   4.229   4.287
 56 A"  123 A'  124 A'   57 A"  125 A'  126 A'  127 A'  128 A'                 
  4.351   4.375   4.459   4.750   5.972   5.995   6.005   6.033
129 A'  130 A'  131 A'  132 A'   58 A"   59 A"  133 A'  134 A'                 
  6.045   6.119   6.266   6.339   6.547   6.677   7.538   7.576
135 A'  136 A'   60 A"  137 A'  138 A'  139 A'   61 A"  140 A'                 
  7.669  23.270  24.034  27.802  27.876  28.316  28.335  28.341
141 A'  142 A'  143 A'  144 A'  145 A'   62 A"   63 A"  146 A'                 
 28.361  28.369  28.389  28.513  28.517  28.520  28.532  28.535
147 A'  148 A'  149 A'   64 A"   65 A"  150 A'   66 A"  151 A'                 
 28.550  28.573  28.597  28.658  28.714  47.893  66.725 127.861
 67 A"  152 A'  153 A'  154 A'  155 A'  156 A'  157 A'   68 A"                 
127.876 127.883 127.903 127.910 127.943 151.603 151.667 289.733
 69 A"  158 A'  159 A'  160 A'  161 A'  162 A'  163 A'   70 A"                 
289.771 289.8921020.6821901.7641901.831
164 A'  165 A'  166 A'  167 A'  168 A'                                         
 --------------------------------------------------------------

          Ground-State Mulliken Net Atomic Charges

     Atom                 Charge (a.u.)
  ----------------------------------------
      1 F                    -0.018247
      2 Br                   -0.051662
      3 I                     0.145387
      4 I                     0.153257
      5 C                    -0.200659
      6 C                    -0.028076
  ----------------------------------------
  Sum of atomic charges =     0.000000

 -----------------------------------------------------------------
                    Cartesian Multipole Moments
 -----------------------------------------------------------------
    Charge (ESU x 10^10)
                 0.0000
    Dipole Moment (Debye)
         X       0.1704      Y      -1.4629      Z      -0.0000
       Tot       1.4728
    Quadrupole Moments (Debye-Ang)
        XX     -87.5009     XY      -2.4258     YY     -88.7566
        XZ       0.0000     YZ      -0.0000     ZZ     -92.4554
    Octopole Moments (Debye-Ang^2)
       XXX     -34.6616    XXY       2.2506    XYY     -24.7214
       YYY      31.0097    XXZ       0.0000    XYZ      -0.0000
       YYZ      -0.0000    XZZ     -14.5159    YZZ      15.4247
       ZZZ      -0.0000
    Hexadecapole Moments (Debye-Ang^3)
      XXXX   -1749.7905   XXXY      63.0656   XXYY    -433.6563
      XYYY     104.7352   YYYY   -1042.2419   XXXZ       0.0000
      XXYZ      -0.0000   XYYZ       0.0000   YYYZ      -0.0000
      XXZZ    -329.7586   XYZZ      40.2086   YYZZ    -205.1331
      XZZZ       0.0000   YZZZ       0.0000   ZZZZ    -120.7375
 -----------------------------------------------------------------
 Calculating analytic gradient of the SCF energy
 Gradient of SCF Energy
            1           2           3           4           5           6
    1  -0.0015407  -0.0021496   0.0008751  -0.0014982   0.0068409  -0.0025276
    2   0.0014196  -0.0025308  -0.0028642   0.0042626   0.0041670  -0.0044542
    3   0.0000000  -0.0000000   0.0000000  -0.0000000  -0.0000000   0.0000000
 Max gradient component =       6.841E-03
 RMS gradient           =       2.741E-03
 Gradient time:  CPU 21.56 s  wall 5.50 s
 Geometry Optimization Parameters
   NAtoms,    NIC,     NZ,  NCons,   NDum,   NFix, NCnnct, MaxDiis
        6      37       0       0       0       0       0       0

 Cartesian Hessian Update
 Hessian Updated using BFGS Update


** GEOMETRY OPTIMIZATION IN DELOCALIZED INTERNAL COORDINATES **
   Searching for a Minimum

   Optimization Cycle:  16

                       Coordinates (Angstroms)
     ATOM                X               Y               Z
      1  F         1.3815226156    1.9152165503    0.0000000000
      2  Br       -1.6085818348    1.8504345702    0.0000000000
      3  I         2.4975510447   -0.7596520867    0.0000000000
      4  I        -1.2749023093   -1.4923988017    0.0000000000
      5  C         0.9435890034    0.6495355673    0.0000000000
      6  C        -0.3748265480    0.3932229903    0.0000000000
   Point Group: cs    Number of degrees of freedom:     9


   Energy is -16589.234451333

 Hessian Updated using BFGS Update

  9 Hessian modes will be used to form the next step
  Hessian Eigenvalues:
     0.048604    0.212420    0.250152    0.250973    0.372583    0.443321
     0.513539    0.955891    1.062210

 Minimum Search - Taking Simple RFO Step
 Searching for Lamda that Minimizes Along All modes
 Value Taken    Lamda =  -0.00038409
 Step Taken.  Stepsize is  0.061725

                             Maximum     Tolerance    Cnvgd?
         Gradient           0.006115      0.000300      NO
         Displacement       0.039784      0.001200      NO
         Energy change     -0.002319      0.000001      NO


 New Cartesian Coordinates Obtained by Inverse Iteration

 Displacement from previous Coordinates is:  0.062560
 ----------------------------------------------------------------
             Standard Nuclear Orientation (Angstroms)
    I     Atom           X                Y                Z
 ----------------------------------------------------------------
    1      F       1.3725026334     1.9147245451     0.0000000000
    2      Br     -1.5967220191     1.8654718493     0.0000000000
    3      I       2.4888849584    -0.7635070632     0.0000000000
    4      I      -1.2570368974    -1.5033501895     0.0000000000
    5      C       0.9331208951     0.6478714703     0.0000000000
    6      C      -0.3763975988     0.3951481778     0.0000000000
 ----------------------------------------------------------------
 Molecular Point Group                 Cs    NOp =  2
 Largest Abelian Subgroup              Cs    NOp =  2
 Nuclear Repulsion Energy =  1498.3678782430 hartrees
 There are       81 alpha and       81 beta electrons
 Applying Cartesian multipole field
    Component          Value
    ---------          -----
     (2,0,0)        1.00000E-11
     (0,2,0)        2.00000E-11
     (0,0,2)       -3.00000E-11
 Nucleus-field energy     =     0.0000000408 hartrees
 Requested basis set is 6-311++G(d,p)
 There are 85 shells and 238 basis functions
 A cutoff of  1.0D-11 yielded   2547 shell pairs
 There are     21516 function pairs (     24386 Cartesian)
 Smallest overlap matrix eigenvalue = 5.39E-05
 Guess MOs from SCF MO coefficient file

 -----------------------------------------------------------------------
  General SCF calculation program by
  Eric Jon Sundstrom, Paul Horn, Yuezhi Mao, Dmitri Zuev, Alec White,
  David Stuck, Shaama M.S., Shane Yost, Joonho Lee, David Small,
  Daniel Levine, Susi Lehtola, Hugh Burton, Evgeny Epifanovsky
 -----------------------------------------------------------------------
 Exchange:     0.2000 Hartree-Fock + 0.0800 Slater + 0.7200 B88
 Correlation:  0.1900 VWN1RPA + 0.8100 LYP
 Using SG-1 standard quadrature grid
 using 4 threads for integral computing
 -------------------------------------------------------
 OpenMP Integral computing Module                
 Release: version 2.0, May 2017, Q-Chem Inc. Pleasanton 
 -------------------------------------------------------
 -------------------------------------------------------
 OpenMP BLAS3 based DFT computing Module                
 Release: version 1.0, May 2013, Q-Chem Inc. Pittsburgh 
 -------------------------------------------------------
 A restricted SCF calculation will be
 performed using DIIS
 SCF converges when DIIS error is below 1.0e-08
 ---------------------------------------
  Cycle       Energy         DIIS error
 ---------------------------------------
    1  -16589.2345233960      1.26e-04  
    2  -16589.2346397649      4.28e-05  
    3  -16589.2346361541      4.86e-05  
    4  -16589.2346516158      1.41e-05  
    5  -16589.2346530478      2.52e-06  
    6  -16589.2346530837      1.32e-06  
    7  -16589.2346530937      3.35e-07  
    8  -16589.2346530942      2.29e-07  
    9  -16589.2346530943      5.24e-08  
   10  -16589.2346530943      7.85e-09  Convergence criterion met
 ---------------------------------------
 SCF time:   CPU 58.81s  wall 16.00s 
 SCF   energy in the final basis set =   -16589.2346530943
 Total energy in the final basis set =   -16589.2346530943

 --------------------------------------------------------------
             Orbital Energies (a.u.) and Symmetries
 --------------------------------------------------------------

 Alpha MOs, Restricted
 -- Occupied --                  
*******-1165.90 -482.86 -176.33 -176.33 -165.73 -165.73 -165.73
  1 A'    2 A'    3 A'    4 A'    5 A'    6 A'    1 A"    7 A'                 
-165.73 -165.73 -165.73  -62.51  -56.33  -56.33  -56.33  -35.83
  8 A'    2 A"    9 A'   10 A'   11 A'    3 A"   12 A'   13 A'                 
-35.825 -31.321 -31.318 -31.315 -31.314 -31.312 -31.311 -24.732
 14 A'   15 A'   16 A'    4 A"   17 A'    5 A"   18 A'   19 A'                 
-22.971 -22.970 -22.970 -22.969 -22.967 -22.967 -22.965 -22.965
 20 A'    6 A"   21 A'   22 A'    7 A"   23 A'   24 A'    8 A"                 
-22.962 -22.962 -10.329 -10.289  -8.718  -6.551  -6.536  -6.536
 25 A'    9 A"   26 A'   27 A'   28 A'   29 A'   10 A"   30 A'                 
 -6.377  -6.374  -4.790  -4.787  -4.774  -4.774  -4.771  -4.771
 31 A'   32 A'   33 A'   34 A'   11 A"   35 A'   12 A"   36 A'                 
 -2.662  -2.657  -2.657  -2.646  -2.645  -2.056  -2.053  -2.050
 37 A'   13 A"   38 A'   14 A"   39 A'   40 A'   41 A'   15 A"                 
 -2.050  -2.048  -2.048  -2.037  -2.037  -2.034  -2.034  -1.274
 42 A'   16 A"   43 A'   17 A"   44 A'   18 A"   45 A'   46 A'                 
 -0.869  -0.784  -0.702  -0.677  -0.602  -0.514  -0.511  -0.498
 47 A'   48 A'   49 A'   50 A'   51 A'   52 A'   19 A"   53 A'                 
 -0.415  -0.391  -0.381  -0.323  -0.317  -0.307  -0.296  -0.275
 54 A'   55 A'   20 A"   56 A'   21 A"   57 A'   22 A"   58 A'                 
 -0.257
 23 A"                                                                         
 -- Virtual --                   
 -0.082  -0.077  -0.043  -0.022   0.009   0.035   0.054   0.054
 59 A'   60 A'   24 A"   61 A'   62 A'   63 A'   64 A'   25 A"                 
  0.068   0.078   0.083   0.093   0.108   0.116   0.122   0.153
 65 A'   66 A'   26 A"   67 A'   27 A"   68 A'   69 A'   70 A'                 
  0.168   0.201   0.208   0.214   0.219   0.234   0.250   0.277
 71 A'   72 A'   28 A"   73 A'   74 A'   29 A"   75 A'   76 A'                 
  0.283   0.294   0.311   0.348   0.362   0.375   0.385   0.394
 30 A"   77 A'   78 A'   79 A'   80 A'   31 A"   32 A"   33 A"                 
  0.405   0.419   0.425   0.426   0.447   0.449   0.459   0.479
 81 A'   34 A"   82 A'   35 A"   83 A'   84 A'   85 A'   86 A'                 
  0.504   0.541   0.549   0.588   0.592   0.612   0.632   0.635
 36 A"   87 A'   37 A"   38 A"   88 A'   89 A'   90 A'   91 A'                 
  0.696   0.706   0.746   0.749   0.822   0.863   0.897   0.985
 92 A'   93 A'   39 A"   94 A'   95 A'   96 A'   97 A'   98 A'                 
  1.002   1.139   1.159   1.286   1.294   1.319   1.334   1.362
 99 A'   40 A"   41 A"   42 A"  100 A'   43 A"  101 A'  102 A'                 
  1.381   1.394   1.420   1.478   1.508   1.543   1.590   1.670
 44 A"  103 A'  104 A'  105 A'  106 A'   45 A"  107 A'  108 A'                 
  1.828   1.870   1.935   1.996   2.012   2.091   2.154   2.227
109 A'   46 A"  110 A'   47 A"  111 A'  112 A'  113 A'  114 A'                 
  2.592   2.752   2.796   2.953   3.088   3.309   3.745   3.769
 48 A"  115 A'   49 A"  116 A'  117 A'  118 A'   50 A"  119 A'                 
  3.931   3.946   3.949   3.958   3.979   3.987   3.988   3.997
 51 A"   52 A"  120 A'   53 A"   54 A"   55 A"  121 A'  122 A'                 
  4.010   4.027   4.072   4.080   4.091   4.179   4.232   4.288
 56 A"  123 A'  124 A'   57 A"  125 A'  126 A'  127 A'  128 A'                 
  4.351   4.373   4.457   4.751   5.972   5.995   6.003   6.031
129 A'  130 A'  131 A'  132 A'   58 A"   59 A"  133 A'  134 A'                 
  6.047   6.120   6.267   6.339   6.547   6.677   7.538   7.575
135 A'  136 A'   60 A"  137 A'  138 A'  139 A'   61 A"  140 A'                 
  7.669  23.266  24.072  27.801  27.875  28.316  28.335  28.340
141 A'  142 A'  143 A'  144 A'  145 A'   62 A"   63 A"  146 A'                 
 28.359  28.370  28.389  28.513  28.517  28.519  28.531  28.535
147 A'  148 A'  149 A'   64 A"   65 A"  150 A'   66 A"  151 A'                 
 28.550  28.572  28.597  28.658  28.714  47.894  66.726 127.861
 67 A"  152 A'  153 A'  154 A'  155 A'  156 A'  157 A'   68 A"                 
127.876 127.882 127.903 127.909 127.943 151.603 151.667 289.733
 69 A"  158 A'  159 A'  160 A'  161 A'  162 A'  163 A'   70 A"                 
289.769 289.8921020.6831901.7641901.831
164 A'  165 A'  166 A'  167 A'  168 A'                                         

 Beta MOs, Restricted
 -- Occupied --                  
*******-1165.90 -482.86 -176.33 -176.33 -165.73 -165.73 -165.73
  1 A'    2 A'    3 A'    4 A'    5 A'    6 A'    1 A"    7 A'                 
-165.73 -165.73 -165.73  -62.51  -56.33  -56.33  -56.33  -35.83
  8 A'    2 A"    9 A'   10 A'   11 A'    3 A"   12 A'   13 A'                 
-35.825 -31.321 -31.318 -31.315 -31.314 -31.312 -31.311 -24.732
 14 A'   15 A'   16 A'    4 A"   17 A'    5 A"   18 A'   19 A'                 
-22.971 -22.970 -22.970 -22.969 -22.967 -22.967 -22.965 -22.965
 20 A'    6 A"   21 A'   22 A'    7 A"   23 A'   24 A'    8 A"                 
-22.962 -22.962 -10.329 -10.289  -8.718  -6.551  -6.536  -6.536
 25 A'    9 A"   26 A'   27 A'   28 A'   29 A'   10 A"   30 A'                 
 -6.377  -6.374  -4.790  -4.787  -4.774  -4.774  -4.771  -4.771
 31 A'   32 A'   33 A'   34 A'   11 A"   35 A'   12 A"   36 A'                 
 -2.662  -2.657  -2.657  -2.646  -2.645  -2.056  -2.053  -2.050
 37 A'   13 A"   38 A'   14 A"   39 A'   40 A'   41 A'   15 A"                 
 -2.050  -2.048  -2.048  -2.037  -2.037  -2.034  -2.034  -1.274
 42 A'   16 A"   43 A'   17 A"   44 A'   18 A"   45 A'   46 A'                 
 -0.869  -0.784  -0.702  -0.677  -0.602  -0.514  -0.511  -0.498
 47 A'   48 A'   49 A'   50 A'   51 A'   52 A'   19 A"   53 A'                 
 -0.415  -0.391  -0.381  -0.323  -0.317  -0.307  -0.296  -0.275
 54 A'   55 A'   20 A"   56 A'   21 A"   57 A'   22 A"   58 A'                 
 -0.257
 23 A"                                                                         
 -- Virtual --                   
 -0.082  -0.077  -0.043  -0.022   0.009   0.035   0.054   0.054
 59 A'   60 A'   24 A"   61 A'   62 A'   63 A'   64 A'   25 A"                 
  0.068   0.078   0.083   0.093   0.108   0.116   0.122   0.153
 65 A'   66 A'   26 A"   67 A'   27 A"   68 A'   69 A'   70 A'                 
  0.168   0.201   0.208   0.214   0.219   0.234   0.250   0.277
 71 A'   72 A'   28 A"   73 A'   74 A'   29 A"   75 A'   76 A'                 
  0.283   0.294   0.311   0.348   0.362   0.375   0.385   0.394
 30 A"   77 A'   78 A'   79 A'   80 A'   31 A"   32 A"   33 A"                 
  0.405   0.419   0.425   0.426   0.447   0.449   0.459   0.479
 81 A'   34 A"   82 A'   35 A"   83 A'   84 A'   85 A'   86 A'                 
  0.504   0.541   0.549   0.588   0.592   0.612   0.632   0.635
 36 A"   87 A'   37 A"   38 A"   88 A'   89 A'   90 A'   91 A'                 
  0.696   0.706   0.746   0.749   0.822   0.863   0.897   0.985
 92 A'   93 A'   39 A"   94 A'   95 A'   96 A'   97 A'   98 A'                 
  1.002   1.139   1.159   1.286   1.294   1.319   1.334   1.362
 99 A'   40 A"   41 A"   42 A"  100 A'   43 A"  101 A'  102 A'                 
  1.381   1.394   1.420   1.478   1.508   1.543   1.590   1.670
 44 A"  103 A'  104 A'  105 A'  106 A'   45 A"  107 A'  108 A'                 
  1.828   1.870   1.935   1.996   2.012   2.091   2.154   2.227
109 A'   46 A"  110 A'   47 A"  111 A'  112 A'  113 A'  114 A'                 
  2.592   2.752   2.796   2.953   3.088   3.309   3.745   3.769
 48 A"  115 A'   49 A"  116 A'  117 A'  118 A'   50 A"  119 A'                 
  3.931   3.946   3.949   3.958   3.979   3.987   3.988   3.997
 51 A"   52 A"  120 A'   53 A"   54 A"   55 A"  121 A'  122 A'                 
  4.010   4.027   4.072   4.080   4.091   4.179   4.232   4.288
 56 A"  123 A'  124 A'   57 A"  125 A'  126 A'  127 A'  128 A'                 
  4.351   4.373   4.457   4.751   5.972   5.995   6.003   6.031
129 A'  130 A'  131 A'  132 A'   58 A"   59 A"  133 A'  134 A'                 
  6.047   6.120   6.267   6.339   6.547   6.677   7.538   7.575
135 A'  136 A'   60 A"  137 A'  138 A'  139 A'   61 A"  140 A'                 
  7.669  23.266  24.072  27.801  27.875  28.316  28.335  28.340
141 A'  142 A'  143 A'  144 A'  145 A'   62 A"   63 A"  146 A'                 
 28.359  28.370  28.389  28.513  28.517  28.519  28.531  28.535
147 A'  148 A'  149 A'   64 A"   65 A"  150 A'   66 A"  151 A'                 
 28.550  28.572  28.597  28.658  28.714  47.894  66.726 127.861
 67 A"  152 A'  153 A'  154 A'  155 A'  156 A'  157 A'   68 A"                 
127.876 127.882 127.903 127.909 127.943 151.603 151.667 289.733
 69 A"  158 A'  159 A'  160 A'  161 A'  162 A'  163 A'   70 A"                 
289.769 289.8921020.6831901.7641901.831
164 A'  165 A'  166 A'  167 A'  168 A'                                         
 --------------------------------------------------------------

          Ground-State Mulliken Net Atomic Charges

     Atom                 Charge (a.u.)
  ----------------------------------------
      1 F                    -0.019609
      2 Br                   -0.052127
      3 I                     0.144149
      4 I                     0.151872
      5 C                    -0.199816
      6 C                    -0.024469
  ----------------------------------------
  Sum of atomic charges =     0.000000

 -----------------------------------------------------------------
                    Cartesian Multipole Moments
 -----------------------------------------------------------------
    Charge (ESU x 10^10)
                 0.0000
    Dipole Moment (Debye)
         X       0.1657      Y      -1.4699      Z       0.0000
       Tot       1.4793
    Quadrupole Moments (Debye-Ang)
        XX     -87.6818     XY      -2.4863     YY     -88.6057
        XZ      -0.0000     YZ       0.0000     ZZ     -92.4442
    Octopole Moments (Debye-Ang^2)
       XXX     -35.5598    XXY       2.5599    XYY     -25.1620
       YYY      31.3825    XXZ       0.0000    XYZ      -0.0000
       YYZ       0.0000    XZZ     -14.8915    YZZ      15.5868
       ZZZ       0.0000
    Hexadecapole Moments (Debye-Ang^3)
      XXXX   -1732.1090   XXXY      64.8651   XXYY    -432.8900
      XYYY     105.9274   YYYY   -1051.6471   XXXZ       0.0000
      XXYZ       0.0000   XYYZ      -0.0000   YYYZ       0.0000
      XXZZ    -326.4035   XYZZ      40.8180   YYZZ    -207.2347
      XZZZ      -0.0000   YZZZ       0.0000   ZZZZ    -120.7247
 -----------------------------------------------------------------
 Calculating analytic gradient of the SCF energy
 Gradient of SCF Energy
            1           2           3           4           5           6
    1  -0.0021096  -0.0012416   0.0007574  -0.0004888  -0.0032725   0.0063552
    2   0.0022821  -0.0004760  -0.0035286   0.0019678   0.0016054  -0.0018506
    3  -0.0000000  -0.0000000   0.0000000   0.0000000  -0.0000000   0.0000000
 Max gradient component =       6.355E-03
 RMS gradient           =       2.182E-03
 Gradient time:  CPU 21.55 s  wall 5.50 s
 Geometry Optimization Parameters
   NAtoms,    NIC,     NZ,  NCons,   NDum,   NFix, NCnnct, MaxDiis
        6      37       0       0       0       0       0       0

 Cartesian Hessian Update
 Hessian Updated using BFGS Update


** GEOMETRY OPTIMIZATION IN DELOCALIZED INTERNAL COORDINATES **
   Searching for a Minimum

   Optimization Cycle:  17

                       Coordinates (Angstroms)
     ATOM                X               Y               Z
      1  F         1.3725026334    1.9147245451    0.0000000000
      2  Br       -1.5967220191    1.8654718493    0.0000000000
      3  I         2.4888849584   -0.7635070632    0.0000000000
      4  I        -1.2570368974   -1.5033501895    0.0000000000
      5  C         0.9331208951    0.6478714703    0.0000000000
      6  C        -0.3763975988    0.3951481778    0.0000000000
   Point Group: cs    Number of degrees of freedom:     9


   Energy is -16589.234653094

 Hessian Updated using BFGS Update

  9 Hessian modes will be used to form the next step
  Hessian Eigenvalues:
     0.044355    0.149260    0.249590    0.252005    0.384159    0.502061
     0.660688    0.955974    1.054323

 Minimum Search - Taking Simple RFO Step
 Searching for Lamda that Minimizes Along All modes
 Value Taken    Lamda =  -0.00014028
 Step Taken.  Stepsize is  0.031927

                             Maximum     Tolerance    Cnvgd?
         Gradient           0.003622      0.000300      NO
         Displacement       0.024378      0.001200      NO
         Energy change     -0.000202      0.000001      NO


 New Cartesian Coordinates Obtained by Inverse Iteration

 Displacement from previous Coordinates is:  0.026465
 ----------------------------------------------------------------
             Standard Nuclear Orientation (Angstroms)
    I     Atom           X                Y                Z
 ----------------------------------------------------------------
    1      F       1.3727212630     1.9105804387     0.0000000000
    2      Br     -1.5940817998     1.8727409451     0.0000000000
    3      I       2.4931109801    -0.7593714556     0.0000000000
    4      I      -1.2549635134    -1.5076418138     0.0000000000
    5      C       0.9301172766     0.6441384510     0.0000000000
    6      C      -0.3825522351     0.3959122244     0.0000000000
 ----------------------------------------------------------------
 Molecular Point Group                 Cs    NOp =  2
 Largest Abelian Subgroup              Cs    NOp =  2
 Nuclear Repulsion Energy =  1496.9702516186 hartrees
 There are       81 alpha and       81 beta electrons
 Applying Cartesian multipole field
    Component          Value
    ---------          -----
     (2,0,0)        1.00000E-11
     (0,2,0)        2.00000E-11
     (0,0,2)       -3.00000E-11
 Nucleus-field energy     =     0.0000000409 hartrees
 Requested basis set is 6-311++G(d,p)
 There are 85 shells and 238 basis functions
 A cutoff of  1.0D-11 yielded   2547 shell pairs
 There are     21516 function pairs (     24386 Cartesian)
 Smallest overlap matrix eigenvalue = 5.49E-05
 Guess MOs from SCF MO coefficient file

 -----------------------------------------------------------------------
  General SCF calculation program by
  Eric Jon Sundstrom, Paul Horn, Yuezhi Mao, Dmitri Zuev, Alec White,
  David Stuck, Shaama M.S., Shane Yost, Joonho Lee, David Small,
  Daniel Levine, Susi Lehtola, Hugh Burton, Evgeny Epifanovsky
 -----------------------------------------------------------------------
 Exchange:     0.2000 Hartree-Fock + 0.0800 Slater + 0.7200 B88
 Correlation:  0.1900 VWN1RPA + 0.8100 LYP
 Using SG-1 standard quadrature grid
 using 4 threads for integral computing
 -------------------------------------------------------
 OpenMP Integral computing Module                
 Release: version 2.0, May 2017, Q-Chem Inc. Pleasanton 
 -------------------------------------------------------
 -------------------------------------------------------
 OpenMP BLAS3 based DFT computing Module                
 Release: version 1.0, May 2013, Q-Chem Inc. Pittsburgh 
 -------------------------------------------------------
 A restricted SCF calculation will be
 performed using DIIS
 SCF converges when DIIS error is below 1.0e-08
 ---------------------------------------
  Cycle       Energy         DIIS error
 ---------------------------------------
    1  -16589.2347255153      6.59e-05  
    2  -16589.2347617625      1.93e-05  
    3  -16589.2347591384      2.69e-05  
    4  -16589.2347642366      6.62e-06  
    5  -16589.2347645387      1.97e-06  
    6  -16589.2347645537      7.76e-07  
    7  -16589.2347645573      2.34e-07  
    8  -16589.2347645580      8.66e-08  
    9  -16589.2347645577      2.61e-08  
   10  -16589.2347645576      3.14e-09  Convergence criterion met
 ---------------------------------------
 SCF time:   CPU 58.73s  wall 15.00s 
 SCF   energy in the final basis set =   -16589.2347645576
 Total energy in the final basis set =   -16589.2347645576

 --------------------------------------------------------------
             Orbital Energies (a.u.) and Symmetries
 --------------------------------------------------------------

 Alpha MOs, Restricted
 -- Occupied --                  
*******-1165.90 -482.86 -176.33 -176.33 -165.73 -165.73 -165.73
  1 A'    2 A'    3 A'    4 A'    5 A'    6 A'    1 A"    7 A'                 
-165.73 -165.73 -165.73  -62.51  -56.33  -56.33  -56.33  -35.83
  8 A'    2 A"    9 A'   10 A'   11 A'    3 A"   12 A'   13 A'                 
-35.825 -31.321 -31.318 -31.315 -31.314 -31.312 -31.311 -24.732
 14 A'   15 A'   16 A'    4 A"   17 A'    5 A"   18 A'   19 A'                 
-22.971 -22.970 -22.970 -22.969 -22.967 -22.967 -22.965 -22.965
 20 A'    6 A"   21 A'   22 A'    7 A"   23 A'   24 A'    8 A"                 
-22.962 -22.962 -10.329 -10.289  -8.719  -6.551  -6.537  -6.536
 25 A'    9 A"   26 A'   27 A'   28 A'   29 A'   10 A"   30 A'                 
 -6.377  -6.374  -4.790  -4.787  -4.774  -4.774  -4.771  -4.771
 31 A'   32 A'   33 A'   34 A'   11 A"   35 A'   12 A"   36 A'                 
 -2.662  -2.658  -2.657  -2.646  -2.646  -2.056  -2.053  -2.050
 37 A'   13 A"   38 A'   14 A"   39 A'   40 A'   41 A'   15 A"                 
 -2.050  -2.048  -2.048  -2.037  -2.037  -2.034  -2.034  -1.273
 42 A'   43 A'   16 A"   17 A"   44 A'   18 A"   45 A'   46 A'                 
 -0.868  -0.784  -0.702  -0.677  -0.601  -0.513  -0.510  -0.498
 47 A'   48 A'   49 A'   50 A'   51 A'   52 A'   19 A"   53 A'                 
 -0.414  -0.391  -0.381  -0.323  -0.317  -0.307  -0.296  -0.275
 54 A'   55 A'   20 A"   56 A'   21 A"   57 A'   22 A"   58 A'                 
 -0.257
 23 A"                                                                         
 -- Virtual --                   
 -0.082  -0.077  -0.043  -0.022   0.009   0.035   0.054   0.054
 59 A'   60 A'   24 A"   61 A'   62 A'   63 A'   64 A'   25 A"                 
  0.068   0.078   0.084   0.093   0.108   0.115   0.122   0.152
 65 A'   66 A'   26 A"   67 A'   27 A"   68 A'   69 A'   70 A'                 
  0.167   0.201   0.208   0.214   0.220   0.234   0.249   0.278
 71 A'   72 A'   28 A"   73 A'   74 A'   29 A"   75 A'   76 A'                 
  0.282   0.294   0.310   0.349   0.363   0.375   0.386   0.394
 30 A"   77 A'   78 A'   79 A'   80 A'   31 A"   32 A"   33 A"                 
  0.405   0.419   0.425   0.426   0.447   0.449   0.458   0.479
 81 A'   34 A"   82 A'   35 A"   83 A'   84 A'   85 A'   86 A'                 
  0.504   0.539   0.548   0.588   0.592   0.612   0.632   0.635
 36 A"   87 A'   37 A"   38 A"   88 A'   89 A'   90 A'   91 A'                 
  0.696   0.705   0.746   0.749   0.822   0.863   0.897   0.984
 92 A'   93 A'   39 A"   94 A'   95 A'   96 A'   97 A'   98 A'                 
  1.002   1.138   1.159   1.286   1.293   1.319   1.334   1.362
 99 A'   40 A"   41 A"   42 A"  100 A'   43 A"  101 A'  102 A'                 
  1.381   1.394   1.420   1.478   1.509   1.543   1.590   1.669
 44 A"  103 A'  104 A'  105 A'  106 A'   45 A"  107 A'  108 A'                 
  1.827   1.869   1.935   1.995   2.010   2.090   2.152   2.226
109 A'   46 A"  110 A'   47 A"  111 A'  112 A'  113 A'  114 A'                 
  2.592   2.751   2.795   2.953   3.085   3.311   3.746   3.769
 48 A"  115 A'   49 A"  116 A'  117 A'  118 A'   50 A"  119 A'                 
  3.931   3.946   3.949   3.957   3.979   3.986   3.988   3.996
 51 A"   52 A"  120 A'   53 A"   54 A"   55 A"  121 A'  122 A'                 
  4.010   4.027   4.071   4.080   4.091   4.179   4.232   4.289
 56 A"  123 A'  124 A'   57 A"  125 A'  126 A'  127 A'  128 A'                 
  4.352   4.372   4.456   4.751   5.972   5.995   6.003   6.031
129 A'  130 A'  131 A'  132 A'   58 A"   59 A"  133 A'  134 A'                 
  6.047   6.119   6.267   6.340   6.547   6.676   7.538   7.575
135 A'  136 A'   60 A"  137 A'  138 A'  139 A'   61 A"  140 A'                 
  7.668  23.267  24.062  27.801  27.875  28.316  28.335  28.340
141 A'  142 A'  143 A'  144 A'  145 A'   62 A"   63 A"  146 A'                 
 28.360  28.370  28.389  28.513  28.517  28.519  28.531  28.535
147 A'  148 A'  149 A'   64 A"   65 A"  150 A'   66 A"  151 A'                 
 28.550  28.572  28.596  28.658  28.714  47.893  66.726 127.861
 67 A"  152 A'  153 A'  154 A'  155 A'  156 A'  157 A'   68 A"                 
127.876 127.882 127.903 127.910 127.943 151.603 151.667 289.733
 69 A"  158 A'  159 A'  160 A'  161 A'  162 A'  163 A'   70 A"                 
289.768 289.8921020.6831901.7641901.831
164 A'  165 A'  166 A'  167 A'  168 A'                                         

 Beta MOs, Restricted
 -- Occupied --                  
*******-1165.90 -482.86 -176.33 -176.33 -165.73 -165.73 -165.73
  1 A'    2 A'    3 A'    4 A'    5 A'    6 A'    1 A"    7 A'                 
-165.73 -165.73 -165.73  -62.51  -56.33  -56.33  -56.33  -35.83
  8 A'    2 A"    9 A'   10 A'   11 A'    3 A"   12 A'   13 A'                 
-35.825 -31.321 -31.318 -31.315 -31.314 -31.312 -31.311 -24.732
 14 A'   15 A'   16 A'    4 A"   17 A'    5 A"   18 A'   19 A'                 
-22.971 -22.970 -22.970 -22.969 -22.967 -22.967 -22.965 -22.965
 20 A'    6 A"   21 A'   22 A'    7 A"   23 A'   24 A'    8 A"                 
-22.962 -22.962 -10.329 -10.289  -8.719  -6.551  -6.537  -6.536
 25 A'    9 A"   26 A'   27 A'   28 A'   29 A'   10 A"   30 A'                 
 -6.377  -6.374  -4.790  -4.787  -4.774  -4.774  -4.771  -4.771
 31 A'   32 A'   33 A'   34 A'   11 A"   35 A'   12 A"   36 A'                 
 -2.662  -2.658  -2.657  -2.646  -2.646  -2.056  -2.053  -2.050
 37 A'   13 A"   38 A'   14 A"   39 A'   40 A'   41 A'   15 A"                 
 -2.050  -2.048  -2.048  -2.037  -2.037  -2.034  -2.034  -1.273
 42 A'   43 A'   16 A"   17 A"   44 A'   18 A"   45 A'   46 A'                 
 -0.868  -0.784  -0.702  -0.677  -0.601  -0.513  -0.510  -0.498
 47 A'   48 A'   49 A'   50 A'   51 A'   52 A'   19 A"   53 A'                 
 -0.414  -0.391  -0.381  -0.323  -0.317  -0.307  -0.296  -0.275
 54 A'   55 A'   20 A"   56 A'   21 A"   57 A'   22 A"   58 A'                 
 -0.257
 23 A"                                                                         
 -- Virtual --                   
 -0.082  -0.077  -0.043  -0.022   0.009   0.035   0.054   0.054
 59 A'   60 A'   24 A"   61 A'   62 A'   63 A'   64 A'   25 A"                 
  0.068   0.078   0.084   0.093   0.108   0.115   0.122   0.152
 65 A'   66 A'   26 A"   67 A'   27 A"   68 A'   69 A'   70 A'                 
  0.167   0.201   0.208   0.214   0.220   0.234   0.249   0.278
 71 A'   72 A'   28 A"   73 A'   74 A'   29 A"   75 A'   76 A'                 
  0.282   0.294   0.310   0.349   0.363   0.375   0.386   0.394
 30 A"   77 A'   78 A'   79 A'   80 A'   31 A"   32 A"   33 A"                 
  0.405   0.419   0.425   0.426   0.447   0.449   0.458   0.479
 81 A'   34 A"   82 A'   35 A"   83 A'   84 A'   85 A'   86 A'                 
  0.504   0.539   0.548   0.588   0.592   0.612   0.632   0.635
 36 A"   87 A'   37 A"   38 A"   88 A'   89 A'   90 A'   91 A'                 
  0.696   0.705   0.746   0.749   0.822   0.863   0.897   0.984
 92 A'   93 A'   39 A"   94 A'   95 A'   96 A'   97 A'   98 A'                 
  1.002   1.138   1.159   1.286   1.293   1.319   1.334   1.362
 99 A'   40 A"   41 A"   42 A"  100 A'   43 A"  101 A'  102 A'                 
  1.381   1.394   1.420   1.478   1.509   1.543   1.590   1.669
 44 A"  103 A'  104 A'  105 A'  106 A'   45 A"  107 A'  108 A'                 
  1.827   1.869   1.935   1.995   2.010   2.090   2.152   2.226
109 A'   46 A"  110 A'   47 A"  111 A'  112 A'  113 A'  114 A'                 
  2.592   2.751   2.795   2.953   3.085   3.311   3.746   3.769
 48 A"  115 A'   49 A"  116 A'  117 A'  118 A'   50 A"  119 A'                 
  3.931   3.946   3.949   3.957   3.979   3.986   3.988   3.996
 51 A"   52 A"  120 A'   53 A"   54 A"   55 A"  121 A'  122 A'                 
  4.010   4.027   4.071   4.080   4.091   4.179   4.232   4.289
 56 A"  123 A'  124 A'   57 A"  125 A'  126 A'  127 A'  128 A'                 
  4.352   4.372   4.456   4.751   5.972   5.995   6.003   6.031
129 A'  130 A'  131 A'  132 A'   58 A"   59 A"  133 A'  134 A'                 
  6.047   6.119   6.267   6.340   6.547   6.676   7.538   7.575
135 A'  136 A'   60 A"  137 A'  138 A'  139 A'   61 A"  140 A'                 
  7.668  23.267  24.062  27.801  27.875  28.316  28.335  28.340
141 A'  142 A'  143 A'  144 A'  145 A'   62 A"   63 A"  146 A'                 
 28.360  28.370  28.389  28.513  28.517  28.519  28.531  28.535
147 A'  148 A'  149 A'   64 A"   65 A"  150 A'   66 A"  151 A'                 
 28.550  28.572  28.596  28.658  28.714  47.893  66.726 127.861
 67 A"  152 A'  153 A'  154 A'  155 A'  156 A'  157 A'   68 A"                 
127.876 127.882 127.903 127.910 127.943 151.603 151.667 289.733
 69 A"  158 A'  159 A'  160 A'  161 A'  162 A'  163 A'   70 A"                 
289.768 289.8921020.6831901.7641901.831
164 A'  165 A'  166 A'  167 A'  168 A'                                         
 --------------------------------------------------------------

          Ground-State Mulliken Net Atomic Charges

     Atom                 Charge (a.u.)
  ----------------------------------------
      1 F                    -0.018869
      2 Br                   -0.050882
      3 I                     0.144542
      4 I                     0.151116
      5 C                    -0.200794
      6 C                    -0.025113
  ----------------------------------------
  Sum of atomic charges =     0.000000

 -----------------------------------------------------------------
                    Cartesian Multipole Moments
 -----------------------------------------------------------------
    Charge (ESU x 10^10)
                 0.0000
    Dipole Moment (Debye)
         X       0.1688      Y      -1.4609      Z       0.0000
       Tot       1.4706
    Quadrupole Moments (Debye-Ang)
        XX     -87.6723     XY      -2.5269     YY     -88.5705
        XZ      -0.0000     YZ       0.0000     ZZ     -92.4515
    Octopole Moments (Debye-Ang^2)
       XXX     -35.6359    XXY       2.5123    XYY     -25.4900
       YYY      31.2703    XXZ       0.0000    XYZ      -0.0000
       YYZ       0.0000    XZZ     -15.0641    YZZ      15.4983
       ZZZ       0.0000
    Hexadecapole Moments (Debye-Ang^3)
      XXXX   -1732.8400   XXXY      64.2666   XXYY    -434.0793
      XYYY     105.5858   YYYY   -1053.9683   XXXZ      -0.0000
      XXYZ      -0.0000   XYYZ      -0.0000   YYYZ      -0.0000
      XXZZ    -326.6788   XYZZ      40.7042   YYZZ    -207.8293
      XZZZ      -0.0000   YZZZ       0.0000   ZZZZ    -120.7383
 -----------------------------------------------------------------
 Calculating analytic gradient of the SCF energy
 Gradient of SCF Energy
            1           2           3           4           5           6
    1  -0.0016671  -0.0009990   0.0010755  -0.0002124  -0.0015660   0.0033690
    2   0.0021637   0.0002343  -0.0030081   0.0010567   0.0009526  -0.0013991
    3  -0.0000000   0.0000000  -0.0000000   0.0000000   0.0000000  -0.0000000
 Max gradient component =       3.369E-03
 RMS gradient           =       1.425E-03
 Gradient time:  CPU 21.54 s  wall 5.50 s
 Geometry Optimization Parameters
   NAtoms,    NIC,     NZ,  NCons,   NDum,   NFix, NCnnct, MaxDiis
        6      37       0       0       0       0       0       0

 Cartesian Hessian Update
 Hessian Updated using BFGS Update


** GEOMETRY OPTIMIZATION IN DELOCALIZED INTERNAL COORDINATES **
   Searching for a Minimum

   Optimization Cycle:  18

                       Coordinates (Angstroms)
     ATOM                X               Y               Z
      1  F         1.3727212630    1.9105804387    0.0000000000
      2  Br       -1.5940817998    1.8727409451    0.0000000000
      3  I         2.4931109801   -0.7593714556    0.0000000000
      4  I        -1.2549635134   -1.5076418138    0.0000000000
      5  C         0.9301172766    0.6441384510    0.0000000000
      6  C        -0.3825522351    0.3959122244    0.0000000000
   Point Group: cs    Number of degrees of freedom:     9


   Energy is -16589.234764558

 Hessian Updated using BFGS Update

  9 Hessian modes will be used to form the next step
  Hessian Eigenvalues:
     0.043279    0.068580    0.249770    0.259539    0.384139    0.484515
     0.611080    0.958047    1.043672

 Minimum Search - Taking Simple RFO Step
 Searching for Lamda that Minimizes Along All modes
 Value Taken    Lamda =  -0.00017532
 Step Taken.  Stepsize is  0.054529

                             Maximum     Tolerance    Cnvgd?
         Gradient           0.002308      0.000300      NO
         Displacement       0.042748      0.001200      NO
         Energy change     -0.000111      0.000001      NO


 New Cartesian Coordinates Obtained by Inverse Iteration

 Displacement from previous Coordinates is:  0.043501
 ----------------------------------------------------------------
             Standard Nuclear Orientation (Angstroms)
    I     Atom           X                Y                Z
 ----------------------------------------------------------------
    1      F       1.3781628292     1.9007775372     0.0000000000
    2      Br     -1.5916079363     1.8801306507     0.0000000000
    3      I       2.4991473992    -0.7483612177     0.0000000000
    4      I      -1.2534212033    -1.5114677855     0.0000000000
    5      C       0.9240474074     0.6377689047     0.0000000000
    6      C      -0.3919765247     0.3975107003     0.0000000000
 ----------------------------------------------------------------
 Molecular Point Group                 Cs    NOp =  2
 Largest Abelian Subgroup              Cs    NOp =  2
 Nuclear Repulsion Energy =  1495.8819774348 hartrees
 There are       81 alpha and       81 beta electrons
 Applying Cartesian multipole field
    Component          Value
    ---------          -----
     (2,0,0)        1.00000E-11
     (0,2,0)        2.00000E-11
     (0,0,2)       -3.00000E-11
 Nucleus-field energy     =     0.0000000410 hartrees
 Requested basis set is 6-311++G(d,p)
 There are 85 shells and 238 basis functions
 A cutoff of  1.0D-11 yielded   2546 shell pairs
 There are     21501 function pairs (     24368 Cartesian)
 Smallest overlap matrix eigenvalue = 5.55E-05
 Guess MOs from SCF MO coefficient file

 -----------------------------------------------------------------------
  General SCF calculation program by
  Eric Jon Sundstrom, Paul Horn, Yuezhi Mao, Dmitri Zuev, Alec White,
  David Stuck, Shaama M.S., Shane Yost, Joonho Lee, David Small,
  Daniel Levine, Susi Lehtola, Hugh Burton, Evgeny Epifanovsky
 -----------------------------------------------------------------------
 Exchange:     0.2000 Hartree-Fock + 0.0800 Slater + 0.7200 B88
 Correlation:  0.1900 VWN1RPA + 0.8100 LYP
 Using SG-1 standard quadrature grid
 using 4 threads for integral computing
 -------------------------------------------------------
 OpenMP Integral computing Module                
 Release: version 2.0, May 2017, Q-Chem Inc. Pleasanton 
 -------------------------------------------------------
 -------------------------------------------------------
 OpenMP BLAS3 based DFT computing Module                
 Release: version 1.0, May 2013, Q-Chem Inc. Pittsburgh 
 -------------------------------------------------------
 A restricted SCF calculation will be
 performed using DIIS
 SCF converges when DIIS error is below 1.0e-08
 ---------------------------------------
  Cycle       Energy         DIIS error
 ---------------------------------------
    1  -16589.2347362787      1.15e-04  
    2  -16589.2348552993      2.74e-05  
    3  -16589.2348564678      2.77e-05  
    4  -16589.2348595606      7.76e-06  
    5  -16589.2348598325      2.07e-06  
    6  -16589.2348598559      9.23e-07  
    7  -16589.2348598617      2.82e-07  
    8  -16589.2348598620      8.80e-08  
    9  -16589.2348598622      2.46e-08  
   10  -16589.2348598620      9.84e-09  Convergence criterion met
 ---------------------------------------
 SCF time:   CPU 58.78s  wall 16.00s 
 SCF   energy in the final basis set =   -16589.2348598620
 Total energy in the final basis set =   -16589.2348598620

 --------------------------------------------------------------
             Orbital Energies (a.u.) and Symmetries
 --------------------------------------------------------------

 Alpha MOs, Restricted
 -- Occupied --                  
*******-1165.90 -482.86 -176.33 -176.33 -165.73 -165.73 -165.73
  1 A'    2 A'    3 A'    4 A'    5 A'    6 A'    1 A"    7 A'                 
-165.73 -165.73 -165.73  -62.51  -56.33  -56.33  -56.33  -35.83
  8 A'    2 A"    9 A'   10 A'   11 A'    3 A"   12 A'   13 A'                 
-35.824 -31.321 -31.318 -31.314 -31.314 -31.311 -31.311 -24.731
 14 A'   15 A'   16 A'    4 A"   17 A'    5 A"   18 A'   19 A'                 
-22.971 -22.970 -22.969 -22.968 -22.967 -22.967 -22.965 -22.965
 20 A'    6 A"   21 A'   22 A'    7 A"   23 A'   24 A'    8 A"                 
-22.962 -22.962 -10.329 -10.290  -8.719  -6.552  -6.537  -6.537
 25 A'    9 A"   26 A'   27 A'   28 A'   29 A'   10 A"   30 A'                 
 -6.377  -6.374  -4.790  -4.787  -4.774  -4.774  -4.771  -4.771
 31 A'   32 A'   33 A'   34 A'   11 A"   35 A'   12 A"   36 A'                 
 -2.662  -2.658  -2.658  -2.646  -2.646  -2.056  -2.053  -2.050
 37 A'   13 A"   38 A'   14 A"   39 A'   40 A'   41 A'   15 A"                 
 -2.050  -2.048  -2.048  -2.037  -2.037  -2.034  -2.034  -1.273
 42 A'   43 A'   16 A"   17 A"   44 A'   18 A"   45 A'   46 A'                 
 -0.869  -0.784  -0.702  -0.677  -0.601  -0.513  -0.510  -0.499
 47 A'   48 A'   49 A'   50 A'   51 A'   52 A'   19 A"   53 A'                 
 -0.415  -0.391  -0.381  -0.322  -0.317  -0.307  -0.296  -0.275
 54 A'   55 A'   20 A"   56 A'   21 A"   57 A'   22 A"   58 A'                 
 -0.257
 23 A"                                                                         
 -- Virtual --                   
 -0.082  -0.077  -0.043  -0.021   0.009   0.035   0.054   0.054
 59 A'   60 A'   24 A"   61 A'   62 A'   63 A'   64 A'   25 A"                 
  0.068   0.078   0.084   0.093   0.108   0.115   0.121   0.152
 65 A'   66 A'   26 A"   67 A'   27 A"   68 A'   69 A'   70 A'                 
  0.165   0.201   0.208   0.214   0.221   0.234   0.249   0.278
 71 A'   72 A'   28 A"   73 A'   74 A'   29 A"   75 A'   76 A'                 
  0.282   0.295   0.310   0.350   0.362   0.375   0.387   0.394
 30 A"   77 A'   78 A'   79 A'   80 A'   31 A"   32 A"   33 A"                 
  0.405   0.419   0.425   0.426   0.445   0.451   0.458   0.479
 81 A'   34 A"   35 A"   82 A'   83 A'   84 A'   85 A'   86 A'                 
  0.504   0.537   0.547   0.588   0.590   0.612   0.632   0.636
 36 A"   87 A'   37 A"   38 A"   88 A'   89 A'   90 A'   91 A'                 
  0.697   0.705   0.747   0.749   0.821   0.864   0.897   0.984
 92 A'   93 A'   39 A"   94 A'   95 A'   96 A'   97 A'   98 A'                 
  1.002   1.138   1.160   1.286   1.292   1.319   1.336   1.361
 99 A'   40 A"   41 A"   42 A"  100 A'   43 A"  101 A'  102 A'                 
  1.381   1.394   1.418   1.480   1.509   1.542   1.591   1.668
 44 A"  103 A'  104 A'  105 A'  106 A'   45 A"  107 A'  108 A'                 
  1.825   1.867   1.936   1.995   2.010   2.091   2.150   2.225
109 A'   46 A"  110 A'   47 A"  111 A'  112 A'  113 A'  114 A'                 
  2.592   2.751   2.795   2.954   3.083   3.313   3.746   3.769
 48 A"  115 A'   49 A"  116 A'  117 A'  118 A'   50 A"  119 A'                 
  3.931   3.946   3.951   3.957   3.979   3.986   3.988   3.995
 51 A"   52 A"  120 A'   53 A"   54 A"   55 A"  121 A'  122 A'                 
  4.010   4.026   4.070   4.081   4.091   4.178   4.233   4.289
 56 A"  123 A'  124 A'   57 A"  125 A'  126 A'  127 A'  128 A'                 
  4.354   4.371   4.456   4.751   5.972   5.995   6.004   6.032
129 A'  130 A'  131 A'  132 A'   58 A"   59 A"  133 A'  134 A'                 
  6.047   6.119   6.267   6.341   6.546   6.676   7.537   7.574
135 A'  136 A'   60 A"  137 A'  138 A'  139 A'   61 A"  140 A'                 
  7.668  23.267  24.055  27.802  27.875  28.317  28.335  28.340
141 A'  142 A'  143 A'  144 A'  145 A'   62 A"   63 A"  146 A'                 
 28.361  28.370  28.389  28.513  28.517  28.520  28.532  28.535
147 A'  148 A'  149 A'   64 A"   65 A"  150 A'   66 A"  151 A'                 
 28.550  28.573  28.596  28.658  28.714  47.894  66.727 127.862
 67 A"  152 A'  153 A'  154 A'  155 A'  156 A'  157 A'   68 A"                 
127.876 127.883 127.903 127.910 127.943 151.604 151.667 289.732
 69 A"  158 A'  159 A'  160 A'  161 A'  162 A'  163 A'   70 A"                 
289.767 289.8911020.6831901.7651901.830
164 A'  165 A'  166 A'  167 A'  168 A'                                         

 Beta MOs, Restricted
 -- Occupied --                  
*******-1165.90 -482.86 -176.33 -176.33 -165.73 -165.73 -165.73
  1 A'    2 A'    3 A'    4 A'    5 A'    6 A'    1 A"    7 A'                 
-165.73 -165.73 -165.73  -62.51  -56.33  -56.33  -56.33  -35.83
  8 A'    2 A"    9 A'   10 A'   11 A'    3 A"   12 A'   13 A'                 
-35.824 -31.321 -31.318 -31.314 -31.314 -31.311 -31.311 -24.731
 14 A'   15 A'   16 A'    4 A"   17 A'    5 A"   18 A'   19 A'                 
-22.971 -22.970 -22.969 -22.968 -22.967 -22.967 -22.965 -22.965
 20 A'    6 A"   21 A'   22 A'    7 A"   23 A'   24 A'    8 A"                 
-22.962 -22.962 -10.329 -10.290  -8.719  -6.552  -6.537  -6.537
 25 A'    9 A"   26 A'   27 A'   28 A'   29 A'   10 A"   30 A'                 
 -6.377  -6.374  -4.790  -4.787  -4.774  -4.774  -4.771  -4.771
 31 A'   32 A'   33 A'   34 A'   11 A"   35 A'   12 A"   36 A'                 
 -2.662  -2.658  -2.658  -2.646  -2.646  -2.056  -2.053  -2.050
 37 A'   13 A"   38 A'   14 A"   39 A'   40 A'   41 A'   15 A"                 
 -2.050  -2.048  -2.048  -2.037  -2.037  -2.034  -2.034  -1.273
 42 A'   43 A'   16 A"   17 A"   44 A'   18 A"   45 A'   46 A'                 
 -0.869  -0.784  -0.702  -0.677  -0.601  -0.513  -0.510  -0.499
 47 A'   48 A'   49 A'   50 A'   51 A'   52 A'   19 A"   53 A'                 
 -0.415  -0.391  -0.381  -0.322  -0.317  -0.307  -0.296  -0.275
 54 A'   55 A'   20 A"   56 A'   21 A"   57 A'   22 A"   58 A'                 
 -0.257
 23 A"                                                                         
 -- Virtual --                   
 -0.082  -0.077  -0.043  -0.021   0.009   0.035   0.054   0.054
 59 A'   60 A'   24 A"   61 A'   62 A'   63 A'   64 A'   25 A"                 
  0.068   0.078   0.084   0.093   0.108   0.115   0.121   0.152
 65 A'   66 A'   26 A"   67 A'   27 A"   68 A'   69 A'   70 A'                 
  0.165   0.201   0.208   0.214   0.221   0.234   0.249   0.278
 71 A'   72 A'   28 A"   73 A'   74 A'   29 A"   75 A'   76 A'                 
  0.282   0.295   0.310   0.350   0.362   0.375   0.387   0.394
 30 A"   77 A'   78 A'   79 A'   80 A'   31 A"   32 A"   33 A"                 
  0.405   0.419   0.425   0.426   0.445   0.451   0.458   0.479
 81 A'   34 A"   35 A"   82 A'   83 A'   84 A'   85 A'   86 A'                 
  0.504   0.537   0.547   0.588   0.590   0.612   0.632   0.636
 36 A"   87 A'   37 A"   38 A"   88 A'   89 A'   90 A'   91 A'                 
  0.697   0.705   0.747   0.749   0.821   0.864   0.897   0.984
 92 A'   93 A'   39 A"   94 A'   95 A'   96 A'   97 A'   98 A'                 
  1.002   1.138   1.160   1.286   1.292   1.319   1.336   1.361
 99 A'   40 A"   41 A"   42 A"  100 A'   43 A"  101 A'  102 A'                 
  1.381   1.394   1.418   1.480   1.509   1.542   1.591   1.668
 44 A"  103 A'  104 A'  105 A'  106 A'   45 A"  107 A'  108 A'                 
  1.825   1.867   1.936   1.995   2.010   2.091   2.150   2.225
109 A'   46 A"  110 A'   47 A"  111 A'  112 A'  113 A'  114 A'                 
  2.592   2.751   2.795   2.954   3.083   3.313   3.746   3.769
 48 A"  115 A'   49 A"  116 A'  117 A'  118 A'   50 A"  119 A'                 
  3.931   3.946   3.951   3.957   3.979   3.986   3.988   3.995
 51 A"   52 A"  120 A'   53 A"   54 A"   55 A"  121 A'  122 A'                 
  4.010   4.026   4.070   4.081   4.091   4.178   4.233   4.289
 56 A"  123 A'  124 A'   57 A"  125 A'  126 A'  127 A'  128 A'                 
  4.354   4.371   4.456   4.751   5.972   5.995   6.004   6.032
129 A'  130 A'  131 A'  132 A'   58 A"   59 A"  133 A'  134 A'                 
  6.047   6.119   6.267   6.341   6.546   6.676   7.537   7.574
135 A'  136 A'   60 A"  137 A'  138 A'  139 A'   61 A"  140 A'                 
  7.668  23.267  24.055  27.802  27.875  28.317  28.335  28.340
141 A'  142 A'  143 A'  144 A'  145 A'   62 A"   63 A"  146 A'                 
 28.361  28.370  28.389  28.513  28.517  28.520  28.532  28.535
147 A'  148 A'  149 A'   64 A"   65 A"  150 A'   66 A"  151 A'                 
 28.550  28.573  28.596  28.658  28.714  47.894  66.727 127.862
 67 A"  152 A'  153 A'  154 A'  155 A'  156 A'  157 A'   68 A"                 
127.876 127.883 127.903 127.910 127.943 151.604 151.667 289.732
 69 A"  158 A'  159 A'  160 A'  161 A'  162 A'  163 A'   70 A"                 
289.767 289.8911020.6831901.7651901.830
164 A'  165 A'  166 A'  167 A'  168 A'                                         
 --------------------------------------------------------------

          Ground-State Mulliken Net Atomic Charges

     Atom                 Charge (a.u.)
  ----------------------------------------
      1 F                    -0.017486
      2 Br                   -0.048403
      3 I                     0.144567
      4 I                     0.150096
      5 C                    -0.203940
      6 C                    -0.024835
  ----------------------------------------
  Sum of atomic charges =     0.000000

 -----------------------------------------------------------------
                    Cartesian Multipole Moments
 -----------------------------------------------------------------
    Charge (ESU x 10^10)
                 0.0000
    Dipole Moment (Debye)
         X       0.1589      Y      -1.4328      Z      -0.0000
       Tot       1.4416
    Quadrupole Moments (Debye-Ang)
        XX     -87.6455     XY      -2.5710     YY     -88.5534
        XZ       0.0000     YZ       0.0000     ZZ     -92.4490
    Octopole Moments (Debye-Ang^2)
       XXX     -35.6131    XXY       2.3890    XYY     -25.9922
       YYY      30.8362    XXZ       0.0000    XYZ      -0.0000
       YYZ       0.0000    XZZ     -15.2603    YZZ      15.2517
       ZZZ      -0.0000
    Hexadecapole Moments (Debye-Ang^3)
      XXXX   -1734.5498   XXXY      62.3644   XXYY    -435.5993
      XYYY     104.2194   YYYY   -1053.7141   XXXZ       0.0000
      XXYZ      -0.0000   XYYZ      -0.0000   YYYZ      -0.0000
      XXZZ    -327.2798   XYZZ      40.1446   YYZZ    -207.9806
      XZZZ       0.0000   YZZZ      -0.0000   ZZZZ    -120.7265
 -----------------------------------------------------------------
 Calculating analytic gradient of the SCF energy
 Gradient of SCF Energy
            1           2           3           4           5           6
    1  -0.0000829  -0.0003505   0.0010294   0.0002356  -0.0007599  -0.0000717
    2   0.0009787   0.0003332  -0.0010297   0.0003750  -0.0002817  -0.0003754
    3  -0.0000000  -0.0000000   0.0000000  -0.0000000   0.0000000   0.0000000
 Max gradient component =       1.030E-03
 RMS gradient           =       4.897E-04
 Gradient time:  CPU 21.53 s  wall 5.50 s
 Geometry Optimization Parameters
   NAtoms,    NIC,     NZ,  NCons,   NDum,   NFix, NCnnct, MaxDiis
        6      37       0       0       0       0       0       0

 Cartesian Hessian Update
 Hessian Updated using BFGS Update


** GEOMETRY OPTIMIZATION IN DELOCALIZED INTERNAL COORDINATES **
   Searching for a Minimum

   Optimization Cycle:  19

                       Coordinates (Angstroms)
     ATOM                X               Y               Z
      1  F         1.3781628292    1.9007775372    0.0000000000
      2  Br       -1.5916079363    1.8801306507    0.0000000000
      3  I         2.4991473992   -0.7483612177    0.0000000000
      4  I        -1.2534212033   -1.5114677855    0.0000000000
      5  C         0.9240474074    0.6377689047    0.0000000000
      6  C        -0.3919765247    0.3975107003    0.0000000000
   Point Group: cs    Number of degrees of freedom:     9


   Energy is -16589.234859862

 Hessian Updated using BFGS Update

  9 Hessian modes will be used to form the next step
  Hessian Eigenvalues:
     0.044603    0.060022    0.250633    0.260635    0.385028    0.478711
     0.620660    0.960097    1.040114

 Minimum Search - Taking Simple RFO Step
 Searching for Lamda that Minimizes Along All modes
 Value Taken    Lamda =  -0.00000686
 Step Taken.  Stepsize is  0.008156

                             Maximum     Tolerance    Cnvgd?
         Gradient           0.000794      0.000300      NO
         Displacement       0.006225      0.001200      NO
         Energy change     -0.000095      0.000001      NO


 New Cartesian Coordinates Obtained by Inverse Iteration

 Displacement from previous Coordinates is:  0.005433
 ----------------------------------------------------------------
             Standard Nuclear Orientation (Angstroms)
    I     Atom           X                Y                Z
 ----------------------------------------------------------------
    1      F       1.3793158711     1.8994242683     0.0000000000
    2      Br     -1.5910925589     1.8796642951     0.0000000000
    3      I       2.4989398196    -0.7464035200     0.0000000000
    4      I      -1.2539828351    -1.5114116892     0.0000000000
    5      C       0.9235624423     0.6377045610     0.0000000000
    6      C      -0.3923907675     0.3973808745     0.0000000000
 ----------------------------------------------------------------
 Molecular Point Group                 Cs    NOp =  2
 Largest Abelian Subgroup              Cs    NOp =  2
 Nuclear Repulsion Energy =  1496.1471215165 hartrees
 There are       81 alpha and       81 beta electrons
 Applying Cartesian multipole field
    Component          Value
    ---------          -----
     (2,0,0)        1.00000E-11
     (0,2,0)        2.00000E-11
     (0,0,2)       -3.00000E-11
 Nucleus-field energy     =     0.0000000409 hartrees
 Requested basis set is 6-311++G(d,p)
 There are 85 shells and 238 basis functions
 A cutoff of  1.0D-11 yielded   2547 shell pairs
 There are     21505 function pairs (     24372 Cartesian)
 Smallest overlap matrix eigenvalue = 5.54E-05
 Guess MOs from SCF MO coefficient file

 -----------------------------------------------------------------------
  General SCF calculation program by
  Eric Jon Sundstrom, Paul Horn, Yuezhi Mao, Dmitri Zuev, Alec White,
  David Stuck, Shaama M.S., Shane Yost, Joonho Lee, David Small,
  Daniel Levine, Susi Lehtola, Hugh Burton, Evgeny Epifanovsky
 -----------------------------------------------------------------------
 Exchange:     0.2000 Hartree-Fock + 0.0800 Slater + 0.7200 B88
 Correlation:  0.1900 VWN1RPA + 0.8100 LYP
 Using SG-1 standard quadrature grid
 using 4 threads for integral computing
 -------------------------------------------------------
 OpenMP Integral computing Module                
 Release: version 2.0, May 2017, Q-Chem Inc. Pleasanton 
 -------------------------------------------------------
 -------------------------------------------------------
 OpenMP BLAS3 based DFT computing Module                
 Release: version 1.0, May 2013, Q-Chem Inc. Pittsburgh 
 -------------------------------------------------------
 A restricted SCF calculation will be
 performed using DIIS
 SCF converges when DIIS error is below 1.0e-08
 ---------------------------------------
  Cycle       Energy         DIIS error
 ---------------------------------------
    1  -16589.2348627232      1.44e-05  
    2  -16589.2348643754      5.53e-06  
    3  -16589.2348641226      7.93e-06  
    4  -16589.2348645872      9.85e-07  
    5  -16589.2348645933      3.81e-07  
    6  -16589.2348645946      1.78e-07  
    7  -16589.2348645944      3.09e-08  
    8  -16589.2348645945      1.37e-08  
    9  -16589.2348645945      2.26e-09  Convergence criterion met
 ---------------------------------------
 SCF time:   CPU 52.86s  wall 14.00s 
 SCF   energy in the final basis set =   -16589.2348645945
 Total energy in the final basis set =   -16589.2348645945

 --------------------------------------------------------------
             Orbital Energies (a.u.) and Symmetries
 --------------------------------------------------------------

 Alpha MOs, Restricted
 -- Occupied --                  
*******-1165.90 -482.86 -176.33 -176.33 -165.73 -165.73 -165.73
  1 A'    2 A'    3 A'    4 A'    5 A'    6 A'    1 A"    7 A'                 
-165.73 -165.73 -165.73  -62.51  -56.33  -56.33  -56.33  -35.83
  8 A'    2 A"    9 A'   10 A'   11 A'    3 A"   12 A'   13 A'                 
-35.824 -31.321 -31.318 -31.314 -31.314 -31.311 -31.311 -24.731
 14 A'   15 A'   16 A'    4 A"   17 A'    5 A"   18 A'   19 A'                 
-22.971 -22.970 -22.969 -22.968 -22.967 -22.967 -22.965 -22.965
 20 A'    6 A"   21 A'   22 A'    7 A"   23 A'   24 A'    8 A"                 
-22.962 -22.962 -10.329 -10.290  -8.719  -6.552  -6.537  -6.537
 25 A'    9 A"   26 A'   27 A'   28 A'   29 A'   10 A"   30 A'                 
 -6.376  -6.374  -4.790  -4.787  -4.774  -4.773  -4.771  -4.771
 31 A'   32 A'   33 A'   34 A'   11 A"   35 A'   12 A"   36 A'                 
 -2.662  -2.658  -2.658  -2.646  -2.646  -2.056  -2.053  -2.050
 37 A'   13 A"   38 A'   14 A"   39 A'   40 A'   41 A'   15 A"                 
 -2.050  -2.048  -2.048  -2.037  -2.036  -2.034  -2.034  -1.273
 42 A'   43 A'   16 A"   17 A"   44 A'   18 A"   45 A'   46 A'                 
 -0.869  -0.784  -0.702  -0.677  -0.601  -0.513  -0.510  -0.499
 47 A'   48 A'   49 A'   50 A'   51 A'   52 A'   19 A"   53 A'                 
 -0.415  -0.391  -0.381  -0.322  -0.317  -0.307  -0.296  -0.275
 54 A'   55 A'   20 A"   56 A'   21 A"   57 A'   22 A"   58 A'                 
 -0.257
 23 A"                                                                         
 -- Virtual --                   
 -0.082  -0.077  -0.043  -0.021   0.009   0.035   0.054   0.054
 59 A'   60 A'   24 A"   61 A'   62 A'   63 A'   64 A'   25 A"                 
  0.068   0.078   0.084   0.093   0.108   0.115   0.121   0.152
 65 A'   66 A'   26 A"   67 A'   27 A"   68 A'   69 A'   70 A'                 
  0.165   0.201   0.208   0.214   0.221   0.234   0.249   0.278
 71 A'   72 A'   28 A"   73 A'   74 A'   29 A"   75 A'   76 A'                 
  0.282   0.295   0.310   0.350   0.362   0.375   0.387   0.394
 30 A"   77 A'   78 A'   79 A'   80 A'   31 A"   32 A"   33 A"                 
  0.405   0.419   0.425   0.426   0.445   0.451   0.458   0.479
 81 A'   34 A"   35 A"   82 A'   83 A'   84 A'   85 A'   86 A'                 
  0.504   0.537   0.547   0.588   0.590   0.612   0.631   0.636
 36 A"   87 A'   37 A"   38 A"   88 A'   89 A'   90 A'   91 A'                 
  0.697   0.705   0.747   0.749   0.821   0.865   0.898   0.985
 92 A'   93 A'   39 A"   94 A'   95 A'   96 A'   97 A'   98 A'                 
  1.002   1.138   1.160   1.286   1.293   1.319   1.337   1.361
 99 A'   40 A"   41 A"   42 A"  100 A'   43 A"  101 A'  102 A'                 
  1.381   1.394   1.418   1.480   1.509   1.542   1.591   1.668
 44 A"  103 A'  104 A'  105 A'  106 A'   45 A"  107 A'  108 A'                 
  1.825   1.867   1.936   1.995   2.010   2.092   2.150   2.225
109 A'   46 A"  110 A'   47 A"  111 A'  112 A'  113 A'  114 A'                 
  2.592   2.751   2.795   2.954   3.084   3.313   3.746   3.769
 48 A"  115 A'   49 A"  116 A'  117 A'  118 A'   50 A"  119 A'                 
  3.931   3.946   3.951   3.958   3.979   3.986   3.988   3.996
 51 A"   52 A"  120 A'   53 A"   54 A"   55 A"  121 A'  122 A'                 
  4.010   4.026   4.070   4.081   4.091   4.178   4.233   4.290
 56 A"  123 A'  124 A'   57 A"  125 A'  126 A'  127 A'  128 A'                 
  4.354   4.371   4.457   4.751   5.973   5.995   6.004   6.032
129 A'  130 A'  131 A'  132 A'   58 A"   59 A"  133 A'  134 A'                 
  6.047   6.119   6.267   6.341   6.547   6.677   7.537   7.574
135 A'  136 A'   60 A"  137 A'  138 A'  139 A'   61 A"  140 A'                 
  7.668  23.268  24.056  27.802  27.875  28.317  28.335  28.340
141 A'  142 A'  143 A'  144 A'  145 A'   62 A"   63 A"  146 A'                 
 28.361  28.370  28.389  28.513  28.517  28.520  28.532  28.535
147 A'  148 A'  149 A'   64 A"   65 A"  150 A'   66 A"  151 A'                 
 28.550  28.573  28.596  28.659  28.714  47.894  66.727 127.862
 67 A"  152 A'  153 A'  154 A'  155 A'  156 A'  157 A'   68 A"                 
127.876 127.883 127.903 127.911 127.943 151.604 151.667 289.732
 69 A"  158 A'  159 A'  160 A'  161 A'  162 A'  163 A'   70 A"                 
289.767 289.8911020.6831901.7651901.831
164 A'  165 A'  166 A'  167 A'  168 A'                                         

 Beta MOs, Restricted
 -- Occupied --                  
*******-1165.90 -482.86 -176.33 -176.33 -165.73 -165.73 -165.73
  1 A'    2 A'    3 A'    4 A'    5 A'    6 A'    1 A"    7 A'                 
-165.73 -165.73 -165.73  -62.51  -56.33  -56.33  -56.33  -35.83
  8 A'    2 A"    9 A'   10 A'   11 A'    3 A"   12 A'   13 A'                 
-35.824 -31.321 -31.318 -31.314 -31.314 -31.311 -31.311 -24.731
 14 A'   15 A'   16 A'    4 A"   17 A'    5 A"   18 A'   19 A'                 
-22.971 -22.970 -22.969 -22.968 -22.967 -22.967 -22.965 -22.965
 20 A'    6 A"   21 A'   22 A'    7 A"   23 A'   24 A'    8 A"                 
-22.962 -22.962 -10.329 -10.290  -8.719  -6.552  -6.537  -6.537
 25 A'    9 A"   26 A'   27 A'   28 A'   29 A'   10 A"   30 A'                 
 -6.376  -6.374  -4.790  -4.787  -4.774  -4.773  -4.771  -4.771
 31 A'   32 A'   33 A'   34 A'   11 A"   35 A'   12 A"   36 A'                 
 -2.662  -2.658  -2.658  -2.646  -2.646  -2.056  -2.053  -2.050
 37 A'   13 A"   38 A'   14 A"   39 A'   40 A'   41 A'   15 A"                 
 -2.050  -2.048  -2.048  -2.037  -2.036  -2.034  -2.034  -1.273
 42 A'   43 A'   16 A"   17 A"   44 A'   18 A"   45 A'   46 A'                 
 -0.869  -0.784  -0.702  -0.677  -0.601  -0.513  -0.510  -0.499
 47 A'   48 A'   49 A'   50 A'   51 A'   52 A'   19 A"   53 A'                 
 -0.415  -0.391  -0.381  -0.322  -0.317  -0.307  -0.296  -0.275
 54 A'   55 A'   20 A"   56 A'   21 A"   57 A'   22 A"   58 A'                 
 -0.257
 23 A"                                                                         
 -- Virtual --                   
 -0.082  -0.077  -0.043  -0.021   0.009   0.035   0.054   0.054
 59 A'   60 A'   24 A"   61 A'   62 A'   63 A'   64 A'   25 A"                 
  0.068   0.078   0.084   0.093   0.108   0.115   0.121   0.152
 65 A'   66 A'   26 A"   67 A'   27 A"   68 A'   69 A'   70 A'                 
  0.165   0.201   0.208   0.214   0.221   0.234   0.249   0.278
 71 A'   72 A'   28 A"   73 A'   74 A'   29 A"   75 A'   76 A'                 
  0.282   0.295   0.310   0.350   0.362   0.375   0.387   0.394
 30 A"   77 A'   78 A'   79 A'   80 A'   31 A"   32 A"   33 A"                 
  0.405   0.419   0.425   0.426   0.445   0.451   0.458   0.479
 81 A'   34 A"   35 A"   82 A'   83 A'   84 A'   85 A'   86 A'                 
  0.504   0.537   0.547   0.588   0.590   0.612   0.631   0.636
 36 A"   87 A'   37 A"   38 A"   88 A'   89 A'   90 A'   91 A'                 
  0.697   0.705   0.747   0.749   0.821   0.865   0.898   0.985
 92 A'   93 A'   39 A"   94 A'   95 A'   96 A'   97 A'   98 A'                 
  1.002   1.138   1.160   1.286   1.293   1.319   1.337   1.361
 99 A'   40 A"   41 A"   42 A"  100 A'   43 A"  101 A'  102 A'                 
  1.381   1.394   1.418   1.480   1.509   1.542   1.591   1.668
 44 A"  103 A'  104 A'  105 A'  106 A'   45 A"  107 A'  108 A'                 
  1.825   1.867   1.936   1.995   2.010   2.092   2.150   2.225
109 A'   46 A"  110 A'   47 A"  111 A'  112 A'  113 A'  114 A'                 
  2.592   2.751   2.795   2.954   3.084   3.313   3.746   3.769
 48 A"  115 A'   49 A"  116 A'  117 A'  118 A'   50 A"  119 A'                 
  3.931   3.946   3.951   3.958   3.979   3.986   3.988   3.996
 51 A"   52 A"  120 A'   53 A"   54 A"   55 A"  121 A'  122 A'                 
  4.010   4.026   4.070   4.081   4.091   4.178   4.233   4.290
 56 A"  123 A'  124 A'   57 A"  125 A'  126 A'  127 A'  128 A'                 
  4.354   4.371   4.457   4.751   5.973   5.995   6.004   6.032
129 A'  130 A'  131 A'  132 A'   58 A"   59 A"  133 A'  134 A'                 
  6.047   6.119   6.267   6.341   6.547   6.677   7.537   7.574
135 A'  136 A'   60 A"  137 A'  138 A'  139 A'   61 A"  140 A'                 
  7.668  23.268  24.056  27.802  27.875  28.317  28.335  28.340
141 A'  142 A'  143 A'  144 A'  145 A'   62 A"   63 A"  146 A'                 
 28.361  28.370  28.389  28.513  28.517  28.520  28.532  28.535
147 A'  148 A'  149 A'   64 A"   65 A"  150 A'   66 A"  151 A'                 
 28.550  28.573  28.596  28.659  28.714  47.894  66.727 127.862
 67 A"  152 A'  153 A'  154 A'  155 A'  156 A'  157 A'   68 A"                 
127.876 127.883 127.903 127.911 127.943 151.604 151.667 289.732
 69 A"  158 A'  159 A'  160 A'  161 A'  162 A'  163 A'   70 A"                 
289.767 289.8911020.6831901.7651901.831
164 A'  165 A'  166 A'  167 A'  168 A'                                         
 --------------------------------------------------------------

          Ground-State Mulliken Net Atomic Charges

     Atom                 Charge (a.u.)
  ----------------------------------------
      1 F                    -0.016823
      2 Br                   -0.048297
      3 I                     0.144298
      4 I                     0.150101
      5 C                    -0.204855
      6 C                    -0.024424
  ----------------------------------------
  Sum of atomic charges =     0.000000

 -----------------------------------------------------------------
                    Cartesian Multipole Moments
 -----------------------------------------------------------------
    Charge (ESU x 10^10)
                 0.0000
    Dipole Moment (Debye)
         X       0.1563      Y      -1.4261      Z      -0.0000
       Tot       1.4346
    Quadrupole Moments (Debye-Ang)
        XX     -87.6492     XY      -2.5566     YY     -88.5548
        XZ      -0.0000     YZ       0.0000     ZZ     -92.4457
    Octopole Moments (Debye-Ang^2)
       XXX     -35.5808    XXY       2.3752    XYY     -26.0010
       YYY      30.7673    XXZ      -0.0000    XYZ       0.0000
       YYZ      -0.0000    XZZ     -15.2471    YZZ      15.2159
       ZZZ      -0.0000
    Hexadecapole Moments (Debye-Ang^3)
      XXXX   -1734.4511   XXXY      61.9153   XXYY    -435.5489
      XYYY     103.7742   YYYY   -1052.8838   XXXZ      -0.0000
      XXYZ       0.0000   XYYZ       0.0000   YYYZ       0.0000
      XXZZ    -327.2681   XYZZ      39.9521   YYZZ    -207.8310
      XZZZ      -0.0000   YZZZ       0.0000   ZZZZ    -120.7206
 -----------------------------------------------------------------
 Calculating analytic gradient of the SCF energy
 Gradient of SCF Energy
            1           2           3           4           5           6
    1   0.0000797  -0.0001330   0.0008123   0.0002198  -0.0007709  -0.0002079
    2   0.0003365   0.0000753  -0.0005812   0.0004282   0.0000686  -0.0003273
    3   0.0000000  -0.0000000  -0.0000000   0.0000000  -0.0000000   0.0000000
 Max gradient component =       8.123E-04
 RMS gradient           =       3.433E-04
 Gradient time:  CPU 21.49 s  wall 5.49 s
 Geometry Optimization Parameters
   NAtoms,    NIC,     NZ,  NCons,   NDum,   NFix, NCnnct, MaxDiis
        6      37       0       0       0       0       0       0

 Cartesian Hessian Update
 Hessian Updated using BFGS Update


** GEOMETRY OPTIMIZATION IN DELOCALIZED INTERNAL COORDINATES **
   Searching for a Minimum

   Optimization Cycle:  20

                       Coordinates (Angstroms)
     ATOM                X               Y               Z
      1  F         1.3793158711    1.8994242683    0.0000000000
      2  Br       -1.5910925589    1.8796642951    0.0000000000
      3  I         2.4989398196   -0.7464035200    0.0000000000
      4  I        -1.2539828351   -1.5114116892    0.0000000000
      5  C         0.9235624423    0.6377045610    0.0000000000
      6  C        -0.3923907675    0.3973808745    0.0000000000
   Point Group: cs    Number of degrees of freedom:     9


   Energy is -16589.234864595

 Hessian Updated using BFGS Update

  9 Hessian modes will be used to form the next step
  Hessian Eigenvalues:
     0.045197    0.058296    0.213227    0.252794    0.357691    0.455600
     0.609538    0.848913    1.035941

 Minimum Search - Taking Simple RFO Step
 Searching for Lamda that Minimizes Along All modes
 Value Taken    Lamda =  -0.00000334
 Step Taken.  Stepsize is  0.004757

                             Maximum     Tolerance    Cnvgd?
         Gradient           0.000589      0.000300      NO
         Displacement       0.003193      0.001200      NO
         Energy change     -0.000005      0.000001      NO


 New Cartesian Coordinates Obtained by Inverse Iteration

 Displacement from previous Coordinates is:  0.003884
 ----------------------------------------------------------------
             Standard Nuclear Orientation (Angstroms)
    I     Atom           X                Y                Z
 ----------------------------------------------------------------
    1      F       1.3800578213     1.8991026317     0.0000000000
    2      Br     -1.5906883055     1.8789983344     0.0000000000
    3      I       2.4975193579    -0.7457078452     0.0000000000
    4      I      -1.2539179792    -1.5116239218     0.0000000000
    5      C       0.9235831793     0.6383100708     0.0000000000
    6      C      -0.3922021023     0.3972795198     0.0000000000
 ----------------------------------------------------------------
 Molecular Point Group                 Cs    NOp =  2
 Largest Abelian Subgroup              Cs    NOp =  2
 Nuclear Repulsion Energy =  1496.5537984951 hartrees
 There are       81 alpha and       81 beta electrons
 Applying Cartesian multipole field
    Component          Value
    ---------          -----
     (2,0,0)        1.00000E-11
     (0,2,0)        2.00000E-11
     (0,0,2)       -3.00000E-11
 Nucleus-field energy     =     0.0000000409 hartrees
 Requested basis set is 6-311++G(d,p)
 There are 85 shells and 238 basis functions
 A cutoff of  1.0D-11 yielded   2548 shell pairs
 There are     21506 function pairs (     24373 Cartesian)
 Smallest overlap matrix eigenvalue = 5.54E-05
 Guess MOs from SCF MO coefficient file

 -----------------------------------------------------------------------
  General SCF calculation program by
  Eric Jon Sundstrom, Paul Horn, Yuezhi Mao, Dmitri Zuev, Alec White,
  David Stuck, Shaama M.S., Shane Yost, Joonho Lee, David Small,
  Daniel Levine, Susi Lehtola, Hugh Burton, Evgeny Epifanovsky
 -----------------------------------------------------------------------
 Exchange:     0.2000 Hartree-Fock + 0.0800 Slater + 0.7200 B88
 Correlation:  0.1900 VWN1RPA + 0.8100 LYP
 Using SG-1 standard quadrature grid
 using 4 threads for integral computing
 -------------------------------------------------------
 OpenMP Integral computing Module                
 Release: version 2.0, May 2017, Q-Chem Inc. Pleasanton 
 -------------------------------------------------------
 -------------------------------------------------------
 OpenMP BLAS3 based DFT computing Module                
 Release: version 1.0, May 2013, Q-Chem Inc. Pittsburgh 
 -------------------------------------------------------
 A restricted SCF calculation will be
 performed using DIIS
 SCF converges when DIIS error is below 1.0e-08
 ---------------------------------------
  Cycle       Energy         DIIS error
 ---------------------------------------
    1  -16589.2348659072      1.14e-05  
    2  -16589.2348666591      4.61e-06  
    3  -16589.2348665066      6.31e-06  
    4  -16589.2348668061      6.08e-07  
    5  -16589.2348668091      1.91e-07  
    6  -16589.2348668092      6.04e-08  
    7  -16589.2348668092      3.77e-08  
    8  -16589.2348668092      9.32e-09  Convergence criterion met
 ---------------------------------------
 SCF time:   CPU 47.06s  wall 13.00s 
 SCF   energy in the final basis set =   -16589.2348668092
 Total energy in the final basis set =   -16589.2348668092

 --------------------------------------------------------------
             Orbital Energies (a.u.) and Symmetries
 --------------------------------------------------------------

 Alpha MOs, Restricted
 -- Occupied --                  
*******-1165.90 -482.86 -176.33 -176.33 -165.73 -165.73 -165.73
  1 A'    2 A'    3 A'    4 A'    5 A'    6 A'    1 A"    7 A'                 
-165.73 -165.73 -165.73  -62.51  -56.33  -56.33  -56.33  -35.83
  8 A'    2 A"    9 A'   10 A'   11 A'    3 A"   12 A'   13 A'                 
-35.824 -31.321 -31.318 -31.314 -31.314 -31.311 -31.311 -24.731
 14 A'   15 A'   16 A'    4 A"   17 A'    5 A"   18 A'   19 A'                 
-22.971 -22.969 -22.969 -22.968 -22.967 -22.967 -22.965 -22.965
 20 A'    6 A"   21 A'   22 A'    7 A"   23 A'   24 A'    8 A"                 
-22.962 -22.962 -10.329 -10.290  -8.719  -6.552  -6.537  -6.537
 25 A'    9 A"   26 A'   27 A'   28 A'   29 A'   10 A"   30 A'                 
 -6.376  -6.374  -4.790  -4.787  -4.774  -4.773  -4.771  -4.771
 31 A'   32 A'   33 A'   34 A'   11 A"   35 A'   12 A"   36 A'                 
 -2.662  -2.658  -2.658  -2.646  -2.646  -2.056  -2.053  -2.050
 37 A'   13 A"   38 A'   14 A"   39 A'   40 A'   41 A'   15 A"                 
 -2.050  -2.048  -2.048  -2.037  -2.036  -2.034  -2.034  -1.273
 42 A'   43 A'   16 A"   17 A"   44 A'   18 A"   45 A'   46 A'                 
 -0.869  -0.784  -0.702  -0.677  -0.601  -0.513  -0.510  -0.499
 47 A'   48 A'   49 A'   50 A'   51 A'   52 A'   19 A"   53 A'                 
 -0.415  -0.391  -0.381  -0.322  -0.317  -0.307  -0.296  -0.275
 54 A'   55 A'   20 A"   56 A'   21 A"   57 A'   22 A"   58 A'                 
 -0.257
 23 A"                                                                         
 -- Virtual --                   
 -0.081  -0.077  -0.043  -0.020   0.009   0.035   0.054   0.054
 59 A'   60 A'   24 A"   61 A'   62 A'   63 A'   64 A'   25 A"                 
  0.068   0.078   0.084   0.093   0.108   0.115   0.121   0.152
 65 A'   66 A'   26 A"   67 A'   27 A"   68 A'   69 A'   70 A'                 
  0.165   0.201   0.208   0.215   0.221   0.234   0.250   0.278
 71 A'   72 A'   28 A"   73 A'   74 A'   29 A"   75 A'   76 A'                 
  0.282   0.295   0.309   0.350   0.362   0.375   0.387   0.394
 30 A"   77 A'   78 A'   79 A'   80 A'   31 A"   32 A"   33 A"                 
  0.405   0.419   0.425   0.426   0.445   0.451   0.458   0.479
 81 A'   34 A"   35 A"   82 A'   83 A'   84 A'   85 A'   86 A'                 
  0.504   0.537   0.547   0.588   0.590   0.612   0.631   0.637
 36 A"   87 A'   37 A"   38 A"   88 A'   89 A'   90 A'   91 A'                 
  0.697   0.705   0.747   0.749   0.821   0.865   0.898   0.985
 92 A'   93 A'   39 A"   94 A'   95 A'   96 A'   97 A'   98 A'                 
  1.002   1.138   1.161   1.286   1.293   1.319   1.337   1.361
 99 A'   40 A"   41 A"   42 A"  100 A'   43 A"  101 A'  102 A'                 
  1.381   1.394   1.418   1.480   1.509   1.542   1.591   1.668
 44 A"  103 A'  104 A'  105 A'  106 A'   45 A"  107 A'  108 A'                 
  1.825   1.867   1.936   1.995   2.010   2.093   2.150   2.225
109 A'   46 A"  110 A'   47 A"  111 A'  112 A'  113 A'  114 A'                 
  2.592   2.751   2.795   2.954   3.084   3.314   3.746   3.769
 48 A"  115 A'   49 A"  116 A'  117 A'  118 A'   50 A"  119 A'                 
  3.931   3.946   3.951   3.958   3.979   3.986   3.988   3.996
 51 A"   52 A"  120 A'   53 A"   54 A"   55 A"  121 A'  122 A'                 
  4.010   4.026   4.070   4.081   4.091   4.178   4.233   4.290
 56 A"  123 A'  124 A'   57 A"  125 A'  126 A'  127 A'  128 A'                 
  4.354   4.371   4.457   4.751   5.973   5.995   6.004   6.032
129 A'  130 A'  131 A'  132 A'   58 A"   59 A"  133 A'  134 A'                 
  6.047   6.120   6.267   6.340   6.547   6.677   7.537   7.574
135 A'  136 A'   60 A"  137 A'  138 A'  139 A'   61 A"  140 A'                 
  7.668  23.268  24.056  27.802  27.875  28.317  28.335  28.340
141 A'  142 A'  143 A'  144 A'  145 A'   62 A"   63 A"  146 A'                 
 28.361  28.370  28.389  28.513  28.517  28.520  28.532  28.535
147 A'  148 A'  149 A'   64 A"   65 A"  150 A'   66 A"  151 A'                 
 28.550  28.573  28.596  28.659  28.714  47.894  66.727 127.862
 67 A"  152 A'  153 A'  154 A'  155 A'  156 A'  157 A'   68 A"                 
127.876 127.883 127.903 127.911 127.943 151.604 151.667 289.732
 69 A"  158 A'  159 A'  160 A'  161 A'  162 A'  163 A'   70 A"                 
289.767 289.8911020.6841901.7651901.831
164 A'  165 A'  166 A'  167 A'  168 A'                                         

 Beta MOs, Restricted
 -- Occupied --                  
*******-1165.90 -482.86 -176.33 -176.33 -165.73 -165.73 -165.73
  1 A'    2 A'    3 A'    4 A'    5 A'    6 A'    1 A"    7 A'                 
-165.73 -165.73 -165.73  -62.51  -56.33  -56.33  -56.33  -35.83
  8 A'    2 A"    9 A'   10 A'   11 A'    3 A"   12 A'   13 A'                 
-35.824 -31.321 -31.318 -31.314 -31.314 -31.311 -31.311 -24.731
 14 A'   15 A'   16 A'    4 A"   17 A'    5 A"   18 A'   19 A'                 
-22.971 -22.969 -22.969 -22.968 -22.967 -22.967 -22.965 -22.965
 20 A'    6 A"   21 A'   22 A'    7 A"   23 A'   24 A'    8 A"                 
-22.962 -22.962 -10.329 -10.290  -8.719  -6.552  -6.537  -6.537
 25 A'    9 A"   26 A'   27 A'   28 A'   29 A'   10 A"   30 A'                 
 -6.376  -6.374  -4.790  -4.787  -4.774  -4.773  -4.771  -4.771
 31 A'   32 A'   33 A'   34 A'   11 A"   35 A'   12 A"   36 A'                 
 -2.662  -2.658  -2.658  -2.646  -2.646  -2.056  -2.053  -2.050
 37 A'   13 A"   38 A'   14 A"   39 A'   40 A'   41 A'   15 A"                 
 -2.050  -2.048  -2.048  -2.037  -2.036  -2.034  -2.034  -1.273
 42 A'   43 A'   16 A"   17 A"   44 A'   18 A"   45 A'   46 A'                 
 -0.869  -0.784  -0.702  -0.677  -0.601  -0.513  -0.510  -0.499
 47 A'   48 A'   49 A'   50 A'   51 A'   52 A'   19 A"   53 A'                 
 -0.415  -0.391  -0.381  -0.322  -0.317  -0.307  -0.296  -0.275
 54 A'   55 A'   20 A"   56 A'   21 A"   57 A'   22 A"   58 A'                 
 -0.257
 23 A"                                                                         
 -- Virtual --                   
 -0.081  -0.077  -0.043  -0.020   0.009   0.035   0.054   0.054
 59 A'   60 A'   24 A"   61 A'   62 A'   63 A'   64 A'   25 A"                 
  0.068   0.078   0.084   0.093   0.108   0.115   0.121   0.152
 65 A'   66 A'   26 A"   67 A'   27 A"   68 A'   69 A'   70 A'                 
  0.165   0.201   0.208   0.215   0.221   0.234   0.250   0.278
 71 A'   72 A'   28 A"   73 A'   74 A'   29 A"   75 A'   76 A'                 
  0.282   0.295   0.309   0.350   0.362   0.375   0.387   0.394
 30 A"   77 A'   78 A'   79 A'   80 A'   31 A"   32 A"   33 A"                 
  0.405   0.419   0.425   0.426   0.445   0.451   0.458   0.479
 81 A'   34 A"   35 A"   82 A'   83 A'   84 A'   85 A'   86 A'                 
  0.504   0.537   0.547   0.588   0.590   0.612   0.631   0.637
 36 A"   87 A'   37 A"   38 A"   88 A'   89 A'   90 A'   91 A'                 
  0.697   0.705   0.747   0.749   0.821   0.865   0.898   0.985
 92 A'   93 A'   39 A"   94 A'   95 A'   96 A'   97 A'   98 A'                 
  1.002   1.138   1.161   1.286   1.293   1.319   1.337   1.361
 99 A'   40 A"   41 A"   42 A"  100 A'   43 A"  101 A'  102 A'                 
  1.381   1.394   1.418   1.480   1.509   1.542   1.591   1.668
 44 A"  103 A'  104 A'  105 A'  106 A'   45 A"  107 A'  108 A'                 
  1.825   1.867   1.936   1.995   2.010   2.093   2.150   2.225
109 A'   46 A"  110 A'   47 A"  111 A'  112 A'  113 A'  114 A'                 
  2.592   2.751   2.795   2.954   3.084   3.314   3.746   3.769
 48 A"  115 A'   49 A"  116 A'  117 A'  118 A'   50 A"  119 A'                 
  3.931   3.946   3.951   3.958   3.979   3.986   3.988   3.996
 51 A"   52 A"  120 A'   53 A"   54 A"   55 A"  121 A'  122 A'                 
  4.010   4.026   4.070   4.081   4.091   4.178   4.233   4.290
 56 A"  123 A'  124 A'   57 A"  125 A'  126 A'  127 A'  128 A'                 
  4.354   4.371   4.457   4.751   5.973   5.995   6.004   6.032
129 A'  130 A'  131 A'  132 A'   58 A"   59 A"  133 A'  134 A'                 
  6.047   6.120   6.267   6.340   6.547   6.677   7.537   7.574
135 A'  136 A'   60 A"  137 A'  138 A'  139 A'   61 A"  140 A'                 
  7.668  23.268  24.056  27.802  27.875  28.317  28.335  28.340
141 A'  142 A'  143 A'  144 A'  145 A'   62 A"   63 A"  146 A'                 
 28.361  28.370  28.389  28.513  28.517  28.520  28.532  28.535
147 A'  148 A'  149 A'   64 A"   65 A"  150 A'   66 A"  151 A'                 
 28.550  28.573  28.596  28.659  28.714  47.894  66.727 127.862
 67 A"  152 A'  153 A'  154 A'  155 A'  156 A'  157 A'   68 A"                 
127.876 127.883 127.903 127.911 127.943 151.604 151.667 289.732
 69 A"  158 A'  159 A'  160 A'  161 A'  162 A'  163 A'   70 A"                 
289.767 289.8911020.6841901.7651901.831
164 A'  165 A'  166 A'  167 A'  168 A'                                         
 --------------------------------------------------------------

          Ground-State Mulliken Net Atomic Charges

     Atom                 Charge (a.u.)
  ----------------------------------------
      1 F                    -0.016361
      2 Br                   -0.048416
      3 I                     0.144119
      4 I                     0.150098
      5 C                    -0.205545
      6 C                    -0.023895
  ----------------------------------------
  Sum of atomic charges =     0.000000

 -----------------------------------------------------------------
                    Cartesian Multipole Moments
 -----------------------------------------------------------------
    Charge (ESU x 10^10)
                 0.0000
    Dipole Moment (Debye)
         X       0.1550      Y      -1.4223      Z       0.0000
       Tot       1.4308
    Quadrupole Moments (Debye-Ang)
        XX     -87.6629     XY      -2.5429     YY     -88.5505
        XZ      -0.0000     YZ      -0.0000     ZZ     -92.4432
    Octopole Moments (Debye-Ang^2)
       XXX     -35.5640    XXY       2.3965    XYY     -25.9654
       YYY      30.7685    XXZ       0.0000    XYZ      -0.0000
       YYZ       0.0000    XZZ     -15.2182    YZZ      15.2167
       ZZZ       0.0000
    Hexadecapole Moments (Debye-Ang^3)
      XXXX   -1733.4438   XXXY      61.6988   XXYY    -435.3202
      XYYY     103.4836   YYYY   -1052.5369   XXXZ      -0.0000
      XXYZ      -0.0000   XYYZ      -0.0000   YYYZ      -0.0000
      XXZZ    -327.0468   XYZZ      39.8319   YYZZ    -207.7668
      XZZZ      -0.0000   YZZZ       0.0000   ZZZZ    -120.7166
 -----------------------------------------------------------------
 Calculating analytic gradient of the SCF energy
 Gradient of SCF Energy
            1           2           3           4           5           6
    1   0.0001157   0.0000396   0.0005543   0.0001871  -0.0006794  -0.0002173
    2  -0.0001266  -0.0001176  -0.0003093   0.0004035   0.0004968  -0.0003469
    3  -0.0000000   0.0000000   0.0000000   0.0000000   0.0000000  -0.0000000
 Max gradient component =       6.794E-04
 RMS gradient           =       2.907E-04
 Gradient time:  CPU 21.54 s  wall 5.50 s
 Geometry Optimization Parameters
   NAtoms,    NIC,     NZ,  NCons,   NDum,   NFix, NCnnct, MaxDiis
        6      37       0       0       0       0       0       0

 Cartesian Hessian Update
 Hessian Updated using BFGS Update


** GEOMETRY OPTIMIZATION IN DELOCALIZED INTERNAL COORDINATES **
   Searching for a Minimum

   Optimization Cycle:  21

                       Coordinates (Angstroms)
     ATOM                X               Y               Z
      1  F         1.3800578213    1.8991026317    0.0000000000
      2  Br       -1.5906883055    1.8789983344    0.0000000000
      3  I         2.4975193579   -0.7457078452    0.0000000000
      4  I        -1.2539179792   -1.5116239218    0.0000000000
      5  C         0.9235831793    0.6383100708    0.0000000000
      6  C        -0.3922021023    0.3972795198    0.0000000000
   Point Group: cs    Number of degrees of freedom:     9


   Energy is -16589.234866809

 Hessian Updated using BFGS Update

  9 Hessian modes will be used to form the next step
  Hessian Eigenvalues:
     0.045200    0.065035    0.173928    0.252370    0.329091    0.435647
     0.594936    0.728013    1.045432

 Minimum Search - Taking Simple RFO Step
 Searching for Lamda that Minimizes Along All modes
 Value Taken    Lamda =  -0.00000160
 Step Taken.  Stepsize is  0.002538

                             Maximum     Tolerance    Cnvgd?
         Gradient           0.000440      0.000300      NO
         Displacement       0.001396      0.001200      NO
         Energy change     -0.000002      0.000001      NO


 New Cartesian Coordinates Obtained by Inverse Iteration

 Displacement from previous Coordinates is:  0.002911
 ----------------------------------------------------------------
             Standard Nuclear Orientation (Angstroms)
    I     Atom           X                Y                Z
 ----------------------------------------------------------------
    1      F       1.3801639061     1.8992999707     0.0000000000
    2      Br     -1.5903364502     1.8786907160     0.0000000000
    3      I       2.4962558748    -0.7456236642     0.0000000000
    4      I      -1.2537037001    -1.5119742935     0.0000000000
    5      C       0.9238610767     0.6387046392     0.0000000000
    6      C      -0.3918887358     0.3972614215     0.0000000000
 ----------------------------------------------------------------
 Molecular Point Group                 Cs    NOp =  2
 Largest Abelian Subgroup              Cs    NOp =  2
 Nuclear Repulsion Energy =  1496.8232814362 hartrees
 There are       81 alpha and       81 beta electrons
 Applying Cartesian multipole field
    Component          Value
    ---------          -----
     (2,0,0)        1.00000E-11
     (0,2,0)        2.00000E-11
     (0,0,2)       -3.00000E-11
 Nucleus-field energy     =     0.0000000409 hartrees
 Requested basis set is 6-311++G(d,p)
 There are 85 shells and 238 basis functions
 A cutoff of  1.0D-11 yielded   2549 shell pairs
 There are     21509 function pairs (     24376 Cartesian)
 Smallest overlap matrix eigenvalue = 5.55E-05
 Guess MOs from SCF MO coefficient file

 -----------------------------------------------------------------------
  General SCF calculation program by
  Eric Jon Sundstrom, Paul Horn, Yuezhi Mao, Dmitri Zuev, Alec White,
  David Stuck, Shaama M.S., Shane Yost, Joonho Lee, David Small,
  Daniel Levine, Susi Lehtola, Hugh Burton, Evgeny Epifanovsky
 -----------------------------------------------------------------------
 Exchange:     0.2000 Hartree-Fock + 0.0800 Slater + 0.7200 B88
 Correlation:  0.1900 VWN1RPA + 0.8100 LYP
 Using SG-1 standard quadrature grid
 using 4 threads for integral computing
 -------------------------------------------------------
 OpenMP Integral computing Module                
 Release: version 2.0, May 2017, Q-Chem Inc. Pleasanton 
 -------------------------------------------------------
 -------------------------------------------------------
 OpenMP BLAS3 based DFT computing Module                
 Release: version 1.0, May 2013, Q-Chem Inc. Pittsburgh 
 -------------------------------------------------------
 A restricted SCF calculation will be
 performed using DIIS
 SCF converges when DIIS error is below 1.0e-08
 ---------------------------------------
  Cycle       Energy         DIIS error
 ---------------------------------------
    1  -16589.2348676507      6.80e-06  
    2  -16589.2348679169      3.70e-06  
    3  -16589.2348678754      4.37e-06  
    4  -16589.2348680109      5.17e-07  
    5  -16589.2348680125      2.35e-07  
    6  -16589.2348680129      9.36e-08  
    7  -16589.2348680127      2.06e-08  
    8  -16589.2348680130      4.13e-09  Convergence criterion met
 ---------------------------------------
 SCF time:   CPU 47.04s  wall 13.00s 
 SCF   energy in the final basis set =   -16589.2348680130
 Total energy in the final basis set =   -16589.2348680130

 --------------------------------------------------------------
             Orbital Energies (a.u.) and Symmetries
 --------------------------------------------------------------

 Alpha MOs, Restricted
 -- Occupied --                  
*******-1165.90 -482.86 -176.33 -176.33 -165.73 -165.73 -165.73
  1 A'    2 A'    3 A'    4 A'    5 A'    6 A'    1 A"    7 A'                 
-165.73 -165.73 -165.73  -62.51  -56.33  -56.33  -56.33  -35.83
  8 A'    2 A"    9 A'   10 A'   11 A'    3 A"   12 A'   13 A'                 
-35.824 -31.321 -31.318 -31.314 -31.314 -31.311 -31.311 -24.731
 14 A'   15 A'   16 A'    4 A"   17 A'    5 A"   18 A'   19 A'                 
-22.971 -22.969 -22.969 -22.968 -22.967 -22.967 -22.965 -22.965
 20 A'    6 A"   21 A'   22 A'    7 A"   23 A'   24 A'    8 A"                 
-22.962 -22.962 -10.329 -10.289  -8.719  -6.552  -6.537  -6.537
 25 A'    9 A"   26 A'   27 A'   28 A'   29 A'   10 A"   30 A'                 
 -6.376  -6.374  -4.789  -4.787  -4.774  -4.773  -4.771  -4.771
 31 A'   32 A'   33 A'   34 A'   11 A"   35 A'   12 A"   36 A'                 
 -2.662  -2.658  -2.658  -2.646  -2.646  -2.056  -2.053  -2.050
 37 A'   13 A"   38 A'   14 A"   39 A'   40 A'   41 A'   15 A"                 
 -2.050  -2.048  -2.048  -2.037  -2.036  -2.034  -2.034  -1.274
 42 A'   43 A'   16 A"   17 A"   44 A'   18 A"   45 A'   46 A'                 
 -0.869  -0.784  -0.702  -0.677  -0.601  -0.513  -0.510  -0.499
 47 A'   48 A'   49 A'   50 A'   51 A'   52 A'   19 A"   53 A'                 
 -0.415  -0.391  -0.381  -0.322  -0.317  -0.307  -0.296  -0.275
 54 A'   55 A'   20 A"   56 A'   21 A"   57 A'   22 A"   58 A'                 
 -0.257
 23 A"                                                                         
 -- Virtual --                   
 -0.081  -0.077  -0.043  -0.020   0.009   0.035   0.054   0.054
 59 A'   60 A'   24 A"   61 A'   62 A'   63 A'   64 A'   25 A"                 
  0.068   0.078   0.084   0.093   0.108   0.115   0.121   0.152
 65 A'   66 A'   26 A"   67 A'   27 A"   68 A'   69 A'   70 A'                 
  0.165   0.201   0.208   0.215   0.221   0.234   0.250   0.278
 71 A'   72 A'   28 A"   73 A'   74 A'   29 A"   75 A'   76 A'                 
  0.282   0.295   0.309   0.350   0.362   0.375   0.387   0.394
 30 A"   77 A'   78 A'   79 A'   80 A'   31 A"   32 A"   33 A"                 
  0.405   0.419   0.425   0.426   0.446   0.451   0.458   0.479
 81 A'   34 A"   35 A"   82 A'   83 A'   84 A'   85 A'   86 A'                 
  0.504   0.537   0.547   0.588   0.590   0.612   0.631   0.637
 36 A"   87 A'   37 A"   38 A"   88 A'   89 A'   90 A'   91 A'                 
  0.697   0.705   0.747   0.749   0.822   0.865   0.898   0.985
 92 A'   93 A'   39 A"   94 A'   95 A'   96 A'   97 A'   98 A'                 
  1.002   1.138   1.161   1.286   1.293   1.319   1.337   1.361
 99 A'   40 A"   41 A"   42 A"  100 A'   43 A"  101 A'  102 A'                 
  1.381   1.394   1.418   1.480   1.509   1.542   1.592   1.668
 44 A"  103 A'  104 A'  105 A'  106 A'   45 A"  107 A'  108 A'                 
  1.825   1.867   1.936   1.995   2.010   2.093   2.150   2.225
109 A'   46 A"  110 A'   47 A"  111 A'  112 A'  113 A'  114 A'                 
  2.592   2.751   2.795   2.954   3.084   3.314   3.746   3.769
 48 A"  115 A'   49 A"  116 A'  117 A'  118 A'   50 A"  119 A'                 
  3.932   3.946   3.951   3.958   3.980   3.986   3.988   3.996
 51 A"   52 A"  120 A'   53 A"   54 A"   55 A"  121 A'  122 A'                 
  4.010   4.026   4.070   4.081   4.091   4.178   4.233   4.290
 56 A"  123 A'  124 A'   57 A"  125 A'  126 A'  127 A'  128 A'                 
  4.354   4.371   4.457   4.752   5.973   5.995   6.004   6.032
129 A'  130 A'  131 A'  132 A'   58 A"   59 A"  133 A'  134 A'                 
  6.047   6.120   6.267   6.340   6.548   6.677   7.537   7.574
135 A'  136 A'   60 A"  137 A'  138 A'  139 A'   61 A"  140 A'                 
  7.668  23.269  24.056  27.803  27.875  28.317  28.335  28.340
141 A'  142 A'  143 A'  144 A'  145 A'   62 A"   63 A"  146 A'                 
 28.361  28.370  28.389  28.513  28.517  28.520  28.532  28.535
147 A'  148 A'  149 A'   64 A"   65 A"  150 A'   66 A"  151 A'                 
 28.550  28.573  28.596  28.659  28.714  47.894  66.727 127.862
 67 A"  152 A'  153 A'  154 A'  155 A'  156 A'  157 A'   68 A"                 
127.876 127.883 127.903 127.911 127.944 151.604 151.667 289.732
 69 A"  158 A'  159 A'  160 A'  161 A'  162 A'  163 A'   70 A"                 
289.767 289.8911020.6841901.7651901.831
164 A'  165 A'  166 A'  167 A'  168 A'                                         

 Beta MOs, Restricted
 -- Occupied --                  
*******-1165.90 -482.86 -176.33 -176.33 -165.73 -165.73 -165.73
  1 A'    2 A'    3 A'    4 A'    5 A'    6 A'    1 A"    7 A'                 
-165.73 -165.73 -165.73  -62.51  -56.33  -56.33  -56.33  -35.83
  8 A'    2 A"    9 A'   10 A'   11 A'    3 A"   12 A'   13 A'                 
-35.824 -31.321 -31.318 -31.314 -31.314 -31.311 -31.311 -24.731
 14 A'   15 A'   16 A'    4 A"   17 A'    5 A"   18 A'   19 A'                 
-22.971 -22.969 -22.969 -22.968 -22.967 -22.967 -22.965 -22.965
 20 A'    6 A"   21 A'   22 A'    7 A"   23 A'   24 A'    8 A"                 
-22.962 -22.962 -10.329 -10.289  -8.719  -6.552  -6.537  -6.537
 25 A'    9 A"   26 A'   27 A'   28 A'   29 A'   10 A"   30 A'                 
 -6.376  -6.374  -4.789  -4.787  -4.774  -4.773  -4.771  -4.771
 31 A'   32 A'   33 A'   34 A'   11 A"   35 A'   12 A"   36 A'                 
 -2.662  -2.658  -2.658  -2.646  -2.646  -2.056  -2.053  -2.050
 37 A'   13 A"   38 A'   14 A"   39 A'   40 A'   41 A'   15 A"                 
 -2.050  -2.048  -2.048  -2.037  -2.036  -2.034  -2.034  -1.274
 42 A'   43 A'   16 A"   17 A"   44 A'   18 A"   45 A'   46 A'                 
 -0.869  -0.784  -0.702  -0.677  -0.601  -0.513  -0.510  -0.499
 47 A'   48 A'   49 A'   50 A'   51 A'   52 A'   19 A"   53 A'                 
 -0.415  -0.391  -0.381  -0.322  -0.317  -0.307  -0.296  -0.275
 54 A'   55 A'   20 A"   56 A'   21 A"   57 A'   22 A"   58 A'                 
 -0.257
 23 A"                                                                         
 -- Virtual --                   
 -0.081  -0.077  -0.043  -0.020   0.009   0.035   0.054   0.054
 59 A'   60 A'   24 A"   61 A'   62 A'   63 A'   64 A'   25 A"                 
  0.068   0.078   0.084   0.093   0.108   0.115   0.121   0.152
 65 A'   66 A'   26 A"   67 A'   27 A"   68 A'   69 A'   70 A'                 
  0.165   0.201   0.208   0.215   0.221   0.234   0.250   0.278
 71 A'   72 A'   28 A"   73 A'   74 A'   29 A"   75 A'   76 A'                 
  0.282   0.295   0.309   0.350   0.362   0.375   0.387   0.394
 30 A"   77 A'   78 A'   79 A'   80 A'   31 A"   32 A"   33 A"                 
  0.405   0.419   0.425   0.426   0.446   0.451   0.458   0.479
 81 A'   34 A"   35 A"   82 A'   83 A'   84 A'   85 A'   86 A'                 
  0.504   0.537   0.547   0.588   0.590   0.612   0.631   0.637
 36 A"   87 A'   37 A"   38 A"   88 A'   89 A'   90 A'   91 A'                 
  0.697   0.705   0.747   0.749   0.822   0.865   0.898   0.985
 92 A'   93 A'   39 A"   94 A'   95 A'   96 A'   97 A'   98 A'                 
  1.002   1.138   1.161   1.286   1.293   1.319   1.337   1.361
 99 A'   40 A"   41 A"   42 A"  100 A'   43 A"  101 A'  102 A'                 
  1.381   1.394   1.418   1.480   1.509   1.542   1.592   1.668
 44 A"  103 A'  104 A'  105 A'  106 A'   45 A"  107 A'  108 A'                 
  1.825   1.867   1.936   1.995   2.010   2.093   2.150   2.225
109 A'   46 A"  110 A'   47 A"  111 A'  112 A'  113 A'  114 A'                 
  2.592   2.751   2.795   2.954   3.084   3.314   3.746   3.769
 48 A"  115 A'   49 A"  116 A'  117 A'  118 A'   50 A"  119 A'                 
  3.932   3.946   3.951   3.958   3.980   3.986   3.988   3.996
 51 A"   52 A"  120 A'   53 A"   54 A"   55 A"  121 A'  122 A'                 
  4.010   4.026   4.070   4.081   4.091   4.178   4.233   4.290
 56 A"  123 A'  124 A'   57 A"  125 A'  126 A'  127 A'  128 A'                 
  4.354   4.371   4.457   4.752   5.973   5.995   6.004   6.032
129 A'  130 A'  131 A'  132 A'   58 A"   59 A"  133 A'  134 A'                 
  6.047   6.120   6.267   6.340   6.548   6.677   7.537   7.574
135 A'  136 A'   60 A"  137 A'  138 A'  139 A'   61 A"  140 A'                 
  7.668  23.269  24.056  27.803  27.875  28.317  28.335  28.340
141 A'  142 A'  143 A'  144 A'  145 A'   62 A"   63 A"  146 A'                 
 28.361  28.370  28.389  28.513  28.517  28.520  28.532  28.535
147 A'  148 A'  149 A'   64 A"   65 A"  150 A'   66 A"  151 A'                 
 28.550  28.573  28.596  28.659  28.714  47.894  66.727 127.862
 67 A"  152 A'  153 A'  154 A'  155 A'  156 A'  157 A'   68 A"                 
127.876 127.883 127.903 127.911 127.944 151.604 151.667 289.732
 69 A"  158 A'  159 A'  160 A'  161 A'  162 A'  163 A'   70 A"                 
289.767 289.8911020.6841901.7651901.831
164 A'  165 A'  166 A'  167 A'  168 A'                                         
 --------------------------------------------------------------

          Ground-State Mulliken Net Atomic Charges

     Atom                 Charge (a.u.)
  ----------------------------------------
      1 F                    -0.016228
      2 Br                   -0.048521
      3 I                     0.144193
      4 I                     0.150015
      5 C                    -0.206002
      6 C                    -0.023456
  ----------------------------------------
  Sum of atomic charges =     0.000000

 -----------------------------------------------------------------
                    Cartesian Multipole Moments
 -----------------------------------------------------------------
    Charge (ESU x 10^10)
                 0.0000
    Dipole Moment (Debye)
         X       0.1558      Y      -1.4218      Z       0.0000
       Tot       1.4303
    Quadrupole Moments (Debye-Ang)
        XX     -87.6711     XY      -2.5384     YY     -88.5467
        XZ      -0.0000     YZ       0.0000     ZZ     -92.4418
    Octopole Moments (Debye-Ang^2)
       XXX     -35.5445    XXY       2.4172    XYY     -25.9330
       YYY      30.7893    XXZ      -0.0000    XYZ      -0.0000
       YYZ      -0.0000    XZZ     -15.1947    YZZ      15.2280
       ZZZ       0.0000
    Hexadecapole Moments (Debye-Ang^3)
      XXXX   -1732.4404   XXXY      61.6018   XXYY    -435.1331
      XYYY     103.3113   YYYY   -1052.5836   XXXZ      -0.0000
      XXYZ      -0.0000   XYYZ       0.0000   YYYZ      -0.0000
      XXZZ    -326.8304   XYZZ      39.7695   YYZZ    -207.7756
      XZZZ      -0.0000   YZZZ       0.0000   ZZZZ    -120.7137
 -----------------------------------------------------------------
 Calculating analytic gradient of the SCF energy
 Gradient of SCF Energy
            1           2           3           4           5           6
    1   0.0000663   0.0001213   0.0003537   0.0001590  -0.0004838  -0.0002164
    2  -0.0002804  -0.0001858  -0.0001732   0.0003191   0.0006469  -0.0003265
    3  -0.0000000   0.0000000   0.0000000   0.0000000   0.0000000  -0.0000000
 Max gradient component =       6.469E-04
 RMS gradient           =       2.604E-04
 Gradient time:  CPU 21.58 s  wall 5.52 s
 Geometry Optimization Parameters
   NAtoms,    NIC,     NZ,  NCons,   NDum,   NFix, NCnnct, MaxDiis
        6      37       0       0       0       0       0       0

 Cartesian Hessian Update
 Hessian Updated using BFGS Update


** GEOMETRY OPTIMIZATION IN DELOCALIZED INTERNAL COORDINATES **
   Searching for a Minimum

   Optimization Cycle:  22

                       Coordinates (Angstroms)
     ATOM                X               Y               Z
      1  F         1.3801639061    1.8992999707    0.0000000000
      2  Br       -1.5903364502    1.8786907160    0.0000000000
      3  I         2.4962558748   -0.7456236642    0.0000000000
      4  I        -1.2537037001   -1.5119742935    0.0000000000
      5  C         0.9238610767    0.6387046392    0.0000000000
      6  C        -0.3918887358    0.3972614215    0.0000000000
   Point Group: cs    Number of degrees of freedom:     9


   Energy is -16589.234868013

 Hessian Updated using BFGS Update

  9 Hessian modes will be used to form the next step
  Hessian Eigenvalues:
     0.045254    0.068518    0.122250    0.252619    0.287381    0.407775
     0.546859    0.642605    1.045722

 Minimum Search - Taking Simple RFO Step
 Searching for Lamda that Minimizes Along All modes
 Value Taken    Lamda =  -0.00000184
 Step Taken.  Stepsize is  0.003449

                             Maximum     Tolerance    Cnvgd?
         Gradient           0.000425      0.000300      NO
         Displacement       0.001682      0.001200      NO
         Energy change     -0.000001      0.000001      NO


 New Cartesian Coordinates Obtained by Inverse Iteration

 Displacement from previous Coordinates is:  0.003534
 ----------------------------------------------------------------
             Standard Nuclear Orientation (Angstroms)
    I     Atom           X                Y                Z
 ----------------------------------------------------------------
    1      F       1.3800461633     1.8997755164     0.0000000000
    2      Br     -1.5900370425     1.8785079052     0.0000000000
    3      I       2.4947711906    -0.7457118889     0.0000000000
    4      I      -1.2534002888    -1.5124977742     0.0000000000
    5      C       0.9244029503     0.6388999276     0.0000000000
    6      C      -0.3914310015     0.3973851036     0.0000000000
 ----------------------------------------------------------------
 Molecular Point Group                 Cs    NOp =  2
 Largest Abelian Subgroup              Cs    NOp =  2
 Nuclear Repulsion Energy =  1497.0762431998 hartrees
 There are       81 alpha and       81 beta electrons
 Applying Cartesian multipole field
    Component          Value
    ---------          -----
     (2,0,0)        1.00000E-11
     (0,2,0)        2.00000E-11
     (0,0,2)       -3.00000E-11
 Nucleus-field energy     =     0.0000000409 hartrees
 Requested basis set is 6-311++G(d,p)
 There are 85 shells and 238 basis functions
 A cutoff of  1.0D-11 yielded   2549 shell pairs
 There are     21509 function pairs (     24376 Cartesian)
 Smallest overlap matrix eigenvalue = 5.55E-05
 Guess MOs from SCF MO coefficient file

 -----------------------------------------------------------------------
  General SCF calculation program by
  Eric Jon Sundstrom, Paul Horn, Yuezhi Mao, Dmitri Zuev, Alec White,
  David Stuck, Shaama M.S., Shane Yost, Joonho Lee, David Small,
  Daniel Levine, Susi Lehtola, Hugh Burton, Evgeny Epifanovsky
 -----------------------------------------------------------------------
 Exchange:     0.2000 Hartree-Fock + 0.0800 Slater + 0.7200 B88
 Correlation:  0.1900 VWN1RPA + 0.8100 LYP
 Using SG-1 standard quadrature grid
 using 4 threads for integral computing
 -------------------------------------------------------
 OpenMP Integral computing Module                
 Release: version 2.0, May 2017, Q-Chem Inc. Pleasanton 
 -------------------------------------------------------
 -------------------------------------------------------
 OpenMP BLAS3 based DFT computing Module                
 Release: version 1.0, May 2013, Q-Chem Inc. Pittsburgh 
 -------------------------------------------------------
 A restricted SCF calculation will be
 performed using DIIS
 SCF converges when DIIS error is below 1.0e-08
 ---------------------------------------
  Cycle       Energy         DIIS error
 ---------------------------------------
    1  -16589.2348685415      8.57e-06  
    2  -16589.2348690470      5.38e-06  
    3  -16589.2348689972      6.00e-06  
    4  -16589.2348692467      7.72e-07  
    5  -16589.2348692505      3.69e-07  
    6  -16589.2348692511      1.18e-07  
    7  -16589.2348692512      3.52e-08  
    8  -16589.2348692516      1.17e-08  
    9  -16589.2348692513      4.01e-09  Convergence criterion met
 ---------------------------------------
 SCF time:   CPU 52.96s  wall 14.00s 
 SCF   energy in the final basis set =   -16589.2348692513
 Total energy in the final basis set =   -16589.2348692513

 --------------------------------------------------------------
             Orbital Energies (a.u.) and Symmetries
 --------------------------------------------------------------

 Alpha MOs, Restricted
 -- Occupied --                  
*******-1165.90 -482.86 -176.33 -176.33 -165.73 -165.73 -165.73
  1 A'    2 A'    3 A'    4 A'    5 A'    6 A'    1 A"    7 A'                 
-165.73 -165.73 -165.73  -62.51  -56.33  -56.33  -56.33  -35.83
  8 A'    2 A"    9 A'   10 A'   11 A'    3 A"   12 A'   13 A'                 
-35.824 -31.321 -31.318 -31.314 -31.314 -31.311 -31.311 -24.731
 14 A'   15 A'   16 A'    4 A"   17 A'    5 A"   18 A'   19 A'                 
-22.971 -22.969 -22.969 -22.968 -22.967 -22.967 -22.965 -22.965
 20 A'    6 A"   21 A'   22 A'    7 A"   23 A'   24 A'    8 A"                 
-22.962 -22.962 -10.329 -10.289  -8.719  -6.552  -6.537  -6.537
 25 A'    9 A"   26 A'   27 A'   28 A'   29 A'   10 A"   30 A'                 
 -6.376  -6.374  -4.790  -4.787  -4.774  -4.773  -4.771  -4.771
 31 A'   32 A'   33 A'   34 A'   11 A"   35 A'   12 A"   36 A'                 
 -2.662  -2.658  -2.658  -2.646  -2.646  -2.056  -2.053  -2.050
 37 A'   13 A"   38 A'   14 A"   39 A'   40 A'   41 A'   15 A"                 
 -2.050  -2.048  -2.048  -2.037  -2.036  -2.034  -2.034  -1.274
 42 A'   43 A'   16 A"   17 A"   44 A'   18 A"   45 A'   46 A'                 
 -0.869  -0.784  -0.702  -0.677  -0.601  -0.513  -0.510  -0.499
 47 A'   48 A'   49 A'   50 A'   51 A'   52 A'   19 A"   53 A'                 
 -0.415  -0.391  -0.381  -0.322  -0.317  -0.307  -0.296  -0.275
 54 A'   55 A'   20 A"   56 A'   21 A"   57 A'   22 A"   58 A'                 
 -0.257
 23 A"                                                                         
 -- Virtual --                   
 -0.081  -0.077  -0.043  -0.020   0.009   0.035   0.054   0.054
 59 A'   60 A'   24 A"   61 A'   62 A'   63 A'   64 A'   25 A"                 
  0.068   0.078   0.084   0.093   0.108   0.115   0.121   0.152
 65 A'   66 A'   26 A"   67 A'   27 A"   68 A'   69 A'   70 A'                 
  0.165   0.201   0.208   0.215   0.221   0.234   0.250   0.278
 71 A'   72 A'   28 A"   73 A'   74 A'   29 A"   75 A'   76 A'                 
  0.282   0.295   0.309   0.349   0.362   0.375   0.387   0.394
 30 A"   77 A'   78 A'   79 A'   80 A'   31 A"   32 A"   33 A"                 
  0.405   0.419   0.425   0.426   0.446   0.451   0.458   0.479
 81 A'   34 A"   35 A"   82 A'   83 A'   84 A'   85 A'   86 A'                 
  0.504   0.537   0.547   0.588   0.591   0.612   0.631   0.637
 36 A"   87 A'   37 A"   38 A"   88 A'   89 A'   90 A'   91 A'                 
  0.697   0.705   0.747   0.749   0.822   0.865   0.898   0.985
 92 A'   93 A'   39 A"   94 A'   95 A'   96 A'   97 A'   98 A'                 
  1.002   1.138   1.161   1.286   1.293   1.319   1.337   1.361
 99 A'   40 A"   41 A"   42 A"  100 A'   43 A"  101 A'  102 A'                 
  1.381   1.394   1.418   1.480   1.509   1.543   1.592   1.668
 44 A"  103 A'  104 A'  105 A'  106 A'   45 A"  107 A'  108 A'                 
  1.825   1.867   1.936   1.995   2.010   2.093   2.150   2.225
109 A'   46 A"  110 A'   47 A"  111 A'  112 A'  113 A'  114 A'                 
  2.592   2.751   2.795   2.954   3.084   3.314   3.746   3.769
 48 A"  115 A'   49 A"  116 A'  117 A'  118 A'   50 A"  119 A'                 
  3.931   3.946   3.951   3.958   3.980   3.986   3.989   3.996
 51 A"   52 A"  120 A'   53 A"   54 A"   55 A"  121 A'  122 A'                 
  4.010   4.026   4.070   4.081   4.091   4.178   4.233   4.290
 56 A"  123 A'  124 A'   57 A"  125 A'  126 A'  127 A'  128 A'                 
  4.354   4.371   4.457   4.752   5.973   5.995   6.004   6.032
129 A'  130 A'  131 A'  132 A'   58 A"   59 A"  133 A'  134 A'                 
  6.047   6.120   6.267   6.340   6.548   6.677   7.537   7.574
135 A'  136 A'   60 A"  137 A'  138 A'  139 A'   61 A"  140 A'                 
  7.668  23.269  24.056  27.803  27.875  28.317  28.335  28.340
141 A'  142 A'  143 A'  144 A'  145 A'   62 A"   63 A"  146 A'                 
 28.361  28.370  28.390  28.513  28.517  28.520  28.532  28.536
147 A'  148 A'  149 A'   64 A"   65 A"  150 A'   66 A"  151 A'                 
 28.550  28.573  28.596  28.659  28.714  47.894  66.727 127.862
 67 A"  152 A'  153 A'  154 A'  155 A'  156 A'  157 A'   68 A"                 
127.876 127.883 127.903 127.910 127.944 151.604 151.667 289.732
 69 A"  158 A'  159 A'  160 A'  161 A'  162 A'  163 A'   70 A"                 
289.767 289.8911020.6841901.7651901.831
164 A'  165 A'  166 A'  167 A'  168 A'                                         

 Beta MOs, Restricted
 -- Occupied --                  
*******-1165.90 -482.86 -176.33 -176.33 -165.73 -165.73 -165.73
  1 A'    2 A'    3 A'    4 A'    5 A'    6 A'    1 A"    7 A'                 
-165.73 -165.73 -165.73  -62.51  -56.33  -56.33  -56.33  -35.83
  8 A'    2 A"    9 A'   10 A'   11 A'    3 A"   12 A'   13 A'                 
-35.824 -31.321 -31.318 -31.314 -31.314 -31.311 -31.311 -24.731
 14 A'   15 A'   16 A'    4 A"   17 A'    5 A"   18 A'   19 A'                 
-22.971 -22.969 -22.969 -22.968 -22.967 -22.967 -22.965 -22.965
 20 A'    6 A"   21 A'   22 A'    7 A"   23 A'   24 A'    8 A"                 
-22.962 -22.962 -10.329 -10.289  -8.719  -6.552  -6.537  -6.537
 25 A'    9 A"   26 A'   27 A'   28 A'   29 A'   10 A"   30 A'                 
 -6.376  -6.374  -4.790  -4.787  -4.774  -4.773  -4.771  -4.771
 31 A'   32 A'   33 A'   34 A'   11 A"   35 A'   12 A"   36 A'                 
 -2.662  -2.658  -2.658  -2.646  -2.646  -2.056  -2.053  -2.050
 37 A'   13 A"   38 A'   14 A"   39 A'   40 A'   41 A'   15 A"                 
 -2.050  -2.048  -2.048  -2.037  -2.036  -2.034  -2.034  -1.274
 42 A'   43 A'   16 A"   17 A"   44 A'   18 A"   45 A'   46 A'                 
 -0.869  -0.784  -0.702  -0.677  -0.601  -0.513  -0.510  -0.499
 47 A'   48 A'   49 A'   50 A'   51 A'   52 A'   19 A"   53 A'                 
 -0.415  -0.391  -0.381  -0.322  -0.317  -0.307  -0.296  -0.275
 54 A'   55 A'   20 A"   56 A'   21 A"   57 A'   22 A"   58 A'                 
 -0.257
 23 A"                                                                         
 -- Virtual --                   
 -0.081  -0.077  -0.043  -0.020   0.009   0.035   0.054   0.054
 59 A'   60 A'   24 A"   61 A'   62 A'   63 A'   64 A'   25 A"                 
  0.068   0.078   0.084   0.093   0.108   0.115   0.121   0.152
 65 A'   66 A'   26 A"   67 A'   27 A"   68 A'   69 A'   70 A'                 
  0.165   0.201   0.208   0.215   0.221   0.234   0.250   0.278
 71 A'   72 A'   28 A"   73 A'   74 A'   29 A"   75 A'   76 A'                 
  0.282   0.295   0.309   0.349   0.362   0.375   0.387   0.394
 30 A"   77 A'   78 A'   79 A'   80 A'   31 A"   32 A"   33 A"                 
  0.405   0.419   0.425   0.426   0.446   0.451   0.458   0.479
 81 A'   34 A"   35 A"   82 A'   83 A'   84 A'   85 A'   86 A'                 
  0.504   0.537   0.547   0.588   0.591   0.612   0.631   0.637
 36 A"   87 A'   37 A"   38 A"   88 A'   89 A'   90 A'   91 A'                 
  0.697   0.705   0.747   0.749   0.822   0.865   0.898   0.985
 92 A'   93 A'   39 A"   94 A'   95 A'   96 A'   97 A'   98 A'                 
  1.002   1.138   1.161   1.286   1.293   1.319   1.337   1.361
 99 A'   40 A"   41 A"   42 A"  100 A'   43 A"  101 A'  102 A'                 
  1.381   1.394   1.418   1.480   1.509   1.543   1.592   1.668
 44 A"  103 A'  104 A'  105 A'  106 A'   45 A"  107 A'  108 A'                 
  1.825   1.867   1.936   1.995   2.010   2.093   2.150   2.225
109 A'   46 A"  110 A'   47 A"  111 A'  112 A'  113 A'  114 A'                 
  2.592   2.751   2.795   2.954   3.084   3.314   3.746   3.769
 48 A"  115 A'   49 A"  116 A'  117 A'  118 A'   50 A"  119 A'                 
  3.931   3.946   3.951   3.958   3.980   3.986   3.989   3.996
 51 A"   52 A"  120 A'   53 A"   54 A"   55 A"  121 A'  122 A'                 
  4.010   4.026   4.070   4.081   4.091   4.178   4.233   4.290
 56 A"  123 A'  124 A'   57 A"  125 A'  126 A'  127 A'  128 A'                 
  4.354   4.371   4.457   4.752   5.973   5.995   6.004   6.032
129 A'  130 A'  131 A'  132 A'   58 A"   59 A"  133 A'  134 A'                 
  6.047   6.120   6.267   6.340   6.548   6.677   7.537   7.574
135 A'  136 A'   60 A"  137 A'  138 A'  139 A'   61 A"  140 A'                 
  7.668  23.269  24.056  27.803  27.875  28.317  28.335  28.340
141 A'  142 A'  143 A'  144 A'  145 A'   62 A"   63 A"  146 A'                 
 28.361  28.370  28.390  28.513  28.517  28.520  28.532  28.536
147 A'  148 A'  149 A'   64 A"   65 A"  150 A'   66 A"  151 A'                 
 28.550  28.573  28.596  28.659  28.714  47.894  66.727 127.862
 67 A"  152 A'  153 A'  154 A'  155 A'  156 A'  157 A'   68 A"                 
127.876 127.883 127.903 127.910 127.944 151.604 151.667 289.732
 69 A"  158 A'  159 A'  160 A'  161 A'  162 A'  163 A'   70 A"                 
289.767 289.8911020.6841901.7651901.831
164 A'  165 A'  166 A'  167 A'  168 A'                                         
 --------------------------------------------------------------

          Ground-State Mulliken Net Atomic Charges

     Atom                 Charge (a.u.)
  ----------------------------------------
      1 F                    -0.016347
      2 Br                   -0.048578
      3 I                     0.144546
      4 I                     0.149799
      5 C                    -0.206550
      6 C                    -0.022870
  ----------------------------------------
  Sum of atomic charges =     0.000000

 -----------------------------------------------------------------
                    Cartesian Multipole Moments
 -----------------------------------------------------------------
    Charge (ESU x 10^10)
                 0.0000
    Dipole Moment (Debye)
         X       0.1584      Y      -1.4232      Z       0.0000
       Tot       1.4320
    Quadrupole Moments (Debye-Ang)
        XX     -87.6747     XY      -2.5412     YY     -88.5443
        XZ      -0.0000     YZ      -0.0000     ZZ     -92.4403
    Octopole Moments (Debye-Ang^2)
       XXX     -35.5000    XXY       2.4401    XYY     -25.8967
       YYY      30.8168    XXZ      -0.0000    XYZ       0.0000
       YYZ       0.0000    XZZ     -15.1642    YZZ      15.2447
       ZZZ       0.0000
    Hexadecapole Moments (Debye-Ang^3)
      XXXX   -1731.1968   XXXY      61.5007   XXYY    -434.9297
      XYYY     103.1261   YYYY   -1052.8340   XXXZ      -0.0000
      XXYZ       0.0000   XYYZ      -0.0000   YYYZ       0.0000
      XXZZ    -326.5705   XYZZ      39.7120   YYZZ    -207.8208
      XZZZ      -0.0000   YZZZ       0.0000   ZZZZ    -120.7090
 -----------------------------------------------------------------
 Calculating analytic gradient of the SCF energy
 Gradient of SCF Energy
            1           2           3           4           5           6
    1  -0.0000204   0.0001477   0.0001035   0.0001239  -0.0001546  -0.0002000
    2  -0.0002503  -0.0001974  -0.0000254   0.0001628   0.0005335  -0.0002232
    3   0.0000000   0.0000000  -0.0000000   0.0000000  -0.0000000  -0.0000000
 Max gradient component =       5.335E-04
 RMS gradient           =       1.788E-04
 Gradient time:  CPU 21.55 s  wall 5.50 s
 Geometry Optimization Parameters
   NAtoms,    NIC,     NZ,  NCons,   NDum,   NFix, NCnnct, MaxDiis
        6      37       0       0       0       0       0       0

 Cartesian Hessian Update
 Hessian Updated using BFGS Update


** GEOMETRY OPTIMIZATION IN DELOCALIZED INTERNAL COORDINATES **
   Searching for a Minimum

   Optimization Cycle:  23

                       Coordinates (Angstroms)
     ATOM                X               Y               Z
      1  F         1.3800461633    1.8997755164    0.0000000000
      2  Br       -1.5900370425    1.8785079052    0.0000000000
      3  I         2.4947711906   -0.7457118889    0.0000000000
      4  I        -1.2534002888   -1.5124977742    0.0000000000
      5  C         0.9244029503    0.6388999276    0.0000000000
      6  C        -0.3914310015    0.3973851036    0.0000000000
   Point Group: cs    Number of degrees of freedom:     9


   Energy is -16589.234869251

 Hessian Updated using BFGS Update

  9 Hessian modes will be used to form the next step
  Hessian Eigenvalues:
     0.045189    0.067889    0.101689    0.252953    0.265827    0.388573
     0.512879    0.623938    1.038797

 Minimum Search - Taking Simple RFO Step
 Searching for Lamda that Minimizes Along All modes
 Value Taken    Lamda =   0.00000000
 Step Taken.  Stepsize is  0.002340

                             Maximum     Tolerance    Cnvgd?
         Gradient           0.000269      0.000300     YES
         Displacement       0.001610      0.001200      NO
         Energy change     -0.000001      0.000001      NO


 New Cartesian Coordinates Obtained by Inverse Iteration

 Displacement from previous Coordinates is:  0.001536
 ----------------------------------------------------------------
             Standard Nuclear Orientation (Angstroms)
    I     Atom           X                Y                Z
 ----------------------------------------------------------------
    1      F       1.3798716540     1.9000640283     0.0000000000
    2      Br     -1.5900726843     1.8785670515     0.0000000000
    3      I       2.4943352817    -0.7457616753     0.0000000000
    4      I      -1.2533790662    -1.5127563659     0.0000000000
    5      C       0.9247785699     0.6386826483     0.0000000000
    6      C      -0.3911817836     0.3975631029     0.0000000000
 ----------------------------------------------------------------
 Molecular Point Group                 Cs    NOp =  2
 Largest Abelian Subgroup              Cs    NOp =  2
 Nuclear Repulsion Energy =  1497.0937189308 hartrees
 There are       81 alpha and       81 beta electrons
 Applying Cartesian multipole field
    Component          Value
    ---------          -----
     (2,0,0)        1.00000E-11
     (0,2,0)        2.00000E-11
     (0,0,2)       -3.00000E-11
 Nucleus-field energy     =     0.0000000409 hartrees
 Requested basis set is 6-311++G(d,p)
 There are 85 shells and 238 basis functions
 A cutoff of  1.0D-11 yielded   2549 shell pairs
 There are     21509 function pairs (     24376 Cartesian)
 Smallest overlap matrix eigenvalue = 5.55E-05
 Guess MOs from SCF MO coefficient file

 -----------------------------------------------------------------------
  General SCF calculation program by
  Eric Jon Sundstrom, Paul Horn, Yuezhi Mao, Dmitri Zuev, Alec White,
  David Stuck, Shaama M.S., Shane Yost, Joonho Lee, David Small,
  Daniel Levine, Susi Lehtola, Hugh Burton, Evgeny Epifanovsky
 -----------------------------------------------------------------------
 Exchange:     0.2000 Hartree-Fock + 0.0800 Slater + 0.7200 B88
 Correlation:  0.1900 VWN1RPA + 0.8100 LYP
 Using SG-1 standard quadrature grid
 using 4 threads for integral computing
 -------------------------------------------------------
 OpenMP Integral computing Module                
 Release: version 2.0, May 2017, Q-Chem Inc. Pleasanton 
 -------------------------------------------------------
 -------------------------------------------------------
 OpenMP BLAS3 based DFT computing Module                
 Release: version 1.0, May 2013, Q-Chem Inc. Pittsburgh 
 -------------------------------------------------------
 A restricted SCF calculation will be
 performed using DIIS
 SCF converges when DIIS error is below 1.0e-08
 ---------------------------------------
  Cycle       Energy         DIIS error
 ---------------------------------------
    1  -16589.2348694027      6.69e-06  
    2  -16589.2348697025      3.47e-06  
    3  -16589.2348696309      4.71e-06  
    4  -16589.2348697819      6.09e-07  
    5  -16589.2348697839      2.40e-07  
    6  -16589.2348697842      5.79e-08  
    7  -16589.2348697843      2.51e-08  
    8  -16589.2348697840      8.71e-09  Convergence criterion met
 ---------------------------------------
 SCF time:   CPU 47.06s  wall 13.00s 
 SCF   energy in the final basis set =   -16589.2348697840
 Total energy in the final basis set =   -16589.2348697840

 --------------------------------------------------------------
             Orbital Energies (a.u.) and Symmetries
 --------------------------------------------------------------

 Alpha MOs, Restricted
 -- Occupied --                  
*******-1165.90 -482.86 -176.33 -176.33 -165.73 -165.73 -165.73
  1 A'    2 A'    3 A'    4 A'    5 A'    6 A'    1 A"    7 A'                 
-165.73 -165.73 -165.73  -62.51  -56.33  -56.33  -56.33  -35.83
  8 A'    2 A"    9 A'   10 A'   11 A'    3 A"   12 A'   13 A'                 
-35.824 -31.321 -31.318 -31.314 -31.314 -31.311 -31.311 -24.731
 14 A'   15 A'   16 A'    4 A"   17 A'    5 A"   18 A'   19 A'                 
-22.971 -22.969 -22.969 -22.968 -22.967 -22.967 -22.965 -22.965
 20 A'    6 A"   21 A'   22 A'    7 A"   23 A'   24 A'    8 A"                 
-22.962 -22.962 -10.329 -10.289  -8.719  -6.552  -6.537  -6.537
 25 A'    9 A"   26 A'   27 A'   28 A'   29 A'   10 A"   30 A'                 
 -6.376  -6.374  -4.790  -4.787  -4.774  -4.774  -4.771  -4.771
 31 A'   32 A'   33 A'   34 A'   11 A"   35 A'   12 A"   36 A'                 
 -2.662  -2.658  -2.658  -2.646  -2.646  -2.056  -2.053  -2.050
 37 A'   13 A"   38 A'   14 A"   39 A'   40 A'   41 A'   15 A"                 
 -2.050  -2.048  -2.048  -2.037  -2.037  -2.034  -2.034  -1.273
 42 A'   43 A'   16 A"   17 A"   44 A'   18 A"   45 A'   46 A'                 
 -0.869  -0.784  -0.702  -0.677  -0.601  -0.513  -0.510  -0.499
 47 A'   48 A'   49 A'   50 A'   51 A'   52 A'   19 A"   53 A'                 
 -0.415  -0.391  -0.381  -0.322  -0.317  -0.307  -0.296  -0.275
 54 A'   55 A'   20 A"   56 A'   21 A"   57 A'   22 A"   58 A'                 
 -0.257
 23 A"                                                                         
 -- Virtual --                   
 -0.081  -0.077  -0.043  -0.020   0.009   0.035   0.054   0.054
 59 A'   60 A'   24 A"   61 A'   62 A'   63 A'   64 A'   25 A"                 
  0.068   0.078   0.084   0.093   0.108   0.115   0.121   0.152
 65 A'   66 A'   26 A"   67 A'   27 A"   68 A'   69 A'   70 A'                 
  0.165   0.201   0.208   0.215   0.221   0.234   0.250   0.278
 71 A'   72 A'   28 A"   73 A'   74 A'   29 A"   75 A'   76 A'                 
  0.282   0.295   0.309   0.349   0.362   0.375   0.387   0.394
 30 A"   77 A'   78 A'   79 A'   80 A'   31 A"   32 A"   33 A"                 
  0.405   0.419   0.425   0.426   0.446   0.451   0.458   0.479
 81 A'   34 A"   35 A"   82 A'   83 A'   84 A'   85 A'   86 A'                 
  0.504   0.537   0.547   0.588   0.590   0.612   0.631   0.637
 36 A"   87 A'   37 A"   38 A"   88 A'   89 A'   90 A'   91 A'                 
  0.697   0.706   0.747   0.749   0.822   0.864   0.898   0.984
 92 A'   93 A'   39 A"   94 A'   95 A'   96 A'   97 A'   98 A'                 
  1.002   1.138   1.161   1.286   1.293   1.319   1.336   1.361
 99 A'   40 A"   41 A"   42 A"  100 A'   43 A"  101 A'  102 A'                 
  1.381   1.394   1.418   1.480   1.509   1.543   1.591   1.668
 44 A"  103 A'  104 A'  105 A'  106 A'   45 A"  107 A'  108 A'                 
  1.826   1.867   1.936   1.995   2.010   2.093   2.150   2.225
109 A'   46 A"  110 A'   47 A"  111 A'  112 A'  113 A'  114 A'                 
  2.592   2.751   2.795   2.954   3.084   3.314   3.746   3.769
 48 A"  115 A'   49 A"  116 A'  117 A'  118 A'   50 A"  119 A'                 
  3.931   3.946   3.951   3.958   3.980   3.986   3.988   3.996
 51 A"   52 A"  120 A'   53 A"   54 A"   55 A"  121 A'  122 A'                 
  4.010   4.026   4.070   4.081   4.091   4.178   4.233   4.290
 56 A"  123 A'  124 A'   57 A"  125 A'  126 A'  127 A'  128 A'                 
  4.354   4.371   4.457   4.751   5.973   5.995   6.004   6.032
129 A'  130 A'  131 A'  132 A'   58 A"   59 A"  133 A'  134 A'                 
  6.047   6.120   6.267   6.340   6.548   6.677   7.537   7.574
135 A'  136 A'   60 A"  137 A'  138 A'  139 A'   61 A"  140 A'                 
  7.668  23.268  24.055  27.803  27.875  28.317  28.335  28.340
141 A'  142 A'  143 A'  144 A'  145 A'   62 A"   63 A"  146 A'                 
 28.361  28.370  28.390  28.513  28.517  28.520  28.532  28.536
147 A'  148 A'  149 A'   64 A"   65 A"  150 A'   66 A"  151 A'                 
 28.550  28.573  28.596  28.659  28.714  47.894  66.727 127.862
 67 A"  152 A'  153 A'  154 A'  155 A'  156 A'  157 A'   68 A"                 
127.876 127.883 127.903 127.910 127.944 151.604 151.667 289.732
 69 A"  158 A'  159 A'  160 A'  161 A'  162 A'  163 A'   70 A"                 
289.767 289.8911020.6841901.7651901.831
164 A'  165 A'  166 A'  167 A'  168 A'                                         

 Beta MOs, Restricted
 -- Occupied --                  
*******-1165.90 -482.86 -176.33 -176.33 -165.73 -165.73 -165.73
  1 A'    2 A'    3 A'    4 A'    5 A'    6 A'    1 A"    7 A'                 
-165.73 -165.73 -165.73  -62.51  -56.33  -56.33  -56.33  -35.83
  8 A'    2 A"    9 A'   10 A'   11 A'    3 A"   12 A'   13 A'                 
-35.824 -31.321 -31.318 -31.314 -31.314 -31.311 -31.311 -24.731
 14 A'   15 A'   16 A'    4 A"   17 A'    5 A"   18 A'   19 A'                 
-22.971 -22.969 -22.969 -22.968 -22.967 -22.967 -22.965 -22.965
 20 A'    6 A"   21 A'   22 A'    7 A"   23 A'   24 A'    8 A"                 
-22.962 -22.962 -10.329 -10.289  -8.719  -6.552  -6.537  -6.537
 25 A'    9 A"   26 A'   27 A'   28 A'   29 A'   10 A"   30 A'                 
 -6.376  -6.374  -4.790  -4.787  -4.774  -4.774  -4.771  -4.771
 31 A'   32 A'   33 A'   34 A'   11 A"   35 A'   12 A"   36 A'                 
 -2.662  -2.658  -2.658  -2.646  -2.646  -2.056  -2.053  -2.050
 37 A'   13 A"   38 A'   14 A"   39 A'   40 A'   41 A'   15 A"                 
 -2.050  -2.048  -2.048  -2.037  -2.037  -2.034  -2.034  -1.273
 42 A'   43 A'   16 A"   17 A"   44 A'   18 A"   45 A'   46 A'                 
 -0.869  -0.784  -0.702  -0.677  -0.601  -0.513  -0.510  -0.499
 47 A'   48 A'   49 A'   50 A'   51 A'   52 A'   19 A"   53 A'                 
 -0.415  -0.391  -0.381  -0.322  -0.317  -0.307  -0.296  -0.275
 54 A'   55 A'   20 A"   56 A'   21 A"   57 A'   22 A"   58 A'                 
 -0.257
 23 A"                                                                         
 -- Virtual --                   
 -0.081  -0.077  -0.043  -0.020   0.009   0.035   0.054   0.054
 59 A'   60 A'   24 A"   61 A'   62 A'   63 A'   64 A'   25 A"                 
  0.068   0.078   0.084   0.093   0.108   0.115   0.121   0.152
 65 A'   66 A'   26 A"   67 A'   27 A"   68 A'   69 A'   70 A'                 
  0.165   0.201   0.208   0.215   0.221   0.234   0.250   0.278
 71 A'   72 A'   28 A"   73 A'   74 A'   29 A"   75 A'   76 A'                 
  0.282   0.295   0.309   0.349   0.362   0.375   0.387   0.394
 30 A"   77 A'   78 A'   79 A'   80 A'   31 A"   32 A"   33 A"                 
  0.405   0.419   0.425   0.426   0.446   0.451   0.458   0.479
 81 A'   34 A"   35 A"   82 A'   83 A'   84 A'   85 A'   86 A'                 
  0.504   0.537   0.547   0.588   0.590   0.612   0.631   0.637
 36 A"   87 A'   37 A"   38 A"   88 A'   89 A'   90 A'   91 A'                 
  0.697   0.706   0.747   0.749   0.822   0.864   0.898   0.984
 92 A'   93 A'   39 A"   94 A'   95 A'   96 A'   97 A'   98 A'                 
  1.002   1.138   1.161   1.286   1.293   1.319   1.336   1.361
 99 A'   40 A"   41 A"   42 A"  100 A'   43 A"  101 A'  102 A'                 
  1.381   1.394   1.418   1.480   1.509   1.543   1.591   1.668
 44 A"  103 A'  104 A'  105 A'  106 A'   45 A"  107 A'  108 A'                 
  1.826   1.867   1.936   1.995   2.010   2.093   2.150   2.225
109 A'   46 A"  110 A'   47 A"  111 A'  112 A'  113 A'  114 A'                 
  2.592   2.751   2.795   2.954   3.084   3.314   3.746   3.769
 48 A"  115 A'   49 A"  116 A'  117 A'  118 A'   50 A"  119 A'                 
  3.931   3.946   3.951   3.958   3.980   3.986   3.988   3.996
 51 A"   52 A"  120 A'   53 A"   54 A"   55 A"  121 A'  122 A'                 
  4.010   4.026   4.070   4.081   4.091   4.178   4.233   4.290
 56 A"  123 A'  124 A'   57 A"  125 A'  126 A'  127 A'  128 A'                 
  4.354   4.371   4.457   4.751   5.973   5.995   6.004   6.032
129 A'  130 A'  131 A'  132 A'   58 A"   59 A"  133 A'  134 A'                 
  6.047   6.120   6.267   6.340   6.548   6.677   7.537   7.574
135 A'  136 A'   60 A"  137 A'  138 A'  139 A'   61 A"  140 A'                 
  7.668  23.268  24.055  27.803  27.875  28.317  28.335  28.340
141 A'  142 A'  143 A'  144 A'  145 A'   62 A"   63 A"  146 A'                 
 28.361  28.370  28.390  28.513  28.517  28.520  28.532  28.536
147 A'  148 A'  149 A'   64 A"   65 A"  150 A'   66 A"  151 A'                 
 28.550  28.573  28.596  28.659  28.714  47.894  66.727 127.862
 67 A"  152 A'  153 A'  154 A'  155 A'  156 A'  157 A'   68 A"                 
127.876 127.883 127.903 127.910 127.944 151.604 151.667 289.732
 69 A"  158 A'  159 A'  160 A'  161 A'  162 A'  163 A'   70 A"                 
289.767 289.8911020.6841901.7651901.831
164 A'  165 A'  166 A'  167 A'  168 A'                                         
 --------------------------------------------------------------

          Ground-State Mulliken Net Atomic Charges

     Atom                 Charge (a.u.)
  ----------------------------------------
      1 F                    -0.016612
      2 Br                   -0.048523
      3 I                     0.144908
      4 I                     0.149609
      5 C                    -0.206816
      6 C                    -0.022565
  ----------------------------------------
  Sum of atomic charges =     0.000000

 -----------------------------------------------------------------
                    Cartesian Multipole Moments
 -----------------------------------------------------------------
    Charge (ESU x 10^10)
                 0.0000
    Dipole Moment (Debye)
         X       0.1608      Y      -1.4252      Z       0.0000
       Tot       1.4343
    Quadrupole Moments (Debye-Ang)
        XX     -87.6691     XY      -2.5490     YY     -88.5464
        XZ      -0.0000     YZ       0.0000     ZZ     -92.4399
    Octopole Moments (Debye-Ang^2)
       XXX     -35.4572    XXY       2.4433    XYY     -25.8869
       YYY      30.8222    XXZ       0.0000    XYZ      -0.0000
       YYZ       0.0000    XZZ     -15.1490    YZZ      15.2503
       ZZZ       0.0000
    Hexadecapole Moments (Debye-Ang^3)
      XXXX   -1730.8120   XXXY      61.4387   XXYY    -434.8862
      XYYY     103.0472   YYYY   -1053.0353   XXXZ       0.0000
      XXYZ       0.0000   XYYZ      -0.0000   YYYZ       0.0000
      XXZZ    -326.4983   XYZZ      39.6926   YYZZ    -207.8551
      XZZZ      -0.0000   YZZZ      -0.0000   ZZZZ    -120.7061
 -----------------------------------------------------------------
 Calculating analytic gradient of the SCF energy
 Gradient of SCF Energy
            1           2           3           4           5           6
    1  -0.0000652   0.0000878  -0.0000032   0.0001017   0.0000320  -0.0001530
    2  -0.0000813  -0.0001459   0.0000445   0.0000561   0.0002293  -0.0001027
    3   0.0000000  -0.0000000   0.0000000   0.0000000  -0.0000000   0.0000000
 Max gradient component =       2.293E-04
 RMS gradient           =       8.909E-05
 Gradient time:  CPU 21.58 s  wall 5.51 s
 Geometry Optimization Parameters
   NAtoms,    NIC,     NZ,  NCons,   NDum,   NFix, NCnnct, MaxDiis
        6      37       0       0       0       0       0       0

 Cartesian Hessian Update
 Hessian Updated using BFGS Update


** GEOMETRY OPTIMIZATION IN DELOCALIZED INTERNAL COORDINATES **
   Searching for a Minimum

   Optimization Cycle:  24

                       Coordinates (Angstroms)
     ATOM                X               Y               Z
      1  F         1.3798716540    1.9000640283    0.0000000000
      2  Br       -1.5900726843    1.8785670515    0.0000000000
      3  I         2.4943352817   -0.7457616753    0.0000000000
      4  I        -1.2533790662   -1.5127563659    0.0000000000
      5  C         0.9247785699    0.6386826483    0.0000000000
      6  C        -0.3911817836    0.3975631029    0.0000000000
   Point Group: cs    Number of degrees of freedom:     9


   Energy is -16589.234869784

 Hessian Updated using BFGS Update

  9 Hessian modes will be used to form the next step
  Hessian Eigenvalues:
     0.045032    0.067810    0.103704    0.217613    0.253678    0.365786
     0.470421    0.609990    1.028572

 Minimum Search - Taking Simple RFO Step
 Searching for Lamda that Minimizes Along All modes
 Value Taken    Lamda =   0.00000000
 Step Taken.  Stepsize is  0.001122

                             Maximum     Tolerance    Cnvgd?
         Gradient           0.000145      0.000300     YES
         Displacement       0.000762      0.001200     YES
         Energy change     -0.000001      0.000001     YES


                       Distance Matrix (Angstroms)
             F (  1)   Br(  2)   I (  3)   I (  4)   C (  5)
   Br(  2)  2.970022
   I (  3)  2.870962  4.854842
   I (  4)  4.310609  3.407996  3.825395
   C (  5)  1.340967  2.803888  2.092891  3.061545
   C (  6)  2.322529  1.905443  3.103772  2.095878  1.337868

 Final energy is   -16589.234869784021     


 ******************************
 **  OPTIMIZATION CONVERGED  **
 ******************************

                       Coordinates (Angstroms)
     ATOM                X               Y               Z
      1  F         1.3798716540    1.9000640283    0.0000000000
      2  Br       -1.5900726843    1.8785670515    0.0000000000
      3  I         2.4943352817   -0.7457616753    0.0000000000
      4  I        -1.2533790662   -1.5127563659    0.0000000000
[truncated: 47,464 more chars]
