# Supplementary material for: Geometric and energetic data from ab initio calculations of haloethene, haloimine, halomethylenephosphine, haloiminophosphine, halodiazene, halodiphosphene and halocyclopropane
Source: Data Brief. 2019 Nov 2;27:104738. doi: 10.1016/j.dib.2019.104738 (PMC6861602; doi:10.1016/j.dib.2019.104738)
Supplement: Multimedia component 2 [file mmc2.zip › CC/B3LYP/FICCClBr.out]

Q-Chem Developer Version!
                  Welcome to Q-Chem
     A Quantum Leap Into The Future Of Chemistry


 Q-Chem 5.1, Q-Chem, Inc., Pleasanton, CA (2018)

 Yihan Shao,  Zhengting Gan,  E. Epifanovsky,  A. T. B. Gilbert,  M. Wormit,  
 J. Kussmann,  A. W. Lange,  A. Behn,  Jia Deng,  Xintian Feng,  D. Ghosh,  
 M. Goldey,  P. R. Horn,  L. D. Jacobson,  I. Kaliman,  T. Kus,  A. Landau,  
 Jie Liu,  E. I. Proynov,  R. M. Richard,  R. P. Steele,  E. J. Sundstrom,  
 H. L. Woodcock III,  P. M. Zimmerman,  D. Zuev,  B. Albrecht,  E. Alguire,  
 S. A. Baeppler,  D. Barton,  Z. Benda,  Y. A. Bernard,  E. J. Berquist,  
 K. B. Bravaya,  H. Burton,  D. Casanova,  Chun-Min Chang,  Yunqing Chen,  
 A. Chien,  K. D. Closser,  M. P. Coons,  S. Coriani,  S. Dasgupta,  
 A. L. Dempwolff,  M. Diedenhofen,  Hainam Do,  R. G. Edgar,  Po-Tung Fang,  
 S. Faraji,  S. Fatehi,  Qingguo Feng,  K. D. Fenk,  J. Fosso-Tande,  
 Qinghui Ge,  A. Ghysels,  G. Gidofalvi,  J. Gomes,  J. Gonthier,  A. Gunina,  
 D. Hait,  M. W. D. Hanson-Heine,  P. H. P. Harbach,  A. W. Hauser,  
 J. E. Herr,  E. G. Hohenstein,  Z. C. Holden,  Kerwin Hui,  B. C. Huynh,  
 T.-C. Jagau,  Hyunjun Ji,  B. Kaduk,  K. Khistyaev,  Jaehoon Kim,  
 P. Klunzinger,  K. Koh,  D. Kosenkov,  L. Koulias,  T. Kowalczyk,  
 C. M. Krauter,  A. Kunitsa,  Ka Un Lao,  A. Laurent,  K. V. Lawler,  
 Joonho Lee,  D. Lefrancois,  S. Lehtola,  D. S. Levine,  Yi-Pei Li,  
 You-Sheng Lin,  Fenglai Liu,  E. Livshits,  A. Luenser,  P. Manohar,  
 E. Mansoor,  S. F. Manzer,  Shan-Ping Mao,  Yuezhi Mao,  N. Mardirossian,  
 A. V. Marenich,  T. Markovich,  L. A. Martinez-Martinez,  S. A. Maurer,  
 N. J. Mayhall,  S. C. McKenzie,  J.-M. Mewes,  A. F. Morrison,  
 J. W. Mullinax,  K. Nanda,  T. S. Nguyen-Beck,  R. Olivares-Amaya,  
 J. A. Parkhill,  T. M. Perrine,  F. Plasser,  P. Pokhilko,  S. Prager,  
 A. Prociuk,  E. Ramos,  D. R. Rehn,  F. Rob,  M. Schneider,  N. Sergueev,  
 S. M. Sharada,  S. Sharma,  D. W. Small,  T. Stauch,  T. Stein,  
 Yu-Chuan Su,  A. J. W. Thom,  A. Tkatchenko,  T. Tsuchimochi,  N. M. Tubman,  
 L. Vogt,  M. L. Vidal,  O. Vydrov,  M. A. Watson,  J. Wenzel,  
 M. de Wergifosse,  T. A. Wesolowski,  A. White,  J. Witte,  A. Yamada,  
 Jun Yang,  K. Yao,  S. Yeganeh,  S. R. Yost,  Zhi-Qiang You,  A. Zech,  
 Igor Ying Zhang,  Xing Zhang,  Yan Zhao,  Ying Zhu,  B. R. Brooks,  
 G. K. L. Chan,  C. J. Cramer,  M. S. Gordon,  W. J. Hehre,  A. Klamt,  
 M. W. Schmidt,  C. D. Sherrill,  D. G. Truhlar,  A. Aspuru-Guzik,  R. Baer,  
 A. T. Bell,  N. A. Besley,  Jeng-Da Chai,  A. E. DePrince, III,  
 R. A. DiStasio Jr.,  A. Dreuw,  B. D. Dunietz,  T. R. Furlani,  
 Chao-Ping Hsu,  Yousung Jung,  Jing Kong,  D. S. Lambrecht,  WanZhen Liang,  
 C. Ochsenfeld,  V. A. Rassolov,  L. V. Slipchenko,  J. E. Subotnik,  
 T. Van Voorhis,  J. M. Herbert,  A. I. Krylov,  P. M. W. Gill,  M. Head-Gordon

 Contributors to earlier versions of Q-Chem not listed above: 
 R. D. Adamson,  B. Austin,  J. Baker,  G. J. O. Beran,  K. Brandhorst,  
 S. T. Brown,  E. F. C. Byrd,  A. K. Chakraborty,  C.-L. Cheng,  
 Siu Hung Chien,  D. M. Chipman,  D. L. Crittenden,  H. Dachsel,  
 R. J. Doerksen,  A. D. Dutoi,  L. Fusti-Molnar,  W. A. Goddard III,  
 A. Golubeva-Zadorozhnaya,  S. R. Gwaltney,  G. Hawkins,  A. Heyden,  
 S. Hirata,  G. Kedziora,  F. J. Keil,  C. Kelley,  Jihan Kim,  R. A. King,  
 R. Z. Khaliullin,  P. P. Korambath,  W. Kurlancheek,  A. M. Lee,  M. S. Lee,  
 S. V. Levchenko,  Ching Yeh Lin,  D. Liotard,  R. C. Lochan,  I. Lotan,  
 P. E. Maslen,  N. Nair,  D. P. O'Neill,  D. Neuhauser,  E. Neuscamman,  
 C. M. Oana,  R. Olson,  B. Peters,  R. Peverati,  P. A. Pieniazek,  
 Y. M. Rhee,  J. Ritchie,  M. A. Rohrdanz,  E. Rosta,  N. J. Russ,  
 H. F. Schaefer III,  N. E. Schultz,  N. Shenvi,  A. C. Simmonett,  A. Sodt,  
 D. Stuck,  K. S. Thanthiriwatte,  V. Vanovschi,  Tao Wang,  A. Warshel,  
 C. F. Williams,  Q. Wu,  X. Xu,  W. Zhang

 Please cite Q-Chem as follows:
 Y. Shao et al., Mol. Phys. 113, 184-215 (2015)
 DOI: 10.1080/00268976.2014.952696

 Q-Chem 5.1.1 for Intel X86 EM64T Linux

 Parts of Q-Chem use Armadillo 8.300.2 (Tropical Shenanigans).
 http://arma.sourceforge.net/

 Q-Chem begins on Tue Aug 28 00:30:03 2018  

Host: 
0

     Scratch files written to /scratch/taweetham/qchem9217//
Input Ideriv = 2
Curr. Ideriv = -1
Max.  Ideriv = 2

Checking the input file for inconsistencies... 	...done.

--------------------------------------------------------------
User input:
--------------------------------------------------------------
inp/FClIBr.inp
$molecule
0	1
F	-2.0	1.0	0.0
Cl	2.0	1.0	0.0
I	-2.0	-1.0	0.0
Br	2.0	-1.0	0.0
C	-1.0	0.0	0.0
C	1.0	0.0	0.0
$end
$rem
   JOB_TYPE		OPTIMIZATION
   BASIS		6-311++G**
   EXCHANGE		B3LYP
$end

--------------------------------------------------------------
 ----------------------------------------------------------------
             Standard Nuclear Orientation (Angstroms)
    I     Atom           X                Y                Z
 ----------------------------------------------------------------
    1      F       1.6683570040    -1.6831853731     0.0000000000
    2      Cl     -2.3079890869    -1.2488217397     0.0000000000
    3      I       1.8855388207     0.3049876724    -0.0000000000
    4      Br     -2.0908072702     0.7393513057    -0.0000000000
    5      C       0.7828613896    -0.5805079420     0.0000000000
    6      C      -1.2053116558    -0.3633261253     0.0000000000
 ----------------------------------------------------------------
 Molecular Point Group                 Cs    NOp =  2
 Largest Abelian Subgroup              Cs    NOp =  2
 Nuclear Repulsion Energy =  1073.1008422493 hartrees
 There are       63 alpha and       63 beta electrons
 Requested basis set is 6-311++G(d,p)
 There are 74 shells and 206 basis functions

 Total QAlloc Memory Limit   2000 MB
 Mega-Array Size       188 MB
 MEM_STATIC part       192 MB
 A cutoff of  1.0D-11 yielded   2129 shell pairs
 There are     17803 function pairs (     19920 Cartesian)

 -------------------------------------------------------
 OpenMP Integral Computing Module                       
 Release: version 1.0, May 2013, Q-Chem Inc. Pittsburgh 
 -------------------------------------------------------
 Integral Job Info:
 Integral job number is                      11
 Integral operator is                         1
 short-range coefficients                     0
 long-range coefficients              100000000
 Omega coefficients                           0
 if combine SR and LR in K                    0
 Integral screening is                        0
 Integral computing path is                   2
 max size of driver memory is            800000
 size of driver memory is                593474
 size of scratch memory is             29634545
 max col of scratch BK array               1296
 max len of scratch array in speh3          155
 max len of scratch index in speh4           18
 max int batch size is                      520
 min int batch size is                       52
 fixed nKL is                                45
 max L of basis functions is                  2
 order of int derivative is                   0
 number of shells is                         74
 number of basis is                         218
 number of cartesian basis is               218
 number of contracted shell pairs          2129
 number of primitive shell pairs           5093
 maxK2 (contraction) of shell pair           36
 max number of K2 of shell pair               1
 max number of CS2 of shell pair            217
 max number of PS2 of shell pair            324
 mem total for path MDJ                  531564
 -------------------------------------------------------
 Smallest overlap matrix eigenvalue = 1.36E-04

 Scale SEOQF with 1.000000e-01/1.000000e-01/1.000000e-01

 Standard Electronic Orientation quadrupole field applied
 Nucleus-field energy     =     0.0000000224 hartrees
 Guess from superposition of atomic densities
 Warning:  Energy on first SCF cycle will be non-variational
 SAD guess density has 126.000000 electrons

 -----------------------------------------------------------------------
  General SCF calculation program by
  Eric Jon Sundstrom, Paul Horn, Yuezhi Mao, Dmitri Zuev, Alec White,
  David Stuck, Shaama M.S., Shane Yost, Joonho Lee, David Small,
  Daniel Levine, Susi Lehtola, Hugh Burton, Evgeny Epifanovsky
 -----------------------------------------------------------------------
 Exchange:     0.2000 Hartree-Fock + 0.0800 Slater + 0.7200 B88
 Correlation:  0.1900 VWN1RPA + 0.8100 LYP
 Using SG-1 standard quadrature grid
 using 4 threads for integral computing
 -------------------------------------------------------
 OpenMP Integral computing Module                
 Release: version 2.0, May 2017, Q-Chem Inc. Pleasanton 
 -------------------------------------------------------
 -------------------------------------------------------
 OpenMP BLAS3 based DFT computing Module                
 Release: version 1.0, May 2013, Q-Chem Inc. Pittsburgh 
 -------------------------------------------------------
 A restricted SCF calculation will be
 performed using DIIS
 SCF converges when DIIS error is below 1.0e-08
 ---------------------------------------
  Cycle       Energy         DIIS error
 ---------------------------------------
    1  -10133.1932891812      8.04e-02  
    2  -10128.7283398394      4.19e-03  
    3  -10128.5158241877      7.00e-03  
    4  -10128.6573290215      4.49e-03  
    5  -10128.7951889373      9.58e-04  
    6  -10128.8006707467      3.27e-04  
    7  -10128.8013715978      1.01e-04  
    8  -10128.8014542540      2.22e-05  
    9  -10128.8014560243      6.91e-06  
   10  -10128.8014562699      3.86e-06  
   11  -10128.8014563450      1.00e-06  
   12  -10128.8014563515      2.85e-07  
   13  -10128.8014563518      1.73e-07  
   14  -10128.8014563520      1.66e-08  
   15  -10128.8014563521      9.05e-09  Convergence criterion met
 ---------------------------------------
 SCF time:   CPU 67.56s  wall 18.00s 
 SCF   energy in the final basis set =   -10128.8014563521
 Total energy in the final basis set =   -10128.8014563521

 --------------------------------------------------------------
             Orbital Energies (a.u.) and Symmetries
 --------------------------------------------------------------

 Alpha MOs, Restricted
 -- Occupied --                  
******* -482.87 -176.33 -165.73 -165.73 -165.73 -101.58  -62.53
  1 A'    2 A'    3 A'    1 A"    4 A'    5 A'    6 A'    7 A'                 
-56.344 -56.343 -56.342 -35.836 -31.325 -31.325 -31.325 -24.718
  8 A'    2 A"    9 A'   10 A'    3 A"   11 A'   12 A'   13 A'                 
-22.976 -22.976 -22.976 -22.976 -22.975 -10.317 -10.285  -9.514
 14 A'    4 A"    5 A"   15 A'   16 A'   17 A'   18 A'   19 A'                 
 -8.747  -7.277  -7.267  -7.266  -6.579  -6.566  -6.565  -6.403
 20 A'   21 A'   22 A'    6 A"   23 A'   24 A'    7 A"   25 A'                 
 -4.820  -4.800  -4.799  -2.694  -2.687  -2.686  -2.676  -2.676
 26 A'    8 A"   27 A'   28 A'   29 A'    9 A"   30 A'   10 A"                 
 -2.110  -2.082  -2.082  -2.065  -2.064  -1.290  -1.160  -0.879
 31 A'   32 A'   11 A"   33 A'   12 A"   34 A'   35 A'   36 A'                 
 -0.854  -0.633  -0.606  -0.571  -0.543  -0.530  -0.513  -0.492
 37 A'   38 A'   39 A'   40 A'   13 A"   14 A"   41 A'   42 A'                 
 -0.462  -0.375  -0.374  -0.322  -0.256  -0.210  -0.181
 43 A'   44 A'   15 A"   16 A"   45 A'   46 A'   17 A"                         
 -- Virtual --                   
 -0.106  -0.094  -0.008   0.016   0.024   0.032   0.039   0.046
 18 A"   47 A'   48 A'   49 A'   50 A'   19 A"   51 A'   52 A'                 
  0.060   0.063   0.072   0.077   0.089   0.090   0.109   0.123
 53 A'   54 A'   55 A'   20 A"   21 A"   56 A'   57 A'   22 A"                 
  0.135   0.143   0.162   0.174   0.184   0.200   0.217   0.254
 58 A'   59 A'   60 A'   61 A'   62 A'   63 A'   23 A"   64 A'                 
  0.291   0.293   0.312   0.326   0.352   0.381   0.383   0.397
 24 A"   65 A'   66 A'   67 A'   68 A'   25 A"   69 A'   70 A'                 
  0.409   0.412   0.425   0.432   0.446   0.448   0.493   0.494
 71 A'   26 A"   27 A"   72 A'   28 A"   73 A'   29 A"   74 A'                 
  0.504   0.537   0.563   0.573   0.605   0.610   0.631   0.658
 30 A"   75 A'   76 A'   31 A"   32 A"   77 A'   78 A'   79 A'                 
  0.679   0.776   0.781   0.789   0.820   0.898   0.902   0.965
 80 A'   81 A'   82 A'   83 A'   33 A"   34 A"   84 A'   85 A'                 
  1.041   1.051   1.130   1.178   1.247   1.289   1.305   1.317
 86 A'   87 A'   88 A'   35 A"   89 A'   36 A"   90 A'   91 A'                 
  1.379   1.391   1.405   1.421   1.438   1.442   1.572   1.580
 92 A'   37 A"   93 A'   94 A'   38 A"   95 A'   96 A'   39 A"                 
  1.655   1.761   1.779   1.864   1.900   1.949   2.005   2.132
 40 A"   97 A'   98 A'   99 A'  100 A'   41 A"  101 A'  102 A'                 
  2.198   2.231   2.321   2.434   2.578   2.706   2.775   2.910
103 A'   42 A"  104 A'  105 A'   43 A"   44 A"  106 A'  107 A'                 
  3.187   3.293   3.700   3.728   3.807   3.851   3.960   3.977
108 A'  109 A'   45 A"  110 A'  111 A'   46 A"   47 A"   48 A"                 
  4.031   4.033   4.066   4.084   4.221   4.294   4.428   4.450
112 A'   49 A"  113 A'   50 A"  114 A'  115 A'  116 A'  117 A'                 
  4.655   4.745   5.991   6.067   6.197   6.260   6.348   6.496
118 A'  119 A'   51 A"  120 A'  121 A'   52 A"  122 A'  123 A'                 
  6.847   7.506   7.607   7.746   9.913  23.522  23.664  25.803
124 A'   53 A"  125 A'  126 A'  127 A'  128 A'  129 A'   54 A"                 
 26.044  26.625  27.971  28.335  28.370  28.427  28.510  28.550
130 A'  131 A'  132 A'   55 A"  133 A'  134 A'   56 A"  135 A'                 
 28.554  28.662  28.925  48.105  66.737 127.882 127.924 128.007
 57 A"  136 A'  137 A'  138 A'  139 A'   58 A"  140 A'  141 A'                 
151.763 215.954 289.727 289.831 290.0111020.9761901.941
142 A'  143 A'   59 A"  144 A'  145 A'  146 A'  147 A'                         

 Beta MOs, Restricted
 -- Occupied --                  
******* -482.87 -176.33 -165.73 -165.73 -165.73 -101.58  -62.53
  1 A'    2 A'    3 A'    1 A"    4 A'    5 A'    6 A'    7 A'                 
-56.344 -56.343 -56.342 -35.836 -31.325 -31.325 -31.325 -24.718
  8 A'    2 A"    9 A'   10 A'    3 A"   11 A'   12 A'   13 A'                 
-22.976 -22.976 -22.976 -22.976 -22.975 -10.317 -10.285  -9.514
 14 A'    4 A"    5 A"   15 A'   16 A'   17 A'   18 A'   19 A'                 
 -8.747  -7.277  -7.267  -7.266  -6.579  -6.566  -6.565  -6.403
 20 A'   21 A'   22 A'    6 A"   23 A'   24 A'    7 A"   25 A'                 
 -4.820  -4.800  -4.799  -2.694  -2.687  -2.686  -2.676  -2.676
 26 A'    8 A"   27 A'   28 A'   29 A'    9 A"   30 A'   10 A"                 
 -2.110  -2.082  -2.082  -2.065  -2.064  -1.290  -1.160  -0.879
 31 A'   32 A'   11 A"   33 A'   12 A"   34 A'   35 A'   36 A'                 
 -0.854  -0.633  -0.606  -0.571  -0.543  -0.530  -0.513  -0.492
 37 A'   38 A'   39 A'   40 A'   13 A"   14 A"   41 A'   42 A'                 
 -0.462  -0.375  -0.374  -0.322  -0.256  -0.210  -0.181
 43 A'   44 A'   15 A"   16 A"   45 A'   46 A'   17 A"                         
 -- Virtual --                   
 -0.106  -0.094  -0.008   0.016   0.024   0.032   0.039   0.046
 18 A"   47 A'   48 A'   49 A'   50 A'   19 A"   51 A'   52 A'                 
  0.060   0.063   0.072   0.077   0.089   0.090   0.109   0.123
 53 A'   54 A'   55 A'   20 A"   21 A"   56 A'   57 A'   22 A"                 
  0.135   0.143   0.162   0.174   0.184   0.200   0.217   0.254
 58 A'   59 A'   60 A'   61 A'   62 A'   63 A'   23 A"   64 A'                 
  0.291   0.293   0.312   0.326   0.352   0.381   0.383   0.397
 24 A"   65 A'   66 A'   67 A'   68 A'   25 A"   69 A'   70 A'                 
  0.409   0.412   0.425   0.432   0.446   0.448   0.493   0.494
 71 A'   26 A"   27 A"   72 A'   28 A"   73 A'   29 A"   74 A'                 
  0.504   0.537   0.563   0.573   0.605   0.610   0.631   0.658
 30 A"   75 A'   76 A'   31 A"   32 A"   77 A'   78 A'   79 A'                 
  0.679   0.776   0.781   0.789   0.820   0.898   0.902   0.965
 80 A'   81 A'   82 A'   83 A'   33 A"   34 A"   84 A'   85 A'                 
  1.041   1.051   1.130   1.178   1.247   1.289   1.305   1.317
 86 A'   87 A'   88 A'   35 A"   89 A'   36 A"   90 A'   91 A'                 
  1.379   1.391   1.405   1.421   1.438   1.442   1.572   1.580
 92 A'   37 A"   93 A'   94 A'   38 A"   95 A'   96 A'   39 A"                 
  1.655   1.761   1.779   1.864   1.900   1.949   2.005   2.132
 40 A"   97 A'   98 A'   99 A'  100 A'   41 A"  101 A'  102 A'                 
  2.198   2.231   2.321   2.434   2.578   2.706   2.775   2.910
103 A'   42 A"  104 A'  105 A'   43 A"   44 A"  106 A'  107 A'                 
  3.187   3.293   3.700   3.728   3.807   3.851   3.960   3.977
108 A'  109 A'   45 A"  110 A'  111 A'   46 A"   47 A"   48 A"                 
  4.031   4.033   4.066   4.084   4.221   4.294   4.428   4.450
112 A'   49 A"  113 A'   50 A"  114 A'  115 A'  116 A'  117 A'                 
  4.655   4.745   5.991   6.067   6.197   6.260   6.348   6.496
118 A'  119 A'   51 A"  120 A'  121 A'   52 A"  122 A'  123 A'                 
  6.847   7.506   7.607   7.746   9.913  23.522  23.664  25.803
124 A'   53 A"  125 A'  126 A'  127 A'  128 A'  129 A'   54 A"                 
 26.044  26.625  27.971  28.335  28.370  28.427  28.510  28.550
130 A'  131 A'  132 A'   55 A"  133 A'  134 A'   56 A"  135 A'                 
 28.554  28.662  28.925  48.105  66.737 127.882 127.924 128.007
 57 A"  136 A'  137 A'  138 A'  139 A'   58 A"  140 A'  141 A'                 
151.763 215.954 289.727 289.831 290.0111020.9761901.941
142 A'  143 A'   59 A"  144 A'  145 A'  146 A'  147 A'                         
 --------------------------------------------------------------

          Ground-State Mulliken Net Atomic Charges

     Atom                 Charge (a.u.)
  ----------------------------------------
      1 F                     0.006367
      2 Cl                    0.269840
      3 I                     0.594839
      4 Br                   -0.020509
      5 C                    -0.682054
      6 C                    -0.168483
  ----------------------------------------
  Sum of atomic charges =    -0.000000

 -----------------------------------------------------------------
                    Cartesian Multipole Moments
 -----------------------------------------------------------------
    Charge (ESU x 10^10)
                -0.0000
    Dipole Moment (Debye)
         X      -0.4455      Y       0.3642      Z      -0.0000
       Tot       0.5754
    Quadrupole Moments (Debye-Ang)
        XX     -69.1738     XY       1.1887     YY     -80.2580
        XZ       0.0000     YZ      -0.0000     ZZ     -73.6881
    Octopole Moments (Debye-Ang^2)
       XXX      12.5940    XXY      11.8922    XYY       7.9823
       YYY      25.6623    XXZ      -0.0000    XYZ       0.0000
       YYZ      -0.0000    XZZ       8.5434    YZZ       6.2249
       ZZZ      -0.0000
    Hexadecapole Moments (Debye-Ang^3)
      XXXX   -1614.6675   XXXY     -17.7657   XXYY    -349.4871
      XYYY     -29.3449   YYYY    -422.6633   XXXZ      -0.0000
      XXYZ       0.0000   XYYZ       0.0000   YYYZ      -0.0000
      XXZZ    -299.6242   XYZZ     -10.2518   YYZZ     -83.4522
      XZZZ       0.0000   YZZZ      -0.0000   ZZZZ     -89.5799
 -----------------------------------------------------------------
 Calculating analytic gradient of the SCF energy
 Gradient of SCF Energy
            1           2           3           4           5           6
    1   0.0559244   0.2265182  -0.8876429   0.2643363   0.9525452  -0.6116811
    2   0.2170795   0.5566697  -0.9201914  -0.7976091   0.6747285   0.2693228
    3  -0.0000000  -0.0000000   0.0000000   0.0000000   0.0000000  -0.0000000
 Max gradient component =       9.525E-01
 RMS gradient           =       5.034E-01
 Gradient time:  CPU 16.68 s  wall 4.28 s
 Geometry Optimization Parameters
   NAtoms,    NIC,     NZ,  NCons,   NDum,   NFix, NCnnct, MaxDiis
        6      37       0       0       0       0       0       0


** GEOMETRY OPTIMIZATION IN DELOCALIZED INTERNAL COORDINATES **
   Searching for a Minimum

   Optimization Cycle:   1

                       Coordinates (Angstroms)
     ATOM                X               Y               Z
      1  F         1.6683570040   -1.6831853731    0.0000000000
      2  Cl       -2.3079890869   -1.2488217397    0.0000000000
      3  I         1.8855388207    0.3049876724    0.0000000000
      4  Br       -2.0908072702    0.7393513057    0.0000000000
      5  C         0.7828613896   -0.5805079420    0.0000000000
      6  C        -1.2053116558   -0.3633261253    0.0000000000
   Point Group: cs    Number of degrees of freedom:     9


   Energy is -10128.801456352


 Attempting to Generate Delocalized Internal Coordinates

 ** Taking Steepest Descent Step **
 Calculated Step too Large.  Step scaled by  0.237436
 Step Taken.  Stepsize is  0.300000

                             Maximum     Tolerance    Cnvgd?
         Gradient           0.759470      0.000300      NO
         Displacement       0.180325      0.001200      NO
         Energy change     *********      0.000001      NO


 New Cartesian Coordinates Obtained by Inverse Iteration

 Displacement from previous Coordinates is:  0.230730
 ----------------------------------------------------------------
             Standard Nuclear Orientation (Angstroms)
    I     Atom           X                Y                Z
 ----------------------------------------------------------------
    1      F       1.6559751925    -1.6850672461     0.0000000000
    2      Cl     -2.3354513091    -1.2767262884     0.0000000000
    3      I       1.9813467970     0.3362751416     0.0000000000
    4      Br     -2.1294206455     0.7682406933     0.0000000000
    5      C       0.7663778103    -0.5959071725     0.0000000000
    6      C      -1.2061786438    -0.3783173300     0.0000000000
 ----------------------------------------------------------------
 Molecular Point Group                 Cs    NOp =  2
 Largest Abelian Subgroup              Cs    NOp =  2
 Nuclear Repulsion Energy =  1039.5733657586 hartrees
 There are       63 alpha and       63 beta electrons
 Applying Cartesian multipole field
    Component          Value
    ---------          -----
     (2,0,0)        1.00000E-11
     (0,2,0)        2.00000E-11
     (0,0,2)       -3.00000E-11
 Nucleus-field energy     =     0.0000000236 hartrees
 Requested basis set is 6-311++G(d,p)
 There are 74 shells and 206 basis functions
 A cutoff of  1.0D-11 yielded   2119 shell pairs
 There are     17732 function pairs (     19845 Cartesian)
 Smallest overlap matrix eigenvalue = 1.55E-04
 Guess MOs from SCF MO coefficient file

 -----------------------------------------------------------------------
  General SCF calculation program by
  Eric Jon Sundstrom, Paul Horn, Yuezhi Mao, Dmitri Zuev, Alec White,
  David Stuck, Shaama M.S., Shane Yost, Joonho Lee, David Small,
  Daniel Levine, Susi Lehtola, Hugh Burton, Evgeny Epifanovsky
 -----------------------------------------------------------------------
 Exchange:     0.2000 Hartree-Fock + 0.0800 Slater + 0.7200 B88
 Correlation:  0.1900 VWN1RPA + 0.8100 LYP
 Using SG-1 standard quadrature grid
 using 4 threads for integral computing
 -------------------------------------------------------
 OpenMP Integral computing Module                
 Release: version 2.0, May 2017, Q-Chem Inc. Pleasanton 
 -------------------------------------------------------
 -------------------------------------------------------
 OpenMP BLAS3 based DFT computing Module                
 Release: version 1.0, May 2013, Q-Chem Inc. Pittsburgh 
 -------------------------------------------------------
 A restricted SCF calculation will be
 performed using DIIS
 SCF converges when DIIS error is below 1.0e-08
 ---------------------------------------
  Cycle       Energy         DIIS error
 ---------------------------------------
    1  -10129.0949426632      1.98e-03  
    2  -10129.0895679914      2.01e-03  
    3  -10129.0872346242      1.86e-03  
    4  -10129.0879802259      1.76e-03  
    5  -10129.1098912946      8.92e-05  
    6  -10129.1099169851      4.31e-05  
    7  -10129.1099256148      1.30e-05  
    8  -10129.1099262106      4.27e-06  
    9  -10129.1099262730      1.43e-06  
   10  -10129.1099262840      2.44e-07  
   11  -10129.1099262848      7.81e-08  
   12  -10129.1099262849      3.32e-08  
   13  -10129.1099262847      6.99e-09  Convergence criterion met
 ---------------------------------------
 SCF time:   CPU 57.23s  wall 15.00s 
 SCF   energy in the final basis set =   -10129.1099262847
 Total energy in the final basis set =   -10129.1099262847

 --------------------------------------------------------------
             Orbital Energies (a.u.) and Symmetries
 --------------------------------------------------------------

 Alpha MOs, Restricted
 -- Occupied --                  
******* -482.87 -176.33 -165.73 -165.73 -165.73 -101.59  -62.52
  1 A'    2 A'    3 A'    1 A"    4 A'    5 A'    6 A'    7 A'                 
-56.343 -56.341 -56.340 -35.829 -31.319 -31.318 -31.317 -24.721
  8 A'    2 A"    9 A'   10 A'   11 A'    3 A"   12 A'   13 A'                 
-22.970 -22.970 -22.969 -22.969 -22.969 -10.317 -10.295  -9.515
 14 A'    4 A"   15 A'    5 A"   16 A'   17 A'   18 A'   19 A'                 
 -8.743  -7.278  -7.268  -7.268  -6.574  -6.561  -6.561  -6.390
 20 A'   21 A'   22 A'    6 A"   23 A'    7 A"   24 A'   25 A'                 
 -4.804  -4.789  -4.787  -2.689  -2.682  -2.682  -2.672  -2.672
 26 A'    8 A"   27 A'   28 A'   29 A'    9 A"   30 A'   10 A"                 
 -2.085  -2.067  -2.067  -2.053  -2.053  -1.287  -1.131  -0.857
 31 A'   11 A"   32 A'   33 A'   12 A"   34 A'   35 A'   36 A'                 
 -0.848  -0.634  -0.607  -0.561  -0.529  -0.517  -0.505  -0.491
 37 A'   38 A'   39 A'   40 A'   13 A"   14 A"   41 A'   42 A'                 
 -0.464  -0.379  -0.356  -0.323  -0.256  -0.220  -0.189
 43 A'   44 A'   15 A"   16 A"   45 A'   46 A'   17 A"                         
 -- Virtual --                   
 -0.108  -0.094  -0.007   0.015   0.023   0.035   0.038   0.048
 18 A"   47 A'   48 A'   49 A'   50 A'   19 A"   51 A'   52 A'                 
  0.058   0.061   0.072   0.078   0.089   0.089   0.110   0.126
 53 A'   54 A'   55 A'   20 A"   56 A'   21 A"   57 A'   22 A"                 
  0.132   0.144   0.158   0.166   0.181   0.199   0.217   0.247
 58 A'   59 A'   60 A'   61 A'   62 A'   63 A'   23 A"   64 A'                 
  0.288   0.291   0.307   0.326   0.352   0.386   0.387   0.397
 24 A"   65 A'   66 A'   67 A'   68 A'   69 A'   25 A"   70 A'                 
  0.413   0.418   0.424   0.424   0.450   0.453   0.481   0.483
 71 A'   26 A"   72 A'   27 A"   73 A'   28 A"   29 A"   74 A'                 
  0.509   0.537   0.552   0.563   0.592   0.606   0.620   0.646
 30 A"   75 A'   76 A'   31 A"   77 A'   32 A"   78 A'   79 A'                 
  0.664   0.769   0.776   0.785   0.812   0.885   0.895   0.930
 80 A'   81 A'   82 A'   83 A'   33 A"   34 A"   84 A'   85 A'                 
  1.019   1.049   1.097   1.186   1.216   1.288   1.302   1.304
 86 A'   87 A'   88 A'   35 A"   89 A'   90 A'   36 A"   91 A'                 
  1.382   1.392   1.400   1.409   1.417   1.425   1.556   1.580
 92 A'   37 A"   93 A'   94 A'   38 A"   95 A'   39 A"   96 A'                 
  1.646   1.757   1.760   1.867   1.915   1.956   2.009   2.111
 40 A"   97 A'   98 A'   99 A'  100 A'   41 A"  101 A'  102 A'                 
  2.173   2.231   2.317   2.443   2.584   2.699   2.780   2.852
103 A'   42 A"  104 A'  105 A'   43 A"   44 A"  106 A'  107 A'                 
  3.138   3.281   3.704   3.730   3.822   3.865   3.964   3.978
108 A'  109 A'   45 A"  110 A'  111 A'   46 A"   47 A"   48 A"                 
  4.025   4.026   4.063   4.075   4.197   4.270   4.384   4.445
 49 A"  112 A'  113 A'   50 A"  114 A'  115 A'  116 A'  117 A'                 
  4.572   4.666   5.991   6.057   6.196   6.259   6.355   6.484
118 A'  119 A'   51 A"  120 A'  121 A'   52 A"  122 A'  123 A'                 
  6.827   7.509   7.601   7.722   9.882  23.414  23.581  25.801
124 A'   53 A"  125 A'  126 A'  127 A'  128 A'  129 A'   54 A"                 
 26.030  26.544  27.948  28.336  28.372  28.422  28.517  28.550
130 A'  131 A'  132 A'   55 A"  133 A'  134 A'   56 A"   57 A"                 
 28.553  28.640  28.842  48.082  66.732 127.882 127.921 128.009
135 A'  136 A'  137 A'  138 A'  139 A'   58 A"  140 A'  141 A'                 
151.740 215.915 289.727 289.820 289.9751020.9411901.915
142 A'  143 A'   59 A"  144 A'  145 A'  146 A'  147 A'                         

 Beta MOs, Restricted
 -- Occupied --                  
******* -482.87 -176.33 -165.73 -165.73 -165.73 -101.59  -62.52
  1 A'    2 A'    3 A'    1 A"    4 A'    5 A'    6 A'    7 A'                 
-56.343 -56.341 -56.340 -35.829 -31.319 -31.318 -31.317 -24.721
  8 A'    2 A"    9 A'   10 A'   11 A'    3 A"   12 A'   13 A'                 
-22.970 -22.970 -22.969 -22.969 -22.969 -10.317 -10.295  -9.515
 14 A'    4 A"   15 A'    5 A"   16 A'   17 A'   18 A'   19 A'                 
 -8.743  -7.278  -7.268  -7.268  -6.574  -6.561  -6.561  -6.390
 20 A'   21 A'   22 A'    6 A"   23 A'    7 A"   24 A'   25 A'                 
 -4.804  -4.789  -4.787  -2.689  -2.682  -2.682  -2.672  -2.672
 26 A'    8 A"   27 A'   28 A'   29 A'    9 A"   30 A'   10 A"                 
 -2.085  -2.067  -2.067  -2.053  -2.053  -1.287  -1.131  -0.857
 31 A'   11 A"   32 A'   33 A'   12 A"   34 A'   35 A'   36 A'                 
 -0.848  -0.634  -0.607  -0.561  -0.529  -0.517  -0.505  -0.491
 37 A'   38 A'   39 A'   40 A'   13 A"   14 A"   41 A'   42 A'                 
 -0.464  -0.379  -0.356  -0.323  -0.256  -0.220  -0.189
 43 A'   44 A'   15 A"   16 A"   45 A'   46 A'   17 A"                         
 -- Virtual --                   
 -0.108  -0.094  -0.007   0.015   0.023   0.035   0.038   0.048
 18 A"   47 A'   48 A'   49 A'   50 A'   19 A"   51 A'   52 A'                 
  0.058   0.061   0.072   0.078   0.089   0.089   0.110   0.126
 53 A'   54 A'   55 A'   20 A"   56 A'   21 A"   57 A'   22 A"                 
  0.132   0.144   0.158   0.166   0.181   0.199   0.217   0.247
 58 A'   59 A'   60 A'   61 A'   62 A'   63 A'   23 A"   64 A'                 
  0.288   0.291   0.307   0.326   0.352   0.386   0.387   0.397
 24 A"   65 A'   66 A'   67 A'   68 A'   69 A'   25 A"   70 A'                 
  0.413   0.418   0.424   0.424   0.450   0.453   0.481   0.483
 71 A'   26 A"   72 A'   27 A"   73 A'   28 A"   29 A"   74 A'                 
  0.509   0.537   0.552   0.563   0.592   0.606   0.620   0.646
 30 A"   75 A'   76 A'   31 A"   77 A'   32 A"   78 A'   79 A'                 
  0.664   0.769   0.776   0.785   0.812   0.885   0.895   0.930
 80 A'   81 A'   82 A'   83 A'   33 A"   34 A"   84 A'   85 A'                 
  1.019   1.049   1.097   1.186   1.216   1.288   1.302   1.304
 86 A'   87 A'   88 A'   35 A"   89 A'   90 A'   36 A"   91 A'                 
  1.382   1.392   1.400   1.409   1.417   1.425   1.556   1.580
 92 A'   37 A"   93 A'   94 A'   38 A"   95 A'   39 A"   96 A'                 
  1.646   1.757   1.760   1.867   1.915   1.956   2.009   2.111
 40 A"   97 A'   98 A'   99 A'  100 A'   41 A"  101 A'  102 A'                 
  2.173   2.231   2.317   2.443   2.584   2.699   2.780   2.852
103 A'   42 A"  104 A'  105 A'   43 A"   44 A"  106 A'  107 A'                 
  3.138   3.281   3.704   3.730   3.822   3.865   3.964   3.978
108 A'  109 A'   45 A"  110 A'  111 A'   46 A"   47 A"   48 A"                 
  4.025   4.026   4.063   4.075   4.197   4.270   4.384   4.445
 49 A"  112 A'  113 A'   50 A"  114 A'  115 A'  116 A'  117 A'                 
  4.572   4.666   5.991   6.057   6.196   6.259   6.355   6.484
118 A'  119 A'   51 A"  120 A'  121 A'   52 A"  122 A'  123 A'                 
  6.827   7.509   7.601   7.722   9.882  23.414  23.581  25.801
124 A'   53 A"  125 A'  126 A'  127 A'  128 A'  129 A'   54 A"                 
 26.030  26.544  27.948  28.336  28.372  28.422  28.517  28.550
130 A'  131 A'  132 A'   55 A"  133 A'  134 A'   56 A"   57 A"                 
 28.553  28.640  28.842  48.082  66.732 127.882 127.921 128.009
135 A'  136 A'  137 A'  138 A'  139 A'   58 A"  140 A'  141 A'                 
151.740 215.915 289.727 289.820 289.9751020.9411901.915
142 A'  143 A'   59 A"  144 A'  145 A'  146 A'  147 A'                         
 --------------------------------------------------------------

          Ground-State Mulliken Net Atomic Charges

     Atom                 Charge (a.u.)
  ----------------------------------------
      1 F                     0.013093
      2 Cl                    0.296486
      3 I                     0.433536
      4 Br                   -0.045126
      5 C                    -0.551583
      6 C                    -0.146406
  ----------------------------------------
  Sum of atomic charges =     0.000000

 -----------------------------------------------------------------
                    Cartesian Multipole Moments
 -----------------------------------------------------------------
    Charge (ESU x 10^10)
                 0.0000
    Dipole Moment (Debye)
         X      -0.6848      Y       0.2980      Z      -0.0000
       Tot       0.7468
    Quadrupole Moments (Debye-Ang)
        XX     -68.5536     XY       1.3842     YY     -79.7998
        XZ       0.0000     YZ       0.0000     ZZ     -74.2810
    Octopole Moments (Debye-Ang^2)
       XXX       7.5178    XXY      11.8124    XYY       5.5096
       YYY      22.5961    XXZ      -0.0000    XYZ      -0.0000
       YYZ      -0.0000    XZZ       6.4883    YZZ       5.5233
       ZZZ      -0.0000
    Hexadecapole Moments (Debye-Ang^3)
      XXXX   -1686.7747   XXXY     -20.6330   XXYY    -362.1917
      XYYY     -36.6235   YYYY    -433.2236   XXXZ       0.0000
      XXYZ       0.0000   XYYZ       0.0000   YYYZ       0.0000
      XXZZ    -313.9052   XYZZ     -12.6021   YYZZ     -85.4087
      XZZZ      -0.0000   YZZZ       0.0000   ZZZZ     -90.4872
 -----------------------------------------------------------------
 Calculating analytic gradient of the SCF energy
 Gradient of SCF Energy
            1           2           3           4           5           6
    1   0.0643161   0.1814343  -0.5273620   0.1808558   0.5924902  -0.4917344
    2   0.1866906   0.4764944  -0.5815366  -0.6327909   0.3681251   0.1830174
    3  -0.0000000  -0.0000000   0.0000000   0.0000000   0.0000000  -0.0000000
 Max gradient component =       6.328E-01
 RMS gradient           =       3.424E-01
 Gradient time:  CPU 16.32 s  wall 4.19 s
 Geometry Optimization Parameters
   NAtoms,    NIC,     NZ,  NCons,   NDum,   NFix, NCnnct, MaxDiis
        6      37       0       0       0       0       0       0


** GEOMETRY OPTIMIZATION IN DELOCALIZED INTERNAL COORDINATES **
   Searching for a Minimum

   Optimization Cycle:   2

                       Coordinates (Angstroms)
     ATOM                X               Y               Z
      1  F         1.6559751925   -1.6850672461    0.0000000000
      2  Cl       -2.3354513091   -1.2767262884    0.0000000000
      3  I         1.9813467970    0.3362751416    0.0000000000
      4  Br       -2.1294206455    0.7682406933    0.0000000000
      5  C         0.7663778103   -0.5959071725    0.0000000000
      6  C        -1.2061786438   -0.3783173300    0.0000000000
   Point Group: cs    Number of degrees of freedom:     9


   Energy is -10129.109926285

 Hessian Updated using BFGS Update

 ** Taking Steepest Descent Step **
 Calculated Step too Large.  Step scaled by  0.359777
 Step Taken.  Stepsize is  0.300000

                             Maximum     Tolerance    Cnvgd?
         Gradient           0.530850      0.000300      NO
         Displacement       0.190988      0.001200      NO
         Energy change     -0.308470      0.000001      NO


 New Cartesian Coordinates Obtained by Inverse Iteration

 Displacement from previous Coordinates is:  0.211183
 ----------------------------------------------------------------
             Standard Nuclear Orientation (Angstroms)
    I     Atom           X                Y                Z
 ----------------------------------------------------------------
    1      F       1.6370856184    -1.6892277767     0.0000000000
    2      Cl     -2.3568545704    -1.3124405487     0.0000000000
    3      I       2.0621379716     0.3661810991     0.0000000000
    4      Br     -2.1613555692     0.8037707110     0.0000000000
    5      C       0.7496638383    -0.6071437164     0.0000000000
    6      C      -1.1980280874    -0.3926419704     0.0000000000
 ----------------------------------------------------------------
 Molecular Point Group                 Cs    NOp =  2
 Largest Abelian Subgroup              Cs    NOp =  2
 Nuclear Repulsion Energy =  1010.0234983606 hartrees
 There are       63 alpha and       63 beta electrons
 Applying Cartesian multipole field
    Component          Value
    ---------          -----
     (2,0,0)        1.00000E-11
     (0,2,0)        2.00000E-11
     (0,0,2)       -3.00000E-11
 Nucleus-field energy     =     0.0000000248 hartrees
 Requested basis set is 6-311++G(d,p)
 There are 74 shells and 206 basis functions
 A cutoff of  1.0D-11 yielded   2103 shell pairs
 There are     17617 function pairs (     19720 Cartesian)
 Smallest overlap matrix eigenvalue = 1.58E-04
 Guess MOs from SCF MO coefficient file

 -----------------------------------------------------------------------
  General SCF calculation program by
  Eric Jon Sundstrom, Paul Horn, Yuezhi Mao, Dmitri Zuev, Alec White,
  David Stuck, Shaama M.S., Shane Yost, Joonho Lee, David Small,
  Daniel Levine, Susi Lehtola, Hugh Burton, Evgeny Epifanovsky
 -----------------------------------------------------------------------
 Exchange:     0.2000 Hartree-Fock + 0.0800 Slater + 0.7200 B88
 Correlation:  0.1900 VWN1RPA + 0.8100 LYP
 Using SG-1 standard quadrature grid
 using 4 threads for integral computing
 -------------------------------------------------------
 OpenMP Integral computing Module                
 Release: version 2.0, May 2017, Q-Chem Inc. Pleasanton 
 -------------------------------------------------------
 -------------------------------------------------------
 OpenMP BLAS3 based DFT computing Module                
 Release: version 1.0, May 2013, Q-Chem Inc. Pittsburgh 
 -------------------------------------------------------
 A restricted SCF calculation will be
 performed using DIIS
 SCF converges when DIIS error is below 1.0e-08
 ---------------------------------------
  Cycle       Energy         DIIS error
 ---------------------------------------
    1  -10129.3088046542      1.51e-03  
    2  -10129.3093108598      1.41e-03  
    3  -10129.3131547137      1.01e-03  
    4  -10129.3094308262      1.20e-03  
    5  -10129.3192042221      8.76e-05  
    6  -10129.3192351786      3.41e-05  
    7  -10129.3192397846      9.64e-06  
    8  -10129.3192401259      2.64e-06  
    9  -10129.3192401497      1.09e-06  
   10  -10129.3192401565      1.38e-07  
   11  -10129.3192401568      4.31e-08  
   12  -10129.3192401566      1.71e-08  
   13  -10129.3192401566      8.15e-09  Convergence criterion met
 ---------------------------------------
 SCF time:   CPU 55.99s  wall 15.00s 
 SCF   energy in the final basis set =   -10129.3192401566
 Total energy in the final basis set =   -10129.3192401566

 --------------------------------------------------------------
             Orbital Energies (a.u.) and Symmetries
 --------------------------------------------------------------

 Alpha MOs, Restricted
 -- Occupied --                  
******* -482.87 -176.33 -165.73 -165.73 -165.73 -101.59  -62.52
  1 A'    2 A'    3 A'    4 A'    1 A"    5 A'    6 A'    7 A'                 
-56.342 -56.340 -56.339 -35.826 -31.317 -31.315 -31.314 -24.723
  8 A'    2 A"    9 A'   10 A'   11 A'    3 A"   12 A'   13 A'                 
-22.968 -22.967 -22.967 -22.965 -22.965 -10.323 -10.305  -9.515
 14 A'    4 A"   15 A'    5 A"   16 A'   17 A'   18 A'   19 A'                 
 -8.739  -7.278  -7.268  -7.268  -6.571  -6.558  -6.557  -6.383
 20 A'   21 A'    6 A"   22 A'   23 A'    7 A"   24 A'   25 A'                 
 -4.796  -4.782  -4.780  -2.684  -2.678  -2.678  -2.668  -2.668
 26 A'    8 A"   27 A'   28 A'   29 A'    9 A"   30 A'   10 A"                 
 -2.071  -2.059  -2.058  -2.046  -2.045  -1.283  -1.097  -0.843
 31 A'   11 A"   32 A'   33 A'   12 A"   34 A'   35 A'   36 A'                 
 -0.832  -0.636  -0.608  -0.552  -0.520  -0.500  -0.498  -0.488
 37 A'   38 A'   39 A'   40 A'   13 A"   14 A"   41 A'   42 A'                 
 -0.461  -0.380  -0.342  -0.324  -0.258  -0.232  -0.196
 43 A'   44 A'   15 A"   16 A"   45 A'   46 A'   17 A"                         
 -- Virtual --                   
 -0.109  -0.093  -0.008   0.012   0.021   0.033   0.038   0.047
 18 A"   47 A'   48 A'   49 A'   50 A'   51 A'   19 A"   52 A'                 
  0.059   0.060   0.073   0.079   0.087   0.090   0.111   0.129
 53 A'   54 A'   55 A'   20 A"   56 A'   21 A"   57 A'   58 A'                 
  0.129   0.142   0.152   0.163   0.179   0.200   0.216   0.241
 22 A"   59 A'   60 A'   61 A'   62 A'   63 A'   23 A"   64 A'                 
  0.286   0.287   0.303   0.327   0.355   0.382   0.392   0.399
 24 A"   65 A'   66 A'   67 A'   68 A'   69 A'   25 A"   70 A'                 
  0.415   0.418   0.421   0.425   0.451   0.454   0.474   0.476
 71 A'   72 A'   26 A"   27 A"   73 A'   28 A"   29 A"   74 A'                 
  0.518   0.537   0.540   0.552   0.578   0.611   0.611   0.636
 30 A"   75 A'   76 A'   31 A"   77 A'   78 A'   32 A"   79 A'                 
  0.651   0.756   0.773   0.786   0.806   0.869   0.872   0.910
 80 A'   81 A'   82 A'   83 A'   33 A"   84 A'   34 A"   85 A'                 
  0.993   1.043   1.069   1.178   1.192   1.265   1.303   1.306
 86 A'   87 A'   88 A'   89 A'   35 A"   90 A'   91 A'   36 A"                 
  1.381   1.384   1.392   1.396   1.407   1.432   1.532   1.586
 37 A"   92 A'   93 A'   94 A'   38 A"   95 A'   39 A"   96 A'                 
  1.636   1.733   1.746   1.867   1.935   1.964   2.024   2.084
 40 A"   97 A'   98 A'   99 A'  100 A'   41 A"  101 A'  102 A'                 
  2.145   2.231   2.317   2.455   2.587   2.694   2.771   2.821
103 A'   42 A"  104 A'  105 A'   43 A"   44 A"  106 A'  107 A'                 
  3.091   3.284   3.709   3.733   3.840   3.878   3.965   3.977
108 A'  109 A'   45 A"  110 A'  111 A'   46 A"   47 A"   48 A"                 
  4.019   4.020   4.058   4.073   4.176   4.246   4.342   4.424
 49 A"  112 A'  113 A'   50 A"  114 A'  115 A'  116 A'  117 A'                 
  4.488   4.637   5.990   6.045   6.185   6.259   6.365   6.477
118 A'  119 A'   51 A"  120 A'  121 A'   52 A"  122 A'  123 A'                 
  6.801   7.514   7.595   7.697   9.850  23.363  23.506  25.801
124 A'   53 A"  125 A'  126 A'  127 A'  128 A'  129 A'   54 A"                 
 26.016  26.465  27.935  28.335  28.371  28.426  28.520  28.550
130 A'  131 A'  132 A'   55 A"  133 A'  134 A'   56 A"   57 A"                 
 28.552  28.625  28.776  48.053  66.728 127.880 127.915 128.002
135 A'  136 A'  137 A'  138 A'  139 A'   58 A"  140 A'  141 A'                 
151.727 215.874 289.727 289.808 289.9391020.8991901.899
142 A'  143 A'   59 A"  144 A'  145 A'  146 A'  147 A'                         

 Beta MOs, Restricted
 -- Occupied --                  
******* -482.87 -176.33 -165.73 -165.73 -165.73 -101.59  -62.52
  1 A'    2 A'    3 A'    4 A'    1 A"    5 A'    6 A'    7 A'                 
-56.342 -56.340 -56.339 -35.826 -31.317 -31.315 -31.314 -24.723
  8 A'    2 A"    9 A'   10 A'   11 A'    3 A"   12 A'   13 A'                 
-22.968 -22.967 -22.967 -22.965 -22.965 -10.323 -10.305  -9.515
 14 A'    4 A"   15 A'    5 A"   16 A'   17 A'   18 A'   19 A'                 
 -8.739  -7.278  -7.268  -7.268  -6.571  -6.558  -6.557  -6.383
 20 A'   21 A'    6 A"   22 A'   23 A'    7 A"   24 A'   25 A'                 
 -4.796  -4.782  -4.780  -2.684  -2.678  -2.678  -2.668  -2.668
 26 A'    8 A"   27 A'   28 A'   29 A'    9 A"   30 A'   10 A"                 
 -2.071  -2.059  -2.058  -2.046  -2.045  -1.283  -1.097  -0.843
 31 A'   11 A"   32 A'   33 A'   12 A"   34 A'   35 A'   36 A'                 
 -0.832  -0.636  -0.608  -0.552  -0.520  -0.500  -0.498  -0.488
 37 A'   38 A'   39 A'   40 A'   13 A"   14 A"   41 A'   42 A'                 
 -0.461  -0.380  -0.342  -0.324  -0.258  -0.232  -0.196
 43 A'   44 A'   15 A"   16 A"   45 A'   46 A'   17 A"                         
 -- Virtual --                   
 -0.109  -0.093  -0.008   0.012   0.021   0.033   0.038   0.047
 18 A"   47 A'   48 A'   49 A'   50 A'   51 A'   19 A"   52 A'                 
  0.059   0.060   0.073   0.079   0.087   0.090   0.111   0.129
 53 A'   54 A'   55 A'   20 A"   56 A'   21 A"   57 A'   58 A'                 
  0.129   0.142   0.152   0.163   0.179   0.200   0.216   0.241
 22 A"   59 A'   60 A'   61 A'   62 A'   63 A'   23 A"   64 A'                 
  0.286   0.287   0.303   0.327   0.355   0.382   0.392   0.399
 24 A"   65 A'   66 A'   67 A'   68 A'   69 A'   25 A"   70 A'                 
  0.415   0.418   0.421   0.425   0.451   0.454   0.474   0.476
 71 A'   72 A'   26 A"   27 A"   73 A'   28 A"   29 A"   74 A'                 
  0.518   0.537   0.540   0.552   0.578   0.611   0.611   0.636
 30 A"   75 A'   76 A'   31 A"   77 A'   78 A'   32 A"   79 A'                 
  0.651   0.756   0.773   0.786   0.806   0.869   0.872   0.910
 80 A'   81 A'   82 A'   83 A'   33 A"   84 A'   34 A"   85 A'                 
  0.993   1.043   1.069   1.178   1.192   1.265   1.303   1.306
 86 A'   87 A'   88 A'   89 A'   35 A"   90 A'   91 A'   36 A"                 
  1.381   1.384   1.392   1.396   1.407   1.432   1.532   1.586
 37 A"   92 A'   93 A'   94 A'   38 A"   95 A'   39 A"   96 A'                 
  1.636   1.733   1.746   1.867   1.935   1.964   2.024   2.084
 40 A"   97 A'   98 A'   99 A'  100 A'   41 A"  101 A'  102 A'                 
  2.145   2.231   2.317   2.455   2.587   2.694   2.771   2.821
103 A'   42 A"  104 A'  105 A'   43 A"   44 A"  106 A'  107 A'                 
  3.091   3.284   3.709   3.733   3.840   3.878   3.965   3.977
108 A'  109 A'   45 A"  110 A'  111 A'   46 A"   47 A"   48 A"                 
  4.019   4.020   4.058   4.073   4.176   4.246   4.342   4.424
 49 A"  112 A'  113 A'   50 A"  114 A'  115 A'  116 A'  117 A'                 
  4.488   4.637   5.990   6.045   6.185   6.259   6.365   6.477
118 A'  119 A'   51 A"  120 A'  121 A'   52 A"  122 A'  123 A'                 
  6.801   7.514   7.595   7.697   9.850  23.363  23.506  25.801
124 A'   53 A"  125 A'  126 A'  127 A'  128 A'  129 A'   54 A"                 
 26.016  26.465  27.935  28.335  28.371  28.426  28.520  28.550
130 A'  131 A'  132 A'   55 A"  133 A'  134 A'   56 A"   57 A"                 
 28.552  28.625  28.776  48.053  66.728 127.880 127.915 128.002
135 A'  136 A'  137 A'  138 A'  139 A'   58 A"  140 A'  141 A'                 
151.727 215.874 289.727 289.808 289.9391020.8991901.899
142 A'  143 A'   59 A"  144 A'  145 A'  146 A'  147 A'                         
 --------------------------------------------------------------

          Ground-State Mulliken Net Atomic Charges

     Atom                 Charge (a.u.)
  ----------------------------------------
      1 F                     0.018618
      2 Cl                    0.318434
      3 I                     0.324052
      4 Br                   -0.068821
      5 C                    -0.463476
      6 C                    -0.128807
  ----------------------------------------
  Sum of atomic charges =    -0.000000

 -----------------------------------------------------------------
                    Cartesian Multipole Moments
 -----------------------------------------------------------------
    Charge (ESU x 10^10)
                -0.0000
    Dipole Moment (Debye)
         X      -0.7992      Y       0.2995      Z       0.0000
       Tot       0.8535
    Quadrupole Moments (Debye-Ang)
        XX     -68.1746     XY       1.4712     YY     -79.3290
        XZ      -0.0000     YZ      -0.0000     ZZ     -74.8492
    Octopole Moments (Debye-Ang^2)
       XXX       4.2390    XXY      11.7869    XYY       3.2485
       YYY      19.7975    XXZ       0.0000    XYZ      -0.0000
       YYZ       0.0000    XZZ       4.8808    YZZ       4.7707
       ZZZ      -0.0000
    Hexadecapole Moments (Debye-Ang^3)
      XXXX   -1748.2537   XXXY     -24.4956   XXYY    -373.3043
      XYYY     -43.7280   YYYY    -446.9715   XXXZ      -0.0000
      XXYZ       0.0000   XYYZ      -0.0000   YYYZ       0.0000
      XXZZ    -326.6692   XYZZ     -14.9485   YYZZ     -88.0139
      XZZZ      -0.0000   YZZZ       0.0000   ZZZZ     -91.5569
 -----------------------------------------------------------------
 Calculating analytic gradient of the SCF energy
 Gradient of SCF Energy
            1           2           3           4           5           6
    1   0.0686264   0.1342589  -0.3330770   0.1138069   0.4007736  -0.3843888
    2   0.1594300   0.3898404  -0.3937088  -0.4853577   0.2082917   0.1215044
    3  -0.0000000  -0.0000000   0.0000000   0.0000000   0.0000000  -0.0000000
 Max gradient component =       4.854E-01
 RMS gradient           =       2.451E-01
 Gradient time:  CPU 15.71 s  wall 4.04 s
 Geometry Optimization Parameters
   NAtoms,    NIC,     NZ,  NCons,   NDum,   NFix, NCnnct, MaxDiis
        6      37       0       0       0       0       0       0


** GEOMETRY OPTIMIZATION IN DELOCALIZED INTERNAL COORDINATES **
   Searching for a Minimum

   Optimization Cycle:   3

                       Coordinates (Angstroms)
     ATOM                X               Y               Z
      1  F         1.6370856184   -1.6892277767    0.0000000000
      2  Cl       -2.3568545704   -1.3124405487    0.0000000000
      3  I         2.0621379716    0.3661810991    0.0000000000
      4  Br       -2.1613555692    0.8037707110    0.0000000000
      5  C         0.7496638383   -0.6071437164    0.0000000000
      6  C        -1.1980280874   -0.3926419704    0.0000000000
   Point Group: cs    Number of degrees of freedom:     9


   Energy is -10129.319240157

 Hessian Updated using BFGS Update

 ** Taking Steepest Descent Step **
 Calculated Step too Large.  Step scaled by  0.512464
 Step Taken.  Stepsize is  0.300000

                             Maximum     Tolerance    Cnvgd?
         Gradient           0.382622      0.000300      NO
         Displacement       0.196080      0.001200      NO
         Energy change     -0.209314      0.000001      NO


 New Cartesian Coordinates Obtained by Inverse Iteration

 Displacement from previous Coordinates is:  0.195398
 ----------------------------------------------------------------
             Standard Nuclear Orientation (Angstroms)
    I     Atom           X                Y                Z
 ----------------------------------------------------------------
    1      F       1.6061847021    -1.6951320371     0.0000000000
    2      Cl     -2.3676158735    -1.3552136907     0.0000000000
    3      I       2.1262906760     0.3958139866     0.0000000000
    4      Br     -2.1806341617     0.8423390569     0.0000000000
    5      C       0.7295623106    -0.6134631307     0.0000000000
    6      C      -1.1811384521    -0.4058463869     0.0000000000
 ----------------------------------------------------------------
 Molecular Point Group                 Cs    NOp =  2
 Largest Abelian Subgroup              Cs    NOp =  2
 Nuclear Repulsion Energy =   985.2970538322 hartrees
 There are       63 alpha and       63 beta electrons
 Applying Cartesian multipole field
    Component          Value
    ---------          -----
     (2,0,0)        1.00000E-11
     (0,2,0)        2.00000E-11
     (0,0,2)       -3.00000E-11
 Nucleus-field energy     =     0.0000000258 hartrees
 Requested basis set is 6-311++G(d,p)
 There are 74 shells and 206 basis functions
 A cutoff of  1.0D-11 yielded   2099 shell pairs
 There are     17613 function pairs (     19717 Cartesian)
 Smallest overlap matrix eigenvalue = 1.45E-04
 Guess MOs from SCF MO coefficient file

 -----------------------------------------------------------------------
  General SCF calculation program by
  Eric Jon Sundstrom, Paul Horn, Yuezhi Mao, Dmitri Zuev, Alec White,
  David Stuck, Shaama M.S., Shane Yost, Joonho Lee, David Small,
  Daniel Levine, Susi Lehtola, Hugh Burton, Evgeny Epifanovsky
 -----------------------------------------------------------------------
 Exchange:     0.2000 Hartree-Fock + 0.0800 Slater + 0.7200 B88
 Correlation:  0.1900 VWN1RPA + 0.8100 LYP
 Using SG-1 standard quadrature grid
 using 4 threads for integral computing
 -------------------------------------------------------
 OpenMP Integral computing Module                
 Release: version 2.0, May 2017, Q-Chem Inc. Pleasanton 
 -------------------------------------------------------
 -------------------------------------------------------
 OpenMP BLAS3 based DFT computing Module                
 Release: version 1.0, May 2013, Q-Chem Inc. Pittsburgh 
 -------------------------------------------------------
 A restricted SCF calculation will be
 performed using DIIS
 SCF converges when DIIS error is below 1.0e-08
 ---------------------------------------
  Cycle       Energy         DIIS error
 ---------------------------------------
    1  -10129.4606719333      1.21e-03  
    2  -10129.4631717093      1.02e-03  
    3  -10129.4658542237      6.77e-04  
    4  -10129.4668053514      4.91e-04  
    5  -10129.4683300101      1.18e-04  
    6  -10129.4684092157      2.77e-05  
    7  -10129.4684119005      7.75e-06  
    8  -10129.4684121190      1.83e-06  
    9  -10129.4684121310      7.85e-07  
   10  -10129.4684121344      1.24e-07  
   11  -10129.4684121345      3.64e-08  
   12  -10129.4684121344      8.97e-09  Convergence criterion met
 ---------------------------------------
 SCF time:   CPU 50.95s  wall 13.00s 
 SCF   energy in the final basis set =   -10129.4684121344
 Total energy in the final basis set =   -10129.4684121344

 --------------------------------------------------------------
             Orbital Energies (a.u.) and Symmetries
 --------------------------------------------------------------

 Alpha MOs, Restricted
 -- Occupied --                  
******* -482.87 -176.33 -165.73 -165.73 -165.73 -101.59  -62.52
  1 A'    2 A'    3 A'    4 A'    1 A"    5 A'    6 A'    7 A'                 
-56.341 -56.338 -56.338 -35.825 -31.316 -31.313 -31.312 -24.725
  8 A'    2 A"    9 A'   10 A'   11 A'    3 A"   12 A'   13 A'                 
-22.967 -22.966 -22.966 -22.963 -22.963 -10.331 -10.313  -9.513
 14 A'    4 A"   15 A'    5 A"   16 A'   17 A'   18 A'   19 A'                 
 -8.736  -7.277  -7.267  -7.267  -6.568  -6.555  -6.554  -6.379
 20 A'   21 A'    6 A"   22 A'   23 A'    7 A"   24 A'   25 A'                 
 -4.792  -4.778  -4.776  -2.680  -2.675  -2.675  -2.664  -2.664
 26 A'    8 A"   27 A'   28 A'    9 A"   29 A'   30 A'   10 A"                 
 -2.064  -2.055  -2.054  -2.041  -2.041  -1.280  -1.062  -0.837
 31 A'   11 A"   32 A'   33 A'   12 A"   34 A'   35 A'   36 A'                 
 -0.812  -0.639  -0.609  -0.546  -0.515  -0.495  -0.484  -0.482
 37 A'   38 A'   39 A'   40 A'   13 A"   41 A'   42 A'   14 A"                 
 -0.454  -0.380  -0.333  -0.325  -0.262  -0.244  -0.204
 43 A'   44 A'   15 A"   16 A"   45 A'   46 A'   17 A"                         
 -- Virtual --                   
 -0.108  -0.088  -0.012   0.009   0.018   0.028   0.040   0.045
 18 A"   47 A'   48 A'   49 A'   50 A'   51 A'   19 A"   52 A'                 
  0.059   0.060   0.072   0.079   0.085   0.090   0.113   0.125
 53 A'   54 A'   55 A'   20 A"   56 A'   21 A"   57 A'   58 A'                 
  0.131   0.139   0.144   0.164   0.177   0.202   0.215   0.236
 22 A"   59 A'   60 A'   61 A'   62 A'   63 A'   23 A"   64 A'                 
  0.281   0.284   0.301   0.328   0.358   0.376   0.396   0.397
 65 A'   24 A"   66 A'   67 A'   68 A'   69 A'   25 A"   70 A'                 
  0.413   0.422   0.423   0.425   0.445   0.453   0.472   0.482
 71 A'   26 A"   72 A'   27 A"   28 A"   73 A'   74 A'   29 A"                 
  0.526   0.526   0.540   0.543   0.565   0.597   0.617   0.629
 30 A"   75 A'   76 A'   31 A"   77 A'   78 A'   32 A"   79 A'                 
  0.647   0.748   0.769   0.788   0.803   0.834   0.861   0.902
 80 A'   81 A'   82 A'   83 A'   33 A"   84 A'   34 A"   85 A'                 
  0.965   1.041   1.052   1.140   1.195   1.242   1.299   1.308
 86 A'   87 A'   88 A'   89 A'   35 A"   90 A'   36 A"   91 A'                 
  1.366   1.371   1.391   1.396   1.402   1.444   1.511   1.592
 37 A"   92 A'   93 A'   94 A'   38 A"   95 A'   39 A"   96 A'                 
  1.629   1.709   1.726   1.865   1.956   1.971   2.039   2.060
 40 A"   97 A'   98 A'   99 A'  100 A'   41 A"  101 A'  102 A'                 
  2.120   2.233   2.320   2.467   2.587   2.692   2.749   2.813
103 A'   42 A"  104 A'  105 A'   43 A"   44 A"  106 A'  107 A'                 
  3.050   3.302   3.715   3.736   3.861   3.889   3.964   3.977
108 A'  109 A'   45 A"  110 A'  111 A'   46 A"   47 A"   48 A"                 
  4.015   4.015   4.052   4.072   4.156   4.223   4.313   4.367
112 A'   49 A"  113 A'   50 A"  114 A'  115 A'  116 A'  117 A'                 
  4.460   4.627   5.988   6.036   6.170   6.258   6.370   6.475
118 A'  119 A'   51 A"  120 A'  121 A'   52 A"  122 A'  123 A'                 
  6.772   7.518   7.589   7.676   9.821  23.340  23.443  25.802
124 A'   53 A"  125 A'  126 A'  127 A'  128 A'  129 A'   54 A"                 
 26.004  26.403  27.921  28.333  28.369  28.427  28.521  28.549
130 A'  131 A'  132 A'   55 A"  133 A'  134 A'   56 A"  135 A'                 
 28.550  28.614  28.729  48.023  66.724 127.877 127.910 127.990
 57 A"  136 A'  137 A'  138 A'  139 A'   58 A"  140 A'  141 A'                 
151.714 215.836 289.728 289.798 289.9091020.8571901.884
142 A'  143 A'   59 A"  144 A'  145 A'  146 A'  147 A'                         

 Beta MOs, Restricted
 -- Occupied --                  
******* -482.87 -176.33 -165.73 -165.73 -165.73 -101.59  -62.52
  1 A'    2 A'    3 A'    4 A'    1 A"    5 A'    6 A'    7 A'                 
-56.341 -56.338 -56.338 -35.825 -31.316 -31.313 -31.312 -24.725
  8 A'    2 A"    9 A'   10 A'   11 A'    3 A"   12 A'   13 A'                 
-22.967 -22.966 -22.966 -22.963 -22.963 -10.331 -10.313  -9.513
 14 A'    4 A"   15 A'    5 A"   16 A'   17 A'   18 A'   19 A'                 
 -8.736  -7.277  -7.267  -7.267  -6.568  -6.555  -6.554  -6.379
 20 A'   21 A'    6 A"   22 A'   23 A'    7 A"   24 A'   25 A'                 
 -4.792  -4.778  -4.776  -2.680  -2.675  -2.675  -2.664  -2.664
 26 A'    8 A"   27 A'   28 A'    9 A"   29 A'   30 A'   10 A"                 
 -2.064  -2.055  -2.054  -2.041  -2.041  -1.280  -1.062  -0.837
 31 A'   11 A"   32 A'   33 A'   12 A"   34 A'   35 A'   36 A'                 
 -0.812  -0.639  -0.609  -0.546  -0.515  -0.495  -0.484  -0.482
 37 A'   38 A'   39 A'   40 A'   13 A"   41 A'   42 A'   14 A"                 
 -0.454  -0.380  -0.333  -0.325  -0.262  -0.244  -0.204
 43 A'   44 A'   15 A"   16 A"   45 A'   46 A'   17 A"                         
 -- Virtual --                   
 -0.108  -0.088  -0.012   0.009   0.018   0.028   0.040   0.045
 18 A"   47 A'   48 A'   49 A'   50 A'   51 A'   19 A"   52 A'                 
  0.059   0.060   0.072   0.079   0.085   0.090   0.113   0.125
 53 A'   54 A'   55 A'   20 A"   56 A'   21 A"   57 A'   58 A'                 
  0.131   0.139   0.144   0.164   0.177   0.202   0.215   0.236
 22 A"   59 A'   60 A'   61 A'   62 A'   63 A'   23 A"   64 A'                 
  0.281   0.284   0.301   0.328   0.358   0.376   0.396   0.397
 65 A'   24 A"   66 A'   67 A'   68 A'   69 A'   25 A"   70 A'                 
  0.413   0.422   0.423   0.425   0.445   0.453   0.472   0.482
 71 A'   26 A"   72 A'   27 A"   28 A"   73 A'   74 A'   29 A"                 
  0.526   0.526   0.540   0.543   0.565   0.597   0.617   0.629
 30 A"   75 A'   76 A'   31 A"   77 A'   78 A'   32 A"   79 A'                 
  0.647   0.748   0.769   0.788   0.803   0.834   0.861   0.902
 80 A'   81 A'   82 A'   83 A'   33 A"   84 A'   34 A"   85 A'                 
  0.965   1.041   1.052   1.140   1.195   1.242   1.299   1.308
 86 A'   87 A'   88 A'   89 A'   35 A"   90 A'   36 A"   91 A'                 
  1.366   1.371   1.391   1.396   1.402   1.444   1.511   1.592
 37 A"   92 A'   93 A'   94 A'   38 A"   95 A'   39 A"   96 A'                 
  1.629   1.709   1.726   1.865   1.956   1.971   2.039   2.060
 40 A"   97 A'   98 A'   99 A'  100 A'   41 A"  101 A'  102 A'                 
  2.120   2.233   2.320   2.467   2.587   2.692   2.749   2.813
103 A'   42 A"  104 A'  105 A'   43 A"   44 A"  106 A'  107 A'                 
  3.050   3.302   3.715   3.736   3.861   3.889   3.964   3.977
108 A'  109 A'   45 A"  110 A'  111 A'   46 A"   47 A"   48 A"                 
  4.015   4.015   4.052   4.072   4.156   4.223   4.313   4.367
112 A'   49 A"  113 A'   50 A"  114 A'  115 A'  116 A'  117 A'                 
  4.460   4.627   5.988   6.036   6.170   6.258   6.370   6.475
118 A'  119 A'   51 A"  120 A'  121 A'   52 A"  122 A'  123 A'                 
  6.772   7.518   7.589   7.676   9.821  23.340  23.443  25.802
124 A'   53 A"  125 A'  126 A'  127 A'  128 A'  129 A'   54 A"                 
 26.004  26.403  27.921  28.333  28.369  28.427  28.521  28.549
130 A'  131 A'  132 A'   55 A"  133 A'  134 A'   56 A"  135 A'                 
 28.550  28.614  28.729  48.023  66.724 127.877 127.910 127.990
 57 A"  136 A'  137 A'  138 A'  139 A'   58 A"  140 A'  141 A'                 
151.714 215.836 289.728 289.798 289.9091020.8571901.884
142 A'  143 A'   59 A"  144 A'  145 A'  146 A'  147 A'                         
 --------------------------------------------------------------

          Ground-State Mulliken Net Atomic Charges

     Atom                 Charge (a.u.)
  ----------------------------------------
      1 F                     0.022704
      2 Cl                    0.331883
      3 I                     0.253268
      4 Br                   -0.087334
      5 C                    -0.407529
      6 C                    -0.112992
  ----------------------------------------
  Sum of atomic charges =    -0.000000

 -----------------------------------------------------------------
                    Cartesian Multipole Moments
 -----------------------------------------------------------------
    Charge (ESU x 10^10)
                -0.0000
    Dipole Moment (Debye)
         X      -0.7876      Y       0.3480      Z       0.0000
       Tot       0.8611
    Quadrupole Moments (Debye-Ang)
        XX     -68.0298     XY       1.4832     YY     -78.8640
        XZ       0.0000     YZ       0.0000     ZZ     -75.3489
    Octopole Moments (Debye-Ang^2)
       XXX       2.6028    XXY      11.8027    XYY       1.2225
       YYY      17.2695    XXZ       0.0000    XYZ      -0.0000
       YYZ       0.0000    XZZ       3.6347    YZZ       3.9911
       ZZZ       0.0000
    Hexadecapole Moments (Debye-Ang^3)
      XXXX   -1792.6176   XXXY     -29.5725   XXYY    -381.3900
      XYYY     -51.2096   YYYY    -463.4357   XXXZ       0.0000
      XXYZ       0.0000   XYYZ       0.0000   YYYZ       0.0000
      XXZZ    -336.4240   XYZZ     -17.4679   YYZZ     -91.1629
      XZZZ       0.0000   YZZZ       0.0000   ZZZZ     -92.5899
 -----------------------------------------------------------------
 Calculating analytic gradient of the SCF energy
 Gradient of SCF Energy
            1           2           3           4           5           6
    1   0.0697833   0.0919115  -0.2084455   0.0651842   0.2814392  -0.2998727
    2   0.1348215   0.3082052  -0.2749043  -0.3619118   0.1145148   0.0792746
    3   0.0000000  -0.0000000   0.0000000   0.0000000  -0.0000000   0.0000000
 Max gradient component =       3.619E-01
 RMS gradient           =       1.778E-01
 Gradient time:  CPU 15.36 s  wall 3.95 s
 Geometry Optimization Parameters
   NAtoms,    NIC,     NZ,  NCons,   NDum,   NFix, NCnnct, MaxDiis
        6      37       0       0       0       0       0       0


** GEOMETRY OPTIMIZATION IN DELOCALIZED INTERNAL COORDINATES **
   Searching for a Minimum

   Optimization Cycle:   4

                       Coordinates (Angstroms)
     ATOM                X               Y               Z
      1  F         1.6061847021   -1.6951320371    0.0000000000
      2  Cl       -2.3676158735   -1.3552136907    0.0000000000
      3  I         2.1262906760    0.3958139866    0.0000000000
      4  Br       -2.1806341617    0.8423390569    0.0000000000
      5  C         0.7295623106   -0.6134631307    0.0000000000
      6  C        -1.1811384521   -0.4058463869    0.0000000000
   Point Group: cs    Number of degrees of freedom:     9


   Energy is -10129.468412134

 Hessian Updated using BFGS Update

 ** Taking Steepest Descent Step **
 Calculated Step too Large.  Step scaled by  0.709315
 Step Taken.  Stepsize is  0.300000

                             Maximum     Tolerance    Cnvgd?
         Gradient           0.278096      0.000300      NO
         Displacement       0.197257      0.001200      NO
         Energy change     -0.149172      0.000001      NO


 New Cartesian Coordinates Obtained by Inverse Iteration

 Displacement from previous Coordinates is:  0.193307
 ----------------------------------------------------------------
             Standard Nuclear Orientation (Angstroms)
    I     Atom           X                Y                Z
 ----------------------------------------------------------------
    1      F       1.5589494936    -1.7029164310     0.0000000000
    2      Cl     -2.3623340676    -1.4036321558     0.0000000000
    3      I       2.1675244354     0.4266811258     0.0000000000
    4      Br     -2.1807998279     0.8818636073     0.0000000000
    5      C       0.7032230111    -0.6155984400     0.0000000000
    6      C      -1.1539138433    -0.4178999083     0.0000000000
 ----------------------------------------------------------------
 Molecular Point Group                 Cs    NOp =  2
 Largest Abelian Subgroup              Cs    NOp =  2
 Nuclear Repulsion Energy =   966.7100041562 hartrees
 There are       63 alpha and       63 beta electrons
 Applying Cartesian multipole field
    Component          Value
    ---------          -----
     (2,0,0)        1.00000E-11
     (0,2,0)        2.00000E-11
     (0,0,2)       -3.00000E-11
 Nucleus-field energy     =     0.0000000265 hartrees
 Requested basis set is 6-311++G(d,p)
 There are 74 shells and 206 basis functions
 A cutoff of  1.0D-11 yielded   2081 shell pairs
 There are     17475 function pairs (     19562 Cartesian)
 Smallest overlap matrix eigenvalue = 1.27E-04
 Guess MOs from SCF MO coefficient file

 -----------------------------------------------------------------------
  General SCF calculation program by
  Eric Jon Sundstrom, Paul Horn, Yuezhi Mao, Dmitri Zuev, Alec White,
  David Stuck, Shaama M.S., Shane Yost, Joonho Lee, David Small,
  Daniel Levine, Susi Lehtola, Hugh Burton, Evgeny Epifanovsky
 -----------------------------------------------------------------------
 Exchange:     0.2000 Hartree-Fock + 0.0800 Slater + 0.7200 B88
 Correlation:  0.1900 VWN1RPA + 0.8100 LYP
 Using SG-1 standard quadrature grid
 using 4 threads for integral computing
 -------------------------------------------------------
 OpenMP Integral computing Module                
 Release: version 2.0, May 2017, Q-Chem Inc. Pleasanton 
 -------------------------------------------------------
 -------------------------------------------------------
 OpenMP BLAS3 based DFT computing Module                
 Release: version 1.0, May 2013, Q-Chem Inc. Pittsburgh 
 -------------------------------------------------------
 A restricted SCF calculation will be
 performed using DIIS
 SCF converges when DIIS error is below 1.0e-08
 ---------------------------------------
  Cycle       Energy         DIIS error
 ---------------------------------------
    1  -10129.5728123008      1.00e-03  
    2  -10129.5761928812      7.09e-04  
    3  -10129.5770029720      5.65e-04  
    4  -10129.5787194117      9.69e-05  
    5  -10129.5787272091      7.99e-05  
    6  -10129.5787591110      3.71e-05  
    7  -10129.5787668681      7.01e-06  
    8  -10129.5787670530      1.44e-06  
    9  -10129.5787670610      5.81e-07  
   10  -10129.5787670626      1.21e-07  
   11  -10129.5787670626      2.99e-08  
   12  -10129.5787670627      4.83e-09  Convergence criterion met
 ---------------------------------------
 SCF time:   CPU 50.29s  wall 14.00s 
 SCF   energy in the final basis set =   -10129.5787670627
 Total energy in the final basis set =   -10129.5787670627

 --------------------------------------------------------------
             Orbital Energies (a.u.) and Symmetries
 --------------------------------------------------------------

 Alpha MOs, Restricted
 -- Occupied --                  
******* -482.87 -176.33 -165.73 -165.73 -165.73 -101.59  -62.52
  1 A'    2 A'    3 A'    4 A'    1 A"    5 A'    6 A'    7 A'                 
-56.341 -56.337 -56.337 -35.824 -31.317 -31.312 -31.312 -24.727
  8 A'    2 A"    9 A'   10 A'   11 A'    3 A"   12 A'   13 A'                 
-22.967 -22.966 -22.966 -22.963 -22.963 -10.339 -10.320  -9.511
 14 A'    4 A"   15 A'    5 A"   16 A'   17 A'   18 A'   19 A'                 
 -8.733  -7.275  -7.265  -7.265  -6.565  -6.552  -6.551  -6.377
 20 A'   21 A'    6 A"   22 A'   23 A'    7 A"   24 A'   25 A'                 
 -4.790  -4.776  -4.774  -2.677  -2.673  -2.672  -2.661  -2.661
 26 A'    8 A"   27 A'   28 A'    9 A"   29 A'   30 A'   10 A"                 
 -2.060  -2.052  -2.052  -2.039  -2.039  -1.278  -1.030  -0.832
 31 A'   11 A"   32 A'   33 A'   12 A"   34 A'   35 A'   36 A'                 
 -0.796  -0.643  -0.609  -0.543  -0.513  -0.496  -0.478  -0.465
 37 A'   38 A'   39 A'   40 A'   13 A"   41 A'   42 A'   14 A"                 
 -0.444  -0.379  -0.329  -0.323  -0.267  -0.255  -0.211
 43 A'   44 A'   15 A"   16 A"   45 A'   46 A'   17 A"                         
 -- Virtual --                   
 -0.106  -0.080  -0.019   0.006   0.017   0.025   0.042   0.044
 18 A"   47 A'   48 A'   49 A'   50 A'   51 A'   19 A"   52 A'                 
  0.058   0.061   0.070   0.080   0.085   0.091   0.114   0.123
 53 A'   54 A'   55 A'   20 A"   56 A'   21 A"   57 A'   58 A'                 
  0.133   0.135   0.140   0.166   0.178   0.203   0.215   0.234
 22 A"   59 A'   60 A'   61 A'   62 A'   63 A'   23 A"   64 A'                 
  0.275   0.282   0.299   0.329   0.363   0.370   0.393   0.399
 65 A'   24 A"   66 A'   67 A'   68 A'   69 A'   70 A'   25 A"                 
  0.416   0.420   0.423   0.428   0.440   0.455   0.472   0.493
 71 A'   26 A"   27 A"   72 A'   28 A"   73 A'   74 A'   29 A"                 
  0.516   0.530   0.539   0.541   0.553   0.582   0.622   0.624
 75 A'   30 A"   31 A"   76 A'   77 A'   78 A'   32 A"   79 A'                 
  0.654   0.742   0.762   0.792   0.804   0.809   0.853   0.893
 80 A'   81 A'   82 A'   83 A'   33 A"   84 A'   34 A"   85 A'                 
  0.941   1.034   1.057   1.104   1.197   1.220   1.283   1.309
 86 A'   87 A'   88 A'   89 A'   35 A"   90 A'   36 A"   91 A'                 
  1.354   1.364   1.394   1.396   1.401   1.458   1.497   1.597
 37 A"   92 A'   93 A'   38 A"   94 A'   95 A'   39 A"   96 A'                 
  1.631   1.687   1.706   1.865   1.975   1.978   2.022   2.072
 40 A"   97 A'   98 A'   99 A'  100 A'   41 A"  101 A'  102 A'                 
  2.108   2.234   2.322   2.476   2.585   2.695   2.729   2.815
103 A'   42 A"  104 A'  105 A'   43 A"   44 A"  106 A'  107 A'                 
  3.018   3.338   3.719   3.739   3.883   3.900   3.961   3.977
108 A'  109 A'   45 A"  110 A'  111 A'   46 A"   47 A"   48 A"                 
  4.010   4.011   4.045   4.072   4.138   4.203   4.289   4.327
112 A'   49 A"  113 A'   50 A"  114 A'  115 A'  116 A'  117 A'                 
  4.451   4.630   5.987   6.030   6.154   6.257   6.369   6.477
118 A'  119 A'   51 A"  120 A'  121 A'   52 A"  122 A'  123 A'                 
  6.745   7.522   7.585   7.658   9.798  23.330  23.397  25.802
124 A'   53 A"  125 A'  126 A'  127 A'  128 A'  129 A'   54 A"                 
 25.994  26.361  27.908  28.332  28.366  28.425  28.521  28.547
130 A'  131 A'  132 A'   55 A"  133 A'  134 A'   56 A"  135 A'                 
 28.549  28.605  28.703  47.996  66.721 127.876 127.905 127.976
 57 A"  136 A'  137 A'  138 A'  139 A'   58 A"  140 A'  141 A'                 
151.700 215.805 289.728 289.789 289.8881020.8201901.868
142 A'  143 A'   59 A"  144 A'  145 A'  146 A'  147 A'                         

 Beta MOs, Restricted
 -- Occupied --                  
******* -482.87 -176.33 -165.73 -165.73 -165.73 -101.59  -62.52
  1 A'    2 A'    3 A'    4 A'    1 A"    5 A'    6 A'    7 A'                 
-56.341 -56.337 -56.337 -35.824 -31.317 -31.312 -31.312 -24.727
  8 A'    2 A"    9 A'   10 A'   11 A'    3 A"   12 A'   13 A'                 
-22.967 -22.966 -22.966 -22.963 -22.963 -10.339 -10.320  -9.511
 14 A'    4 A"   15 A'    5 A"   16 A'   17 A'   18 A'   19 A'                 
 -8.733  -7.275  -7.265  -7.265  -6.565  -6.552  -6.551  -6.377
 20 A'   21 A'    6 A"   22 A'   23 A'    7 A"   24 A'   25 A'                 
 -4.790  -4.776  -4.774  -2.677  -2.673  -2.672  -2.661  -2.661
 26 A'    8 A"   27 A'   28 A'    9 A"   29 A'   30 A'   10 A"                 
 -2.060  -2.052  -2.052  -2.039  -2.039  -1.278  -1.030  -0.832
 31 A'   11 A"   32 A'   33 A'   12 A"   34 A'   35 A'   36 A'                 
 -0.796  -0.643  -0.609  -0.543  -0.513  -0.496  -0.478  -0.465
 37 A'   38 A'   39 A'   40 A'   13 A"   41 A'   42 A'   14 A"                 
 -0.444  -0.379  -0.329  -0.323  -0.267  -0.255  -0.211
 43 A'   44 A'   15 A"   16 A"   45 A'   46 A'   17 A"                         
 -- Virtual --                   
 -0.106  -0.080  -0.019   0.006   0.017   0.025   0.042   0.044
 18 A"   47 A'   48 A'   49 A'   50 A'   51 A'   19 A"   52 A'                 
  0.058   0.061   0.070   0.080   0.085   0.091   0.114   0.123
 53 A'   54 A'   55 A'   20 A"   56 A'   21 A"   57 A'   58 A'                 
  0.133   0.135   0.140   0.166   0.178   0.203   0.215   0.234
 22 A"   59 A'   60 A'   61 A'   62 A'   63 A'   23 A"   64 A'                 
  0.275   0.282   0.299   0.329   0.363   0.370   0.393   0.399
 65 A'   24 A"   66 A'   67 A'   68 A'   69 A'   70 A'   25 A"                 
  0.416   0.420   0.423   0.428   0.440   0.455   0.472   0.493
 71 A'   26 A"   27 A"   72 A'   28 A"   73 A'   74 A'   29 A"                 
  0.516   0.530   0.539   0.541   0.553   0.582   0.622   0.624
 75 A'   30 A"   31 A"   76 A'   77 A'   78 A'   32 A"   79 A'                 
  0.654   0.742   0.762   0.792   0.804   0.809   0.853   0.893
 80 A'   81 A'   82 A'   83 A'   33 A"   84 A'   34 A"   85 A'                 
  0.941   1.034   1.057   1.104   1.197   1.220   1.283   1.309
 86 A'   87 A'   88 A'   89 A'   35 A"   90 A'   36 A"   91 A'                 
  1.354   1.364   1.394   1.396   1.401   1.458   1.497   1.597
 37 A"   92 A'   93 A'   38 A"   94 A'   95 A'   39 A"   96 A'                 
  1.631   1.687   1.706   1.865   1.975   1.978   2.022   2.072
 40 A"   97 A'   98 A'   99 A'  100 A'   41 A"  101 A'  102 A'                 
  2.108   2.234   2.322   2.476   2.585   2.695   2.729   2.815
103 A'   42 A"  104 A'  105 A'   43 A"   44 A"  106 A'  107 A'                 
  3.018   3.338   3.719   3.739   3.883   3.900   3.961   3.977
108 A'  109 A'   45 A"  110 A'  111 A'   46 A"   47 A"   48 A"                 
  4.010   4.011   4.045   4.072   4.138   4.203   4.289   4.327
112 A'   49 A"  113 A'   50 A"  114 A'  115 A'  116 A'  117 A'                 
  4.451   4.630   5.987   6.030   6.154   6.257   6.369   6.477
118 A'  119 A'   51 A"  120 A'  121 A'   52 A"  122 A'  123 A'                 
  6.745   7.522   7.585   7.658   9.798  23.330  23.397  25.802
124 A'   53 A"  125 A'  126 A'  127 A'  128 A'  129 A'   54 A"                 
 25.994  26.361  27.908  28.332  28.366  28.425  28.521  28.547
130 A'  131 A'  132 A'   55 A"  133 A'  134 A'   56 A"  135 A'                 
 28.549  28.605  28.703  47.996  66.721 127.876 127.905 127.976
 57 A"  136 A'  137 A'  138 A'  139 A'   58 A"  140 A'  141 A'                 
151.700 215.805 289.728 289.789 289.8881020.8201901.868
142 A'  143 A'   59 A"  144 A'  145 A'  146 A'  147 A'                         
 --------------------------------------------------------------

          Ground-State Mulliken Net Atomic Charges

     Atom                 Charge (a.u.)
  ----------------------------------------
      1 F                     0.024760
      2 Cl                    0.336589
      3 I                     0.210548
      4 Br                   -0.100555
      5 C                    -0.375008
      6 C                    -0.096334
  ----------------------------------------
  Sum of atomic charges =    -0.000000

 -----------------------------------------------------------------
                    Cartesian Multipole Moments
 -----------------------------------------------------------------
    Charge (ESU x 10^10)
                -0.0000
    Dipole Moment (Debye)
         X      -0.6686      Y       0.4235      Z       0.0000
       Tot       0.7915
    Quadrupole Moments (Debye-Ang)
        XX     -68.1365     XY       1.4592     YY     -78.4082
        XZ      -0.0000     YZ       0.0000     ZZ     -75.7406
    Octopole Moments (Debye-Ang^2)
       XXX       2.4497    XXY      11.7660    XYY      -0.4913
       YYY      14.8908    XXZ       0.0000    XYZ      -0.0000
       YYZ      -0.0000    XZZ       2.7282    YZZ       3.1652
       ZZZ       0.0000
    Hexadecapole Moments (Debye-Ang^3)
      XXXX   -1810.1333   XXXY     -35.7926   XXYY    -384.4889
      XYYY     -59.1426   YYYY    -482.3182   XXXZ       0.0000
      XXYZ       0.0000   XYYZ       0.0000   YYYZ       0.0000
      XXZZ    -341.0151   XYZZ     -20.2032   YYZZ     -94.7833
      XZZZ      -0.0000   YZZZ       0.0000   ZZZZ     -93.4220
 -----------------------------------------------------------------
 Calculating analytic gradient of the SCF energy
 Gradient of SCF Energy
            1           2           3           4           5           6
    1   0.0682565   0.0578570  -0.1366684   0.0320965   0.2178249  -0.2393664
    2   0.1136111   0.2373378  -0.2024207  -0.2654834   0.0635185   0.0534368
    3   0.0000000  -0.0000000   0.0000000  -0.0000000  -0.0000000   0.0000000
 Max gradient component =       2.655E-01
 RMS gradient           =       1.333E-01
 Gradient time:  CPU 15.28 s  wall 3.93 s
 Geometry Optimization Parameters
   NAtoms,    NIC,     NZ,  NCons,   NDum,   NFix, NCnnct, MaxDiis
        6      37       0       0       0       0       0       0

 Cartesian Hessian Update
 Hessian Updated using BFGS Update


** GEOMETRY OPTIMIZATION IN DELOCALIZED INTERNAL COORDINATES **
   Searching for a Minimum

   Optimization Cycle:   5

                       Coordinates (Angstroms)
     ATOM                X               Y               Z
      1  F         1.5589494936   -1.7029164310    0.0000000000
      2  Cl       -2.3623340676   -1.4036321558    0.0000000000
      3  I         2.1675244354    0.4266811258    0.0000000000
      4  Br       -2.1807998279    0.8818636073    0.0000000000
      5  C         0.7032230111   -0.6155984400    0.0000000000
      6  C        -1.1539138433   -0.4178999083    0.0000000000
   Point Group: cs    Number of degrees of freedom:     9


   Energy is -10129.578767063

 Hessian Updated using BFGS Update

  9 Hessian modes will be used to form the next step
  Hessian Eigenvalues:
     0.081688    0.185568    0.249775    0.250005    0.308329    0.391133
     0.569483    1.023283    1.037240

 Minimum Search - Taking Simple RFO Step
 Searching for Lamda that Minimizes Along All modes
 Value Taken    Lamda =  -0.23483533
 Calculated Step too Large.  Step scaled by  0.391687
 Step Taken.  Stepsize is  0.300000

                             Maximum     Tolerance    Cnvgd?
         Gradient           0.210791      0.000300      NO
         Displacement       0.199035      0.001200      NO
         Energy change     -0.110355      0.000001      NO


 New Cartesian Coordinates Obtained by Inverse Iteration

 Displacement from previous Coordinates is:  0.298441
 ----------------------------------------------------------------
             Standard Nuclear Orientation (Angstroms)
    I     Atom           X                Y                Z
 ----------------------------------------------------------------
    1      F       1.4691388788    -1.7128986318     0.0000000000
    2      Cl     -2.3061173239    -1.4479821288     0.0000000000
    3      I       2.1432179192     0.4600975902     0.0000000000
    4      Br     -2.1259755014     0.9076754858     0.0000000000
    5      C       0.6494295248    -0.6100115243     0.0000000000
    6      C      -1.0970442962    -0.4283829931     0.0000000000
 ----------------------------------------------------------------
 Molecular Point Group                 Cs    NOp =  2
 Largest Abelian Subgroup              Cs    NOp =  2
 Nuclear Repulsion Energy =   966.2353681969 hartrees
 There are       63 alpha and       63 beta electrons
 Applying Cartesian multipole field
    Component          Value
    ---------          -----
     (2,0,0)        1.00000E-11
     (0,2,0)        2.00000E-11
     (0,0,2)       -3.00000E-11
 Nucleus-field energy     =     0.0000000261 hartrees
 Requested basis set is 6-311++G(d,p)
 There are 74 shells and 206 basis functions
 A cutoff of  1.0D-11 yielded   2084 shell pairs
 There are     17523 function pairs (     19615 Cartesian)
 Smallest overlap matrix eigenvalue = 9.20E-05
 Guess MOs from SCF MO coefficient file

 -----------------------------------------------------------------------
  General SCF calculation program by
  Eric Jon Sundstrom, Paul Horn, Yuezhi Mao, Dmitri Zuev, Alec White,
  David Stuck, Shaama M.S., Shane Yost, Joonho Lee, David Small,
  Daniel Levine, Susi Lehtola, Hugh Burton, Evgeny Epifanovsky
 -----------------------------------------------------------------------
 Exchange:     0.2000 Hartree-Fock + 0.0800 Slater + 0.7200 B88
 Correlation:  0.1900 VWN1RPA + 0.8100 LYP
 Using SG-1 standard quadrature grid
 using 4 threads for integral computing
 -------------------------------------------------------
 OpenMP Integral computing Module                
 Release: version 2.0, May 2017, Q-Chem Inc. Pleasanton 
 -------------------------------------------------------
 -------------------------------------------------------
 OpenMP BLAS3 based DFT computing Module                
 Release: version 1.0, May 2013, Q-Chem Inc. Pittsburgh 
 -------------------------------------------------------
 A restricted SCF calculation will be
 performed using DIIS
 SCF converges when DIIS error is below 1.0e-08
 ---------------------------------------
  Cycle       Energy         DIIS error
 ---------------------------------------
    1  -10129.6613598070      8.59e-04  
    2  -10129.6656785704      2.61e-04  
    3  -10129.6655290929      3.13e-04  
    4  -10129.6658795682      1.38e-04  
    5  -10129.6659601043      7.50e-05  
    6  -10129.6659937308      9.80e-06  
    7  -10129.6659941652      4.47e-06  
    8  -10129.6659942407      1.31e-06  
    9  -10129.6659942468      4.90e-07  
   10  -10129.6659942480      7.75e-08  
   11  -10129.6659942480      2.26e-08  
   12  -10129.6659942480      2.67e-09  Convergence criterion met
 ---------------------------------------
 SCF time:   CPU 50.65s  wall 13.00s 
 SCF   energy in the final basis set =   -10129.6659942480
 Total energy in the final basis set =   -10129.6659942480

 --------------------------------------------------------------
             Orbital Energies (a.u.) and Symmetries
 --------------------------------------------------------------

 Alpha MOs, Restricted
 -- Occupied --                  
******* -482.86 -176.33 -165.73 -165.73 -165.73 -101.59  -62.52
  1 A'    2 A'    3 A'    4 A'    1 A"    5 A'    6 A'    7 A'                 
-56.339 -56.336 -56.335 -35.824 -31.316 -31.311 -31.311 -24.727
  8 A'    2 A"    9 A'   10 A'   11 A'    3 A"   12 A'   13 A'                 
-22.967 -22.966 -22.965 -22.962 -22.962 -10.340 -10.321  -9.509
 14 A'    4 A"   15 A'    5 A"   16 A'   17 A'   18 A'   19 A'                 
 -8.731  -7.273  -7.263  -7.262  -6.563  -6.550  -6.549  -6.376
 20 A'   21 A'    6 A"   22 A'   23 A'    7 A"   24 A'   25 A'                 
 -4.789  -4.774  -4.773  -2.675  -2.671  -2.670  -2.659  -2.659
 26 A'    8 A"   27 A'   28 A'    9 A"   29 A'   30 A'   10 A"                 
 -2.058  -2.051  -2.050  -2.037  -2.037  -1.277  -1.010  -0.831
 31 A'   11 A"   32 A'   33 A'   12 A"   34 A'   35 A'   36 A'                 
 -0.789  -0.654  -0.608  -0.546  -0.511  -0.498  -0.475  -0.455
 37 A'   38 A'   39 A'   40 A'   13 A"   41 A'   42 A'   14 A"                 
 -0.434  -0.380  -0.330  -0.321  -0.274  -0.263  -0.220
 43 A'   44 A'   15 A"   16 A"   45 A'   46 A'   17 A"                         
 -- Virtual --                   
 -0.097  -0.054  -0.025   0.005   0.017   0.028   0.043   0.046
 18 A"   47 A'   48 A'   49 A'   50 A'   51 A'   19 A"   52 A'                 
  0.058   0.063   0.071   0.080   0.088   0.091   0.115   0.124
 53 A'   54 A'   55 A'   20 A"   56 A'   21 A"   57 A'   58 A'                 
  0.133   0.134   0.140   0.169   0.180   0.204   0.215   0.238
 59 A'   22 A"   60 A'   61 A'   62 A'   63 A'   23 A"   64 A'                 
  0.274   0.284   0.298   0.331   0.363   0.369   0.391   0.400
 65 A'   24 A"   66 A'   67 A'   68 A'   69 A'   70 A'   25 A"                 
  0.418   0.419   0.420   0.432   0.439   0.460   0.475   0.502
 26 A"   71 A'   27 A"   72 A'   28 A"   73 A'   74 A'   29 A"                 
  0.510   0.528   0.535   0.545   0.551   0.580   0.626   0.628
 75 A'   30 A"   76 A'   31 A"   77 A'   78 A'   79 A'   32 A"                 
  0.671   0.741   0.755   0.800   0.806   0.809   0.850   0.889
 80 A'   81 A'   82 A'   83 A'   84 A'   33 A"   34 A"   85 A'                 
  0.931   1.038   1.081   1.089   1.195   1.206   1.263   1.304
 86 A'   87 A'   88 A'   89 A'   35 A"   90 A'   36 A"   91 A'                 
  1.342   1.384   1.387   1.397   1.416   1.485   1.502   1.608
 37 A"   92 A'   38 A"   93 A'   94 A'   95 A'   39 A"   96 A'                 
  1.666   1.669   1.699   1.870   1.983   2.002   2.018   2.092
 97 A'   40 A"   98 A'   99 A'   41 A"  100 A'  101 A'  102 A'                 
  2.138   2.237   2.326   2.485   2.582   2.711   2.737   2.830
103 A'   42 A"  104 A'  105 A'   43 A"   44 A"  106 A'  107 A'                 
  3.011   3.435   3.725   3.744   3.907   3.912   3.957   3.977
108 A'  109 A'   45 A"  110 A'  111 A'   46 A"   47 A"   48 A"                 
  4.010   4.010   4.039   4.074   4.130   4.196   4.267   4.323
 49 A"  112 A'  113 A'   50 A"  114 A'  115 A'  116 A'  117 A'                 
  4.453   4.654   5.988   6.031   6.150   6.259   6.367   6.495
118 A'  119 A'   51 A"  120 A'  121 A'   52 A"  122 A'  123 A'                 
  6.735   7.525   7.585   7.654   9.790  23.345  23.384  25.804
124 A'   53 A"  125 A'  126 A'  127 A'  128 A'  129 A'   54 A"                 
 25.999  26.357  27.903  28.332  28.365  28.423  28.521  28.546
130 A'  131 A'  132 A'   55 A"  133 A'  134 A'   56 A"  135 A'                 
 28.549  28.601  28.697  47.986  66.722 127.876 127.904 127.971
 57 A"  136 A'  137 A'  138 A'  139 A'   58 A"  140 A'  141 A'                 
151.695 215.792 289.730 289.788 289.8831020.8061901.863
142 A'  143 A'   59 A"  144 A'  145 A'  146 A'  147 A'                         

 Beta MOs, Restricted
 -- Occupied --                  
******* -482.86 -176.33 -165.73 -165.73 -165.73 -101.59  -62.52
  1 A'    2 A'    3 A'    4 A'    1 A"    5 A'    6 A'    7 A'                 
-56.339 -56.336 -56.335 -35.824 -31.316 -31.311 -31.311 -24.727
  8 A'    2 A"    9 A'   10 A'   11 A'    3 A"   12 A'   13 A'                 
-22.967 -22.966 -22.965 -22.962 -22.962 -10.340 -10.321  -9.509
 14 A'    4 A"   15 A'    5 A"   16 A'   17 A'   18 A'   19 A'                 
 -8.731  -7.273  -7.263  -7.262  -6.563  -6.550  -6.549  -6.376
 20 A'   21 A'    6 A"   22 A'   23 A'    7 A"   24 A'   25 A'                 
 -4.789  -4.774  -4.773  -2.675  -2.671  -2.670  -2.659  -2.659
 26 A'    8 A"   27 A'   28 A'    9 A"   29 A'   30 A'   10 A"                 
 -2.058  -2.051  -2.050  -2.037  -2.037  -1.277  -1.010  -0.831
 31 A'   11 A"   32 A'   33 A'   12 A"   34 A'   35 A'   36 A'                 
 -0.789  -0.654  -0.608  -0.546  -0.511  -0.498  -0.475  -0.455
 37 A'   38 A'   39 A'   40 A'   13 A"   41 A'   42 A'   14 A"                 
 -0.434  -0.380  -0.330  -0.321  -0.274  -0.263  -0.220
 43 A'   44 A'   15 A"   16 A"   45 A'   46 A'   17 A"                         
 -- Virtual --                   
 -0.097  -0.054  -0.025   0.005   0.017   0.028   0.043   0.046
 18 A"   47 A'   48 A'   49 A'   50 A'   51 A'   19 A"   52 A'                 
  0.058   0.063   0.071   0.080   0.088   0.091   0.115   0.124
 53 A'   54 A'   55 A'   20 A"   56 A'   21 A"   57 A'   58 A'                 
  0.133   0.134   0.140   0.169   0.180   0.204   0.215   0.238
 59 A'   22 A"   60 A'   61 A'   62 A'   63 A'   23 A"   64 A'                 
  0.274   0.284   0.298   0.331   0.363   0.369   0.391   0.400
 65 A'   24 A"   66 A'   67 A'   68 A'   69 A'   70 A'   25 A"                 
  0.418   0.419   0.420   0.432   0.439   0.460   0.475   0.502
 26 A"   71 A'   27 A"   72 A'   28 A"   73 A'   74 A'   29 A"                 
  0.510   0.528   0.535   0.545   0.551   0.580   0.626   0.628
 75 A'   30 A"   76 A'   31 A"   77 A'   78 A'   79 A'   32 A"                 
  0.671   0.741   0.755   0.800   0.806   0.809   0.850   0.889
 80 A'   81 A'   82 A'   83 A'   84 A'   33 A"   34 A"   85 A'                 
  0.931   1.038   1.081   1.089   1.195   1.206   1.263   1.304
 86 A'   87 A'   88 A'   89 A'   35 A"   90 A'   36 A"   91 A'                 
  1.342   1.384   1.387   1.397   1.416   1.485   1.502   1.608
 37 A"   92 A'   38 A"   93 A'   94 A'   95 A'   39 A"   96 A'                 
  1.666   1.669   1.699   1.870   1.983   2.002   2.018   2.092
 97 A'   40 A"   98 A'   99 A'   41 A"  100 A'  101 A'  102 A'                 
  2.138   2.237   2.326   2.485   2.582   2.711   2.737   2.830
103 A'   42 A"  104 A'  105 A'   43 A"   44 A"  106 A'  107 A'                 
  3.011   3.435   3.725   3.744   3.907   3.912   3.957   3.977
108 A'  109 A'   45 A"  110 A'  111 A'   46 A"   47 A"   48 A"                 
  4.010   4.010   4.039   4.074   4.130   4.196   4.267   4.323
 49 A"  112 A'  113 A'   50 A"  114 A'  115 A'  116 A'  117 A'                 
  4.453   4.654   5.988   6.031   6.150   6.259   6.367   6.495
118 A'  119 A'   51 A"  120 A'  121 A'   52 A"  122 A'  123 A'                 
  6.735   7.525   7.585   7.654   9.790  23.345  23.384  25.804
124 A'   53 A"  125 A'  126 A'  127 A'  128 A'  129 A'   54 A"                 
 25.999  26.357  27.903  28.332  28.365  28.423  28.521  28.546
130 A'  131 A'  132 A'   55 A"  133 A'  134 A'   56 A"  135 A'                 
 28.549  28.601  28.697  47.986  66.722 127.876 127.904 127.971
 57 A"  136 A'  137 A'  138 A'  139 A'   58 A"  140 A'  141 A'                 
151.695 215.792 289.730 289.788 289.8831020.8061901.863
142 A'  143 A'   59 A"  144 A'  145 A'  146 A'  147 A'                         
 --------------------------------------------------------------

          Ground-State Mulliken Net Atomic Charges

     Atom                 Charge (a.u.)
  ----------------------------------------
      1 F                     0.016841
      2 Cl                    0.332604
      3 I                     0.191622
      4 Br                   -0.106679
      5 C                    -0.374943
      6 C                    -0.059445
  ----------------------------------------
  Sum of atomic charges =    -0.000000

 -----------------------------------------------------------------
                    Cartesian Multipole Moments
 -----------------------------------------------------------------
    Charge (ESU x 10^10)
                -0.0000
    Dipole Moment (Debye)
         X      -0.5315      Y       0.5098      Z       0.0000
       Tot       0.7365
    Quadrupole Moments (Debye-Ang)
        XX     -68.6857     XY       1.4748     YY     -78.0191
        XZ       0.0000     YZ       0.0000     ZZ     -75.8152
    Octopole Moments (Debye-Ang^2)
       XXX       3.6244    XXY      11.3866    XYY      -1.5360
       YYY      12.9028    XXZ      -0.0000    XYZ      -0.0000
       YYZ      -0.0000    XZZ       2.2063    YZZ       2.2912
       ZZZ       0.0000
    Hexadecapole Moments (Debye-Ang^3)
      XXXX   -1742.5532   XXXY     -43.3928   XXYY    -371.6366
      XYYY     -66.9984   YYYY    -499.2692   XXXZ       0.0000
      XXYZ       0.0000   XYYZ       0.0000   YYYZ       0.0000
      XXZZ    -329.0093   XYZZ     -23.0441   YYZZ     -97.9687
      XZZZ       0.0000   YZZZ       0.0000   ZZZZ     -93.4770
 -----------------------------------------------------------------
 Calculating analytic gradient of the SCF energy
 Gradient of SCF Energy
            1           2           3           4           5           6
    1   0.0636128   0.0434635  -0.1077539   0.0215447   0.2000101  -0.2208772
    2   0.0964245   0.1949117  -0.1665444  -0.2149600   0.0446184   0.0455498
    3   0.0000000  -0.0000000  -0.0000000   0.0000000  -0.0000000  -0.0000000
 Max gradient component =       2.209E-01
 RMS gradient           =       1.136E-01
 Gradient time:  CPU 15.26 s  wall 3.93 s
 Geometry Optimization Parameters
   NAtoms,    NIC,     NZ,  NCons,   NDum,   NFix, NCnnct, MaxDiis
        6      37       0       0       0       0       0       0

 Cartesian Hessian Update
 Hessian Updated using BFGS Update


** GEOMETRY OPTIMIZATION IN DELOCALIZED INTERNAL COORDINATES **
   Searching for a Minimum

   Optimization Cycle:   6

                       Coordinates (Angstroms)
     ATOM                X               Y               Z
      1  F         1.4691388788   -1.7128986318    0.0000000000
      2  Cl       -2.3061173239   -1.4479821288    0.0000000000
      3  I         2.1432179192    0.4600975902    0.0000000000
      4  Br       -2.1259755014    0.9076754858    0.0000000000
      5  C         0.6494295248   -0.6100115243    0.0000000000
      6  C        -1.0970442962   -0.4283829931    0.0000000000
   Point Group: cs    Number of degrees of freedom:     9


   Energy is -10129.665994248

 Hessian Updated using BFGS Update

  9 Hessian modes will be used to form the next step
  Hessian Eigenvalues:
     0.043837    0.187549    0.249255    0.250016    0.320189    0.390493
     0.641086    1.023534    1.039141

 Minimum Search - Taking Simple RFO Step
 Searching for Lamda that Minimizes Along All modes
 Value Taken    Lamda =  -0.23193802
 Calculated Step too Large.  Step scaled by  0.344126
 Step Taken.  Stepsize is  0.300000

                             Maximum     Tolerance    Cnvgd?
         Gradient           0.186601      0.000300      NO
         Displacement       0.201196      0.001200      NO
         Energy change     -0.087227      0.000001      NO


 New Cartesian Coordinates Obtained by Inverse Iteration

 Displacement from previous Coordinates is:  0.325184
 ----------------------------------------------------------------
             Standard Nuclear Orientation (Angstroms)
    I     Atom           X                Y                Z
 ----------------------------------------------------------------
    1      F       1.3731509763    -1.7192983068     0.0000000000
    2      Cl     -2.2413685895    -1.4884111557     0.0000000000
    3      I       2.1070759209     0.4904093538     0.0000000000
    4      Br     -2.0620868453     0.9280802934     0.0000000000
    5      C       0.5893592972    -0.6032783086     0.0000000000
    6      C      -1.0334815582    -0.4390040780     0.0000000000
 ----------------------------------------------------------------
 Molecular Point Group                 Cs    NOp =  2
 Largest Abelian Subgroup              Cs    NOp =  2
 Nuclear Repulsion Energy =   970.7261044171 hartrees
 There are       63 alpha and       63 beta electrons
 Applying Cartesian multipole field
    Component          Value
    ---------          -----
     (2,0,0)        1.00000E-11
     (0,2,0)        2.00000E-11
     (0,0,2)       -3.00000E-11
 Nucleus-field energy     =     0.0000000256 hartrees
 Requested basis set is 6-311++G(d,p)
 There are 74 shells and 206 basis functions
 A cutoff of  1.0D-11 yielded   2095 shell pairs
 There are     17614 function pairs (     19722 Cartesian)
 Smallest overlap matrix eigenvalue = 6.18E-05
 Guess MOs from SCF MO coefficient file

 -----------------------------------------------------------------------
  General SCF calculation program by
  Eric Jon Sundstrom, Paul Horn, Yuezhi Mao, Dmitri Zuev, Alec White,
  David Stuck, Shaama M.S., Shane Yost, Joonho Lee, David Small,
  Daniel Levine, Susi Lehtola, Hugh Burton, Evgeny Epifanovsky
 -----------------------------------------------------------------------
 Exchange:     0.2000 Hartree-Fock + 0.0800 Slater + 0.7200 B88
 Correlation:  0.1900 VWN1RPA + 0.8100 LYP
 Using SG-1 standard quadrature grid
 using 4 threads for integral computing
 -------------------------------------------------------
 OpenMP Integral computing Module                
 Release: version 2.0, May 2017, Q-Chem Inc. Pleasanton 
 -------------------------------------------------------
 -------------------------------------------------------
 OpenMP BLAS3 based DFT computing Module                
 Release: version 1.0, May 2013, Q-Chem Inc. Pittsburgh 
 -------------------------------------------------------
 A restricted SCF calculation will be
 performed using DIIS
 SCF converges when DIIS error is below 1.0e-08
 ---------------------------------------
  Cycle       Energy         DIIS error
 ---------------------------------------
    1  -10129.7371060503      9.48e-04  
    2  -10129.7418670068      2.50e-04  
    3  -10129.7417775851      3.14e-04  
    4  -10129.7421098126      8.61e-05  
    5  -10129.7421257949      5.56e-05  
    6  -10129.7421435883      1.14e-05  
    7  -10129.7421442195      3.38e-06  
    8  -10129.7421442812      1.32e-06  
    9  -10129.7421442896      3.37e-07  
   10  -10129.7421442900      6.45e-08  
   11  -10129.7421442901      1.96e-08  
   12  -10129.7421442900      2.18e-09  Convergence criterion met
 ---------------------------------------
 SCF time:   CPU 51.42s  wall 14.00s 
 SCF   energy in the final basis set =   -10129.7421442900
 Total energy in the final basis set =   -10129.7421442900

 --------------------------------------------------------------
             Orbital Energies (a.u.) and Symmetries
 --------------------------------------------------------------

 Alpha MOs, Restricted
 -- Occupied --                  
******* -482.86 -176.33 -165.73 -165.73 -165.73 -101.59  -62.52
  1 A'    2 A'    3 A'    4 A'    1 A"    5 A'    6 A'    7 A'                 
-56.338 -56.334 -56.334 -35.823 -31.316 -31.311 -31.310 -24.728
  8 A'    2 A"    9 A'   10 A'   11 A'    3 A"   12 A'   13 A'                 
-22.966 -22.965 -22.965 -22.961 -22.961 -10.339 -10.318  -9.507
 14 A'    4 A"   15 A'    5 A"   16 A'   17 A'   18 A'   19 A'                 
 -8.729  -7.271  -7.261  -7.260  -6.561  -6.548  -6.547  -6.375
 20 A'   21 A'    6 A"   22 A'   23 A'    7 A"   24 A'   25 A'                 
 -4.788  -4.773  -4.772  -2.673  -2.668  -2.668  -2.657  -2.657
 26 A'    8 A"   27 A'   28 A'    9 A"   29 A'   30 A'   10 A"                 
 -2.056  -2.050  -2.049  -2.036  -2.036  -1.277  -0.996  -0.830
 31 A'   11 A"   32 A'   33 A'   12 A"   34 A'   35 A'   36 A'                 
 -0.786  -0.671  -0.607  -0.551  -0.512  -0.501  -0.472  -0.448
 37 A'   38 A'   39 A'   40 A'   13 A"   41 A'   42 A'   14 A"                 
 -0.425  -0.381  -0.330  -0.320  -0.279  -0.269  -0.229
 43 A'   44 A'   15 A"   16 A"   45 A'   46 A'   17 A"                         
 -- Virtual --                   
 -0.085  -0.038  -0.028   0.003   0.016   0.032   0.045   0.051
 18 A"   47 A'   48 A'   49 A'   50 A'   51 A'   19 A"   52 A'                 
  0.058   0.062   0.076   0.080   0.091   0.097   0.117   0.127
 53 A'   54 A'   55 A'   20 A"   21 A"   56 A'   57 A'   58 A'                 
  0.131   0.135   0.142   0.172   0.185   0.205   0.216   0.246
 59 A'   22 A"   60 A'   61 A'   62 A'   63 A'   23 A"   64 A'                 
  0.273   0.286   0.298   0.333   0.357   0.375   0.389   0.400
 65 A'   24 A"   66 A'   67 A'   68 A'   69 A'   70 A'   25 A"                 
  0.416   0.418   0.422   0.436   0.439   0.465   0.481   0.504
 26 A"   27 A"   71 A'   72 A'   28 A"   73 A'   74 A'   75 A'                 
  0.510   0.526   0.528   0.553   0.555   0.588   0.629   0.633
 29 A"   30 A"   76 A'   31 A"   77 A'   78 A'   79 A'   32 A"                 
  0.692   0.728   0.756   0.803   0.816   0.817   0.849   0.886
 80 A'   81 A'   82 A'   83 A'   33 A"   84 A'   34 A"   85 A'                 
  0.927   1.045   1.066   1.122   1.192   1.196   1.243   1.300
 86 A'   87 A'   88 A'   89 A'   35 A"   90 A'   36 A"   91 A'                 
  1.333   1.379   1.392   1.403   1.434   1.511   1.517   1.623
 37 A"   38 A"   92 A'   93 A'   94 A'   95 A'   39 A"   96 A'                 
  1.660   1.713   1.721   1.879   1.987   2.020   2.036   2.108
 97 A'   98 A'   40 A"   99 A'   41 A"  100 A'  101 A'  102 A'                 
  2.193   2.239   2.329   2.496   2.581   2.737   2.777   2.863
103 A'   42 A"  104 A'  105 A'   43 A"   44 A"  106 A'  107 A'                 
  3.009   3.513   3.729   3.750   3.923   3.928   3.955   3.978
108 A'  109 A'   45 A"  110 A'   46 A"  111 A'   47 A"   48 A"                 
  4.010   4.010   4.035   4.076   4.126   4.193   4.250   4.328
 49 A"  112 A'  113 A'   50 A"  114 A'  115 A'  116 A'  117 A'                 
  4.459   4.688   5.990   6.034   6.149   6.261   6.362   6.522
118 A'  119 A'   51 A"  120 A'  121 A'   52 A"  122 A'  123 A'                 
  6.730   7.528   7.586   7.654   9.785  23.371  23.413  25.805
124 A'   53 A"  125 A'  126 A'  127 A'  128 A'  129 A'   54 A"                 
 26.009  26.368  27.902  28.333  28.365  28.421  28.521  28.545
130 A'  131 A'  132 A'   55 A"  133 A'  134 A'   56 A"  135 A'                 
 28.550  28.599  28.697  47.981  66.724 127.876 127.903 127.968
 57 A"  136 A'  137 A'  138 A'  139 A'   58 A"  140 A'  141 A'                 
151.693 215.783 289.731 289.789 289.8841020.7981901.860
142 A'  143 A'   59 A"  144 A'  145 A'  146 A'  147 A'                         

 Beta MOs, Restricted
 -- Occupied --                  
******* -482.86 -176.33 -165.73 -165.73 -165.73 -101.59  -62.52
  1 A'    2 A'    3 A'    4 A'    1 A"    5 A'    6 A'    7 A'                 
-56.338 -56.334 -56.334 -35.823 -31.316 -31.311 -31.310 -24.728
  8 A'    2 A"    9 A'   10 A'   11 A'    3 A"   12 A'   13 A'                 
-22.966 -22.965 -22.965 -22.961 -22.961 -10.339 -10.318  -9.507
 14 A'    4 A"   15 A'    5 A"   16 A'   17 A'   18 A'   19 A'                 
 -8.729  -7.271  -7.261  -7.260  -6.561  -6.548  -6.547  -6.375
 20 A'   21 A'    6 A"   22 A'   23 A'    7 A"   24 A'   25 A'                 
 -4.788  -4.773  -4.772  -2.673  -2.668  -2.668  -2.657  -2.657
 26 A'    8 A"   27 A'   28 A'    9 A"   29 A'   30 A'   10 A"                 
 -2.056  -2.050  -2.049  -2.036  -2.036  -1.277  -0.996  -0.830
 31 A'   11 A"   32 A'   33 A'   12 A"   34 A'   35 A'   36 A'                 
 -0.786  -0.671  -0.607  -0.551  -0.512  -0.501  -0.472  -0.448
 37 A'   38 A'   39 A'   40 A'   13 A"   41 A'   42 A'   14 A"                 
 -0.425  -0.381  -0.330  -0.320  -0.279  -0.269  -0.229
 43 A'   44 A'   15 A"   16 A"   45 A'   46 A'   17 A"                         
 -- Virtual --                   
 -0.085  -0.038  -0.028   0.003   0.016   0.032   0.045   0.051
 18 A"   47 A'   48 A'   49 A'   50 A'   51 A'   19 A"   52 A'                 
  0.058   0.062   0.076   0.080   0.091   0.097   0.117   0.127
 53 A'   54 A'   55 A'   20 A"   21 A"   56 A'   57 A'   58 A'                 
  0.131   0.135   0.142   0.172   0.185   0.205   0.216   0.246
 59 A'   22 A"   60 A'   61 A'   62 A'   63 A'   23 A"   64 A'                 
  0.273   0.286   0.298   0.333   0.357   0.375   0.389   0.400
 65 A'   24 A"   66 A'   67 A'   68 A'   69 A'   70 A'   25 A"                 
  0.416   0.418   0.422   0.436   0.439   0.465   0.481   0.504
 26 A"   27 A"   71 A'   72 A'   28 A"   73 A'   74 A'   75 A'                 
  0.510   0.526   0.528   0.553   0.555   0.588   0.629   0.633
 29 A"   30 A"   76 A'   31 A"   77 A'   78 A'   79 A'   32 A"                 
  0.692   0.728   0.756   0.803   0.816   0.817   0.849   0.886
 80 A'   81 A'   82 A'   83 A'   33 A"   84 A'   34 A"   85 A'                 
  0.927   1.045   1.066   1.122   1.192   1.196   1.243   1.300
 86 A'   87 A'   88 A'   89 A'   35 A"   90 A'   36 A"   91 A'                 
  1.333   1.379   1.392   1.403   1.434   1.511   1.517   1.623
 37 A"   38 A"   92 A'   93 A'   94 A'   95 A'   39 A"   96 A'                 
  1.660   1.713   1.721   1.879   1.987   2.020   2.036   2.108
 97 A'   98 A'   40 A"   99 A'   41 A"  100 A'  101 A'  102 A'                 
  2.193   2.239   2.329   2.496   2.581   2.737   2.777   2.863
103 A'   42 A"  104 A'  105 A'   43 A"   44 A"  106 A'  107 A'                 
  3.009   3.513   3.729   3.750   3.923   3.928   3.955   3.978
108 A'  109 A'   45 A"  110 A'   46 A"  111 A'   47 A"   48 A"                 
  4.010   4.010   4.035   4.076   4.126   4.193   4.250   4.328
 49 A"  112 A'  113 A'   50 A"  114 A'  115 A'  116 A'  117 A'                 
  4.459   4.688   5.990   6.034   6.149   6.261   6.362   6.522
118 A'  119 A'   51 A"  120 A'  121 A'   52 A"  122 A'  123 A'                 
  6.730   7.528   7.586   7.654   9.785  23.371  23.413  25.805
124 A'   53 A"  125 A'  126 A'  127 A'  128 A'  129 A'   54 A"                 
 26.009  26.368  27.902  28.333  28.365  28.421  28.521  28.545
130 A'  131 A'  132 A'   55 A"  133 A'  134 A'   56 A"  135 A'                 
 28.550  28.599  28.697  47.981  66.724 127.876 127.903 127.968
 57 A"  136 A'  137 A'  138 A'  139 A'   58 A"  140 A'  141 A'                 
151.693 215.783 289.731 289.789 289.8841020.7981901.860
142 A'  143 A'   59 A"  144 A'  145 A'  146 A'  147 A'                         
 --------------------------------------------------------------

          Ground-State Mulliken Net Atomic Charges

     Atom                 Charge (a.u.)
  ----------------------------------------
      1 F                     0.009168
      2 Cl                    0.327821
      3 I                     0.174748
      4 Br                   -0.112582
      5 C                    -0.390018
      6 C                    -0.009136
  ----------------------------------------
  Sum of atomic charges =     0.000000

 -----------------------------------------------------------------
                    Cartesian Multipole Moments
 -----------------------------------------------------------------
    Charge (ESU x 10^10)
                 0.0000
    Dipole Moment (Debye)
         X      -0.3980      Y       0.5602      Z       0.0000
       Tot       0.6872
    Quadrupole Moments (Debye-Ang)
        XX     -69.2964     XY       1.4874     YY     -77.7002
        XZ      -0.0000     YZ       0.0000     ZZ     -75.7906
    Octopole Moments (Debye-Ang^2)
       XXX       4.5887    XXY      10.8968    XYY      -2.2822
       YYY      11.1441    XXZ       0.0000    XYZ       0.0000
       YYZ       0.0000    XZZ       1.7552    YZZ       1.4644
       ZZZ       0.0000
    Hexadecapole Moments (Debye-Ang^3)
      XXXX   -1662.1432   XXXY     -50.4105   XXYY    -356.8981
      XYYY     -74.1353   YYYY    -514.6528   XXXZ      -0.0000
      XXYZ      -0.0000   XYYZ      -0.0000   YYYZ      -0.0000
      XXZZ    -314.5235   XYZZ     -25.6202   YYZZ    -100.8547
      XZZZ      -0.0000   YZZZ       0.0000   ZZZZ     -93.3237
 -----------------------------------------------------------------
 Calculating analytic gradient of the SCF energy
 Gradient of SCF Energy
            1           2           3           4           5           6
    1   0.0571949   0.0340185  -0.0876060   0.0159674   0.1823632  -0.2019381
    2   0.0837411   0.1636182  -0.1391910  -0.1790183   0.0313929   0.0394570
    3  -0.0000000  -0.0000000   0.0000000  -0.0000000   0.0000000   0.0000000
 Max gradient component =       2.019E-01
 RMS gradient           =       9.836E-02
 Gradient time:  CPU 15.53 s  wall 3.99 s
 Geometry Optimization Parameters
   NAtoms,    NIC,     NZ,  NCons,   NDum,   NFix, NCnnct, MaxDiis
        6      37       0       0       0       0       0       0

 Cartesian Hessian Update
 Hessian Updated using BFGS Update


** GEOMETRY OPTIMIZATION IN DELOCALIZED INTERNAL COORDINATES **
   Searching for a Minimum

   Optimization Cycle:   7

                       Coordinates (Angstroms)
     ATOM                X               Y               Z
      1  F         1.3731509763   -1.7192983068    0.0000000000
      2  Cl       -2.2413685895   -1.4884111557    0.0000000000
      3  I         2.1070759209    0.4904093538    0.0000000000
      4  Br       -2.0620868453    0.9280802934    0.0000000000
      5  C         0.5893592972   -0.6032783086    0.0000000000
      6  C        -1.0334815582   -0.4390040780    0.0000000000
   Point Group: cs    Number of degrees of freedom:     9


   Energy is -10129.742144290

 Hessian Updated using BFGS Update

  9 Hessian modes will be used to form the next step
  Hessian Eigenvalues:
     0.057184    0.185775    0.248595    0.250092    0.306206    0.390954
     0.617539    1.024136    1.040291

 Minimum Search - Taking Simple RFO Step
 Searching for Lamda that Minimizes Along All modes
 Value Taken    Lamda =  -0.20064488
 Calculated Step too Large.  Step scaled by  0.354766
 Step Taken.  Stepsize is  0.300000

                             Maximum     Tolerance    Cnvgd?
         Gradient           0.166330      0.000300      NO
         Displacement       0.201824      0.001200      NO
         Energy change     -0.076150      0.000001      NO


 New Cartesian Coordinates Obtained by Inverse Iteration

 Displacement from previous Coordinates is:  0.333357
 ----------------------------------------------------------------
             Standard Nuclear Orientation (Angstroms)
    I     Atom           X                Y                Z
 ----------------------------------------------------------------
    1      F       1.2755341860    -1.7253028192     0.0000000000
    2      Cl     -2.1724108907    -1.5277975486     0.0000000000
    3      I       2.0671339842     0.5187695945     0.0000000000
    4      Br     -1.9970336848     0.9470412614     0.0000000000
    5      C       0.5274538074    -0.5959419192     0.0000000000
    6      C      -0.9680282008    -0.4482707709     0.0000000000
 ----------------------------------------------------------------
 Molecular Point Group                 Cs    NOp =  2
 Largest Abelian Subgroup              Cs    NOp =  2
 Nuclear Repulsion Energy =   977.4824034084 hartrees
 There are       63 alpha and       63 beta electrons
 Applying Cartesian multipole field
    Component          Value
    ---------          -----
     (2,0,0)        1.00000E-11
     (0,2,0)        2.00000E-11
     (0,0,2)       -3.00000E-11
 Nucleus-field energy     =     0.0000000250 hartrees
 Requested basis set is 6-311++G(d,p)
 There are 74 shells and 206 basis functions
 A cutoff of  1.0D-11 yielded   2101 shell pairs
 There are     17676 function pairs (     19779 Cartesian)
 Smallest overlap matrix eigenvalue = 3.94E-05
 Guess MOs from SCF MO coefficient file

 -----------------------------------------------------------------------
  General SCF calculation program by
  Eric Jon Sundstrom, Paul Horn, Yuezhi Mao, Dmitri Zuev, Alec White,
  David Stuck, Shaama M.S., Shane Yost, Joonho Lee, David Small,
  Daniel Levine, Susi Lehtola, Hugh Burton, Evgeny Epifanovsky
 -----------------------------------------------------------------------
 Exchange:     0.2000 Hartree-Fock + 0.0800 Slater + 0.7200 B88
 Correlation:  0.1900 VWN1RPA + 0.8100 LYP
 Using SG-1 standard quadrature grid
 using 4 threads for integral computing
 -------------------------------------------------------
 OpenMP Integral computing Module                
 Release: version 2.0, May 2017, Q-Chem Inc. Pleasanton 
 -------------------------------------------------------
 -------------------------------------------------------
 OpenMP BLAS3 based DFT computing Module                
 Release: version 1.0, May 2013, Q-Chem Inc. Pittsburgh 
 -------------------------------------------------------
 A restricted SCF calculation will be
 performed using DIIS
 SCF converges when DIIS error is below 1.0e-08
 ---------------------------------------
  Cycle       Energy         DIIS error
 ---------------------------------------
    1  -10129.8016430532      1.11e-03  
    2  -10129.8071832679      3.27e-04  
    3  -10129.8068927256      4.27e-04  
    4  -10129.8076461158      7.16e-05  
    5  -10129.8076665214      1.98e-05  
    6  -10129.8076678884      1.24e-05  
    7  -10129.8076686731      3.45e-06  
    8  -10129.8076687326      1.18e-06  
    9  -10129.8076687389      3.18e-07  
   10  -10129.8076687393      5.49e-08  
   11  -10129.8076687392      1.97e-08  
   12  -10129.8076687393      2.22e-09  Convergence criterion met
 ---------------------------------------
 SCF time:   CPU 52.12s  wall 14.00s 
 SCF   energy in the final basis set =   -10129.8076687393
 Total energy in the final basis set =   -10129.8076687393

 --------------------------------------------------------------
             Orbital Energies (a.u.) and Symmetries
 --------------------------------------------------------------

 Alpha MOs, Restricted
 -- Occupied --                  
******* -482.86 -176.33 -165.73 -165.73 -165.73 -101.59  -62.52
  1 A'    2 A'    3 A'    4 A'    1 A"    5 A'    6 A'    7 A'                 
-56.337 -56.333 -56.332 -35.823 -31.316 -31.310 -31.310 -24.727
  8 A'    2 A"    9 A'   10 A'   11 A'    3 A"   12 A'   13 A'                 
-22.966 -22.965 -22.964 -22.961 -22.961 -10.334 -10.313  -9.505
 14 A'    4 A"   15 A'   16 A'    5 A"   17 A'   18 A'   19 A'                 
 -8.727  -7.270  -7.260  -7.258  -6.559  -6.546  -6.545  -6.374
 20 A'   21 A'    6 A"   22 A'   23 A'    7 A"   24 A'   25 A'                 
 -4.787  -4.772  -4.771  -2.671  -2.667  -2.666  -2.655  -2.655
 26 A'    8 A"   27 A'   28 A'    9 A"   29 A'   30 A'   10 A"                 
 -2.055  -2.049  -2.049  -2.035  -2.035  -1.278  -0.985  -0.830
 31 A'   11 A"   32 A'   33 A'   12 A"   34 A'   35 A'   36 A'                 
 -0.787  -0.690  -0.608  -0.554  -0.514  -0.506  -0.469  -0.443
 37 A'   38 A'   39 A'   40 A'   13 A"   41 A'   42 A'   14 A"                 
 -0.417  -0.382  -0.332  -0.319  -0.285  -0.273  -0.241
 43 A'   44 A'   15 A"   16 A"   45 A'   46 A'   17 A"                         
 -- Virtual --                   
 -0.070  -0.043  -0.020   0.002   0.015   0.034   0.045   0.053
 18 A"   47 A'   48 A'   49 A'   50 A'   51 A'   19 A"   52 A'                 
  0.059   0.061   0.079   0.079   0.092   0.107   0.121   0.129
 53 A'   54 A'   55 A'   20 A"   21 A"   56 A'   57 A'   58 A'                 
  0.135   0.137   0.153   0.178   0.191   0.206   0.217   0.256
 22 A"   59 A'   60 A'   61 A'   62 A'   63 A'   23 A"   64 A'                 
  0.275   0.288   0.299   0.333   0.354   0.381   0.391   0.399
 65 A'   24 A"   66 A'   67 A'   68 A'   69 A'   70 A'   25 A"                 
  0.413   0.416   0.423   0.440   0.441   0.468   0.490   0.496
 26 A"   27 A"   71 A'   28 A"   72 A'   73 A'   74 A'   75 A'                 
  0.515   0.524   0.527   0.561   0.564   0.603   0.633   0.637
 29 A"   30 A"   76 A'   31 A"   77 A'   78 A'   79 A'   32 A"                 
  0.707   0.722   0.755   0.805   0.825   0.829   0.850   0.889
 80 A'   81 A'   82 A'   83 A'   33 A"   84 A'   34 A"   85 A'                 
  0.927   1.046   1.056   1.150   1.190   1.192   1.226   1.300
 86 A'   87 A'   88 A'   89 A'   90 A'   35 A"   36 A"   91 A'                 
  1.324   1.377   1.391   1.404   1.449   1.513   1.538   1.641
 37 A"   38 A"   92 A'   93 A'   94 A'   95 A'   39 A"   96 A'                 
  1.693   1.746   1.781   1.893   1.992   2.031   2.068   2.127
 97 A'   98 A'   40 A"   99 A'   41 A"  100 A'  101 A'  102 A'                 
  2.242   2.255   2.333   2.505   2.586   2.769   2.816   2.948
 42 A"  103 A'  104 A'  105 A'   43 A"   44 A"  106 A'  107 A'                 
  3.014   3.532   3.734   3.758   3.933   3.948   3.954   3.979
108 A'  109 A'   45 A"  110 A'   46 A"  111 A'   47 A"   48 A"                 
  4.009   4.010   4.033   4.079   4.121   4.194   4.242   4.335
112 A'   49 A"  113 A'   50 A"  114 A'  115 A'  116 A'  117 A'                 
  4.467   4.724   5.991   6.036   6.149   6.263   6.357   6.556
118 A'  119 A'   51 A"  120 A'  121 A'   52 A"  122 A'  123 A'                 
  6.727   7.531   7.588   7.658   9.782  23.356  23.583  25.807
124 A'   53 A"  125 A'  126 A'  127 A'  128 A'  129 A'   54 A"                 
 26.022  26.387  27.902  28.334  28.365  28.419  28.521  28.543
130 A'  131 A'  132 A'   55 A"  133 A'  134 A'   56 A"  135 A'                 
 28.551  28.598  28.701  47.977  66.727 127.877 127.903 127.966
 57 A"  136 A'  137 A'  138 A'  139 A'   58 A"  140 A'  141 A'                 
151.692 215.776 289.733 289.791 289.8881020.7921901.859
142 A'  143 A'   59 A"  144 A'  145 A'  146 A'  147 A'                         

 Beta MOs, Restricted
 -- Occupied --                  
******* -482.86 -176.33 -165.73 -165.73 -165.73 -101.59  -62.52
  1 A'    2 A'    3 A'    4 A'    1 A"    5 A'    6 A'    7 A'                 
-56.337 -56.333 -56.332 -35.823 -31.316 -31.310 -31.310 -24.727
  8 A'    2 A"    9 A'   10 A'   11 A'    3 A"   12 A'   13 A'                 
-22.966 -22.965 -22.964 -22.961 -22.961 -10.334 -10.313  -9.505
 14 A'    4 A"   15 A'   16 A'    5 A"   17 A'   18 A'   19 A'                 
 -8.727  -7.270  -7.260  -7.258  -6.559  -6.546  -6.545  -6.374
 20 A'   21 A'    6 A"   22 A'   23 A'    7 A"   24 A'   25 A'                 
 -4.787  -4.772  -4.771  -2.671  -2.667  -2.666  -2.655  -2.655
 26 A'    8 A"   27 A'   28 A'    9 A"   29 A'   30 A'   10 A"                 
 -2.055  -2.049  -2.049  -2.035  -2.035  -1.278  -0.985  -0.830
 31 A'   11 A"   32 A'   33 A'   12 A"   34 A'   35 A'   36 A'                 
 -0.787  -0.690  -0.608  -0.554  -0.514  -0.506  -0.469  -0.443
 37 A'   38 A'   39 A'   40 A'   13 A"   41 A'   42 A'   14 A"                 
 -0.417  -0.382  -0.332  -0.319  -0.285  -0.273  -0.241
 43 A'   44 A'   15 A"   16 A"   45 A'   46 A'   17 A"                         
 -- Virtual --                   
 -0.070  -0.043  -0.020   0.002   0.015   0.034   0.045   0.053
 18 A"   47 A'   48 A'   49 A'   50 A'   51 A'   19 A"   52 A'                 
  0.059   0.061   0.079   0.079   0.092   0.107   0.121   0.129
 53 A'   54 A'   55 A'   20 A"   21 A"   56 A'   57 A'   58 A'                 
  0.135   0.137   0.153   0.178   0.191   0.206   0.217   0.256
 22 A"   59 A'   60 A'   61 A'   62 A'   63 A'   23 A"   64 A'                 
  0.275   0.288   0.299   0.333   0.354   0.381   0.391   0.399
 65 A'   24 A"   66 A'   67 A'   68 A'   69 A'   70 A'   25 A"                 
  0.413   0.416   0.423   0.440   0.441   0.468   0.490   0.496
 26 A"   27 A"   71 A'   28 A"   72 A'   73 A'   74 A'   75 A'                 
  0.515   0.524   0.527   0.561   0.564   0.603   0.633   0.637
 29 A"   30 A"   76 A'   31 A"   77 A'   78 A'   79 A'   32 A"                 
  0.707   0.722   0.755   0.805   0.825   0.829   0.850   0.889
 80 A'   81 A'   82 A'   83 A'   33 A"   84 A'   34 A"   85 A'                 
  0.927   1.046   1.056   1.150   1.190   1.192   1.226   1.300
 86 A'   87 A'   88 A'   89 A'   90 A'   35 A"   36 A"   91 A'                 
  1.324   1.377   1.391   1.404   1.449   1.513   1.538   1.641
 37 A"   38 A"   92 A'   93 A'   94 A'   95 A'   39 A"   96 A'                 
  1.693   1.746   1.781   1.893   1.992   2.031   2.068   2.127
 97 A'   98 A'   40 A"   99 A'   41 A"  100 A'  101 A'  102 A'                 
  2.242   2.255   2.333   2.505   2.586   2.769   2.816   2.948
 42 A"  103 A'  104 A'  105 A'   43 A"   44 A"  106 A'  107 A'                 
  3.014   3.532   3.734   3.758   3.933   3.948   3.954   3.979
108 A'  109 A'   45 A"  110 A'   46 A"  111 A'   47 A"   48 A"                 
  4.009   4.010   4.033   4.079   4.121   4.194   4.242   4.335
112 A'   49 A"  113 A'   50 A"  114 A'  115 A'  116 A'  117 A'                 
  4.467   4.724   5.991   6.036   6.149   6.263   6.357   6.556
118 A'  119 A'   51 A"  120 A'  121 A'   52 A"  122 A'  123 A'                 
  6.727   7.531   7.588   7.658   9.782  23.356  23.583  25.807
124 A'   53 A"  125 A'  126 A'  127 A'  128 A'  129 A'   54 A"                 
 26.022  26.387  27.902  28.334  28.365  28.419  28.521  28.543
130 A'  131 A'  132 A'   55 A"  133 A'  134 A'   56 A"  135 A'                 
 28.551  28.598  28.701  47.977  66.727 127.877 127.903 127.966
 57 A"  136 A'  137 A'  138 A'  139 A'   58 A"  140 A'  141 A'                 
151.692 215.776 289.733 289.791 289.8881020.7921901.859
142 A'  143 A'   59 A"  144 A'  145 A'  146 A'  147 A'                         
 --------------------------------------------------------------

          Ground-State Mulliken Net Atomic Charges

     Atom                 Charge (a.u.)
  ----------------------------------------
      1 F                    -0.000109
      2 Cl                    0.322654
      3 I                     0.159634
      4 Br                   -0.118283
      5 C                    -0.422122
      6 C                     0.058225
  ----------------------------------------
  Sum of atomic charges =     0.000000

 -----------------------------------------------------------------
                    Cartesian Multipole Moments
 -----------------------------------------------------------------
    Charge (ESU x 10^10)
                 0.0000
    Dipole Moment (Debye)
         X      -0.2801      Y       0.6062      Z      -0.0000
       Tot       0.6678
    Quadrupole Moments (Debye-Ang)
        XX     -69.8644     XY       1.5188     YY     -77.4195
        XZ      -0.0000     YZ      -0.0000     ZZ     -75.6996
    Octopole Moments (Debye-Ang^2)
       XXX       5.2372    XXY      10.3595    XYY      -2.9333
       YYY       9.5150    XXZ      -0.0000    XYZ      -0.0000
       YYZ      -0.0000    XZZ       1.3341    YZZ       0.6613
       ZZZ      -0.0000
    Hexadecapole Moments (Debye-Ang^3)
      XXXX   -1579.6380   XXXY     -56.6225   XXYY    -342.2657
      XYYY     -80.2175   YYYY    -529.8648   XXXZ      -0.0000
      XXYZ       0.0000   XYYZ       0.0000   YYYZ       0.0000
      XXZZ    -299.6508   XYZZ     -27.8796   YYZZ    -103.7253
      XZZZ      -0.0000   YZZZ      -0.0000   ZZZZ     -93.0609
 -----------------------------------------------------------------
 Calculating analytic gradient of the SCF energy
 Gradient of SCF Energy
            1           2           3           4           5           6
    1   0.0489462   0.0268818  -0.0708961   0.0128698   0.1454147  -0.1632164
    2   0.0727040   0.1377237  -0.1151848  -0.1498256   0.0230729   0.0315098
    3   0.0000000   0.0000000  -0.0000000  -0.0000000  -0.0000000  -0.0000000
 Max gradient component =       1.632E-01
 RMS gradient           =       8.083E-02
 Gradient time:  CPU 15.90 s  wall 4.08 s
 Geometry Optimization Parameters
   NAtoms,    NIC,     NZ,  NCons,   NDum,   NFix, NCnnct, MaxDiis
        6      37       0       0       0       0       0       0

 Cartesian Hessian Update
 Hessian Updated using BFGS Update


** GEOMETRY OPTIMIZATION IN DELOCALIZED INTERNAL COORDINATES **
   Searching for a Minimum

   Optimization Cycle:   8

                       Coordinates (Angstroms)
     ATOM                X               Y               Z
      1  F         1.2755341860   -1.7253028192    0.0000000000
      2  Cl       -2.1724108907   -1.5277975486    0.0000000000
      3  I         2.0671339842    0.5187695945    0.0000000000
      4  Br       -1.9970336848    0.9470412614    0.0000000000
      5  C         0.5274538074   -0.5959419192    0.0000000000
      6  C        -0.9680282008   -0.4482707709    0.0000000000
   Point Group: cs    Number of degrees of freedom:     9


   Energy is -10129.807668739

 Hessian Updated using BFGS Update

  9 Hessian modes will be used to form the next step
  Hessian Eigenvalues:
     0.132655    0.169652    0.246250    0.250364    0.273547    0.391667
     0.574904    1.024564    1.040574

 Minimum Search - Taking Simple RFO Step
 Searching for Lamda that Minimizes Along All modes
 Value Taken    Lamda =  -0.13999677
 Calculated Step too Large.  Step scaled by  0.429933
 Step Taken.  Stepsize is  0.300000

                             Maximum     Tolerance    Cnvgd?
         Gradient           0.135342      0.000300      NO
         Displacement       0.190017      0.001200      NO
         Energy change     -0.065524      0.000001      NO


 New Cartesian Coordinates Obtained by Inverse Iteration

 Displacement from previous Coordinates is:  0.319879
 ----------------------------------------------------------------
             Standard Nuclear Orientation (Angstroms)
    I     Atom           X                Y                Z
 ----------------------------------------------------------------
    1      F       1.1790155420    -1.7366988649     0.0000000000
    2      Cl     -2.1057527835    -1.5728157050     0.0000000000
    3      I       2.0335941597     0.5507604072     0.0000000000
    4      Br     -1.9379905745     0.9722180829     0.0000000000
    5      C       0.4731959067    -0.5896324644     0.0000000000
    6      C      -0.9094130491    -0.4553336578     0.0000000000
 ----------------------------------------------------------------
 Molecular Point Group                 Cs    NOp =  2
 Largest Abelian Subgroup              Cs    NOp =  2
 Nuclear Repulsion Energy =   982.2017254767 hartrees
 There are       63 alpha and       63 beta electrons
 Applying Cartesian multipole field
    Component          Value
    ---------          -----
     (2,0,0)        1.00000E-11
     (0,2,0)        2.00000E-11
     (0,0,2)       -3.00000E-11
 Nucleus-field energy     =     0.0000000246 hartrees
 Requested basis set is 6-311++G(d,p)
 There are 74 shells and 206 basis functions
 A cutoff of  1.0D-11 yielded   2109 shell pairs
 There are     17717 function pairs (     19817 Cartesian)
 Smallest overlap matrix eigenvalue = 2.58E-05
 Guess MOs from SCF MO coefficient file

 -----------------------------------------------------------------------
  General SCF calculation program by
  Eric Jon Sundstrom, Paul Horn, Yuezhi Mao, Dmitri Zuev, Alec White,
  David Stuck, Shaama M.S., Shane Yost, Joonho Lee, David Small,
  Daniel Levine, Susi Lehtola, Hugh Burton, Evgeny Epifanovsky
 -----------------------------------------------------------------------
 Exchange:     0.2000 Hartree-Fock + 0.0800 Slater + 0.7200 B88
 Correlation:  0.1900 VWN1RPA + 0.8100 LYP
 Using SG-1 standard quadrature grid
 using 4 threads for integral computing
 -------------------------------------------------------
 OpenMP Integral computing Module                
 Release: version 2.0, May 2017, Q-Chem Inc. Pleasanton 
 -------------------------------------------------------
 -------------------------------------------------------
 OpenMP BLAS3 based DFT computing Module                
 Release: version 1.0, May 2013, Q-Chem Inc. Pittsburgh 
 -------------------------------------------------------
 A restricted SCF calculation will be
 performed using DIIS
 SCF converges when DIIS error is below 1.0e-08
 ---------------------------------------
  Cycle       Energy         DIIS error
 ---------------------------------------
    1  -10129.8516128551      1.22e-03  
    2  -10129.8577617406      3.53e-04  
    3  -10129.8574397552      4.44e-04  
    4  -10129.8583065278      8.31e-05  
    5  -10129.8583370205      1.62e-05  
    6  -10129.8583381492      6.67e-06  
    7  -10129.8583383329      2.53e-06  
    8  -10129.8583383588      9.40e-07  
    9  -10129.8583383631      3.66e-07  
   10  -10129.8583383637      4.61e-08  
   11  -10129.8583383637      1.95e-08  
   12  -10129.8583383636      2.31e-09  Convergence criterion met
 ---------------------------------------
 SCF time:   CPU 52.66s  wall 14.00s 
 SCF   energy in the final basis set =   -10129.8583383636
 Total energy in the final basis set =   -10129.8583383636

 --------------------------------------------------------------
             Orbital Energies (a.u.) and Symmetries
 --------------------------------------------------------------

 Alpha MOs, Restricted
 -- Occupied --                  
******* -482.86 -176.33 -165.73 -165.73 -165.73 -101.59  -62.52
  1 A'    2 A'    3 A'    4 A'    1 A"    5 A'    6 A'    7 A'                 
-56.336 -56.332 -56.331 -35.823 -31.316 -31.310 -31.310 -24.726
  8 A'    2 A"    9 A'   10 A'   11 A'    3 A"   12 A'   13 A'                 
-22.966 -22.965 -22.965 -22.961 -22.961 -10.327 -10.305  -9.504
 14 A'    4 A"   15 A'   16 A'    5 A"   17 A'   18 A'   19 A'                 
 -8.726  -7.269  -7.258  -7.257  -6.558  -6.544  -6.543  -6.374
 20 A'   21 A'    6 A"   22 A'   23 A'    7 A"   24 A'   25 A'                 
 -4.787  -4.772  -4.771  -2.669  -2.665  -2.665  -2.653  -2.653
 26 A'    8 A"   27 A'   28 A'    9 A"   29 A'   30 A'   10 A"                 
 -2.054  -2.049  -2.048  -2.035  -2.035  -1.278  -0.974  -0.831
 31 A'   11 A"   32 A'   33 A'   12 A"   34 A'   35 A'   36 A'                 
 -0.793  -0.705  -0.608  -0.554  -0.516  -0.511  -0.464  -0.438
 37 A'   38 A'   39 A'   40 A'   13 A"   41 A'   42 A'   14 A"                 
 -0.409  -0.381  -0.333  -0.318  -0.291  -0.277  -0.251
 43 A'   44 A'   15 A"   16 A"   45 A'   46 A'   17 A"                         
 -- Virtual --                   
 -0.053  -0.052  -0.017   0.001   0.014   0.035   0.046   0.053
 47 A'   18 A"   48 A'   49 A'   50 A'   51 A'   19 A"   52 A'                 
  0.061   0.062   0.079   0.080   0.092   0.108   0.122   0.128
 53 A'   54 A'   20 A"   55 A'   21 A"   56 A'   57 A'   58 A'                 
  0.134   0.139   0.166   0.194   0.199   0.209   0.217   0.264
 22 A"   59 A'   60 A'   61 A'   62 A'   63 A'   23 A"   64 A'                 
  0.280   0.290   0.299   0.329   0.359   0.379   0.396   0.400
 65 A'   24 A"   66 A'   67 A'   68 A'   69 A'   25 A"   70 A'                 
  0.410   0.415   0.422   0.442   0.446   0.469   0.487   0.500
 26 A"   27 A"   71 A'   28 A"   72 A'   73 A'   74 A'   75 A'                 
  0.516   0.526   0.529   0.567   0.583   0.623   0.641   0.642
 29 A"   30 A"   76 A'   31 A"   77 A'   78 A'   32 A"   79 A'                 
  0.698   0.739   0.759   0.804   0.831   0.836   0.857   0.895
 80 A'   81 A'   82 A'   83 A'   33 A"   84 A'   34 A"   85 A'                 
  0.934   1.030   1.054   1.164   1.188   1.191   1.217   1.306
 86 A'   87 A'   88 A'   89 A'   90 A'   35 A"   36 A"   91 A'                 
  1.316   1.381   1.387   1.401   1.457   1.510   1.562   1.662
 37 A"   38 A"   92 A'   93 A'   94 A'   95 A'   39 A"   96 A'                 
  1.727   1.789   1.837   1.909   1.998   2.044   2.094   2.166
 97 A'   98 A'   40 A"   99 A'   41 A"  100 A'  101 A'  102 A'                 
  2.245   2.299   2.338   2.508   2.598   2.799   2.831   3.017
 42 A"  103 A'  104 A'  105 A'   43 A"   44 A"  106 A'  107 A'                 
  3.083   3.484   3.739   3.763   3.941   3.954   3.969   3.980
108 A'  109 A'   45 A"  110 A'   46 A"   47 A"  111 A'   48 A"                 
  4.009   4.011   4.033   4.081   4.112   4.198   4.238   4.342
112 A'   49 A"  113 A'   50 A"  114 A'  115 A'  116 A'  117 A'                 
  4.473   4.751   5.991   6.038   6.146   6.265   6.351   6.586
118 A'  119 A'   51 A"  120 A'  121 A'   52 A"  122 A'  123 A'                 
  6.724   7.533   7.590   7.660   9.777  23.325  23.876  25.807
124 A'   53 A"  125 A'  126 A'  127 A'  128 A'  129 A'   54 A"                 
 26.034  26.404  27.899  28.334  28.365  28.416  28.520  28.541
130 A'  131 A'  132 A'   55 A"  133 A'  134 A'   56 A"  135 A'                 
 28.551  28.597  28.705  47.971  66.730 127.877 127.902 127.964
 57 A"  136 A'  137 A'  138 A'  139 A'   58 A"  140 A'  141 A'                 
151.690 215.768 289.734 289.793 289.8911020.7831901.856
142 A'  143 A'   59 A"  144 A'  145 A'  146 A'  147 A'                         

 Beta MOs, Restricted
 -- Occupied --                  
******* -482.86 -176.33 -165.73 -165.73 -165.73 -101.59  -62.52
  1 A'    2 A'    3 A'    4 A'    1 A"    5 A'    6 A'    7 A'                 
-56.336 -56.332 -56.331 -35.823 -31.316 -31.310 -31.310 -24.726
  8 A'    2 A"    9 A'   10 A'   11 A'    3 A"   12 A'   13 A'                 
-22.966 -22.965 -22.965 -22.961 -22.961 -10.327 -10.305  -9.504
 14 A'    4 A"   15 A'   16 A'    5 A"   17 A'   18 A'   19 A'                 
 -8.726  -7.269  -7.258  -7.257  -6.558  -6.544  -6.543  -6.374
 20 A'   21 A'    6 A"   22 A'   23 A'    7 A"   24 A'   25 A'                 
 -4.787  -4.772  -4.771  -2.669  -2.665  -2.665  -2.653  -2.653
 26 A'    8 A"   27 A'   28 A'    9 A"   29 A'   30 A'   10 A"                 
 -2.054  -2.049  -2.048  -2.035  -2.035  -1.278  -0.974  -0.831
 31 A'   11 A"   32 A'   33 A'   12 A"   34 A'   35 A'   36 A'                 
 -0.793  -0.705  -0.608  -0.554  -0.516  -0.511  -0.464  -0.438
 37 A'   38 A'   39 A'   40 A'   13 A"   41 A'   42 A'   14 A"                 
 -0.409  -0.381  -0.333  -0.318  -0.291  -0.277  -0.251
 43 A'   44 A'   15 A"   16 A"   45 A'   46 A'   17 A"                         
 -- Virtual --                   
 -0.053  -0.052  -0.017   0.001   0.014   0.035   0.046   0.053
 47 A'   18 A"   48 A'   49 A'   50 A'   51 A'   19 A"   52 A'                 
  0.061   0.062   0.079   0.080   0.092   0.108   0.122   0.128
 53 A'   54 A'   20 A"   55 A'   21 A"   56 A'   57 A'   58 A'                 
  0.134   0.139   0.166   0.194   0.199   0.209   0.217   0.264
 22 A"   59 A'   60 A'   61 A'   62 A'   63 A'   23 A"   64 A'                 
  0.280   0.290   0.299   0.329   0.359   0.379   0.396   0.400
 65 A'   24 A"   66 A'   67 A'   68 A'   69 A'   25 A"   70 A'                 
  0.410   0.415   0.422   0.442   0.446   0.469   0.487   0.500
 26 A"   27 A"   71 A'   28 A"   72 A'   73 A'   74 A'   75 A'                 
  0.516   0.526   0.529   0.567   0.583   0.623   0.641   0.642
 29 A"   30 A"   76 A'   31 A"   77 A'   78 A'   32 A"   79 A'                 
  0.698   0.739   0.759   0.804   0.831   0.836   0.857   0.895
 80 A'   81 A'   82 A'   83 A'   33 A"   84 A'   34 A"   85 A'                 
  0.934   1.030   1.054   1.164   1.188   1.191   1.217   1.306
 86 A'   87 A'   88 A'   89 A'   90 A'   35 A"   36 A"   91 A'                 
  1.316   1.381   1.387   1.401   1.457   1.510   1.562   1.662
 37 A"   38 A"   92 A'   93 A'   94 A'   95 A'   39 A"   96 A'                 
  1.727   1.789   1.837   1.909   1.998   2.044   2.094   2.166
 97 A'   98 A'   40 A"   99 A'   41 A"  100 A'  101 A'  102 A'                 
  2.245   2.299   2.338   2.508   2.598   2.799   2.831   3.017
 42 A"  103 A'  104 A'  105 A'   43 A"   44 A"  106 A'  107 A'                 
  3.083   3.484   3.739   3.763   3.941   3.954   3.969   3.980
108 A'  109 A'   45 A"  110 A'   46 A"   47 A"  111 A'   48 A"                 
  4.009   4.011   4.033   4.081   4.112   4.198   4.238   4.342
112 A'   49 A"  113 A'   50 A"  114 A'  115 A'  116 A'  117 A'                 
  4.473   4.751   5.991   6.038   6.146   6.265   6.351   6.586
118 A'  119 A'   51 A"  120 A'  121 A'   52 A"  122 A'  123 A'                 
  6.724   7.533   7.590   7.660   9.777  23.325  23.876  25.807
124 A'   53 A"  125 A'  126 A'  127 A'  128 A'  129 A'   54 A"                 
 26.034  26.404  27.899  28.334  28.365  28.416  28.520  28.541
130 A'  131 A'  132 A'   55 A"  133 A'  134 A'   56 A"  135 A'                 
 28.551  28.597  28.705  47.971  66.730 127.877 127.902 127.964
 57 A"  136 A'  137 A'  138 A'  139 A'   58 A"  140 A'  141 A'                 
151.690 215.768 289.734 289.793 289.8911020.7831901.856
142 A'  143 A'   59 A"  144 A'  145 A'  146 A'  147 A'                         
 --------------------------------------------------------------

          Ground-State Mulliken Net Atomic Charges

     Atom                 Charge (a.u.)
  ----------------------------------------
      1 F                    -0.009929
      2 Cl                    0.318222
      3 I                     0.148484
      4 Br                   -0.123833
      5 C                    -0.463039
      6 C                     0.130095
  ----------------------------------------
  Sum of atomic charges =     0.000000

 -----------------------------------------------------------------
                    Cartesian Multipole Moments
 -----------------------------------------------------------------
    Charge (ESU x 10^10)
                 0.0000
    Dipole Moment (Debye)
         X      -0.1544      Y       0.6857      Z       0.0000
       Tot       0.7029
    Quadrupole Moments (Debye-Ang)
        XX     -70.3373     XY       1.5988     YY     -77.0875
        XZ      -0.0000     YZ      -0.0000     ZZ     -75.6095
    Octopole Moments (Debye-Ang^2)
       XXX       5.6298    XXY       9.7753    XYY      -3.6555
       YYY       7.5941    XXZ      -0.0000    XYZ      -0.0000
       YYZ       0.0000    XZZ       0.8993    YZZ      -0.2361
       ZZZ       0.0000
    Hexadecapole Moments (Debye-Ang^3)
      XXXX   -1508.0926   XXXY     -62.5721   XXYY    -330.0504
      XYYY     -85.8750   YYYY    -548.7290   XXXZ      -0.0000
      XXYZ      -0.0000   XYYZ      -0.0000   YYYZ      -0.0000
      XXZZ    -286.6665   XYZZ     -30.1277   YYZZ    -107.3700
      XZZZ       0.0000   YZZZ      -0.0000   ZZZZ     -92.8631
 -----------------------------------------------------------------
 Calculating analytic gradient of the SCF energy
 Gradient of SCF Energy
            1           2           3           4           5           6
    1   0.0382493   0.0195280  -0.0538281   0.0100705   0.0757279  -0.0897476
    2   0.0606739   0.1108427  -0.0904542  -0.1201354   0.0196706   0.0194024
    3   0.0000000  -0.0000000   0.0000000   0.0000000  -0.0000000   0.0000000
 Max gradient component =       1.201E-01
 RMS gradient           =       5.675E-02
 Gradient time:  CPU 16.10 s  wall 4.13 s
 Geometry Optimization Parameters
   NAtoms,    NIC,     NZ,  NCons,   NDum,   NFix, NCnnct, MaxDiis
        6      37       0       0       0       0       0       0

 Cartesian Hessian Update
 Hessian Updated using BFGS Update


** GEOMETRY OPTIMIZATION IN DELOCALIZED INTERNAL COORDINATES **
   Searching for a Minimum

   Optimization Cycle:   9

                       Coordinates (Angstroms)
     ATOM                X               Y               Z
      1  F         1.1790155420   -1.7366988649    0.0000000000
      2  Cl       -2.1057527835   -1.5728157050    0.0000000000
      3  I         2.0335941597    0.5507604072    0.0000000000
      4  Br       -1.9379905745    0.9722180829    0.0000000000
      5  C         0.4731959067   -0.5896324644    0.0000000000
      6  C        -0.9094130491   -0.4553336578    0.0000000000
   Point Group: cs    Number of degrees of freedom:     9


   Energy is -10129.858338364

 Hessian Updated using BFGS Update

  9 Hessian modes will be used to form the next step
  Hessian Eigenvalues:
     0.134120    0.237551    0.247645    0.252482    0.303765    0.394219
     0.556100    1.024849    1.040571

 Minimum Search - Taking Simple RFO Step
 Searching for Lamda that Minimizes Along All modes
 Value Taken    Lamda =  -0.07770822
 Calculated Step too Large.  Step scaled by  0.529393
 Step Taken.  Stepsize is  0.300000

                             Maximum     Tolerance    Cnvgd?
         Gradient           0.098010      0.000300      NO
         Displacement       0.248066      0.001200      NO
         Energy change     -0.050670      0.000001      NO


 New Cartesian Coordinates Obtained by Inverse Iteration

 Displacement from previous Coordinates is:  0.250281
 ----------------------------------------------------------------
             Standard Nuclear Orientation (Angstroms)
    I     Atom           X                Y                Z
 ----------------------------------------------------------------
    1      F       1.1006369955    -1.7614688241     0.0000000000
    2      Cl     -2.0624188185    -1.6279556298     0.0000000000
    3      I       2.0269611233     0.5932472043     0.0000000000
    4      Br     -1.9025537663     1.0125015610     0.0000000000
    5      C       0.4527965440    -0.5889984095     0.0000000000
    6      C      -0.8827728766    -0.4588281038     0.0000000000
 ----------------------------------------------------------------
 Molecular Point Group                 Cs    NOp =  2
 Largest Abelian Subgroup              Cs    NOp =  2
 Nuclear Repulsion Energy =   976.8420860722 hartrees
 There are       63 alpha and       63 beta electrons
 Applying Cartesian multipole field
    Component          Value
    ---------          -----
     (2,0,0)        1.00000E-11
     (0,2,0)        2.00000E-11
     (0,0,2)       -3.00000E-11
 Nucleus-field energy     =     0.0000000248 hartrees
 Requested basis set is 6-311++G(d,p)
 There are 74 shells and 206 basis functions
 A cutoff of  1.0D-11 yielded   2110 shell pairs
 There are     17713 function pairs (     19811 Cartesian)
 Smallest overlap matrix eigenvalue = 2.29E-05
 Guess MOs from SCF MO coefficient file

 -----------------------------------------------------------------------
  General SCF calculation program by
  Eric Jon Sundstrom, Paul Horn, Yuezhi Mao, Dmitri Zuev, Alec White,
  David Stuck, Shaama M.S., Shane Yost, Joonho Lee, David Small,
  Daniel Levine, Susi Lehtola, Hugh Burton, Evgeny Epifanovsky
 -----------------------------------------------------------------------
 Exchange:     0.2000 Hartree-Fock + 0.0800 Slater + 0.7200 B88
 Correlation:  0.1900 VWN1RPA + 0.8100 LYP
 Using SG-1 standard quadrature grid
 using 4 threads for integral computing
 -------------------------------------------------------
 OpenMP Integral computing Module                
 Release: version 2.0, May 2017, Q-Chem Inc. Pleasanton 
 -------------------------------------------------------
 -------------------------------------------------------
 OpenMP BLAS3 based DFT computing Module                
 Release: version 1.0, May 2013, Q-Chem Inc. Pittsburgh 
 -------------------------------------------------------
 A restricted SCF calculation will be
 performed using DIIS
 SCF converges when DIIS error is below 1.0e-08
 ---------------------------------------
  Cycle       Energy         DIIS error
 ---------------------------------------
    1  -10129.8881453489      8.65e-04  
    2  -10129.8921734541      2.08e-04  
    3  -10129.8921862149      1.92e-04  
    4  -10129.8923336081      8.71e-05  
    5  -10129.8923720466      1.82e-05  
    6  -10129.8923733692      6.05e-06  
    7  -10129.8923735086      1.64e-06  
    8  -10129.8923735192      6.80e-07  
    9  -10129.8923735211      2.30e-07  
   10  -10129.8923735215      3.39e-08  
   11  -10129.8923735215      1.35e-08  
   12  -10129.8923735214      1.97e-09  Convergence criterion met
 ---------------------------------------
 SCF time:   CPU 52.57s  wall 14.00s 
 SCF   energy in the final basis set =   -10129.8923735214
 Total energy in the final basis set =   -10129.8923735214

 --------------------------------------------------------------
             Orbital Energies (a.u.) and Symmetries
 --------------------------------------------------------------

 Alpha MOs, Restricted
 -- Occupied --                  
******* -482.86 -176.33 -165.73 -165.73 -165.73 -101.59  -62.51
  1 A'    2 A'    3 A'    4 A'    1 A"    5 A'    6 A'    7 A'                 
-56.335 -56.331 -56.331 -35.825 -31.318 -31.312 -31.312 -24.727
  8 A'    2 A"    9 A'   10 A'   11 A'    3 A"   12 A'   13 A'                 
-22.968 -22.967 -22.967 -22.963 -22.963 -10.324 -10.302  -9.503
 14 A'    4 A"   15 A'   16 A'    5 A"   17 A'   18 A'   19 A'                 
 -8.725  -7.268  -7.257  -7.256  -6.557  -6.543  -6.542  -6.375
 20 A'   21 A'    6 A"   22 A'   23 A'    7 A"   24 A'   25 A'                 
 -4.788  -4.773  -4.772  -2.668  -2.664  -2.664  -2.652  -2.652
 26 A'    8 A"   27 A'   28 A'    9 A"   29 A'   30 A'   10 A"                 
 -2.055  -2.050  -2.049  -2.036  -2.036  -1.277  -0.961  -0.832
 31 A'   11 A"   32 A'   12 A"   33 A'   34 A'   35 A'   36 A'                 
 -0.795  -0.707  -0.608  -0.550  -0.516  -0.515  -0.459  -0.431
 37 A'   38 A'   39 A'   40 A'   13 A"   41 A'   42 A'   14 A"                 
 -0.405  -0.375  -0.334  -0.318  -0.299  -0.283  -0.257
 43 A'   44 A'   15 A"   16 A"   45 A'   46 A'   17 A"                         
 -- Virtual --                   
 -0.061  -0.043  -0.021   0.000   0.010   0.035   0.047   0.051
 47 A'   18 A"   48 A'   49 A'   50 A'   51 A'   19 A"   52 A'                 
  0.062   0.064   0.079   0.081   0.092   0.108   0.121   0.127
 53 A'   54 A'   20 A"   55 A'   21 A"   56 A'   57 A'   58 A'                 
  0.134   0.139   0.170   0.197   0.205   0.215   0.218   0.264
 22 A"   59 A'   60 A'   61 A'   62 A'   63 A'   23 A"   64 A'                 
  0.284   0.291   0.297   0.326   0.364   0.377   0.393   0.405
 65 A'   24 A"   66 A'   67 A'   68 A'   69 A'   25 A"   70 A'                 
  0.405   0.415   0.417   0.446   0.447   0.467   0.478   0.498
 26 A"   27 A"   71 A'   28 A"   72 A'   73 A'   74 A'   75 A'                 
  0.513   0.529   0.531   0.572   0.602   0.632   0.641   0.653
 29 A"   30 A"   76 A'   31 A"   77 A'   78 A'   32 A"   79 A'                 
  0.692   0.741   0.771   0.799   0.834   0.835   0.864   0.894
 80 A'   81 A'   82 A'   83 A'   33 A"   84 A'   34 A"   85 A'                 
  0.937   1.006   1.044   1.161   1.185   1.185   1.214   1.311
 86 A'   87 A'   88 A'   89 A'   90 A'   35 A"   36 A"   37 A"                 
  1.315   1.381   1.384   1.401   1.464   1.515   1.570   1.672
 91 A'   92 A'   38 A"   93 A'   94 A'   95 A'   39 A"   96 A'                 
  1.723   1.816   1.860   1.919   2.000   2.050   2.112   2.192
 97 A'   98 A'   40 A"   99 A'   41 A"  100 A'  101 A'  102 A'                 
  2.246   2.299   2.337   2.501   2.604   2.809   2.833   3.020
 42 A"  103 A'  104 A'  105 A'   43 A"   44 A"  106 A'  107 A'                 
  3.141   3.441   3.744   3.767   3.941   3.958   3.978   3.980
108 A'  109 A'   45 A"  110 A'   46 A"   47 A"  111 A'   48 A"                 
  4.009   4.010   4.036   4.080   4.097   4.200   4.235   4.347
 49 A"  112 A'  113 A'   50 A"  114 A'  115 A'  116 A'  117 A'                 
  4.470   4.759   5.989   6.036   6.132   6.266   6.346   6.600
118 A'  119 A'   51 A"  120 A'  121 A'   52 A"  122 A'  123 A'                 
  6.714   7.534   7.591   7.658   9.765  23.304  24.039  25.806
124 A'   53 A"  125 A'  126 A'  127 A'  128 A'  129 A'   54 A"                 
 26.035  26.405  27.888  28.332  28.361  28.409  28.518  28.536
130 A'  131 A'  132 A'   55 A"  133 A'  134 A'   56 A"  135 A'                 
 28.549  28.593  28.704  47.959  66.731 127.874 127.899 127.956
 57 A"  136 A'  137 A'  138 A'  139 A'   58 A"  140 A'  141 A'                 
151.679 215.752 289.733 289.792 289.8891020.7671901.844
142 A'  143 A'   59 A"  144 A'  145 A'  146 A'  147 A'                         

 Beta MOs, Restricted
 -- Occupied --                  
******* -482.86 -176.33 -165.73 -165.73 -165.73 -101.59  -62.51
  1 A'    2 A'    3 A'    4 A'    1 A"    5 A'    6 A'    7 A'                 
-56.335 -56.331 -56.331 -35.825 -31.318 -31.312 -31.312 -24.727
  8 A'    2 A"    9 A'   10 A'   11 A'    3 A"   12 A'   13 A'                 
-22.968 -22.967 -22.967 -22.963 -22.963 -10.324 -10.302  -9.503
 14 A'    4 A"   15 A'   16 A'    5 A"   17 A'   18 A'   19 A'                 
 -8.725  -7.268  -7.257  -7.256  -6.557  -6.543  -6.542  -6.375
 20 A'   21 A'    6 A"   22 A'   23 A'    7 A"   24 A'   25 A'                 
 -4.788  -4.773  -4.772  -2.668  -2.664  -2.664  -2.652  -2.652
 26 A'    8 A"   27 A'   28 A'    9 A"   29 A'   30 A'   10 A"                 
 -2.055  -2.050  -2.049  -2.036  -2.036  -1.277  -0.961  -0.832
 31 A'   11 A"   32 A'   12 A"   33 A'   34 A'   35 A'   36 A'                 
 -0.795  -0.707  -0.608  -0.550  -0.516  -0.515  -0.459  -0.431
 37 A'   38 A'   39 A'   40 A'   13 A"   41 A'   42 A'   14 A"                 
 -0.405  -0.375  -0.334  -0.318  -0.299  -0.283  -0.257
 43 A'   44 A'   15 A"   16 A"   45 A'   46 A'   17 A"                         
 -- Virtual --                   
 -0.061  -0.043  -0.021   0.000   0.010   0.035   0.047   0.051
 47 A'   18 A"   48 A'   49 A'   50 A'   51 A'   19 A"   52 A'                 
  0.062   0.064   0.079   0.081   0.092   0.108   0.121   0.127
 53 A'   54 A'   20 A"   55 A'   21 A"   56 A'   57 A'   58 A'                 
  0.134   0.139   0.170   0.197   0.205   0.215   0.218   0.264
 22 A"   59 A'   60 A'   61 A'   62 A'   63 A'   23 A"   64 A'                 
  0.284   0.291   0.297   0.326   0.364   0.377   0.393   0.405
 65 A'   24 A"   66 A'   67 A'   68 A'   69 A'   25 A"   70 A'                 
  0.405   0.415   0.417   0.446   0.447   0.467   0.478   0.498
 26 A"   27 A"   71 A'   28 A"   72 A'   73 A'   74 A'   75 A'                 
  0.513   0.529   0.531   0.572   0.602   0.632   0.641   0.653
 29 A"   30 A"   76 A'   31 A"   77 A'   78 A'   32 A"   79 A'                 
  0.692   0.741   0.771   0.799   0.834   0.835   0.864   0.894
 80 A'   81 A'   82 A'   83 A'   33 A"   84 A'   34 A"   85 A'                 
  0.937   1.006   1.044   1.161   1.185   1.185   1.214   1.311
 86 A'   87 A'   88 A'   89 A'   90 A'   35 A"   36 A"   37 A"                 
  1.315   1.381   1.384   1.401   1.464   1.515   1.570   1.672
 91 A'   92 A'   38 A"   93 A'   94 A'   95 A'   39 A"   96 A'                 
  1.723   1.816   1.860   1.919   2.000   2.050   2.112   2.192
 97 A'   98 A'   40 A"   99 A'   41 A"  100 A'  101 A'  102 A'                 
  2.246   2.299   2.337   2.501   2.604   2.809   2.833   3.020
 42 A"  103 A'  104 A'  105 A'   43 A"   44 A"  106 A'  107 A'                 
  3.141   3.441   3.744   3.767   3.941   3.958   3.978   3.980
108 A'  109 A'   45 A"  110 A'   46 A"   47 A"  111 A'   48 A"                 
  4.009   4.010   4.036   4.080   4.097   4.200   4.235   4.347
 49 A"  112 A'  113 A'   50 A"  114 A'  115 A'  116 A'  117 A'                 
  4.470   4.759   5.989   6.036   6.132   6.266   6.346   6.600
118 A'  119 A'   51 A"  120 A'  121 A'   52 A"  122 A'  123 A'                 
  6.714   7.534   7.591   7.658   9.765  23.304  24.039  25.806
124 A'   53 A"  125 A'  126 A'  127 A'  128 A'  129 A'   54 A"                 
 26.035  26.405  27.888  28.332  28.361  28.409  28.518  28.536
130 A'  131 A'  132 A'   55 A"  133 A'  134 A'   56 A"  135 A'                 
 28.549  28.593  28.704  47.959  66.731 127.874 127.899 127.956
 57 A"  136 A'  137 A'  138 A'  139 A'   58 A"  140 A'  141 A'                 
151.679 215.752 289.733 289.792 289.8891020.7671901.844
142 A'  143 A'   59 A"  144 A'  145 A'  146 A'  147 A'                         
 --------------------------------------------------------------

          Ground-State Mulliken Net Atomic Charges

     Atom                 Charge (a.u.)
  ----------------------------------------
      1 F                    -0.014605
      2 Cl                    0.316205
      3 I                     0.146905
      4 Br                   -0.128504
      5 C                    -0.457195
      6 C                     0.137193
  ----------------------------------------
  Sum of atomic charges =     0.000000

 -----------------------------------------------------------------
                    Cartesian Multipole Moments
 -----------------------------------------------------------------
    Charge (ESU x 10^10)
                 0.0000
    Dipole Moment (Debye)
         X       0.0261      Y       0.8190      Z       0.0000
       Tot       0.8194
    Quadrupole Moments (Debye-Ang)
        XX     -70.6820     XY       1.7637     YY     -76.6204
        XZ      -0.0000     YZ       0.0000     ZZ     -75.6732
    Octopole Moments (Debye-Ang^2)
       XXX       5.8760    XXY       9.1584    XYY      -4.4322
       YYY       4.8232    XXZ       0.0000    XYZ      -0.0000
       YYZ       0.0000    XZZ       0.4463    YZZ      -1.3550
       ZZZ       0.0000
    Hexadecapole Moments (Debye-Ang^3)
      XXXX   -1477.0757   XXXY     -68.9092   XXYY    -325.5387
      XYYY     -92.1340   YYYY    -575.9864   XXXZ      -0.0000
      XXYZ       0.0000   XYYZ       0.0000   YYYZ       0.0000
      XXZZ    -280.6057   XYZZ     -32.8135   YYZZ    -112.7725
      XZZZ      -0.0000   YZZZ       0.0000   ZZZZ     -93.0442
 -----------------------------------------------------------------
 Calculating analytic gradient of the SCF energy
 Gradient of SCF Energy
            1           2           3           4           5           6
    1   0.0263505   0.0101749  -0.0347689   0.0053400   0.0247606  -0.0318573
    2   0.0462974   0.0799843  -0.0640018  -0.0867298   0.0161805   0.0082694
    3   0.0000000   0.0000000   0.0000000   0.0000000  -0.0000000  -0.0000000
 Max gradient component =       8.673E-02
 RMS gradient           =       3.663E-02
 Gradient time:  CPU 16.03 s  wall 4.12 s
 Geometry Optimization Parameters
   NAtoms,    NIC,     NZ,  NCons,   NDum,   NFix, NCnnct, MaxDiis
        6      37       0       0       0       0       0       0

 Cartesian Hessian Update
 Hessian Updated using BFGS Update


** GEOMETRY OPTIMIZATION IN DELOCALIZED INTERNAL COORDINATES **
   Searching for a Minimum

   Optimization Cycle:  10

                       Coordinates (Angstroms)
     ATOM                X               Y               Z
      1  F         1.1006369955   -1.7614688241    0.0000000000
      2  Cl       -2.0624188185   -1.6279556298    0.0000000000
      3  I         2.0269611233    0.5932472043    0.0000000000
      4  Br       -1.9025537663    1.0125015610    0.0000000000
      5  C         0.4527965440   -0.5889984095    0.0000000000
      6  C        -0.8827728766   -0.4588281038    0.0000000000
   Point Group: cs    Number of degrees of freedom:     9


   Energy is -10129.892373521

 Hessian Updated using BFGS Update

  9 Hessian modes will be used to form the next step
  Hessian Eigenvalues:
     0.099269    0.233168    0.247076    0.250874    0.374294    0.429480
     0.547701    1.025238    1.040529

 Minimum Search - Taking Simple RFO Step
 Searching for Lamda that Minimizes Along All modes
 Value Taken    Lamda =  -0.04965788
 Calculated Step too Large.  Step scaled by  0.535387
 Step Taken.  Stepsize is  0.300000

                             Maximum     Tolerance    Cnvgd?
         Gradient           0.078628      0.000300      NO
         Displacement       0.286307      0.001200      NO
         Energy change     -0.034035      0.000001      NO


 New Cartesian Coordinates Obtained by Inverse Iteration

 Displacement from previous Coordinates is:  0.210317
 ----------------------------------------------------------------
             Standard Nuclear Orientation (Angstroms)
    I     Atom           X                Y                Z
 ----------------------------------------------------------------
    1      F       1.0482571500    -1.7938815389     0.0000000000
    2      Cl     -2.0387437422    -1.6802263242     0.0000000000
    3      I       2.0258349393     0.6412103113     0.0000000000
    4      Br     -1.8770107582     1.0599826160     0.0000000000
    5      C       0.4543944127    -0.5977890105     0.0000000000
    6      C      -0.8800828003    -0.4607982555     0.0000000000
 ----------------------------------------------------------------
 Molecular Point Group                 Cs    NOp =  2
 Largest Abelian Subgroup              Cs    NOp =  2
 Nuclear Repulsion Energy =   967.7693429295 hartrees
 There are       63 alpha and       63 beta electrons
 Applying Cartesian multipole field
    Component          Value
    ---------          -----
     (2,0,0)        1.00000E-11
     (0,2,0)        2.00000E-11
     (0,0,2)       -3.00000E-11
 Nucleus-field energy     =     0.0000000254 hartrees
 Requested basis set is 6-311++G(d,p)
 There are 74 shells and 206 basis functions
 A cutoff of  1.0D-11 yielded   2110 shell pairs
 There are     17716 function pairs (     19814 Cartesian)
 Smallest overlap matrix eigenvalue = 2.57E-05
 Guess MOs from SCF MO coefficient file

 -----------------------------------------------------------------------
  General SCF calculation program by
  Eric Jon Sundstrom, Paul Horn, Yuezhi Mao, Dmitri Zuev, Alec White,
  David Stuck, Shaama M.S., Shane Yost, Joonho Lee, David Small,
  Daniel Levine, Susi Lehtola, Hugh Burton, Evgeny Epifanovsky
 -----------------------------------------------------------------------
 Exchange:     0.2000 Hartree-Fock + 0.0800 Slater + 0.7200 B88
 Correlation:  0.1900 VWN1RPA + 0.8100 LYP
 Using SG-1 standard quadrature grid
 using 4 threads for integral computing
 -------------------------------------------------------
 OpenMP Integral computing Module                
 Release: version 2.0, May 2017, Q-Chem Inc. Pleasanton 
 -------------------------------------------------------
 -------------------------------------------------------
 OpenMP BLAS3 based DFT computing Module                
 Release: version 1.0, May 2013, Q-Chem Inc. Pittsburgh 
 -------------------------------------------------------
 A restricted SCF calculation will be
 performed using DIIS
 SCF converges when DIIS error is below 1.0e-08
 ---------------------------------------
  Cycle       Energy         DIIS error
 ---------------------------------------
    1  -10129.9116642934      6.39e-04  
    2  -10129.9142277465      2.90e-04  
    3  -10129.9140384815      3.44e-04  
    4  -10129.9146171956      5.31e-05  
    5  -10129.9146303094      1.69e-05  
    6  -10129.9146315015      7.20e-06  
    7  -10129.9146317799      1.16e-06  
    8  -10129.9146317858      5.80e-07  
    9  -10129.9146317873      1.21e-07  
   10  -10129.9146317874      2.79e-08  
   11  -10129.9146317874      1.06e-08  
   12  -10129.9146317874      1.54e-09  Convergence criterion met
 ---------------------------------------
 SCF time:   CPU 52.26s  wall 13.00s 
 SCF   energy in the final basis set =   -10129.9146317874
 Total energy in the final basis set =   -10129.9146317874

 --------------------------------------------------------------
             Orbital Energies (a.u.) and Symmetries
 --------------------------------------------------------------

 Alpha MOs, Restricted
 -- Occupied --                  
******* -482.86 -176.33 -165.73 -165.73 -165.73 -101.59  -62.52
  1 A'    2 A'    3 A'    4 A'    1 A"    5 A'    6 A'    7 A'                 
-56.336 -56.332 -56.331 -35.827 -31.320 -31.314 -31.314 -24.728
  8 A'    2 A"    9 A'   10 A'   11 A'    3 A"   12 A'   13 A'                 
-22.970 -22.969 -22.969 -22.964 -22.964 -10.326 -10.303  -9.502
 14 A'    4 A"   15 A'   16 A'    5 A"   17 A'   18 A'   19 A'                 
 -8.725  -7.267  -7.257  -7.256  -6.557  -6.543  -6.542  -6.377
 20 A'   21 A'    6 A"   22 A'   23 A'    7 A"   24 A'   25 A'                 
 -4.790  -4.774  -4.774  -2.668  -2.664  -2.664  -2.652  -2.652
 26 A'    8 A"   27 A'   28 A'    9 A"   29 A'   30 A'   10 A"                 
 -2.057  -2.051  -2.051  -2.037  -2.037  -1.277  -0.949  -0.831
 31 A'   11 A"   32 A'   12 A"   33 A'   34 A'   35 A'   36 A'                 
 -0.791  -0.703  -0.609  -0.545  -0.516  -0.516  -0.455  -0.424
 37 A'   38 A'   39 A'   40 A'   41 A'   13 A"   42 A'   14 A"                 
 -0.404  -0.369  -0.335  -0.317  -0.306  -0.288  -0.258
 43 A'   44 A'   15 A"   16 A"   45 A'   46 A'   17 A"                         
 -- Virtual --                   
 -0.065  -0.042  -0.027  -0.001   0.007   0.034   0.048   0.050
 47 A'   18 A"   48 A'   49 A'   50 A'   51 A'   19 A"   52 A'                 
  0.063   0.065   0.078   0.081   0.092   0.108   0.119   0.127
 53 A'   54 A'   20 A"   55 A'   21 A"   56 A'   57 A'   58 A'                 
  0.135   0.140   0.171   0.198   0.204   0.217   0.218   0.261
 22 A"   59 A'   60 A'   61 A'   62 A'   63 A'   23 A"   64 A'                 
  0.284   0.291   0.294   0.326   0.367   0.378   0.389   0.400
 65 A'   24 A"   66 A'   67 A'   68 A'   69 A'   25 A"   26 A"                 
  0.405   0.409   0.416   0.445   0.450   0.464   0.472   0.490
 70 A'   71 A'   27 A"   72 A'   28 A"   73 A'   74 A'   75 A'                 
  0.511   0.532   0.535   0.575   0.609   0.630   0.638   0.655
 29 A"   30 A"   76 A'   31 A"   77 A'   78 A'   32 A"   79 A'                 
  0.691   0.740   0.768   0.802   0.832   0.834   0.867   0.890
 80 A'   81 A'   82 A'   83 A'   84 A'   33 A"   34 A"   85 A'                 
  0.932   0.984   1.029   1.154   1.181   1.183   1.205   1.310
 86 A'   87 A'   88 A'   89 A'   90 A'   35 A"   36 A"   37 A"                 
  1.321   1.372   1.384   1.408   1.469   1.518   1.566   1.668
 91 A'   92 A'   38 A"   93 A'   94 A'   95 A'   39 A"   96 A'                 
  1.703   1.825   1.859   1.922   1.999   2.046   2.117   2.191
 97 A'   98 A'   40 A"   99 A'   41 A"  100 A'  101 A'  102 A'                 
  2.245   2.275   2.336   2.495   2.604   2.806   2.832   3.020
 42 A"  103 A'  104 A'  105 A'   43 A"   44 A"  106 A'  107 A'                 
  3.139   3.430   3.745   3.771   3.938   3.962   3.977   3.979
108 A'  109 A'   45 A"  110 A'   46 A"   47 A"  111 A'   48 A"                 
  4.006   4.008   4.031   4.076   4.094   4.199   4.235   4.350
 49 A"  112 A'  113 A'   50 A"  114 A'  115 A'  116 A'  117 A'                 
  4.457   4.756   5.986   6.032   6.113   6.266   6.345   6.602
118 A'  119 A'   51 A"  120 A'  121 A'   52 A"  122 A'  123 A'                 
  6.701   7.534   7.590   7.655   9.752  23.299  24.035  25.803
124 A'   53 A"  125 A'  126 A'  127 A'  128 A'  129 A'   54 A"                 
 26.029  26.401  27.872  28.329  28.358  28.400  28.515  28.531
130 A'  131 A'  132 A'   55 A"  133 A'  134 A'   56 A"  135 A'                 
 28.546  28.589  28.700  47.946  66.729 127.871 127.896 127.948
 57 A"  136 A'  137 A'  138 A'  139 A'   58 A"  140 A'  141 A'                 
151.665 215.738 289.732 289.789 289.8851020.7501901.829
142 A'  143 A'   59 A"  144 A'  145 A'  146 A'  147 A'                         

 Beta MOs, Restricted
 -- Occupied --                  
******* -482.86 -176.33 -165.73 -165.73 -165.73 -101.59  -62.52
  1 A'    2 A'    3 A'    4 A'    1 A"    5 A'    6 A'    7 A'                 
-56.336 -56.332 -56.331 -35.827 -31.320 -31.314 -31.314 -24.728
  8 A'    2 A"    9 A'   10 A'   11 A'    3 A"   12 A'   13 A'                 
-22.970 -22.969 -22.969 -22.964 -22.964 -10.326 -10.303  -9.502
 14 A'    4 A"   15 A'   16 A'    5 A"   17 A'   18 A'   19 A'                 
 -8.725  -7.267  -7.257  -7.256  -6.557  -6.543  -6.542  -6.377
 20 A'   21 A'    6 A"   22 A'   23 A'    7 A"   24 A'   25 A'                 
 -4.790  -4.774  -4.774  -2.668  -2.664  -2.664  -2.652  -2.652
 26 A'    8 A"   27 A'   28 A'    9 A"   29 A'   30 A'   10 A"                 
 -2.057  -2.051  -2.051  -2.037  -2.037  -1.277  -0.949  -0.831
 31 A'   11 A"   32 A'   12 A"   33 A'   34 A'   35 A'   36 A'                 
 -0.791  -0.703  -0.609  -0.545  -0.516  -0.516  -0.455  -0.424
 37 A'   38 A'   39 A'   40 A'   41 A'   13 A"   42 A'   14 A"                 
 -0.404  -0.369  -0.335  -0.317  -0.306  -0.288  -0.258
 43 A'   44 A'   15 A"   16 A"   45 A'   46 A'   17 A"                         
 -- Virtual --                   
 -0.065  -0.042  -0.027  -0.001   0.007   0.034   0.048   0.050
 47 A'   18 A"   48 A'   49 A'   50 A'   51 A'   19 A"   52 A'                 
  0.063   0.065   0.078   0.081   0.092   0.108   0.119   0.127
 53 A'   54 A'   20 A"   55 A'   21 A"   56 A'   57 A'   58 A'                 
  0.135   0.140   0.171   0.198   0.204   0.217   0.218   0.261
 22 A"   59 A'   60 A'   61 A'   62 A'   63 A'   23 A"   64 A'                 
  0.284   0.291   0.294   0.326   0.367   0.378   0.389   0.400
 65 A'   24 A"   66 A'   67 A'   68 A'   69 A'   25 A"   26 A"                 
  0.405   0.409   0.416   0.445   0.450   0.464   0.472   0.490
 70 A'   71 A'   27 A"   72 A'   28 A"   73 A'   74 A'   75 A'                 
  0.511   0.532   0.535   0.575   0.609   0.630   0.638   0.655
 29 A"   30 A"   76 A'   31 A"   77 A'   78 A'   32 A"   79 A'                 
  0.691   0.740   0.768   0.802   0.832   0.834   0.867   0.890
 80 A'   81 A'   82 A'   83 A'   84 A'   33 A"   34 A"   85 A'                 
  0.932   0.984   1.029   1.154   1.181   1.183   1.205   1.310
 86 A'   87 A'   88 A'   89 A'   90 A'   35 A"   36 A"   37 A"                 
  1.321   1.372   1.384   1.408   1.469   1.518   1.566   1.668
 91 A'   92 A'   38 A"   93 A'   94 A'   95 A'   39 A"   96 A'                 
  1.703   1.825   1.859   1.922   1.999   2.046   2.117   2.191
 97 A'   98 A'   40 A"   99 A'   41 A"  100 A'  101 A'  102 A'                 
  2.245   2.275   2.336   2.495   2.604   2.806   2.832   3.020
 42 A"  103 A'  104 A'  105 A'   43 A"   44 A"  106 A'  107 A'                 
  3.139   3.430   3.745   3.771   3.938   3.962   3.977   3.979
108 A'  109 A'   45 A"  110 A'   46 A"   47 A"  111 A'   48 A"                 
  4.006   4.008   4.031   4.076   4.094   4.199   4.235   4.350
 49 A"  112 A'  113 A'   50 A"  114 A'  115 A'  116 A'  117 A'                 
  4.457   4.756   5.986   6.032   6.113   6.266   6.345   6.602
118 A'  119 A'   51 A"  120 A'  121 A'   52 A"  122 A'  123 A'                 
  6.701   7.534   7.590   7.655   9.752  23.299  24.035  25.803
124 A'   53 A"  125 A'  126 A'  127 A'  128 A'  129 A'   54 A"                 
 26.029  26.401  27.872  28.329  28.358  28.400  28.515  28.531
130 A'  131 A'  132 A'   55 A"  133 A'  134 A'   56 A"  135 A'                 
 28.546  28.589  28.700  47.946  66.729 127.871 127.896 127.948
 57 A"  136 A'  137 A'  138 A'  139 A'   58 A"  140 A'  141 A'                 
151.665 215.738 289.732 289.789 289.8851020.7501901.829
142 A'  143 A'   59 A"  144 A'  145 A'  146 A'  147 A'                         
 --------------------------------------------------------------

          Ground-State Mulliken Net Atomic Charges

     Atom                 Charge (a.u.)
  ----------------------------------------
      1 F                    -0.015867
      2 Cl                    0.316746
      3 I                     0.149912
      4 Br                   -0.130724
      5 C                    -0.417493
      6 C                     0.097426
  ----------------------------------------
  Sum of atomic charges =     0.000000

 -----------------------------------------------------------------
                    Cartesian Multipole Moments
 -----------------------------------------------------------------
    Charge (ESU x 10^10)
                 0.0000
    Dipole Moment (Debye)
         X       0.1859      Y       0.9481      Z       0.0000
       Tot       0.9662
    Quadrupole Moments (Debye-Ang)
        XX     -71.0387     XY       1.9360     YY     -76.0962
        XZ      -0.0000     YZ      -0.0000     ZZ     -75.8293
    Octopole Moments (Debye-Ang^2)
       XXX       6.0493    XXY       8.4040    XYY      -4.8961
       YYY       1.5347    XXZ       0.0000    XYZ      -0.0000
       YYZ       0.0000    XZZ       0.1451    YZZ      -2.6389
       ZZZ       0.0000
    Hexadecapole Moments (Debye-Ang^3)
      XXXX   -1464.9931   XXXY     -75.1117   XXYY    -324.7546
      XYYY     -98.1247   YYYY    -607.1596   XXXZ      -0.0000
      XXYZ       0.0000   XYYZ       0.0000   YYYZ       0.0000
      XXZZ    -277.4819   XYZZ     -35.5098   YYZZ    -119.0091
      XZZZ      -0.0000   YZZZ       0.0000   ZZZZ     -93.4299
 -----------------------------------------------------------------
 Calculating analytic gradient of the SCF energy
 Gradient of SCF Energy
            1           2           3           4           5           6
    1   0.0169869   0.0032877  -0.0199549   0.0006503   0.0171353  -0.0181053
    2   0.0331842   0.0540375  -0.0431770  -0.0584035   0.0111640   0.0031948
    3  -0.0000000  -0.0000000   0.0000000   0.0000000   0.0000000  -0.0000000
 Max gradient component =       5.840E-02
 RMS gradient           =       2.444E-02
 Gradient time:  CPU 15.85 s  wall 4.07 s
 Geometry Optimization Parameters
   NAtoms,    NIC,     NZ,  NCons,   NDum,   NFix, NCnnct, MaxDiis
        6      37       0       0       0       0       0       0

 Cartesian Hessian Update
 Hessian Updated using BFGS Update


** GEOMETRY OPTIMIZATION IN DELOCALIZED INTERNAL COORDINATES **
   Searching for a Minimum

   Optimization Cycle:  11

                       Coordinates (Angstroms)
     ATOM                X               Y               Z
      1  F         1.0482571500   -1.7938815389    0.0000000000
      2  Cl       -2.0387437422   -1.6802263242    0.0000000000
      3  I         2.0258349393    0.6412103113    0.0000000000
      4  Br       -1.8770107582    1.0599826160    0.0000000000
      5  C         0.4543944127   -0.5977890105    0.0000000000
      6  C        -0.8800828003   -0.4607982555    0.0000000000
   Point Group: cs    Number of degrees of freedom:     9


   Energy is -10129.914631787

 Hessian Updated using BFGS Update

  9 Hessian modes will be used to form the next step
  Hessian Eigenvalues:
     0.086622    0.227201    0.249592    0.251145    0.369485    0.427118
     0.557619    1.025201    1.040491

 Minimum Search - Taking Simple RFO Step
 Searching for Lamda that Minimizes Along All modes
 Value Taken    Lamda =  -0.03097220
 Calculated Step too Large.  Step scaled by  0.594254
 Step Taken.  Stepsize is  0.300000

                             Maximum     Tolerance    Cnvgd?
         Gradient           0.054234      0.000300      NO
         Displacement       0.283562      0.001200      NO
         Energy change     -0.022258      0.000001      NO


 New Cartesian Coordinates Obtained by Inverse Iteration

 Displacement from previous Coordinates is:  0.237179
 ----------------------------------------------------------------
             Standard Nuclear Orientation (Angstroms)
    I     Atom           X                Y                Z
 ----------------------------------------------------------------
    1      F       1.0064176148    -1.8316335372     0.0000000000
    2      Cl     -2.0142632307    -1.7270929533     0.0000000000
    3      I       1.9949734938     0.6978069244     0.0000000000
    4      Br     -1.8281512964     1.1125778347     0.0000000000
    5      C       0.4488728604    -0.6176831053     0.0000000000
    6      C      -0.8752002405    -0.4654773651     0.0000000000
 ----------------------------------------------------------------
 Molecular Point Group                 Cs    NOp =  2
 Largest Abelian Subgroup              Cs    NOp =  2
 Nuclear Repulsion Energy =   964.2616246122 hartrees
 There are       63 alpha and       63 beta electrons
 Applying Cartesian multipole field
    Component          Value
    ---------          -----
     (2,0,0)        1.00000E-11
     (0,2,0)        2.00000E-11
     (0,0,2)       -3.00000E-11
 Nucleus-field energy     =     0.0000000257 hartrees
 Requested basis set is 6-311++G(d,p)
 There are 74 shells and 206 basis functions
 A cutoff of  1.0D-11 yielded   2097 shell pairs
 There are     17640 function pairs (     19722 Cartesian)
 Smallest overlap matrix eigenvalue = 2.88E-05
 Guess MOs from SCF MO coefficient file

 -----------------------------------------------------------------------
  General SCF calculation program by
  Eric Jon Sundstrom, Paul Horn, Yuezhi Mao, Dmitri Zuev, Alec White,
  David Stuck, Shaama M.S., Shane Yost, Joonho Lee, David Small,
  Daniel Levine, Susi Lehtola, Hugh Burton, Evgeny Epifanovsky
 -----------------------------------------------------------------------
 Exchange:     0.2000 Hartree-Fock + 0.0800 Slater + 0.7200 B88
 Correlation:  0.1900 VWN1RPA + 0.8100 LYP
 Using SG-1 standard quadrature grid
 using 4 threads for integral computing
 -------------------------------------------------------
 OpenMP Integral computing Module                
 Release: version 2.0, May 2017, Q-Chem Inc. Pleasanton 
 -------------------------------------------------------
 -------------------------------------------------------
 OpenMP BLAS3 based DFT computing Module                
 Release: version 1.0, May 2013, Q-Chem Inc. Pittsburgh 
 -------------------------------------------------------
 A restricted SCF calculation will be
 performed using DIIS
 SCF converges when DIIS error is below 1.0e-08
 ---------------------------------------
  Cycle       Energy         DIIS error
 ---------------------------------------
    1  -10129.9268596364      6.16e-04  
    2  -10129.9292684730      2.34e-04  
    3  -10129.9291544975      2.79e-04  
    4  -10129.9295112381      6.04e-05  
    5  -10129.9295297875      1.31e-05  
    6  -10129.9295304197      7.04e-06  
    7  -10129.9295306786      1.46e-06  
    8  -10129.9295306893      4.78e-07  
    9  -10129.9295306903      6.86e-08  
   10  -10129.9295306904      2.30e-08  
   11  -10129.9295306905      1.40e-08  
   12  -10129.9295306903      1.72e-09  Convergence criterion met
 ---------------------------------------
 SCF time:   CPU 51.92s  wall 13.00s 
 SCF   energy in the final basis set =   -10129.9295306903
 Total energy in the final basis set =   -10129.9295306903

 --------------------------------------------------------------
             Orbital Energies (a.u.) and Symmetries
 --------------------------------------------------------------

 Alpha MOs, Restricted
 -- Occupied --                  
******* -482.86 -176.33 -165.73 -165.73 -165.73 -101.59  -62.52
  1 A'    2 A'    3 A'    4 A'    1 A"    5 A'    6 A'    7 A'                 
-56.337 -56.332 -56.332 -35.827 -31.321 -31.315 -31.314 -24.730
  8 A'    2 A"    9 A'   10 A'   11 A'    3 A"   12 A'   13 A'                 
-22.971 -22.970 -22.970 -22.965 -22.965 -10.326 -10.304  -9.502
 14 A'    4 A"   15 A'   16 A'    5 A"   17 A'   18 A'   19 A'                 
 -8.725  -7.267  -7.257  -7.256  -6.558  -6.543  -6.543  -6.377
 20 A'   21 A'    6 A"   22 A'   23 A'    7 A"   24 A'   25 A'                 
 -4.790  -4.775  -4.774  -2.668  -2.665  -2.664  -2.653  -2.653
 26 A'    8 A"   27 A'   28 A'    9 A"   29 A'   30 A'   10 A"                 
 -2.057  -2.051  -2.051  -2.038  -2.037  -1.277  -0.940  -0.831
 31 A'   11 A"   32 A'   12 A"   33 A'   34 A'   35 A'   36 A'                 
 -0.789  -0.699  -0.610  -0.540  -0.518  -0.515  -0.453  -0.419
 37 A'   38 A'   39 A'   40 A'   41 A'   13 A"   42 A'   14 A"                 
 -0.402  -0.364  -0.336  -0.317  -0.313  -0.290  -0.259
 43 A'   44 A'   15 A"   16 A"   45 A'   46 A'   17 A"                         
 -- Virtual --                   
 -0.068  -0.040  -0.033  -0.003   0.006   0.034   0.048   0.049
 47 A'   18 A"   48 A'   49 A'   50 A'   51 A'   19 A"   52 A'                 
  0.063   0.066   0.078   0.081   0.092   0.107   0.117   0.128
 53 A'   54 A'   20 A"   55 A'   21 A"   56 A'   57 A'   58 A'                 
  0.134   0.142   0.171   0.198   0.205   0.218   0.219   0.257
 22 A"   59 A'   60 A'   61 A'   62 A'   63 A'   23 A"   64 A'                 
  0.285   0.292   0.293   0.326   0.369   0.379   0.387   0.396
 65 A'   24 A"   66 A'   67 A'   68 A'   69 A'   25 A"   26 A"                 
  0.401   0.405   0.417   0.440   0.453   0.463   0.468   0.484
 70 A'   71 A'   27 A"   72 A'   28 A"   73 A'   74 A'   75 A'                 
  0.508   0.533   0.541   0.578   0.611   0.631   0.635   0.654
 29 A"   30 A"   76 A'   31 A"   77 A'   78 A'   32 A"   79 A'                 
  0.691   0.737   0.760   0.810   0.832   0.835   0.870   0.889
 80 A'   81 A'   82 A'   83 A'   84 A'   33 A"   34 A"   85 A'                 
  0.927   0.966   1.014   1.149   1.178   1.180   1.197   1.308
 86 A'   87 A'   88 A'   89 A'   90 A'   35 A"   36 A"   37 A"                 
  1.328   1.364   1.384   1.419   1.468   1.516   1.566   1.664
 91 A'   92 A'   38 A"   93 A'   94 A'   95 A'   39 A"   96 A'                 
  1.691   1.836   1.864   1.928   1.997   2.038   2.127   2.184
 97 A'   98 A'   40 A"   99 A'   41 A"  100 A'  101 A'  102 A'                 
  2.244   2.254   2.338   2.492   2.605   2.805   2.829   3.023
 42 A"  103 A'  104 A'  105 A'   43 A"   44 A"  106 A'  107 A'                 
  3.146   3.410   3.746   3.773   3.936   3.962   3.974   3.978
108 A'  109 A'   45 A"  110 A'   46 A"   47 A"  111 A'   48 A"                 
  4.004   4.006   4.024   4.072   4.100   4.194   4.238   4.355
 49 A"  112 A'  113 A'   50 A"  114 A'  115 A'  116 A'  117 A'                 
  4.442   4.754   5.984   6.030   6.096   6.267   6.347   6.601
118 A'  119 A'   51 A"  120 A'  121 A'   52 A"  122 A'  123 A'                 
  6.690   7.533   7.589   7.653   9.744  23.290  24.065  25.800
124 A'   53 A"  125 A'  126 A'  127 A'  128 A'  129 A'   54 A"                 
 26.019  26.402  27.859  28.327  28.357  28.392  28.514  28.528
130 A'  131 A'  132 A'   55 A"  133 A'  134 A'   56 A"  135 A'                 
 28.544  28.588  28.696  47.934  66.727 127.870 127.895 127.940
 57 A"  136 A'  137 A'  138 A'  139 A'   58 A"  140 A'  141 A'                 
151.653 215.729 289.730 289.786 289.8821020.7351901.817
142 A'  143 A'   59 A"  144 A'  145 A'  146 A'  147 A'                         

 Beta MOs, Restricted
 -- Occupied --                  
******* -482.86 -176.33 -165.73 -165.73 -165.73 -101.59  -62.52
  1 A'    2 A'    3 A'    4 A'    1 A"    5 A'    6 A'    7 A'                 
-56.337 -56.332 -56.332 -35.827 -31.321 -31.315 -31.314 -24.730
  8 A'    2 A"    9 A'   10 A'   11 A'    3 A"   12 A'   13 A'                 
-22.971 -22.970 -22.970 -22.965 -22.965 -10.326 -10.304  -9.502
 14 A'    4 A"   15 A'   16 A'    5 A"   17 A'   18 A'   19 A'                 
 -8.725  -7.267  -7.257  -7.256  -6.558  -6.543  -6.543  -6.377
 20 A'   21 A'    6 A"   22 A'   23 A'    7 A"   24 A'   25 A'                 
 -4.790  -4.775  -4.774  -2.668  -2.665  -2.664  -2.653  -2.653
 26 A'    8 A"   27 A'   28 A'    9 A"   29 A'   30 A'   10 A"                 
 -2.057  -2.051  -2.051  -2.038  -2.037  -1.277  -0.940  -0.831
 31 A'   11 A"   32 A'   12 A"   33 A'   34 A'   35 A'   36 A'                 
 -0.789  -0.699  -0.610  -0.540  -0.518  -0.515  -0.453  -0.419
 37 A'   38 A'   39 A'   40 A'   41 A'   13 A"   42 A'   14 A"                 
 -0.402  -0.364  -0.336  -0.317  -0.313  -0.290  -0.259
 43 A'   44 A'   15 A"   16 A"   45 A'   46 A'   17 A"                         
 -- Virtual --                   
 -0.068  -0.040  -0.033  -0.003   0.006   0.034   0.048   0.049
 47 A'   18 A"   48 A'   49 A'   50 A'   51 A'   19 A"   52 A'                 
  0.063   0.066   0.078   0.081   0.092   0.107   0.117   0.128
 53 A'   54 A'   20 A"   55 A'   21 A"   56 A'   57 A'   58 A'                 
  0.134   0.142   0.171   0.198   0.205   0.218   0.219   0.257
 22 A"   59 A'   60 A'   61 A'   62 A'   63 A'   23 A"   64 A'                 
  0.285   0.292   0.293   0.326   0.369   0.379   0.387   0.396
 65 A'   24 A"   66 A'   67 A'   68 A'   69 A'   25 A"   26 A"                 
  0.401   0.405   0.417   0.440   0.453   0.463   0.468   0.484
 70 A'   71 A'   27 A"   72 A'   28 A"   73 A'   74 A'   75 A'                 
  0.508   0.533   0.541   0.578   0.611   0.631   0.635   0.654
 29 A"   30 A"   76 A'   31 A"   77 A'   78 A'   32 A"   79 A'                 
  0.691   0.737   0.760   0.810   0.832   0.835   0.870   0.889
 80 A'   81 A'   82 A'   83 A'   84 A'   33 A"   34 A"   85 A'                 
  0.927   0.966   1.014   1.149   1.178   1.180   1.197   1.308
 86 A'   87 A'   88 A'   89 A'   90 A'   35 A"   36 A"   37 A"                 
  1.328   1.364   1.384   1.419   1.468   1.516   1.566   1.664
 91 A'   92 A'   38 A"   93 A'   94 A'   95 A'   39 A"   96 A'                 
  1.691   1.836   1.864   1.928   1.997   2.038   2.127   2.184
 97 A'   98 A'   40 A"   99 A'   41 A"  100 A'  101 A'  102 A'                 
  2.244   2.254   2.338   2.492   2.605   2.805   2.829   3.023
 42 A"  103 A'  104 A'  105 A'   43 A"   44 A"  106 A'  107 A'                 
  3.146   3.410   3.746   3.773   3.936   3.962   3.974   3.978
108 A'  109 A'   45 A"  110 A'   46 A"   47 A"  111 A'   48 A"                 
  4.004   4.006   4.024   4.072   4.100   4.194   4.238   4.355
 49 A"  112 A'  113 A'   50 A"  114 A'  115 A'  116 A'  117 A'                 
  4.442   4.754   5.984   6.030   6.096   6.267   6.347   6.601
118 A'  119 A'   51 A"  120 A'  121 A'   52 A"  122 A'  123 A'                 
  6.690   7.533   7.589   7.653   9.744  23.290  24.065  25.800
124 A'   53 A"  125 A'  126 A'  127 A'  128 A'  129 A'   54 A"                 
 26.019  26.402  27.859  28.327  28.357  28.392  28.514  28.528
130 A'  131 A'  132 A'   55 A"  133 A'  134 A'   56 A"  135 A'                 
 28.544  28.588  28.696  47.934  66.727 127.870 127.895 127.940
 57 A"  136 A'  137 A'  138 A'  139 A'   58 A"  140 A'  141 A'                 
151.653 215.729 289.730 289.786 289.8821020.7351901.817
142 A'  143 A'   59 A"  144 A'  145 A'  146 A'  147 A'                         
 --------------------------------------------------------------

          Ground-State Mulliken Net Atomic Charges

     Atom                 Charge (a.u.)
  ----------------------------------------
      1 F                    -0.020737
      2 Cl                    0.321100
      3 I                     0.150037
      4 Br                   -0.130433
      5 C                    -0.391776
      6 C                     0.071810
  ----------------------------------------
  Sum of atomic charges =     0.000000

 -----------------------------------------------------------------
                    Cartesian Multipole Moments
 -----------------------------------------------------------------
    Charge (ESU x 10^10)
                 0.0000
    Dipole Moment (Debye)
         X       0.2588      Y       1.0603      Z       0.0000
       Tot       1.0914
    Quadrupole Moments (Debye-Ang)
        XX     -71.6296     XY       2.0750     YY     -75.4984
        XZ       0.0000     YZ       0.0000     ZZ     -75.9426
    Octopole Moments (Debye-Ang^2)
       XXX       6.2439    XXY       7.0812    XYY      -4.8711
       YYY      -2.3405    XXZ       0.0000    XYZ      -0.0000
       YYZ       0.0000    XZZ       0.1197    YZZ      -4.2641
       ZZZ       0.0000
    Hexadecapole Moments (Debye-Ang^3)
      XXXX   -1428.4855   XXXY     -81.9289   XXYY    -320.4428
      XYYY    -103.8533   YYYY    -642.1523   XXXZ       0.0000
      XXYZ       0.0000   XYYZ       0.0000   YYYZ       0.0000
      XXZZ    -269.4304   XYZZ     -38.2004   YYZZ    -126.0279
      XZZZ       0.0000   YZZZ       0.0000   ZZZZ     -93.7302
 -----------------------------------------------------------------
 Calculating analytic gradient of the SCF energy
 Gradient of SCF Energy
            1           2           3           4           5           6
    1   0.0100711   0.0006262  -0.0104406  -0.0018005   0.0026200  -0.0010763
    2   0.0206092   0.0338641  -0.0268957  -0.0357482   0.0081610   0.0000096
    3  -0.0000000  -0.0000000   0.0000000  -0.0000000   0.0000000  -0.0000000
 Max gradient component =       3.575E-02
 RMS gradient           =       1.465E-02
 Gradient time:  CPU 15.67 s  wall 4.03 s
 Geometry Optimization Parameters
   NAtoms,    NIC,     NZ,  NCons,   NDum,   NFix, NCnnct, MaxDiis
        6      37       0       0       0       0       0       0

 Cartesian Hessian Update
 Hessian Updated using BFGS Update


** GEOMETRY OPTIMIZATION IN DELOCALIZED INTERNAL COORDINATES **
   Searching for a Minimum

   Optimization Cycle:  12

                       Coordinates (Angstroms)
     ATOM                X               Y               Z
      1  F         1.0064176148   -1.8316335372    0.0000000000
      2  Cl       -2.0142632307   -1.7270929533    0.0000000000
      3  I         1.9949734938    0.6978069244    0.0000000000
      4  Br       -1.8281512964    1.1125778347    0.0000000000
      5  C         0.4488728604   -0.6176831053    0.0000000000
      6  C        -0.8752002405   -0.4654773651    0.0000000000
   Point Group: cs    Number of degrees of freedom:     9


   Energy is -10129.929530690

 Hessian Updated using BFGS Update

  9 Hessian modes will be used to form the next step
  Hessian Eigenvalues:
     0.070528    0.224990    0.249620    0.251204    0.375110    0.439009
     0.558371    1.025219    1.040452

 Minimum Search - Taking Simple RFO Step
 Searching for Lamda that Minimizes Along All modes
 Value Taken    Lamda =  -0.01664077
 Calculated Step too Large.  Step scaled by  0.690862
 Step Taken.  Stepsize is  0.300000

                             Maximum     Tolerance    Cnvgd?
         Gradient           0.036049      0.000300      NO
         Displacement       0.289520      0.001200      NO
         Energy change     -0.014899      0.000001      NO


 New Cartesian Coordinates Obtained by Inverse Iteration

 Displacement from previous Coordinates is:  0.245431
 ----------------------------------------------------------------
             Standard Nuclear Orientation (Angstroms)
    I     Atom           X                Y                Z
 ----------------------------------------------------------------
    1      F       0.9750140590    -1.8705610975     0.0000000000
    2      Cl     -1.9981496940    -1.7713849418     0.0000000000
    3      I       1.9551636417     0.7584360056     0.0000000000
    4      Br     -1.7704374933     1.1664085057     0.0000000000
    5      C       0.4487913866    -0.6422818076     0.0000000000
    6      C      -0.8777326986    -0.4721188664     0.0000000000
 ----------------------------------------------------------------
 Molecular Point Group                 Cs    NOp =  2
 Largest Abelian Subgroup              Cs    NOp =  2
 Nuclear Repulsion Energy =   962.3456833738 hartrees
 There are       63 alpha and       63 beta electrons
 Applying Cartesian multipole field
    Component          Value
    ---------          -----
     (2,0,0)        1.00000E-11
     (0,2,0)        2.00000E-11
     (0,0,2)       -3.00000E-11
 Nucleus-field energy     =     0.0000000260 hartrees
 Requested basis set is 6-311++G(d,p)
 There are 74 shells and 206 basis functions
 A cutoff of  1.0D-11 yielded   2090 shell pairs
 There are     17593 function pairs (     19674 Cartesian)
 Smallest overlap matrix eigenvalue = 3.49E-05
 Guess MOs from SCF MO coefficient file

 -----------------------------------------------------------------------
  General SCF calculation program by
  Eric Jon Sundstrom, Paul Horn, Yuezhi Mao, Dmitri Zuev, Alec White,
  David Stuck, Shaama M.S., Shane Yost, Joonho Lee, David Small,
  Daniel Levine, Susi Lehtola, Hugh Burton, Evgeny Epifanovsky
 -----------------------------------------------------------------------
 Exchange:     0.2000 Hartree-Fock + 0.0800 Slater + 0.7200 B88
 Correlation:  0.1900 VWN1RPA + 0.8100 LYP
 Using SG-1 standard quadrature grid
 using 4 threads for integral computing
 -------------------------------------------------------
 OpenMP Integral computing Module                
 Release: version 2.0, May 2017, Q-Chem Inc. Pleasanton 
 -------------------------------------------------------
 -------------------------------------------------------
 OpenMP BLAS3 based DFT computing Module                
 Release: version 1.0, May 2013, Q-Chem Inc. Pittsburgh 
 -------------------------------------------------------
 A restricted SCF calculation will be
 performed using DIIS
 SCF converges when DIIS error is below 1.0e-08
 ---------------------------------------
  Cycle       Energy         DIIS error
 ---------------------------------------
    1  -10129.9354343603      5.92e-04  
    2  -10129.9377101014      2.64e-04  
    3  -10129.9375780259      3.11e-04  
    4  -10129.9380356238      5.42e-05  
    5  -10129.9380511138      1.41e-05  
    6  -10129.9380518172      8.05e-06  
    7  -10129.9380521580      1.35e-06  
    8  -10129.9380521663      5.74e-07  
    9  -10129.9380521677      9.41e-08  
   10  -10129.9380521677      4.33e-08  
   11  -10129.9380521677      7.98e-09  Convergence criterion met
 ---------------------------------------
 SCF time:   CPU 47.53s  wall 12.00s 
 SCF   energy in the final basis set =   -10129.9380521677
 Total energy in the final basis set =   -10129.9380521677

 --------------------------------------------------------------
             Orbital Energies (a.u.) and Symmetries
 --------------------------------------------------------------

 Alpha MOs, Restricted
 -- Occupied --                  
******* -482.86 -176.33 -165.74 -165.73 -165.73 -101.59  -62.52
  1 A'    2 A'    3 A'    4 A'    1 A"    5 A'    6 A'    7 A'                 
-56.338 -56.333 -56.333 -35.828 -31.321 -31.315 -31.315 -24.732
  8 A'    2 A"    9 A'   10 A'   11 A'    3 A"   12 A'   13 A'                 
-22.972 -22.970 -22.970 -22.966 -22.966 -10.328 -10.306  -9.503
 14 A'    4 A"   15 A'   16 A'    5 A"   17 A'   18 A'   19 A'                 
 -8.726  -7.268  -7.257  -7.256  -6.558  -6.544  -6.544  -6.378
 20 A'   21 A'    6 A"   22 A'   23 A'    7 A"   24 A'   25 A'                 
 -4.791  -4.775  -4.775  -2.669  -2.665  -2.665  -2.653  -2.653
 26 A'    8 A"   27 A'   28 A'    9 A"   29 A'   30 A'   10 A"                 
 -2.057  -2.051  -2.051  -2.038  -2.038  -1.277  -0.932  -0.832
 31 A'   11 A"   32 A'   12 A"   33 A'   34 A'   35 A'   36 A'                 
 -0.786  -0.695  -0.611  -0.536  -0.519  -0.514  -0.451  -0.415
 37 A'   38 A'   39 A'   40 A'   41 A'   13 A"   42 A'   14 A"                 
 -0.401  -0.359  -0.337  -0.320  -0.316  -0.291  -0.260
 43 A'   44 A'   15 A"   45 A'   16 A"   46 A'   17 A"                         
 -- Virtual --                   
 -0.071  -0.041  -0.040  -0.006   0.006   0.034   0.048   0.048
 47 A'   18 A"   48 A'   49 A'   50 A'   51 A'   19 A"   52 A'                 
  0.063   0.068   0.077   0.081   0.093   0.107   0.114   0.129
 53 A'   54 A'   20 A"   55 A'   21 A"   56 A'   57 A'   58 A'                 
  0.134   0.144   0.169   0.196   0.206   0.217   0.219   0.253
 22 A"   59 A'   60 A'   61 A'   62 A'   63 A'   23 A"   64 A'                 
  0.285   0.292   0.293   0.325   0.367   0.380   0.385   0.392
 65 A'   24 A"   66 A'   67 A'   68 A'   69 A'   25 A"   26 A"                 
  0.394   0.405   0.418   0.435   0.456   0.464   0.465   0.478
 70 A'   71 A'   27 A"   72 A'   28 A"   73 A'   74 A'   75 A'                 
  0.506   0.534   0.548   0.580   0.607   0.626   0.632   0.652
 29 A"   30 A"   76 A'   31 A"   77 A'   78 A'   32 A"   79 A'                 
  0.687   0.735   0.754   0.815   0.832   0.835   0.871   0.889
 80 A'   81 A'   82 A'   83 A'   84 A'   33 A"   34 A"   85 A'                 
  0.918   0.951   0.999   1.142   1.175   1.178   1.187   1.308
 86 A'   87 A'   88 A'   89 A'   90 A'   35 A"   36 A"   37 A"                 
  1.332   1.356   1.383   1.432   1.461   1.516   1.563   1.654
 91 A'   92 A'   38 A"   93 A'   94 A'   95 A'   39 A"   96 A'                 
  1.680   1.841   1.862   1.929   1.994   2.029   2.127   2.172
 97 A'   98 A'   40 A"   99 A'   41 A"  100 A'  101 A'  102 A'                 
  2.227   2.242   2.334   2.488   2.604   2.801   2.826   3.026
103 A'   42 A"  104 A'  105 A'   43 A"   44 A"  106 A'  107 A'                 
  3.136   3.403   3.745   3.773   3.934   3.962   3.969   3.978
108 A'  109 A'   45 A"  110 A'   46 A"   47 A"  111 A'   48 A"                 
  4.001   4.008   4.018   4.067   4.103   4.185   4.240   4.357
 49 A"  112 A'  113 A'   50 A"  114 A'  115 A'  116 A'  117 A'                 
  4.424   4.750   5.982   6.031   6.082   6.266   6.346   6.597
118 A'  119 A'   51 A"  120 A'  121 A'   52 A"  122 A'  123 A'                 
  6.680   7.532   7.587   7.651   9.737  23.286  24.044  25.796
124 A'   53 A"  125 A'  126 A'  127 A'  128 A'  129 A'   54 A"                 
 26.000  26.396  27.848  28.325  28.358  28.385  28.513  28.526
130 A'  131 A'  132 A'   55 A"  133 A'  134 A'   56 A"  135 A'                 
 28.542  28.586  28.691  47.923  66.725 127.868 127.895 127.933
 57 A"  136 A'  137 A'  138 A'  139 A'   58 A"  140 A'  141 A'                 
151.643 215.722 289.728 289.782 289.8781020.7221901.806
142 A'  143 A'   59 A"  144 A'  145 A'  146 A'  147 A'                         

 Beta MOs, Restricted
 -- Occupied --                  
******* -482.86 -176.33 -165.74 -165.73 -165.73 -101.59  -62.52
  1 A'    2 A'    3 A'    4 A'    1 A"    5 A'    6 A'    7 A'                 
-56.338 -56.333 -56.333 -35.828 -31.321 -31.315 -31.315 -24.732
  8 A'    2 A"    9 A'   10 A'   11 A'    3 A"   12 A'   13 A'                 
-22.972 -22.970 -22.970 -22.966 -22.966 -10.328 -10.306  -9.503
 14 A'    4 A"   15 A'   16 A'    5 A"   17 A'   18 A'   19 A'                 
 -8.726  -7.268  -7.257  -7.256  -6.558  -6.544  -6.544  -6.378
 20 A'   21 A'    6 A"   22 A'   23 A'    7 A"   24 A'   25 A'                 
 -4.791  -4.775  -4.775  -2.669  -2.665  -2.665  -2.653  -2.653
 26 A'    8 A"   27 A'   28 A'    9 A"   29 A'   30 A'   10 A"                 
 -2.057  -2.051  -2.051  -2.038  -2.038  -1.277  -0.932  -0.832
 31 A'   11 A"   32 A'   12 A"   33 A'   34 A'   35 A'   36 A'                 
 -0.786  -0.695  -0.611  -0.536  -0.519  -0.514  -0.451  -0.415
 37 A'   38 A'   39 A'   40 A'   41 A'   13 A"   42 A'   14 A"                 
 -0.401  -0.359  -0.337  -0.320  -0.316  -0.291  -0.260
 43 A'   44 A'   15 A"   45 A'   16 A"   46 A'   17 A"                         
 -- Virtual --                   
 -0.071  -0.041  -0.040  -0.006   0.006   0.034   0.048   0.048
 47 A'   18 A"   48 A'   49 A'   50 A'   51 A'   19 A"   52 A'                 
  0.063   0.068   0.077   0.081   0.093   0.107   0.114   0.129
 53 A'   54 A'   20 A"   55 A'   21 A"   56 A'   57 A'   58 A'                 
  0.134   0.144   0.169   0.196   0.206   0.217   0.219   0.253
 22 A"   59 A'   60 A'   61 A'   62 A'   63 A'   23 A"   64 A'                 
  0.285   0.292   0.293   0.325   0.367   0.380   0.385   0.392
 65 A'   24 A"   66 A'   67 A'   68 A'   69 A'   25 A"   26 A"                 
  0.394   0.405   0.418   0.435   0.456   0.464   0.465   0.478
 70 A'   71 A'   27 A"   72 A'   28 A"   73 A'   74 A'   75 A'                 
  0.506   0.534   0.548   0.580   0.607   0.626   0.632   0.652
 29 A"   30 A"   76 A'   31 A"   77 A'   78 A'   32 A"   79 A'                 
  0.687   0.735   0.754   0.815   0.832   0.835   0.871   0.889
 80 A'   81 A'   82 A'   83 A'   84 A'   33 A"   34 A"   85 A'                 
  0.918   0.951   0.999   1.142   1.175   1.178   1.187   1.308
 86 A'   87 A'   88 A'   89 A'   90 A'   35 A"   36 A"   37 A"                 
  1.332   1.356   1.383   1.432   1.461   1.516   1.563   1.654
 91 A'   92 A'   38 A"   93 A'   94 A'   95 A'   39 A"   96 A'                 
  1.680   1.841   1.862   1.929   1.994   2.029   2.127   2.172
 97 A'   98 A'   40 A"   99 A'   41 A"  100 A'  101 A'  102 A'                 
  2.227   2.242   2.334   2.488   2.604   2.801   2.826   3.026
103 A'   42 A"  104 A'  105 A'   43 A"   44 A"  106 A'  107 A'                 
  3.136   3.403   3.745   3.773   3.934   3.962   3.969   3.978
108 A'  109 A'   45 A"  110 A'   46 A"   47 A"  111 A'   48 A"                 
  4.001   4.008   4.018   4.067   4.103   4.185   4.240   4.357
 49 A"  112 A'  113 A'   50 A"  114 A'  115 A'  116 A'  117 A'                 
  4.424   4.750   5.982   6.031   6.082   6.266   6.346   6.597
118 A'  119 A'   51 A"  120 A'  121 A'   52 A"  122 A'  123 A'                 
  6.680   7.532   7.587   7.651   9.737  23.286  24.044  25.796
124 A'   53 A"  125 A'  126 A'  127 A'  128 A'  129 A'   54 A"                 
 26.000  26.396  27.848  28.325  28.358  28.385  28.513  28.526
130 A'  131 A'  132 A'   55 A"  133 A'  134 A'   56 A"  135 A'                 
 28.542  28.586  28.691  47.923  66.725 127.868 127.895 127.933
 57 A"  136 A'  137 A'  138 A'  139 A'   58 A"  140 A'  141 A'                 
151.643 215.722 289.728 289.782 289.8781020.7221901.806
142 A'  143 A'   59 A"  144 A'  145 A'  146 A'  147 A'                         
 --------------------------------------------------------------

          Ground-State Mulliken Net Atomic Charges

     Atom                 Charge (a.u.)
  ----------------------------------------
      1 F                    -0.024249
      2 Cl                    0.328510
      3 I                     0.149014
      4 Br                   -0.129545
      5 C                    -0.361424
      6 C                     0.037694
  ----------------------------------------
  Sum of atomic charges =     0.000000

 -----------------------------------------------------------------
                    Cartesian Multipole Moments
 -----------------------------------------------------------------
    Charge (ESU x 10^10)
                 0.0000
    Dipole Moment (Debye)
         X       0.3062      Y       1.1480      Z       0.0000
       Tot       1.1881
    Quadrupole Moments (Debye-Ang)
        XX     -72.3184     XY       2.1950     YY     -74.8524
        XZ       0.0000     YZ      -0.0000     ZZ     -76.0748
    Octopole Moments (Debye-Ang^2)
       XXX       6.3737    XXY       5.2563    XYY      -4.5164
       YYY      -6.3907    XXZ       0.0000    XYZ       0.0000
       YYZ       0.0000    XZZ       0.2241    YZZ      -6.0164
       ZZZ      -0.0000
    Hexadecapole Moments (Debye-Ang^3)
      XXXX   -1388.4450   XXXY     -89.6877   XXYY    -316.6316
      XYYY    -109.9416   YYYY    -679.4859   XXXZ      -0.0000
      XXYZ       0.0000   XYYZ      -0.0000   YYYZ      -0.0000
      XXZZ    -260.5545   XYZZ     -41.0969   YYZZ    -133.5885
      XZZZ       0.0000   YZZZ       0.0000   ZZZZ     -94.0767
 -----------------------------------------------------------------
 Calculating analytic gradient of the SCF energy
 Gradient of SCF Energy
            1           2           3           4           5           6
    1   0.0044046  -0.0007944  -0.0038695  -0.0021381   0.0032524  -0.0008551
    2   0.0098676   0.0174402  -0.0118473  -0.0174136   0.0022821  -0.0003290
    3  -0.0000000  -0.0000000   0.0000000   0.0000000  -0.0000000  -0.0000000
 Max gradient component =       1.744E-02
 RMS gradient           =       7.076E-03
 Gradient time:  CPU 15.64 s  wall 4.03 s
 Geometry Optimization Parameters
   NAtoms,    NIC,     NZ,  NCons,   NDum,   NFix, NCnnct, MaxDiis
        6      37       0       0       0       0       0       0

 Cartesian Hessian Update
 Hessian Updated using BFGS Update


** GEOMETRY OPTIMIZATION IN DELOCALIZED INTERNAL COORDINATES **
   Searching for a Minimum

   Optimization Cycle:  13

                       Coordinates (Angstroms)
     ATOM                X               Y               Z
      1  F         0.9750140590   -1.8705610975    0.0000000000
      2  Cl       -1.9981496940   -1.7713849418    0.0000000000
      3  I         1.9551636417    0.7584360056    0.0000000000
      4  Br       -1.7704374933    1.1664085057    0.0000000000
      5  C         0.4487913866   -0.6422818076    0.0000000000
      6  C        -0.8777326986   -0.4721188664    0.0000000000
   Point Group: cs    Number of degrees of freedom:     9


   Energy is -10129.938052168

 Hessian Updated using BFGS Update

  9 Hessian modes will be used to form the next step
  Hessian Eigenvalues:
     0.064744    0.222598    0.249626    0.251550    0.374741    0.438634
     0.560804    1.025227    1.040445

 Minimum Search - Taking Simple RFO Step
 Searching for Lamda that Minimizes Along All modes
 Value Taken    Lamda =  -0.00513230
 Step Taken.  Stepsize is  0.268709

                             Maximum     Tolerance    Cnvgd?
         Gradient           0.017201      0.000300      NO
         Displacement       0.256246      0.001200      NO
         Energy change     -0.008521      0.000001      NO


 New Cartesian Coordinates Obtained by Inverse Iteration

 Displacement from previous Coordinates is:  0.228368
 ----------------------------------------------------------------
             Standard Nuclear Orientation (Angstroms)
    I     Atom           X                Y                Z
 ----------------------------------------------------------------
    1      F       0.9388218590    -1.9036889762     0.0000000000
    2      Cl     -1.9712230165    -1.8147436091     0.0000000000
    3      I       1.9165664390     0.8074792244     0.0000000000
    4      Br     -1.7155946384     1.2145237720     0.0000000000
    5      C       0.4428957676    -0.6605000151     0.0000000000
    6      C      -0.8788172093    -0.4745725980     0.0000000000
 ----------------------------------------------------------------
 Molecular Point Group                 Cs    NOp =  2
 Largest Abelian Subgroup              Cs    NOp =  2
 Nuclear Repulsion Energy =   962.7283109932 hartrees
 There are       63 alpha and       63 beta electrons
 Applying Cartesian multipole field
    Component          Value
    ---------          -----
     (2,0,0)        1.00000E-11
     (0,2,0)        2.00000E-11
     (0,0,2)       -3.00000E-11
 Nucleus-field energy     =     0.0000000262 hartrees
 Requested basis set is 6-311++G(d,p)
 There are 74 shells and 206 basis functions
 A cutoff of  1.0D-11 yielded   2083 shell pairs
 There are     17515 function pairs (     19588 Cartesian)
 Smallest overlap matrix eigenvalue = 4.08E-05
 Guess MOs from SCF MO coefficient file

 -----------------------------------------------------------------------
  General SCF calculation program by
  Eric Jon Sundstrom, Paul Horn, Yuezhi Mao, Dmitri Zuev, Alec White,
  David Stuck, Shaama M.S., Shane Yost, Joonho Lee, David Small,
  Daniel Levine, Susi Lehtola, Hugh Burton, Evgeny Epifanovsky
 -----------------------------------------------------------------------
 Exchange:     0.2000 Hartree-Fock + 0.0800 Slater + 0.7200 B88
 Correlation:  0.1900 VWN1RPA + 0.8100 LYP
 Using SG-1 standard quadrature grid
 using 4 threads for integral computing
 -------------------------------------------------------
 OpenMP Integral computing Module                
 Release: version 2.0, May 2017, Q-Chem Inc. Pleasanton 
 -------------------------------------------------------
 -------------------------------------------------------
 OpenMP BLAS3 based DFT computing Module                
 Release: version 1.0, May 2013, Q-Chem Inc. Pittsburgh 
 -------------------------------------------------------
 A restricted SCF calculation will be
 performed using DIIS
 SCF converges when DIIS error is below 1.0e-08
 ---------------------------------------
  Cycle       Energy         DIIS error
 ---------------------------------------
    1  -10129.9388957844      5.13e-04  
    2  -10129.9407571878      1.98e-04  
    3  -10129.9406656255      2.43e-04  
    4  -10129.9409396067      5.14e-05  
    5  -10129.9409531131      1.20e-05  
    6  -10129.9409536475      6.65e-06  
    7  -10129.9409538731      1.40e-06  
    8  -10129.9409538826      5.39e-07  
    9  -10129.9409538838      8.60e-08  
   10  -10129.9409538839      3.74e-08  
   11  -10129.9409538840      8.10e-09  Convergence criterion met
 ---------------------------------------
 SCF time:   CPU 47.29s  wall 13.00s 
 SCF   energy in the final basis set =   -10129.9409538840
 Total energy in the final basis set =   -10129.9409538840

 --------------------------------------------------------------
             Orbital Energies (a.u.) and Symmetries
 --------------------------------------------------------------

 Alpha MOs, Restricted
 -- Occupied --                  
******* -482.87 -176.33 -165.74 -165.73 -165.73 -101.59  -62.52
  1 A'    2 A'    3 A'    4 A'    1 A"    5 A'    6 A'    7 A'                 
-56.339 -56.334 -56.334 -35.828 -31.322 -31.315 -31.315 -24.733
  8 A'    2 A"    9 A'   10 A'   11 A'    3 A"   12 A'   13 A'                 
-22.972 -22.971 -22.971 -22.966 -22.966 -10.329 -10.306  -9.503
 14 A'    4 A"   15 A'   16 A'    5 A"   17 A'   18 A'   19 A'                 
 -8.727  -7.268  -7.257  -7.257  -6.559  -6.545  -6.544  -6.378
 20 A'   21 A'    6 A"   22 A'   23 A'    7 A"   24 A'   25 A'                 
 -4.791  -4.775  -4.775  -2.670  -2.666  -2.666  -2.654  -2.654
 26 A'    8 A"   27 A'   28 A'    9 A"   29 A'   10 A"   30 A'                 
 -2.057  -2.051  -2.051  -2.038  -2.038  -1.276  -0.927  -0.832
 31 A'   11 A"   32 A'   12 A"   33 A'   34 A'   35 A'   36 A'                 
 -0.783  -0.691  -0.612  -0.533  -0.520  -0.514  -0.450  -0.412
 37 A'   38 A'   39 A'   40 A'   41 A'   13 A"   42 A'   14 A"                 
 -0.400  -0.356  -0.338  -0.326  -0.315  -0.290  -0.261
 43 A'   44 A'   15 A"   45 A'   16 A"   46 A'   17 A"                         
 -- Virtual --                   
 -0.074  -0.047  -0.041  -0.009   0.006   0.034   0.048   0.048
 47 A'   48 A'   18 A"   49 A'   50 A'   51 A'   52 A'   19 A"                 
  0.063   0.070   0.077   0.080   0.093   0.106   0.112   0.129
 53 A'   54 A'   20 A"   55 A'   21 A"   56 A'   57 A'   58 A'                 
  0.134   0.146   0.165   0.195   0.206   0.220   0.220   0.251
 22 A"   59 A'   60 A'   61 A'   62 A'   23 A"   63 A'   64 A'                 
  0.284   0.291   0.295   0.325   0.362   0.380   0.383   0.389
 65 A'   24 A"   66 A'   67 A'   68 A'   69 A'   25 A"   26 A"                 
  0.389   0.407   0.419   0.431   0.458   0.462   0.464   0.476
 70 A'   71 A'   27 A"   72 A'   28 A"   73 A'   74 A'   75 A'                 
  0.504   0.534   0.555   0.581   0.604   0.623   0.630   0.651
 29 A"   30 A"   76 A'   31 A"   77 A'   78 A'   32 A"   79 A'                 
  0.681   0.734   0.752   0.817   0.831   0.836   0.873   0.890
 80 A'   81 A'   82 A'   83 A'   84 A'   33 A"   34 A"   85 A'                 
  0.912   0.941   0.987   1.135   1.170   1.175   1.179   1.309
 86 A'   87 A'   88 A'   89 A'   90 A'   35 A"   36 A"   37 A"                 
  1.334   1.350   1.381   1.440   1.457   1.518   1.562   1.645
 91 A'   92 A'   38 A"   93 A'   94 A'   95 A'   39 A"   96 A'                 
  1.676   1.847   1.866   1.929   1.992   2.020   2.129   2.165
 97 A'   98 A'   40 A"   99 A'   41 A"  100 A'  101 A'  102 A'                 
  2.208   2.241   2.327   2.481   2.604   2.799   2.823   3.030
103 A'   42 A"  104 A'  105 A'   43 A"   44 A"  106 A'  107 A'                 
  3.134   3.390   3.744   3.773   3.933   3.960   3.964   3.978
108 A'  109 A'   45 A"  110 A'   46 A"   47 A"  111 A'   48 A"                 
  3.998   4.008   4.020   4.063   4.103   4.173   4.242   4.358
 49 A"  112 A'  113 A'   50 A"  114 A'  115 A'  116 A'  117 A'                 
  4.412   4.749   5.980   6.032   6.073   6.266   6.344   6.593
118 A'  119 A'   51 A"  120 A'  121 A'   52 A"  122 A'  123 A'                 
  6.671   7.531   7.584   7.649   9.732  23.280  24.052  25.793
124 A'   53 A"  125 A'  126 A'  127 A'  128 A'  129 A'   54 A"                 
 25.979  26.387  27.841  28.324  28.359  28.379  28.513  28.525
130 A'  131 A'  132 A'   55 A"  133 A'  134 A'   56 A"  135 A'                 
 28.540  28.584  28.688  47.915  66.723 127.867 127.896 127.928
 57 A"  136 A'  137 A'  138 A'  139 A'   58 A"  140 A'  141 A'                 
151.637 215.717 289.726 289.778 289.8741020.7121901.799
142 A'  143 A'   59 A"  144 A'  145 A'  146 A'  147 A'                         

 Beta MOs, Restricted
 -- Occupied --                  
******* -482.87 -176.33 -165.74 -165.73 -165.73 -101.59  -62.52
  1 A'    2 A'    3 A'    4 A'    1 A"    5 A'    6 A'    7 A'                 
-56.339 -56.334 -56.334 -35.828 -31.322 -31.315 -31.315 -24.733
  8 A'    2 A"    9 A'   10 A'   11 A'    3 A"   12 A'   13 A'                 
-22.972 -22.971 -22.971 -22.966 -22.966 -10.329 -10.306  -9.503
 14 A'    4 A"   15 A'   16 A'    5 A"   17 A'   18 A'   19 A'                 
 -8.727  -7.268  -7.257  -7.257  -6.559  -6.545  -6.544  -6.378
 20 A'   21 A'    6 A"   22 A'   23 A'    7 A"   24 A'   25 A'                 
 -4.791  -4.775  -4.775  -2.670  -2.666  -2.666  -2.654  -2.654
 26 A'    8 A"   27 A'   28 A'    9 A"   29 A'   10 A"   30 A'                 
 -2.057  -2.051  -2.051  -2.038  -2.038  -1.276  -0.927  -0.832
 31 A'   11 A"   32 A'   12 A"   33 A'   34 A'   35 A'   36 A'                 
 -0.783  -0.691  -0.612  -0.533  -0.520  -0.514  -0.450  -0.412
 37 A'   38 A'   39 A'   40 A'   41 A'   13 A"   42 A'   14 A"                 
 -0.400  -0.356  -0.338  -0.326  -0.315  -0.290  -0.261
 43 A'   44 A'   15 A"   45 A'   16 A"   46 A'   17 A"                         
 -- Virtual --                   
 -0.074  -0.047  -0.041  -0.009   0.006   0.034   0.048   0.048
 47 A'   48 A'   18 A"   49 A'   50 A'   51 A'   52 A'   19 A"                 
  0.063   0.070   0.077   0.080   0.093   0.106   0.112   0.129
 53 A'   54 A'   20 A"   55 A'   21 A"   56 A'   57 A'   58 A'                 
  0.134   0.146   0.165   0.195   0.206   0.220   0.220   0.251
 22 A"   59 A'   60 A'   61 A'   62 A'   23 A"   63 A'   64 A'                 
  0.284   0.291   0.295   0.325   0.362   0.380   0.383   0.389
 65 A'   24 A"   66 A'   67 A'   68 A'   69 A'   25 A"   26 A"                 
  0.389   0.407   0.419   0.431   0.458   0.462   0.464   0.476
 70 A'   71 A'   27 A"   72 A'   28 A"   73 A'   74 A'   75 A'                 
  0.504   0.534   0.555   0.581   0.604   0.623   0.630   0.651
 29 A"   30 A"   76 A'   31 A"   77 A'   78 A'   32 A"   79 A'                 
  0.681   0.734   0.752   0.817   0.831   0.836   0.873   0.890
 80 A'   81 A'   82 A'   83 A'   84 A'   33 A"   34 A"   85 A'                 
  0.912   0.941   0.987   1.135   1.170   1.175   1.179   1.309
 86 A'   87 A'   88 A'   89 A'   90 A'   35 A"   36 A"   37 A"                 
  1.334   1.350   1.381   1.440   1.457   1.518   1.562   1.645
 91 A'   92 A'   38 A"   93 A'   94 A'   95 A'   39 A"   96 A'                 
  1.676   1.847   1.866   1.929   1.992   2.020   2.129   2.165
 97 A'   98 A'   40 A"   99 A'   41 A"  100 A'  101 A'  102 A'                 
  2.208   2.241   2.327   2.481   2.604   2.799   2.823   3.030
103 A'   42 A"  104 A'  105 A'   43 A"   44 A"  106 A'  107 A'                 
  3.134   3.390   3.744   3.773   3.933   3.960   3.964   3.978
108 A'  109 A'   45 A"  110 A'   46 A"   47 A"  111 A'   48 A"                 
  3.998   4.008   4.020   4.063   4.103   4.173   4.242   4.358
 49 A"  112 A'  113 A'   50 A"  114 A'  115 A'  116 A'  117 A'                 
  4.412   4.749   5.980   6.032   6.073   6.266   6.344   6.593
118 A'  119 A'   51 A"  120 A'  121 A'   52 A"  122 A'  123 A'                 
  6.671   7.531   7.584   7.649   9.732  23.280  24.052  25.793
124 A'   53 A"  125 A'  126 A'  127 A'  128 A'  129 A'   54 A"                 
 25.979  26.387  27.841  28.324  28.359  28.379  28.513  28.525
130 A'  131 A'  132 A'   55 A"  133 A'  134 A'   56 A"  135 A'                 
 28.540  28.584  28.688  47.915  66.723 127.867 127.896 127.928
 57 A"  136 A'  137 A'  138 A'  139 A'   58 A"  140 A'  141 A'                 
151.637 215.717 289.726 289.778 289.8741020.7121901.799
142 A'  143 A'   59 A"  144 A'  145 A'  146 A'  147 A'                         
 --------------------------------------------------------------

          Ground-State Mulliken Net Atomic Charges

     Atom                 Charge (a.u.)
  ----------------------------------------
      1 F                    -0.027770
      2 Cl                    0.331536
      3 I                     0.146065
      4 Br                   -0.129435
      5 C                    -0.334836
      6 C                     0.014439
  ----------------------------------------
  Sum of atomic charges =     0.000000

 -----------------------------------------------------------------
                    Cartesian Multipole Moments
 -----------------------------------------------------------------
    Charge (ESU x 10^10)
                 0.0000
    Dipole Moment (Debye)
         X       0.3302      Y       1.2273      Z       0.0000
       Tot       1.2710
    Quadrupole Moments (Debye-Ang)
        XX     -72.9608     XY       2.2515     YY     -74.3048
        XZ      -0.0000     YZ      -0.0000     ZZ     -76.1648
    Octopole Moments (Debye-Ang^2)
       XXX       6.2665    XXY       3.5835    XYY      -4.2779
       YYY      -9.5989    XXZ       0.0000    XYZ      -0.0000
       YYZ      -0.0000    XZZ       0.2124    YZZ      -7.4480
       ZZZ       0.0000
    Hexadecapole Moments (Debye-Ang^3)
      XXXX   -1345.7477   XXXY     -96.4211   XXYY    -313.3617
      XYYY    -114.1861   YYYY    -713.3910   XXXZ      -0.0000
      XXYZ      -0.0000   XYYZ      -0.0000   YYYZ      -0.0000
      XXZZ    -251.5090   XYZZ     -43.3020   YYZZ    -140.5566
      XZZZ      -0.0000   YZZZ      -0.0000   ZZZZ     -94.3155
 -----------------------------------------------------------------
 Calculating analytic gradient of the SCF energy
 Gradient of SCF Energy
            1           2           3           4           5           6
    1  -0.0003976  -0.0000151  -0.0008966  -0.0005470  -0.0020502   0.0039065
    2   0.0012736   0.0049581  -0.0001354  -0.0037525  -0.0016802  -0.0006636
    3   0.0000000  -0.0000000   0.0000000   0.0000000  -0.0000000   0.0000000
 Max gradient component =       4.958E-03
 RMS gradient           =       1.890E-03
 Gradient time:  CPU 15.68 s  wall 4.05 s
 Geometry Optimization Parameters
   NAtoms,    NIC,     NZ,  NCons,   NDum,   NFix, NCnnct, MaxDiis
        6      37       0       0       0       0       0       0

 Cartesian Hessian Update
 Hessian Updated using BFGS Update


** GEOMETRY OPTIMIZATION IN DELOCALIZED INTERNAL COORDINATES **
   Searching for a Minimum

   Optimization Cycle:  14

                       Coordinates (Angstroms)
     ATOM                X               Y               Z
      1  F         0.9388218590   -1.9036889762    0.0000000000
      2  Cl       -1.9712230165   -1.8147436091    0.0000000000
      3  I         1.9165664390    0.8074792244    0.0000000000
      4  Br       -1.7155946384    1.2145237720    0.0000000000
      5  C         0.4428957676   -0.6605000151    0.0000000000
      6  C        -0.8788172093   -0.4745725980    0.0000000000
   Point Group: cs    Number of degrees of freedom:     9


   Energy is -10129.940953884

 Hessian Updated using BFGS Update

  9 Hessian modes will be used to form the next step
  Hessian Eigenvalues:
     0.058701    0.220263    0.250150    0.254831    0.375082    0.444828
     0.561520    1.025287    1.040555

 Minimum Search - Taking Simple RFO Step
 Searching for Lamda that Minimizes Along All modes
 Value Taken    Lamda =  -0.00024928
 Step Taken.  Stepsize is  0.054978

                             Maximum     Tolerance    Cnvgd?
         Gradient           0.003500      0.000300      NO
         Displacement       0.051443      0.001200      NO
         Energy change     -0.002902      0.000001      NO


 New Cartesian Coordinates Obtained by Inverse Iteration

 Displacement from previous Coordinates is:  0.045110
 ----------------------------------------------------------------
             Standard Nuclear Orientation (Angstroms)
    I     Atom           X                Y                Z
 ----------------------------------------------------------------
    1      F       0.9280044721    -1.9072146632     0.0000000000
    2      Cl     -1.9615503246    -1.8277971659     0.0000000000
    3      I       1.9235755278     0.8096122984     0.0000000000
    4      Br     -1.7166719278     1.2235405407     0.0000000000
    5      C       0.4431507831    -0.6579692412     0.0000000000
    6      C      -0.8838593291    -0.4716739708     0.0000000000
 ----------------------------------------------------------------
 Molecular Point Group                 Cs    NOp =  2
 Largest Abelian Subgroup              Cs    NOp =  2
 Nuclear Repulsion Energy =   960.3786443606 hartrees
 There are       63 alpha and       63 beta electrons
 Applying Cartesian multipole field
    Component          Value
    ---------          -----
     (2,0,0)        1.00000E-11
     (0,2,0)        2.00000E-11
     (0,0,2)       -3.00000E-11
 Nucleus-field energy     =     0.0000000264 hartrees
 Requested basis set is 6-311++G(d,p)
 There are 74 shells and 206 basis functions
 A cutoff of  1.0D-11 yielded   2082 shell pairs
 There are     17512 function pairs (     19585 Cartesian)
 Smallest overlap matrix eigenvalue = 4.31E-05
 Guess MOs from SCF MO coefficient file

 -----------------------------------------------------------------------
  General SCF calculation program by
  Eric Jon Sundstrom, Paul Horn, Yuezhi Mao, Dmitri Zuev, Alec White,
  David Stuck, Shaama M.S., Shane Yost, Joonho Lee, David Small,
  Daniel Levine, Susi Lehtola, Hugh Burton, Evgeny Epifanovsky
 -----------------------------------------------------------------------
 Exchange:     0.2000 Hartree-Fock + 0.0800 Slater + 0.7200 B88
 Correlation:  0.1900 VWN1RPA + 0.8100 LYP
 Using SG-1 standard quadrature grid
 using 4 threads for integral computing
 -------------------------------------------------------
 OpenMP Integral computing Module                
 Release: version 2.0, May 2017, Q-Chem Inc. Pleasanton 
 -------------------------------------------------------
 -------------------------------------------------------
 OpenMP BLAS3 based DFT computing Module                
 Release: version 1.0, May 2013, Q-Chem Inc. Pittsburgh 
 -------------------------------------------------------
 A restricted SCF calculation will be
 performed using DIIS
 SCF converges when DIIS error is below 1.0e-08
 ---------------------------------------
  Cycle       Energy         DIIS error
 ---------------------------------------
    1  -10129.9409406388      1.40e-04  
    2  -10129.9410649224      6.21e-05  
    3  -10129.9410477434      8.52e-05  
    4  -10129.9410846926      6.99e-06  
    5  -10129.9410848526      3.86e-06  
    6  -10129.9410849233      1.23e-06  
    7  -10129.9410849318      2.05e-07  
    8  -10129.9410849320      7.74e-08  
    9  -10129.9410849320      1.34e-08  
   10  -10129.9410849318      8.49e-09  Convergence criterion met
 ---------------------------------------
 SCF time:   CPU 42.96s  wall 11.00s 
 SCF   energy in the final basis set =   -10129.9410849318
 Total energy in the final basis set =   -10129.9410849318

 --------------------------------------------------------------
             Orbital Energies (a.u.) and Symmetries
 --------------------------------------------------------------

 Alpha MOs, Restricted
 -- Occupied --                  
******* -482.87 -176.33 -165.74 -165.73 -165.73 -101.59  -62.52
  1 A'    2 A'    3 A'    4 A'    1 A"    5 A'    6 A'    7 A'                 
-56.339 -56.335 -56.335 -35.829 -31.322 -31.316 -31.316 -24.733
  8 A'    2 A"    9 A'   10 A'   11 A'    3 A"   12 A'   13 A'                 
-22.973 -22.971 -22.971 -22.967 -22.966 -10.329 -10.307  -9.503
 14 A'    4 A"   15 A'   16 A'    5 A"   17 A'   18 A'   19 A'                 
 -8.727  -7.268  -7.257  -7.257  -6.560  -6.545  -6.545  -6.378
 20 A'   21 A'    6 A"   22 A'   23 A'    7 A"   24 A'   25 A'                 
 -4.791  -4.775  -4.775  -2.670  -2.666  -2.666  -2.654  -2.654
 26 A'    8 A"   27 A'   28 A'    9 A"   29 A'   10 A"   30 A'                 
 -2.057  -2.052  -2.052  -2.038  -2.038  -1.275  -0.925  -0.832
 31 A'   11 A"   32 A'   12 A"   33 A'   34 A'   35 A'   36 A'                 
 -0.782  -0.691  -0.611  -0.532  -0.519  -0.513  -0.450  -0.410
 37 A'   38 A'   39 A'   40 A'   41 A'   13 A"   42 A'   14 A"                 
 -0.400  -0.355  -0.338  -0.327  -0.315  -0.290  -0.261
 43 A'   44 A'   15 A"   45 A'   16 A"   46 A'   17 A"                         
 -- Virtual --                   
 -0.075  -0.049  -0.042  -0.010   0.006   0.034   0.048   0.048
 47 A'   48 A'   18 A"   49 A'   50 A'   51 A'   52 A'   19 A"                 
  0.063   0.070   0.077   0.080   0.093   0.106   0.111   0.129
 53 A'   54 A'   20 A"   55 A'   21 A"   56 A'   57 A'   58 A'                 
  0.134   0.146   0.164   0.195   0.206   0.219   0.219   0.250
 22 A"   59 A'   60 A'   61 A'   62 A'   63 A'   23 A"   64 A'                 
  0.284   0.291   0.295   0.325   0.362   0.381   0.383   0.388
 65 A'   24 A"   66 A'   67 A'   68 A'   69 A'   25 A"   26 A"                 
  0.388   0.408   0.419   0.431   0.458   0.461   0.464   0.475
 70 A'   71 A'   27 A"   72 A'   28 A"   73 A'   74 A'   75 A'                 
  0.504   0.534   0.555   0.582   0.602   0.620   0.629   0.648
 29 A"   30 A"   76 A'   31 A"   77 A'   78 A'   32 A"   79 A'                 
  0.680   0.734   0.752   0.817   0.830   0.836   0.873   0.890
 80 A'   81 A'   82 A'   83 A'   84 A'   33 A"   34 A"   85 A'                 
  0.912   0.938   0.985   1.133   1.169   1.174   1.177   1.309
 86 A'   87 A'   88 A'   89 A'   90 A'   35 A"   36 A"   37 A"                 
  1.334   1.349   1.381   1.440   1.457   1.519   1.560   1.641
 91 A'   92 A'   38 A"   93 A'   94 A'   95 A'   39 A"   96 A'                 
  1.674   1.848   1.863   1.929   1.991   2.017   2.123   2.163
 97 A'   98 A'   40 A"   99 A'   41 A"  100 A'  101 A'  102 A'                 
  2.202   2.241   2.324   2.478   2.604   2.797   2.822   3.030
103 A'   42 A"  104 A'  105 A'   43 A"   44 A"  106 A'  107 A'                 
  3.125   3.391   3.745   3.774   3.932   3.959   3.963   3.977
108 A'  109 A'   45 A"  110 A'   46 A"   47 A"  111 A'   48 A"                 
  3.997   4.007   4.018   4.062   4.102   4.169   4.242   4.358
 49 A"  112 A'  113 A'   50 A"  114 A'  115 A'  116 A'  117 A'                 
  4.410   4.747   5.980   6.031   6.072   6.266   6.344   6.589
118 A'  119 A'   51 A"  120 A'  121 A'   52 A"  122 A'  123 A'                 
  6.668   7.530   7.582   7.648   9.731  23.281  24.031  25.793
124 A'   53 A"  125 A'  126 A'  127 A'  128 A'  129 A'   54 A"                 
 25.974  26.383  27.839  28.324  28.358  28.378  28.512  28.525
130 A'  131 A'  132 A'   55 A"  133 A'  134 A'   56 A"  135 A'                 
 28.539  28.583  28.687  47.913  66.723 127.866 127.895 127.927
 57 A"  136 A'  137 A'  138 A'  139 A'   58 A"  140 A'  141 A'                 
151.635 215.716 289.725 289.776 289.8731020.7101901.798
142 A'  143 A'   59 A"  144 A'  145 A'  146 A'  147 A'                         

 Beta MOs, Restricted
 -- Occupied --                  
******* -482.87 -176.33 -165.74 -165.73 -165.73 -101.59  -62.52
  1 A'    2 A'    3 A'    4 A'    1 A"    5 A'    6 A'    7 A'                 
-56.339 -56.335 -56.335 -35.829 -31.322 -31.316 -31.316 -24.733
  8 A'    2 A"    9 A'   10 A'   11 A'    3 A"   12 A'   13 A'                 
-22.973 -22.971 -22.971 -22.967 -22.966 -10.329 -10.307  -9.503
 14 A'    4 A"   15 A'   16 A'    5 A"   17 A'   18 A'   19 A'                 
 -8.727  -7.268  -7.257  -7.257  -6.560  -6.545  -6.545  -6.378
 20 A'   21 A'    6 A"   22 A'   23 A'    7 A"   24 A'   25 A'                 
 -4.791  -4.775  -4.775  -2.670  -2.666  -2.666  -2.654  -2.654
 26 A'    8 A"   27 A'   28 A'    9 A"   29 A'   10 A"   30 A'                 
 -2.057  -2.052  -2.052  -2.038  -2.038  -1.275  -0.925  -0.832
 31 A'   11 A"   32 A'   12 A"   33 A'   34 A'   35 A'   36 A'                 
 -0.782  -0.691  -0.611  -0.532  -0.519  -0.513  -0.450  -0.410
 37 A'   38 A'   39 A'   40 A'   41 A'   13 A"   42 A'   14 A"                 
 -0.400  -0.355  -0.338  -0.327  -0.315  -0.290  -0.261
 43 A'   44 A'   15 A"   45 A'   16 A"   46 A'   17 A"                         
 -- Virtual --                   
 -0.075  -0.049  -0.042  -0.010   0.006   0.034   0.048   0.048
 47 A'   48 A'   18 A"   49 A'   50 A'   51 A'   52 A'   19 A"                 
  0.063   0.070   0.077   0.080   0.093   0.106   0.111   0.129
 53 A'   54 A'   20 A"   55 A'   21 A"   56 A'   57 A'   58 A'                 
  0.134   0.146   0.164   0.195   0.206   0.219   0.219   0.250
 22 A"   59 A'   60 A'   61 A'   62 A'   63 A'   23 A"   64 A'                 
  0.284   0.291   0.295   0.325   0.362   0.381   0.383   0.388
 65 A'   24 A"   66 A'   67 A'   68 A'   69 A'   25 A"   26 A"                 
  0.388   0.408   0.419   0.431   0.458   0.461   0.464   0.475
 70 A'   71 A'   27 A"   72 A'   28 A"   73 A'   74 A'   75 A'                 
  0.504   0.534   0.555   0.582   0.602   0.620   0.629   0.648
 29 A"   30 A"   76 A'   31 A"   77 A'   78 A'   32 A"   79 A'                 
  0.680   0.734   0.752   0.817   0.830   0.836   0.873   0.890
 80 A'   81 A'   82 A'   83 A'   84 A'   33 A"   34 A"   85 A'                 
  0.912   0.938   0.985   1.133   1.169   1.174   1.177   1.309
 86 A'   87 A'   88 A'   89 A'   90 A'   35 A"   36 A"   37 A"                 
  1.334   1.349   1.381   1.440   1.457   1.519   1.560   1.641
 91 A'   92 A'   38 A"   93 A'   94 A'   95 A'   39 A"   96 A'                 
  1.674   1.848   1.863   1.929   1.991   2.017   2.123   2.163
 97 A'   98 A'   40 A"   99 A'   41 A"  100 A'  101 A'  102 A'                 
  2.202   2.241   2.324   2.478   2.604   2.797   2.822   3.030
103 A'   42 A"  104 A'  105 A'   43 A"   44 A"  106 A'  107 A'                 
  3.125   3.391   3.745   3.774   3.932   3.959   3.963   3.977
108 A'  109 A'   45 A"  110 A'   46 A"   47 A"  111 A'   48 A"                 
  3.997   4.007   4.018   4.062   4.102   4.169   4.242   4.358
 49 A"  112 A'  113 A'   50 A"  114 A'  115 A'  116 A'  117 A'                 
  4.410   4.747   5.980   6.031   6.072   6.266   6.344   6.589
118 A'  119 A'   51 A"  120 A'  121 A'   52 A"  122 A'  123 A'                 
  6.668   7.530   7.582   7.648   9.731  23.281  24.031  25.793
124 A'   53 A"  125 A'  126 A'  127 A'  128 A'  129 A'   54 A"                 
 25.974  26.383  27.839  28.324  28.358  28.378  28.512  28.525
130 A'  131 A'  132 A'   55 A"  133 A'  134 A'   56 A"  135 A'                 
 28.539  28.583  28.687  47.913  66.723 127.866 127.895 127.927
 57 A"  136 A'  137 A'  138 A'  139 A'   58 A"  140 A'  141 A'                 
151.635 215.716 289.725 289.776 289.8731020.7101901.798
142 A'  143 A'   59 A"  144 A'  145 A'  146 A'  147 A'                         
 --------------------------------------------------------------

          Ground-State Mulliken Net Atomic Charges

     Atom                 Charge (a.u.)
  ----------------------------------------
      1 F                    -0.027153
      2 Cl                    0.329927
      3 I                     0.146960
      4 Br                   -0.129178
      5 C                    -0.325633
      6 C                     0.005076
  ----------------------------------------
  Sum of atomic charges =     0.000000

 -----------------------------------------------------------------
                    Cartesian Multipole Moments
 -----------------------------------------------------------------
    Charge (ESU x 10^10)
                 0.0000
    Dipole Moment (Debye)
         X       0.3539      Y       1.2533      Z       0.0000
       Tot       1.3023
    Quadrupole Moments (Debye-Ang)
        XX     -72.9636     XY       2.2614     YY     -74.2579
        XZ      -0.0000     YZ       0.0000     ZZ     -76.1976
    Octopole Moments (Debye-Ang^2)
       XXX       6.0763    XXY       3.6591    XYY      -4.5430
       YYY      -9.7896    XXZ       0.0000    XYZ      -0.0000
       YYZ      -0.0000    XZZ       0.0126    YZZ      -7.4930
       ZZZ       0.0000
    Hexadecapole Moments (Debye-Ang^3)
      XXXX   -1348.0580   XXXY     -96.8844   XXYY    -314.5985
      XYYY    -114.3845   YYYY    -718.8284   XXXZ      -0.0000
      XXYZ       0.0000   XYYZ       0.0000   YYYZ       0.0000
      XXZZ    -251.8497   XYZZ     -43.4579   YYZZ    -141.7195
      XZZZ       0.0000   YZZZ       0.0000   ZZZZ     -94.3836
 -----------------------------------------------------------------
 Calculating analytic gradient of the SCF energy
 Gradient of SCF Energy
            1           2           3           4           5           6
    1  -0.0014040   0.0002393   0.0005551  -0.0006906   0.0026527  -0.0013524
    2  -0.0006150   0.0021495   0.0015513  -0.0010524  -0.0018660  -0.0001674
    3   0.0000000  -0.0000000   0.0000000   0.0000000  -0.0000000   0.0000000
 Max gradient component =       2.653E-03
 RMS gradient           =       1.148E-03
 Gradient time:  CPU 15.51 s  wall 3.99 s
 Geometry Optimization Parameters
   NAtoms,    NIC,     NZ,  NCons,   NDum,   NFix, NCnnct, MaxDiis
        6      37       0       0       0       0       0       0

 Cartesian Hessian Update
 Hessian Updated using BFGS Update


** GEOMETRY OPTIMIZATION IN DELOCALIZED INTERNAL COORDINATES **
   Searching for a Minimum

   Optimization Cycle:  15

                       Coordinates (Angstroms)
     ATOM                X               Y               Z
      1  F         0.9280044721   -1.9072146632    0.0000000000
      2  Cl       -1.9615503246   -1.8277971659    0.0000000000
      3  I         1.9235755278    0.8096122984    0.0000000000
      4  Br       -1.7166719278    1.2235405407    0.0000000000
      5  C         0.4431507831   -0.6579692412    0.0000000000
      6  C        -0.8838593291   -0.4716739708    0.0000000000
   Point Group: cs    Number of degrees of freedom:     9


   Energy is -10129.941084932

 Hessian Updated using BFGS Update

  9 Hessian modes will be used to form the next step
  Hessian Eigenvalues:
     0.052218    0.191532    0.247868    0.277157    0.384304    0.478230
     0.577812    1.024843    1.041734

 Minimum Search - Taking Simple RFO Step
 Searching for Lamda that Minimizes Along All modes
 Value Taken    Lamda =  -0.00004431
 Step Taken.  Stepsize is  0.017475

                             Maximum     Tolerance    Cnvgd?
         Gradient           0.002001      0.000300      NO
         Displacement       0.011770      0.001200      NO
         Energy change     -0.000131      0.000001      NO


 New Cartesian Coordinates Obtained by Inverse Iteration

 Displacement from previous Coordinates is:  0.014612
 ----------------------------------------------------------------
             Standard Nuclear Orientation (Angstroms)
    I     Atom           X                Y                Z
 ----------------------------------------------------------------
    1      F       0.9279698177    -1.9066274118     0.0000000000
    2      Cl     -1.9602024999    -1.8317931594     0.0000000000
    3      I       1.9222533334     0.8097178408     0.0000000000
    4      Br     -1.7123222972     1.2264747626     0.0000000000
    5      C       0.4400532999    -0.6570232538     0.0000000000
    6      C      -0.8851024526    -0.4722509803     0.0000000000
 ----------------------------------------------------------------
 Molecular Point Group                 Cs    NOp =  2
 Largest Abelian Subgroup              Cs    NOp =  2
 Nuclear Repulsion Energy =   960.5770698174 hartrees
 There are       63 alpha and       63 beta electrons
 Applying Cartesian multipole field
    Component          Value
    ---------          -----
     (2,0,0)        1.00000E-11
     (0,2,0)        2.00000E-11
     (0,0,2)       -3.00000E-11
 Nucleus-field energy     =     0.0000000264 hartrees
 Requested basis set is 6-311++G(d,p)
 There are 74 shells and 206 basis functions
 A cutoff of  1.0D-11 yielded   2082 shell pairs
 There are     17512 function pairs (     19585 Cartesian)
 Smallest overlap matrix eigenvalue = 4.31E-05
 Guess MOs from SCF MO coefficient file

 -----------------------------------------------------------------------
  General SCF calculation program by
  Eric Jon Sundstrom, Paul Horn, Yuezhi Mao, Dmitri Zuev, Alec White,
  David Stuck, Shaama M.S., Shane Yost, Joonho Lee, David Small,
  Daniel Levine, Susi Lehtola, Hugh Burton, Evgeny Epifanovsky
 -----------------------------------------------------------------------
 Exchange:     0.2000 Hartree-Fock + 0.0800 Slater + 0.7200 B88
 Correlation:  0.1900 VWN1RPA + 0.8100 LYP
 Using SG-1 standard quadrature grid
 using 4 threads for integral computing
 -------------------------------------------------------
 OpenMP Integral computing Module                
 Release: version 2.0, May 2017, Q-Chem Inc. Pleasanton 
 -------------------------------------------------------
 -------------------------------------------------------
 OpenMP BLAS3 based DFT computing Module                
 Release: version 1.0, May 2013, Q-Chem Inc. Pittsburgh 
 -------------------------------------------------------
 A restricted SCF calculation will be
 performed using DIIS
 SCF converges when DIIS error is below 1.0e-08
 ---------------------------------------
  Cycle       Energy         DIIS error
 ---------------------------------------
    1  -10129.9411013981      4.43e-05  
    2  -10129.9411150875      1.06e-05  
    3  -10129.9411150781      1.14e-05  
    4  -10129.9411155754      3.79e-06  
    5  -10129.9411156387      9.10e-07  
    6  -10129.9411156423      4.30e-07  
    7  -10129.9411156430      9.68e-08  
    8  -10129.9411156431      5.44e-08  
    9  -10129.9411156430      1.73e-08  
   10  -10129.9411156430      2.02e-09  Convergence criterion met
 ---------------------------------------
 SCF time:   CPU 42.96s  wall 11.00s 
 SCF   energy in the final basis set =   -10129.9411156430
 Total energy in the final basis set =   -10129.9411156430

 --------------------------------------------------------------
             Orbital Energies (a.u.) and Symmetries
 --------------------------------------------------------------

 Alpha MOs, Restricted
 -- Occupied --                  
******* -482.87 -176.33 -165.74 -165.73 -165.73 -101.59  -62.52
  1 A'    2 A'    3 A'    4 A'    1 A"    5 A'    6 A'    7 A'                 
-56.339 -56.335 -56.335 -35.829 -31.322 -31.316 -31.316 -24.733
  8 A'    2 A"    9 A'   10 A'   11 A'    3 A"   12 A'   13 A'                 
-22.973 -22.971 -22.971 -22.966 -22.966 -10.329 -10.307  -9.503
 14 A'    4 A"   15 A'   16 A'    5 A"   17 A'   18 A'   19 A'                 
 -8.727  -7.268  -7.257  -7.257  -6.560  -6.545  -6.545  -6.378
 20 A'   21 A'    6 A"   22 A'   23 A'    7 A"   24 A'   25 A'                 
 -4.791  -4.775  -4.775  -2.670  -2.666  -2.666  -2.654  -2.654
 26 A'    8 A"   27 A'   28 A'    9 A"   29 A'   10 A"   30 A'                 
 -2.057  -2.052  -2.052  -2.038  -2.038  -1.274  -0.925  -0.832
 31 A'   11 A"   32 A'   12 A"   33 A'   34 A'   35 A'   36 A'                 
 -0.782  -0.691  -0.610  -0.531  -0.519  -0.513  -0.450  -0.410
 37 A'   38 A'   39 A'   40 A'   41 A'   13 A"   42 A'   14 A"                 
 -0.399  -0.355  -0.338  -0.327  -0.315  -0.290  -0.261
 43 A'   44 A'   15 A"   45 A'   16 A"   46 A'   17 A"                         
 -- Virtual --                   
 -0.075  -0.049  -0.041  -0.010   0.006   0.034   0.048   0.048
 47 A'   48 A'   18 A"   49 A'   50 A'   51 A'   52 A'   19 A"                 
  0.063   0.070   0.077   0.080   0.093   0.106   0.111   0.129
 53 A'   54 A'   20 A"   55 A'   21 A"   56 A'   57 A'   58 A'                 
  0.134   0.146   0.163   0.195   0.206   0.220   0.220   0.250
 22 A"   59 A'   60 A'   61 A'   62 A'   23 A"   63 A'   64 A'                 
  0.285   0.291   0.296   0.325   0.362   0.381   0.383   0.388
 65 A'   24 A"   66 A'   67 A'   68 A'   69 A'   25 A"   26 A"                 
  0.388   0.408   0.419   0.431   0.458   0.461   0.464   0.475
 70 A'   71 A'   27 A"   72 A'   28 A"   73 A'   74 A'   75 A'                 
  0.503   0.534   0.555   0.582   0.602   0.621   0.629   0.648
 29 A"   30 A"   76 A'   31 A"   77 A'   78 A'   32 A"   79 A'                 
  0.679   0.734   0.752   0.817   0.830   0.836   0.873   0.890
 80 A'   81 A'   82 A'   83 A'   84 A'   33 A"   34 A"   85 A'                 
  0.913   0.938   0.984   1.133   1.169   1.174   1.177   1.309
 86 A'   87 A'   88 A'   89 A'   90 A'   35 A"   36 A"   37 A"                 
  1.334   1.349   1.381   1.440   1.457   1.519   1.561   1.641
 91 A'   92 A'   38 A"   93 A'   94 A'   95 A'   39 A"   96 A'                 
  1.675   1.848   1.865   1.930   1.991   2.016   2.125   2.163
 97 A'   98 A'   40 A"   99 A'   41 A"  100 A'  101 A'  102 A'                 
  2.202   2.241   2.324   2.478   2.604   2.798   2.821   3.031
103 A'   42 A"  104 A'  105 A'   43 A"   44 A"  106 A'  107 A'                 
  3.127   3.388   3.745   3.774   3.932   3.958   3.963   3.977
108 A'  109 A'   45 A"  110 A'   46 A"   47 A"  111 A'   48 A"                 
  3.997   4.007   4.018   4.061   4.102   4.169   4.242   4.358
 49 A"  112 A'  113 A'   50 A"  114 A'  115 A'  116 A'  117 A'                 
  4.410   4.747   5.980   6.031   6.072   6.266   6.344   6.589
118 A'  119 A'   51 A"  120 A'  121 A'   52 A"  122 A'  123 A'                 
  6.668   7.530   7.582   7.648   9.731  23.279  24.039  25.792
124 A'   53 A"  125 A'  126 A'  127 A'  128 A'  129 A'   54 A"                 
 25.972  26.383  27.839  28.324  28.358  28.378  28.512  28.525
130 A'  131 A'  132 A'   55 A"  133 A'  134 A'   56 A"  135 A'                 
 28.539  28.583  28.687  47.913  66.723 127.866 127.895 127.927
 57 A"  136 A'  137 A'  138 A'  139 A'   58 A"  140 A'  141 A'                 
151.635 215.715 289.725 289.775 289.8731020.7091901.798
142 A'  143 A'   59 A"  144 A'  145 A'  146 A'  147 A'                         

 Beta MOs, Restricted
 -- Occupied --                  
******* -482.87 -176.33 -165.74 -165.73 -165.73 -101.59  -62.52
  1 A'    2 A'    3 A'    4 A'    1 A"    5 A'    6 A'    7 A'                 
-56.339 -56.335 -56.335 -35.829 -31.322 -31.316 -31.316 -24.733
  8 A'    2 A"    9 A'   10 A'   11 A'    3 A"   12 A'   13 A'                 
-22.973 -22.971 -22.971 -22.966 -22.966 -10.329 -10.307  -9.503
 14 A'    4 A"   15 A'   16 A'    5 A"   17 A'   18 A'   19 A'                 
 -8.727  -7.268  -7.257  -7.257  -6.560  -6.545  -6.545  -6.378
 20 A'   21 A'    6 A"   22 A'   23 A'    7 A"   24 A'   25 A'                 
 -4.791  -4.775  -4.775  -2.670  -2.666  -2.666  -2.654  -2.654
 26 A'    8 A"   27 A'   28 A'    9 A"   29 A'   10 A"   30 A'                 
 -2.057  -2.052  -2.052  -2.038  -2.038  -1.274  -0.925  -0.832
 31 A'   11 A"   32 A'   12 A"   33 A'   34 A'   35 A'   36 A'                 
 -0.782  -0.691  -0.610  -0.531  -0.519  -0.513  -0.450  -0.410
 37 A'   38 A'   39 A'   40 A'   41 A'   13 A"   42 A'   14 A"                 
 -0.399  -0.355  -0.338  -0.327  -0.315  -0.290  -0.261
 43 A'   44 A'   15 A"   45 A'   16 A"   46 A'   17 A"                         
 -- Virtual --                   
 -0.075  -0.049  -0.041  -0.010   0.006   0.034   0.048   0.048
 47 A'   48 A'   18 A"   49 A'   50 A'   51 A'   52 A'   19 A"                 
  0.063   0.070   0.077   0.080   0.093   0.106   0.111   0.129
 53 A'   54 A'   20 A"   55 A'   21 A"   56 A'   57 A'   58 A'                 
  0.134   0.146   0.163   0.195   0.206   0.220   0.220   0.250
 22 A"   59 A'   60 A'   61 A'   62 A'   23 A"   63 A'   64 A'                 
  0.285   0.291   0.296   0.325   0.362   0.381   0.383   0.388
 65 A'   24 A"   66 A'   67 A'   68 A'   69 A'   25 A"   26 A"                 
  0.388   0.408   0.419   0.431   0.458   0.461   0.464   0.475
 70 A'   71 A'   27 A"   72 A'   28 A"   73 A'   74 A'   75 A'                 
  0.503   0.534   0.555   0.582   0.602   0.621   0.629   0.648
 29 A"   30 A"   76 A'   31 A"   77 A'   78 A'   32 A"   79 A'                 
  0.679   0.734   0.752   0.817   0.830   0.836   0.873   0.890
 80 A'   81 A'   82 A'   83 A'   84 A'   33 A"   34 A"   85 A'                 
  0.913   0.938   0.984   1.133   1.169   1.174   1.177   1.309
 86 A'   87 A'   88 A'   89 A'   90 A'   35 A"   36 A"   37 A"                 
  1.334   1.349   1.381   1.440   1.457   1.519   1.561   1.641
 91 A'   92 A'   38 A"   93 A'   94 A'   95 A'   39 A"   96 A'                 
  1.675   1.848   1.865   1.930   1.991   2.016   2.125   2.163
 97 A'   98 A'   40 A"   99 A'   41 A"  100 A'  101 A'  102 A'                 
  2.202   2.241   2.324   2.478   2.604   2.798   2.821   3.031
103 A'   42 A"  104 A'  105 A'   43 A"   44 A"  106 A'  107 A'                 
  3.127   3.388   3.745   3.774   3.932   3.958   3.963   3.977
108 A'  109 A'   45 A"  110 A'   46 A"   47 A"  111 A'   48 A"                 
  3.997   4.007   4.018   4.061   4.102   4.169   4.242   4.358
 49 A"  112 A'  113 A'   50 A"  114 A'  115 A'  116 A'  117 A'                 
  4.410   4.747   5.980   6.031   6.072   6.266   6.344   6.589
118 A'  119 A'   51 A"  120 A'  121 A'   52 A"  122 A'  123 A'                 
  6.668   7.530   7.582   7.648   9.731  23.279  24.039  25.792
124 A'   53 A"  125 A'  126 A'  127 A'  128 A'  129 A'   54 A"                 
 25.972  26.383  27.839  28.324  28.358  28.378  28.512  28.525
130 A'  131 A'  132 A'   55 A"  133 A'  134 A'   56 A"  135 A'                 
 28.539  28.583  28.687  47.913  66.723 127.866 127.895 127.927
 57 A"  136 A'  137 A'  138 A'  139 A'   58 A"  140 A'  141 A'                 
151.635 215.715 289.725 289.775 289.8731020.7091901.798
142 A'  143 A'   59 A"  144 A'  145 A'  146 A'  147 A'                         
 --------------------------------------------------------------

          Ground-State Mulliken Net Atomic Charges

     Atom                 Charge (a.u.)
  ----------------------------------------
      1 F                    -0.028170
      2 Cl                    0.330716
      3 I                     0.146836
      4 Br                   -0.128976
      5 C                    -0.327176
      6 C                     0.006770
  ----------------------------------------
  Sum of atomic charges =     0.000000

 -----------------------------------------------------------------
                    Cartesian Multipole Moments
 -----------------------------------------------------------------
    Charge (ESU x 10^10)
                 0.0000
    Dipole Moment (Debye)
         X       0.3475      Y       1.2588      Z       0.0000
       Tot       1.3059
    Quadrupole Moments (Debye-Ang)
        XX     -72.9843     XY       2.2794     YY     -74.2441
        XZ      -0.0000     YZ      -0.0000     ZZ     -76.1962
    Octopole Moments (Debye-Ang^2)
       XXX       6.0753    XXY       3.6168    XYY      -4.6437
       YYY      -9.8046    XXZ       0.0000    XYZ       0.0000
       YYZ       0.0000    XZZ      -0.0248    YZZ      -7.5016
       ZZZ       0.0000
    Hexadecapole Moments (Debye-Ang^3)
      XXXX   -1345.4777   XXXY     -96.9485   XXYY    -314.4869
      XYYY    -114.5160   YYYY    -720.2498   XXXZ      -0.0000
      XXYZ      -0.0000   XYYZ      -0.0000   YYYZ      -0.0000
      XXZZ    -251.3666   XYZZ     -43.5228   YYZZ    -142.0347
      XZZZ      -0.0000   YZZZ       0.0000   ZZZZ     -94.3774
 -----------------------------------------------------------------
 Calculating analytic gradient of the SCF energy
 Gradient of SCF Energy
            1           2           3           4           5           6
    1  -0.0008952   0.0002498   0.0006876  -0.0002252  -0.0001990   0.0003820
    2  -0.0013902   0.0012871   0.0016131  -0.0004756  -0.0007169  -0.0003175
    3  -0.0000000  -0.0000000   0.0000000   0.0000000   0.0000000  -0.0000000
 Max gradient component =       1.613E-03
 RMS gradient           =       6.914E-04
 Gradient time:  CPU 15.62 s  wall 4.01 s
 Geometry Optimization Parameters
   NAtoms,    NIC,     NZ,  NCons,   NDum,   NFix, NCnnct, MaxDiis
        6      37       0       0       0       0       0       0

 Cartesian Hessian Update
 Hessian Updated using BFGS Update


** GEOMETRY OPTIMIZATION IN DELOCALIZED INTERNAL COORDINATES **
   Searching for a Minimum

   Optimization Cycle:  16

                       Coordinates (Angstroms)
     ATOM                X               Y               Z
      1  F         0.9279698177   -1.9066274118    0.0000000000
      2  Cl       -1.9602024999   -1.8317931594    0.0000000000
      3  I         1.9222533334    0.8097178408    0.0000000000
      4  Br       -1.7123222972    1.2264747626    0.0000000000
      5  C         0.4400532999   -0.6570232538    0.0000000000
      6  C        -0.8851024526   -0.4722509803    0.0000000000
   Point Group: cs    Number of degrees of freedom:     9


   Energy is -10129.941115643

 Hessian Updated using BFGS Update

  9 Hessian modes will be used to form the next step
  Hessian Eigenvalues:
     0.054441    0.093167    0.247261    0.270919    0.398019    0.533382
     0.628904    1.020628    1.032520

 Minimum Search - Taking Simple RFO Step
 Searching for Lamda that Minimizes Along All modes
 Value Taken    Lamda =  -0.00003434
 Step Taken.  Stepsize is  0.020268

                             Maximum     Tolerance    Cnvgd?
         Gradient           0.001272      0.000300      NO
         Displacement       0.015859      0.001200      NO
         Energy change     -0.000031      0.000001      NO


 New Cartesian Coordinates Obtained by Inverse Iteration

 Displacement from previous Coordinates is:  0.015602
 ----------------------------------------------------------------
             Standard Nuclear Orientation (Angstroms)
    I     Atom           X                Y                Z
 ----------------------------------------------------------------
    1      F       0.9301931177    -1.9032189761     0.0000000000
    2      Cl     -1.9605689652    -1.8354624904     0.0000000000
    3      I       1.9240704520     0.8067300019     0.0000000000
    4      Br     -1.7105455622     1.2281712903     0.0000000000
    5      C       0.4373355058    -0.6548908926     0.0000000000
    6      C      -0.8878353467    -0.4728311350     0.0000000000
 ----------------------------------------------------------------
 Molecular Point Group                 Cs    NOp =  2
 Largest Abelian Subgroup              Cs    NOp =  2
 Nuclear Repulsion Energy =   960.4476502803 hartrees
 There are       63 alpha and       63 beta electrons
 Applying Cartesian multipole field
    Component          Value
    ---------          -----
     (2,0,0)        1.00000E-11
     (0,2,0)        2.00000E-11
     (0,0,2)       -3.00000E-11
 Nucleus-field energy     =     0.0000000264 hartrees
 Requested basis set is 6-311++G(d,p)
 There are 74 shells and 206 basis functions
 A cutoff of  1.0D-11 yielded   2083 shell pairs
 There are     17515 function pairs (     19588 Cartesian)
 Smallest overlap matrix eigenvalue = 4.33E-05
 Guess MOs from SCF MO coefficient file

 -----------------------------------------------------------------------
  General SCF calculation program by
  Eric Jon Sundstrom, Paul Horn, Yuezhi Mao, Dmitri Zuev, Alec White,
  David Stuck, Shaama M.S., Shane Yost, Joonho Lee, David Small,
  Daniel Levine, Susi Lehtola, Hugh Burton, Evgeny Epifanovsky
 -----------------------------------------------------------------------
 Exchange:     0.2000 Hartree-Fock + 0.0800 Slater + 0.7200 B88
 Correlation:  0.1900 VWN1RPA + 0.8100 LYP
 Using SG-1 standard quadrature grid
 using 4 threads for integral computing
 -------------------------------------------------------
 OpenMP Integral computing Module                
 Release: version 2.0, May 2017, Q-Chem Inc. Pleasanton 
 -------------------------------------------------------
 -------------------------------------------------------
 OpenMP BLAS3 based DFT computing Module                
 Release: version 1.0, May 2013, Q-Chem Inc. Pittsburgh 
 -------------------------------------------------------
 A restricted SCF calculation will be
 performed using DIIS
 SCF converges when DIIS error is below 1.0e-08
 ---------------------------------------
  Cycle       Energy         DIIS error
 ---------------------------------------
    1  -10129.9411198998      4.83e-05  
    2  -10129.9411375515      1.14e-05  
    3  -10129.9411374763      1.31e-05  
    4  -10129.9411381145      3.96e-06  
    5  -10129.9411381824      1.51e-06  
    6  -10129.9411381919      4.20e-07  
    7  -10129.9411381929      1.05e-07  
    8  -10129.9411381928      3.73e-08  
    9  -10129.9411381928      1.10e-08  
   10  -10129.9411381929      3.38e-09  Convergence criterion met
 ---------------------------------------
 SCF time:   CPU 42.88s  wall 12.00s 
 SCF   energy in the final basis set =   -10129.9411381929
 Total energy in the final basis set =   -10129.9411381929

 --------------------------------------------------------------
             Orbital Energies (a.u.) and Symmetries
 --------------------------------------------------------------

 Alpha MOs, Restricted
 -- Occupied --                  
******* -482.87 -176.33 -165.74 -165.73 -165.73 -101.59  -62.52
  1 A'    2 A'    3 A'    4 A'    1 A"    5 A'    6 A'    7 A'                 
-56.339 -56.335 -56.335 -35.829 -31.322 -31.316 -31.315 -24.732
  8 A'    2 A"    9 A'   10 A'   11 A'    3 A"   12 A'   13 A'                 
-22.973 -22.971 -22.971 -22.966 -22.966 -10.329 -10.307  -9.503
 14 A'    4 A"   15 A'   16 A'    5 A"   17 A'   18 A'   19 A'                 
 -8.727  -7.268  -7.257  -7.257  -6.560  -6.545  -6.545  -6.378
 20 A'   21 A'    6 A"   22 A'   23 A'    7 A"   24 A'   25 A'                 
 -4.791  -4.775  -4.775  -2.670  -2.666  -2.666  -2.654  -2.654
 26 A'    8 A"   27 A'   28 A'    9 A"   29 A'   10 A"   30 A'                 
 -2.057  -2.052  -2.052  -2.038  -2.038  -1.274  -0.925  -0.833
 31 A'   11 A"   32 A'   12 A"   33 A'   34 A'   35 A'   36 A'                 
 -0.782  -0.691  -0.610  -0.531  -0.519  -0.512  -0.450  -0.410
 37 A'   38 A'   39 A'   40 A'   41 A'   13 A"   42 A'   14 A"                 
 -0.399  -0.355  -0.339  -0.327  -0.314  -0.290  -0.261
 43 A'   44 A'   15 A"   45 A'   16 A"   46 A'   17 A"                         
 -- Virtual --                   
 -0.075  -0.049  -0.041  -0.010   0.006   0.034   0.048   0.048
 47 A'   48 A'   18 A"   49 A'   50 A'   51 A'   52 A'   19 A"                 
  0.063   0.070   0.077   0.080   0.093   0.106   0.111   0.129
 53 A'   54 A'   20 A"   55 A'   21 A"   56 A'   57 A'   58 A'                 
  0.134   0.146   0.163   0.195   0.206   0.220   0.220   0.250
 22 A"   59 A'   60 A'   61 A'   62 A'   23 A"   63 A'   64 A'                 
  0.285   0.291   0.296   0.325   0.362   0.381   0.383   0.388
 65 A'   24 A"   66 A'   67 A'   68 A'   69 A'   25 A"   26 A"                 
  0.389   0.409   0.419   0.431   0.458   0.461   0.464   0.475
 70 A'   71 A'   27 A"   72 A'   28 A"   73 A'   74 A'   75 A'                 
  0.503   0.534   0.555   0.582   0.601   0.621   0.629   0.648
 29 A"   30 A"   76 A'   31 A"   77 A'   78 A'   32 A"   79 A'                 
  0.679   0.734   0.752   0.817   0.829   0.836   0.874   0.890
 80 A'   81 A'   82 A'   83 A'   84 A'   33 A"   34 A"   85 A'                 
  0.913   0.938   0.983   1.132   1.170   1.174   1.176   1.309
 86 A'   87 A'   88 A'   89 A'   90 A'   35 A"   36 A"   37 A"                 
  1.333   1.350   1.381   1.440   1.457   1.519   1.561   1.640
 91 A'   92 A'   38 A"   93 A'   94 A'   95 A'   39 A"   96 A'                 
  1.675   1.848   1.865   1.930   1.991   2.015   2.125   2.163
 97 A'   98 A'   40 A"   99 A'   41 A"  100 A'  101 A'  102 A'                 
  2.202   2.241   2.323   2.478   2.604   2.798   2.821   3.031
103 A'   42 A"  104 A'  105 A'   43 A"   44 A"  106 A'  107 A'                 
  3.127   3.387   3.745   3.774   3.932   3.958   3.963   3.977
108 A'  109 A'   45 A"  110 A'   46 A"   47 A"  111 A'   48 A"                 
  3.997   4.007   4.017   4.061   4.102   4.168   4.242   4.357
 49 A"  112 A'  113 A'   50 A"  114 A'  115 A'  116 A'  117 A'                 
  4.410   4.747   5.980   6.031   6.073   6.267   6.345   6.588
118 A'  119 A'   51 A"  120 A'  121 A'   52 A"  122 A'  123 A'                 
  6.668   7.530   7.581   7.647   9.730  23.278  24.040  25.792
124 A'   53 A"  125 A'  126 A'  127 A'  128 A'  129 A'   54 A"                 
 25.970  26.382  27.839  28.324  28.358  28.379  28.513  28.525
130 A'  131 A'  132 A'   55 A"  133 A'  134 A'   56 A"  135 A'                 
 28.539  28.584  28.687  47.913  66.723 127.866 127.895 127.928
 57 A"  136 A'  137 A'  138 A'  139 A'   58 A"  140 A'  141 A'                 
151.635 215.715 289.725 289.775 289.8731020.7091901.798
142 A'  143 A'   59 A"  144 A'  145 A'  146 A'  147 A'                         

 Beta MOs, Restricted
 -- Occupied --                  
******* -482.87 -176.33 -165.74 -165.73 -165.73 -101.59  -62.52
  1 A'    2 A'    3 A'    4 A'    1 A"    5 A'    6 A'    7 A'                 
-56.339 -56.335 -56.335 -35.829 -31.322 -31.316 -31.315 -24.732
  8 A'    2 A"    9 A'   10 A'   11 A'    3 A"   12 A'   13 A'                 
-22.973 -22.971 -22.971 -22.966 -22.966 -10.329 -10.307  -9.503
 14 A'    4 A"   15 A'   16 A'    5 A"   17 A'   18 A'   19 A'                 
 -8.727  -7.268  -7.257  -7.257  -6.560  -6.545  -6.545  -6.378
 20 A'   21 A'    6 A"   22 A'   23 A'    7 A"   24 A'   25 A'                 
 -4.791  -4.775  -4.775  -2.670  -2.666  -2.666  -2.654  -2.654
 26 A'    8 A"   27 A'   28 A'    9 A"   29 A'   10 A"   30 A'                 
 -2.057  -2.052  -2.052  -2.038  -2.038  -1.274  -0.925  -0.833
 31 A'   11 A"   32 A'   12 A"   33 A'   34 A'   35 A'   36 A'                 
 -0.782  -0.691  -0.610  -0.531  -0.519  -0.512  -0.450  -0.410
 37 A'   38 A'   39 A'   40 A'   41 A'   13 A"   42 A'   14 A"                 
 -0.399  -0.355  -0.339  -0.327  -0.314  -0.290  -0.261
 43 A'   44 A'   15 A"   45 A'   16 A"   46 A'   17 A"                         
 -- Virtual --                   
 -0.075  -0.049  -0.041  -0.010   0.006   0.034   0.048   0.048
 47 A'   48 A'   18 A"   49 A'   50 A'   51 A'   52 A'   19 A"                 
  0.063   0.070   0.077   0.080   0.093   0.106   0.111   0.129
 53 A'   54 A'   20 A"   55 A'   21 A"   56 A'   57 A'   58 A'                 
  0.134   0.146   0.163   0.195   0.206   0.220   0.220   0.250
 22 A"   59 A'   60 A'   61 A'   62 A'   23 A"   63 A'   64 A'                 
  0.285   0.291   0.296   0.325   0.362   0.381   0.383   0.388
 65 A'   24 A"   66 A'   67 A'   68 A'   69 A'   25 A"   26 A"                 
  0.389   0.409   0.419   0.431   0.458   0.461   0.464   0.475
 70 A'   71 A'   27 A"   72 A'   28 A"   73 A'   74 A'   75 A'                 
  0.503   0.534   0.555   0.582   0.601   0.621   0.629   0.648
 29 A"   30 A"   76 A'   31 A"   77 A'   78 A'   32 A"   79 A'                 
  0.679   0.734   0.752   0.817   0.829   0.836   0.874   0.890
 80 A'   81 A'   82 A'   83 A'   84 A'   33 A"   34 A"   85 A'                 
  0.913   0.938   0.983   1.132   1.170   1.174   1.176   1.309
 86 A'   87 A'   88 A'   89 A'   90 A'   35 A"   36 A"   37 A"                 
  1.333   1.350   1.381   1.440   1.457   1.519   1.561   1.640
 91 A'   92 A'   38 A"   93 A'   94 A'   95 A'   39 A"   96 A'                 
  1.675   1.848   1.865   1.930   1.991   2.015   2.125   2.163
 97 A'   98 A'   40 A"   99 A'   41 A"  100 A'  101 A'  102 A'                 
  2.202   2.241   2.323   2.478   2.604   2.798   2.821   3.031
103 A'   42 A"  104 A'  105 A'   43 A"   44 A"  106 A'  107 A'                 
  3.127   3.387   3.745   3.774   3.932   3.958   3.963   3.977
108 A'  109 A'   45 A"  110 A'   46 A"   47 A"  111 A'   48 A"                 
  3.997   4.007   4.017   4.061   4.102   4.168   4.242   4.357
 49 A"  112 A'  113 A'   50 A"  114 A'  115 A'  116 A'  117 A'                 
  4.410   4.747   5.980   6.031   6.073   6.267   6.345   6.588
118 A'  119 A'   51 A"  120 A'  121 A'   52 A"  122 A'  123 A'                 
  6.668   7.530   7.581   7.647   9.730  23.278  24.040  25.792
124 A'   53 A"  125 A'  126 A'  127 A'  128 A'  129 A'   54 A"                 
 25.970  26.382  27.839  28.324  28.358  28.379  28.513  28.525
130 A'  131 A'  132 A'   55 A"  133 A'  134 A'   56 A"  135 A'                 
 28.539  28.584  28.687  47.913  66.723 127.866 127.895 127.928
 57 A"  136 A'  137 A'  138 A'  139 A'   58 A"  140 A'  141 A'                 
151.635 215.715 289.725 289.775 289.8731020.7091901.798
142 A'  143 A'   59 A"  144 A'  145 A'  146 A'  147 A'                         
 --------------------------------------------------------------

          Ground-State Mulliken Net Atomic Charges

     Atom                 Charge (a.u.)
  ----------------------------------------
      1 F                    -0.028173
      2 Cl                    0.331538
      3 I                     0.146853
      4 Br                   -0.128644
      5 C                    -0.329998
      6 C                     0.008424
  ----------------------------------------
  Sum of atomic charges =     0.000000

 -----------------------------------------------------------------
                    Cartesian Multipole Moments
 -----------------------------------------------------------------
    Charge (ESU x 10^10)
                 0.0000
    Dipole Moment (Debye)
         X       0.3438      Y       1.2566      Z       0.0000
       Tot       1.3028
    Quadrupole Moments (Debye-Ang)
        XX     -72.9745     XY       2.2933     YY     -74.2471
        XZ      -0.0000     YZ      -0.0000     ZZ     -76.1965
    Octopole Moments (Debye-Ang^2)
       XXX       6.0811    XXY       3.6661    XYY      -4.7970
       YYY      -9.6563    XXZ       0.0000    XYZ       0.0000
       YYZ       0.0000    XZZ      -0.0806    YZZ      -7.4236
       ZZZ       0.0000
    Hexadecapole Moments (Debye-Ang^3)
      XXXX   -1345.9686   XXXY     -96.6634   XXYY    -314.7546
      XYYY    -114.5258   YYYY    -720.2720   XXXZ      -0.0000
      XXYZ      -0.0000   XYYZ      -0.0000   YYYZ      -0.0000
      XXZZ    -251.4973   XYZZ     -43.5004   YYZZ    -142.0810
      XZZZ      -0.0000   YZZZ      -0.0000   ZZZZ     -94.3748
 -----------------------------------------------------------------
 Calculating analytic gradient of the SCF energy
 Gradient of SCF Energy
            1           2           3           4           5           6
    1  -0.0002043   0.0000528   0.0008789   0.0001923  -0.0012513   0.0003316
    2  -0.0012636   0.0005659   0.0010917  -0.0002058   0.0000850  -0.0002733
    3  -0.0000000  -0.0000000  -0.0000000  -0.0000000  -0.0000000   0.0000000
 Max gradient component =       1.264E-03
 RMS gradient           =       5.658E-04
 Gradient time:  CPU 15.71 s  wall 4.03 s
 Geometry Optimization Parameters
   NAtoms,    NIC,     NZ,  NCons,   NDum,   NFix, NCnnct, MaxDiis
        6      37       0       0       0       0       0       0

 Cartesian Hessian Update
 Hessian Updated using BFGS Update


** GEOMETRY OPTIMIZATION IN DELOCALIZED INTERNAL COORDINATES **
   Searching for a Minimum

   Optimization Cycle:  17

                       Coordinates (Angstroms)
     ATOM                X               Y               Z
      1  F         0.9301931177   -1.9032189761    0.0000000000
      2  Cl       -1.9605689652   -1.8354624904    0.0000000000
      3  I         1.9240704520    0.8067300019    0.0000000000
      4  Br       -1.7105455622    1.2281712903    0.0000000000
      5  C         0.4373355058   -0.6548908926    0.0000000000
      6  C        -0.8878353467   -0.4728311350    0.0000000000
   Point Group: cs    Number of degrees of freedom:     9


   Energy is -10129.941138193

 Hessian Updated using BFGS Update

  9 Hessian modes will be used to form the next step
  Hessian Eigenvalues:
     0.052571    0.063788    0.252230    0.270471    0.408854    0.532421
     0.627149    1.011667    1.038291

 Minimum Search - Taking Simple RFO Step
 Searching for Lamda that Minimizes Along All modes
 Value Taken    Lamda =  -0.00001020
 Step Taken.  Stepsize is  0.012060

                             Maximum     Tolerance    Cnvgd?
         Gradient           0.001059      0.000300      NO
         Displacement       0.007690      0.001200      NO
         Energy change     -0.000023      0.000001      NO


 New Cartesian Coordinates Obtained by Inverse Iteration

 Displacement from previous Coordinates is:  0.009375
 ----------------------------------------------------------------
             Standard Nuclear Orientation (Angstroms)
    I     Atom           X                Y                Z
 ----------------------------------------------------------------
    1      F       0.9315185249    -1.9006412909     0.0000000000
    2      Cl     -1.9604932428    -1.8367440398     0.0000000000
    3      I       1.9255552507     0.8038779471     0.0000000000
    4      Br     -1.7111298372     1.2285272187     0.0000000000
    5      C       0.4363421997    -0.6538802113     0.0000000000
    6      C      -0.8891436939    -0.4726418257     0.0000000000
 ----------------------------------------------------------------
 Molecular Point Group                 Cs    NOp =  2
 Largest Abelian Subgroup              Cs    NOp =  2
 Nuclear Repulsion Energy =   960.3848995026 hartrees
 There are       63 alpha and       63 beta electrons
 Applying Cartesian multipole field
    Component          Value
    ---------          -----
     (2,0,0)        1.00000E-11
     (0,2,0)        2.00000E-11
     (0,0,2)       -3.00000E-11
 Nucleus-field energy     =     0.0000000264 hartrees
 Requested basis set is 6-311++G(d,p)
 There are 74 shells and 206 basis functions
 A cutoff of  1.0D-11 yielded   2082 shell pairs
 There are     17512 function pairs (     19585 Cartesian)
 Smallest overlap matrix eigenvalue = 4.34E-05
 Guess MOs from SCF MO coefficient file

 -----------------------------------------------------------------------
  General SCF calculation program by
  Eric Jon Sundstrom, Paul Horn, Yuezhi Mao, Dmitri Zuev, Alec White,
  David Stuck, Shaama M.S., Shane Yost, Joonho Lee, David Small,
  Daniel Levine, Susi Lehtola, Hugh Burton, Evgeny Epifanovsky
 -----------------------------------------------------------------------
 Exchange:     0.2000 Hartree-Fock + 0.0800 Slater + 0.7200 B88
 Correlation:  0.1900 VWN1RPA + 0.8100 LYP
 Using SG-1 standard quadrature grid
 using 4 threads for integral computing
 -------------------------------------------------------
 OpenMP Integral computing Module                
 Release: version 2.0, May 2017, Q-Chem Inc. Pleasanton 
 -------------------------------------------------------
 -------------------------------------------------------
 OpenMP BLAS3 based DFT computing Module                
 Release: version 1.0, May 2013, Q-Chem Inc. Pittsburgh 
 -------------------------------------------------------
 A restricted SCF calculation will be
 performed using DIIS
 SCF converges when DIIS error is below 1.0e-08
 ---------------------------------------
  Cycle       Energy         DIIS error
 ---------------------------------------
    1  -10129.9411396887      2.50e-05  
    2  -10129.9411442563      6.64e-06  
    3  -10129.9411440770      9.05e-06  
    4  -10129.9411444661      2.28e-06  
    5  -10129.9411444920      7.38e-07  
    6  -10129.9411444939      2.28e-07  
    7  -10129.9411444940      6.72e-08  
    8  -10129.9411444940      2.85e-08  
    9  -10129.9411444940      7.65e-09  Convergence criterion met
 ---------------------------------------
 SCF time:   CPU 38.63s  wall 10.00s 
 SCF   energy in the final basis set =   -10129.9411444940
 Total energy in the final basis set =   -10129.9411444940

 --------------------------------------------------------------
             Orbital Energies (a.u.) and Symmetries
 --------------------------------------------------------------

 Alpha MOs, Restricted
 -- Occupied --                  
******* -482.87 -176.33 -165.74 -165.73 -165.73 -101.59  -62.52
  1 A'    2 A'    3 A'    4 A'    1 A"    5 A'    6 A'    7 A'                 
-56.339 -56.335 -56.335 -35.829 -31.322 -31.316 -31.315 -24.732
  8 A'    2 A"    9 A'   10 A'   11 A'    3 A"   12 A'   13 A'                 
-22.973 -22.971 -22.971 -22.966 -22.966 -10.329 -10.307  -9.503
 14 A'    4 A"   15 A'   16 A'    5 A"   17 A'   18 A'   19 A'                 
 -8.727  -7.268  -7.258  -7.257  -6.560  -6.545  -6.545  -6.378
 20 A'   21 A'    6 A"   22 A'   23 A'    7 A"   24 A'   25 A'                 
 -4.791  -4.775  -4.775  -2.670  -2.666  -2.666  -2.654  -2.654
 26 A'    8 A"   27 A'   28 A'    9 A"   29 A'   10 A"   30 A'                 
 -2.057  -2.052  -2.051  -2.038  -2.038  -1.274  -0.925  -0.833
 31 A'   11 A"   32 A'   12 A"   33 A'   34 A'   35 A'   36 A'                 
 -0.782  -0.691  -0.610  -0.531  -0.519  -0.512  -0.450  -0.410
 37 A'   38 A'   39 A'   40 A'   41 A'   13 A"   42 A'   14 A"                 
 -0.399  -0.355  -0.339  -0.327  -0.314  -0.290  -0.261
 43 A'   44 A'   15 A"   45 A'   16 A"   46 A'   17 A"                         
 -- Virtual --                   
 -0.075  -0.049  -0.041  -0.010   0.006   0.034   0.048   0.048
 47 A'   48 A'   18 A"   49 A'   50 A'   51 A'   52 A'   19 A"                 
  0.063   0.070   0.077   0.080   0.093   0.106   0.111   0.129
 53 A'   54 A'   20 A"   55 A'   21 A"   56 A'   57 A'   58 A'                 
  0.134   0.146   0.163   0.195   0.206   0.220   0.220   0.250
 22 A"   59 A'   60 A'   61 A'   62 A'   23 A"   63 A'   64 A'                 
  0.285   0.291   0.296   0.325   0.362   0.381   0.383   0.389
 65 A'   24 A"   66 A'   67 A'   68 A'   69 A'   25 A"   26 A"                 
  0.389   0.409   0.419   0.431   0.458   0.461   0.464   0.474
 70 A'   71 A'   27 A"   72 A'   28 A"   73 A'   74 A'   75 A'                 
  0.503   0.534   0.555   0.582   0.601   0.621   0.629   0.648
 29 A"   30 A"   76 A'   31 A"   77 A'   78 A'   32 A"   79 A'                 
  0.679   0.735   0.752   0.817   0.829   0.836   0.874   0.890
 80 A'   81 A'   82 A'   83 A'   84 A'   33 A"   34 A"   85 A'                 
  0.914   0.938   0.982   1.132   1.170   1.174   1.176   1.309
 86 A'   87 A'   88 A'   89 A'   90 A'   35 A"   36 A"   37 A"                 
  1.333   1.350   1.381   1.440   1.457   1.520   1.560   1.640
 91 A'   92 A'   38 A"   93 A'   94 A'   95 A'   39 A"   96 A'                 
  1.674   1.847   1.865   1.930   1.991   2.015   2.125   2.162
 97 A'   98 A'   40 A"   99 A'   41 A"  100 A'  101 A'  102 A'                 
  2.203   2.241   2.323   2.478   2.604   2.798   2.821   3.031
103 A'   42 A"  104 A'  105 A'   43 A"   44 A"  106 A'  107 A'                 
  3.127   3.387   3.745   3.774   3.932   3.958   3.964   3.977
108 A'  109 A'   45 A"  110 A'   46 A"   47 A"  111 A'   48 A"                 
  3.997   4.007   4.017   4.061   4.103   4.168   4.242   4.357
 49 A"  112 A'  113 A'   50 A"  114 A'  115 A'  116 A'  117 A'                 
  4.411   4.747   5.980   6.031   6.073   6.266   6.345   6.588
118 A'  119 A'   51 A"  120 A'  121 A'   52 A"  122 A'  123 A'                 
  6.668   7.530   7.581   7.647   9.730  23.279  24.040  25.792
124 A'   53 A"  125 A'  126 A'  127 A'  128 A'  129 A'   54 A"                 
 25.970  26.382  27.839  28.324  28.358  28.379  28.513  28.525
130 A'  131 A'  132 A'   55 A"  133 A'  134 A'   56 A"  135 A'                 
 28.540  28.584  28.687  47.913  66.723 127.867 127.895 127.928
 57 A"  136 A'  137 A'  138 A'  139 A'   58 A"  140 A'  141 A'                 
151.636 215.715 289.725 289.775 289.8731020.7091901.798
142 A'  143 A'   59 A"  144 A'  145 A'  146 A'  147 A'                         

 Beta MOs, Restricted
 -- Occupied --                  
******* -482.87 -176.33 -165.74 -165.73 -165.73 -101.59  -62.52
  1 A'    2 A'    3 A'    4 A'    1 A"    5 A'    6 A'    7 A'                 
-56.339 -56.335 -56.335 -35.829 -31.322 -31.316 -31.315 -24.732
  8 A'    2 A"    9 A'   10 A'   11 A'    3 A"   12 A'   13 A'                 
-22.973 -22.971 -22.971 -22.966 -22.966 -10.329 -10.307  -9.503
 14 A'    4 A"   15 A'   16 A'    5 A"   17 A'   18 A'   19 A'                 
 -8.727  -7.268  -7.258  -7.257  -6.560  -6.545  -6.545  -6.378
 20 A'   21 A'    6 A"   22 A'   23 A'    7 A"   24 A'   25 A'                 
 -4.791  -4.775  -4.775  -2.670  -2.666  -2.666  -2.654  -2.654
 26 A'    8 A"   27 A'   28 A'    9 A"   29 A'   10 A"   30 A'                 
 -2.057  -2.052  -2.051  -2.038  -2.038  -1.274  -0.925  -0.833
 31 A'   11 A"   32 A'   12 A"   33 A'   34 A'   35 A'   36 A'                 
 -0.782  -0.691  -0.610  -0.531  -0.519  -0.512  -0.450  -0.410
 37 A'   38 A'   39 A'   40 A'   41 A'   13 A"   42 A'   14 A"                 
 -0.399  -0.355  -0.339  -0.327  -0.314  -0.290  -0.261
 43 A'   44 A'   15 A"   45 A'   16 A"   46 A'   17 A"                         
 -- Virtual --                   
 -0.075  -0.049  -0.041  -0.010   0.006   0.034   0.048   0.048
 47 A'   48 A'   18 A"   49 A'   50 A'   51 A'   52 A'   19 A"                 
  0.063   0.070   0.077   0.080   0.093   0.106   0.111   0.129
 53 A'   54 A'   20 A"   55 A'   21 A"   56 A'   57 A'   58 A'                 
  0.134   0.146   0.163   0.195   0.206   0.220   0.220   0.250
 22 A"   59 A'   60 A'   61 A'   62 A'   23 A"   63 A'   64 A'                 
  0.285   0.291   0.296   0.325   0.362   0.381   0.383   0.389
 65 A'   24 A"   66 A'   67 A'   68 A'   69 A'   25 A"   26 A"                 
  0.389   0.409   0.419   0.431   0.458   0.461   0.464   0.474
 70 A'   71 A'   27 A"   72 A'   28 A"   73 A'   74 A'   75 A'                 
  0.503   0.534   0.555   0.582   0.601   0.621   0.629   0.648
 29 A"   30 A"   76 A'   31 A"   77 A'   78 A'   32 A"   79 A'                 
  0.679   0.735   0.752   0.817   0.829   0.836   0.874   0.890
 80 A'   81 A'   82 A'   83 A'   84 A'   33 A"   34 A"   85 A'                 
  0.914   0.938   0.982   1.132   1.170   1.174   1.176   1.309
 86 A'   87 A'   88 A'   89 A'   90 A'   35 A"   36 A"   37 A"                 
  1.333   1.350   1.381   1.440   1.457   1.520   1.560   1.640
 91 A'   92 A'   38 A"   93 A'   94 A'   95 A'   39 A"   96 A'                 
  1.674   1.847   1.865   1.930   1.991   2.015   2.125   2.162
 97 A'   98 A'   40 A"   99 A'   41 A"  100 A'  101 A'  102 A'                 
  2.203   2.241   2.323   2.478   2.604   2.798   2.821   3.031
103 A'   42 A"  104 A'  105 A'   43 A"   44 A"  106 A'  107 A'                 
  3.127   3.387   3.745   3.774   3.932   3.958   3.964   3.977
108 A'  109 A'   45 A"  110 A'   46 A"   47 A"  111 A'   48 A"                 
  3.997   4.007   4.017   4.061   4.103   4.168   4.242   4.357
 49 A"  112 A'  113 A'   50 A"  114 A'  115 A'  116 A'  117 A'                 
  4.411   4.747   5.980   6.031   6.073   6.266   6.345   6.588
118 A'  119 A'   51 A"  120 A'  121 A'   52 A"  122 A'  123 A'                 
  6.668   7.530   7.581   7.647   9.730  23.279  24.040  25.792
124 A'   53 A"  125 A'  126 A'  127 A'  128 A'  129 A'   54 A"                 
 25.970  26.382  27.839  28.324  28.358  28.379  28.513  28.525
130 A'  131 A'  132 A'   55 A"  133 A'  134 A'   56 A"  135 A'                 
 28.540  28.584  28.687  47.913  66.723 127.867 127.895 127.928
 57 A"  136 A'  137 A'  138 A'  139 A'   58 A"  140 A'  141 A'                 
151.636 215.715 289.725 289.775 289.8731020.7091901.798
142 A'  143 A'   59 A"  144 A'  145 A'  146 A'  147 A'                         
 --------------------------------------------------------------

          Ground-State Mulliken Net Atomic Charges

     Atom                 Charge (a.u.)
  ----------------------------------------
      1 F                    -0.027335
      2 Cl                    0.331412
      3 I                     0.146696
      4 Br                   -0.128426
      5 C                    -0.331822
      6 C                     0.009476
  ----------------------------------------
  Sum of atomic charges =     0.000000

 -----------------------------------------------------------------
                    Cartesian Multipole Moments
 -----------------------------------------------------------------
    Charge (ESU x 10^10)
                 0.0000
    Dipole Moment (Debye)
         X       0.3441      Y       1.2510      Z       0.0000
       Tot       1.2975
    Quadrupole Moments (Debye-Ang)
        XX     -72.9656     XY       2.2844     YY     -74.2521
        XZ      -0.0000     YZ      -0.0000     ZZ     -76.1958
    Octopole Moments (Debye-Ang^2)
       XXX       6.0973    XXY       3.7337    XYY      -4.8642
       YYY      -9.5222    XXZ      -0.0000    XYZ       0.0000
       YYZ      -0.0000    XZZ      -0.1016    YZZ      -7.3525
       ZZZ       0.0000
    Hexadecapole Moments (Debye-Ang^3)
      XXXX   -1346.9674   XXXY     -96.3269   XXYY    -314.9365
      XYYY    -114.3361   YYYY    -719.6120   XXXZ       0.0000
      XXYZ       0.0000   XYYZ       0.0000   YYYZ       0.0000
      XXZZ    -251.7091   XYZZ     -43.3961   YYZZ    -141.9749
      XZZZ       0.0000   YZZZ      -0.0000   ZZZZ     -94.3739
 -----------------------------------------------------------------
 Calculating analytic gradient of the SCF energy
 Gradient of SCF Energy
            1           2           3           4           5           6
    1   0.0000165   0.0000147   0.0008251   0.0002813  -0.0010986  -0.0000389
    2  -0.0005259   0.0003672   0.0005300  -0.0001764  -0.0000646  -0.0001304
    3  -0.0000000   0.0000000  -0.0000000   0.0000000  -0.0000000  -0.0000000
 Max gradient component =       1.099E-03
 RMS gradient           =       3.883E-04
 Gradient time:  CPU 15.63 s  wall 4.02 s
 Geometry Optimization Parameters
   NAtoms,    NIC,     NZ,  NCons,   NDum,   NFix, NCnnct, MaxDiis
        6      37       0       0       0       0       0       0

 Cartesian Hessian Update
 Hessian Updated using BFGS Update


** GEOMETRY OPTIMIZATION IN DELOCALIZED INTERNAL COORDINATES **
   Searching for a Minimum

   Optimization Cycle:  18

                       Coordinates (Angstroms)
     ATOM                X               Y               Z
      1  F         0.9315185249   -1.9006412909    0.0000000000
      2  Cl       -1.9604932428   -1.8367440398    0.0000000000
      3  I         1.9255552507    0.8038779471    0.0000000000
      4  Br       -1.7111298372    1.2285272187    0.0000000000
      5  C         0.4363421997   -0.6538802113    0.0000000000
      6  C        -0.8891436939   -0.4726418257    0.0000000000
   Point Group: cs    Number of degrees of freedom:     9


   Energy is -10129.941144494

 Hessian Updated using BFGS Update

  9 Hessian modes will be used to form the next step
  Hessian Eigenvalues:
     0.050767    0.059884    0.249999    0.270182    0.390972    0.501063
     0.623409    0.972891    1.028379

 Minimum Search - Taking Simple RFO Step
 Searching for Lamda that Minimizes Along All modes
 Value Taken    Lamda =  -0.00000226
 Step Taken.  Stepsize is  0.004053

                             Maximum     Tolerance    Cnvgd?
         Gradient           0.000689      0.000300      NO
         Displacement       0.002827      0.001200      NO
         Energy change     -0.000006      0.000001      NO


 New Cartesian Coordinates Obtained by Inverse Iteration

 Displacement from previous Coordinates is:  0.002603
 ----------------------------------------------------------------
             Standard Nuclear Orientation (Angstroms)
    I     Atom           X                Y                Z
 ----------------------------------------------------------------
    1      F       0.9319932156    -1.8999625496     0.0000000000
    2      Cl     -1.9603418024    -1.8368598329     0.0000000000
    3      I       1.9253809402     0.8029191927     0.0000000000
    4      Br     -1.7114086363     1.2287239866     0.0000000000
    5      C       0.4363579684    -0.6539432516     0.0000000000
    6      C      -0.8893324843    -0.4723797471     0.0000000000
 ----------------------------------------------------------------
 Molecular Point Group                 Cs    NOp =  2
 Largest Abelian Subgroup              Cs    NOp =  2
 Nuclear Repulsion Energy =   960.4606129232 hartrees
 There are       63 alpha and       63 beta electrons
 Applying Cartesian multipole field
    Component          Value
    ---------          -----
     (2,0,0)        1.00000E-11
     (0,2,0)        2.00000E-11
     (0,0,2)       -3.00000E-11
 Nucleus-field energy     =     0.0000000264 hartrees
 Requested basis set is 6-311++G(d,p)
 There are 74 shells and 206 basis functions
 A cutoff of  1.0D-11 yielded   2082 shell pairs
 There are     17512 function pairs (     19585 Cartesian)
 Smallest overlap matrix eigenvalue = 4.34E-05
 Guess MOs from SCF MO coefficient file

 -----------------------------------------------------------------------
  General SCF calculation program by
  Eric Jon Sundstrom, Paul Horn, Yuezhi Mao, Dmitri Zuev, Alec White,
  David Stuck, Shaama M.S., Shane Yost, Joonho Lee, David Small,
  Daniel Levine, Susi Lehtola, Hugh Burton, Evgeny Epifanovsky
 -----------------------------------------------------------------------
 Exchange:     0.2000 Hartree-Fock + 0.0800 Slater + 0.7200 B88
 Correlation:  0.1900 VWN1RPA + 0.8100 LYP
 Using SG-1 standard quadrature grid
 using 4 threads for integral computing
 -------------------------------------------------------
 OpenMP Integral computing Module                
 Release: version 2.0, May 2017, Q-Chem Inc. Pleasanton 
 -------------------------------------------------------
 -------------------------------------------------------
 OpenMP BLAS3 based DFT computing Module                
 Release: version 1.0, May 2013, Q-Chem Inc. Pittsburgh 
 -------------------------------------------------------
 A restricted SCF calculation will be
 performed using DIIS
 SCF converges when DIIS error is below 1.0e-08
 ---------------------------------------
  Cycle       Energy         DIIS error
 ---------------------------------------
    1  -10129.9411456175      9.15e-06  
    2  -10129.9411460285      3.52e-06  
    3  -10129.9411459536      5.11e-06  
    4  -10129.9411460890      5.45e-07  
    5  -10129.9411460904      2.08e-07  
    6  -10129.9411460906      7.96e-08  
    7  -10129.9411460904      2.12e-08  
    8  -10129.9411460905      3.98e-09  Convergence criterion met
 ---------------------------------------
 SCF time:   CPU 34.33s  wall 9.00s 
 SCF   energy in the final basis set =   -10129.9411460905
 Total energy in the final basis set =   -10129.9411460905

 --------------------------------------------------------------
             Orbital Energies (a.u.) and Symmetries
 --------------------------------------------------------------

 Alpha MOs, Restricted
 -- Occupied --                  
******* -482.87 -176.33 -165.74 -165.73 -165.73 -101.59  -62.52
  1 A'    2 A'    3 A'    4 A'    1 A"    5 A'    6 A'    7 A'                 
-56.339 -56.335 -56.335 -35.829 -31.322 -31.316 -31.315 -24.733
  8 A'    2 A"    9 A'   10 A'   11 A'    3 A"   12 A'   13 A'                 
-22.972 -22.971 -22.971 -22.966 -22.966 -10.329 -10.307  -9.503
 14 A'    4 A"   15 A'   16 A'    5 A"   17 A'   18 A'   19 A'                 
 -8.727  -7.268  -7.257  -7.257  -6.560  -6.545  -6.545  -6.378
 20 A'   21 A'    6 A"   22 A'   23 A'    7 A"   24 A'   25 A'                 
 -4.791  -4.775  -4.775  -2.670  -2.666  -2.666  -2.654  -2.654
 26 A'    8 A"   27 A'   28 A'    9 A"   29 A'   10 A"   30 A'                 
 -2.057  -2.052  -2.051  -2.038  -2.038  -1.274  -0.925  -0.833
 31 A'   11 A"   32 A'   12 A"   33 A'   34 A'   35 A'   36 A'                 
 -0.782  -0.691  -0.610  -0.531  -0.519  -0.513  -0.450  -0.410
 37 A'   38 A'   39 A'   40 A'   41 A'   13 A"   42 A'   14 A"                 
 -0.399  -0.355  -0.339  -0.327  -0.314  -0.290  -0.261
 43 A'   44 A'   15 A"   45 A'   16 A"   46 A'   17 A"                         
 -- Virtual --                   
 -0.075  -0.049  -0.041  -0.009   0.006   0.034   0.048   0.048
 47 A'   48 A'   18 A"   49 A'   50 A'   51 A'   52 A'   19 A"                 
  0.063   0.070   0.077   0.080   0.093   0.106   0.111   0.129
 53 A'   54 A'   20 A"   55 A'   21 A"   56 A'   57 A'   58 A'                 
  0.134   0.146   0.163   0.195   0.206   0.220   0.220   0.250
 22 A"   59 A'   60 A'   61 A'   62 A'   23 A"   63 A'   64 A'                 
  0.285   0.291   0.296   0.325   0.362   0.381   0.383   0.389
 65 A'   24 A"   66 A'   67 A'   68 A'   69 A'   25 A"   26 A"                 
  0.389   0.409   0.419   0.431   0.458   0.461   0.464   0.474
 70 A'   71 A'   27 A"   72 A'   28 A"   73 A'   74 A'   75 A'                 
  0.503   0.534   0.555   0.582   0.601   0.621   0.629   0.648
 29 A"   30 A"   76 A'   31 A"   77 A'   78 A'   32 A"   79 A'                 
  0.679   0.735   0.751   0.817   0.829   0.836   0.874   0.890
 80 A'   81 A'   82 A'   83 A'   84 A'   33 A"   34 A"   85 A'                 
  0.914   0.938   0.982   1.132   1.170   1.174   1.176   1.309
 86 A'   87 A'   88 A'   89 A'   90 A'   35 A"   36 A"   37 A"                 
  1.333   1.351   1.381   1.439   1.457   1.520   1.560   1.641
 91 A'   92 A'   38 A"   93 A'   94 A'   95 A'   39 A"   96 A'                 
  1.674   1.847   1.865   1.930   1.991   2.015   2.125   2.162
 97 A'   98 A'   40 A"   99 A'   41 A"  100 A'  101 A'  102 A'                 
  2.203   2.241   2.323   2.478   2.604   2.798   2.821   3.031
103 A'   42 A"  104 A'  105 A'   43 A"   44 A"  106 A'  107 A'                 
  3.127   3.388   3.745   3.774   3.932   3.958   3.964   3.977
108 A'  109 A'   45 A"  110 A'   46 A"   47 A"  111 A'   48 A"                 
  3.997   4.007   4.017   4.061   4.103   4.168   4.242   4.357
 49 A"  112 A'  113 A'   50 A"  114 A'  115 A'  116 A'  117 A'                 
  4.411   4.747   5.980   6.031   6.073   6.266   6.345   6.589
118 A'  119 A'   51 A"  120 A'  121 A'   52 A"  122 A'  123 A'                 
  6.668   7.530   7.581   7.647   9.730  23.279  24.039  25.792
124 A'   53 A"  125 A'  126 A'  127 A'  128 A'  129 A'   54 A"                 
 25.970  26.382  27.840  28.324  28.358  28.379  28.513  28.525
130 A'  131 A'  132 A'   55 A"  133 A'  134 A'   56 A"  135 A'                 
 28.540  28.584  28.687  47.913  66.723 127.867 127.895 127.928
 57 A"  136 A'  137 A'  138 A'  139 A'   58 A"  140 A'  141 A'                 
151.636 215.715 289.725 289.775 289.8731020.7091901.798
142 A'  143 A'   59 A"  144 A'  145 A'  146 A'  147 A'                         

 Beta MOs, Restricted
 -- Occupied --                  
******* -482.87 -176.33 -165.74 -165.73 -165.73 -101.59  -62.52
  1 A'    2 A'    3 A'    4 A'    1 A"    5 A'    6 A'    7 A'                 
-56.339 -56.335 -56.335 -35.829 -31.322 -31.316 -31.315 -24.733
  8 A'    2 A"    9 A'   10 A'   11 A'    3 A"   12 A'   13 A'                 
-22.972 -22.971 -22.971 -22.966 -22.966 -10.329 -10.307  -9.503
 14 A'    4 A"   15 A'   16 A'    5 A"   17 A'   18 A'   19 A'                 
 -8.727  -7.268  -7.257  -7.257  -6.560  -6.545  -6.545  -6.378
 20 A'   21 A'    6 A"   22 A'   23 A'    7 A"   24 A'   25 A'                 
 -4.791  -4.775  -4.775  -2.670  -2.666  -2.666  -2.654  -2.654
 26 A'    8 A"   27 A'   28 A'    9 A"   29 A'   10 A"   30 A'                 
 -2.057  -2.052  -2.051  -2.038  -2.038  -1.274  -0.925  -0.833
 31 A'   11 A"   32 A'   12 A"   33 A'   34 A'   35 A'   36 A'                 
 -0.782  -0.691  -0.610  -0.531  -0.519  -0.513  -0.450  -0.410
 37 A'   38 A'   39 A'   40 A'   41 A'   13 A"   42 A'   14 A"                 
 -0.399  -0.355  -0.339  -0.327  -0.314  -0.290  -0.261
 43 A'   44 A'   15 A"   45 A'   16 A"   46 A'   17 A"                         
 -- Virtual --                   
 -0.075  -0.049  -0.041  -0.009   0.006   0.034   0.048   0.048
 47 A'   48 A'   18 A"   49 A'   50 A'   51 A'   52 A'   19 A"                 
  0.063   0.070   0.077   0.080   0.093   0.106   0.111   0.129
 53 A'   54 A'   20 A"   55 A'   21 A"   56 A'   57 A'   58 A'                 
  0.134   0.146   0.163   0.195   0.206   0.220   0.220   0.250
 22 A"   59 A'   60 A'   61 A'   62 A'   23 A"   63 A'   64 A'                 
  0.285   0.291   0.296   0.325   0.362   0.381   0.383   0.389
 65 A'   24 A"   66 A'   67 A'   68 A'   69 A'   25 A"   26 A"                 
  0.389   0.409   0.419   0.431   0.458   0.461   0.464   0.474
 70 A'   71 A'   27 A"   72 A'   28 A"   73 A'   74 A'   75 A'                 
  0.503   0.534   0.555   0.582   0.601   0.621   0.629   0.648
 29 A"   30 A"   76 A'   31 A"   77 A'   78 A'   32 A"   79 A'                 
  0.679   0.735   0.751   0.817   0.829   0.836   0.874   0.890
 80 A'   81 A'   82 A'   83 A'   84 A'   33 A"   34 A"   85 A'                 
  0.914   0.938   0.982   1.132   1.170   1.174   1.176   1.309
 86 A'   87 A'   88 A'   89 A'   90 A'   35 A"   36 A"   37 A"                 
  1.333   1.351   1.381   1.439   1.457   1.520   1.560   1.641
 91 A'   92 A'   38 A"   93 A'   94 A'   95 A'   39 A"   96 A'                 
  1.674   1.847   1.865   1.930   1.991   2.015   2.125   2.162
 97 A'   98 A'   40 A"   99 A'   41 A"  100 A'  101 A'  102 A'                 
  2.203   2.241   2.323   2.478   2.604   2.798   2.821   3.031
103 A'   42 A"  104 A'  105 A'   43 A"   44 A"  106 A'  107 A'                 
  3.127   3.388   3.745   3.774   3.932   3.958   3.964   3.977
108 A'  109 A'   45 A"  110 A'   46 A"   47 A"  111 A'   48 A"                 
  3.997   4.007   4.017   4.061   4.103   4.168   4.242   4.357
 49 A"  112 A'  113 A'   50 A"  114 A'  115 A'  116 A'  117 A'                 
  4.411   4.747   5.980   6.031   6.073   6.266   6.345   6.589
118 A'  119 A'   51 A"  120 A'  121 A'   52 A"  122 A'  123 A'                 
  6.668   7.530   7.581   7.647   9.730  23.279  24.039  25.792
124 A'   53 A"  125 A'  126 A'  127 A'  128 A'  129 A'   54 A"                 
 25.970  26.382  27.840  28.324  28.358  28.379  28.513  28.525
130 A'  131 A'  132 A'   55 A"  133 A'  134 A'   56 A"  135 A'                 
 28.540  28.584  28.687  47.913  66.723 127.867 127.895 127.928
 57 A"  136 A'  137 A'  138 A'  139 A'   58 A"  140 A'  141 A'                 
151.636 215.715 289.725 289.775 289.8731020.7091901.798
142 A'  143 A'   59 A"  144 A'  145 A'  146 A'  147 A'                         
 --------------------------------------------------------------

          Ground-State Mulliken Net Atomic Charges

     Atom                 Charge (a.u.)
  ----------------------------------------
      1 F                    -0.026827
      2 Cl                    0.331150
      3 I                     0.146597
      4 Br                   -0.128354
      5 C                    -0.332429
      6 C                     0.009863
  ----------------------------------------
  Sum of atomic charges =     0.000000

 -----------------------------------------------------------------
                    Cartesian Multipole Moments
 -----------------------------------------------------------------
    Charge (ESU x 10^10)
                 0.0000
    Dipole Moment (Debye)
         X       0.3448      Y       1.2486      Z       0.0000
       Tot       1.2954
    Quadrupole Moments (Debye-Ang)
        XX     -72.9689     XY       2.2744     YY     -74.2511
        XZ      -0.0000     YZ       0.0000     ZZ     -76.1953
    Octopole Moments (Debye-Ang^2)
       XXX       6.1240    XXY       3.7521    XYY      -4.8600
       YYY      -9.4822    XXZ       0.0000    XYZ      -0.0000
       YYZ       0.0000    XZZ      -0.0916    YZZ      -7.3322
       ZZZ       0.0000
    Hexadecapole Moments (Debye-Ang^3)
      XXXX   -1346.9721   XXXY     -96.1827   XXYY    -314.9283
      XYYY    -114.1901   YYYY    -719.3527   XXXZ      -0.0000
      XXYZ       0.0000   XYYZ      -0.0000   YYYZ       0.0000
      XXZZ    -251.7075   XYZZ     -43.3297   YYZZ    -141.9317
      XZZZ      -0.0000   YZZZ       0.0000   ZZZZ     -94.3738
 -----------------------------------------------------------------
 Calculating analytic gradient of the SCF energy
 Gradient of SCF Energy
            1           2           3           4           5           6
    1   0.0000227   0.0000306   0.0006460   0.0002599  -0.0006809  -0.0002783
    2  -0.0001135   0.0003360   0.0002588  -0.0001488  -0.0003506   0.0000181
    3  -0.0000000  -0.0000000   0.0000000   0.0000000  -0.0000000   0.0000000
 Max gradient component =       6.809E-04
 RMS gradient           =       2.754E-04
 Gradient time:  CPU 15.37 s  wall 3.95 s
 Geometry Optimization Parameters
   NAtoms,    NIC,     NZ,  NCons,   NDum,   NFix, NCnnct, MaxDiis
        6      37       0       0       0       0       0       0

 Cartesian Hessian Update
 Hessian Updated using BFGS Update


** GEOMETRY OPTIMIZATION IN DELOCALIZED INTERNAL COORDINATES **
   Searching for a Minimum

   Optimization Cycle:  19

                       Coordinates (Angstroms)
     ATOM                X               Y               Z
      1  F         0.9319932156   -1.8999625496    0.0000000000
      2  Cl       -1.9603418024   -1.8368598329    0.0000000000
      3  I         1.9253809402    0.8029191927    0.0000000000
      4  Br       -1.7114086363    1.2287239866    0.0000000000
      5  C         0.4363579684   -0.6539432516    0.0000000000
      6  C        -0.8893324843   -0.4723797471    0.0000000000
   Point Group: cs    Number of degrees of freedom:     9


   Energy is -10129.941146091

 Hessian Updated using BFGS Update

  9 Hessian modes will be used to form the next step
  Hessian Eigenvalues:
     0.052993    0.062072    0.210625    0.268597    0.332696    0.452115
     0.637609    0.806063    1.022027

 Minimum Search - Taking Simple RFO Step
 Searching for Lamda that Minimizes Along All modes
 Value Taken    Lamda =  -0.00000152
 Step Taken.  Stepsize is  0.002711

                             Maximum     Tolerance    Cnvgd?
         Gradient           0.000445      0.000300      NO
         Displacement       0.002039      0.001200      NO
         Energy change     -0.000002      0.000001      NO


 New Cartesian Coordinates Obtained by Inverse Iteration

 Displacement from previous Coordinates is:  0.002048
 ----------------------------------------------------------------
             Standard Nuclear Orientation (Angstroms)
    I     Atom           X                Y                Z
 ----------------------------------------------------------------
    1      F       0.9320261479    -1.8998333623     0.0000000000
    2      Cl     -1.9599864727    -1.8368737162     0.0000000000
    3      I       1.9247106742     0.8024013469     0.0000000000
    4      Br     -1.7115469314     1.2289962386     0.0000000000
    5      C       0.4366129635    -0.6541219945     0.0000000000
    6      C      -0.8891671800    -0.4720707145     0.0000000000
 ----------------------------------------------------------------
 Molecular Point Group                 Cs    NOp =  2
 Largest Abelian Subgroup              Cs    NOp =  2
 Nuclear Repulsion Energy =   960.5817722620 hartrees
 There are       63 alpha and       63 beta electrons
 Applying Cartesian multipole field
    Component          Value
    ---------          -----
     (2,0,0)        1.00000E-11
     (0,2,0)        2.00000E-11
     (0,0,2)       -3.00000E-11
 Nucleus-field energy     =     0.0000000264 hartrees
 Requested basis set is 6-311++G(d,p)
 There are 74 shells and 206 basis functions
 A cutoff of  1.0D-11 yielded   2082 shell pairs
 There are     17512 function pairs (     19585 Cartesian)
 Smallest overlap matrix eigenvalue = 4.35E-05
 Guess MOs from SCF MO coefficient file

 -----------------------------------------------------------------------
  General SCF calculation program by
  Eric Jon Sundstrom, Paul Horn, Yuezhi Mao, Dmitri Zuev, Alec White,
  David Stuck, Shaama M.S., Shane Yost, Joonho Lee, David Small,
  Daniel Levine, Susi Lehtola, Hugh Burton, Evgeny Epifanovsky
 -----------------------------------------------------------------------
 Exchange:     0.2000 Hartree-Fock + 0.0800 Slater + 0.7200 B88
 Correlation:  0.1900 VWN1RPA + 0.8100 LYP
 Using SG-1 standard quadrature grid
 using 4 threads for integral computing
 -------------------------------------------------------
 OpenMP Integral computing Module                
 Release: version 2.0, May 2017, Q-Chem Inc. Pleasanton 
 -------------------------------------------------------
 -------------------------------------------------------
 OpenMP BLAS3 based DFT computing Module                
 Release: version 1.0, May 2013, Q-Chem Inc. Pittsburgh 
 -------------------------------------------------------
 A restricted SCF calculation will be
 performed using DIIS
 SCF converges when DIIS error is below 1.0e-08
 ---------------------------------------
  Cycle       Energy         DIIS error
 ---------------------------------------
    1  -10129.9411468159      7.72e-06  
    2  -10129.9411470358      4.25e-06  
    3  -10129.9411469946      5.02e-06  
    4  -10129.9411471260      4.89e-07  
    5  -10129.9411471272      1.93e-07  
    6  -10129.9411471274      8.46e-08  
    7  -10129.9411471275      1.63e-08  
    8  -10129.9411471274      3.52e-09  Convergence criterion met
 ---------------------------------------
 SCF time:   CPU 34.36s  wall 10.00s 
 SCF   energy in the final basis set =   -10129.9411471274
 Total energy in the final basis set =   -10129.9411471274

 --------------------------------------------------------------
             Orbital Energies (a.u.) and Symmetries
 --------------------------------------------------------------

 Alpha MOs, Restricted
 -- Occupied --                  
******* -482.87 -176.33 -165.74 -165.73 -165.73 -101.59  -62.52
  1 A'    2 A'    3 A'    4 A'    1 A"    5 A'    6 A'    7 A'                 
-56.339 -56.335 -56.335 -35.829 -31.322 -31.316 -31.315 -24.733
  8 A'    2 A"    9 A'   10 A'   11 A'    3 A"   12 A'   13 A'                 
-22.972 -22.971 -22.971 -22.966 -22.966 -10.329 -10.307  -9.503
 14 A'    4 A"   15 A'   16 A'    5 A"   17 A'   18 A'   19 A'                 
 -8.727  -7.268  -7.257  -7.257  -6.560  -6.545  -6.545  -6.378
 20 A'   21 A'    6 A"   22 A'   23 A'    7 A"   24 A'   25 A'                 
 -4.791  -4.775  -4.775  -2.670  -2.666  -2.666  -2.654  -2.654
 26 A'    8 A"   27 A'   28 A'    9 A"   29 A'   10 A"   30 A'                 
 -2.057  -2.052  -2.051  -2.038  -2.038  -1.275  -0.925  -0.833
 31 A'   11 A"   32 A'   12 A"   33 A'   34 A'   35 A'   36 A'                 
 -0.782  -0.691  -0.611  -0.531  -0.519  -0.513  -0.450  -0.410
 37 A'   38 A'   39 A'   40 A'   41 A'   13 A"   42 A'   14 A"                 
 -0.399  -0.355  -0.339  -0.327  -0.315  -0.290  -0.261
 43 A'   44 A'   15 A"   45 A'   16 A"   46 A'   17 A"                         
 -- Virtual --                   
 -0.074  -0.049  -0.041  -0.009   0.006   0.034   0.048   0.048
 47 A'   48 A'   18 A"   49 A'   50 A'   51 A'   52 A'   19 A"                 
  0.063   0.070   0.077   0.080   0.093   0.106   0.111   0.129
 53 A'   54 A'   20 A"   55 A'   21 A"   56 A'   57 A'   58 A'                 
  0.134   0.146   0.163   0.195   0.206   0.220   0.220   0.250
 22 A"   59 A'   60 A'   61 A'   62 A'   23 A"   63 A'   64 A'                 
  0.285   0.291   0.296   0.325   0.362   0.381   0.383   0.389
 65 A'   24 A"   66 A'   67 A'   68 A'   69 A'   25 A"   26 A"                 
  0.389   0.409   0.419   0.431   0.458   0.461   0.464   0.475
 70 A'   71 A'   27 A"   72 A'   28 A"   73 A'   74 A'   75 A'                 
  0.503   0.534   0.555   0.582   0.601   0.621   0.629   0.648
 29 A"   30 A"   76 A'   31 A"   77 A'   78 A'   32 A"   79 A'                 
  0.679   0.735   0.751   0.817   0.829   0.836   0.874   0.890
 80 A'   81 A'   82 A'   83 A'   84 A'   33 A"   34 A"   85 A'                 
  0.914   0.938   0.982   1.132   1.170   1.174   1.176   1.309
 86 A'   87 A'   88 A'   89 A'   90 A'   35 A"   36 A"   37 A"                 
  1.333   1.351   1.381   1.439   1.457   1.520   1.560   1.641
 91 A'   92 A'   38 A"   93 A'   94 A'   95 A'   39 A"   96 A'                 
  1.674   1.847   1.864   1.930   1.991   2.015   2.124   2.162
 97 A'   98 A'   40 A"   99 A'   41 A"  100 A'  101 A'  102 A'                 
  2.203   2.241   2.323   2.478   2.604   2.798   2.821   3.031
103 A'   42 A"  104 A'  105 A'   43 A"   44 A"  106 A'  107 A'                 
  3.127   3.388   3.745   3.773   3.932   3.959   3.964   3.977
108 A'  109 A'   45 A"  110 A'   46 A"   47 A"  111 A'   48 A"                 
  3.997   4.007   4.018   4.061   4.103   4.168   4.242   4.357
 49 A"  112 A'  113 A'   50 A"  114 A'  115 A'  116 A'  117 A'                 
  4.411   4.747   5.980   6.031   6.073   6.266   6.345   6.589
118 A'  119 A'   51 A"  120 A'  121 A'   52 A"  122 A'  123 A'                 
  6.668   7.530   7.581   7.647   9.730  23.279  24.038  25.792
124 A'   53 A"  125 A'  126 A'  127 A'  128 A'  129 A'   54 A"                 
 25.970  26.382  27.840  28.324  28.358  28.379  28.513  28.525
130 A'  131 A'  132 A'   55 A"  133 A'  134 A'   56 A"  135 A'                 
 28.540  28.584  28.687  47.913  66.723 127.867 127.895 127.928
 57 A"  136 A'  137 A'  138 A'  139 A'   58 A"  140 A'  141 A'                 
151.636 215.715 289.725 289.775 289.8731020.7091901.799
142 A'  143 A'   59 A"  144 A'  145 A'  146 A'  147 A'                         

 Beta MOs, Restricted
 -- Occupied --                  
******* -482.87 -176.33 -165.74 -165.73 -165.73 -101.59  -62.52
  1 A'    2 A'    3 A'    4 A'    1 A"    5 A'    6 A'    7 A'                 
-56.339 -56.335 -56.335 -35.829 -31.322 -31.316 -31.315 -24.733
  8 A'    2 A"    9 A'   10 A'   11 A'    3 A"   12 A'   13 A'                 
-22.972 -22.971 -22.971 -22.966 -22.966 -10.329 -10.307  -9.503
 14 A'    4 A"   15 A'   16 A'    5 A"   17 A'   18 A'   19 A'                 
 -8.727  -7.268  -7.257  -7.257  -6.560  -6.545  -6.545  -6.378
 20 A'   21 A'    6 A"   22 A'   23 A'    7 A"   24 A'   25 A'                 
 -4.791  -4.775  -4.775  -2.670  -2.666  -2.666  -2.654  -2.654
 26 A'    8 A"   27 A'   28 A'    9 A"   29 A'   10 A"   30 A'                 
 -2.057  -2.052  -2.051  -2.038  -2.038  -1.275  -0.925  -0.833
 31 A'   11 A"   32 A'   12 A"   33 A'   34 A'   35 A'   36 A'                 
 -0.782  -0.691  -0.611  -0.531  -0.519  -0.513  -0.450  -0.410
 37 A'   38 A'   39 A'   40 A'   41 A'   13 A"   42 A'   14 A"                 
 -0.399  -0.355  -0.339  -0.327  -0.315  -0.290  -0.261
 43 A'   44 A'   15 A"   45 A'   16 A"   46 A'   17 A"                         
 -- Virtual --                   
 -0.074  -0.049  -0.041  -0.009   0.006   0.034   0.048   0.048
 47 A'   48 A'   18 A"   49 A'   50 A'   51 A'   52 A'   19 A"                 
  0.063   0.070   0.077   0.080   0.093   0.106   0.111   0.129
 53 A'   54 A'   20 A"   55 A'   21 A"   56 A'   57 A'   58 A'                 
  0.134   0.146   0.163   0.195   0.206   0.220   0.220   0.250
 22 A"   59 A'   60 A'   61 A'   62 A'   23 A"   63 A'   64 A'                 
  0.285   0.291   0.296   0.325   0.362   0.381   0.383   0.389
 65 A'   24 A"   66 A'   67 A'   68 A'   69 A'   25 A"   26 A"                 
  0.389   0.409   0.419   0.431   0.458   0.461   0.464   0.475
 70 A'   71 A'   27 A"   72 A'   28 A"   73 A'   74 A'   75 A'                 
  0.503   0.534   0.555   0.582   0.601   0.621   0.629   0.648
 29 A"   30 A"   76 A'   31 A"   77 A'   78 A'   32 A"   79 A'                 
  0.679   0.735   0.751   0.817   0.829   0.836   0.874   0.890
 80 A'   81 A'   82 A'   83 A'   84 A'   33 A"   34 A"   85 A'                 
  0.914   0.938   0.982   1.132   1.170   1.174   1.176   1.309
 86 A'   87 A'   88 A'   89 A'   90 A'   35 A"   36 A"   37 A"                 
  1.333   1.351   1.381   1.439   1.457   1.520   1.560   1.641
 91 A'   92 A'   38 A"   93 A'   94 A'   95 A'   39 A"   96 A'                 
  1.674   1.847   1.864   1.930   1.991   2.015   2.124   2.162
 97 A'   98 A'   40 A"   99 A'   41 A"  100 A'  101 A'  102 A'                 
  2.203   2.241   2.323   2.478   2.604   2.798   2.821   3.031
103 A'   42 A"  104 A'  105 A'   43 A"   44 A"  106 A'  107 A'                 
  3.127   3.388   3.745   3.773   3.932   3.959   3.964   3.977
108 A'  109 A'   45 A"  110 A'   46 A"   47 A"  111 A'   48 A"                 
  3.997   4.007   4.018   4.061   4.103   4.168   4.242   4.357
 49 A"  112 A'  113 A'   50 A"  114 A'  115 A'  116 A'  117 A'                 
  4.411   4.747   5.980   6.031   6.073   6.266   6.345   6.589
118 A'  119 A'   51 A"  120 A'  121 A'   52 A"  122 A'  123 A'                 
  6.668   7.530   7.581   7.647   9.730  23.279  24.038  25.792
124 A'   53 A"  125 A'  126 A'  127 A'  128 A'  129 A'   54 A"                 
 25.970  26.382  27.840  28.324  28.358  28.379  28.513  28.525
130 A'  131 A'  132 A'   55 A"  133 A'  134 A'   56 A"  135 A'                 
 28.540  28.584  28.687  47.913  66.723 127.867 127.895 127.928
 57 A"  136 A'  137 A'  138 A'  139 A'   58 A"  140 A'  141 A'                 
151.636 215.715 289.725 289.775 289.8731020.7091901.799
142 A'  143 A'   59 A"  144 A'  145 A'  146 A'  147 A'                         
 --------------------------------------------------------------

          Ground-State Mulliken Net Atomic Charges

     Atom                 Charge (a.u.)
  ----------------------------------------
      1 F                    -0.026502
      2 Cl                    0.330832
      3 I                     0.146612
      4 Br                   -0.128349
      5 C                    -0.332768
      6 C                     0.010175
  ----------------------------------------
  Sum of atomic charges =     0.000000

 -----------------------------------------------------------------
                    Cartesian Multipole Moments
 -----------------------------------------------------------------
    Charge (ESU x 10^10)
                 0.0000
    Dipole Moment (Debye)
         X       0.3464      Y       1.2483      Z      -0.0000
       Tot       1.2955
    Quadrupole Moments (Debye-Ang)
        XX     -72.9746     XY       2.2653     YY     -74.2494
        XZ       0.0000     YZ       0.0000     ZZ     -76.1945
    Octopole Moments (Debye-Ang^2)
       XXX       6.1611    XXY       3.7606    XYY      -4.8395
       YYY      -9.4593    XXZ      -0.0000    XYZ      -0.0000
       YYZ      -0.0000    XZZ      -0.0728    YZZ      -7.3231
       ZZZ      -0.0000
    Hexadecapole Moments (Debye-Ang^3)
      XXXX   -1346.5830   XXXY     -96.0755   XXYY    -314.8611
      XYYY    -114.0352   YYYY    -719.2601   XXXZ       0.0000
      XXYZ       0.0000   XYYZ       0.0000   YYYZ       0.0000
      XXZZ    -251.6260   XYZZ     -43.2680   YYZZ    -141.9174
      XZZZ      -0.0000   YZZZ       0.0000   ZZZZ     -94.3721
 -----------------------------------------------------------------
 Calculating analytic gradient of the SCF energy
 Gradient of SCF Energy
            1           2           3           4           5           6
    1  -0.0000396   0.0000443   0.0003963   0.0002124  -0.0002654  -0.0003480
    2   0.0001403   0.0002916   0.0000350  -0.0000818  -0.0005266   0.0001415
    3   0.0000000   0.0000000   0.0000000   0.0000000  -0.0000000  -0.0000000
 Max gradient component =       5.266E-04
 RMS gradient           =       2.118E-04
 Gradient time:  CPU 15.46 s  wall 3.97 s
 Geometry Optimization Parameters
   NAtoms,    NIC,     NZ,  NCons,   NDum,   NFix, NCnnct, MaxDiis
        6      37       0       0       0       0       0       0

 Cartesian Hessian Update
 Hessian Updated using BFGS Update


** GEOMETRY OPTIMIZATION IN DELOCALIZED INTERNAL COORDINATES **
   Searching for a Minimum

   Optimization Cycle:  20

                       Coordinates (Angstroms)
     ATOM                X               Y               Z
      1  F         0.9320261479   -1.8998333623    0.0000000000
      2  Cl       -1.9599864727   -1.8368737162    0.0000000000
      3  I         1.9247106742    0.8024013469    0.0000000000
      4  Br       -1.7115469314    1.2289962386    0.0000000000
      5  C         0.4366129635   -0.6541219945    0.0000000000
      6  C        -0.8891671800   -0.4720707145    0.0000000000
   Point Group: cs    Number of degrees of freedom:     9


   Energy is -10129.941147127

 Hessian Updated using BFGS Update

  9 Hessian modes will be used to form the next step
  Hessian Eigenvalues:
     0.054020    0.066544    0.171488    0.267388    0.291510    0.434171
     0.638206    0.682915    1.024111

 Minimum Search - Taking Simple RFO Step
 Searching for Lamda that Minimizes Along All modes
 Value Taken    Lamda =   0.00000000
 Step Taken.  Stepsize is  0.001868

                             Maximum     Tolerance    Cnvgd?
         Gradient           0.000269      0.000300     YES
         Displacement       0.001050      0.001200     YES
         Energy change     -0.000001      0.000001      NO


                       Distance Matrix (Angstroms)
             F (  1)   Cl(  2)   I (  3)   Br(  4)   C (  5)
   Cl(  2)  2.892698
   I (  3)  2.878801  4.696450
   Br(  4)  4.096102  3.075920  3.661196
   C (  5)  1.340608  2.672563  2.082281  2.856698
   C (  6)  2.314142  1.734745  3.089043  1.889428  1.338221

 Final energy is   -10129.941147127382     


 ******************************
 **  OPTIMIZATION CONVERGED  **
 ******************************

                       Coordinates (Angstroms)
     ATOM                X               Y               Z
      1  F         0.9320261479   -1.8998333623    0.0000000000
      2  Cl       -1.9599864727   -1.8368737162    0.0000000000
      3  I         1.9247106742    0.8024013469    0.0000000000
      4  Br       -1.7115469314    1.2289962386    0.0000000000
      5  C         0.4366129635   -0.6541219945    0.0000000000
      6  C        -0.8891671800   -0.4720707145    0.0000000000

Z-matrix Print:
$molecule
0 1
I 
C  1 2.082281
C  2 1.338221 1 127.795595
F  2 1.340608 1 112.698188 3 -180.000000 0
Cl 3 1.734745 2 120.298848 1 -180.000000 0
Br 3 1.889428 2 123.620164 1 -0.000000 0
$end


 --------------------------------------------------------------
             Orbital Energies (a.u.) and Symmetries
 --------------------------------------------------------------

 Alpha MOs, Restricted
 -- Occupied --                  
******* -482.87 -176.33 -165.74 -165.73 -165.73 -101.59  -62.52
  1 A'    2 A'    3 A'    4 A'    1 A"    5 A'    6 A'    7 A'                 
-56.339 -56.335 -56.335 -35.829 -31.322 -31.316 -31.315 -24.733
  8 A'    2 A"    9 A'   10 A'   11 A'    3 A"   12 A'   13 A'                 
-22.972 -22.971 -22.971 -22.966 -22.966 -10.329 -10.307  -9.503
 14 A'    4 A"   15 A'   16 A'    5 A"   17 A'   18 A'   19 A'                 
 -8.727  -7.268  -7.257  -7.257  -6.560  -6.545  -6.545  -6.378
 20 A'   21 A'    6 A"   22 A'   23 A'    7 A"   24 A'   25 A'                 
 -4.791  -4.775  -4.775  -2.670  -2.666  -2.666  -2.654  -2.654
 26 A'    8 A"   27 A'   28 A'    9 A"   29 A'   10 A"   30 A'                 
 -2.057  -2.052  -2.051  -2.038  -2.038  -1.275  -0.925  -0.833
 31 A'   11 A"   32 A'   12 A"   33 A'   34 A'   35 A'   36 A'                 
 -0.782  -0.691  -0.611  -0.531  -0.519  -0.513  -0.450  -0.410
 37 A'   38 A'   39 A'   40 A'   41 A'   13 A"   42 A'   14 A"                 
 -0.399  -0.355  -0.339  -0.327  -0.315  -0.290  -0.261
 43 A'   44 A'   15 A"   45 A'   16 A"   46 A'   17 A"                         
 -- Virtual --                   
 -0.074  -0.049  -0.041  -0.009   0.006   0.034   0.048   0.048
 47 A'   48 A'   18 A"   49 A'   50 A'   51 A'   52 A'   19 A"                 
  0.063   0.070   0.077   0.080   0.093   0.106   0.111   0.129
 53 A'   54 A'   20 A"   55 A'   21 A"   56 A'   57 A'   58 A'                 
  0.134   0.146   0.163   0.195   0.206   0.220   0.220   0.250
 22 A"   59 A'   60 A'   61 A'   62 A'   23 A"   63 A'   64 A'                 
  0.285   0.291   0.296   0.325   0.362   0.381   0.383   0.389
 65 A'   24 A"   66 A'   67 A'   68 A'   69 A'   25 A"   26 A"                 
  0.389   0.409   0.419   0.431   0.458   0.461   0.464   0.475
 70 A'   71 A'   27 A"   72 A'   28 A"   73 A'   74 A'   75 A'                 
  0.503   0.534   0.555   0.582   0.601   0.621   0.629   0.648
 29 A"   30 A"   76 A'   31 A"   77 A'   78 A'   32 A"   79 A'                 
  0.679   0.735   0.751   0.817   0.829   0.836   0.874   0.890
 80 A'   81 A'   82 A'   83 A'   84 A'   33 A"   34 A"   85 A'                 
  0.914   0.938   0.982   1.132   1.170   1.174   1.176   1.309
 86 A'   87 A'   88 A'   89 A'   90 A'   35 A"   36 A"   37 A"                 
  1.333   1.351   1.381   1.439   1.457   1.520   1.560   1.641
 91 A'   92 A'   38 A"   93 A'   94 A'   95 A'   39 A"   96 A'                 
  1.674   1.847   1.864   1.930   1.991   2.015   2.124   2.162
 97 A'   98 A'   40 A"   99 A'   41 A"  100 A'  101 A'  102 A'                 
  2.203   2.241   2.323   2.478   2.604   2.798   2.821   3.031
103 A'   42 A"  104 A'  105 A'   43 A"   44 A"  106 A'  107 A'                 
  3.127   3.388   3.745   3.773   3.932   3.959   3.964   3.977
108 A'  109 A'   45 A"  110 A'   46 A"   47 A"  111 A'   48 A"                 
  3.997   4.007   4.018   4.061   4.103   4.168   4.242   4.357
 49 A"  112 A'  113 A'   50 A"  114 A'  115 A'  116 A'  117 A'                 
  4.411   4.747   5.980   6.031   6.073   6.266   6.345   6.589
118 A'  119 A'   51 A"  120 A'  121 A'   52 A"  122 A'  123 A'                 
  6.668   7.530   7.581   7.647   9.730  23.279  24.038  25.792
124 A'   53 A"  125 A'  126 A'  127 A'  128 A'  129 A'   54 A"                 
 25.970  26.382  27.840  28.324  28.358  28.379  28.513  28.525
130 A'  131 A'  132 A'   55 A"  133 A'  134 A'   56 A"  135 A'                 
 28.540  28.584  28.687  47.913  66.723 127.867 127.895 127.928
 57 A"  136 A'  137 A'  138 A'  139 A'   58 A"  140 A'  141 A'                 
151.636 215.715 289.725 289.775 289.8731020.7091901.799
142 A'  143 A'   59 A"  144 A'  145 A'  146 A'  147 A'                         

 Beta MOs, Restricted
 -- Occupied --                  
******* -482.87 -176.33 -165.74 -165.73 -165.73 -101.59  -62.52
  1 A'    2 A'    3 A'    4 A'    1 A"    5 A'    6 A'    7 A'                 
-56.339 -56.335 -56.335 -35.829 -31.322 -31.316 -31.315 -24.733
  8 A'    2 A"    9 A'   10 A'   11 A'    3 A"   12 A'   13 A'                 
-22.972 -22.971 -22.971 -22.966 -22.966 -10.329 -10.307  -9.503
 14 A'    4 A"   15 A'   16 A'    5 A"   17 A'   18 A'   19 A'                 
 -8.727  -7.268  -7.257  -7.257  -6.560  -6.545  -6.545  -6.378
 20 A'   21 A'    6 A"   22 A'   23 A'    7 A"   24 A'   25 A'                 
 -4.791  -4.775  -4.775  -2.670  -2.666  -2.666  -2.654  -2.654
 26 A'    8 A"   27 A'   28 A'    9 A"   29 A'   10 A"   30 A'                 
 -2.057  -2.052  -2.051  -2.038  -2.038  -1.275  -0.925  -0.833
 31 A'   11 A"   32 A'   12 A"   33 A'   34 A'   35 A'   36 A'                 
 -0.782  -0.691  -0.611  -0.531  -0.519  -0.513  -0.450  -0.410
 37 A'   38 A'   39 A'   40 A'   41 A'   13 A"   42 A'   14 A"                 
 -0.399  -0.355  -0.339  -0.327  -0.315  -0.290  -0.261
 43 A'   44 A'   15 A"   45 A'   16 A"   46 A'   17 A"                         
 -- Virtual --                   
 -0.074  -0.049  -0.041  -0.009   0.006   0.034   0.048   0.048
 47 A'   48 A'   18 A"   49 A'   50 A'   51 A'   52 A'   19 A"                 
  0.063   0.070   0.077   0.080   0.093   0.106   0.111   0.129
 53 A'   54 A'   20 A"   55 A'   21 A"   56 A'   57 A'   58 A'                 
  0.134   0.146   0.163   0.195   0.206   0.220   0.220   0.250
 22 A"   59 A'   60 A'   61 A'   62 A'   23 A"   63 A'   64 A'                 
  0.285   0.291   0.296   0.325   0.362   0.381   0.383   0.389
 65 A'   24 A"   66 A'   67 A'   68 A'   69 A'   25 A"   26 A"                 
  0.389   0.409   0.419   0.431   0.458   0.461   0.464   0.475
 70 A'   71 A'   27 A"   72 A'   28 A"   73 A'   74 A'   75 A'                 
  0.503   0.534   0.555   0.582   0.601   0.621   0.629   0.648
 29 A"   30 A"   76 A'   31 A"   77 A'   78 A'   32 A"   79 A'                 
  0.679   0.735   0.751   0.817   0.829   0.836   0.874   0.890
 80 A'   81 A'   82 A'   83 A'   84 A'   33 A"   34 A"   85 A'                 
  0.914   0.938   0.982   1.132   1.170   1.174   1.176   1.309
 86 A'   87 A'   88 A'   89 A'   90 A'   35 A"   36 A"   37 A"                 
  1.333   1.351   1.381   1.439   1.457   1.520   1.560   1.641
 91 A'   92 A'   38 A"   93 A'   94 A'   95 A'   39 A"   96 A'                 
  1.674   1.847   1.864   1.930   1.991   2.015   2.124   2.162
 97 A'   98 A'   40 A"   99 A'   41 A"  100 A'  101 A'  102 A'                 
  2.203   2.241   2.323   2.478   2.604   2.798   2.821   3.031
103 A'   42 A"  104 A'  105 A'   43 A"   44 A"  106 A'  107 A'                 
  3.127   3.388   3.745   3.773   3.932   3.959   3.964   3.977
108 A'  109 A'   45 A"  110 A'   46 A"   47 A"  111 A'   48 A"                 
  3.997   4.007   4.018   4.061   4.103   4.168   4.242   4.357
 49 A"  112 A'  113 A'   50 A"  114 A'  115 A'  116 A'  117 A'                 
  4.411   4.747   5.980   6.031   6.073   6.266   6.345   6.589
118 A'  119 A'   51 A"  120 A'  121 A'   52 A"  122 A'  123 A'                 
  6.668   7.530   7.581   7.647   9.730  23.279  24.038  25.792
124 A'   53 A"  125 A'  126 A'  127 A'  128 A'  129 A'   54 A"                 
 25.970  26.382  27.840  28.324  28.358  28.379  28.513  28.525
130 A'  131 A'  132 A'   55 A"  133 A'  134 A'   56 A"  135 A'                 
 28.540  28.584  28.687  47.913  66.723 127.867 127.895 127.928
 57 A"  136 A'  137 A'  138 A'  139 A'   58 A"  140 A'  141 A'                 
151.636 215.715 289.725 289.775 289.8731020.7091901.799
142 A'  143 A'   59 A"  144 A'  145 A'  146 A'  147 A'                         
 --------------------------------------------------------------

          Ground-State Mulliken Net Atomic Charges

     Atom                 Charge (a.u.)
  ----------------------------------------
      1 F                    -0.026502
      2 Cl                    0.330832
      3 I                     0.146612
      4 Br                   -0.128349
      5 C                    -0.332768
      6 C                     0.010175
  ----------------------------------------
  Sum of atomic charges =     0.000000

 -----------------------------------------------------------------
                    Cartesian Multipole Moments
 -----------------------------------------------------------------
    Charge (ESU x 10^10)
                 0.0000
    Dipole Moment (Debye)
         X       0.3464      Y       1.2483      Z      -0.0000
       Tot       1.2955
    Quadrupole Moments (Debye-Ang)
        XX     -72.9746     XY       2.2653     YY     -74.2494
        XZ       0.0000     YZ       0.0000     ZZ     -76.1945
    Octopole Moments (Debye-Ang^2)
       XXX       6.1611    XXY       3.7606    XYY      -4.8395
       YYY      -9.4593    XXZ      -0.0000    XYZ      -0.0000
       YYZ      -0.0000    XZZ      -0.0728    YZZ      -7.3231
       ZZZ      -0.0000
    Hexadecapole Moments (Debye-Ang^3)
      XXXX   -1346.5830   XXXY     -96.0755   XXYY    -314.8611
      XYYY    -114.0352   YYYY    -719.2601   XXXZ       0.0000
      XXYZ       0.0000   XYYZ       0.0000   YYYZ       0.0000
      XXZZ    -251.6260   XYZZ     -43.2680   YYZZ    -141.9174
      XZZZ      -0.0000   YZZZ       0.0000   ZZZZ     -94.3721
 -----------------------------------------------------------------
Archival summary:
1\1\TWL01\OPT\ProcedureUnspecified\BasisUnspecified\1r1l112\taweetha\TueAug2800:35:462018TueAug2800:35:462018\0\\#,OPT,ProcedureUnspecified,BasisUnspecified,\\0,1\I\C,1,2.08228\C,2,1.33822,1,127.796\F,2,1.34061,1,112.698,3,-180,0\Cl,3,1.73475,2,120.299,1,-180,0\Br,3,1.88943,2,123.62,1,-0,0\\\@

 Total job time:  342.60s(wall), 1294.27s(cpu) 
 Tue Aug 28 00:35:46 2018

        *************************************************************
        *                                                           *
        *  Thank you very much for using Q-Chem.  Have a nice day.  *
        *                                                           *
        *************************************************************


 
User input: 2 of 2 
 
Q-Chem Developer Version!
                  Welcome to Q-Chem
     A Quantum Leap Into The Future Of Chemistry


 Q-Chem 5.1, Q-Chem, Inc., Pleasanton, CA (2018)

 Yihan Shao,  Zhengting Gan,  E. Epifanovsky,  A. T. B. Gilbert,  M. Wormit,  
 J. Kussmann,  A. W. Lange,  A. Behn,  Jia Deng,  Xintian Feng,  D. Ghosh,  
 M. Goldey,  P. R. Horn,  L. D. Jacobson,  I. Kaliman,  T. Kus,  A. Landau,  
 Jie Liu,  E. I. Proynov,  R. M. Richard,  R. P. Steele,  E. J. Sundstrom,  
 H. L. Woodcock III,  P. M. Zimmerman,  D. Zuev,  B. Albrecht,  E. Alguire,  
 S. A. Baeppler,  D. Barton,  Z. Benda,  Y. A. Bernard,  E. J. Berquist,  
 K. B. Bravaya,  H. Burton,  D. Casanova,  Chun-Min Chang,  Yunqing Chen,  
 A. Chien,  K. D. Closser,  M. P. Coons,  S. Coriani,  S. Dasgupta,  
 A. L. Dempwolff,  M. Diedenhofen,  Hainam Do,  R. G. Edgar,  Po-Tung Fang,  
 S. Faraji,  S. Fatehi,  Qingguo Feng,  K. D. Fenk,  J. Fosso-Tande,  
 Qinghui Ge,  A. Ghysels,  G. Gidofalvi,  J. Gomes,  J. Gonthier,  A. Gunina,  
 D. Hait,  M. W. D. Hanson-Heine,  P. H. P. Harbach,  A. W. Hauser,  
 J. E. Herr,  E. G. Hohenstein,  Z. C. Holden,  Kerwin Hui,  B. C. Huynh,  
 T.-C. Jagau,  Hyunjun Ji,  B. Kaduk,  K. Khistyaev,  Jaehoon Kim,  
 P. Klunzinger,  K. Koh,  D. Kosenkov,  L. Koulias,  T. Kowalczyk,  
 C. M. Krauter,  A. Kunitsa,  Ka Un Lao,  A. Laurent,  K. V. Lawler,  
 Joonho Lee,  D. Lefrancois,  S. Lehtola,  D. S. Levine,  Yi-Pei Li,  
 You-Sheng Lin,  Fenglai Liu,  E. Livshits,  A. Luenser,  P. Manohar,  
 E. Mansoor,  S. F. Manzer,  Shan-Ping Mao,  Yuezhi Mao,  N. Mardirossian,  
 A. V. Marenich,  T. Markovich,  L. A. Martinez-Martinez,  S. A. Maurer,  
 N. J. Mayhall,  S. C. McKenzie,  J.-M. Mewes,  A. F. Morrison,  
 J. W. Mullinax,  K. Nanda,  T. S. Nguyen-Beck,  R. Olivares-Amaya,  
 J. A. Parkhill,  T. M. Perrine,  F. Plasser,  P. Pokhilko,  S. Prager,  
 A. Prociuk,  E. Ramos,  D. R. Rehn,  F. Rob,  M. Schneider,  N. Sergueev,  
 S. M. Sharada,  S. Sharma,  D. W. Small,  T. Stauch,  T. Stein,  
 Yu-Chuan Su,  A. J. W. Thom,  A. Tkatchenko,  T. Tsuchimochi,  N. M. Tubman,  
 L. Vogt,  M. L. Vidal,  O. Vydrov,  M. A. Watson,  J. Wenzel,  
 M. de Wergifosse,  T. A. Wesolowski,  A. White,  J. Witte,  A. Yamada,  
 Jun Yang,  K. Yao,  S. Yeganeh,  S. R. Yost,  Zhi-Qiang You,  A. Zech,  
 Igor Ying Zhang,  Xing Zhang,  Yan Zhao,  Ying Zhu,  B. R. Brooks,  
 G. K. L. Chan,  C. J. Cramer,  M. S. Gordon,  W. J. Hehre,  A. Klamt,  
 M. W. Schmidt,  C. D. Sherrill,  D. G. Truhlar,  A. Aspuru-Guzik,  R. Baer,  
 A. T. Bell,  N. A. Besley,  Jeng-Da Chai,  A. E. DePrince, III,  
 R. A. DiStasio Jr.,  A. Dreuw,  B. D. Dunietz,  T. R. Furlani,  
 Chao-Ping Hsu,  Yousung Jung,  Jing Kong,  D. S. Lambrecht,  WanZhen Liang,  
 C. Ochsenfeld,  V. A. Rassolov,  L. V. Slipchenko,  J. E. Subotnik,  
 T. Van Voorhis,  J. M. Herbert,  A. I. Krylov,  P. M. W. Gill,  M. Head-Gordon

 Contributors to earlier versions of Q-Chem not listed above: 
 R. D. Adamson,  B. Austin,  J. Baker,  G. J. O. Beran,  K. Brandhorst,  
 S. T. Brown,  E. F. C. Byrd,  A. K. Chakraborty,  C.-L. Cheng,  
 Siu Hung Chien,  D. M. Chipman,  D. L. Crittenden,  H. Dachsel,  
 R. J. Doerksen,  A. D. Dutoi,  L. Fusti-Molnar,  W. A. Goddard III,  
 A. Golubeva-Zadorozhnaya,  S. R. Gwaltney,  G. Hawkins,  A. Heyden,  
 S. Hirata,  G. Kedziora,  F. J. Keil,  C. Kelley,  Jihan Kim,  R. A. King,  
 R. Z. Khaliullin,  P. P. Korambath,  W. Kurlancheek,  A. M. Lee,  M. S. Lee,  
 S. V. Levchenko,  Ching Yeh Lin,  D. Liotard,  R. C. Lochan,  I. Lotan,  
 P. E. Maslen,  N. Nair,  D. P. O'Neill,  D. Neuhauser,  E. Neuscamman,  
 C. M. Oana,  R. Olson,  B. Peters,  R. Peverati,  P. A. Pieniazek,  
 Y. M. Rhee,  J. Ritchie,  M. A. Rohrdanz,  E. Rosta,  N. J. Russ,  
 H. F. Schaefer III,  N. E. Schultz,  N. Shenvi,  A. C. Simmonett,  A. Sodt,  
 D. Stuck,  K. S. Thanthiriwatte,  V. Vanovschi,  Tao Wang,  A. Warshel,  
 C. F. Williams,  Q. Wu,  X. Xu,  W. Zhang

 Please cite Q-Chem as follows:
 Y. Shao et al., Mol. Phys. 113, 184-215 (2015)
 DOI: 10.1080/00268976.2014.952696

 Q-Chem 5.1.1 for Intel X86 EM64T Linux

 Parts of Q-Chem use Armadillo 8.300.2 (Tropical Shenanigans).
 http://arma.sourceforge.net/

 Q-Chem begins on Tue Aug 28 00:35:46 2018  

Host: 
0

     Scratch files written to /scratch/taweetham/qchem9217//
The previous job contains 0 fragments, simply inherited here
Input Ideriv = 2
Curr. Ideriv = -1
Max.  Ideriv = 2

Checking the input file for inconsistencies... 	...done.

--------------------------------------------------------------
User input:
--------------------------------------------------------------

$molecule
read
$end

$rem
   SCF_GUESS 	READ
   JOB_TYPE 	FREQUENCY
   BASIS 	6-311++G**
   EXCHANGE 	B3LYP
   MEM_TOTAL	7500	
$end


--------------------------------------------------------------
 ----------------------------------------------------------------
             Standard Nuclear Orientation (Angstroms)
    I     Atom           X                Y                Z
 ----------------------------------------------------------------
    1      F       0.3025122614    -2.2721739024    -0.0000000000
    2      Cl     -2.4973940594    -1.5453826601    -0.0000000000
    3      I       1.8904033615     0.1290959381     0.0000000000
    4      Br     -1.5500922206     1.3810315300    -0.0000000000
    5      C       0.1070633215    -0.9458893375    -0.0000000000
    6      C      -1.1412402852    -0.4636303169    -0.0000000000
 ----------------------------------------------------------------
 Molecular Point Group                 Cs    NOp =  2
 Largest Abelian Subgroup              Cs    NOp =  2
 Nuclear Repulsion Energy =   960.5817722620 hartrees
 There are       63 alpha and       63 beta electrons
 Requested basis set is 6-311++G(d,p)
 There are 74 shells and 206 basis functions

 Total QAlloc Memory Limit   7500 MB
 Mega-Array Size       188 MB
 MEM_STATIC part       192 MB

                       Distance Matrix (Angstroms)
             F (  1)   Cl(  2)   I (  3)   Br(  4)   C (  5)
   Cl(  2)  2.892698
   I (  3)  2.878801  4.696450
   Br(  4)  4.096102  3.075920  3.661196
   C (  5)  1.340608  2.672563  2.082281  2.856698
   C (  6)  2.314142  1.734745  3.089043  1.889428  1.338221

 A cutoff of  1.0D-11 yielded   2082 shell pairs
 There are     17512 function pairs (     19585 Cartesian)

 -------------------------------------------------------
 OpenMP Integral Computing Module                       
 Release: version 1.0, May 2013, Q-Chem Inc. Pittsburgh 
 -------------------------------------------------------
 Integral Job Info:
 Integral job number is                      11
 Integral operator is                         1
 short-range coefficients                     0
 long-range coefficients              100000000
 Omega coefficients                           0
 if combine SR and LR in K                    0
 Integral screening is                        0
 Integral computing path is                   2
 max size of driver memory is            800000
 size of driver memory is                593474
 size of scratch memory is             29634545
 max col of scratch BK array               1296
 max len of scratch array in speh3          155
 max len of scratch index in speh4           18
 max int batch size is                      520
 min int batch size is                       52
 fixed nKL is                                45
 max L of basis functions is                  2
 order of int derivative is                   0
 number of shells is                         74
 number of basis is                         218
 number of cartesian basis is               218
 number of contracted shell pairs          2082
 number of primitive shell pairs           4952
 maxK2 (contraction) of shell pair           36
 max number of K2 of shell pair               1
 max number of CS2 of shell pair            212
 max number of PS2 of shell pair            330
 mem total for path MDJ                  531148
 -------------------------------------------------------
 Smallest overlap matrix eigenvalue = 4.35E-05
 Guess MOs from SCF MO coefficient file

 -----------------------------------------------------------------------
  General SCF calculation program by
  Eric Jon Sundstrom, Paul Horn, Yuezhi Mao, Dmitri Zuev, Alec White,
  David Stuck, Shaama M.S., Shane Yost, Joonho Lee, David Small,
  Daniel Levine, Susi Lehtola, Hugh Burton, Evgeny Epifanovsky
 -----------------------------------------------------------------------
 Exchange:     0.2000 Hartree-Fock + 0.0800 Slater + 0.7200 B88
 Correlation:  0.1900 VWN1RPA + 0.8100 LYP
 Using SG-1 standard quadrature grid
 using 4 threads for integral computing
 -------------------------------------------------------
 OpenMP Integral computing Module                
 Release: version 2.0, May 2017, Q-Chem Inc. Pleasanton 
 -------------------------------------------------------
 -------------------------------------------------------
 OpenMP BLAS3 based DFT computing Module                
 Release: version 1.0, May 2013, Q-Chem Inc. Pittsburgh 
 -------------------------------------------------------
 A restricted SCF calculation will be
 performed using DIIS
 SCF converges when DIIS error is below 1.0e-08
 ---------------------------------------
  Cycle       Energy         DIIS error
 ---------------------------------------
    1  -10129.8371936654      3.95e-03  
    2  -10129.9394773429      5.48e-04  
    3  -10129.9382240250      7.70e-04  
    4  -10129.9412483752      1.63e-04  
    5  -10129.9413855961      4.45e-05  
    6  -10129.9413920293      1.14e-05  
    7  -10129.9413923578      4.20e-06  
    8  -10129.9413924243      1.67e-06  
    9  -10129.9413924350      5.58e-07  
   10  -10129.9413924365      1.88e-07  
   11  -10129.9413924366      4.00e-08  
   12  -10129.9413924367      5.76e-09  Convergence criterion met
 ---------------------------------------
 SCF time:   CPU 53.69s  wall 14.00s 
 SCF   energy in the final basis set =   -10129.9413924367
 Total energy in the final basis set =   -10129.9413924367

 --------------------------------------------------------------
             Orbital Energies (a.u.) and Symmetries
 --------------------------------------------------------------

 Alpha MOs, Restricted
 -- Occupied --                  
******* -482.87 -176.33 -165.74 -165.73 -165.73 -101.59  -62.52
  1 A'    2 A'    3 A'    4 A'    1 A"    5 A'    6 A'    7 A'                 
-56.339 -56.335 -56.335 -35.829 -31.322 -31.316 -31.315 -24.733
  8 A'    2 A"    9 A'   10 A'   11 A'    3 A"   12 A'   13 A'                 
-22.972 -22.971 -22.971 -22.966 -22.966 -10.329 -10.307  -9.503
 14 A'    4 A"   15 A'   16 A'    5 A"   17 A'   18 A'   19 A'                 
 -8.727  -7.268  -7.257  -7.257  -6.560  -6.545  -6.545  -6.378
 20 A'   21 A'    6 A"   22 A'   23 A'    7 A"   24 A'   25 A'                 
 -4.791  -4.775  -4.775  -2.670  -2.666  -2.666  -2.654  -2.654
 26 A'    8 A"   27 A'   28 A'    9 A"   29 A'   30 A'   10 A"                 
 -2.057  -2.052  -2.052  -2.038  -2.038  -1.275  -0.925  -0.833
 31 A'   11 A"   32 A'   33 A'   12 A"   34 A'   35 A'   36 A'                 
 -0.782  -0.691  -0.611  -0.531  -0.519  -0.513  -0.450  -0.410
 37 A'   38 A'   39 A'   40 A'   41 A'   13 A"   42 A'   14 A"                 
 -0.399  -0.355  -0.339  -0.327  -0.315  -0.290  -0.261
 43 A'   44 A'   15 A"   45 A'   16 A"   46 A'   17 A"                         
 -- Virtual --                   
 -0.074  -0.049  -0.041  -0.009   0.006   0.034   0.048   0.048
 47 A'   48 A'   18 A"   49 A'   50 A'   51 A'   52 A'   19 A"                 
  0.063   0.070   0.077   0.080   0.093   0.106   0.111   0.129
 53 A'   54 A'   20 A"   55 A'   21 A"   56 A'   57 A'   58 A'                 
  0.134   0.146   0.163   0.195   0.206   0.220   0.220   0.250
 22 A"   59 A'   60 A'   61 A'   62 A'   23 A"   63 A'   64 A'                 
  0.285   0.291   0.296   0.325   0.362   0.381   0.383   0.389
 65 A'   24 A"   66 A'   67 A'   68 A'   69 A'   25 A"   26 A"                 
  0.389   0.409   0.419   0.431   0.458   0.461   0.464   0.474
 70 A'   71 A'   27 A"   72 A'   28 A"   73 A'   74 A'   75 A'                 
  0.504   0.534   0.555   0.582   0.601   0.621   0.629   0.648
 29 A"   30 A"   76 A'   31 A"   77 A'   78 A'   32 A"   79 A'                 
  0.680   0.735   0.751   0.817   0.829   0.836   0.874   0.890
 80 A'   81 A'   82 A'   83 A'   84 A'   33 A"   34 A"   85 A'                 
  0.914   0.938   0.983   1.132   1.170   1.174   1.176   1.308
 86 A'   87 A'   88 A'   89 A'   90 A'   35 A"   36 A"   37 A"                 
  1.333   1.349   1.381   1.439   1.457   1.520   1.560   1.641
 91 A'   92 A'   38 A"   93 A'   94 A'   95 A'   39 A"   96 A'                 
  1.674   1.847   1.864   1.930   1.991   2.015   2.124   2.162
 97 A'   98 A'   40 A"   99 A'   41 A"  100 A'  101 A'  102 A'                 
  2.203   2.240   2.323   2.478   2.604   2.798   2.821   3.031
103 A'   42 A"  104 A'  105 A'   43 A"   44 A"  106 A'  107 A'                 
  3.127   3.388   3.745   3.773   3.931   3.958   3.964   3.977
108 A'  109 A'   45 A"  110 A'   46 A"   47 A"  111 A'   48 A"                 
  3.998   4.007   4.018   4.061   4.103   4.168   4.241   4.358
 49 A"  112 A'  113 A'   50 A"  114 A'  115 A'  116 A'  117 A'                 
  4.412   4.747   5.981   6.031   6.073   6.266   6.345   6.589
118 A'  119 A'   51 A"  120 A'  121 A'   52 A"  122 A'  123 A'                 
  6.668   7.531   7.581   7.648   9.730  23.279  24.038  25.792
124 A'   53 A"  125 A'  126 A'  127 A'  128 A'  129 A'   54 A"                 
 25.970  26.382  27.840  28.324  28.358  28.380  28.512  28.525
130 A'  131 A'  132 A'   55 A"  133 A'  134 A'   56 A"  135 A'                 
 28.540  28.584  28.688  47.913  66.723 127.867 127.895 127.928
 57 A"  136 A'  137 A'  138 A'  139 A'   58 A"  140 A'  141 A'                 
151.636 215.715 289.725 289.775 289.8731020.7091901.799
142 A'  143 A'   59 A"  144 A'  145 A'  146 A'  147 A'                         

 Beta MOs, Restricted
 -- Occupied --                  
******* -482.87 -176.33 -165.74 -165.73 -165.73 -101.59  -62.52
  1 A'    2 A'    3 A'    4 A'    1 A"    5 A'    6 A'    7 A'                 
-56.339 -56.335 -56.335 -35.829 -31.322 -31.316 -31.315 -24.733
  8 A'    2 A"    9 A'   10 A'   11 A'    3 A"   12 A'   13 A'                 
-22.972 -22.971 -22.971 -22.966 -22.966 -10.329 -10.307  -9.503
 14 A'    4 A"   15 A'   16 A'    5 A"   17 A'   18 A'   19 A'                 
 -8.727  -7.268  -7.257  -7.257  -6.560  -6.545  -6.545  -6.378
 20 A'   21 A'    6 A"   22 A'   23 A'    7 A"   24 A'   25 A'                 
 -4.791  -4.775  -4.775  -2.670  -2.666  -2.666  -2.654  -2.654
 26 A'    8 A"   27 A'   28 A'    9 A"   29 A'   30 A'   10 A"                 
 -2.057  -2.052  -2.052  -2.038  -2.038  -1.275  -0.925  -0.833
 31 A'   11 A"   32 A'   33 A'   12 A"   34 A'   35 A'   36 A'                 
 -0.782  -0.691  -0.611  -0.531  -0.519  -0.513  -0.450  -0.410
 37 A'   38 A'   39 A'   40 A'   41 A'   13 A"   42 A'   14 A"                 
 -0.399  -0.355  -0.339  -0.327  -0.315  -0.290  -0.261
 43 A'   44 A'   15 A"   45 A'   16 A"   46 A'   17 A"                         
 -- Virtual --                   
 -0.074  -0.049  -0.041  -0.009   0.006   0.034   0.048   0.048
 47 A'   48 A'   18 A"   49 A'   50 A'   51 A'   52 A'   19 A"                 
  0.063   0.070   0.077   0.080   0.093   0.106   0.111   0.129
 53 A'   54 A'   20 A"   55 A'   21 A"   56 A'   57 A'   58 A'                 
  0.134   0.146   0.163   0.195   0.206   0.220   0.220   0.250
 22 A"   59 A'   60 A'   61 A'   62 A'   23 A"   63 A'   64 A'                 
  0.285   0.291   0.296   0.325   0.362   0.381   0.383   0.389
 65 A'   24 A"   66 A'   67 A'   68 A'   69 A'   25 A"   26 A"                 
  0.389   0.409   0.419   0.431   0.458   0.461   0.464   0.474
 70 A'   71 A'   27 A"   72 A'   28 A"   73 A'   74 A'   75 A'                 
  0.504   0.534   0.555   0.582   0.601   0.621   0.629   0.648
 29 A"   30 A"   76 A'   31 A"   77 A'   78 A'   32 A"   79 A'                 
  0.680   0.735   0.751   0.817   0.829   0.836   0.874   0.890
 80 A'   81 A'   82 A'   83 A'   84 A'   33 A"   34 A"   85 A'                 
  0.914   0.938   0.983   1.132   1.170   1.174   1.176   1.308
 86 A'   87 A'   88 A'   89 A'   90 A'   35 A"   36 A"   37 A"                 
  1.333   1.349   1.381   1.439   1.457   1.520   1.560   1.641
 91 A'   92 A'   38 A"   93 A'   94 A'   95 A'   39 A"   96 A'                 
  1.674   1.847   1.864   1.930   1.991   2.015   2.124   2.162
 97 A'   98 A'   40 A"   99 A'   41 A"  100 A'  101 A'  102 A'                 
  2.203   2.240   2.323   2.478   2.604   2.798   2.821   3.031
103 A'   42 A"  104 A'  105 A'   43 A"   44 A"  106 A'  107 A'                 
  3.127   3.388   3.745   3.773   3.931   3.958   3.964   3.977
108 A'  109 A'   45 A"  110 A'   46 A"   47 A"  111 A'   48 A"                 
  3.998   4.007   4.018   4.061   4.103   4.168   4.241   4.358
 49 A"  112 A'  113 A'   50 A"  114 A'  115 A'  116 A'  117 A'                 
  4.412   4.747   5.981   6.031   6.073   6.266   6.345   6.589
118 A'  119 A'   51 A"  120 A'  121 A'   52 A"  122 A'  123 A'                 
  6.668   7.531   7.581   7.648   9.730  23.279  24.038  25.792
124 A'   53 A"  125 A'  126 A'  127 A'  128 A'  129 A'   54 A"                 
 25.970  26.382  27.840  28.324  28.358  28.380  28.512  28.525
130 A'  131 A'  132 A'   55 A"  133 A'  134 A'   56 A"  135 A'                 
 28.540  28.584  28.688  47.913  66.723 127.867 127.895 127.928
 57 A"  136 A'  137 A'  138 A'  139 A'   58 A"  140 A'  141 A'                 
151.636 215.715 289.725 289.775 289.8731020.7091901.799
142 A'  143 A'   59 A"  144 A'  145 A'  146 A'  147 A'                         
 --------------------------------------------------------------

          Ground-State Mulliken Net Atomic Charges

     Atom                 Charge (a.u.)
  ----------------------------------------
      1 F                    -0.026658
      2 Cl                    0.330232
      3 I                     0.146120
      4 Br                   -0.128396
      5 C                    -0.331660
      6 C                     0.010363
  ----------------------------------------
  Sum of atomic charges =     0.000000

 -----------------------------------------------------------------
                    Cartesian Multipole Moments
 -----------------------------------------------------------------
    Charge (ESU x 10^10)
                 0.0000
    Dipole Moment (Debye)
         X       0.6203      Y       1.1332      Z      -0.0000
       Tot       1.2919
    Quadrupole Moments (Debye-Ang)
        XX     -72.2357     XY       1.4219     YY     -75.6703
        XZ       0.0000     YZ      -0.0000     ZZ     -76.1938
    Octopole Moments (Debye-Ang^2)
       XXX      43.4333    XXY      13.7296    XYY       4.6550
       YYY      42.2026    XXZ      -0.0000    XYZ       0.0000
       YYZ      -0.0000    XZZ      10.9894    YZZ       8.8023
       ZZZ      -0.0000
    Hexadecapole Moments (Debye-Ang^3)
      XXXX   -1408.3967   XXXY      -9.1227   XXYY    -333.1381
      XYYY     -48.9946   YYYY    -657.8224   XXXZ      -0.0000
      XXYZ      -0.0000   XYYZ       0.0000   YYYZ      -0.0000
      XXZZ    -266.7282   XYZZ     -15.2201   YYZZ    -128.6977
      XZZZ       0.0000   YZZZ       0.0000   ZZZZ     -94.3626
 -----------------------------------------------------------------
 Calculating MO derivatives via CPSCF
 D1JvT checksum  = 395064 28580.8091386281
 D1KAT checksum  = 980496 1165.3279388228
   1         3          18      0.115843    0.031128
   2         3          18      0.014299    0.003812
   3         3          18      0.002006    0.000600
   4         3          18      0.000230    0.000084
   5        19           2      0.000016    0.000010
   6        21           0      0.000000    0.000000    Roots Converged
 Time for AOints: 20.9 s (CPU) 5.3 s (wall)
 ------------------------------------------------------------------------------
                     AOints        : Timing summary (seconds)
 ------------------------------------------------------------------------------
     job step          cpu (% of tot)      sys (% of tot)     wall (% of tot)
 ------------------------------------------------------------------------------
  cpscf_lag         0.9898E+02 (34.3)   0.5000E-05 (11.6)   0.2531E+02 (33.8)
  iterzp            0.1682E+03 (58.3)   0.3700E-04 (86.0)   0.4398E+02 (58.7)
  make_fx           0.0000E+00 ( 0.0)   0.0000E+00 ( 0.0)   0.0000E+00 ( 0.0)
  AOints            0.2092E+02 ( 7.3)   0.0000E+00 ( 0.0)   0.5292E+01 ( 7.1)
 ------------------------------------------------------------------------------
   Grand Totals     0.2884E+03          0.4300E-04          0.7493E+02
 ------------------------------------------------------------------------------
 Calculating analytic Hessian of the SCF energy
 Polarizability Matrix (a.u.)
            1           2           3
    1-115.4826203  -6.1637251   0.0000000
    2  -6.1637251 -87.2949695  -0.0000000
    3   0.0000000  -0.0000000 -53.5011018

 Direct stationary perturbation theory relativistic correction:

 rels  =     114.591453627146
 relv  =    -382.371394014419
 rel2e =      52.488107650560
 E_rel =    -215.291832736713

 Hessian of the SCF Energy
            1           2           3           4           5           6
    1   0.0812582  -0.0555627  -0.0000000  -0.0016498   0.0049143   0.0000000
    2  -0.0555627   0.3764223   0.0000000   0.0022236   0.0058233  -0.0000000
    3  -0.0000000   0.0000000   0.0183049  -0.0000000  -0.0000000  -0.0039924
    4  -0.0016498   0.0022236  -0.0000000   0.1611842   0.0915383   0.0000000
    5   0.0049143   0.0058233  -0.0000000   0.0915383   0.1102727   0.0000000
    6   0.0000000  -0.0000000  -0.0039924   0.0000000   0.0000000   0.0089407
    7  -0.0041723  -0.0176952   0.0000000  -0.0019758   0.0006146   0.0000000
    8  -0.0219325  -0.0305310  -0.0000000   0.0007167   0.0004816   0.0000000
    9  -0.0000000   0.0000000   0.0034097  -0.0000000  -0.0000000   0.0029139
   10  -0.0026320   0.0026073  -0.0000000   0.0017729  -0.0168705   0.0000000
   11   0.0028047  -0.0025698  -0.0000000  -0.0102690  -0.0325013   0.0000000
   12   0.0000000   0.0000000   0.0060759   0.0000000   0.0000000   0.0028898
   13  -0.0651803   0.0620536   0.0000000  -0.0344165  -0.0073671   0.0000000
   14   0.0264373  -0.3044010  -0.0000000  -0.0301871  -0.0069969   0.0000000
   15   0.0000000  -0.0000000  -0.0315630  -0.0000000   0.0000000   0.0086659
   16  -0.0076239   0.0063733   0.0000000  -0.1249150  -0.0728296  -0.0000000
   17   0.0433388  -0.0447438   0.0000000  -0.0540224  -0.0770794  -0.0000000
   18  -0.0000000   0.0000000   0.0077648  -0.0000000  -0.0000000  -0.0194179
            7           8           9          10          11          12
    1  -0.0041723  -0.0219325  -0.0000000  -0.0026320   0.0028047   0.0000000
    2  -0.0176952  -0.0305310   0.0000000   0.0026073  -0.0025698   0.0000000
    3   0.0000000  -0.0000000   0.0034097  -0.0000000  -0.0000000   0.0060759
    4  -0.0019758   0.0007167  -0.0000000   0.0017729  -0.0102690   0.0000000
    5   0.0006146   0.0004816  -0.0000000  -0.0168705  -0.0325013   0.0000000
    6   0.0000000   0.0000000   0.0029139   0.0000000   0.0000000   0.0028898
    7   0.1151785   0.0532870  -0.0000000  -0.0058911   0.0005768   0.0000000
    8   0.0532870   0.0594868  -0.0000000   0.0041082   0.0003103   0.0000000
    9  -0.0000000  -0.0000000   0.0117129   0.0000000  -0.0000000  -0.0004653
   10  -0.0058911   0.0041082   0.0000000   0.0446728  -0.0392463  -0.0000000
   11   0.0005768   0.0003103  -0.0000000  -0.0392463   0.2049165  -0.0000000
   12   0.0000000   0.0000000  -0.0004653  -0.0000000  -0.0000000   0.0083496
   13  -0.0824413  -0.0334191   0.0000000  -0.0018725   0.0040892   0.0000000
   14  -0.0230196  -0.0298412  -0.0000000   0.0211604  -0.0215346  -0.0000000
   15   0.0000000   0.0000000  -0.0204837  -0.0000000   0.0000000  -0.0001770
   16  -0.0206980  -0.0027603   0.0000000  -0.0360501   0.0420446  -0.0000000
   17  -0.0137636   0.0000935   0.0000000   0.0282409  -0.1486212   0.0000000
   18  -0.0000000  -0.0000000   0.0029125   0.0000000  -0.0000000  -0.0166730
           13          14          15          16          17          18
    1  -0.0651803   0.0264373   0.0000000  -0.0076239   0.0433388  -0.0000000
    2   0.0620536  -0.3044010  -0.0000000   0.0063733  -0.0447438   0.0000000
    3   0.0000000  -0.0000000  -0.0315630   0.0000000   0.0000000   0.0077648
    4  -0.0344165  -0.0301871  -0.0000000  -0.1249150  -0.0540224  -0.0000000
    5  -0.0073671  -0.0069969   0.0000000  -0.0728296  -0.0770794  -0.0000000
    6   0.0000000   0.0000000   0.0086659  -0.0000000  -0.0000000  -0.0194179
    7  -0.0824413  -0.0230196   0.0000000  -0.0206980  -0.0137636  -0.0000000
    8  -0.0334191  -0.0298412   0.0000000  -0.0027603   0.0000935  -0.0000000
    9   0.0000000  -0.0000000  -0.0204837   0.0000000   0.0000000   0.0029125
   10  -0.0018725   0.0211604  -0.0000000  -0.0360501   0.0282409   0.0000000
   11   0.0040892  -0.0215346   0.0000000   0.0420446  -0.1486212  -0.0000000
   12   0.0000000  -0.0000000  -0.0001770  -0.0000000   0.0000000  -0.0166730
   13   0.6280264  -0.1560230  -0.0000000  -0.4441157   0.1306664   0.0000000
   14  -0.1560230   0.4748316   0.0000000   0.1616320  -0.1120579  -0.0000000
   15  -0.0000000   0.0000000   0.0869745   0.0000000  -0.0000000  -0.0434167
   16  -0.4441157   0.1616320   0.0000000   0.6334027  -0.1344600  -0.0000000
   17   0.1306664  -0.1120579  -0.0000000  -0.1344600   0.3824087   0.0000000
   18   0.0000000  -0.0000000  -0.0434167  -0.0000000   0.0000000   0.0688304
 Gradient time:  CPU 441.49 s  wall 114.84 s
 **********************************************************************
 **                                                                  **
 **                       VIBRATIONAL ANALYSIS                       **
 **                       --------------------                       **
 **                                                                  **
 **        VIBRATIONAL FREQUENCIES (CM**-1) AND NORMAL MODES         **
 **     FORCE CONSTANTS (mDYN/ANGSTROM) AND REDUCED MASSES (AMU)     **
 **                  INFRARED INTENSITIES (KM/MOL)                   **
 **                                                                  **
 **********************************************************************


 Mode:                 1                      2                      3
 Frequency:       100.34                 104.36                 203.20
 Force Cnst:      0.1434                 0.4290                 1.0580
 Red. Mass:      24.1797                66.8521                43.4920
 IR Active:          YES                    YES                    YES
 IR Intens:        0.230                  0.195                  0.243
 Raman Active:       YES                    YES                    YES
               X      Y      Z        X      Y      Z        X      Y      Z
 F          0.000 -0.000  0.793    0.126 -0.300 -0.000   -0.126  0.129  0.000
 Cl        -0.000  0.000 -0.463   -0.181  0.005  0.000    0.677 -0.508  0.000
 I         -0.000  0.000 -0.115   -0.385  0.205  0.000   -0.217 -0.121 -0.000
 Br         0.000 -0.000  0.140    0.666 -0.164 -0.000    0.070  0.332  0.000
 C          0.000 -0.000  0.349   -0.010 -0.338 -0.000    0.002  0.158 -0.000
 C         -0.000 -0.000  0.044    0.024 -0.292 -0.000    0.055  0.214 -0.000
 TransDip  -0.000 -0.000 -0.015   -0.013 -0.004  0.000    0.007  0.014  0.000

 Mode:                 4                      5                      6
 Frequency:       277.49                 294.11                 310.67
 Force Cnst:      1.2160                 0.6644                 1.2630
 Red. Mass:      26.8036                13.0373                22.2110
 IR Active:          YES                    YES                    YES
 IR Intens:        1.121                  0.352                  2.248
 Raman Active:       YES                    YES                    YES
               X      Y      Z        X      Y      Z        X      Y      Z
 F          0.607 -0.057 -0.000   -0.000  0.000 -0.269    0.757  0.352 -0.000
 Cl         0.262  0.495 -0.000    0.000 -0.000 -0.105   -0.329 -0.226 -0.000
 I         -0.157 -0.096 -0.000    0.000  0.000 -0.020   -0.010 -0.075 -0.000
 Br        -0.118 -0.048 -0.000    0.000  0.000 -0.059    0.032  0.119 -0.000
 C          0.325 -0.075  0.000   -0.000  0.000  0.548   -0.093  0.208  0.000
 C          0.388  0.054  0.000   -0.000 -0.000  0.783   -0.249 -0.099  0.000
 TransDip  -0.034 -0.005 -0.000    0.000 -0.000 -0.019   -0.024 -0.041 -0.000

 Mode:                 7                      8                      9
 Frequency:       388.43                 531.64                 727.62
 Force Cnst:      1.8677                 2.0418                 4.3477
 Red. Mass:      21.0101                12.2607                13.9380
 IR Active:          YES                    YES                    YES
 IR Intens:        0.371                  0.393                102.452
 Raman Active:       YES                    YES                    YES
               X      Y      Z        X      Y      Z        X      Y      Z
 F         -0.177  0.675  0.000    0.000  0.000 -0.162   -0.165  0.108  0.000
 Cl         0.107  0.099 -0.000   -0.000  0.000  0.048   -0.222 -0.127 -0.000
 I         -0.034 -0.048  0.000   -0.000 -0.000 -0.012   -0.031 -0.013 -0.000
 Br         0.084 -0.252  0.000    0.000 -0.000  0.011   -0.011  0.019  0.000
 C         -0.091  0.584 -0.000    0.000  0.000  0.775    0.692  0.176  0.000
 C         -0.136  0.223  0.000   -0.000  0.000 -0.609    0.619  0.037  0.000
 TransDip   0.018 -0.007 -0.000    0.000  0.000  0.020    0.303  0.115 -0.000

 Mode:                10                     11                     12
 Frequency:       909.55                1100.80                1637.61
 Force Cnst:      6.2389                 9.7088                19.0644
 Red. Mass:      12.7999                13.5987                12.0657
 IR Active:          YES                    YES                    YES
 IR Intens:      108.606                119.570                 23.711
 Raman Active:       YES                    YES                    YES
               X      Y      Z        X      Y      Z        X      Y      Z
 F          0.114 -0.162  0.000    0.047 -0.474 -0.000    0.022 -0.084 -0.000
 Cl        -0.074 -0.089 -0.000    0.004  0.007  0.000   -0.017 -0.008 -0.000
 I          0.001  0.003  0.000   -0.004 -0.003  0.000    0.003  0.001 -0.000
 Br         0.009 -0.056 -0.000    0.007 -0.010 -0.000   -0.003  0.007  0.000
 C         -0.195 -0.080 -0.000    0.213  0.795 -0.000   -0.637  0.345  0.000
 C          0.160  0.935  0.000   -0.307  0.025  0.000    0.639 -0.243 -0.000
 TransDip  -0.023  0.333 -0.000   -0.005  0.350 -0.000   -0.070  0.140  0.000

 STANDARD THERMODYNAMIC QUANTITIES AT   298.15 K  AND     1.00 ATM

   This Molecule has  0 Imaginary Frequencies
   Zero point vibrational energy:        9.415 kcal/mol

   Atom    1 Element F  Has Mass   18.99840
   Atom    2 Element Cl Has Mass   34.96885
   Atom    3 Element I  Has Mass  126.90440
   Atom    4 Element Br Has Mass   78.91830
   Atom    5 Element C  Has Mass   12.00000
   Atom    6 Element C  Has Mass   12.00000
   Molecular Mass:   283.789950 amu
   Principal axes and moments of inertia in amu*Bohr^2:
                             1           2           3
    Eigenvalues --     1238.56352  3131.98487  4370.54838
          X               0.99975     0.02240    -0.00000
          Y              -0.02240     0.99975    -0.00000
          Z               0.00000     0.00000     1.00000
   Rotational Symmetry Number is   1
   The Molecule is an Asymmetric Top
   Translational Enthalpy:        0.889 kcal/mol
   Rotational Enthalpy:           0.889 kcal/mol
   Vibrational Enthalpy:         11.927 kcal/mol
   gas constant (RT):             0.592 kcal/mol
   Translational Entropy:        42.827  cal/mol.K
   Rotational Entropy:           31.206  cal/mol.K
   Vibrational Entropy:          15.348  cal/mol.K

   Total Enthalpy:               14.297 kcal/mol
   Total Entropy:                89.381  cal/mol.K

 ======================================================================

 STANDARD THERMODYNAMIC QUANTITIES FOR ANHARMONIC VIBRATION -- TOSH

   Zero point vibrational energy: ************ kcal/mol

   Vibrational Enthalpy:       Infinity kcal/mol
   Vibrational Entropy:             NaN  cal/mol.K

   Total Enthalpy:             Infinity kcal/mol
   Total Entropy:                   NaN  cal/mol.K

 ======================================================================

 STANDARD THERMODYNAMIC QUANTITIES FOR ANHARMONIC VIBRATION -- VPT2

   Zero point vibrational energy: ************ kcal/mol

   Vibrational Enthalpy:       Infinity kcal/mol
   Vibrational Entropy:             NaN  cal/mol.K

   Total Enthalpy:             Infinity kcal/mol
   Total Entropy:                   NaN  cal/mol.K

 ======================================================================

Archival summary:
1\1\TWL01\FREQ\ProcedureUnspecified\BasisUnspecified\1r1l112\taweetha\TueAug2800:37:552018TueAug2800:37:552018\0\\#,FREQ,ProcedureUnspecified,BasisUnspecified,\\0,1\I\C,1,2.08228\C,2,1.33822,1,127.796\F,2,1.34061,1,112.698,3,-180,0\Cl,3,1.73475,2,120.299,1,-180,0\Br,3,1.88943,2,123.62,1,-0,0\\\@

 Total job time:  129.17s(wall), 495.37s(cpu) 
 Tue Aug 28 00:37:55 2018

        *************************************************************
        *                                                           *
        *  Thank you very much for using Q-Chem.  Have a nice day.  *
        *                                                           *
        *************************************************************
