# Supplementary material for: Geometric and energetic data from ab initio calculations of haloethene, haloimine, halomethylenephosphine, haloiminophosphine, halodiazene, halodiphosphene and halocyclopropane
Source: Data Brief. 2019 Nov 2;27:104738. doi: 10.1016/j.dib.2019.104738 (PMC6861602; doi:10.1016/j.dib.2019.104738)
Supplement: Multimedia component 2 [file mmc2.zip › CC/B3LYP/FICCClCl.out]

Q-Chem Developer Version!
                  Welcome to Q-Chem
     A Quantum Leap Into The Future Of Chemistry


 Q-Chem 5.1, Q-Chem, Inc., Pleasanton, CA (2018)

 Yihan Shao,  Zhengting Gan,  E. Epifanovsky,  A. T. B. Gilbert,  M. Wormit,  
 J. Kussmann,  A. W. Lange,  A. Behn,  Jia Deng,  Xintian Feng,  D. Ghosh,  
 M. Goldey,  P. R. Horn,  L. D. Jacobson,  I. Kaliman,  T. Kus,  A. Landau,  
 Jie Liu,  E. I. Proynov,  R. M. Richard,  R. P. Steele,  E. J. Sundstrom,  
 H. L. Woodcock III,  P. M. Zimmerman,  D. Zuev,  B. Albrecht,  E. Alguire,  
 S. A. Baeppler,  D. Barton,  Z. Benda,  Y. A. Bernard,  E. J. Berquist,  
 K. B. Bravaya,  H. Burton,  D. Casanova,  Chun-Min Chang,  Yunqing Chen,  
 A. Chien,  K. D. Closser,  M. P. Coons,  S. Coriani,  S. Dasgupta,  
 A. L. Dempwolff,  M. Diedenhofen,  Hainam Do,  R. G. Edgar,  Po-Tung Fang,  
 S. Faraji,  S. Fatehi,  Qingguo Feng,  K. D. Fenk,  J. Fosso-Tande,  
 Qinghui Ge,  A. Ghysels,  G. Gidofalvi,  J. Gomes,  J. Gonthier,  A. Gunina,  
 D. Hait,  M. W. D. Hanson-Heine,  P. H. P. Harbach,  A. W. Hauser,  
 J. E. Herr,  E. G. Hohenstein,  Z. C. Holden,  Kerwin Hui,  B. C. Huynh,  
 T.-C. Jagau,  Hyunjun Ji,  B. Kaduk,  K. Khistyaev,  Jaehoon Kim,  
 P. Klunzinger,  K. Koh,  D. Kosenkov,  L. Koulias,  T. Kowalczyk,  
 C. M. Krauter,  A. Kunitsa,  Ka Un Lao,  A. Laurent,  K. V. Lawler,  
 Joonho Lee,  D. Lefrancois,  S. Lehtola,  D. S. Levine,  Yi-Pei Li,  
 You-Sheng Lin,  Fenglai Liu,  E. Livshits,  A. Luenser,  P. Manohar,  
 E. Mansoor,  S. F. Manzer,  Shan-Ping Mao,  Yuezhi Mao,  N. Mardirossian,  
 A. V. Marenich,  T. Markovich,  L. A. Martinez-Martinez,  S. A. Maurer,  
 N. J. Mayhall,  S. C. McKenzie,  J.-M. Mewes,  A. F. Morrison,  
 J. W. Mullinax,  K. Nanda,  T. S. Nguyen-Beck,  R. Olivares-Amaya,  
 J. A. Parkhill,  T. M. Perrine,  F. Plasser,  P. Pokhilko,  S. Prager,  
 A. Prociuk,  E. Ramos,  D. R. Rehn,  F. Rob,  M. Schneider,  N. Sergueev,  
 S. M. Sharada,  S. Sharma,  D. W. Small,  T. Stauch,  T. Stein,  
 Yu-Chuan Su,  A. J. W. Thom,  A. Tkatchenko,  T. Tsuchimochi,  N. M. Tubman,  
 L. Vogt,  M. L. Vidal,  O. Vydrov,  M. A. Watson,  J. Wenzel,  
 M. de Wergifosse,  T. A. Wesolowski,  A. White,  J. Witte,  A. Yamada,  
 Jun Yang,  K. Yao,  S. Yeganeh,  S. R. Yost,  Zhi-Qiang You,  A. Zech,  
 Igor Ying Zhang,  Xing Zhang,  Yan Zhao,  Ying Zhu,  B. R. Brooks,  
 G. K. L. Chan,  C. J. Cramer,  M. S. Gordon,  W. J. Hehre,  A. Klamt,  
 M. W. Schmidt,  C. D. Sherrill,  D. G. Truhlar,  A. Aspuru-Guzik,  R. Baer,  
 A. T. Bell,  N. A. Besley,  Jeng-Da Chai,  A. E. DePrince, III,  
 R. A. DiStasio Jr.,  A. Dreuw,  B. D. Dunietz,  T. R. Furlani,  
 Chao-Ping Hsu,  Yousung Jung,  Jing Kong,  D. S. Lambrecht,  WanZhen Liang,  
 C. Ochsenfeld,  V. A. Rassolov,  L. V. Slipchenko,  J. E. Subotnik,  
 T. Van Voorhis,  J. M. Herbert,  A. I. Krylov,  P. M. W. Gill,  M. Head-Gordon

 Contributors to earlier versions of Q-Chem not listed above: 
 R. D. Adamson,  B. Austin,  J. Baker,  G. J. O. Beran,  K. Brandhorst,  
 S. T. Brown,  E. F. C. Byrd,  A. K. Chakraborty,  C.-L. Cheng,  
 Siu Hung Chien,  D. M. Chipman,  D. L. Crittenden,  H. Dachsel,  
 R. J. Doerksen,  A. D. Dutoi,  L. Fusti-Molnar,  W. A. Goddard III,  
 A. Golubeva-Zadorozhnaya,  S. R. Gwaltney,  G. Hawkins,  A. Heyden,  
 S. Hirata,  G. Kedziora,  F. J. Keil,  C. Kelley,  Jihan Kim,  R. A. King,  
 R. Z. Khaliullin,  P. P. Korambath,  W. Kurlancheek,  A. M. Lee,  M. S. Lee,  
 S. V. Levchenko,  Ching Yeh Lin,  D. Liotard,  R. C. Lochan,  I. Lotan,  
 P. E. Maslen,  N. Nair,  D. P. O'Neill,  D. Neuhauser,  E. Neuscamman,  
 C. M. Oana,  R. Olson,  B. Peters,  R. Peverati,  P. A. Pieniazek,  
 Y. M. Rhee,  J. Ritchie,  M. A. Rohrdanz,  E. Rosta,  N. J. Russ,  
 H. F. Schaefer III,  N. E. Schultz,  N. Shenvi,  A. C. Simmonett,  A. Sodt,  
 D. Stuck,  K. S. Thanthiriwatte,  V. Vanovschi,  Tao Wang,  A. Warshel,  
 C. F. Williams,  Q. Wu,  X. Xu,  W. Zhang

 Please cite Q-Chem as follows:
 Y. Shao et al., Mol. Phys. 113, 184-215 (2015)
 DOI: 10.1080/00268976.2014.952696

 Q-Chem 5.1.1 for Intel X86 EM64T Linux

 Parts of Q-Chem use Armadillo 8.300.2 (Tropical Shenanigans).
 http://arma.sourceforge.net/

 Q-Chem begins on Tue Aug 28 00:37:55 2018  

Host: 
0

     Scratch files written to /scratch/taweetham/qchem9294//
Input Ideriv = 2
Curr. Ideriv = -1
Max.  Ideriv = 2

Checking the input file for inconsistencies... 	...done.

--------------------------------------------------------------
User input:
--------------------------------------------------------------
inp/FClICl.inp
$molecule
0	1
F	-2.0	1.0	0.0
Cl	2.0	1.0	0.0
I	-2.0	-1.0	0.0
Cl	2.0	-1.0	0.0
C	-1.0	0.0	0.0
C	1.0	0.0	0.0
$end
$rem
   JOB_TYPE		OPTIMIZATION
   BASIS		6-311++G**
   EXCHANGE		B3LYP
$end

--------------------------------------------------------------
 ----------------------------------------------------------------
             Standard Nuclear Orientation (Angstroms)
    I     Atom           X                Y                Z
 ----------------------------------------------------------------
    1      F       1.1522416050    -1.6875788201     0.0000000000
    2      Cl     -2.7582403961    -0.8460739069     0.0000000000
    3      I       1.5729940616     0.2676621804    -0.0000000000
    4      Cl     -2.3374879395     1.1091670937    -0.0000000000
    5      C       0.3849973330    -0.4995820915     0.0000000000
    6      C      -1.5702436675    -0.0788296349     0.0000000000
 ----------------------------------------------------------------
 Molecular Point Group                 Cs    NOp =  2
 Largest Abelian Subgroup              Cs    NOp =  2
 Nuclear Repulsion Energy =   788.2741548184 hartrees
 There are       54 alpha and       54 beta electrons
 Requested basis set is 6-311++G(d,p)
 There are 68 shells and 188 basis functions

 Total QAlloc Memory Limit   2000 MB
 Mega-Array Size       188 MB
 MEM_STATIC part       192 MB
 A cutoff of  1.0D-11 yielded   1829 shell pairs
 There are     15171 function pairs (     16817 Cartesian)

 -------------------------------------------------------
 OpenMP Integral Computing Module                       
 Release: version 1.0, May 2013, Q-Chem Inc. Pittsburgh 
 -------------------------------------------------------
 Integral Job Info:
 Integral job number is                      11
 Integral operator is                         1
 short-range coefficients                     0
 long-range coefficients              100000000
 Omega coefficients                           0
 if combine SR and LR in K                    0
 Integral screening is                        0
 Integral computing path is                   2
 max size of driver memory is            800000
 size of driver memory is                593474
 size of scratch memory is             11933652
 max col of scratch BK array               1296
 max len of scratch array in speh3          155
 max len of scratch index in speh4           18
 max int batch size is                      520
 min int batch size is                       52
 fixed nKL is                                52
 max L of basis functions is                  2
 order of int derivative is                   0
 number of shells is                         68
 number of basis is                         198
 number of cartesian basis is               198
 number of contracted shell pairs          1829
 number of primitive shell pairs           4393
 maxK2 (contraction) of shell pair           36
 max number of K2 of shell pair               1
 max number of CS2 of shell pair            187
 max number of PS2 of shell pair            324
 mem total for path MDJ                  527196
 -------------------------------------------------------
 Smallest overlap matrix eigenvalue = 1.28E-04

 Scale SEOQF with 1.000000e-01/1.000000e-01/1.000000e-01

 Standard Electronic Orientation quadrupole field applied
 Nucleus-field energy     =     0.0000000182 hartrees
 Guess from superposition of atomic densities
 Warning:  Energy on first SCF cycle will be non-variational
 SAD guess density has 108.000000 electrons

 -----------------------------------------------------------------------
  General SCF calculation program by
  Eric Jon Sundstrom, Paul Horn, Yuezhi Mao, Dmitri Zuev, Alec White,
  David Stuck, Shaama M.S., Shane Yost, Joonho Lee, David Small,
  Daniel Levine, Susi Lehtola, Hugh Burton, Evgeny Epifanovsky
 -----------------------------------------------------------------------
 Exchange:     0.2000 Hartree-Fock + 0.0800 Slater + 0.7200 B88
 Correlation:  0.1900 VWN1RPA + 0.8100 LYP
 Using SG-1 standard quadrature grid
 using 4 threads for integral computing
 -------------------------------------------------------
 OpenMP Integral computing Module                
 Release: version 2.0, May 2017, Q-Chem Inc. Pleasanton 
 -------------------------------------------------------
 -------------------------------------------------------
 OpenMP BLAS3 based DFT computing Module                
 Release: version 1.0, May 2013, Q-Chem Inc. Pittsburgh 
 -------------------------------------------------------
 A restricted SCF calculation will be
 performed using DIIS
 SCF converges when DIIS error is below 1.0e-08
 ---------------------------------------
  Cycle       Energy         DIIS error
 ---------------------------------------
    1   -8018.9157146098      7.67e-02  
    2   -8014.9820992441      3.51e-03  
    3   -8014.9280693271      5.01e-03  
    4   -8015.0229543388      7.94e-04  
    5   -8015.0165715314      1.24e-03  
    6   -8015.0255335712      2.17e-04  
    7   -8015.0257677360      6.27e-05  
    8   -8015.0257802064      2.18e-05  
    9   -8015.0257817228      6.43e-06  
   10   -8015.0257819497      1.25e-06  
   11   -8015.0257819601      6.10e-07  
   12   -8015.0257819620      2.02e-07  
   13   -8015.0257819622      5.70e-08  
   14   -8015.0257819623      1.30e-08  
   15   -8015.0257819622      4.34e-09  Convergence criterion met
 ---------------------------------------
 SCF time:   CPU 47.01s  wall 13.00s 
 SCF   energy in the final basis set =    -8015.0257819622
 Total energy in the final basis set =    -8015.0257819622

 --------------------------------------------------------------
             Orbital Energies (a.u.) and Symmetries
 --------------------------------------------------------------

 Alpha MOs, Restricted
 -- Occupied --                  
******* -176.33 -165.73 -165.73 -165.73 -101.59 -101.58  -35.83
  1 A'    2 A'    1 A"    3 A'    4 A'    5 A'    6 A'    7 A'                 
-31.323 -31.323 -31.322 -24.719 -22.974 -22.974 -22.973 -22.973
  2 A"    8 A'    9 A'   10 A'   11 A'    3 A"    4 A"   12 A'                 
-22.973 -10.318 -10.297  -9.517  -9.509  -7.280  -7.272  -7.270
 13 A'   14 A'   15 A'   16 A'   17 A'   18 A'   19 A'    5 A"                 
 -7.270  -7.262  -7.262  -6.400  -4.818  -4.798  -4.797  -2.108
 20 A'    6 A"   21 A'   22 A'   23 A'    7 A"   24 A'   25 A'                 
 -2.080  -2.080  -2.062  -2.062  -1.291  -1.151  -0.879  -0.875
 26 A'    8 A"   27 A'    9 A"   28 A'   29 A'   30 A'   31 A'                 
 -0.639  -0.607  -0.573  -0.539  -0.527  -0.515  -0.508  -0.462
 32 A'   33 A'   34 A'   10 A"   11 A"   35 A'   36 A'   37 A'                 
 -0.378  -0.373  -0.340  -0.256  -0.238  -0.180
 38 A'   12 A"   13 A"   39 A'   40 A'   14 A"                                 
 -- Virtual --                   
 -0.103  -0.096  -0.005   0.024   0.025   0.038   0.045   0.046
 15 A"   41 A'   42 A'   43 A'   44 A'   16 A"   45 A'   46 A'                 
  0.062   0.073   0.075   0.085   0.093   0.099   0.113   0.128
 47 A'   48 A'   49 A'   17 A"   18 A"   50 A'   51 A'   19 A"                 
  0.147   0.151   0.173   0.180   0.205   0.216   0.218   0.258
 52 A'   53 A'   54 A'   55 A'   56 A'   57 A'   20 A"   58 A'                 
  0.297   0.307   0.328   0.334   0.364   0.379   0.394   0.412
 21 A"   59 A'   60 A'   61 A'   62 A'   63 A'   22 A"   64 A'                 
  0.417   0.421   0.437   0.442   0.452   0.481   0.493   0.501
 23 A"   65 A'   24 A"   66 A'   67 A'   25 A"   68 A'   26 A"                 
  0.532   0.568   0.594   0.612   0.647   0.681   0.681   0.687
 69 A'   70 A'   27 A"   71 A'   72 A'   73 A'   28 A"   29 A"                 
  0.764   0.785   0.825   0.863   0.879   0.918   0.959   1.034
 74 A'   75 A'   76 A'   77 A'   30 A"   31 A"   78 A'   79 A'                 
  1.063   1.086   1.162   1.179   1.293   1.296   1.319   1.360
 80 A'   81 A'   82 A'   32 A"   33 A"   83 A'   84 A'   85 A'                 
  1.386   1.394   1.409   1.445   1.446   1.456   1.580   1.612
 86 A'   34 A"   87 A'   35 A"   88 A'   89 A'   90 A'   36 A"                 
  1.693   1.778   1.841   1.879   1.997   2.186   2.200   2.228
 37 A"   91 A'   92 A'   93 A'   94 A'   38 A"   95 A'   96 A'                 
  2.263   2.346   2.355   2.555   2.577   2.731   2.807   2.930
 39 A"   97 A'   98 A'   99 A'   40 A"   41 A"  100 A'  101 A'                 
  3.309   3.343   3.700   3.729   3.808   3.851   3.963   4.034
102 A'  103 A'   42 A"  104 A'  105 A'   43 A"   44 A"  106 A'                 
  4.060   4.245   4.433   4.652   4.746   5.994   6.067   6.208
 45 A"  107 A'  108 A'  109 A'  110 A'   46 A"  111 A'  112 A'                 
  6.261   6.346   6.494   9.841   9.948  23.520  23.584  25.710
 47 A"  113 A'  114 A'  115 A'  116 A'  117 A'  118 A'   48 A"                 
 25.871  25.944  26.060  26.596  26.657  27.965  28.338  28.371
 49 A"  119 A'  120 A'  121 A'  122 A'  123 A'   50 A"  124 A'                 
 28.436  28.512  28.553  28.557  28.663  28.928  66.735 127.886
125 A'   51 A"  126 A'   52 A"  127 A'  128 A'  129 A'   53 A"                 
127.926 128.016 151.754 215.889 215.9911901.932
130 A'  131 A'  132 A'  133 A'  134 A'  135 A'                                 

 Beta MOs, Restricted
 -- Occupied --                  
******* -176.33 -165.73 -165.73 -165.73 -101.59 -101.58  -35.83
  1 A'    2 A'    1 A"    3 A'    4 A'    5 A'    6 A'    7 A'                 
-31.323 -31.323 -31.322 -24.719 -22.974 -22.974 -22.973 -22.973
  2 A"    8 A'    9 A'   10 A'   11 A'    3 A"    4 A"   12 A'                 
-22.973 -10.318 -10.297  -9.517  -9.509  -7.280  -7.272  -7.270
 13 A'   14 A'   15 A'   16 A'   17 A'   18 A'   19 A'    5 A"                 
 -7.270  -7.262  -7.262  -6.400  -4.818  -4.798  -4.797  -2.108
 20 A'    6 A"   21 A'   22 A'   23 A'    7 A"   24 A'   25 A'                 
 -2.080  -2.080  -2.062  -2.062  -1.291  -1.151  -0.879  -0.875
 26 A'    8 A"   27 A'    9 A"   28 A'   29 A'   30 A'   31 A'                 
 -0.639  -0.607  -0.573  -0.539  -0.527  -0.515  -0.508  -0.462
 32 A'   33 A'   34 A'   10 A"   11 A"   35 A'   36 A'   37 A'                 
 -0.378  -0.373  -0.340  -0.256  -0.238  -0.180
 38 A'   12 A"   13 A"   39 A'   40 A'   14 A"                                 
 -- Virtual --                   
 -0.103  -0.096  -0.005   0.024   0.025   0.038   0.045   0.046
 15 A"   41 A'   42 A'   43 A'   44 A'   16 A"   45 A'   46 A'                 
  0.062   0.073   0.075   0.085   0.093   0.099   0.113   0.128
 47 A'   48 A'   49 A'   17 A"   18 A"   50 A'   51 A'   19 A"                 
  0.147   0.151   0.173   0.180   0.205   0.216   0.218   0.258
 52 A'   53 A'   54 A'   55 A'   56 A'   57 A'   20 A"   58 A'                 
  0.297   0.307   0.328   0.334   0.364   0.379   0.394   0.412
 21 A"   59 A'   60 A'   61 A'   62 A'   63 A'   22 A"   64 A'                 
  0.417   0.421   0.437   0.442   0.452   0.481   0.493   0.501
 23 A"   65 A'   24 A"   66 A'   67 A'   25 A"   68 A'   26 A"                 
  0.532   0.568   0.594   0.612   0.647   0.681   0.681   0.687
 69 A'   70 A'   27 A"   71 A'   72 A'   73 A'   28 A"   29 A"                 
  0.764   0.785   0.825   0.863   0.879   0.918   0.959   1.034
 74 A'   75 A'   76 A'   77 A'   30 A"   31 A"   78 A'   79 A'                 
  1.063   1.086   1.162   1.179   1.293   1.296   1.319   1.360
 80 A'   81 A'   82 A'   32 A"   33 A"   83 A'   84 A'   85 A'                 
  1.386   1.394   1.409   1.445   1.446   1.456   1.580   1.612
 86 A'   34 A"   87 A'   35 A"   88 A'   89 A'   90 A'   36 A"                 
  1.693   1.778   1.841   1.879   1.997   2.186   2.200   2.228
 37 A"   91 A'   92 A'   93 A'   94 A'   38 A"   95 A'   96 A'                 
  2.263   2.346   2.355   2.555   2.577   2.731   2.807   2.930
 39 A"   97 A'   98 A'   99 A'   40 A"   41 A"  100 A'  101 A'                 
  3.309   3.343   3.700   3.729   3.808   3.851   3.963   4.034
102 A'  103 A'   42 A"  104 A'  105 A'   43 A"   44 A"  106 A'                 
  4.060   4.245   4.433   4.652   4.746   5.994   6.067   6.208
 45 A"  107 A'  108 A'  109 A'  110 A'   46 A"  111 A'  112 A'                 
  6.261   6.346   6.494   9.841   9.948  23.520  23.584  25.710
 47 A"  113 A'  114 A'  115 A'  116 A'  117 A'  118 A'   48 A"                 
 25.871  25.944  26.060  26.596  26.657  27.965  28.338  28.371
 49 A"  119 A'  120 A'  121 A'  122 A'  123 A'   50 A"  124 A'                 
 28.436  28.512  28.553  28.557  28.663  28.928  66.735 127.886
125 A'   51 A"  126 A'   52 A"  127 A'  128 A'  129 A'   53 A"                 
127.926 128.016 151.754 215.889 215.9911901.932
130 A'  131 A'  132 A'  133 A'  134 A'  135 A'                                 
 --------------------------------------------------------------

          Ground-State Mulliken Net Atomic Charges

     Atom                 Charge (a.u.)
  ----------------------------------------
      1 F                     0.019022
      2 Cl                    0.326246
      3 I                     0.584425
      4 Cl                    0.378362
      5 C                    -0.754758
      6 C                    -0.553298
  ----------------------------------------
  Sum of atomic charges =    -0.000000

 -----------------------------------------------------------------
                    Cartesian Multipole Moments
 -----------------------------------------------------------------
    Charge (ESU x 10^10)
                -0.0000
    Dipole Moment (Debye)
         X      -0.4554      Y       0.6748      Z       0.0000
       Tot       0.8141
    Quadrupole Moments (Debye-Ang)
        XX     -63.9149     XY      -0.5635     YY     -73.6706
        XZ       0.0000     YZ       0.0000     ZZ     -68.2496
    Octopole Moments (Debye-Ang^2)
       XXX      47.7350    XXY       7.5198    XYY      20.6769
       YYY       5.9449    XXZ      -0.0000    XYZ       0.0000
       YYZ      -0.0000    XZZ      20.2650    YZZ       0.4744
       ZZZ       0.0000
    Hexadecapole Moments (Debye-Ang^3)
      XXXX   -1497.4965   XXXY      -2.1688   XXYY    -322.2066
      XYYY      -0.7955   YYYY    -362.8617   XXXZ       0.0000
      XXYZ       0.0000   XYYZ       0.0000   YYYZ      -0.0000
      XXZZ    -280.1186   XYZZ      -0.1804   YYZZ     -72.5150
      XZZZ       0.0000   YZZZ      -0.0000   ZZZZ     -82.3813
 -----------------------------------------------------------------
 Calculating analytic gradient of the SCF energy
 Gradient of SCF Energy
            1           2           3           4           5           6
    1   0.0772550   0.2726824  -0.9829391   0.0481831   1.0260863  -0.4412677
    2   0.2113409   0.4649266  -0.8232716  -0.5324393   0.5659723   0.1134711
    3   0.0000000  -0.0000000  -0.0000000  -0.0000000  -0.0000000   0.0000000
 Max gradient component =       1.026E+00
 RMS gradient           =       4.626E-01
 Gradient time:  CPU 11.65 s  wall 3.02 s
 Geometry Optimization Parameters
   NAtoms,    NIC,     NZ,  NCons,   NDum,   NFix, NCnnct, MaxDiis
        6      37       0       0       0       0       0       0


** GEOMETRY OPTIMIZATION IN DELOCALIZED INTERNAL COORDINATES **
   Searching for a Minimum

   Optimization Cycle:   1

                       Coordinates (Angstroms)
     ATOM                X               Y               Z
      1  F         1.1522416050   -1.6875788201    0.0000000000
      2  Cl       -2.7582403961   -0.8460739069    0.0000000000
      3  I         1.5729940616    0.2676621804    0.0000000000
      4  Cl       -2.3374879395    1.1091670937    0.0000000000
      5  C         0.3849973330   -0.4995820915    0.0000000000
      6  C        -1.5702436675   -0.0788296349    0.0000000000
   Point Group: cs    Number of degrees of freedom:     9


   Energy is  -8015.025781962


 Attempting to Generate Delocalized Internal Coordinates

 ** Taking Steepest Descent Step **
 Calculated Step too Large.  Step scaled by  0.256171
 Step Taken.  Stepsize is  0.300000

                             Maximum     Tolerance    Cnvgd?
         Gradient           0.668491      0.000300      NO
         Displacement       0.171248      0.001200      NO
         Energy change     *********      0.000001      NO


 New Cartesian Coordinates Obtained by Inverse Iteration

 Displacement from previous Coordinates is:  0.232988
 ----------------------------------------------------------------
             Standard Nuclear Orientation (Angstroms)
    I     Atom           X                Y                Z
 ----------------------------------------------------------------
    1      F       1.1331411097    -1.6848146057     0.0000000000
    2      Cl     -2.7940909866    -0.8712340636     0.0000000000
    3      I       1.6766589680     0.2929524260     0.0000000000
    4      Cl     -2.3559356493     1.1276897430     0.0000000000
    5      C       0.3611181665    -0.5098902277     0.0000000000
    6      C      -1.5766306117    -0.0899384512     0.0000000000
 ----------------------------------------------------------------
 Molecular Point Group                 Cs    NOp =  2
 Largest Abelian Subgroup              Cs    NOp =  2
 Nuclear Repulsion Energy =   763.2768795320 hartrees
 There are       54 alpha and       54 beta electrons
 Applying Cartesian multipole field
    Component          Value
    ---------          -----
     (2,0,0)        1.00000E-11
     (0,2,0)        2.00000E-11
     (0,0,2)       -3.00000E-11
 Nucleus-field energy     =     0.0000000191 hartrees
 Requested basis set is 6-311++G(d,p)
 There are 68 shells and 188 basis functions
 A cutoff of  1.0D-11 yielded   1816 shell pairs
 There are     15081 function pairs (     16716 Cartesian)
 Smallest overlap matrix eigenvalue = 1.36E-04
 Guess MOs from SCF MO coefficient file

 -----------------------------------------------------------------------
  General SCF calculation program by
  Eric Jon Sundstrom, Paul Horn, Yuezhi Mao, Dmitri Zuev, Alec White,
  David Stuck, Shaama M.S., Shane Yost, Joonho Lee, David Small,
  Daniel Levine, Susi Lehtola, Hugh Burton, Evgeny Epifanovsky
 -----------------------------------------------------------------------
 Exchange:     0.2000 Hartree-Fock + 0.0800 Slater + 0.7200 B88
 Correlation:  0.1900 VWN1RPA + 0.8100 LYP
 Using SG-1 standard quadrature grid
 using 4 threads for integral computing
 -------------------------------------------------------
 OpenMP Integral computing Module                
 Release: version 2.0, May 2017, Q-Chem Inc. Pleasanton 
 -------------------------------------------------------
 -------------------------------------------------------
 OpenMP BLAS3 based DFT computing Module                
 Release: version 1.0, May 2013, Q-Chem Inc. Pittsburgh 
 -------------------------------------------------------
 A restricted SCF calculation will be
 performed using DIIS
 SCF converges when DIIS error is below 1.0e-08
 ---------------------------------------
  Cycle       Energy         DIIS error
 ---------------------------------------
    1   -8015.2889169113      2.18e-03  
    2   -8015.2796308498      2.37e-03  
    3   -8015.2661009725      2.60e-03  
    4   -8015.2873503928      1.70e-03  
    5   -8015.3041998831      1.15e-04  
    6   -8015.3042487653      5.18e-05  
    7   -8015.3042571495      1.30e-05  
    8   -8015.3042577204      4.85e-06  
    9   -8015.3042577829      1.11e-06  
   10   -8015.3042577918      2.89e-07  
   11   -8015.3042577923      4.62e-08  
   12   -8015.3042577923      1.74e-08  
   13   -8015.3042577923      3.96e-09  Convergence criterion met
 ---------------------------------------
 SCF time:   CPU 39.78s  wall 10.00s 
 SCF   energy in the final basis set =    -8015.3042577923
 Total energy in the final basis set =    -8015.3042577923

 --------------------------------------------------------------
             Orbital Energies (a.u.) and Symmetries
 --------------------------------------------------------------

 Alpha MOs, Restricted
 -- Occupied --                  
******* -176.33 -165.73 -165.73 -165.73 -101.59 -101.58  -35.83
  1 A'    2 A'    3 A'    1 A"    4 A'    5 A'    6 A'    7 A'                 
-31.317 -31.316 -31.315 -24.722 -22.968 -22.968 -22.967 -22.966
  8 A'    2 A"    9 A'   10 A'   11 A'    3 A"   12 A'    4 A"                 
-22.966 -10.318 -10.308  -9.517  -9.511  -7.280  -7.274  -7.271
 13 A'   14 A'   15 A'   16 A'   17 A'   18 A'   19 A'    5 A"                 
 -7.270  -7.265  -7.264  -6.387  -4.801  -4.786  -4.784  -2.081
 20 A'    6 A"   21 A'   22 A'   23 A'    7 A"   24 A'   25 A'                 
 -2.064  -2.064  -2.050  -2.050  -1.286  -1.129  -0.875  -0.853
 26 A'    8 A"   27 A'    9 A"   28 A'   29 A'   30 A'   31 A'                 
 -0.640  -0.609  -0.564  -0.528  -0.517  -0.508  -0.507  -0.465
 32 A'   33 A'   34 A'   10 A"   11 A"   35 A'   36 A'   37 A'                 
 -0.382  -0.353  -0.343  -0.257  -0.247  -0.189
 38 A'   12 A"   13 A"   39 A'   40 A'   14 A"                                 
 -- Virtual --                   
 -0.105  -0.096  -0.004   0.022   0.024   0.041   0.044   0.047
 15 A"   41 A'   42 A'   43 A'   44 A'   16 A"   45 A'   46 A'                 
  0.059   0.073   0.075   0.086   0.092   0.097   0.111   0.131
 47 A'   48 A'   49 A'   17 A"   18 A"   50 A'   51 A'   19 A"                 
  0.143   0.151   0.164   0.180   0.202   0.216   0.217   0.250
 52 A'   53 A'   54 A'   55 A'   56 A'   57 A'   20 A"   58 A'                 
  0.293   0.304   0.325   0.333   0.366   0.384   0.403   0.409
 21 A"   59 A'   60 A'   61 A'   62 A'   63 A'   22 A"   64 A'                 
  0.421   0.431   0.437   0.437   0.452   0.477   0.480   0.490
 23 A"   65 A'   24 A"   66 A'   67 A'   25 A"   68 A'   26 A"                 
  0.524   0.560   0.592   0.594   0.644   0.671   0.686   0.691
 69 A'   70 A'   27 A"   71 A'   72 A'   73 A'   28 A"   29 A"                 
  0.762   0.783   0.820   0.859   0.873   0.905   0.913   1.020
 74 A'   75 A'   76 A'   77 A'   30 A"   31 A"   78 A'   79 A'                 
  1.046   1.077   1.136   1.188   1.288   1.304   1.306   1.334
 80 A'   81 A'   82 A'   32 A"   83 A'   84 A'   33 A"   85 A'                 
  1.385   1.398   1.412   1.421   1.428   1.432   1.587   1.591
 86 A'   34 A"   87 A'   35 A"   88 A'   89 A'   36 A"   90 A'                 
  1.675   1.769   1.807   1.874   2.001   2.176   2.189   2.208
 37 A"   91 A'   92 A'   93 A'   94 A'   95 A'   38 A"   96 A'                 
  2.260   2.342   2.360   2.562   2.584   2.720   2.809   2.861
 39 A"   97 A'   98 A'   99 A'   40 A"   41 A"  100 A'  101 A'                 
  3.291   3.295   3.705   3.731   3.825   3.866   3.966   4.029
102 A'  103 A'   42 A"  104 A'  105 A'   43 A"   44 A"  106 A'                 
  4.039   4.217   4.431   4.559   4.663   5.993   6.056   6.205
 45 A"  107 A'  108 A'  109 A'  110 A'   46 A"  111 A'  112 A'                 
  6.260   6.356   6.482   9.821   9.911  23.406  23.532  25.709
 47 A"  113 A'  114 A'  115 A'  116 A'  117 A'  118 A'   48 A"                 
 25.871  25.920  26.072  26.473  26.574  27.943  28.339  28.372
 49 A"  119 A'  120 A'  121 A'  122 A'  123 A'   50 A"  124 A'                 
 28.430  28.520  28.552  28.554  28.639  28.839  66.730 127.884
125 A'   51 A"   52 A"  126 A'  127 A'  128 A'  129 A'   53 A"                 
127.922 128.016 151.732 215.855 215.9451901.907
130 A'  131 A'  132 A'  133 A'  134 A'  135 A'                                 

 Beta MOs, Restricted
 -- Occupied --                  
******* -176.33 -165.73 -165.73 -165.73 -101.59 -101.58  -35.83
  1 A'    2 A'    3 A'    1 A"    4 A'    5 A'    6 A'    7 A'                 
-31.317 -31.316 -31.315 -24.722 -22.968 -22.968 -22.967 -22.966
  8 A'    2 A"    9 A'   10 A'   11 A'    3 A"   12 A'    4 A"                 
-22.966 -10.318 -10.308  -9.517  -9.511  -7.280  -7.274  -7.271
 13 A'   14 A'   15 A'   16 A'   17 A'   18 A'   19 A'    5 A"                 
 -7.270  -7.265  -7.264  -6.387  -4.801  -4.786  -4.784  -2.081
 20 A'    6 A"   21 A'   22 A'   23 A'    7 A"   24 A'   25 A'                 
 -2.064  -2.064  -2.050  -2.050  -1.286  -1.129  -0.875  -0.853
 26 A'    8 A"   27 A'    9 A"   28 A'   29 A'   30 A'   31 A'                 
 -0.640  -0.609  -0.564  -0.528  -0.517  -0.508  -0.507  -0.465
 32 A'   33 A'   34 A'   10 A"   11 A"   35 A'   36 A'   37 A'                 
 -0.382  -0.353  -0.343  -0.257  -0.247  -0.189
 38 A'   12 A"   13 A"   39 A'   40 A'   14 A"                                 
 -- Virtual --                   
 -0.105  -0.096  -0.004   0.022   0.024   0.041   0.044   0.047
 15 A"   41 A'   42 A'   43 A'   44 A'   16 A"   45 A'   46 A'                 
  0.059   0.073   0.075   0.086   0.092   0.097   0.111   0.131
 47 A'   48 A'   49 A'   17 A"   18 A"   50 A'   51 A'   19 A"                 
  0.143   0.151   0.164   0.180   0.202   0.216   0.217   0.250
 52 A'   53 A'   54 A'   55 A'   56 A'   57 A'   20 A"   58 A'                 
  0.293   0.304   0.325   0.333   0.366   0.384   0.403   0.409
 21 A"   59 A'   60 A'   61 A'   62 A'   63 A'   22 A"   64 A'                 
  0.421   0.431   0.437   0.437   0.452   0.477   0.480   0.490
 23 A"   65 A'   24 A"   66 A'   67 A'   25 A"   68 A'   26 A"                 
  0.524   0.560   0.592   0.594   0.644   0.671   0.686   0.691
 69 A'   70 A'   27 A"   71 A'   72 A'   73 A'   28 A"   29 A"                 
  0.762   0.783   0.820   0.859   0.873   0.905   0.913   1.020
 74 A'   75 A'   76 A'   77 A'   30 A"   31 A"   78 A'   79 A'                 
  1.046   1.077   1.136   1.188   1.288   1.304   1.306   1.334
 80 A'   81 A'   82 A'   32 A"   83 A'   84 A'   33 A"   85 A'                 
  1.385   1.398   1.412   1.421   1.428   1.432   1.587   1.591
 86 A'   34 A"   87 A'   35 A"   88 A'   89 A'   36 A"   90 A'                 
  1.675   1.769   1.807   1.874   2.001   2.176   2.189   2.208
 37 A"   91 A'   92 A'   93 A'   94 A'   95 A'   38 A"   96 A'                 
  2.260   2.342   2.360   2.562   2.584   2.720   2.809   2.861
 39 A"   97 A'   98 A'   99 A'   40 A"   41 A"  100 A'  101 A'                 
  3.291   3.295   3.705   3.731   3.825   3.866   3.966   4.029
102 A'  103 A'   42 A"  104 A'  105 A'   43 A"   44 A"  106 A'                 
  4.039   4.217   4.431   4.559   4.663   5.993   6.056   6.205
 45 A"  107 A'  108 A'  109 A'  110 A'   46 A"  111 A'  112 A'                 
  6.260   6.356   6.482   9.821   9.911  23.406  23.532  25.709
 47 A"  113 A'  114 A'  115 A'  116 A'  117 A'  118 A'   48 A"                 
 25.871  25.920  26.072  26.473  26.574  27.943  28.339  28.372
 49 A"  119 A'  120 A'  121 A'  122 A'  123 A'   50 A"  124 A'                 
 28.430  28.520  28.552  28.554  28.639  28.839  66.730 127.884
125 A'   51 A"   52 A"  126 A'  127 A'  128 A'  129 A'   53 A"                 
127.922 128.016 151.732 215.855 215.9451901.907
130 A'  131 A'  132 A'  133 A'  134 A'  135 A'                                 
 --------------------------------------------------------------

          Ground-State Mulliken Net Atomic Charges

     Atom                 Charge (a.u.)
  ----------------------------------------
      1 F                     0.025261
      2 Cl                    0.340272
      3 I                     0.412910
      4 Cl                    0.380252
      5 C                    -0.639224
      6 C                    -0.519470
  ----------------------------------------
  Sum of atomic charges =     0.000000

 -----------------------------------------------------------------
                    Cartesian Multipole Moments
 -----------------------------------------------------------------
    Charge (ESU x 10^10)
                 0.0000
    Dipole Moment (Debye)
         X      -0.6808      Y       0.6218      Z      -0.0000
       Tot       0.9220
    Quadrupole Moments (Debye-Ang)
        XX     -63.1159     XY      -0.3728     YY     -73.4361
        XZ       0.0000     YZ      -0.0000     ZZ     -68.8453
    Octopole Moments (Debye-Ang^2)
       XXX      41.3708    XXY       7.4235    XYY      17.8124
       YYY       4.1674    XXZ      -0.0000    XYZ       0.0000
       YYZ       0.0000    XZZ      17.9654    YZZ       0.0184
       ZZZ       0.0000
    Hexadecapole Moments (Debye-Ang^3)
      XXXX   -1557.8263   XXXY      -5.9053   XXYY    -333.5114
      XYYY     -10.1744   YYYY    -368.9598   XXXZ      -0.0000
      XXYZ      -0.0000   XYYZ      -0.0000   YYYZ      -0.0000
      XXZZ    -292.5542   XYZZ      -2.9019   YYZZ     -73.8377
      XZZZ      -0.0000   YZZZ      -0.0000   ZZZZ     -83.5503
 -----------------------------------------------------------------
 Calculating analytic gradient of the SCF energy
 Gradient of SCF Energy
            1           2           3           4           5           6
    1   0.0825774   0.2187959  -0.5636617   0.0263418   0.6099740  -0.3740274
    2   0.1787483   0.3994591  -0.5047369  -0.4535565   0.2820214   0.0980645
    3  -0.0000000   0.0000000  -0.0000000  -0.0000000   0.0000000   0.0000000
 Max gradient component =       6.100E-01
 RMS gradient           =       3.006E-01
 Gradient time:  CPU 11.37 s  wall 2.95 s
 Geometry Optimization Parameters
   NAtoms,    NIC,     NZ,  NCons,   NDum,   NFix, NCnnct, MaxDiis
        6      37       0       0       0       0       0       0


** GEOMETRY OPTIMIZATION IN DELOCALIZED INTERNAL COORDINATES **
   Searching for a Minimum

   Optimization Cycle:   2

                       Coordinates (Angstroms)
     ATOM                X               Y               Z
      1  F         1.1331411097   -1.6848146057    0.0000000000
      2  Cl       -2.7940909866   -0.8712340636    0.0000000000
      3  I         1.6766589680    0.2929524260    0.0000000000
      4  Cl       -2.3559356493    1.1276897430    0.0000000000
      5  C         0.3611181665   -0.5098902277    0.0000000000
      6  C        -1.5766306117   -0.0899384512    0.0000000000
   Point Group: cs    Number of degrees of freedom:     9


   Energy is  -8015.304257792

 Hessian Updated using BFGS Update

 ** Taking Steepest Descent Step **
 Calculated Step too Large.  Step scaled by  0.408055
 Step Taken.  Stepsize is  0.300000

                             Maximum     Tolerance    Cnvgd?
         Gradient           0.459310      0.000300      NO
         Displacement       0.187423      0.001200      NO
         Energy change     -0.278476      0.000001      NO


 New Cartesian Coordinates Obtained by Inverse Iteration

 Displacement from previous Coordinates is:  0.212862
 ----------------------------------------------------------------
             Standard Nuclear Orientation (Angstroms)
    I     Atom           X                Y                Z
 ----------------------------------------------------------------
    1      F       1.1059113502    -1.6841042232     0.0000000000
    2      Cl     -2.8236786545    -0.9063118808     0.0000000000
    3      I       1.7638152211     0.3187584936     0.0000000000
    4      Cl     -2.3665689895     1.1539227390     0.0000000000
    5      C       0.3370190008    -0.5155059759     0.0000000000
    6      C      -1.5722369316    -0.1019943320     0.0000000000
 ----------------------------------------------------------------
 Molecular Point Group                 Cs    NOp =  2
 Largest Abelian Subgroup              Cs    NOp =  2
 Nuclear Repulsion Energy =   741.7926653016 hartrees
 There are       54 alpha and       54 beta electrons
 Applying Cartesian multipole field
    Component          Value
    ---------          -----
     (2,0,0)        1.00000E-11
     (0,2,0)        2.00000E-11
     (0,0,2)       -3.00000E-11
 Nucleus-field energy     =     0.0000000200 hartrees
 Requested basis set is 6-311++G(d,p)
 There are 68 shells and 188 basis functions
 A cutoff of  1.0D-11 yielded   1803 shell pairs
 There are     14989 function pairs (     16618 Cartesian)
 Smallest overlap matrix eigenvalue = 1.41E-04
 Guess MOs from SCF MO coefficient file

 -----------------------------------------------------------------------
  General SCF calculation program by
  Eric Jon Sundstrom, Paul Horn, Yuezhi Mao, Dmitri Zuev, Alec White,
  David Stuck, Shaama M.S., Shane Yost, Joonho Lee, David Small,
  Daniel Levine, Susi Lehtola, Hugh Burton, Evgeny Epifanovsky
 -----------------------------------------------------------------------
 Exchange:     0.2000 Hartree-Fock + 0.0800 Slater + 0.7200 B88
 Correlation:  0.1900 VWN1RPA + 0.8100 LYP
 Using SG-1 standard quadrature grid
 using 4 threads for integral computing
 -------------------------------------------------------
 OpenMP Integral computing Module                
 Release: version 2.0, May 2017, Q-Chem Inc. Pleasanton 
 -------------------------------------------------------
 -------------------------------------------------------
 OpenMP BLAS3 based DFT computing Module                
 Release: version 1.0, May 2013, Q-Chem Inc. Pittsburgh 
 -------------------------------------------------------
 A restricted SCF calculation will be
 performed using DIIS
 SCF converges when DIIS error is below 1.0e-08
 ---------------------------------------
  Cycle       Energy         DIIS error
 ---------------------------------------
    1   -8015.4760459212      1.59e-03  
    2   -8015.4759439021      1.54e-03  
    3   -8015.4727198911      1.59e-03  
    4   -8015.4771030840      1.27e-03  
    5   -8015.4862311170      8.65e-05  
    6   -8015.4862550083      3.69e-05  
    7   -8015.4862592868      1.03e-05  
    8   -8015.4862596157      2.97e-06  
    9   -8015.4862596402      8.70e-07  
   10   -8015.4862596455      1.57e-07  
   11   -8015.4862596458      4.16e-08  
   12   -8015.4862596456      1.94e-08  
   13   -8015.4862596457      6.97e-09  Convergence criterion met
 ---------------------------------------
 SCF time:   CPU 39.05s  wall 11.00s 
 SCF   energy in the final basis set =    -8015.4862596457
 Total energy in the final basis set =    -8015.4862596457

 --------------------------------------------------------------
             Orbital Energies (a.u.) and Symmetries
 --------------------------------------------------------------

 Alpha MOs, Restricted
 -- Occupied --                  
******* -176.33 -165.73 -165.73 -165.73 -101.59 -101.59  -35.82
  1 A'    2 A'    3 A'    1 A"    4 A'    5 A'    6 A'    7 A'                 
-31.315 -31.313 -31.312 -24.724 -22.966 -22.966 -22.965 -22.963
  8 A'    2 A"    9 A'   10 A'   11 A'    3 A"   12 A'    4 A"                 
-22.963 -10.325 -10.318  -9.516  -9.512  -7.280  -7.275  -7.270
 13 A'   14 A'   15 A'   16 A'   17 A'   18 A'   19 A'    5 A"                 
 -7.269  -7.266  -7.265  -6.381  -4.794  -4.780  -4.778  -2.068
 20 A'    6 A"   21 A'   22 A'   23 A'    7 A"   24 A'   25 A'                 
 -2.057  -2.057  -2.043  -2.043  -1.282  -1.100  -0.871  -0.828
  8 A"   26 A'   27 A'    9 A"   28 A'   29 A'   30 A'   31 A'                 
 -0.642  -0.611  -0.556  -0.519  -0.505  -0.503  -0.499  -0.464
 32 A'   33 A'   34 A'   10 A"   35 A'   11 A"   36 A'   37 A'                 
 -0.383  -0.346  -0.339  -0.264  -0.255  -0.198
 38 A'   12 A"   13 A"   39 A'   40 A'   14 A"                                 
 -- Virtual --                   
 -0.106  -0.094  -0.006   0.017   0.022   0.042   0.044   0.045
 15 A"   41 A'   42 A'   43 A'   44 A'   45 A'   16 A"   46 A'                 
  0.058   0.073   0.077   0.087   0.092   0.094   0.111   0.133
 47 A'   48 A'   49 A'   17 A"   18 A"   50 A'   51 A'   19 A"                 
  0.138   0.151   0.156   0.179   0.200   0.216   0.216   0.242
 52 A'   53 A'   54 A'   55 A'   56 A'   57 A'   20 A"   58 A'                 
  0.289   0.299   0.322   0.332   0.370   0.389   0.401   0.410
 21 A"   59 A'   60 A'   61 A'   62 A'   63 A'   64 A'   22 A"                 
  0.425   0.428   0.438   0.441   0.457   0.458   0.481   0.497
 23 A"   65 A'   24 A"   66 A'   67 A'   25 A"   68 A'   26 A"                 
  0.513   0.552   0.577   0.590   0.650   0.660   0.689   0.708
 69 A'   70 A'   71 A'   27 A"   72 A'   73 A'   28 A"   29 A"                 
  0.758   0.781   0.816   0.857   0.864   0.869   0.889   1.005
 74 A'   75 A'   76 A'   77 A'   78 A'   30 A"   31 A"   79 A'                 
  1.026   1.066   1.109   1.195   1.277   1.285   1.309   1.311
 80 A'   81 A'   82 A'   32 A"   83 A'   84 A'   33 A"   85 A'                 
  1.386   1.390   1.398   1.408   1.420   1.440   1.560   1.598
 86 A'   34 A"   87 A'   35 A"   88 A'   89 A'   36 A"   90 A'                 
  1.657   1.749   1.772   1.870   2.006   2.151   2.187   2.195
 37 A"   91 A'   92 A'   93 A'   94 A'   95 A'   96 A'   38 A"                 
  2.257   2.338   2.369   2.569   2.588   2.711   2.800   2.820
 39 A"   97 A'   98 A'   99 A'   40 A"   41 A"  100 A'  101 A'                 
  3.232   3.298   3.710   3.734   3.845   3.880   3.966   4.022
102 A'  103 A'   42 A"  104 A'  105 A'   43 A"   44 A"  106 A'                 
  4.027   4.193   4.407   4.472   4.632   5.992   6.044   6.190
 45 A"  107 A'  108 A'  109 A'  110 A'   46 A"  111 A'  112 A'                 
  6.259   6.367   6.476   9.794   9.873  23.356  23.471  25.713
 47 A"  113 A'  114 A'  115 A'  116 A'  117 A'  118 A'   48 A"                 
 25.869  25.883  26.078  26.285  26.572  27.930  28.336  28.371
 49 A"  119 A'  120 A'  121 A'  122 A'  123 A'   50 A"  124 A'                 
 28.433  28.522  28.551  28.552  28.623  28.768  66.726 127.881
125 A'   51 A"   52 A"  126 A'  127 A'  128 A'  129 A'   53 A"                 
127.915 128.006 151.721 215.812 215.8971901.892
130 A'  131 A'  132 A'  133 A'  134 A'  135 A'                                 

 Beta MOs, Restricted
 -- Occupied --                  
******* -176.33 -165.73 -165.73 -165.73 -101.59 -101.59  -35.82
  1 A'    2 A'    3 A'    1 A"    4 A'    5 A'    6 A'    7 A'                 
-31.315 -31.313 -31.312 -24.724 -22.966 -22.966 -22.965 -22.963
  8 A'    2 A"    9 A'   10 A'   11 A'    3 A"   12 A'    4 A"                 
-22.963 -10.325 -10.318  -9.516  -9.512  -7.280  -7.275  -7.270
 13 A'   14 A'   15 A'   16 A'   17 A'   18 A'   19 A'    5 A"                 
 -7.269  -7.266  -7.265  -6.381  -4.794  -4.780  -4.778  -2.068
 20 A'    6 A"   21 A'   22 A'   23 A'    7 A"   24 A'   25 A'                 
 -2.057  -2.057  -2.043  -2.043  -1.282  -1.100  -0.871  -0.828
  8 A"   26 A'   27 A'    9 A"   28 A'   29 A'   30 A'   31 A'                 
 -0.642  -0.611  -0.556  -0.519  -0.505  -0.503  -0.499  -0.464
 32 A'   33 A'   34 A'   10 A"   35 A'   11 A"   36 A'   37 A'                 
 -0.383  -0.346  -0.339  -0.264  -0.255  -0.198
 38 A'   12 A"   13 A"   39 A'   40 A'   14 A"                                 
 -- Virtual --                   
 -0.106  -0.094  -0.006   0.017   0.022   0.042   0.044   0.045
 15 A"   41 A'   42 A'   43 A'   44 A'   45 A'   16 A"   46 A'                 
  0.058   0.073   0.077   0.087   0.092   0.094   0.111   0.133
 47 A'   48 A'   49 A'   17 A"   18 A"   50 A'   51 A'   19 A"                 
  0.138   0.151   0.156   0.179   0.200   0.216   0.216   0.242
 52 A'   53 A'   54 A'   55 A'   56 A'   57 A'   20 A"   58 A'                 
  0.289   0.299   0.322   0.332   0.370   0.389   0.401   0.410
 21 A"   59 A'   60 A'   61 A'   62 A'   63 A'   64 A'   22 A"                 
  0.425   0.428   0.438   0.441   0.457   0.458   0.481   0.497
 23 A"   65 A'   24 A"   66 A'   67 A'   25 A"   68 A'   26 A"                 
  0.513   0.552   0.577   0.590   0.650   0.660   0.689   0.708
 69 A'   70 A'   71 A'   27 A"   72 A'   73 A'   28 A"   29 A"                 
  0.758   0.781   0.816   0.857   0.864   0.869   0.889   1.005
 74 A'   75 A'   76 A'   77 A'   78 A'   30 A"   31 A"   79 A'                 
  1.026   1.066   1.109   1.195   1.277   1.285   1.309   1.311
 80 A'   81 A'   82 A'   32 A"   83 A'   84 A'   33 A"   85 A'                 
  1.386   1.390   1.398   1.408   1.420   1.440   1.560   1.598
 86 A'   34 A"   87 A'   35 A"   88 A'   89 A'   36 A"   90 A'                 
  1.657   1.749   1.772   1.870   2.006   2.151   2.187   2.195
 37 A"   91 A'   92 A'   93 A'   94 A'   95 A'   96 A'   38 A"                 
  2.257   2.338   2.369   2.569   2.588   2.711   2.800   2.820
 39 A"   97 A'   98 A'   99 A'   40 A"   41 A"  100 A'  101 A'                 
  3.232   3.298   3.710   3.734   3.845   3.880   3.966   4.022
102 A'  103 A'   42 A"  104 A'  105 A'   43 A"   44 A"  106 A'                 
  4.027   4.193   4.407   4.472   4.632   5.992   6.044   6.190
 45 A"  107 A'  108 A'  109 A'  110 A'   46 A"  111 A'  112 A'                 
  6.259   6.367   6.476   9.794   9.873  23.356  23.471  25.713
 47 A"  113 A'  114 A'  115 A'  116 A'  117 A'  118 A'   48 A"                 
 25.869  25.883  26.078  26.285  26.572  27.930  28.336  28.371
 49 A"  119 A'  120 A'  121 A'  122 A'  123 A'   50 A"  124 A'                 
 28.433  28.522  28.551  28.552  28.623  28.768  66.726 127.881
125 A'   51 A"   52 A"  126 A'  127 A'  128 A'  129 A'   53 A"                 
127.915 128.006 151.721 215.812 215.8971901.892
130 A'  131 A'  132 A'  133 A'  134 A'  135 A'                                 
 --------------------------------------------------------------

          Ground-State Mulliken Net Atomic Charges

     Atom                 Charge (a.u.)
  ----------------------------------------
      1 F                     0.029922
      2 Cl                    0.352870
      3 I                     0.300614
      4 Cl                    0.374241
      5 C                    -0.571002
      6 C                    -0.486645
  ----------------------------------------
  Sum of atomic charges =    -0.000000

 -----------------------------------------------------------------
                    Cartesian Multipole Moments
 -----------------------------------------------------------------
    Charge (ESU x 10^10)
                -0.0000
    Dipole Moment (Debye)
         X      -0.7524      Y       0.6012      Z      -0.0000
       Tot       0.9631
    Quadrupole Moments (Debye-Ang)
        XX     -62.7057     XY      -0.1684     YY     -73.1576
        XZ       0.0000     YZ      -0.0000     ZZ     -69.3973
    Octopole Moments (Debye-Ang^2)
       XXX      37.4564    XXY       7.0300    XYY      15.2727
       YYY       2.5943    XXZ      -0.0000    XYZ       0.0000
       YYZ      -0.0000    XZZ      16.1471    YZZ      -0.4790
       ZZZ      -0.0000
    Hexadecapole Moments (Debye-Ang^3)
      XXXX   -1610.4784   XXXY     -10.4020   XXYY    -343.2066
      XYYY     -20.1188   YYYY    -377.9947   XXXZ      -0.0000
      XXYZ      -0.0000   XYYZ       0.0000   YYYZ      -0.0000
      XXZZ    -303.6759   XYZZ      -5.9026   YYZZ     -75.7155
      XZZZ      -0.0000   YZZZ      -0.0000   ZZZZ     -84.7130
 -----------------------------------------------------------------
 Calculating analytic gradient of the SCF energy
 Gradient of SCF Energy
            1           2           3           4           5           6
    1   0.0837541   0.1609758  -0.3410645   0.0051010   0.3931565  -0.3019229
    2   0.1475437   0.3252543  -0.3347355  -0.3634191   0.1439452   0.0814114
    3  -0.0000000   0.0000000   0.0000000  -0.0000000   0.0000000  -0.0000000
 Max gradient component =       3.932E-01
 RMS gradient           =       2.100E-01
 Gradient time:  CPU 11.11 s  wall 2.88 s
 Geometry Optimization Parameters
   NAtoms,    NIC,     NZ,  NCons,   NDum,   NFix, NCnnct, MaxDiis
        6      37       0       0       0       0       0       0


** GEOMETRY OPTIMIZATION IN DELOCALIZED INTERNAL COORDINATES **
   Searching for a Minimum

   Optimization Cycle:   3

                       Coordinates (Angstroms)
     ATOM                X               Y               Z
      1  F         1.1059113502   -1.6841042232    0.0000000000
      2  Cl       -2.8236786545   -0.9063118808    0.0000000000
      3  I         1.7638152211    0.3187584936    0.0000000000
      4  Cl       -2.3665689895    1.1539227390    0.0000000000
      5  C         0.3370190008   -0.5155059759    0.0000000000
      6  C        -1.5722369316   -0.1019943320    0.0000000000
   Point Group: cs    Number of degrees of freedom:     9


   Energy is  -8015.486259646

 Hessian Updated using BFGS Update

 ** Taking Steepest Descent Step **
 Calculated Step too Large.  Step scaled by  0.596043
 Step Taken.  Stepsize is  0.300000

                             Maximum     Tolerance    Cnvgd?
         Gradient           0.326802      0.000300      NO
         Displacement       0.194788      0.001200      NO
         Energy change     -0.182002      0.000001      NO


 New Cartesian Coordinates Obtained by Inverse Iteration

 Displacement from previous Coordinates is:  0.196684
 ----------------------------------------------------------------
             Standard Nuclear Orientation (Angstroms)
    I     Atom           X                Y                Z
 ----------------------------------------------------------------
    1      F       1.0656793481    -1.6847636854     0.0000000000
    2      Cl     -2.8402449466    -0.9498431964     0.0000000000
    3      I       1.8278935896     0.3472121167     0.0000000000
    4      Cl     -2.3623286972     1.1844247918     0.0000000000
    5      C       0.3096489278    -0.5169306755     0.0000000000
    6      C      -1.5563872252    -0.1153345304     0.0000000000
 ----------------------------------------------------------------
 Molecular Point Group                 Cs    NOp =  2
 Largest Abelian Subgroup              Cs    NOp =  2
 Nuclear Repulsion Energy =   724.7291731583 hartrees
 There are       54 alpha and       54 beta electrons
 Applying Cartesian multipole field
    Component          Value
    ---------          -----
     (2,0,0)        1.00000E-11
     (0,2,0)        2.00000E-11
     (0,0,2)       -3.00000E-11
 Nucleus-field energy     =     0.0000000207 hartrees
 Requested basis set is 6-311++G(d,p)
 There are 68 shells and 188 basis functions
 A cutoff of  1.0D-11 yielded   1799 shell pairs
 There are     14967 function pairs (     16594 Cartesian)
 Smallest overlap matrix eigenvalue = 1.36E-04
 Guess MOs from SCF MO coefficient file

 -----------------------------------------------------------------------
  General SCF calculation program by
  Eric Jon Sundstrom, Paul Horn, Yuezhi Mao, Dmitri Zuev, Alec White,
  David Stuck, Shaama M.S., Shane Yost, Joonho Lee, David Small,
  Daniel Levine, Susi Lehtola, Hugh Burton, Evgeny Epifanovsky
 -----------------------------------------------------------------------
 Exchange:     0.2000 Hartree-Fock + 0.0800 Slater + 0.7200 B88
 Correlation:  0.1900 VWN1RPA + 0.8100 LYP
 Using SG-1 standard quadrature grid
 using 4 threads for integral computing
 -------------------------------------------------------
 OpenMP Integral computing Module                
 Release: version 2.0, May 2017, Q-Chem Inc. Pleasanton 
 -------------------------------------------------------
 -------------------------------------------------------
 OpenMP BLAS3 based DFT computing Module                
 Release: version 1.0, May 2013, Q-Chem Inc. Pittsburgh 
 -------------------------------------------------------
 A restricted SCF calculation will be
 performed using DIIS
 SCF converges when DIIS error is below 1.0e-08
 ---------------------------------------
  Cycle       Energy         DIIS error
 ---------------------------------------
    1   -8015.6065887908      1.23e-03  
    2   -8015.6096901385      9.81e-04  
    3   -8015.6088385811      1.00e-03  
    4   -8015.6097837839      8.64e-04  
    5   -8015.6138848493      7.68e-05  
    6   -8015.6139049694      2.85e-05  
    7   -8015.6139074706      8.20e-06  
    8   -8015.6139076712      2.09e-06  
    9   -8015.6139076849      6.77e-07  
   10   -8015.6139076877      1.50e-07  
   11   -8015.6139076878      4.40e-08  
   12   -8015.6139076880      6.07e-09  Convergence criterion met
 ---------------------------------------
 SCF time:   CPU 35.63s  wall 9.00s 
 SCF   energy in the final basis set =    -8015.6139076880
 Total energy in the final basis set =    -8015.6139076880

 --------------------------------------------------------------
             Orbital Energies (a.u.) and Symmetries
 --------------------------------------------------------------

 Alpha MOs, Restricted
 -- Occupied --                  
******* -176.33 -165.73 -165.73 -165.73 -101.59 -101.59  -35.82
  1 A'    2 A'    3 A'    1 A"    4 A'    5 A'    6 A'    7 A'                 
-31.316 -31.312 -31.311 -24.726 -22.966 -22.966 -22.965 -22.962
  8 A'    2 A"    9 A'   10 A'   11 A'    3 A"   12 A'   13 A'                 
-22.962 -10.334 -10.327  -9.515  -9.511  -7.279  -7.275  -7.269
  4 A"   14 A'   15 A'   16 A'   17 A'   18 A'   19 A'    5 A"                 
 -7.268  -7.265  -7.264  -6.378  -4.791  -4.776  -4.775  -2.062
 20 A'    6 A"   21 A'   22 A'   23 A'    7 A"   24 A'   25 A'                 
 -2.053  -2.053  -2.040  -2.039  -1.279  -1.069  -0.868  -0.806
  8 A"   26 A'   27 A'    9 A"   28 A'   29 A'   30 A'   31 A'                 
 -0.644  -0.613  -0.550  -0.514  -0.501  -0.495  -0.487  -0.458
 32 A'   33 A'   34 A'   10 A"   35 A'   36 A'   11 A"   37 A'                 
 -0.383  -0.347  -0.330  -0.275  -0.261  -0.206
 38 A'   12 A"   13 A"   39 A'   40 A'   14 A"                                 
 -- Virtual --                   
 -0.106  -0.087  -0.011   0.012   0.020   0.039   0.044   0.046
 15 A"   41 A'   42 A'   43 A'   44 A'   45 A'   46 A'   16 A"                 
  0.059   0.071   0.077   0.088   0.092   0.092   0.110   0.135
 47 A'   48 A'   49 A'   17 A"   50 A'   18 A"   51 A'   52 A'                 
  0.135   0.146   0.156   0.177   0.199   0.215   0.217   0.237
 19 A"   53 A'   54 A'   55 A'   56 A'   20 A"   57 A'   58 A'                 
  0.286   0.293   0.318   0.332   0.371   0.392   0.397   0.415
 21 A"   59 A'   60 A'   61 A'   62 A'   63 A'   64 A'   22 A"                 
  0.425   0.426   0.436   0.437   0.447   0.462   0.492   0.505
 65 A'   23 A"   24 A"   66 A'   25 A"   67 A'   68 A'   26 A"                 
  0.508   0.545   0.562   0.585   0.649   0.667   0.693   0.730
 69 A'   70 A'   71 A'   27 A"   72 A'   73 A'   28 A"   29 A"                 
  0.754   0.779   0.811   0.831   0.858   0.867   0.875   0.990
 74 A'   75 A'   76 A'   77 A'   78 A'   30 A"   31 A"   79 A'                 
  1.001   1.061   1.091   1.198   1.246   1.264   1.301   1.308
 80 A'   81 A'   82 A'   32 A"   83 A'   84 A'   33 A"   85 A'                 
  1.375   1.378   1.392   1.401   1.420   1.456   1.537   1.603
 34 A"   86 A'   87 A'   35 A"   88 A'   89 A'   36 A"   90 A'                 
  1.647   1.723   1.742   1.867   2.010   2.132   2.174   2.202
 37 A"   91 A'   92 A'   93 A'   94 A'   95 A'   96 A'   38 A"                 
  2.253   2.334   2.377   2.569   2.588   2.705   2.771   2.813
 39 A"   97 A'   98 A'   99 A'   40 A"   41 A"  100 A'  101 A'                 
  3.177   3.320   3.716   3.737   3.869   3.892   3.964   4.015
102 A'  103 A'   42 A"  104 A'  105 A'   43 A"   44 A"  106 A'                 
  4.020   4.169   4.343   4.451   4.623   5.990   6.034   6.172
 45 A"  107 A'  108 A'  109 A'  110 A'   46 A"  111 A'  112 A'                 
  6.258   6.372   6.475   9.764   9.843  23.335  23.412  25.722
 47 A"  113 A'  114 A'  115 A'  116 A'  117 A'  118 A'   48 A"                 
 25.821  25.862  26.074  26.159  26.593  27.916  28.334  28.369
119 A'   49 A"  120 A'  121 A'  122 A'  123 A'   50 A"  124 A'                 
 28.432  28.522  28.549  28.550  28.611  28.721  66.722 127.878
125 A'   51 A"  126 A'   52 A"  127 A'  128 A'  129 A'   53 A"                 
127.909 127.990 151.707 215.766 215.8591901.876
130 A'  131 A'  132 A'  133 A'  134 A'  135 A'                                 

 Beta MOs, Restricted
 -- Occupied --                  
******* -176.33 -165.73 -165.73 -165.73 -101.59 -101.59  -35.82
  1 A'    2 A'    3 A'    1 A"    4 A'    5 A'    6 A'    7 A'                 
-31.316 -31.312 -31.311 -24.726 -22.966 -22.966 -22.965 -22.962
  8 A'    2 A"    9 A'   10 A'   11 A'    3 A"   12 A'   13 A'                 
-22.962 -10.334 -10.327  -9.515  -9.511  -7.279  -7.275  -7.269
  4 A"   14 A'   15 A'   16 A'   17 A'   18 A'   19 A'    5 A"                 
 -7.268  -7.265  -7.264  -6.378  -4.791  -4.776  -4.775  -2.062
 20 A'    6 A"   21 A'   22 A'   23 A'    7 A"   24 A'   25 A'                 
 -2.053  -2.053  -2.040  -2.039  -1.279  -1.069  -0.868  -0.806
  8 A"   26 A'   27 A'    9 A"   28 A'   29 A'   30 A'   31 A'                 
 -0.644  -0.613  -0.550  -0.514  -0.501  -0.495  -0.487  -0.458
 32 A'   33 A'   34 A'   10 A"   35 A'   36 A'   11 A"   37 A'                 
 -0.383  -0.347  -0.330  -0.275  -0.261  -0.206
 38 A'   12 A"   13 A"   39 A'   40 A'   14 A"                                 
 -- Virtual --                   
 -0.106  -0.087  -0.011   0.012   0.020   0.039   0.044   0.046
 15 A"   41 A'   42 A'   43 A'   44 A'   45 A'   46 A'   16 A"                 
  0.059   0.071   0.077   0.088   0.092   0.092   0.110   0.135
 47 A'   48 A'   49 A'   17 A"   50 A'   18 A"   51 A'   52 A'                 
  0.135   0.146   0.156   0.177   0.199   0.215   0.217   0.237
 19 A"   53 A'   54 A'   55 A'   56 A'   20 A"   57 A'   58 A'                 
  0.286   0.293   0.318   0.332   0.371   0.392   0.397   0.415
 21 A"   59 A'   60 A'   61 A'   62 A'   63 A'   64 A'   22 A"                 
  0.425   0.426   0.436   0.437   0.447   0.462   0.492   0.505
 65 A'   23 A"   24 A"   66 A'   25 A"   67 A'   68 A'   26 A"                 
  0.508   0.545   0.562   0.585   0.649   0.667   0.693   0.730
 69 A'   70 A'   71 A'   27 A"   72 A'   73 A'   28 A"   29 A"                 
  0.754   0.779   0.811   0.831   0.858   0.867   0.875   0.990
 74 A'   75 A'   76 A'   77 A'   78 A'   30 A"   31 A"   79 A'                 
  1.001   1.061   1.091   1.198   1.246   1.264   1.301   1.308
 80 A'   81 A'   82 A'   32 A"   83 A'   84 A'   33 A"   85 A'                 
  1.375   1.378   1.392   1.401   1.420   1.456   1.537   1.603
 34 A"   86 A'   87 A'   35 A"   88 A'   89 A'   36 A"   90 A'                 
  1.647   1.723   1.742   1.867   2.010   2.132   2.174   2.202
 37 A"   91 A'   92 A'   93 A'   94 A'   95 A'   96 A'   38 A"                 
  2.253   2.334   2.377   2.569   2.588   2.705   2.771   2.813
 39 A"   97 A'   98 A'   99 A'   40 A"   41 A"  100 A'  101 A'                 
  3.177   3.320   3.716   3.737   3.869   3.892   3.964   4.015
102 A'  103 A'   42 A"  104 A'  105 A'   43 A"   44 A"  106 A'                 
  4.020   4.169   4.343   4.451   4.623   5.990   6.034   6.172
 45 A"  107 A'  108 A'  109 A'  110 A'   46 A"  111 A'  112 A'                 
  6.258   6.372   6.475   9.764   9.843  23.335  23.412  25.722
 47 A"  113 A'  114 A'  115 A'  116 A'  117 A'  118 A'   48 A"                 
 25.821  25.862  26.074  26.159  26.593  27.916  28.334  28.369
119 A'   49 A"  120 A'  121 A'  122 A'  123 A'   50 A"  124 A'                 
 28.432  28.522  28.549  28.550  28.611  28.721  66.722 127.878
125 A'   51 A"  126 A'   52 A"  127 A'  128 A'  129 A'   53 A"                 
127.909 127.990 151.707 215.766 215.8591901.876
130 A'  131 A'  132 A'  133 A'  134 A'  135 A'                                 
 --------------------------------------------------------------

          Ground-State Mulliken Net Atomic Charges

     Atom                 Charge (a.u.)
  ----------------------------------------
      1 F                     0.032569
      2 Cl                    0.363555
      3 I                     0.233838
      4 Cl                    0.363426
      5 C                    -0.540776
      6 C                    -0.452611
  ----------------------------------------
  Sum of atomic charges =    -0.000000

 -----------------------------------------------------------------
                    Cartesian Multipole Moments
 -----------------------------------------------------------------
    Charge (ESU x 10^10)
                -0.0000
    Dipole Moment (Debye)
         X      -0.6753      Y       0.5952      Z       0.0000
       Tot       0.9002
    Quadrupole Moments (Debye-Ang)
        XX     -62.6637     XY       0.0643     YY     -72.8445
        XZ      -0.0000     YZ       0.0000     ZZ     -69.8530
    Octopole Moments (Debye-Ang^2)
       XXX      36.0050    XXY       6.3708    XYY      13.2109
       YYY       1.0594    XXZ      -0.0000    XYZ      -0.0000
       YYZ      -0.0000    XZZ      14.8620    YZZ      -1.0554
       ZZZ       0.0000
    Hexadecapole Moments (Debye-Ang^3)
      XXXX   -1645.4335   XXXY     -15.9700   XXYY    -349.2242
      XYYY     -31.0400   YYYY    -389.6136   XXXZ      -0.0000
      XXYZ       0.0000   XYYZ       0.0000   YYYZ       0.0000
      XXZZ    -311.3342   XYZZ      -9.3068   YYZZ     -78.0811
      XZZZ      -0.0000   YZZZ       0.0000   ZZZZ     -85.6822
 -----------------------------------------------------------------
 Calculating analytic gradient of the SCF energy
 Gradient of SCF Energy
            1           2           3           4           5           6
    1   0.0816797   0.1103190  -0.2061330  -0.0111056   0.2670421  -0.2418021
    2   0.1196815   0.2546912  -0.2296681  -0.2783756   0.0667220   0.0669490
    3   0.0000000   0.0000000   0.0000000  -0.0000000  -0.0000000   0.0000000
 Max gradient component =       2.784E-01
 RMS gradient           =       1.508E-01
 Gradient time:  CPU 10.87 s  wall 2.82 s
 Geometry Optimization Parameters
   NAtoms,    NIC,     NZ,  NCons,   NDum,   NFix, NCnnct, MaxDiis
        6      37       0       0       0       0       0       0

 Cartesian Hessian Update
 Hessian Updated using BFGS Update


** GEOMETRY OPTIMIZATION IN DELOCALIZED INTERNAL COORDINATES **
   Searching for a Minimum

   Optimization Cycle:   4

                       Coordinates (Angstroms)
     ATOM                X               Y               Z
      1  F         1.0656793481   -1.6847636854    0.0000000000
      2  Cl       -2.8402449466   -0.9498431964    0.0000000000
      3  I         1.8278935896    0.3472121167    0.0000000000
      4  Cl       -2.3623286972    1.1844247918    0.0000000000
      5  C         0.3096489278   -0.5169306755    0.0000000000
      6  C        -1.5563872252   -0.1153345304    0.0000000000
   Point Group: cs    Number of degrees of freedom:     9


   Energy is  -8015.613907688

 Hessian Updated using BFGS Update

  9 Hessian modes will be used to form the next step
  Hessian Eigenvalues:
     0.084987    0.188049    0.249903    0.250005    0.311561    0.391916
     0.665168    1.029517    1.062492

 Minimum Search - Taking Simple RFO Step
 Searching for Lamda that Minimizes Along All modes
 Value Taken    Lamda =  -0.24703259
 Calculated Step too Large.  Step scaled by  0.409087
 Step Taken.  Stepsize is  0.300000

                             Maximum     Tolerance    Cnvgd?
         Gradient           0.236654      0.000300      NO
         Displacement       0.194502      0.001200      NO
         Energy change     -0.127648      0.000001      NO


 New Cartesian Coordinates Obtained by Inverse Iteration

 Displacement from previous Coordinates is:  0.294046
 ----------------------------------------------------------------
             Standard Nuclear Orientation (Angstroms)
    I     Atom           X                Y                Z
 ----------------------------------------------------------------
    1      F       0.9774084602    -1.6862676597     0.0000000000
    2      Cl     -2.7964384559    -0.9995533550     0.0000000000
    3      I       1.8097582805     0.3864955326     0.0000000000
    4      Cl     -2.2992038052     1.2031866302     0.0000000000
    5      C       0.2572977225    -0.5067588898     0.0000000000
    6      C      -1.5045612054    -0.1323374376     0.0000000000
 ----------------------------------------------------------------
 Molecular Point Group                 Cs    NOp =  2
 Largest Abelian Subgroup              Cs    NOp =  2
 Nuclear Repulsion Energy =   722.8505449707 hartrees
 There are       54 alpha and       54 beta electrons
 Applying Cartesian multipole field
    Component          Value
    ---------          -----
     (2,0,0)        1.00000E-11
     (0,2,0)        2.00000E-11
     (0,0,2)       -3.00000E-11
 Nucleus-field energy     =     0.0000000204 hartrees
 Requested basis set is 6-311++G(d,p)
 There are 68 shells and 188 basis functions
 A cutoff of  1.0D-11 yielded   1803 shell pairs
 There are     14993 function pairs (     16623 Cartesian)
 Smallest overlap matrix eigenvalue = 1.06E-04
 Guess MOs from SCF MO coefficient file

 -----------------------------------------------------------------------
  General SCF calculation program by
  Eric Jon Sundstrom, Paul Horn, Yuezhi Mao, Dmitri Zuev, Alec White,
  David Stuck, Shaama M.S., Shane Yost, Joonho Lee, David Small,
  Daniel Levine, Susi Lehtola, Hugh Burton, Evgeny Epifanovsky
 -----------------------------------------------------------------------
 Exchange:     0.2000 Hartree-Fock + 0.0800 Slater + 0.7200 B88
 Correlation:  0.1900 VWN1RPA + 0.8100 LYP
 Using SG-1 standard quadrature grid
 using 4 threads for integral computing
 -------------------------------------------------------
 OpenMP Integral computing Module                
 Release: version 2.0, May 2017, Q-Chem Inc. Pleasanton 
 -------------------------------------------------------
 -------------------------------------------------------
 OpenMP BLAS3 based DFT computing Module                
 Release: version 1.0, May 2013, Q-Chem Inc. Pittsburgh 
 -------------------------------------------------------
 A restricted SCF calculation will be
 performed using DIIS
 SCF converges when DIIS error is below 1.0e-08
 ---------------------------------------
  Cycle       Energy         DIIS error
 ---------------------------------------
    1   -8015.7041615331      9.37e-04  
    2   -8015.7085718231      3.21e-04  
    3   -8015.7081032835      4.50e-04  
    4   -8015.7085797555      2.74e-04  
    5   -8015.7089634927      5.99e-05  
    6   -8015.7089797499      1.25e-05  
    7   -8015.7089803202      3.46e-06  
    8   -8015.7089803679      1.67e-06  
    9   -8015.7089803767      4.84e-07  
   10   -8015.7089803778      1.43e-07  
   11   -8015.7089803779      4.63e-08  
   12   -8015.7089803779      4.53e-09  Convergence criterion met
 ---------------------------------------
 SCF time:   CPU 36.00s  wall 10.00s 
 SCF   energy in the final basis set =    -8015.7089803779
 Total energy in the final basis set =    -8015.7089803779

 --------------------------------------------------------------
             Orbital Energies (a.u.) and Symmetries
 --------------------------------------------------------------

 Alpha MOs, Restricted
 -- Occupied --                  
******* -176.33 -165.73 -165.73 -165.73 -101.59 -101.59  -35.82
  1 A'    2 A'    3 A'    1 A"    4 A'    5 A'    6 A'    7 A'                 
-31.315 -31.311 -31.310 -24.726 -22.966 -22.965 -22.964 -22.961
  8 A'    2 A"    9 A'   10 A'   11 A'    3 A"   12 A'   13 A'                 
-22.961 -10.336 -10.328  -9.513  -9.509  -7.277  -7.273  -7.267
  4 A"   14 A'   15 A'   16 A'   17 A'   18 A'   19 A'    5 A"                 
 -7.266  -7.264  -7.263  -6.376  -4.789  -4.775  -4.773  -2.059
 20 A'    6 A"   21 A'   22 A'   23 A'    7 A"   24 A'   25 A'                 
 -2.051  -2.051  -2.038  -2.038  -1.276  -1.048  -0.867  -0.798
  8 A"   26 A'   27 A'    9 A"   28 A'   29 A'   30 A'   31 A'                 
 -0.652  -0.611  -0.553  -0.512  -0.501  -0.492  -0.476  -0.450
 32 A'   33 A'   34 A'   10 A"   35 A'   36 A'   11 A"   37 A'                 
 -0.385  -0.348  -0.327  -0.285  -0.267  -0.214
 38 A'   12 A"   13 A"   39 A'   40 A'   14 A"                                 
 -- Virtual --                   
 -0.098  -0.058  -0.015   0.010   0.019   0.040   0.046   0.048
 15 A"   41 A'   42 A'   43 A'   44 A'   45 A'   46 A'   16 A"                 
  0.062   0.071   0.075   0.089   0.092   0.093   0.110   0.134
 47 A'   48 A'   49 A'   17 A"   18 A"   50 A'   51 A'   52 A'                 
  0.136   0.143   0.160   0.177   0.199   0.216   0.221   0.239
 19 A"   53 A'   54 A'   55 A'   56 A'   20 A"   57 A'   58 A'                 
  0.287   0.290   0.317   0.334   0.369   0.395   0.397   0.416
 21 A"   59 A'   60 A'   61 A'   62 A'   63 A'   64 A'   22 A"                 
  0.423   0.424   0.434   0.434   0.447   0.467   0.493   0.516
 23 A"   65 A'   24 A"   66 A'   25 A"   67 A'   68 A'   26 A"                 
  0.521   0.541   0.554   0.581   0.653   0.686   0.695   0.748
 69 A'   70 A'   71 A'   27 A"   72 A'   73 A'   28 A"   74 A'                 
  0.751   0.777   0.808   0.848   0.860   0.864   0.870   0.983
 29 A"   75 A'   76 A'   77 A'   78 A'   30 A"   31 A"   79 A'                 
  0.985   1.078   1.100   1.200   1.224   1.251   1.290   1.304
 80 A'   81 A'   82 A'   32 A"   83 A'   84 A'   33 A"   85 A'                 
  1.358   1.391   1.394   1.395   1.433   1.483   1.535   1.617
 34 A"   86 A'   35 A"   87 A'   88 A'   89 A'   36 A"   90 A'                 
  1.674   1.693   1.739   1.872   2.031   2.158   2.184   2.209
 37 A"   91 A'   92 A'   93 A'   94 A'   95 A'   96 A'   38 A"                 
  2.251   2.339   2.383   2.566   2.587   2.714   2.767   2.825
 39 A"   97 A'   98 A'   99 A'   40 A"   41 A"  100 A'  101 A'                 
  3.162   3.417   3.723   3.743   3.894   3.904   3.960   4.013
102 A'  103 A'   42 A"  104 A'  105 A'   43 A"   44 A"  106 A'                 
  4.018   4.159   4.307   4.451   4.641   5.991   6.033   6.166
 45 A"  107 A'  108 A'  109 A'  110 A'   46 A"  111 A'  112 A'                 
  6.261   6.374   6.490   9.744   9.837  23.341  23.390  25.733
 47 A"  113 A'  114 A'  115 A'  116 A'  117 A'  118 A'   48 A"                 
 25.785  25.854  26.082  26.112  26.637  27.911  28.335  28.369
119 A'   49 A"  120 A'  121 A'  122 A'  123 A'   50 A"  124 A'                 
 28.433  28.522  28.548  28.551  28.606  28.709  66.722 127.878
125 A'   51 A"  126 A'   52 A"  127 A'  128 A'  129 A'   53 A"                 
127.908 127.984 151.702 215.738 215.8511901.870
130 A'  131 A'  132 A'  133 A'  134 A'  135 A'                                 

 Beta MOs, Restricted
 -- Occupied --                  
******* -176.33 -165.73 -165.73 -165.73 -101.59 -101.59  -35.82
  1 A'    2 A'    3 A'    1 A"    4 A'    5 A'    6 A'    7 A'                 
-31.315 -31.311 -31.310 -24.726 -22.966 -22.965 -22.964 -22.961
  8 A'    2 A"    9 A'   10 A'   11 A'    3 A"   12 A'   13 A'                 
-22.961 -10.336 -10.328  -9.513  -9.509  -7.277  -7.273  -7.267
  4 A"   14 A'   15 A'   16 A'   17 A'   18 A'   19 A'    5 A"                 
 -7.266  -7.264  -7.263  -6.376  -4.789  -4.775  -4.773  -2.059
 20 A'    6 A"   21 A'   22 A'   23 A'    7 A"   24 A'   25 A'                 
 -2.051  -2.051  -2.038  -2.038  -1.276  -1.048  -0.867  -0.798
  8 A"   26 A'   27 A'    9 A"   28 A'   29 A'   30 A'   31 A'                 
 -0.652  -0.611  -0.553  -0.512  -0.501  -0.492  -0.476  -0.450
 32 A'   33 A'   34 A'   10 A"   35 A'   36 A'   11 A"   37 A'                 
 -0.385  -0.348  -0.327  -0.285  -0.267  -0.214
 38 A'   12 A"   13 A"   39 A'   40 A'   14 A"                                 
 -- Virtual --                   
 -0.098  -0.058  -0.015   0.010   0.019   0.040   0.046   0.048
 15 A"   41 A'   42 A'   43 A'   44 A'   45 A'   46 A'   16 A"                 
  0.062   0.071   0.075   0.089   0.092   0.093   0.110   0.134
 47 A'   48 A'   49 A'   17 A"   18 A"   50 A'   51 A'   52 A'                 
  0.136   0.143   0.160   0.177   0.199   0.216   0.221   0.239
 19 A"   53 A'   54 A'   55 A'   56 A'   20 A"   57 A'   58 A'                 
  0.287   0.290   0.317   0.334   0.369   0.395   0.397   0.416
 21 A"   59 A'   60 A'   61 A'   62 A'   63 A'   64 A'   22 A"                 
  0.423   0.424   0.434   0.434   0.447   0.467   0.493   0.516
 23 A"   65 A'   24 A"   66 A'   25 A"   67 A'   68 A'   26 A"                 
  0.521   0.541   0.554   0.581   0.653   0.686   0.695   0.748
 69 A'   70 A'   71 A'   27 A"   72 A'   73 A'   28 A"   74 A'                 
  0.751   0.777   0.808   0.848   0.860   0.864   0.870   0.983
 29 A"   75 A'   76 A'   77 A'   78 A'   30 A"   31 A"   79 A'                 
  0.985   1.078   1.100   1.200   1.224   1.251   1.290   1.304
 80 A'   81 A'   82 A'   32 A"   83 A'   84 A'   33 A"   85 A'                 
  1.358   1.391   1.394   1.395   1.433   1.483   1.535   1.617
 34 A"   86 A'   35 A"   87 A'   88 A'   89 A'   36 A"   90 A'                 
  1.674   1.693   1.739   1.872   2.031   2.158   2.184   2.209
 37 A"   91 A'   92 A'   93 A'   94 A'   95 A'   96 A'   38 A"                 
  2.251   2.339   2.383   2.566   2.587   2.714   2.767   2.825
 39 A"   97 A'   98 A'   99 A'   40 A"   41 A"  100 A'  101 A'                 
  3.162   3.417   3.723   3.743   3.894   3.904   3.960   4.013
102 A'  103 A'   42 A"  104 A'  105 A'   43 A"   44 A"  106 A'                 
  4.018   4.159   4.307   4.451   4.641   5.991   6.033   6.166
 45 A"  107 A'  108 A'  109 A'  110 A'   46 A"  111 A'  112 A'                 
  6.261   6.374   6.490   9.744   9.837  23.341  23.390  25.733
 47 A"  113 A'  114 A'  115 A'  116 A'  117 A'  118 A'   48 A"                 
 25.785  25.854  26.082  26.112  26.637  27.911  28.335  28.369
119 A'   49 A"  120 A'  121 A'  122 A'  123 A'   50 A"  124 A'                 
 28.433  28.522  28.548  28.551  28.606  28.709  66.722 127.878
125 A'   51 A"  126 A'   52 A"  127 A'  128 A'  129 A'   53 A"                 
127.908 127.984 151.702 215.738 215.8511901.870
130 A'  131 A'  132 A'  133 A'  134 A'  135 A'                                 
 --------------------------------------------------------------

          Ground-State Mulliken Net Atomic Charges

     Atom                 Charge (a.u.)
  ----------------------------------------
      1 F                     0.022648
      2 Cl                    0.380189
      3 I                     0.211822
      4 Cl                    0.355761
      5 C                    -0.565111
      6 C                    -0.405310
  ----------------------------------------
  Sum of atomic charges =     0.000000

 -----------------------------------------------------------------
                    Cartesian Multipole Moments
 -----------------------------------------------------------------
    Charge (ESU x 10^10)
                 0.0000
    Dipole Moment (Debye)
         X      -0.5229      Y       0.6256      Z      -0.0000
       Tot       0.8154
    Quadrupole Moments (Debye-Ang)
        XX     -63.1707     XY       0.3588     YY     -72.5001
        XZ       0.0000     YZ       0.0000     ZZ     -69.9471
    Octopole Moments (Debye-Ang^2)
       XXX      38.2845    XXY       5.1544    XYY      12.4046
       YYY      -0.6315    XXZ      -0.0000    XYZ       0.0000
       YYZ      -0.0000    XZZ      14.5936    YZZ      -1.8379
       ZZZ      -0.0000
    Hexadecapole Moments (Debye-Ang^3)
      XXXX   -1593.2395   XXXY     -24.6736   XXYY    -338.0873
      XYYY     -44.1145   YYYY    -401.8004   XXXZ       0.0000
      XXYZ       0.0000   XYYZ       0.0000   YYYZ       0.0000
      XXZZ    -301.7552   XYZZ     -13.6153   YYZZ     -80.4700
      XZZZ       0.0000   YZZZ       0.0000   ZZZZ     -85.7297
 -----------------------------------------------------------------
 Calculating analytic gradient of the SCF energy
 Gradient of SCF Energy
            1           2           3           4           5           6
    1   0.0767132   0.0858033  -0.1591931  -0.0136550   0.2330391  -0.2227075
    2   0.0988726   0.2078206  -0.1865869  -0.2252879   0.0431636   0.0620181
    3   0.0000000  -0.0000000  -0.0000000  -0.0000000  -0.0000000   0.0000000
 Max gradient component =       2.330E-01
 RMS gradient           =       1.263E-01
 Gradient time:  CPU 10.99 s  wall 2.85 s
 Geometry Optimization Parameters
   NAtoms,    NIC,     NZ,  NCons,   NDum,   NFix, NCnnct, MaxDiis
        6      37       0       0       0       0       0       0

 Cartesian Hessian Update
 Hessian Updated using BFGS Update


** GEOMETRY OPTIMIZATION IN DELOCALIZED INTERNAL COORDINATES **
   Searching for a Minimum

   Optimization Cycle:   5

                       Coordinates (Angstroms)
     ATOM                X               Y               Z
      1  F         0.9774084602   -1.6862676597    0.0000000000
      2  Cl       -2.7964384559   -0.9995533550    0.0000000000
      3  I         1.8097582805    0.3864955326    0.0000000000
      4  Cl       -2.2992038052    1.2031866302    0.0000000000
      5  C         0.2572977225   -0.5067588898    0.0000000000
      6  C        -1.5045612054   -0.1323374376    0.0000000000
   Point Group: cs    Number of degrees of freedom:     9


   Energy is  -8015.708980378

 Hessian Updated using BFGS Update

  9 Hessian modes will be used to form the next step
  Hessian Eigenvalues:
     0.047209    0.186819    0.248712    0.250009    0.317942    0.391351
     0.716307    1.029528    1.073744

 Minimum Search - Taking Simple RFO Step
 Searching for Lamda that Minimizes Along All modes
 Value Taken    Lamda =  -0.24523372
 Calculated Step too Large.  Step scaled by  0.350209
 Step Taken.  Stepsize is  0.300000

                             Maximum     Tolerance    Cnvgd?
         Gradient           0.205324      0.000300      NO
         Displacement       0.197774      0.001200      NO
         Energy change     -0.095073      0.000001      NO


 New Cartesian Coordinates Obtained by Inverse Iteration

 Displacement from previous Coordinates is:  0.322787
 ----------------------------------------------------------------
             Standard Nuclear Orientation (Angstroms)
    I     Atom           X                Y                Z
 ----------------------------------------------------------------
    1      F       0.8807046944    -1.6825438992     0.0000000000
    2      Cl     -2.7422833148    -1.0463572655     0.0000000000
    3      I       1.7802147690     0.4229497267     0.0000000000
    4      Cl     -2.2293268792     1.2153125226     0.0000000000
    5      C       0.1993694428    -0.4942104466     0.0000000000
    6      C      -1.4444177156    -0.1503858173     0.0000000000
 ----------------------------------------------------------------
 Molecular Point Group                 Cs    NOp =  2
 Largest Abelian Subgroup              Cs    NOp =  2
 Nuclear Repulsion Energy =   724.7915266911 hartrees
 There are       54 alpha and       54 beta electrons
 Applying Cartesian multipole field
    Component          Value
    ---------          -----
     (2,0,0)        1.00000E-11
     (0,2,0)        2.00000E-11
     (0,0,2)       -3.00000E-11
 Nucleus-field energy     =     0.0000000200 hartrees
 Requested basis set is 6-311++G(d,p)
 There are 68 shells and 188 basis functions
 A cutoff of  1.0D-11 yielded   1806 shell pairs
 There are     15029 function pairs (     16669 Cartesian)
 Smallest overlap matrix eigenvalue = 7.61E-05
 Guess MOs from SCF MO coefficient file

 -----------------------------------------------------------------------
  General SCF calculation program by
  Eric Jon Sundstrom, Paul Horn, Yuezhi Mao, Dmitri Zuev, Alec White,
  David Stuck, Shaama M.S., Shane Yost, Joonho Lee, David Small,
  Daniel Levine, Susi Lehtola, Hugh Burton, Evgeny Epifanovsky
 -----------------------------------------------------------------------
 Exchange:     0.2000 Hartree-Fock + 0.0800 Slater + 0.7200 B88
 Correlation:  0.1900 VWN1RPA + 0.8100 LYP
 Using SG-1 standard quadrature grid
 using 4 threads for integral computing
 -------------------------------------------------------
 OpenMP Integral computing Module                
 Release: version 2.0, May 2017, Q-Chem Inc. Pleasanton 
 -------------------------------------------------------
 -------------------------------------------------------
 OpenMP BLAS3 based DFT computing Module                
 Release: version 1.0, May 2013, Q-Chem Inc. Pittsburgh 
 -------------------------------------------------------
 A restricted SCF calculation will be
 performed using DIIS
 SCF converges when DIIS error is below 1.0e-08
 ---------------------------------------
  Cycle       Energy         DIIS error
 ---------------------------------------
    1   -8015.7860297015      1.00e-03  
    2   -8015.7907608164      2.86e-04  
    3   -8015.7905524563      3.89e-04  
    4   -8015.7909509746      1.50e-04  
    5   -8015.7910368999      7.13e-05  
    6   -8015.7910606366      1.23e-05  
    7   -8015.7910611723      3.03e-06  
    8   -8015.7910612118      1.54e-06  
    9   -8015.7910612213      2.95e-07  
   10   -8015.7910612217      1.06e-07  
   11   -8015.7910612218      2.85e-08  
   12   -8015.7910612217      2.90e-09  Convergence criterion met
 ---------------------------------------
 SCF time:   CPU 36.45s  wall 10.00s 
 SCF   energy in the final basis set =    -8015.7910612217
 Total energy in the final basis set =    -8015.7910612217

 --------------------------------------------------------------
             Orbital Energies (a.u.) and Symmetries
 --------------------------------------------------------------

 Alpha MOs, Restricted
 -- Occupied --                  
******* -176.32 -165.73 -165.73 -165.73 -101.59 -101.59  -35.82
  1 A'    2 A'    3 A'    1 A"    4 A'    5 A'    6 A'    7 A'                 
-31.315 -31.310 -31.310 -24.726 -22.966 -22.965 -22.964 -22.961
  8 A'    2 A"    9 A'   10 A'   11 A'    3 A"   12 A'   13 A'                 
-22.961 -10.336 -10.326  -9.510  -9.507  -7.275  -7.272  -7.265
  4 A"   14 A'   15 A'   16 A'   17 A'   18 A'   19 A'    5 A"                 
 -7.264  -7.262  -7.261  -6.375  -4.788  -4.773  -4.772  -2.057
 20 A'    6 A"   21 A'   22 A'   23 A'    7 A"   24 A'   25 A'                 
 -2.050  -2.049  -2.036  -2.036  -1.276  -1.031  -0.866  -0.793
  8 A"   26 A'   27 A'    9 A"   28 A'   29 A'   30 A'   31 A'                 
 -0.666  -0.611  -0.558  -0.512  -0.503  -0.489  -0.468  -0.440
 32 A'   33 A'   34 A'   10 A"   35 A'   36 A'   11 A"   37 A'                 
 -0.387  -0.348  -0.325  -0.292  -0.272  -0.224
 38 A'   12 A"   13 A"   39 A'   40 A'   14 A"                                 
 -- Virtual --                   
 -0.088  -0.033  -0.016   0.008   0.019   0.041   0.049   0.052
 15 A"   41 A'   42 A'   43 A'   44 A'   45 A'   16 A"   46 A'                 
  0.065   0.071   0.076   0.088   0.093   0.099   0.110   0.134
 47 A'   48 A'   49 A'   17 A"   18 A"   50 A'   51 A'   52 A'                 
  0.137   0.141   0.164   0.180   0.201   0.216   0.225   0.244
 19 A"   53 A'   54 A'   55 A'   56 A'   20 A"   57 A'   58 A'                 
  0.287   0.289   0.316   0.337   0.365   0.396   0.399   0.416
 59 A'   21 A"   60 A'   61 A'   62 A'   63 A'   64 A'   22 A"                 
  0.419   0.423   0.432   0.435   0.448   0.470   0.493   0.523
 23 A"   65 A'   24 A"   66 A'   25 A"   67 A'   68 A'   69 A'                 
  0.529   0.541   0.555   0.577   0.663   0.697   0.709   0.740
 26 A"   70 A'   71 A'   27 A"   72 A'   28 A"   73 A'   74 A'                 
  0.769   0.770   0.814   0.857   0.862   0.874   0.875   0.968
 75 A'   29 A"   76 A'   30 A"   77 A'   31 A"   78 A'   79 A'                 
  0.975   1.091   1.127   1.200   1.208   1.243   1.274   1.299
 80 A'   81 A'   82 A'   32 A"   83 A'   84 A'   33 A"   85 A'                 
  1.346   1.385   1.395   1.407   1.446   1.515   1.542   1.638
 34 A"   35 A"   86 A'   87 A'   88 A'   89 A'   36 A"   90 A'                 
  1.670   1.719   1.748   1.880   2.053   2.204   2.213   2.216
 91 A'   37 A"   92 A'   93 A'   94 A'   95 A'   96 A'   38 A"                 
  2.250   2.343   2.387   2.567   2.587   2.733   2.792   2.850
 39 A"   97 A'   98 A'   99 A'   40 A"   41 A"  100 A'  101 A'                 
  3.149   3.513   3.728   3.749   3.917   3.919   3.957   4.012
102 A'  103 A'   42 A"  104 A'   43 A"  105 A'   44 A"  106 A'                 
  4.018   4.153   4.282   4.457   4.672   5.992   6.035   6.164
 45 A"  107 A'  108 A'  109 A'  110 A'   46 A"  111 A'  112 A'                 
  6.262   6.371   6.516   9.731   9.835  23.367  23.388  25.744
 47 A"  113 A'  114 A'  115 A'  116 A'  117 A'  118 A'   48 A"                 
 25.788  25.846  26.085  26.102  26.666  27.909  28.335  28.368
119 A'   49 A"  120 A'  121 A'  122 A'  123 A'   50 A"  124 A'                 
 28.432  28.522  28.546  28.552  28.603  28.705  66.723 127.878
125 A'   51 A"  126 A'   52 A"  127 A'  128 A'  129 A'   53 A"                 
127.906 127.981 151.699 215.718 215.8481901.866
130 A'  131 A'  132 A'  133 A'  134 A'  135 A'                                 

 Beta MOs, Restricted
 -- Occupied --                  
******* -176.32 -165.73 -165.73 -165.73 -101.59 -101.59  -35.82
  1 A'    2 A'    3 A'    1 A"    4 A'    5 A'    6 A'    7 A'                 
-31.315 -31.310 -31.310 -24.726 -22.966 -22.965 -22.964 -22.961
  8 A'    2 A"    9 A'   10 A'   11 A'    3 A"   12 A'   13 A'                 
-22.961 -10.336 -10.326  -9.510  -9.507  -7.275  -7.272  -7.265
  4 A"   14 A'   15 A'   16 A'   17 A'   18 A'   19 A'    5 A"                 
 -7.264  -7.262  -7.261  -6.375  -4.788  -4.773  -4.772  -2.057
 20 A'    6 A"   21 A'   22 A'   23 A'    7 A"   24 A'   25 A'                 
 -2.050  -2.049  -2.036  -2.036  -1.276  -1.031  -0.866  -0.793
  8 A"   26 A'   27 A'    9 A"   28 A'   29 A'   30 A'   31 A'                 
 -0.666  -0.611  -0.558  -0.512  -0.503  -0.489  -0.468  -0.440
 32 A'   33 A'   34 A'   10 A"   35 A'   36 A'   11 A"   37 A'                 
 -0.387  -0.348  -0.325  -0.292  -0.272  -0.224
 38 A'   12 A"   13 A"   39 A'   40 A'   14 A"                                 
 -- Virtual --                   
 -0.088  -0.033  -0.016   0.008   0.019   0.041   0.049   0.052
 15 A"   41 A'   42 A'   43 A'   44 A'   45 A'   16 A"   46 A'                 
  0.065   0.071   0.076   0.088   0.093   0.099   0.110   0.134
 47 A'   48 A'   49 A'   17 A"   18 A"   50 A'   51 A'   52 A'                 
  0.137   0.141   0.164   0.180   0.201   0.216   0.225   0.244
 19 A"   53 A'   54 A'   55 A'   56 A'   20 A"   57 A'   58 A'                 
  0.287   0.289   0.316   0.337   0.365   0.396   0.399   0.416
 59 A'   21 A"   60 A'   61 A'   62 A'   63 A'   64 A'   22 A"                 
  0.419   0.423   0.432   0.435   0.448   0.470   0.493   0.523
 23 A"   65 A'   24 A"   66 A'   25 A"   67 A'   68 A'   69 A'                 
  0.529   0.541   0.555   0.577   0.663   0.697   0.709   0.740
 26 A"   70 A'   71 A'   27 A"   72 A'   28 A"   73 A'   74 A'                 
  0.769   0.770   0.814   0.857   0.862   0.874   0.875   0.968
 75 A'   29 A"   76 A'   30 A"   77 A'   31 A"   78 A'   79 A'                 
  0.975   1.091   1.127   1.200   1.208   1.243   1.274   1.299
 80 A'   81 A'   82 A'   32 A"   83 A'   84 A'   33 A"   85 A'                 
  1.346   1.385   1.395   1.407   1.446   1.515   1.542   1.638
 34 A"   35 A"   86 A'   87 A'   88 A'   89 A'   36 A"   90 A'                 
  1.670   1.719   1.748   1.880   2.053   2.204   2.213   2.216
 91 A'   37 A"   92 A'   93 A'   94 A'   95 A'   96 A'   38 A"                 
  2.250   2.343   2.387   2.567   2.587   2.733   2.792   2.850
 39 A"   97 A'   98 A'   99 A'   40 A"   41 A"  100 A'  101 A'                 
  3.149   3.513   3.728   3.749   3.917   3.919   3.957   4.012
102 A'  103 A'   42 A"  104 A'   43 A"  105 A'   44 A"  106 A'                 
  4.018   4.153   4.282   4.457   4.672   5.992   6.035   6.164
 45 A"  107 A'  108 A'  109 A'  110 A'   46 A"  111 A'  112 A'                 
  6.262   6.371   6.516   9.731   9.835  23.367  23.388  25.744
 47 A"  113 A'  114 A'  115 A'  116 A'  117 A'  118 A'   48 A"                 
 25.788  25.846  26.085  26.102  26.666  27.909  28.335  28.368
119 A'   49 A"  120 A'  121 A'  122 A'  123 A'   50 A"  124 A'                 
 28.432  28.522  28.546  28.552  28.603  28.705  66.723 127.878
125 A'   51 A"  126 A'   52 A"  127 A'  128 A'  129 A'   53 A"                 
127.906 127.981 151.699 215.718 215.8481901.866
130 A'  131 A'  132 A'  133 A'  134 A'  135 A'                                 
 --------------------------------------------------------------

          Ground-State Mulliken Net Atomic Charges

     Atom                 Charge (a.u.)
  ----------------------------------------
      1 F                     0.015469
      2 Cl                    0.394661
      3 I                     0.192573
      4 Cl                    0.349121
      5 C                    -0.613404
      6 C                    -0.338420
  ----------------------------------------
  Sum of atomic charges =     0.000000

 -----------------------------------------------------------------
                    Cartesian Multipole Moments
 -----------------------------------------------------------------
    Charge (ESU x 10^10)
                 0.0000
    Dipole Moment (Debye)
         X      -0.3570      Y       0.6214      Z       0.0000
       Tot       0.7167
    Quadrupole Moments (Debye-Ang)
        XX     -63.7869     XY       0.6007     YY     -72.2195
        XZ      -0.0000     YZ      -0.0000     ZZ     -69.9430
    Octopole Moments (Debye-Ang^2)
       XXX      40.6128    XXY       4.0433    XYY      12.0263
       YYY      -2.2289    XXZ       0.0000    XYZ       0.0000
       YYZ       0.0000    XZZ      14.4054    YZZ      -2.5742
       ZZZ       0.0000
    Hexadecapole Moments (Debye-Ang^3)
      XXXX   -1529.4700   XXXY     -33.6179   XXYY    -325.4735
      XYYY     -56.5249   YYYY    -412.8218   XXXZ      -0.0000
      XXYZ      -0.0000   XYYZ      -0.0000   YYYZ      -0.0000
      XXZZ    -289.9553   XYZZ     -17.7304   YYZZ     -82.6275
      XZZZ      -0.0000   YZZZ      -0.0000   ZZZZ     -85.5609
 -----------------------------------------------------------------
 Calculating analytic gradient of the SCF energy
 Gradient of SCF Energy
            1           2           3           4           5           6
    1   0.0704299   0.0686655  -0.1299256  -0.0139416   0.2111616  -0.2063898
    2   0.0856561   0.1732955  -0.1569095  -0.1864965   0.0276246   0.0568298
    3  -0.0000000  -0.0000000   0.0000000   0.0000000   0.0000000  -0.0000000
 Max gradient component =       2.112E-01
 RMS gradient           =       1.092E-01
 Gradient time:  CPU 11.05 s  wall 2.87 s
 Geometry Optimization Parameters
   NAtoms,    NIC,     NZ,  NCons,   NDum,   NFix, NCnnct, MaxDiis
        6      37       0       0       0       0       0       0

 Cartesian Hessian Update
 Hessian Updated using BFGS Update


** GEOMETRY OPTIMIZATION IN DELOCALIZED INTERNAL COORDINATES **
   Searching for a Minimum

   Optimization Cycle:   6

                       Coordinates (Angstroms)
     ATOM                X               Y               Z
      1  F         0.8807046944   -1.6825438992    0.0000000000
      2  Cl       -2.7422833148   -1.0463572655    0.0000000000
      3  I         1.7802147690    0.4229497267    0.0000000000
      4  Cl       -2.2293268792    1.2153125226    0.0000000000
      5  C         0.1993694428   -0.4942104466    0.0000000000
      6  C        -1.4444177156   -0.1503858173    0.0000000000
   Point Group: cs    Number of degrees of freedom:     9


   Energy is  -8015.791061222

 Hessian Updated using BFGS Update

  9 Hessian modes will be used to form the next step
  Hessian Eigenvalues:
     0.048175    0.185848    0.248170    0.250176    0.319439    0.391353
     0.692361    1.029523    1.074281

 Minimum Search - Taking Simple RFO Step
 Searching for Lamda that Minimizes Along All modes
 Value Taken    Lamda =  -0.22068552
 Calculated Step too Large.  Step scaled by  0.347518
 Step Taken.  Stepsize is  0.300000

                             Maximum     Tolerance    Cnvgd?
         Gradient           0.183387      0.000300      NO
         Displacement       0.199983      0.001200      NO
         Energy change     -0.082081      0.000001      NO


 New Cartesian Coordinates Obtained by Inverse Iteration

 Displacement from previous Coordinates is:  0.332314
 ----------------------------------------------------------------
             Standard Nuclear Orientation (Angstroms)
    I     Atom           X                Y                Z
 ----------------------------------------------------------------
    1      F       0.7814011242    -1.6777322891     0.0000000000
    2      Cl     -2.6827849508    -1.0917666757     0.0000000000
    3      I       1.7467162083     0.4574539763     0.0000000000
    4      Cl     -2.1590928677     1.2247651796     0.0000000000
    5      C       0.1391474473    -0.4806457776     0.0000000000
    6      C      -1.3811259646    -0.1673095927     0.0000000000
 ----------------------------------------------------------------
 Molecular Point Group                 Cs    NOp =  2
 Largest Abelian Subgroup              Cs    NOp =  2
 Nuclear Repulsion Energy =   728.6592030278 hartrees
 There are       54 alpha and       54 beta electrons
 Applying Cartesian multipole field
    Component          Value
    ---------          -----
     (2,0,0)        1.00000E-11
     (0,2,0)        2.00000E-11
     (0,0,2)       -3.00000E-11
 Nucleus-field energy     =     0.0000000196 hartrees
 Requested basis set is 6-311++G(d,p)
 There are 68 shells and 188 basis functions
 A cutoff of  1.0D-11 yielded   1813 shell pairs
 There are     15099 function pairs (     16749 Cartesian)
 Smallest overlap matrix eigenvalue = 5.15E-05
 Guess MOs from SCF MO coefficient file

 -----------------------------------------------------------------------
  General SCF calculation program by
  Eric Jon Sundstrom, Paul Horn, Yuezhi Mao, Dmitri Zuev, Alec White,
  David Stuck, Shaama M.S., Shane Yost, Joonho Lee, David Small,
  Daniel Levine, Susi Lehtola, Hugh Burton, Evgeny Epifanovsky
 -----------------------------------------------------------------------
 Exchange:     0.2000 Hartree-Fock + 0.0800 Slater + 0.7200 B88
 Correlation:  0.1900 VWN1RPA + 0.8100 LYP
 Using SG-1 standard quadrature grid
 using 4 threads for integral computing
 -------------------------------------------------------
 OpenMP Integral computing Module                
 Release: version 2.0, May 2017, Q-Chem Inc. Pleasanton 
 -------------------------------------------------------
 -------------------------------------------------------
 OpenMP BLAS3 based DFT computing Module                
 Release: version 1.0, May 2013, Q-Chem Inc. Pittsburgh 
 -------------------------------------------------------
 A restricted SCF calculation will be
 performed using DIIS
 SCF converges when DIIS error is below 1.0e-08
 ---------------------------------------
  Cycle       Energy         DIIS error
 ---------------------------------------
    1   -8015.8570271781      1.15e-03  
    2   -8015.8625148223      3.46e-04  
    3   -8015.8622283126      4.63e-04  
    4   -8015.8629234350      9.21e-05  
    5   -8015.8629417622      5.98e-05  
    6   -8015.8629585831      1.32e-05  
    7   -8015.8629593020      2.35e-06  
    8   -8015.8629593260      1.03e-06  
    9   -8015.8629593299      2.84e-07  
   10   -8015.8629593301      7.89e-08  
   11   -8015.8629593301      2.23e-08  
   12   -8015.8629593301      2.18e-09  Convergence criterion met
 ---------------------------------------
 SCF time:   CPU 36.82s  wall 9.00s 
 SCF   energy in the final basis set =    -8015.8629593301
 Total energy in the final basis set =    -8015.8629593301

 --------------------------------------------------------------
             Orbital Energies (a.u.) and Symmetries
 --------------------------------------------------------------

 Alpha MOs, Restricted
 -- Occupied --                  
******* -176.32 -165.73 -165.73 -165.73 -101.59 -101.59  -35.82
  1 A'    2 A'    3 A'    1 A"    4 A'    5 A'    6 A'    7 A'                 
-31.315 -31.310 -31.309 -24.727 -22.965 -22.964 -22.964 -22.961
  8 A'    2 A"    9 A'   10 A'   11 A'    3 A"   12 A'   13 A'                 
-22.961 -10.333 -10.322  -9.508  -9.506  -7.272  -7.270  -7.262
  4 A"   14 A'   15 A'   16 A'   17 A'   18 A'   19 A'    5 A"                 
 -7.261  -7.260  -7.259  -6.374  -4.787  -4.772  -4.771  -2.056
 20 A'    6 A"   21 A'   22 A'   23 A'    7 A"   24 A'   25 A'                 
 -2.049  -2.049  -2.036  -2.035  -1.277  -1.018  -0.865  -0.793
  8 A"   26 A'   27 A'    9 A"   28 A'   29 A'   30 A'   31 A'                 
 -0.685  -0.610  -0.563  -0.514  -0.507  -0.486  -0.461  -0.431
 32 A'   33 A'   34 A'   10 A"   35 A'   36 A'   11 A"   37 A'                 
 -0.389  -0.348  -0.325  -0.299  -0.276  -0.235
 38 A'   12 A"   13 A"   39 A'   40 A'   14 A"                                 
 -- Virtual --                   
 -0.074  -0.033  -0.004   0.006   0.018   0.041   0.050   0.058
 15 A"   41 A'   42 A'   43 A'   44 A'   45 A'   16 A"   46 A'                 
  0.065   0.071   0.081   0.088   0.093   0.110   0.122   0.134
 47 A'   48 A'   49 A'   17 A"   18 A"   50 A'   51 A'   52 A'                 
  0.138   0.139   0.166   0.187   0.204   0.217   0.228   0.253
 19 A"   53 A'   54 A'   55 A'   56 A'   20 A"   57 A'   58 A'                 
  0.285   0.290   0.315   0.340   0.360   0.395   0.405   0.413
 59 A'   21 A"   60 A'   61 A'   62 A'   63 A'   64 A'   22 A"                 
  0.416   0.424   0.431   0.439   0.450   0.472   0.493   0.514
 23 A"   65 A'   24 A"   66 A'   25 A"   67 A'   68 A'   69 A'                 
  0.541   0.552   0.562   0.573   0.674   0.699   0.723   0.743
 26 A"   70 A'   71 A'   27 A"   72 A'   28 A"   73 A'   74 A'                 
  0.762   0.788   0.823   0.853   0.864   0.880   0.905   0.954
 75 A'   29 A"   76 A'   30 A"   77 A'   31 A"   78 A'   79 A'                 
  0.967   1.098   1.151   1.198   1.200   1.237   1.261   1.298
 80 A'   81 A'   82 A'   32 A"   83 A'   84 A'   33 A"   85 A'                 
  1.336   1.379   1.393   1.415   1.458   1.529   1.557   1.660
 34 A"   35 A"   86 A'   87 A'   88 A'   89 A'   36 A"   90 A'                 
  1.683   1.774   1.774   1.892   2.079   2.222   2.245   2.250
 91 A'   92 A'   37 A"   93 A'   94 A'   38 A"   95 A'   39 A"                 
  2.264   2.350   2.392   2.568   2.590   2.761   2.829   2.916
 96 A'   97 A'   98 A'   99 A'   40 A"   41 A"  100 A'  101 A'                 
  3.138   3.563   3.732   3.759   3.930   3.941   3.955   4.012
102 A'  103 A'   42 A"  104 A'   43 A"  105 A'   44 A"  106 A'                 
  4.019   4.146   4.266   4.463   4.710   5.993   6.037   6.165
 45 A"  107 A'  108 A'  109 A'  110 A'   46 A"  111 A'  112 A'                 
  6.263   6.365   6.549   9.724   9.834  23.359  23.497  25.754
 47 A"  113 A'  114 A'  115 A'  116 A'  117 A'  118 A'   48 A"                 
 25.820  25.840  26.085  26.105  26.684  27.909  28.336  28.368
119 A'   49 A"  120 A'  121 A'  122 A'  123 A'   50 A"  124 A'                 
 28.430  28.521  28.544  28.552  28.600  28.706  66.726 127.879
125 A'   51 A"  126 A'   52 A"  127 A'  128 A'  129 A'   53 A"                 
127.906 127.978 151.696 215.705 215.8461901.863
130 A'  131 A'  132 A'  133 A'  134 A'  135 A'                                 

 Beta MOs, Restricted
 -- Occupied --                  
******* -176.32 -165.73 -165.73 -165.73 -101.59 -101.59  -35.82
  1 A'    2 A'    3 A'    1 A"    4 A'    5 A'    6 A'    7 A'                 
-31.315 -31.310 -31.309 -24.727 -22.965 -22.964 -22.964 -22.961
  8 A'    2 A"    9 A'   10 A'   11 A'    3 A"   12 A'   13 A'                 
-22.961 -10.333 -10.322  -9.508  -9.506  -7.272  -7.270  -7.262
  4 A"   14 A'   15 A'   16 A'   17 A'   18 A'   19 A'    5 A"                 
 -7.261  -7.260  -7.259  -6.374  -4.787  -4.772  -4.771  -2.056
 20 A'    6 A"   21 A'   22 A'   23 A'    7 A"   24 A'   25 A'                 
 -2.049  -2.049  -2.036  -2.035  -1.277  -1.018  -0.865  -0.793
  8 A"   26 A'   27 A'    9 A"   28 A'   29 A'   30 A'   31 A'                 
 -0.685  -0.610  -0.563  -0.514  -0.507  -0.486  -0.461  -0.431
 32 A'   33 A'   34 A'   10 A"   35 A'   36 A'   11 A"   37 A'                 
 -0.389  -0.348  -0.325  -0.299  -0.276  -0.235
 38 A'   12 A"   13 A"   39 A'   40 A'   14 A"                                 
 -- Virtual --                   
 -0.074  -0.033  -0.004   0.006   0.018   0.041   0.050   0.058
 15 A"   41 A'   42 A'   43 A'   44 A'   45 A'   16 A"   46 A'                 
  0.065   0.071   0.081   0.088   0.093   0.110   0.122   0.134
 47 A'   48 A'   49 A'   17 A"   18 A"   50 A'   51 A'   52 A'                 
  0.138   0.139   0.166   0.187   0.204   0.217   0.228   0.253
 19 A"   53 A'   54 A'   55 A'   56 A'   20 A"   57 A'   58 A'                 
  0.285   0.290   0.315   0.340   0.360   0.395   0.405   0.413
 59 A'   21 A"   60 A'   61 A'   62 A'   63 A'   64 A'   22 A"                 
  0.416   0.424   0.431   0.439   0.450   0.472   0.493   0.514
 23 A"   65 A'   24 A"   66 A'   25 A"   67 A'   68 A'   69 A'                 
  0.541   0.552   0.562   0.573   0.674   0.699   0.723   0.743
 26 A"   70 A'   71 A'   27 A"   72 A'   28 A"   73 A'   74 A'                 
  0.762   0.788   0.823   0.853   0.864   0.880   0.905   0.954
 75 A'   29 A"   76 A'   30 A"   77 A'   31 A"   78 A'   79 A'                 
  0.967   1.098   1.151   1.198   1.200   1.237   1.261   1.298
 80 A'   81 A'   82 A'   32 A"   83 A'   84 A'   33 A"   85 A'                 
  1.336   1.379   1.393   1.415   1.458   1.529   1.557   1.660
 34 A"   35 A"   86 A'   87 A'   88 A'   89 A'   36 A"   90 A'                 
  1.683   1.774   1.774   1.892   2.079   2.222   2.245   2.250
 91 A'   92 A'   37 A"   93 A'   94 A'   38 A"   95 A'   39 A"                 
  2.264   2.350   2.392   2.568   2.590   2.761   2.829   2.916
 96 A'   97 A'   98 A'   99 A'   40 A"   41 A"  100 A'  101 A'                 
  3.138   3.563   3.732   3.759   3.930   3.941   3.955   4.012
102 A'  103 A'   42 A"  104 A'   43 A"  105 A'   44 A"  106 A'                 
  4.019   4.146   4.266   4.463   4.710   5.993   6.037   6.165
 45 A"  107 A'  108 A'  109 A'  110 A'   46 A"  111 A'  112 A'                 
  6.263   6.365   6.549   9.724   9.834  23.359  23.497  25.754
 47 A"  113 A'  114 A'  115 A'  116 A'  117 A'  118 A'   48 A"                 
 25.820  25.840  26.085  26.105  26.684  27.909  28.336  28.368
119 A'   49 A"  120 A'  121 A'  122 A'  123 A'   50 A"  124 A'                 
 28.430  28.521  28.544  28.552  28.600  28.706  66.726 127.879
125 A'   51 A"  126 A'   52 A"  127 A'  128 A'  129 A'   53 A"                 
127.906 127.978 151.696 215.705 215.8461901.863
130 A'  131 A'  132 A'  133 A'  134 A'  135 A'                                 
 --------------------------------------------------------------

          Ground-State Mulliken Net Atomic Charges

     Atom                 Charge (a.u.)
  ----------------------------------------
      1 F                     0.007190
      2 Cl                    0.403882
      3 I                     0.175292
      4 Cl                    0.347651
      5 C                    -0.691184
      6 C                    -0.242831
  ----------------------------------------
  Sum of atomic charges =     0.000000

 -----------------------------------------------------------------
                    Cartesian Multipole Moments
 -----------------------------------------------------------------
    Charge (ESU x 10^10)
                 0.0000
    Dipole Moment (Debye)
         X      -0.2019      Y       0.6148      Z      -0.0000
       Tot       0.6471
    Quadrupole Moments (Debye-Ang)
        XX     -64.3789     XY       0.8233     YY     -71.9870
        XZ       0.0000     YZ       0.0000     ZZ     -69.8691
    Octopole Moments (Debye-Ang^2)
       XXX      42.6147    XXY       3.0351    XYY      11.7995
       YYY      -3.7165    XXZ      -0.0000    XYZ      -0.0000
       YYZ      -0.0000    XZZ      14.2125    YZZ      -3.2780
       ZZZ      -0.0000
    Hexadecapole Moments (Debye-Ang^3)
      XXXX   -1462.5609   XXXY     -42.2326   XXYY    -312.8681
      XYYY     -67.8286   YYYY    -423.8622   XXXZ       0.0000
      XXYZ       0.0000   XYYZ       0.0000   YYYZ       0.0000
      XXZZ    -277.6277   XYZZ     -21.5388   YYZZ     -84.7757
      XZZZ       0.0000   YZZZ       0.0000   ZZZZ     -85.2618
 -----------------------------------------------------------------
 Calculating analytic gradient of the SCF energy
 Gradient of SCF Energy
            1           2           3           4           5           6
    1   0.0619213   0.0555555  -0.1068985  -0.0127678   0.1796889  -0.1774994
    2   0.0746737   0.1457912  -0.1313203  -0.1558026   0.0185845   0.0480735
    3  -0.0000000   0.0000000  -0.0000000  -0.0000000   0.0000000  -0.0000000
 Max gradient component =       1.797E-01
 RMS gradient           =       9.229E-02
 Gradient time:  CPU 11.24 s  wall 2.92 s
 Geometry Optimization Parameters
   NAtoms,    NIC,     NZ,  NCons,   NDum,   NFix, NCnnct, MaxDiis
        6      37       0       0       0       0       0       0

 Cartesian Hessian Update
 Hessian Updated using BFGS Update


** GEOMETRY OPTIMIZATION IN DELOCALIZED INTERNAL COORDINATES **
   Searching for a Minimum

   Optimization Cycle:   7

                       Coordinates (Angstroms)
     ATOM                X               Y               Z
      1  F         0.7814011242   -1.6777322891    0.0000000000
      2  Cl       -2.6827849508   -1.0917666757    0.0000000000
      3  I         1.7467162083    0.4574539763    0.0000000000
      4  Cl       -2.1590928677    1.2247651796    0.0000000000
      5  C         0.1391474473   -0.4806457776    0.0000000000
      6  C        -1.3811259646   -0.1673095927    0.0000000000
   Point Group: cs    Number of degrees of freedom:     9


   Energy is  -8015.862959330

 Hessian Updated using BFGS Update

  9 Hessian modes will be used to form the next step
  Hessian Eigenvalues:
     0.097875    0.174811    0.246649    0.250553    0.289002    0.392063
     0.625349    1.029519    1.072067

 Minimum Search - Taking Simple RFO Step
 Searching for Lamda that Minimizes Along All modes
 Value Taken    Lamda =  -0.17009656
 Calculated Step too Large.  Step scaled by  0.393653
 Step Taken.  Stepsize is  0.300000

                             Maximum     Tolerance    Cnvgd?
         Gradient           0.156334      0.000300      NO
         Displacement       0.196392      0.001200      NO
         Energy change     -0.071898      0.000001      NO


 New Cartesian Coordinates Obtained by Inverse Iteration

 Displacement from previous Coordinates is:  0.327149
 ----------------------------------------------------------------
             Standard Nuclear Orientation (Angstroms)
    I     Atom           X                Y                Z
 ----------------------------------------------------------------
    1      F       0.6818112925    -1.6755730826     0.0000000000
    2      Cl     -2.6228669239    -1.1398169275     0.0000000000
    3      I       1.7161864130     0.4925113022     0.0000000000
    4      Cl     -2.0923800007     1.2371565857     0.0000000000
    5      C       0.0817222805    -0.4677469898     0.0000000000
    6      C      -1.3202120647    -0.1817660672     0.0000000000
 ----------------------------------------------------------------
 Molecular Point Group                 Cs    NOp =  2
 Largest Abelian Subgroup              Cs    NOp =  2
 Nuclear Repulsion Energy =   732.4044257669 hartrees
 There are       54 alpha and       54 beta electrons
 Applying Cartesian multipole field
    Component          Value
    ---------          -----
     (2,0,0)        1.00000E-11
     (0,2,0)        2.00000E-11
     (0,0,2)       -3.00000E-11
 Nucleus-field energy     =     0.0000000192 hartrees
 Requested basis set is 6-311++G(d,p)
 There are 68 shells and 188 basis functions
 A cutoff of  1.0D-11 yielded   1827 shell pairs
 There are     15193 function pairs (     16845 Cartesian)
 Smallest overlap matrix eigenvalue = 3.43E-05
 Guess MOs from SCF MO coefficient file

 -----------------------------------------------------------------------
  General SCF calculation program by
  Eric Jon Sundstrom, Paul Horn, Yuezhi Mao, Dmitri Zuev, Alec White,
  David Stuck, Shaama M.S., Shane Yost, Joonho Lee, David Small,
  Daniel Levine, Susi Lehtola, Hugh Burton, Evgeny Epifanovsky
 -----------------------------------------------------------------------
 Exchange:     0.2000 Hartree-Fock + 0.0800 Slater + 0.7200 B88
 Correlation:  0.1900 VWN1RPA + 0.8100 LYP
 Using SG-1 standard quadrature grid
 using 4 threads for integral computing
 -------------------------------------------------------
 OpenMP Integral computing Module                
 Release: version 2.0, May 2017, Q-Chem Inc. Pleasanton 
 -------------------------------------------------------
 -------------------------------------------------------
 OpenMP BLAS3 based DFT computing Module                
 Release: version 1.0, May 2013, Q-Chem Inc. Pittsburgh 
 -------------------------------------------------------
 A restricted SCF calculation will be
 performed using DIIS
 SCF converges when DIIS error is below 1.0e-08
 ---------------------------------------
  Cycle       Energy         DIIS error
 ---------------------------------------
    1   -8015.9144868127      1.31e-03  
    2   -8015.9210005700      4.05e-04  
    3   -8015.9206325405      5.22e-04  
    4   -8015.9215951969      7.90e-05  
    5   -8015.9216147004      2.76e-05  
    6   -8015.9216173200      1.41e-05  
    7   -8015.9216182124      2.14e-06  
    8   -8015.9216182314      6.23e-07  
    9   -8015.9216182331      2.63e-07  
   10   -8015.9216182331      5.66e-08  
   11   -8015.9216182331      2.29e-08  
   12   -8015.9216182331      1.90e-09  Convergence criterion met
 ---------------------------------------
 SCF time:   CPU 37.19s  wall 10.00s 
 SCF   energy in the final basis set =    -8015.9216182331
 Total energy in the final basis set =    -8015.9216182331

 --------------------------------------------------------------
             Orbital Energies (a.u.) and Symmetries
 --------------------------------------------------------------

 Alpha MOs, Restricted
 -- Occupied --                  
******* -176.33 -165.73 -165.73 -165.73 -101.59 -101.59  -35.82
  1 A'    2 A'    3 A'    1 A"    4 A'    5 A'    6 A'    7 A'                 
-31.315 -31.310 -31.310 -24.726 -22.966 -22.965 -22.964 -22.961
  8 A'    2 A"    9 A'   10 A'   11 A'    3 A"   12 A'   13 A'                 
-22.961 -10.327 -10.315  -9.506  -9.504  -7.270  -7.269  -7.260
  4 A"   14 A'   15 A'   16 A'   17 A'   18 A'   19 A'    5 A"                 
 -7.259  -7.259  -7.258  -6.374  -4.787  -4.772  -4.771  -2.055
 20 A'    6 A"   21 A'   22 A'   23 A'    7 A"   24 A'   25 A'                 
 -2.049  -2.048  -2.035  -2.035  -1.278  -1.005  -0.864  -0.798
  8 A"   26 A'   27 A'    9 A"   28 A'   29 A'   30 A'   31 A'                 
 -0.703  -0.611  -0.565  -0.517  -0.512  -0.481  -0.455  -0.422
 32 A'   33 A'   34 A'   10 A"   35 A'   36 A'   11 A"   37 A'                 
 -0.390  -0.348  -0.325  -0.305  -0.280  -0.247
 38 A'   12 A"   13 A"   39 A'   40 A'   14 A"                                 
 -- Virtual --                   
 -0.057  -0.042   0.003   0.005   0.017   0.040   0.051   0.061
 15 A"   41 A'   42 A'   43 A'   44 A'   45 A'   16 A"   46 A'                 
  0.063   0.072   0.083   0.088   0.093   0.111   0.132   0.138
 47 A'   48 A'   49 A'   17 A"   18 A"   50 A'   51 A'   52 A'                 
  0.139   0.147   0.167   0.199   0.210   0.218   0.231   0.266
 19 A"   53 A'   54 A'   55 A'   56 A'   20 A"   57 A'   58 A'                 
  0.285   0.292   0.315   0.339   0.359   0.392   0.408   0.412
 59 A'   21 A"   60 A'   61 A'   62 A'   63 A'   22 A"   23 A"                 
  0.414   0.427   0.432   0.442   0.453   0.474   0.495   0.505
 64 A'   65 A'   24 A"   66 A'   25 A"   67 A'   68 A'   69 A'                 
  0.545   0.564   0.576   0.580   0.684   0.701   0.719   0.753
 26 A"   70 A'   27 A"   71 A'   72 A'   28 A"   73 A'   74 A'                 
  0.773   0.805   0.831   0.849   0.865   0.890   0.936   0.942
 75 A'   29 A"   76 A'   30 A"   77 A'   31 A"   78 A'   79 A'                 
  0.961   1.098   1.152   1.195   1.204   1.233   1.255   1.307
 80 A'   81 A'   82 A'   32 A"   83 A'   84 A'   33 A"   85 A'                 
  1.326   1.380   1.390   1.417   1.467   1.526   1.577   1.674
 34 A"   35 A"   86 A'   87 A'   88 A'   89 A'   36 A"   90 A'                 
  1.729   1.812   1.832   1.909   2.111   2.229   2.251   2.279
 91 A'   92 A'   37 A"   93 A'   94 A'   38 A"   39 A"   95 A'                 
  2.299   2.374   2.401   2.564   2.599   2.791   2.850   3.039
 96 A'   97 A'   98 A'   99 A'   40 A"   41 A"  100 A'  101 A'                 
  3.131   3.547   3.737   3.766   3.940   3.954   3.961   4.016
102 A'  103 A'   42 A"  104 A'   43 A"   44 A"  105 A'  106 A'                 
  4.020   4.133   4.257   4.469   4.744   5.993   6.038   6.164
 45 A"  107 A'  108 A'  109 A'  110 A'   46 A"  111 A'  112 A'                 
  6.265   6.357   6.585   9.719   9.832  23.333  23.739  25.763
 47 A"  113 A'  114 A'  115 A'  116 A'  117 A'  118 A'   48 A"                 
 25.832  25.867  26.074  26.123  26.686  27.907  28.336  28.367
 49 A"  119 A'  120 A'  121 A'  122 A'  123 A'   50 A"  124 A'                 
 28.427  28.521  28.541  28.552  28.598  28.708  66.729 127.878
125 A'   51 A"  126 A'   52 A"  127 A'  128 A'  129 A'   53 A"                 
127.904 127.975 151.693 215.697 215.8421901.860
130 A'  131 A'  132 A'  133 A'  134 A'  135 A'                                 

 Beta MOs, Restricted
 -- Occupied --                  
******* -176.33 -165.73 -165.73 -165.73 -101.59 -101.59  -35.82
  1 A'    2 A'    3 A'    1 A"    4 A'    5 A'    6 A'    7 A'                 
-31.315 -31.310 -31.310 -24.726 -22.966 -22.965 -22.964 -22.961
  8 A'    2 A"    9 A'   10 A'   11 A'    3 A"   12 A'   13 A'                 
-22.961 -10.327 -10.315  -9.506  -9.504  -7.270  -7.269  -7.260
  4 A"   14 A'   15 A'   16 A'   17 A'   18 A'   19 A'    5 A"                 
 -7.259  -7.259  -7.258  -6.374  -4.787  -4.772  -4.771  -2.055
 20 A'    6 A"   21 A'   22 A'   23 A'    7 A"   24 A'   25 A'                 
 -2.049  -2.048  -2.035  -2.035  -1.278  -1.005  -0.864  -0.798
  8 A"   26 A'   27 A'    9 A"   28 A'   29 A'   30 A'   31 A'                 
 -0.703  -0.611  -0.565  -0.517  -0.512  -0.481  -0.455  -0.422
 32 A'   33 A'   34 A'   10 A"   35 A'   36 A'   11 A"   37 A'                 
 -0.390  -0.348  -0.325  -0.305  -0.280  -0.247
 38 A'   12 A"   13 A"   39 A'   40 A'   14 A"                                 
 -- Virtual --                   
 -0.057  -0.042   0.003   0.005   0.017   0.040   0.051   0.061
 15 A"   41 A'   42 A'   43 A'   44 A'   45 A'   16 A"   46 A'                 
  0.063   0.072   0.083   0.088   0.093   0.111   0.132   0.138
 47 A'   48 A'   49 A'   17 A"   18 A"   50 A'   51 A'   52 A'                 
  0.139   0.147   0.167   0.199   0.210   0.218   0.231   0.266
 19 A"   53 A'   54 A'   55 A'   56 A'   20 A"   57 A'   58 A'                 
  0.285   0.292   0.315   0.339   0.359   0.392   0.408   0.412
 59 A'   21 A"   60 A'   61 A'   62 A'   63 A'   22 A"   23 A"                 
  0.414   0.427   0.432   0.442   0.453   0.474   0.495   0.505
 64 A'   65 A'   24 A"   66 A'   25 A"   67 A'   68 A'   69 A'                 
  0.545   0.564   0.576   0.580   0.684   0.701   0.719   0.753
 26 A"   70 A'   27 A"   71 A'   72 A'   28 A"   73 A'   74 A'                 
  0.773   0.805   0.831   0.849   0.865   0.890   0.936   0.942
 75 A'   29 A"   76 A'   30 A"   77 A'   31 A"   78 A'   79 A'                 
  0.961   1.098   1.152   1.195   1.204   1.233   1.255   1.307
 80 A'   81 A'   82 A'   32 A"   83 A'   84 A'   33 A"   85 A'                 
  1.326   1.380   1.390   1.417   1.467   1.526   1.577   1.674
 34 A"   35 A"   86 A'   87 A'   88 A'   89 A'   36 A"   90 A'                 
  1.729   1.812   1.832   1.909   2.111   2.229   2.251   2.279
 91 A'   92 A'   37 A"   93 A'   94 A'   38 A"   39 A"   95 A'                 
  2.299   2.374   2.401   2.564   2.599   2.791   2.850   3.039
 96 A'   97 A'   98 A'   99 A'   40 A"   41 A"  100 A'  101 A'                 
  3.131   3.547   3.737   3.766   3.940   3.954   3.961   4.016
102 A'  103 A'   42 A"  104 A'   43 A"   44 A"  105 A'  106 A'                 
  4.020   4.133   4.257   4.469   4.744   5.993   6.038   6.164
 45 A"  107 A'  108 A'  109 A'  110 A'   46 A"  111 A'  112 A'                 
  6.265   6.357   6.585   9.719   9.832  23.333  23.739  25.763
 47 A"  113 A'  114 A'  115 A'  116 A'  117 A'  118 A'   48 A"                 
 25.832  25.867  26.074  26.123  26.686  27.907  28.336  28.367
 49 A"  119 A'  120 A'  121 A'  122 A'  123 A'   50 A"  124 A'                 
 28.427  28.521  28.541  28.552  28.598  28.708  66.729 127.878
125 A'   51 A"  126 A'   52 A"  127 A'  128 A'  129 A'   53 A"                 
127.904 127.975 151.693 215.697 215.8421901.860
130 A'  131 A'  132 A'  133 A'  134 A'  135 A'                                 
 --------------------------------------------------------------

          Ground-State Mulliken Net Atomic Charges

     Atom                 Charge (a.u.)
  ----------------------------------------
      1 F                    -0.002457
      2 Cl                    0.406992
      3 I                     0.161094
      4 Cl                    0.352151
      5 C                    -0.805862
      6 C                    -0.111917
  ----------------------------------------
  Sum of atomic charges =     0.000000

 -----------------------------------------------------------------
                    Cartesian Multipole Moments
 -----------------------------------------------------------------
    Charge (ESU x 10^10)
                 0.0000
    Dipole Moment (Debye)
         X      -0.0495      Y       0.6261      Z      -0.0000
       Tot       0.6281
    Quadrupole Moments (Debye-Ang)
        XX     -64.8898     XY       1.0572     YY     -71.7462
        XZ       0.0000     YZ      -0.0000     ZZ     -69.7661
    Octopole Moments (Debye-Ang^2)
       XXX      44.1620    XXY       2.0701    XYY      11.5229
       YYY      -5.2239    XXZ      -0.0000    XYZ       0.0000
       YYZ      -0.0000    XZZ      13.9658    YZZ      -3.9932
       ZZZ      -0.0000
    Hexadecapole Moments (Debye-Ang^3)
      XXXX   -1400.2730   XXXY     -50.4909   XXYY    -301.5046
      XYYY     -78.3299   YYYY    -436.8484   XXXZ      -0.0000
      XXYZ      -0.0000   XYYZ       0.0000   YYYZ      -0.0000
      XXZZ    -266.1624   XYZZ     -25.1786   YYZZ     -87.3098
      XZZZ      -0.0000   YZZZ      -0.0000   ZZZZ     -84.9518
 -----------------------------------------------------------------
 Calculating analytic gradient of the SCF energy
 Gradient of SCF Energy
            1           2           3           4           5           6
    1   0.0510192   0.0435671  -0.0848620  -0.0108576   0.1196135  -0.1184802
    2   0.0642058   0.1200028  -0.1061290  -0.1271947   0.0172286   0.0318865
    3  -0.0000000   0.0000000   0.0000000  -0.0000000   0.0000000   0.0000000
 Max gradient component =       1.272E-01
 RMS gradient           =       6.970E-02
 Gradient time:  CPU 11.31 s  wall 2.93 s
 Geometry Optimization Parameters
   NAtoms,    NIC,     NZ,  NCons,   NDum,   NFix, NCnnct, MaxDiis
        6      37       0       0       0       0       0       0

 Cartesian Hessian Update
 Hessian Updated using BFGS Update


** GEOMETRY OPTIMIZATION IN DELOCALIZED INTERNAL COORDINATES **
   Searching for a Minimum

   Optimization Cycle:   8

                       Coordinates (Angstroms)
     ATOM                X               Y               Z
      1  F         0.6818112925   -1.6755730826    0.0000000000
      2  Cl       -2.6228669239   -1.1398169275    0.0000000000
      3  I         1.7161864130    0.4925113022    0.0000000000
      4  Cl       -2.0923800007    1.2371565857    0.0000000000
      5  C         0.0817222805   -0.4677469898    0.0000000000
      6  C        -1.3202120647   -0.1817660672    0.0000000000
   Point Group: cs    Number of degrees of freedom:     9


   Energy is  -8015.921618233

 Hessian Updated using BFGS Update

  9 Hessian modes will be used to form the next step
  Hessian Eigenvalues:
     0.146348    0.219560    0.242846    0.252848    0.268667    0.393796
     0.590842    1.029518    1.071039

 Minimum Search - Taking Simple RFO Step
 Searching for Lamda that Minimizes Along All modes
 Value Taken    Lamda =  -0.10155909
 Calculated Step too Large.  Step scaled by  0.501369
 Step Taken.  Stepsize is  0.300000

                             Maximum     Tolerance    Cnvgd?
         Gradient           0.110697      0.000300      NO
         Displacement       0.209059      0.001200      NO
         Energy change     -0.058659      0.000001      NO


 New Cartesian Coordinates Obtained by Inverse Iteration

 Displacement from previous Coordinates is:  0.279564
 ----------------------------------------------------------------
             Standard Nuclear Orientation (Angstroms)
    I     Atom           X                Y                Z
 ----------------------------------------------------------------
    1      F       0.5892061912    -1.6851654453     0.0000000000
    2      Cl     -2.5779248458    -1.1969434522     0.0000000000
    3      I       1.7080644518     0.5339805422     0.0000000000
    4      Cl     -2.0422110106     1.2635623888     0.0000000000
    5      C       0.0471447965    -0.4604717958     0.0000000000
    6      C      -1.2800185864    -0.1901974170     0.0000000000
 ----------------------------------------------------------------
 Molecular Point Group                 Cs    NOp =  2
 Largest Abelian Subgroup              Cs    NOp =  2
 Nuclear Repulsion Energy =   730.4601303899 hartrees
 There are       54 alpha and       54 beta electrons
 Applying Cartesian multipole field
    Component          Value
    ---------          -----
     (2,0,0)        1.00000E-11
     (0,2,0)        2.00000E-11
     (0,0,2)       -3.00000E-11
 Nucleus-field energy     =     0.0000000192 hartrees
 Requested basis set is 6-311++G(d,p)
 There are 68 shells and 188 basis functions
 A cutoff of  1.0D-11 yielded   1833 shell pairs
 There are     15195 function pairs (     16838 Cartesian)
 Smallest overlap matrix eigenvalue = 2.72E-05
 Guess MOs from SCF MO coefficient file

 -----------------------------------------------------------------------
  General SCF calculation program by
  Eric Jon Sundstrom, Paul Horn, Yuezhi Mao, Dmitri Zuev, Alec White,
  David Stuck, Shaama M.S., Shane Yost, Joonho Lee, David Small,
  Daniel Levine, Susi Lehtola, Hugh Burton, Evgeny Epifanovsky
 -----------------------------------------------------------------------
 Exchange:     0.2000 Hartree-Fock + 0.0800 Slater + 0.7200 B88
 Correlation:  0.1900 VWN1RPA + 0.8100 LYP
 Using SG-1 standard quadrature grid
 using 4 threads for integral computing
 -------------------------------------------------------
 OpenMP Integral computing Module                
 Release: version 2.0, May 2017, Q-Chem Inc. Pleasanton 
 -------------------------------------------------------
 -------------------------------------------------------
 OpenMP BLAS3 based DFT computing Module                
 Release: version 1.0, May 2013, Q-Chem Inc. Pittsburgh 
 -------------------------------------------------------
 A restricted SCF calculation will be
 performed using DIIS
 SCF converges when DIIS error is below 1.0e-08
 ---------------------------------------
  Cycle       Energy         DIIS error
 ---------------------------------------
    1   -8015.9574956418      1.16e-03  
    2   -8015.9630900747      2.62e-04  
    3   -8015.9631052793      2.63e-04  
    4   -8015.9633201587      8.80e-05  
    5   -8015.9633452356      1.48e-05  
    6   -8015.9633460954      4.13e-06  
    7   -8015.9633461608      1.86e-06  
    8   -8015.9633461727      5.59e-07  
    9   -8015.9633461735      2.28e-07  
   10   -8015.9633461737      5.43e-08  
   11   -8015.9633461737      1.70e-08  
   12   -8015.9633461738      1.66e-09  Convergence criterion met
 ---------------------------------------
 SCF time:   CPU 37.35s  wall 10.00s 
 SCF   energy in the final basis set =    -8015.9633461738
 Total energy in the final basis set =    -8015.9633461738

 --------------------------------------------------------------
             Orbital Energies (a.u.) and Symmetries
 --------------------------------------------------------------

 Alpha MOs, Restricted
 -- Occupied --                  
******* -176.33 -165.73 -165.73 -165.73 -101.59 -101.59  -35.82
  1 A'    2 A'    3 A'    1 A"    4 A'    5 A'    6 A'    7 A'                 
-31.317 -31.311 -31.311 -24.726 -22.968 -22.966 -22.966 -22.962
  8 A'    2 A"    9 A'   10 A'   11 A'    3 A"   12 A'   13 A'                 
-22.962 -10.322 -10.309  -9.504  -9.503  -7.269  -7.268  -7.259
  4 A"   14 A'   15 A'   16 A'   17 A'   18 A'   19 A'    5 A"                 
 -7.258  -7.258  -7.257  -6.375  -4.788  -4.773  -4.772  -2.055
  6 A"   20 A'   21 A'   22 A'   23 A'    7 A"   24 A'   25 A'                 
 -2.050  -2.049  -2.036  -2.036  -1.279  -0.991  -0.863  -0.803
  8 A"   26 A'   27 A'    9 A"   28 A'   29 A'   30 A'   31 A'                 
 -0.710  -0.611  -0.562  -0.519  -0.517  -0.476  -0.447  -0.414
 32 A'   33 A'   34 A'   10 A"   35 A'   36 A'   11 A"   37 A'                 
 -0.388  -0.349  -0.325  -0.312  -0.285  -0.255
 38 A'   12 A"   13 A"   39 A'   40 A'   14 A"                                 
 -- Virtual --                   
 -0.052  -0.043   0.003   0.005   0.015   0.039   0.052   0.060
 41 A'   15 A"   42 A'   43 A'   44 A'   45 A'   16 A"   46 A'                 
  0.064   0.073   0.085   0.088   0.093   0.112   0.131   0.138
 47 A'   48 A'   49 A'   17 A"   18 A"   50 A'   51 A'   52 A'                 
  0.139   0.154   0.167   0.206   0.217   0.218   0.236   0.270
 19 A"   53 A'   54 A'   55 A'   56 A'   20 A"   57 A'   58 A'                 
  0.289   0.292   0.314   0.334   0.365   0.389   0.403   0.407
 59 A'   21 A"   60 A'   61 A'   62 A'   63 A'   22 A"   23 A"                 
  0.422   0.427   0.434   0.446   0.456   0.471   0.491   0.498
 64 A'   65 A'   24 A"   66 A'   25 A"   67 A'   68 A'   69 A'                 
  0.544   0.574   0.583   0.608   0.690   0.704   0.719   0.749
 26 A"   70 A'   27 A"   71 A'   72 A'   28 A"   73 A'   74 A'                 
  0.800   0.818   0.831   0.844   0.866   0.901   0.931   0.940
 75 A'   29 A"   76 A'   30 A"   77 A'   31 A"   78 A'   79 A'                 
  0.968   1.088   1.136   1.189   1.204   1.228   1.251   1.319
 80 A'   81 A'   82 A'   32 A"   83 A'   84 A'   33 A"   34 A"                 
  1.323   1.384   1.385   1.418   1.473   1.526   1.590   1.688
 85 A'   35 A"   86 A'   87 A'   88 A'   89 A'   36 A"   90 A'                 
  1.742   1.843   1.868   1.924   2.138   2.234   2.250   2.273
 91 A'   92 A'   37 A"   93 A'   94 A'   38 A"   39 A"   95 A'                 
  2.323   2.391   2.425   2.545   2.607   2.808   2.856   3.123
 96 A'   97 A'   98 A'   99 A'   40 A"   41 A"  100 A'  101 A'                 
  3.136   3.499   3.742   3.769   3.943   3.958   3.974   4.018
102 A'  103 A'   42 A"  104 A'   43 A"   44 A"  105 A'   45 A"                 
  4.029   4.113   4.250   4.467   4.762   5.992   6.037   6.154
106 A'  107 A'  108 A'  109 A'  110 A'   46 A"  111 A'  112 A'                 
  6.266   6.349   6.611   9.709   9.824  23.303  23.977  25.772
 47 A"  113 A'  114 A'  115 A'  116 A'  117 A'  118 A'   48 A"                 
 25.822  25.912  26.039  26.170  26.641  27.897  28.334  28.364
 49 A"  119 A'  120 A'  121 A'  122 A'  123 A'   50 A"  124 A'                 
 28.420  28.519  28.536  28.550  28.594  28.708  66.731 127.876
125 A'   51 A"  126 A'   52 A"  127 A'  128 A'  129 A'   53 A"                 
127.901 127.968 151.684 215.685 215.8311901.850
130 A'  131 A'  132 A'  133 A'  134 A'  135 A'                                 

 Beta MOs, Restricted
 -- Occupied --                  
******* -176.33 -165.73 -165.73 -165.73 -101.59 -101.59  -35.82
  1 A'    2 A'    3 A'    1 A"    4 A'    5 A'    6 A'    7 A'                 
-31.317 -31.311 -31.311 -24.726 -22.968 -22.966 -22.966 -22.962
  8 A'    2 A"    9 A'   10 A'   11 A'    3 A"   12 A'   13 A'                 
-22.962 -10.322 -10.309  -9.504  -9.503  -7.269  -7.268  -7.259
  4 A"   14 A'   15 A'   16 A'   17 A'   18 A'   19 A'    5 A"                 
 -7.258  -7.258  -7.257  -6.375  -4.788  -4.773  -4.772  -2.055
  6 A"   20 A'   21 A'   22 A'   23 A'    7 A"   24 A'   25 A'                 
 -2.050  -2.049  -2.036  -2.036  -1.279  -0.991  -0.863  -0.803
  8 A"   26 A'   27 A'    9 A"   28 A'   29 A'   30 A'   31 A'                 
 -0.710  -0.611  -0.562  -0.519  -0.517  -0.476  -0.447  -0.414
 32 A'   33 A'   34 A'   10 A"   35 A'   36 A'   11 A"   37 A'                 
 -0.388  -0.349  -0.325  -0.312  -0.285  -0.255
 38 A'   12 A"   13 A"   39 A'   40 A'   14 A"                                 
 -- Virtual --                   
 -0.052  -0.043   0.003   0.005   0.015   0.039   0.052   0.060
 41 A'   15 A"   42 A'   43 A'   44 A'   45 A'   16 A"   46 A'                 
  0.064   0.073   0.085   0.088   0.093   0.112   0.131   0.138
 47 A'   48 A'   49 A'   17 A"   18 A"   50 A'   51 A'   52 A'                 
  0.139   0.154   0.167   0.206   0.217   0.218   0.236   0.270
 19 A"   53 A'   54 A'   55 A'   56 A'   20 A"   57 A'   58 A'                 
  0.289   0.292   0.314   0.334   0.365   0.389   0.403   0.407
 59 A'   21 A"   60 A'   61 A'   62 A'   63 A'   22 A"   23 A"                 
  0.422   0.427   0.434   0.446   0.456   0.471   0.491   0.498
 64 A'   65 A'   24 A"   66 A'   25 A"   67 A'   68 A'   69 A'                 
  0.544   0.574   0.583   0.608   0.690   0.704   0.719   0.749
 26 A"   70 A'   27 A"   71 A'   72 A'   28 A"   73 A'   74 A'                 
  0.800   0.818   0.831   0.844   0.866   0.901   0.931   0.940
 75 A'   29 A"   76 A'   30 A"   77 A'   31 A"   78 A'   79 A'                 
  0.968   1.088   1.136   1.189   1.204   1.228   1.251   1.319
 80 A'   81 A'   82 A'   32 A"   83 A'   84 A'   33 A"   34 A"                 
  1.323   1.384   1.385   1.418   1.473   1.526   1.590   1.688
 85 A'   35 A"   86 A'   87 A'   88 A'   89 A'   36 A"   90 A'                 
  1.742   1.843   1.868   1.924   2.138   2.234   2.250   2.273
 91 A'   92 A'   37 A"   93 A'   94 A'   38 A"   39 A"   95 A'                 
  2.323   2.391   2.425   2.545   2.607   2.808   2.856   3.123
 96 A'   97 A'   98 A'   99 A'   40 A"   41 A"  100 A'  101 A'                 
  3.136   3.499   3.742   3.769   3.943   3.958   3.974   4.018
102 A'  103 A'   42 A"  104 A'   43 A"   44 A"  105 A'   45 A"                 
  4.029   4.113   4.250   4.467   4.762   5.992   6.037   6.154
106 A'  107 A'  108 A'  109 A'  110 A'   46 A"  111 A'  112 A'                 
  6.266   6.349   6.611   9.709   9.824  23.303  23.977  25.772
 47 A"  113 A'  114 A'  115 A'  116 A'  117 A'  118 A'   48 A"                 
 25.822  25.912  26.039  26.170  26.641  27.897  28.334  28.364
 49 A"  119 A'  120 A'  121 A'  122 A'  123 A'   50 A"  124 A'                 
 28.420  28.519  28.536  28.550  28.594  28.708  66.731 127.876
125 A'   51 A"  126 A'   52 A"  127 A'  128 A'  129 A'   53 A"                 
127.901 127.968 151.684 215.685 215.8311901.850
130 A'  131 A'  132 A'  133 A'  134 A'  135 A'                                 
 --------------------------------------------------------------

          Ground-State Mulliken Net Atomic Charges

     Atom                 Charge (a.u.)
  ----------------------------------------
      1 F                    -0.009405
      2 Cl                    0.403463
      3 I                     0.154726
      4 Cl                    0.358712
      5 C                    -0.905936
      6 C                    -0.001560
  ----------------------------------------
  Sum of atomic charges =     0.000000

 -----------------------------------------------------------------
                    Cartesian Multipole Moments
 -----------------------------------------------------------------
    Charge (ESU x 10^10)
                 0.0000
    Dipole Moment (Debye)
         X       0.1485      Y       0.6802      Z       0.0000
       Tot       0.6962
    Quadrupole Moments (Debye-Ang)
        XX     -65.2873     XY       1.3680     YY     -71.4073
        XZ      -0.0000     YZ       0.0000     ZZ     -69.7609
    Octopole Moments (Debye-Ang^2)
       XXX      44.9992    XXY       1.0919    XYY      10.9627
       YYY      -7.1325    XXZ       0.0000    XYZ      -0.0000
       YYZ       0.0000    XZZ      13.5639    YZZ      -4.8245
       ZZZ       0.0000
    Hexadecapole Moments (Debye-Ang^3)
      XXXX   -1364.9919   XXXY     -58.6713   XXYY    -295.2778
      XYYY     -88.8398   YYYY    -456.1859   XXXZ      -0.0000
      XXYZ       0.0000   XYYZ      -0.0000   YYYZ       0.0000
      XXZZ    -259.4155   XYZZ     -29.0539   YYZZ     -91.1121
      XZZZ      -0.0000   YZZZ       0.0000   ZZZZ     -84.9161
 -----------------------------------------------------------------
 Calculating analytic gradient of the SCF energy
 Gradient of SCF Energy
            1           2           3           4           5           6
    1   0.0371664   0.0289643  -0.0592392  -0.0097850   0.0492806  -0.0463871
    2   0.0517478   0.0900579  -0.0776572  -0.0939013   0.0183289   0.0114239
    3  -0.0000000  -0.0000000   0.0000000   0.0000000   0.0000000  -0.0000000
 Max gradient component =       9.390E-02
 RMS gradient           =       4.504E-02
 Gradient time:  CPU 11.46 s  wall 2.98 s
 Geometry Optimization Parameters
   NAtoms,    NIC,     NZ,  NCons,   NDum,   NFix, NCnnct, MaxDiis
        6      37       0       0       0       0       0       0

 Cartesian Hessian Update
 Hessian Updated using BFGS Update


** GEOMETRY OPTIMIZATION IN DELOCALIZED INTERNAL COORDINATES **
   Searching for a Minimum

   Optimization Cycle:   9

                       Coordinates (Angstroms)
     ATOM                X               Y               Z
      1  F         0.5892061912   -1.6851654453    0.0000000000
      2  Cl       -2.5779248458   -1.1969434522    0.0000000000
      3  I         1.7080644518    0.5339805422    0.0000000000
      4  Cl       -2.0422110106    1.2635623888    0.0000000000
      5  C         0.0471447965   -0.4604717958    0.0000000000
      6  C        -1.2800185864   -0.1901974170    0.0000000000
   Point Group: cs    Number of degrees of freedom:     9


   Energy is  -8015.963346174

 Hessian Updated using BFGS Update

  9 Hessian modes will be used to form the next step
  Hessian Eigenvalues:
     0.110065    0.237508    0.247618    0.254062    0.359021    0.417329
     0.575266    1.029518    1.070537

 Minimum Search - Taking Simple RFO Step
 Searching for Lamda that Minimizes Along All modes
 Value Taken    Lamda =  -0.06050036
 Calculated Step too Large.  Step scaled by  0.528238
 Step Taken.  Stepsize is  0.300000

                             Maximum     Tolerance    Cnvgd?
         Gradient           0.089382      0.000300      NO
         Displacement       0.279005      0.001200      NO
         Energy change     -0.041728      0.000001      NO


 New Cartesian Coordinates Obtained by Inverse Iteration

 Displacement from previous Coordinates is:  0.215107
 ----------------------------------------------------------------
             Standard Nuclear Orientation (Angstroms)
    I     Atom           X                Y                Z
 ----------------------------------------------------------------
    1      F       0.5230269864    -1.7079695474     0.0000000000
    2      Cl     -2.5586904775    -1.2530175748     0.0000000000
    3      I       1.7217258822     0.5789880080     0.0000000000
    4      Cl     -2.0144866588     1.3020704185     0.0000000000
    5      C       0.0449451194    -0.4641401105     0.0000000000
    6      C      -1.2722598550    -0.1911663730     0.0000000000
 ----------------------------------------------------------------
 Molecular Point Group                 Cs    NOp =  2
 Largest Abelian Subgroup              Cs    NOp =  2
 Nuclear Repulsion Energy =   722.4212553630 hartrees
 There are       54 alpha and       54 beta electrons
 Applying Cartesian multipole field
    Component          Value
    ---------          -----
     (2,0,0)        1.00000E-11
     (0,2,0)        2.00000E-11
     (0,0,2)       -3.00000E-11
 Nucleus-field energy     =     0.0000000197 hartrees
 Requested basis set is 6-311++G(d,p)
 There are 68 shells and 188 basis functions
 A cutoff of  1.0D-11 yielded   1831 shell pairs
 There are     15183 function pairs (     16826 Cartesian)
 Smallest overlap matrix eigenvalue = 2.90E-05
 Guess MOs from SCF MO coefficient file

 -----------------------------------------------------------------------
  General SCF calculation program by
  Eric Jon Sundstrom, Paul Horn, Yuezhi Mao, Dmitri Zuev, Alec White,
  David Stuck, Shaama M.S., Shane Yost, Joonho Lee, David Small,
  Daniel Levine, Susi Lehtola, Hugh Burton, Evgeny Epifanovsky
 -----------------------------------------------------------------------
 Exchange:     0.2000 Hartree-Fock + 0.0800 Slater + 0.7200 B88
 Correlation:  0.1900 VWN1RPA + 0.8100 LYP
 Using SG-1 standard quadrature grid
 using 4 threads for integral computing
 -------------------------------------------------------
 OpenMP Integral computing Module                
 Release: version 2.0, May 2017, Q-Chem Inc. Pleasanton 
 -------------------------------------------------------
 -------------------------------------------------------
 OpenMP BLAS3 based DFT computing Module                
 Release: version 1.0, May 2013, Q-Chem Inc. Pittsburgh 
 -------------------------------------------------------
 A restricted SCF calculation will be
 performed using DIIS
 SCF converges when DIIS error is below 1.0e-08
 ---------------------------------------
  Cycle       Energy         DIIS error
 ---------------------------------------
    1   -8015.9865932907      7.65e-04  
    2   -8015.9897065820      2.77e-04  
    3   -8015.9895502628      3.32e-04  
    4   -8015.9900012246      6.12e-05  
    5   -8015.9900152790      1.71e-05  
    6   -8015.9900162349      7.14e-06  
    7   -8015.9900164424      1.71e-06  
    8   -8015.9900164531      8.29e-07  
    9   -8015.9900164557      1.54e-07  
   10   -8015.9900164556      3.13e-08  
   11   -8015.9900164556      1.04e-08  
   12   -8015.9900164555      1.02e-09  Convergence criterion met
 ---------------------------------------
 SCF time:   CPU 37.13s  wall 10.00s 
 SCF   energy in the final basis set =    -8015.9900164555
 Total energy in the final basis set =    -8015.9900164555

 --------------------------------------------------------------
             Orbital Energies (a.u.) and Symmetries
 --------------------------------------------------------------

 Alpha MOs, Restricted
 -- Occupied --                  
******* -176.33 -165.73 -165.73 -165.73 -101.59 -101.59  -35.83
  1 A'    2 A'    3 A'    1 A"    4 A'    5 A'    6 A'    7 A'                 
-31.319 -31.314 -31.313 -24.728 -22.970 -22.969 -22.968 -22.964
  8 A'    2 A"    9 A'   10 A'   11 A'    3 A"   12 A'   13 A'                 
-22.964 -10.324 -10.310  -9.504  -9.503  -7.269  -7.268  -7.258
  4 A"   14 A'   15 A'   16 A'   17 A'   18 A'   19 A'    5 A"                 
 -7.258  -7.258  -7.257  -6.377  -4.790  -4.774  -4.774  -2.057
  6 A"   20 A'   21 A'   22 A'   23 A'    7 A"   24 A'   25 A'                 
 -2.051  -2.051  -2.037  -2.037  -1.280  -0.976  -0.863  -0.800
  8 A"   26 A'   27 A'    9 A"   28 A'   29 A'   30 A'   31 A'                 
 -0.707  -0.612  -0.557  -0.520  -0.518  -0.472  -0.440  -0.410
 32 A'   33 A'   34 A'   35 A'   10 A"   36 A'   11 A"   37 A'                 
 -0.382  -0.349  -0.324  -0.320  -0.290  -0.257
 38 A'   12 A"   13 A"   39 A'   40 A'   14 A"                                 
 -- Virtual --                   
 -0.058  -0.041  -0.001   0.003   0.012   0.038   0.053   0.059
 41 A'   15 A"   42 A'   43 A'   44 A'   45 A'   16 A"   46 A'                 
  0.065   0.073   0.086   0.087   0.093   0.113   0.128   0.139
 47 A'   48 A'   49 A'   17 A"   18 A"   50 A'   51 A'   52 A'                 
  0.140   0.153   0.167   0.205   0.218   0.219   0.237   0.266
 19 A"   53 A'   54 A'   55 A'   20 A"   56 A'   57 A'   58 A'                 
  0.291   0.291   0.311   0.331   0.369   0.389   0.398   0.402
 21 A"   59 A'   60 A'   61 A'   62 A'   63 A'   22 A"   23 A"                 
  0.423   0.425   0.435   0.447   0.460   0.464   0.486   0.487
 64 A'   65 A'   24 A"   66 A'   25 A"   67 A'   68 A'   69 A'                 
  0.543   0.580   0.586   0.616   0.690   0.707   0.728   0.740
 26 A"   70 A'   27 A"   71 A'   72 A'   28 A"   73 A'   74 A'                 
  0.815   0.825   0.825   0.841   0.866   0.906   0.922   0.929
 75 A'   76 A'   29 A"   30 A"   77 A'   31 A"   78 A'   79 A'                 
  0.967   1.072   1.114   1.186   1.198   1.221   1.240   1.316
 80 A'   81 A'   82 A'   32 A"   83 A'   84 A'   33 A"   34 A"                 
  1.334   1.378   1.384   1.422   1.481   1.531   1.585   1.681
 85 A'   86 A'   35 A"   87 A'   88 A'   89 A'   36 A"   90 A'                 
  1.723   1.856   1.869   1.928   2.132   2.234   2.246   2.249
 91 A'   92 A'   37 A"   93 A'   94 A'   38 A"   95 A'   39 A"                 
  2.324   2.372   2.456   2.518   2.607   2.807   2.854   3.115
 96 A'   97 A'   98 A'   99 A'   40 A"   41 A"  100 A'  101 A'                 
  3.147   3.481   3.745   3.773   3.939   3.964   3.974   4.015
102 A'  103 A'   42 A"  104 A'   43 A"   44 A"  105 A'   45 A"                 
  4.036   4.100   4.246   4.455   4.763   5.989   6.033   6.133
106 A'  107 A'  108 A'  109 A'  110 A'   46 A"  111 A'  112 A'                 
  6.266   6.345   6.621   9.696   9.812  23.293  24.006  25.777
 47 A"  113 A'  114 A'  115 A'  116 A'  117 A'  118 A'   48 A"                 
 25.813  25.932  25.987  26.236  26.563  27.881  28.331  28.359
 49 A"  119 A'  120 A'  121 A'  122 A'  123 A'   50 A"  124 A'                 
 28.410  28.516  28.531  28.547  28.590  28.703  66.729 127.873
125 A'   51 A"  126 A'   52 A"  127 A'  128 A'  129 A'   53 A"                 
127.897 127.957 151.670 215.673 215.8141901.834
130 A'  131 A'  132 A'  133 A'  134 A'  135 A'                                 

 Beta MOs, Restricted
 -- Occupied --                  
******* -176.33 -165.73 -165.73 -165.73 -101.59 -101.59  -35.83
  1 A'    2 A'    3 A'    1 A"    4 A'    5 A'    6 A'    7 A'                 
-31.319 -31.314 -31.313 -24.728 -22.970 -22.969 -22.968 -22.964
  8 A'    2 A"    9 A'   10 A'   11 A'    3 A"   12 A'   13 A'                 
-22.964 -10.324 -10.310  -9.504  -9.503  -7.269  -7.268  -7.258
  4 A"   14 A'   15 A'   16 A'   17 A'   18 A'   19 A'    5 A"                 
 -7.258  -7.258  -7.257  -6.377  -4.790  -4.774  -4.774  -2.057
  6 A"   20 A'   21 A'   22 A'   23 A'    7 A"   24 A'   25 A'                 
 -2.051  -2.051  -2.037  -2.037  -1.280  -0.976  -0.863  -0.800
  8 A"   26 A'   27 A'    9 A"   28 A'   29 A'   30 A'   31 A'                 
 -0.707  -0.612  -0.557  -0.520  -0.518  -0.472  -0.440  -0.410
 32 A'   33 A'   34 A'   35 A'   10 A"   36 A'   11 A"   37 A'                 
 -0.382  -0.349  -0.324  -0.320  -0.290  -0.257
 38 A'   12 A"   13 A"   39 A'   40 A'   14 A"                                 
 -- Virtual --                   
 -0.058  -0.041  -0.001   0.003   0.012   0.038   0.053   0.059
 41 A'   15 A"   42 A'   43 A'   44 A'   45 A'   16 A"   46 A'                 
  0.065   0.073   0.086   0.087   0.093   0.113   0.128   0.139
 47 A'   48 A'   49 A'   17 A"   18 A"   50 A'   51 A'   52 A'                 
  0.140   0.153   0.167   0.205   0.218   0.219   0.237   0.266
 19 A"   53 A'   54 A'   55 A'   20 A"   56 A'   57 A'   58 A'                 
  0.291   0.291   0.311   0.331   0.369   0.389   0.398   0.402
 21 A"   59 A'   60 A'   61 A'   62 A'   63 A'   22 A"   23 A"                 
  0.423   0.425   0.435   0.447   0.460   0.464   0.486   0.487
 64 A'   65 A'   24 A"   66 A'   25 A"   67 A'   68 A'   69 A'                 
  0.543   0.580   0.586   0.616   0.690   0.707   0.728   0.740
 26 A"   70 A'   27 A"   71 A'   72 A'   28 A"   73 A'   74 A'                 
  0.815   0.825   0.825   0.841   0.866   0.906   0.922   0.929
 75 A'   76 A'   29 A"   30 A"   77 A'   31 A"   78 A'   79 A'                 
  0.967   1.072   1.114   1.186   1.198   1.221   1.240   1.316
 80 A'   81 A'   82 A'   32 A"   83 A'   84 A'   33 A"   34 A"                 
  1.334   1.378   1.384   1.422   1.481   1.531   1.585   1.681
 85 A'   86 A'   35 A"   87 A'   88 A'   89 A'   36 A"   90 A'                 
  1.723   1.856   1.869   1.928   2.132   2.234   2.246   2.249
 91 A'   92 A'   37 A"   93 A'   94 A'   38 A"   95 A'   39 A"                 
  2.324   2.372   2.456   2.518   2.607   2.807   2.854   3.115
 96 A'   97 A'   98 A'   99 A'   40 A"   41 A"  100 A'  101 A'                 
  3.147   3.481   3.745   3.773   3.939   3.964   3.974   4.015
102 A'  103 A'   42 A"  104 A'   43 A"   44 A"  105 A'   45 A"                 
  4.036   4.100   4.246   4.455   4.763   5.989   6.033   6.133
106 A'  107 A'  108 A'  109 A'  110 A'   46 A"  111 A'  112 A'                 
  6.266   6.345   6.621   9.696   9.812  23.293  24.006  25.777
 47 A"  113 A'  114 A'  115 A'  116 A'  117 A'  118 A'   48 A"                 
 25.813  25.932  25.987  26.236  26.563  27.881  28.331  28.359
 49 A"  119 A'  120 A'  121 A'  122 A'  123 A'   50 A"  124 A'                 
 28.410  28.516  28.531  28.547  28.590  28.703  66.729 127.873
125 A'   51 A"  126 A'   52 A"  127 A'  128 A'  129 A'   53 A"                 
127.897 127.957 151.670 215.673 215.8141901.834
130 A'  131 A'  132 A'  133 A'  134 A'  135 A'                                 
 --------------------------------------------------------------

          Ground-State Mulliken Net Atomic Charges

     Atom                 Charge (a.u.)
  ----------------------------------------
      1 F                    -0.010786
      2 Cl                    0.395764
      3 I                     0.156560
      4 Cl                    0.362543
      5 C                    -0.906546
      6 C                     0.002466
  ----------------------------------------
  Sum of atomic charges =     0.000000

 -----------------------------------------------------------------
                    Cartesian Multipole Moments
 -----------------------------------------------------------------
    Charge (ESU x 10^10)
                 0.0000
    Dipole Moment (Debye)
         X       0.3526      Y       0.7544      Z       0.0000
       Tot       0.8327
    Quadrupole Moments (Debye-Ang)
        XX     -65.5996     XY       1.7009     YY     -71.0081
        XZ       0.0000     YZ      -0.0000     ZZ     -69.9040
    Octopole Moments (Debye-Ang^2)
       XXX      45.1959    XXY       0.2242    XYY      10.3495
       YYY      -9.4163    XXZ       0.0000    XYZ       0.0000
       YYZ       0.0000    XZZ      13.1328    YZZ      -5.7402
       ZZZ       0.0000
    Hexadecapole Moments (Debye-Ang^3)
      XXXX   -1362.4415   XXXY     -66.1493   XXYY    -295.1643
      XYYY     -98.3052   YYYY    -480.3085   XXXZ      -0.0000
      XXYZ      -0.0000   XYYZ       0.0000   YYYZ      -0.0000
      XXZZ    -258.2798   XYZZ     -32.8068   YYZZ     -95.8668
      XZZZ      -0.0000   YZZZ      -0.0000   ZZZZ     -85.2307
 -----------------------------------------------------------------
 Calculating analytic gradient of the SCF energy
 Gradient of SCF Energy
            1           2           3           4           5           6
    1   0.0241826   0.0154347  -0.0360969  -0.0100463   0.0293631  -0.0228373
    2   0.0391102   0.0618633  -0.0523340  -0.0626900   0.0119921   0.0020583
    3   0.0000000  -0.0000000  -0.0000000  -0.0000000   0.0000000   0.0000000
 Max gradient component =       6.269E-02
 RMS gradient           =       2.961E-02
 Gradient time:  CPU 11.46 s  wall 2.97 s
 Geometry Optimization Parameters
   NAtoms,    NIC,     NZ,  NCons,   NDum,   NFix, NCnnct, MaxDiis
        6      37       0       0       0       0       0       0

 Cartesian Hessian Update
 Hessian Updated using BFGS Update


** GEOMETRY OPTIMIZATION IN DELOCALIZED INTERNAL COORDINATES **
   Searching for a Minimum

   Optimization Cycle:  10

                       Coordinates (Angstroms)
     ATOM                X               Y               Z
      1  F         0.5230269864   -1.7079695474    0.0000000000
      2  Cl       -2.5586904775   -1.2530175748    0.0000000000
      3  I         1.7217258822    0.5789880080    0.0000000000
      4  Cl       -2.0144866588    1.3020704185    0.0000000000
      5  C         0.0449451194   -0.4641401105    0.0000000000
      6  C        -1.2722598550   -0.1911663730    0.0000000000
   Point Group: cs    Number of degrees of freedom:     9


   Energy is  -8015.990016455

 Hessian Updated using BFGS Update

  9 Hessian modes will be used to form the next step
  Hessian Eigenvalues:
     0.100361    0.233168    0.247690    0.251639    0.351501    0.426524
     0.583224    1.029517    1.070347

 Minimum Search - Taking Simple RFO Step
 Searching for Lamda that Minimizes Along All modes
 Value Taken    Lamda =  -0.03619477
 Calculated Step too Large.  Step scaled by  0.598278
 Step Taken.  Stepsize is  0.300000

                             Maximum     Tolerance    Cnvgd?
         Gradient           0.063185      0.000300      NO
         Displacement       0.283157      0.001200      NO
         Energy change     -0.026670      0.000001      NO


 New Cartesian Coordinates Obtained by Inverse Iteration

 Displacement from previous Coordinates is:  0.222261
 ----------------------------------------------------------------
             Standard Nuclear Orientation (Angstroms)
    I     Atom           X                Y                Z
 ----------------------------------------------------------------
    1      F       0.4699770383    -1.7401532566     0.0000000000
    2      Cl     -2.5385237372    -1.3034088651     0.0000000000
    3      I       1.7119083106     0.6330750831     0.0000000000
    4      Cl     -1.9705932643     1.3446710980     0.0000000000
    5      C       0.0381395400    -0.4781480604     0.0000000000
    6      C      -1.2666468908    -0.1912711783     0.0000000000
 ----------------------------------------------------------------
 Molecular Point Group                 Cs    NOp =  2
 Largest Abelian Subgroup              Cs    NOp =  2
 Nuclear Repulsion Energy =   717.0377168652 hartrees
 There are       54 alpha and       54 beta electrons
 Applying Cartesian multipole field
    Component          Value
    ---------          -----
     (2,0,0)        1.00000E-11
     (0,2,0)        2.00000E-11
     (0,0,2)       -3.00000E-11
 Nucleus-field energy     =     0.0000000201 hartrees
 Requested basis set is 6-311++G(d,p)
 There are 68 shells and 188 basis functions
 A cutoff of  1.0D-11 yielded   1828 shell pairs
 There are     15156 function pairs (     16785 Cartesian)
 Smallest overlap matrix eigenvalue = 3.20E-05
 Guess MOs from SCF MO coefficient file

 -----------------------------------------------------------------------
  General SCF calculation program by
  Eric Jon Sundstrom, Paul Horn, Yuezhi Mao, Dmitri Zuev, Alec White,
  David Stuck, Shaama M.S., Shane Yost, Joonho Lee, David Small,
  Daniel Levine, Susi Lehtola, Hugh Burton, Evgeny Epifanovsky
 -----------------------------------------------------------------------
 Exchange:     0.2000 Hartree-Fock + 0.0800 Slater + 0.7200 B88
 Correlation:  0.1900 VWN1RPA + 0.8100 LYP
 Using SG-1 standard quadrature grid
 using 4 threads for integral computing
 -------------------------------------------------------
 OpenMP Integral computing Module                
 Release: version 2.0, May 2017, Q-Chem Inc. Pleasanton 
 -------------------------------------------------------
 -------------------------------------------------------
 OpenMP BLAS3 based DFT computing Module                
 Release: version 1.0, May 2013, Q-Chem Inc. Pittsburgh 
 -------------------------------------------------------
 A restricted SCF calculation will be
 performed using DIIS
 SCF converges when DIIS error is below 1.0e-08
 ---------------------------------------
  Cycle       Energy         DIIS error
 ---------------------------------------
    1   -8016.0045429026      7.11e-04  
    2   -8016.0073110087      2.46e-04  
    3   -8016.0072180987      2.88e-04  
    4   -8016.0075370946      6.12e-05  
    5   -8016.0075520758      1.22e-05  
    6   -8016.0075525718      6.32e-06  
    7   -8016.0075527364      1.76e-06  
    8   -8016.0075527490      5.26e-07  
    9   -8016.0075527503      1.00e-07  
   10   -8016.0075527502      3.20e-08  
   11   -8016.0075527502      1.20e-08  
   12   -8016.0075527503      9.66e-10  Convergence criterion met
 ---------------------------------------
 SCF time:   CPU 36.85s  wall 10.00s 
 SCF   energy in the final basis set =    -8016.0075527503
 Total energy in the final basis set =    -8016.0075527503

 --------------------------------------------------------------
             Orbital Energies (a.u.) and Symmetries
 --------------------------------------------------------------

 Alpha MOs, Restricted
 -- Occupied --                  
******* -176.33 -165.73 -165.73 -165.73 -101.59 -101.59  -35.83
  1 A'    2 A'    3 A'    1 A"    4 A'    5 A'    6 A'    7 A'                 
-31.321 -31.315 -31.315 -24.729 -22.971 -22.970 -22.970 -22.966
  8 A'    2 A"    9 A'   10 A'   11 A'    3 A"   12 A'   13 A'                 
-22.966 -10.325 -10.311  -9.505  -9.503  -7.270  -7.268  -7.259
  4 A"   14 A'   15 A'   16 A'   17 A'   18 A'   19 A'    5 A"                 
 -7.258  -7.258  -7.257  -6.378  -4.791  -4.775  -4.775  -2.057
 20 A'    6 A"   21 A'   22 A'   23 A'    7 A"   24 A'   25 A'                 
 -2.052  -2.052  -2.038  -2.038  -1.278  -0.965  -0.863  -0.798
  8 A"   26 A'   27 A'    9 A"   28 A'   29 A'   30 A'   31 A'                 
 -0.703  -0.612  -0.552  -0.521  -0.517  -0.469  -0.434  -0.407
 32 A'   33 A'   34 A'   35 A'   10 A"   36 A'   11 A"   37 A'                 
 -0.378  -0.351  -0.327  -0.323  -0.294  -0.260
 38 A'   12 A"   39 A'   13 A"   40 A'   14 A"                                 
 -- Virtual --                   
 -0.063  -0.039  -0.006   0.001   0.010   0.037   0.053   0.058
 41 A'   15 A"   42 A'   43 A'   44 A'   45 A'   16 A"   46 A'                 
  0.065   0.074   0.086   0.087   0.093   0.114   0.125   0.140
 47 A'   48 A'   49 A'   17 A"   18 A"   50 A'   51 A'   52 A'                 
  0.140   0.151   0.168   0.204   0.218   0.219   0.234   0.261
 19 A"   53 A'   54 A'   55 A'   56 A'   20 A"   57 A'   58 A'                 
  0.291   0.295   0.309   0.329   0.372   0.388   0.394   0.398
 21 A"   59 A'   60 A'   61 A'   62 A'   63 A'   22 A"   23 A"                 
  0.419   0.426   0.437   0.448   0.455   0.462   0.477   0.485
 64 A'   65 A'   24 A"   66 A'   67 A'   25 A"   68 A'   69 A'                 
  0.542   0.584   0.590   0.625   0.688   0.707   0.728   0.742
 26 A"   70 A'   27 A"   71 A'   72 A'   28 A"   73 A'   74 A'                 
  0.811   0.827   0.830   0.838   0.873   0.910   0.917   0.918
 75 A'   76 A'   29 A"   30 A"   77 A'   31 A"   78 A'   79 A'                 
  0.966   1.056   1.093   1.182   1.194   1.219   1.230   1.314
 80 A'   81 A'   82 A'   32 A"   83 A'   84 A'   33 A"   34 A"                 
  1.343   1.370   1.385   1.429   1.482   1.533   1.583   1.674
 85 A'   86 A'   35 A"   87 A'   88 A'   89 A'   36 A"   90 A'                 
  1.708   1.867   1.871   1.935   2.130   2.218   2.231   2.249
 91 A'   92 A'   37 A"   93 A'   94 A'   95 A'   38 A"   39 A"                 
  2.319   2.355   2.479   2.496   2.607   2.805   2.851   3.112
 96 A'   97 A'   98 A'   99 A'   40 A"   41 A"  100 A'  101 A'                 
  3.154   3.459   3.746   3.776   3.936   3.964   3.972   4.012
102 A'  103 A'   42 A"  104 A'   43 A"   44 A"  105 A'   45 A"                 
  4.029   4.102   4.246   4.440   4.760   5.986   6.029   6.113
106 A'  107 A'  108 A'  109 A'  110 A'   46 A"  111 A'  112 A'                 
  6.267   6.347   6.623   9.691   9.799  23.280  24.039  25.777
 47 A"  113 A'  114 A'  115 A'  116 A'  117 A'  118 A'   48 A"                 
 25.806  25.930  25.936  26.303  26.502  27.866  28.328  28.357
 49 A"  119 A'  120 A'  121 A'  122 A'  123 A'   50 A"  124 A'                 
 28.401  28.514  28.527  28.544  28.587  28.698  66.728 127.870
125 A'   51 A"  126 A'   52 A"  127 A'  128 A'  129 A'   53 A"                 
127.894 127.948 151.657 215.670 215.7971901.821
130 A'  131 A'  132 A'  133 A'  134 A'  135 A'                                 

 Beta MOs, Restricted
 -- Occupied --                  
******* -176.33 -165.73 -165.73 -165.73 -101.59 -101.59  -35.83
  1 A'    2 A'    3 A'    1 A"    4 A'    5 A'    6 A'    7 A'                 
-31.321 -31.315 -31.315 -24.729 -22.971 -22.970 -22.970 -22.966
  8 A'    2 A"    9 A'   10 A'   11 A'    3 A"   12 A'   13 A'                 
-22.966 -10.325 -10.311  -9.505  -9.503  -7.270  -7.268  -7.259
  4 A"   14 A'   15 A'   16 A'   17 A'   18 A'   19 A'    5 A"                 
 -7.258  -7.258  -7.257  -6.378  -4.791  -4.775  -4.775  -2.057
 20 A'    6 A"   21 A'   22 A'   23 A'    7 A"   24 A'   25 A'                 
 -2.052  -2.052  -2.038  -2.038  -1.278  -0.965  -0.863  -0.798
  8 A"   26 A'   27 A'    9 A"   28 A'   29 A'   30 A'   31 A'                 
 -0.703  -0.612  -0.552  -0.521  -0.517  -0.469  -0.434  -0.407
 32 A'   33 A'   34 A'   35 A'   10 A"   36 A'   11 A"   37 A'                 
 -0.378  -0.351  -0.327  -0.323  -0.294  -0.260
 38 A'   12 A"   39 A'   13 A"   40 A'   14 A"                                 
 -- Virtual --                   
 -0.063  -0.039  -0.006   0.001   0.010   0.037   0.053   0.058
 41 A'   15 A"   42 A'   43 A'   44 A'   45 A'   16 A"   46 A'                 
  0.065   0.074   0.086   0.087   0.093   0.114   0.125   0.140
 47 A'   48 A'   49 A'   17 A"   18 A"   50 A'   51 A'   52 A'                 
  0.140   0.151   0.168   0.204   0.218   0.219   0.234   0.261
 19 A"   53 A'   54 A'   55 A'   56 A'   20 A"   57 A'   58 A'                 
  0.291   0.295   0.309   0.329   0.372   0.388   0.394   0.398
 21 A"   59 A'   60 A'   61 A'   62 A'   63 A'   22 A"   23 A"                 
  0.419   0.426   0.437   0.448   0.455   0.462   0.477   0.485
 64 A'   65 A'   24 A"   66 A'   67 A'   25 A"   68 A'   69 A'                 
  0.542   0.584   0.590   0.625   0.688   0.707   0.728   0.742
 26 A"   70 A'   27 A"   71 A'   72 A'   28 A"   73 A'   74 A'                 
  0.811   0.827   0.830   0.838   0.873   0.910   0.917   0.918
 75 A'   76 A'   29 A"   30 A"   77 A'   31 A"   78 A'   79 A'                 
  0.966   1.056   1.093   1.182   1.194   1.219   1.230   1.314
 80 A'   81 A'   82 A'   32 A"   83 A'   84 A'   33 A"   34 A"                 
  1.343   1.370   1.385   1.429   1.482   1.533   1.583   1.674
 85 A'   86 A'   35 A"   87 A'   88 A'   89 A'   36 A"   90 A'                 
  1.708   1.867   1.871   1.935   2.130   2.218   2.231   2.249
 91 A'   92 A'   37 A"   93 A'   94 A'   95 A'   38 A"   39 A"                 
  2.319   2.355   2.479   2.496   2.607   2.805   2.851   3.112
 96 A'   97 A'   98 A'   99 A'   40 A"   41 A"  100 A'  101 A'                 
  3.154   3.459   3.746   3.776   3.936   3.964   3.972   4.012
102 A'  103 A'   42 A"  104 A'   43 A"   44 A"  105 A'   45 A"                 
  4.029   4.102   4.246   4.440   4.760   5.986   6.029   6.113
106 A'  107 A'  108 A'  109 A'  110 A'   46 A"  111 A'  112 A'                 
  6.267   6.347   6.623   9.691   9.799  23.280  24.039  25.777
 47 A"  113 A'  114 A'  115 A'  116 A'  117 A'  118 A'   48 A"                 
 25.806  25.930  25.936  26.303  26.502  27.866  28.328  28.357
 49 A"  119 A'  120 A'  121 A'  122 A'  123 A'   50 A"  124 A'                 
 28.401  28.514  28.527  28.544  28.587  28.698  66.728 127.870
125 A'   51 A"  126 A'   52 A"  127 A'  128 A'  129 A'   53 A"                 
127.894 127.948 151.657 215.670 215.7971901.821
130 A'  131 A'  132 A'  133 A'  134 A'  135 A'                                 
 --------------------------------------------------------------

          Ground-State Mulliken Net Atomic Charges

     Atom                 Charge (a.u.)
  ----------------------------------------
      1 F                    -0.016812
      2 Cl                    0.389336
      3 I                     0.157691
      4 Cl                    0.369609
      5 C                    -0.893384
      6 C                    -0.006440
  ----------------------------------------
  Sum of atomic charges =     0.000000

 -----------------------------------------------------------------
                    Cartesian Multipole Moments
 -----------------------------------------------------------------
    Charge (ESU x 10^10)
                 0.0000
    Dipole Moment (Debye)
         X       0.4607      Y       0.8405      Z      -0.0000
       Tot       0.9585
    Quadrupole Moments (Debye-Ang)
        XX     -66.0225     XY       1.9901     YY     -70.5710
        XZ       0.0000     YZ       0.0000     ZZ     -70.0239
    Octopole Moments (Debye-Ang^2)
       XXX      45.6942    XXY      -0.8181    XYY      10.2124
       YYY     -12.2690    XXZ      -0.0000    XYZ      -0.0000
       YYZ      -0.0000    XZZ      13.0127    YZZ      -6.9300
       ZZZ      -0.0000
    Hexadecapole Moments (Debye-Ang^3)
      XXXX   -1344.9070   XXXY     -74.3406   XXYY    -292.8853
      XYYY    -107.2245   YYYY    -508.2540   XXXZ       0.0000
      XXYZ       0.0000   XYYZ       0.0000   YYYZ       0.0000
      XXZZ    -254.0414   XYZZ     -36.5362   YYZZ    -101.3577
      XZZZ       0.0000   YZZZ       0.0000   ZZZZ     -85.5040
 -----------------------------------------------------------------
 Calculating analytic gradient of the SCF energy
 Gradient of SCF Energy
            1           2           3           4           5           6
    1   0.0148643   0.0077253  -0.0207067  -0.0089758   0.0118133  -0.0047205
    2   0.0250097   0.0390152  -0.0328028  -0.0380802   0.0095310  -0.0026730
    3   0.0000000   0.0000000   0.0000000   0.0000000  -0.0000000   0.0000000
 Max gradient component =       3.902E-02
 RMS gradient           =       1.783E-02
 Gradient time:  CPU 11.30 s  wall 2.94 s
 Geometry Optimization Parameters
   NAtoms,    NIC,     NZ,  NCons,   NDum,   NFix, NCnnct, MaxDiis
        6      37       0       0       0       0       0       0

 Cartesian Hessian Update
 Hessian Updated using BFGS Update


** GEOMETRY OPTIMIZATION IN DELOCALIZED INTERNAL COORDINATES **
   Searching for a Minimum

   Optimization Cycle:  11

                       Coordinates (Angstroms)
     ATOM                X               Y               Z
      1  F         0.4699770383   -1.7401532566    0.0000000000
      2  Cl       -2.5385237372   -1.3034088651    0.0000000000
      3  I         1.7119083106    0.6330750831    0.0000000000
      4  Cl       -1.9705932643    1.3446710980    0.0000000000
      5  C         0.0381395400   -0.4781480604    0.0000000000
      6  C        -1.2666468908   -0.1912711783    0.0000000000
   Point Group: cs    Number of degrees of freedom:     9


   Energy is  -8016.007552750

 Hessian Updated using BFGS Update

  9 Hessian modes will be used to form the next step
  Hessian Eigenvalues:
     0.081719    0.229175    0.247723    0.251317    0.356368    0.433083
     0.585615    1.029573    1.070068

 Minimum Search - Taking Simple RFO Step
 Searching for Lamda that Minimizes Along All modes
 Value Taken    Lamda =  -0.01964484
 Calculated Step too Large.  Step scaled by  0.689497
 Step Taken.  Stepsize is  0.300000

                             Maximum     Tolerance    Cnvgd?
         Gradient           0.041737      0.000300      NO
         Displacement       0.288759      0.001200      NO
         Energy change     -0.017536      0.000001      NO


 New Cartesian Coordinates Obtained by Inverse Iteration

 Displacement from previous Coordinates is:  0.227671
 ----------------------------------------------------------------
             Standard Nuclear Orientation (Angstroms)
    I     Atom           X                Y                Z
 ----------------------------------------------------------------
    1      F       0.4265103171    -1.7752541756     0.0000000000
    2      Cl     -2.5239884354    -1.3502424344     0.0000000000
    3      I       1.6925579999     0.6921452497     0.0000000000
    4      Cl     -1.9177027297     1.3883352932     0.0000000000
    5      C       0.0344103692    -0.4983007457     0.0000000000
    6      C      -1.2675265245    -0.1919183664     0.0000000000
 ----------------------------------------------------------------
 Molecular Point Group                 Cs    NOp =  2
 Largest Abelian Subgroup              Cs    NOp =  2
 Nuclear Repulsion Energy =   712.6486708557 hartrees
 There are       54 alpha and       54 beta electrons
 Applying Cartesian multipole field
    Component          Value
    ---------          -----
     (2,0,0)        1.00000E-11
     (0,2,0)        2.00000E-11
     (0,0,2)       -3.00000E-11
 Nucleus-field energy     =     0.0000000204 hartrees
 Requested basis set is 6-311++G(d,p)
 There are 68 shells and 188 basis functions
 A cutoff of  1.0D-11 yielded   1824 shell pairs
 There are     15119 function pairs (     16750 Cartesian)
 Smallest overlap matrix eigenvalue = 3.78E-05
 Guess MOs from SCF MO coefficient file

 -----------------------------------------------------------------------
  General SCF calculation program by
  Eric Jon Sundstrom, Paul Horn, Yuezhi Mao, Dmitri Zuev, Alec White,
  David Stuck, Shaama M.S., Shane Yost, Joonho Lee, David Small,
  Daniel Levine, Susi Lehtola, Hugh Burton, Evgeny Epifanovsky
 -----------------------------------------------------------------------
 Exchange:     0.2000 Hartree-Fock + 0.0800 Slater + 0.7200 B88
 Correlation:  0.1900 VWN1RPA + 0.8100 LYP
 Using SG-1 standard quadrature grid
 using 4 threads for integral computing
 -------------------------------------------------------
 OpenMP Integral computing Module                
 Release: version 2.0, May 2017, Q-Chem Inc. Pleasanton 
 -------------------------------------------------------
 -------------------------------------------------------
 OpenMP BLAS3 based DFT computing Module                
 Release: version 1.0, May 2013, Q-Chem Inc. Pittsburgh 
 -------------------------------------------------------
 A restricted SCF calculation will be
 performed using DIIS
 SCF converges when DIIS error is below 1.0e-08
 ---------------------------------------
  Cycle       Energy         DIIS error
 ---------------------------------------
    1   -8016.0148629147      6.89e-04  
    2   -8016.0175259927      2.71e-04  
    3   -8016.0174035854      3.25e-04  
    4   -8016.0178091724      5.40e-05  
    5   -8016.0178213522      1.17e-05  
    6   -8016.0178217922      6.49e-06  
    7   -8016.0178219649      1.86e-06  
    8   -8016.0178219790      5.26e-07  
    9   -8016.0178219802      5.39e-08  
   10   -8016.0178219802      2.18e-08  
   11   -8016.0178219803      1.16e-08  
   12   -8016.0178219802      1.31e-09  Convergence criterion met
 ---------------------------------------
 SCF time:   CPU 36.61s  wall 10.00s 
 SCF   energy in the final basis set =    -8016.0178219802
 Total energy in the final basis set =    -8016.0178219802

 --------------------------------------------------------------
             Orbital Energies (a.u.) and Symmetries
 --------------------------------------------------------------

 Alpha MOs, Restricted
 -- Occupied --                  
******* -176.33 -165.74 -165.73 -165.73 -101.59 -101.59  -35.83
  1 A'    2 A'    3 A'    1 A"    4 A'    5 A'    6 A'    7 A'                 
-31.322 -31.316 -31.316 -24.731 -22.972 -22.971 -22.971 -22.967
  8 A'    2 A"    9 A'   10 A'   11 A'    3 A"   12 A'   13 A'                 
-22.967 -10.327 -10.312  -9.506  -9.504  -7.271  -7.269  -7.260
  4 A"   14 A'   15 A'   16 A'   17 A'   18 A'   19 A'    5 A"                 
 -7.260  -7.258  -7.258  -6.378  -4.791  -4.776  -4.776  -2.058
 20 A'    6 A"   21 A'   22 A'   23 A'    7 A"   24 A'   25 A'                 
 -2.052  -2.052  -2.039  -2.039  -1.277  -0.956  -0.864  -0.795
  8 A"   26 A'   27 A'    9 A"   28 A'   29 A'   30 A'   31 A'                 
 -0.698  -0.613  -0.548  -0.522  -0.515  -0.468  -0.429  -0.404
 32 A'   33 A'   34 A'   35 A'   10 A"   36 A'   11 A"   37 A'                 
 -0.373  -0.352  -0.334  -0.322  -0.295  -0.261
 38 A'   12 A"   39 A'   13 A"   40 A'   14 A"                                 
 -- Virtual --                   
 -0.068  -0.040  -0.013  -0.002   0.010   0.037   0.054   0.056
 41 A'   15 A"   42 A'   43 A'   44 A'   45 A'   16 A"   46 A'                 
  0.065   0.075   0.086   0.087   0.094   0.115   0.121   0.141
 47 A'   48 A'   17 A"   49 A'   18 A"   50 A'   51 A'   19 A"                 
  0.142   0.147   0.170   0.204   0.215   0.219   0.229   0.258
 52 A'   53 A'   54 A'   55 A'   56 A'   20 A"   57 A'   58 A'                 
  0.291   0.298   0.306   0.328   0.373   0.388   0.390   0.394
 21 A"   59 A'   60 A'   61 A'   62 A'   63 A'   22 A"   23 A"                 
  0.414   0.426   0.438   0.442   0.453   0.464   0.472   0.485
 64 A'   65 A'   24 A"   66 A'   67 A'   25 A"   68 A'   69 A'                 
  0.541   0.586   0.592   0.627   0.683   0.708   0.716   0.752
 26 A"   70 A'   27 A"   71 A'   72 A'   28 A"   73 A'   74 A'                 
  0.801   0.831   0.832   0.836   0.884   0.909   0.913   0.913
 75 A'   76 A'   29 A"   30 A"   77 A'   78 A'   31 A"   79 A'                 
  0.961   1.038   1.075   1.179   1.191   1.217   1.218   1.314
 80 A'   81 A'   82 A'   32 A"   83 A'   84 A'   33 A"   34 A"                 
  1.347   1.364   1.384   1.436   1.478   1.537   1.579   1.663
 85 A'   86 A'   35 A"   87 A'   88 A'   89 A'   36 A"   90 A'                 
  1.694   1.869   1.873   1.940   2.122   2.188   2.227   2.249
 91 A'   37 A"   92 A'   93 A'   94 A'   95 A'   38 A"   39 A"                 
  2.311   2.340   2.471   2.493   2.606   2.802   2.847   3.110
 96 A'   97 A'   98 A'   99 A'   40 A"   41 A"  100 A'  101 A'                 
  3.147   3.446   3.745   3.777   3.934   3.962   3.970   4.009
102 A'  103 A'   42 A"  104 A'   43 A"   44 A"  105 A'   45 A"                 
  4.021   4.106   4.247   4.423   4.756   5.983   6.028   6.096
106 A'  107 A'  108 A'  109 A'  110 A'   46 A"  111 A'  112 A'                 
  6.266   6.348   6.619   9.691   9.784  23.272  24.031  25.774
 47 A"  113 A'  114 A'  115 A'  116 A'  117 A'  118 A'   48 A"                 
 25.803  25.886  25.924  26.347  26.457  27.854  28.326  28.356
 49 A"  119 A'  120 A'  121 A'  122 A'  123 A'   50 A"  124 A'                 
 28.392  28.513  28.525  28.542  28.585  28.693  66.726 127.868
125 A'   51 A"  126 A'   52 A"  127 A'  128 A'  129 A'   53 A"                 
127.893 127.939 151.646 215.671 215.7781901.809
130 A'  131 A'  132 A'  133 A'  134 A'  135 A'                                 

 Beta MOs, Restricted
 -- Occupied --                  
******* -176.33 -165.74 -165.73 -165.73 -101.59 -101.59  -35.83
  1 A'    2 A'    3 A'    1 A"    4 A'    5 A'    6 A'    7 A'                 
-31.322 -31.316 -31.316 -24.731 -22.972 -22.971 -22.971 -22.967
  8 A'    2 A"    9 A'   10 A'   11 A'    3 A"   12 A'   13 A'                 
-22.967 -10.327 -10.312  -9.506  -9.504  -7.271  -7.269  -7.260
  4 A"   14 A'   15 A'   16 A'   17 A'   18 A'   19 A'    5 A"                 
 -7.260  -7.258  -7.258  -6.378  -4.791  -4.776  -4.776  -2.058
 20 A'    6 A"   21 A'   22 A'   23 A'    7 A"   24 A'   25 A'                 
 -2.052  -2.052  -2.039  -2.039  -1.277  -0.956  -0.864  -0.795
  8 A"   26 A'   27 A'    9 A"   28 A'   29 A'   30 A'   31 A'                 
 -0.698  -0.613  -0.548  -0.522  -0.515  -0.468  -0.429  -0.404
 32 A'   33 A'   34 A'   35 A'   10 A"   36 A'   11 A"   37 A'                 
 -0.373  -0.352  -0.334  -0.322  -0.295  -0.261
 38 A'   12 A"   39 A'   13 A"   40 A'   14 A"                                 
 -- Virtual --                   
 -0.068  -0.040  -0.013  -0.002   0.010   0.037   0.054   0.056
 41 A'   15 A"   42 A'   43 A'   44 A'   45 A'   16 A"   46 A'                 
  0.065   0.075   0.086   0.087   0.094   0.115   0.121   0.141
 47 A'   48 A'   17 A"   49 A'   18 A"   50 A'   51 A'   19 A"                 
  0.142   0.147   0.170   0.204   0.215   0.219   0.229   0.258
 52 A'   53 A'   54 A'   55 A'   56 A'   20 A"   57 A'   58 A'                 
  0.291   0.298   0.306   0.328   0.373   0.388   0.390   0.394
 21 A"   59 A'   60 A'   61 A'   62 A'   63 A'   22 A"   23 A"                 
  0.414   0.426   0.438   0.442   0.453   0.464   0.472   0.485
 64 A'   65 A'   24 A"   66 A'   67 A'   25 A"   68 A'   69 A'                 
  0.541   0.586   0.592   0.627   0.683   0.708   0.716   0.752
 26 A"   70 A'   27 A"   71 A'   72 A'   28 A"   73 A'   74 A'                 
  0.801   0.831   0.832   0.836   0.884   0.909   0.913   0.913
 75 A'   76 A'   29 A"   30 A"   77 A'   78 A'   31 A"   79 A'                 
  0.961   1.038   1.075   1.179   1.191   1.217   1.218   1.314
 80 A'   81 A'   82 A'   32 A"   83 A'   84 A'   33 A"   34 A"                 
  1.347   1.364   1.384   1.436   1.478   1.537   1.579   1.663
 85 A'   86 A'   35 A"   87 A'   88 A'   89 A'   36 A"   90 A'                 
  1.694   1.869   1.873   1.940   2.122   2.188   2.227   2.249
 91 A'   37 A"   92 A'   93 A'   94 A'   95 A'   38 A"   39 A"                 
  2.311   2.340   2.471   2.493   2.606   2.802   2.847   3.110
 96 A'   97 A'   98 A'   99 A'   40 A"   41 A"  100 A'  101 A'                 
  3.147   3.446   3.745   3.777   3.934   3.962   3.970   4.009
102 A'  103 A'   42 A"  104 A'   43 A"   44 A"  105 A'   45 A"                 
  4.021   4.106   4.247   4.423   4.756   5.983   6.028   6.096
106 A'  107 A'  108 A'  109 A'  110 A'   46 A"  111 A'  112 A'                 
  6.266   6.348   6.619   9.691   9.784  23.272  24.031  25.774
 47 A"  113 A'  114 A'  115 A'  116 A'  117 A'  118 A'   48 A"                 
 25.803  25.886  25.924  26.347  26.457  27.854  28.326  28.356
 49 A"  119 A'  120 A'  121 A'  122 A'  123 A'   50 A"  124 A'                 
 28.392  28.513  28.525  28.542  28.585  28.693  66.726 127.868
125 A'   51 A"  126 A'   52 A"  127 A'  128 A'  129 A'   53 A"                 
127.893 127.939 151.646 215.671 215.7781901.809
130 A'  131 A'  132 A'  133 A'  134 A'  135 A'                                 
 --------------------------------------------------------------

          Ground-State Mulliken Net Atomic Charges

     Atom                 Charge (a.u.)
  ----------------------------------------
      1 F                    -0.021556
      2 Cl                    0.387192
      3 I                     0.157412
      4 Cl                    0.371138
      5 C                    -0.843406
      6 C                    -0.050780
  ----------------------------------------
  Sum of atomic charges =     0.000000

 -----------------------------------------------------------------
                    Cartesian Multipole Moments
 -----------------------------------------------------------------
    Charge (ESU x 10^10)
                 0.0000
    Dipole Moment (Debye)
         X       0.5253      Y       0.9119      Z       0.0000
       Tot       1.0524
    Quadrupole Moments (Debye-Ang)
        XX     -66.5178     XY       2.2389     YY     -70.0955
        XZ       0.0000     YZ       0.0000     ZZ     -70.1567
    Octopole Moments (Debye-Ang^2)
       XXX      46.1728    XXY      -2.0810    XYY      10.4356
       YYY     -15.4378    XXZ       0.0000    XYZ      -0.0000
       YYZ       0.0000    XZZ      13.0576    YZZ      -8.2683
       ZZZ      -0.0000
    Hexadecapole Moments (Debye-Ang^3)
      XXXX   -1323.7609   XXXY     -83.5074   XXYY    -290.7768
      XYYY    -116.1214   YYYY    -538.5175   XXXZ      -0.0000
      XXYZ       0.0000   XYYZ       0.0000   YYYZ       0.0000
      XXZZ    -248.9832   XYZZ     -40.4070   YYZZ    -107.3380
      XZZZ       0.0000   YZZZ       0.0000   ZZZZ     -85.8237
 -----------------------------------------------------------------
 Calculating analytic gradient of the SCF energy
 Gradient of SCF Energy
            1           2           3           4           5           6
    1   0.0073563   0.0029286  -0.0108775  -0.0066211   0.0083711  -0.0011575
    2   0.0129706   0.0202701  -0.0174901  -0.0184577   0.0056842  -0.0029771
    3  -0.0000000   0.0000000  -0.0000000  -0.0000000  -0.0000000   0.0000000
 Max gradient component =       2.027E-02
 RMS gradient           =       9.319E-03
 Gradient time:  CPU 11.30 s  wall 2.93 s
 Geometry Optimization Parameters
   NAtoms,    NIC,     NZ,  NCons,   NDum,   NFix, NCnnct, MaxDiis
        6      37       0       0       0       0       0       0

 Cartesian Hessian Update
 Hessian Updated using BFGS Update


** GEOMETRY OPTIMIZATION IN DELOCALIZED INTERNAL COORDINATES **
   Searching for a Minimum

   Optimization Cycle:  12

                       Coordinates (Angstroms)
     ATOM                X               Y               Z
      1  F         0.4265103171   -1.7752541756    0.0000000000
      2  Cl       -2.5239884354   -1.3502424344    0.0000000000
      3  I         1.6925579999    0.6921452497    0.0000000000
      4  Cl       -1.9177027297    1.3883352932    0.0000000000
      5  C         0.0344103692   -0.4983007457    0.0000000000
      6  C        -1.2675265245   -0.1919183664    0.0000000000
   Point Group: cs    Number of degrees of freedom:     9


   Energy is  -8016.017821980

 Hessian Updated using BFGS Update

  9 Hessian modes will be used to form the next step
  Hessian Eigenvalues:
     0.069962    0.225975    0.247912    0.251189    0.354700    0.432579
     0.587329    1.029609    1.069783

 Minimum Search - Taking Simple RFO Step
 Searching for Lamda that Minimizes Along All modes
 Value Taken    Lamda =  -0.00741537
 Calculated Step too Large.  Step scaled by  0.978698
 Step Taken.  Stepsize is  0.300000

                             Maximum     Tolerance    Cnvgd?
         Gradient           0.021686      0.000300      NO
         Displacement       0.285476      0.001200      NO
         Energy change     -0.010269      0.000001      NO


 New Cartesian Coordinates Obtained by Inverse Iteration

 Displacement from previous Coordinates is:  0.248085
 ----------------------------------------------------------------
             Standard Nuclear Orientation (Angstroms)
    I     Atom           X                Y                Z
 ----------------------------------------------------------------
    1      F       0.3840702997    -1.8103129983     0.0000000000
    2      Cl     -2.5069857230    -1.3964958535     0.0000000000
    3      I       1.6605511948     0.7547561862     0.0000000000
    4      Cl     -1.8511034641     1.4308809378     0.0000000000
    5      C       0.0253148662    -0.5206816011     0.0000000000
    6      C      -1.2675861769    -0.1933818503     0.0000000000
 ----------------------------------------------------------------
 Molecular Point Group                 Cs    NOp =  2
 Largest Abelian Subgroup              Cs    NOp =  2
 Nuclear Repulsion Energy =   710.4790595181 hartrees
 There are       54 alpha and       54 beta electrons
 Applying Cartesian multipole field
    Component          Value
    ---------          -----
     (2,0,0)        1.00000E-11
     (0,2,0)        2.00000E-11
     (0,0,2)       -3.00000E-11
 Nucleus-field energy     =     0.0000000208 hartrees
 Requested basis set is 6-311++G(d,p)
 There are 68 shells and 188 basis functions
 A cutoff of  1.0D-11 yielded   1814 shell pairs
 There are     15032 function pairs (     16654 Cartesian)
 Smallest overlap matrix eigenvalue = 4.44E-05
 Guess MOs from SCF MO coefficient file

 -----------------------------------------------------------------------
  General SCF calculation program by
  Eric Jon Sundstrom, Paul Horn, Yuezhi Mao, Dmitri Zuev, Alec White,
  David Stuck, Shaama M.S., Shane Yost, Joonho Lee, David Small,
  Daniel Levine, Susi Lehtola, Hugh Burton, Evgeny Epifanovsky
 -----------------------------------------------------------------------
 Exchange:     0.2000 Hartree-Fock + 0.0800 Slater + 0.7200 B88
 Correlation:  0.1900 VWN1RPA + 0.8100 LYP
 Using SG-1 standard quadrature grid
 using 4 threads for integral computing
 -------------------------------------------------------
 OpenMP Integral computing Module                
 Release: version 2.0, May 2017, Q-Chem Inc. Pleasanton 
 -------------------------------------------------------
 -------------------------------------------------------
 OpenMP BLAS3 based DFT computing Module                
 Release: version 1.0, May 2013, Q-Chem Inc. Pittsburgh 
 -------------------------------------------------------
 A restricted SCF calculation will be
 performed using DIIS
 SCF converges when DIIS error is below 1.0e-08
 ---------------------------------------
  Cycle       Energy         DIIS error
 ---------------------------------------
    1   -8016.0191983802      6.89e-04  
    2   -8016.0219836824      2.40e-04  
    3   -8016.0218901221      2.89e-04  
    4   -8016.0222053808      5.79e-05  
    5   -8016.0222195124      1.06e-05  
    6   -8016.0222199533      4.43e-06  
    7   -8016.0222200169      2.16e-06  
    8   -8016.0222200356      6.79e-07  
    9   -8016.0222200376      8.86e-08  
   10   -8016.0222200376      4.47e-08  
   11   -8016.0222200376      7.35e-09  Convergence criterion met
 ---------------------------------------
 SCF time:   CPU 33.43s  wall 9.00s 
 SCF   energy in the final basis set =    -8016.0222200376
 Total energy in the final basis set =    -8016.0222200376

 --------------------------------------------------------------
             Orbital Energies (a.u.) and Symmetries
 --------------------------------------------------------------

 Alpha MOs, Restricted
 -- Occupied --                  
******* -176.33 -165.74 -165.73 -165.73 -101.59 -101.59  -35.83
  1 A'    2 A'    3 A'    1 A"    4 A'    5 A'    6 A'    7 A'                 
-31.322 -31.316 -31.316 -24.733 -22.973 -22.971 -22.971 -22.967
  8 A'    2 A"    9 A'   10 A'   11 A'    3 A"   12 A'   13 A'                 
-22.967 -10.328 -10.314  -9.507  -9.504  -7.272  -7.269  -7.261
  4 A"   14 A'   15 A'   16 A'   17 A'   18 A'   19 A'    5 A"                 
 -7.261  -7.259  -7.258  -6.378  -4.792  -4.776  -4.776  -2.058
 20 A'    6 A"   21 A'   22 A'   23 A'    7 A"   24 A'   25 A'                 
 -2.052  -2.052  -2.039  -2.039  -1.276  -0.949  -0.865  -0.793
  8 A"   26 A'    9 A"   27 A'   28 A'   29 A'   30 A'   31 A'                 
 -0.694  -0.614  -0.544  -0.523  -0.515  -0.467  -0.425  -0.402
 32 A'   33 A'   34 A'   35 A'   10 A"   36 A'   11 A"   37 A'                 
 -0.370  -0.353  -0.340  -0.321  -0.295  -0.263
 38 A'   12 A"   39 A'   13 A"   40 A'   14 A"                                 
 -- Virtual --                   
 -0.073  -0.040  -0.022  -0.005   0.010   0.037   0.054   0.056
 41 A'   15 A"   42 A'   43 A'   44 A'   45 A'   16 A"   46 A'                 
  0.066   0.076   0.085   0.087   0.094   0.117   0.117   0.141
 47 A'   48 A'   17 A"   49 A'   18 A"   50 A'   51 A'   19 A"                 
  0.142   0.144   0.172   0.205   0.212   0.220   0.223   0.255
 52 A'   53 A'   54 A'   55 A'   56 A'   20 A"   57 A'   58 A'                 
  0.291   0.302   0.303   0.328   0.374   0.386   0.388   0.390
 21 A"   59 A'   60 A'   61 A'   62 A'   63 A'   22 A"   23 A"                 
  0.410   0.426   0.435   0.439   0.456   0.465   0.471   0.488
 64 A'   65 A'   66 A'   24 A"   67 A'   25 A"   68 A'   69 A'                 
  0.539   0.586   0.595   0.631   0.678   0.704   0.708   0.761
 26 A"   70 A'   27 A"   71 A'   72 A'   73 A'   28 A"   74 A'                 
  0.793   0.833   0.834   0.835   0.896   0.902   0.910   0.916
 75 A'   29 A"   76 A'   30 A"   77 A'   78 A'   79 A'   31 A"                 
  0.956   1.019   1.059   1.176   1.186   1.207   1.213   1.313
 80 A'   81 A'   82 A'   32 A"   83 A'   33 A"   84 A'   34 A"                 
  1.349   1.360   1.383   1.441   1.471   1.542   1.577   1.650
 85 A'   86 A'   35 A"   87 A'   88 A'   89 A'   36 A"   90 A'                 
  1.686   1.871   1.879   1.946   2.118   2.161   2.222   2.251
 91 A'   37 A"   92 A'   93 A'   94 A'   95 A'   38 A"   39 A"                 
  2.306   2.330   2.458   2.489   2.606   2.799   2.843   3.109
 96 A'   97 A'   98 A'   99 A'   40 A"   41 A"  100 A'  101 A'                 
  3.147   3.427   3.745   3.776   3.932   3.960   3.969   4.005
102 A'  103 A'   42 A"  104 A'   43 A"   44 A"  105 A'   45 A"                 
  4.017   4.108   4.248   4.406   4.754   5.981   6.028   6.083
106 A'  107 A'  108 A'  109 A'  110 A'   46 A"  111 A'  112 A'                 
  6.266   6.347   6.615   9.694   9.768  23.263  24.044  25.768
 47 A"  113 A'  114 A'  115 A'  116 A'  117 A'  118 A'   48 A"                 
 25.803  25.859  25.910  26.362  26.432  27.843  28.324  28.356
 49 A"  119 A'  120 A'  121 A'  122 A'  123 A'   50 A"  124 A'                 
 28.385  28.512  28.525  28.540  28.584  28.688  66.723 127.867
125 A'   51 A"  126 A'   52 A"  127 A'  128 A'  129 A'   53 A"                 
127.893 127.932 151.637 215.676 215.7591901.800
130 A'  131 A'  132 A'  133 A'  134 A'  135 A'                                 

 Beta MOs, Restricted
 -- Occupied --                  
******* -176.33 -165.74 -165.73 -165.73 -101.59 -101.59  -35.83
  1 A'    2 A'    3 A'    1 A"    4 A'    5 A'    6 A'    7 A'                 
-31.322 -31.316 -31.316 -24.733 -22.973 -22.971 -22.971 -22.967
  8 A'    2 A"    9 A'   10 A'   11 A'    3 A"   12 A'   13 A'                 
-22.967 -10.328 -10.314  -9.507  -9.504  -7.272  -7.269  -7.261
  4 A"   14 A'   15 A'   16 A'   17 A'   18 A'   19 A'    5 A"                 
 -7.261  -7.259  -7.258  -6.378  -4.792  -4.776  -4.776  -2.058
 20 A'    6 A"   21 A'   22 A'   23 A'    7 A"   24 A'   25 A'                 
 -2.052  -2.052  -2.039  -2.039  -1.276  -0.949  -0.865  -0.793
  8 A"   26 A'    9 A"   27 A'   28 A'   29 A'   30 A'   31 A'                 
 -0.694  -0.614  -0.544  -0.523  -0.515  -0.467  -0.425  -0.402
 32 A'   33 A'   34 A'   35 A'   10 A"   36 A'   11 A"   37 A'                 
 -0.370  -0.353  -0.340  -0.321  -0.295  -0.263
 38 A'   12 A"   39 A'   13 A"   40 A'   14 A"                                 
 -- Virtual --                   
 -0.073  -0.040  -0.022  -0.005   0.010   0.037   0.054   0.056
 41 A'   15 A"   42 A'   43 A'   44 A'   45 A'   16 A"   46 A'                 
  0.066   0.076   0.085   0.087   0.094   0.117   0.117   0.141
 47 A'   48 A'   17 A"   49 A'   18 A"   50 A'   51 A'   19 A"                 
  0.142   0.144   0.172   0.205   0.212   0.220   0.223   0.255
 52 A'   53 A'   54 A'   55 A'   56 A'   20 A"   57 A'   58 A'                 
  0.291   0.302   0.303   0.328   0.374   0.386   0.388   0.390
 21 A"   59 A'   60 A'   61 A'   62 A'   63 A'   22 A"   23 A"                 
  0.410   0.426   0.435   0.439   0.456   0.465   0.471   0.488
 64 A'   65 A'   66 A'   24 A"   67 A'   25 A"   68 A'   69 A'                 
  0.539   0.586   0.595   0.631   0.678   0.704   0.708   0.761
 26 A"   70 A'   27 A"   71 A'   72 A'   73 A'   28 A"   74 A'                 
  0.793   0.833   0.834   0.835   0.896   0.902   0.910   0.916
 75 A'   29 A"   76 A'   30 A"   77 A'   78 A'   79 A'   31 A"                 
  0.956   1.019   1.059   1.176   1.186   1.207   1.213   1.313
 80 A'   81 A'   82 A'   32 A"   83 A'   33 A"   84 A'   34 A"                 
  1.349   1.360   1.383   1.441   1.471   1.542   1.577   1.650
 85 A'   86 A'   35 A"   87 A'   88 A'   89 A'   36 A"   90 A'                 
  1.686   1.871   1.879   1.946   2.118   2.161   2.222   2.251
 91 A'   37 A"   92 A'   93 A'   94 A'   95 A'   38 A"   39 A"                 
  2.306   2.330   2.458   2.489   2.606   2.799   2.843   3.109
 96 A'   97 A'   98 A'   99 A'   40 A"   41 A"  100 A'  101 A'                 
  3.147   3.427   3.745   3.776   3.932   3.960   3.969   4.005
102 A'  103 A'   42 A"  104 A'   43 A"   44 A"  105 A'   45 A"                 
  4.017   4.108   4.248   4.406   4.754   5.981   6.028   6.083
106 A'  107 A'  108 A'  109 A'  110 A'   46 A"  111 A'  112 A'                 
  6.266   6.347   6.615   9.694   9.768  23.263  24.044  25.768
 47 A"  113 A'  114 A'  115 A'  116 A'  117 A'  118 A'   48 A"                 
 25.803  25.859  25.910  26.362  26.432  27.843  28.324  28.356
 49 A"  119 A'  120 A'  121 A'  122 A'  123 A'   50 A"  124 A'                 
 28.385  28.512  28.525  28.540  28.584  28.688  66.723 127.867
125 A'   51 A"  126 A'   52 A"  127 A'  128 A'  129 A'   53 A"                 
127.893 127.932 151.637 215.676 215.7591901.800
130 A'  131 A'  132 A'  133 A'  134 A'  135 A'                                 
 --------------------------------------------------------------

          Ground-State Mulliken Net Atomic Charges

     Atom                 Charge (a.u.)
  ----------------------------------------
      1 F                    -0.026631
      2 Cl                    0.385324
      3 I                     0.153946
      4 Cl                    0.370038
      5 C                    -0.782830
      6 C                    -0.099847
  ----------------------------------------
  Sum of atomic charges =     0.000000

 -----------------------------------------------------------------
                    Cartesian Multipole Moments
 -----------------------------------------------------------------
    Charge (ESU x 10^10)
                 0.0000
    Dipole Moment (Debye)
         X       0.5442      Y       0.9720      Z       0.0000
       Tot       1.1140
    Quadrupole Moments (Debye-Ang)
        XX     -67.1053     XY       2.4348     YY     -69.5979
        XZ       0.0000     YZ       0.0000     ZZ     -70.2688
    Octopole Moments (Debye-Ang^2)
       XXX      46.6776    XXY      -3.5956    XYY      10.9509
       YYY     -18.7457    XXZ      -0.0000    XYZ      -0.0000
       YYZ       0.0000    XZZ      13.2154    YZZ      -9.7016
       ZZZ       0.0000
    Hexadecapole Moments (Debye-Ang^3)
      XXXX   -1292.3646   XXXY     -94.0185   XXYY    -287.9464
      XYYY    -125.0329   YYYY    -570.7505   XXXZ       0.0000
      XXYZ       0.0000   XYYZ       0.0000   YYYZ       0.0000
      XXZZ    -242.0134   XYZZ     -44.4386   YYZZ    -113.7562
      XZZZ       0.0000   YZZZ       0.0000   ZZZZ     -86.1132
 -----------------------------------------------------------------
 Calculating analytic gradient of the SCF energy
 Gradient of SCF Energy
            1           2           3           4           5           6
    1   0.0011210   0.0007178  -0.0048187  -0.0022908   0.0005765   0.0046943
    2   0.0027001   0.0048878  -0.0047570  -0.0032237   0.0033621  -0.0029692
    3  -0.0000000  -0.0000000   0.0000000   0.0000000   0.0000000  -0.0000000
 Max gradient component =       4.888E-03
 RMS gradient           =       2.758E-03
 Gradient time:  CPU 11.12 s  wall 2.88 s
 Geometry Optimization Parameters
   NAtoms,    NIC,     NZ,  NCons,   NDum,   NFix, NCnnct, MaxDiis
        6      37       0       0       0       0       0       0

 Cartesian Hessian Update
 Hessian Updated using BFGS Update


** GEOMETRY OPTIMIZATION IN DELOCALIZED INTERNAL COORDINATES **
   Searching for a Minimum

   Optimization Cycle:  13

                       Coordinates (Angstroms)
     ATOM                X               Y               Z
      1  F         0.3840702997   -1.8103129983    0.0000000000
      2  Cl       -2.5069857230   -1.3964958535    0.0000000000
      3  I         1.6605511948    0.7547561862    0.0000000000
      4  Cl       -1.8511034641    1.4308809378    0.0000000000
      5  C         0.0253148662   -0.5206816011    0.0000000000
      6  C        -1.2675861769   -0.1933818503    0.0000000000
   Point Group: cs    Number of degrees of freedom:     9


   Energy is  -8016.022220038

 Hessian Updated using BFGS Update

  9 Hessian modes will be used to form the next step
  Hessian Eigenvalues:
     0.060297    0.224684    0.248847    0.251550    0.358300    0.435659
     0.587374    1.029540    1.068597

 Minimum Search - Taking Simple RFO Step
 Searching for Lamda that Minimizes Along All modes
 Value Taken    Lamda =  -0.00057239
 Step Taken.  Stepsize is  0.093094

                             Maximum     Tolerance    Cnvgd?
         Gradient           0.005831      0.000300      NO
         Displacement       0.091037      0.001200      NO
         Energy change     -0.004398      0.000001      NO


 New Cartesian Coordinates Obtained by Inverse Iteration

 Displacement from previous Coordinates is:  0.065072
 ----------------------------------------------------------------
             Standard Nuclear Orientation (Angstroms)
    I     Atom           X                Y                Z
 ----------------------------------------------------------------
    1      F       0.3717328190    -1.8191368936     0.0000000000
    2      Cl     -2.5032709437    -1.4127648145     0.0000000000
    3      I       1.6594301412     0.7705185141     0.0000000000
    4      Cl     -1.8368764856     1.4440555384     0.0000000000
    5      C       0.0256597024    -0.5258205662     0.0000000000
    6      C      -1.2724142367    -0.1920869575     0.0000000000
 ----------------------------------------------------------------
 Molecular Point Group                 Cs    NOp =  2
 Largest Abelian Subgroup              Cs    NOp =  2
 Nuclear Repulsion Energy =   708.6856609457 hartrees
 There are       54 alpha and       54 beta electrons
 Applying Cartesian multipole field
    Component          Value
    ---------          -----
     (2,0,0)        1.00000E-11
     (0,2,0)        2.00000E-11
     (0,0,2)       -3.00000E-11
 Nucleus-field energy     =     0.0000000209 hartrees
 Requested basis set is 6-311++G(d,p)
 There are 68 shells and 188 basis functions
 A cutoff of  1.0D-11 yielded   1813 shell pairs
 There are     15056 function pairs (     16689 Cartesian)
 Smallest overlap matrix eigenvalue = 4.81E-05
 Guess MOs from SCF MO coefficient file

 -----------------------------------------------------------------------
  General SCF calculation program by
  Eric Jon Sundstrom, Paul Horn, Yuezhi Mao, Dmitri Zuev, Alec White,
  David Stuck, Shaama M.S., Shane Yost, Joonho Lee, David Small,
  Daniel Levine, Susi Lehtola, Hugh Burton, Evgeny Epifanovsky
 -----------------------------------------------------------------------
 Exchange:     0.2000 Hartree-Fock + 0.0800 Slater + 0.7200 B88
 Correlation:  0.1900 VWN1RPA + 0.8100 LYP
 Using SG-1 standard quadrature grid
 using 4 threads for integral computing
 -------------------------------------------------------
 OpenMP Integral computing Module                
 Release: version 2.0, May 2017, Q-Chem Inc. Pleasanton 
 -------------------------------------------------------
 -------------------------------------------------------
 OpenMP BLAS3 based DFT computing Module                
 Release: version 1.0, May 2013, Q-Chem Inc. Pittsburgh 
 -------------------------------------------------------
 A restricted SCF calculation will be
 performed using DIIS
 SCF converges when DIIS error is below 1.0e-08
 ---------------------------------------
  Cycle       Energy         DIIS error
 ---------------------------------------
    1   -8016.0222226002      2.16e-04  
    2   -8016.0224626340      1.09e-04  
    3   -8016.0224481257      1.24e-04  
    4   -8016.0225112588      1.19e-05  
    5   -8016.0225118667      2.97e-06  
    6   -8016.0225118965      1.55e-06  
    7   -8016.0225119057      6.17e-07  
    8   -8016.0225119072      1.58e-07  
    9   -8016.0225119073      1.75e-08  
   10   -8016.0225119074      8.41e-09  Convergence criterion met
 ---------------------------------------
 SCF time:   CPU 30.34s  wall 9.00s 
 SCF   energy in the final basis set =    -8016.0225119074
 Total energy in the final basis set =    -8016.0225119074

 --------------------------------------------------------------
             Orbital Energies (a.u.) and Symmetries
 --------------------------------------------------------------

 Alpha MOs, Restricted
 -- Occupied --                  
******* -176.33 -165.74 -165.73 -165.73 -101.59 -101.59  -35.83
  1 A'    2 A'    3 A'    1 A"    4 A'    5 A'    6 A'    7 A'                 
-31.323 -31.316 -31.316 -24.734 -22.973 -22.972 -22.972 -22.967
  8 A'    2 A"    9 A'   10 A'   11 A'    3 A"   12 A'   13 A'                 
-22.967 -10.329 -10.315  -9.507  -9.504  -7.273  -7.270  -7.262
  4 A"   14 A'   15 A'   16 A'   17 A'   18 A'   19 A'    5 A"                 
 -7.262  -7.259  -7.258  -6.379  -4.792  -4.776  -4.776  -2.058
 20 A'    6 A"   21 A'   22 A'   23 A'    7 A"   24 A'   25 A'                 
 -2.052  -2.052  -2.039  -2.039  -1.276  -0.946  -0.865  -0.791
  8 A"   26 A'    9 A"   27 A'   28 A'   29 A'   30 A'   31 A'                 
 -0.692  -0.614  -0.543  -0.523  -0.515  -0.467  -0.424  -0.402
 32 A'   33 A'   34 A'   35 A'   10 A"   36 A'   11 A"   37 A'                 
 -0.368  -0.354  -0.342  -0.320  -0.295  -0.262
 38 A'   12 A"   39 A'   13 A"   40 A'   14 A"                                 
 -- Virtual --                   
 -0.074  -0.041  -0.025  -0.006   0.010   0.036   0.054   0.056
 41 A'   15 A"   42 A'   43 A'   44 A'   45 A'   16 A"   46 A'                 
  0.066   0.077   0.085   0.087   0.094   0.116   0.117   0.140
 47 A'   48 A'   17 A"   49 A'   18 A"   50 A'   51 A'   52 A'                 
  0.141   0.144   0.172   0.205   0.211   0.220   0.221   0.254
 19 A"   53 A'   54 A'   55 A'   56 A'   20 A"   57 A'   58 A'                 
  0.290   0.301   0.304   0.328   0.374   0.386   0.388   0.389
 21 A"   59 A'   60 A'   61 A'   62 A'   63 A'   22 A"   23 A"                 
  0.409   0.425   0.435   0.439   0.456   0.466   0.470   0.488
 64 A'   65 A'   66 A'   24 A"   67 A'   25 A"   68 A'   69 A'                 
  0.539   0.585   0.595   0.626   0.675   0.701   0.708   0.764
 26 A"   70 A'   27 A"   71 A'   72 A'   73 A'   28 A"   74 A'                 
  0.792   0.833   0.835   0.835   0.897   0.902   0.909   0.917
 75 A'   29 A"   76 A'   30 A"   77 A'   78 A'   79 A'   31 A"                 
  0.952   1.013   1.055   1.175   1.184   1.202   1.211   1.313
 80 A'   81 A'   82 A'   32 A"   83 A'   33 A"   84 A'   34 A"                 
  1.347   1.358   1.382   1.441   1.469   1.545   1.574   1.645
 85 A'   86 A'   35 A"   87 A'   88 A'   89 A'   36 A"   90 A'                 
  1.682   1.867   1.878   1.945   2.111   2.149   2.220   2.251
 91 A'   37 A"   92 A'   93 A'   94 A'   95 A'   38 A"   39 A"                 
  2.304   2.326   2.454   2.485   2.604   2.797   2.842   3.106
 96 A'   97 A'   98 A'   99 A'   40 A"   41 A"  100 A'  101 A'                 
  3.139   3.428   3.744   3.775   3.932   3.959   3.969   4.003
102 A'  103 A'   42 A"  104 A'   43 A"   44 A"  105 A'   45 A"                 
  4.016   4.107   4.247   4.401   4.752   5.980   6.028   6.080
106 A'  107 A'  108 A'  109 A'  110 A'   46 A"  111 A'  112 A'                 
  6.265   6.346   6.612   9.695   9.763  23.263  24.018  25.766
 47 A"  113 A'  114 A'  115 A'  116 A'  117 A'  118 A'   48 A"                 
 25.804  25.853  25.905  26.360  26.426  27.840  28.323  28.355
 49 A"  119 A'  120 A'  121 A'  122 A'  123 A'   50 A"  124 A'                 
 28.382  28.512  28.525  28.539  28.583  28.686  66.722 127.866
125 A'   51 A"  126 A'   52 A"  127 A'  128 A'  129 A'   53 A"                 
127.893 127.929 151.634 215.677 215.7521901.797
130 A'  131 A'  132 A'  133 A'  134 A'  135 A'                                 

 Beta MOs, Restricted
 -- Occupied --                  
******* -176.33 -165.74 -165.73 -165.73 -101.59 -101.59  -35.83
  1 A'    2 A'    3 A'    1 A"    4 A'    5 A'    6 A'    7 A'                 
-31.323 -31.316 -31.316 -24.734 -22.973 -22.972 -22.972 -22.967
  8 A'    2 A"    9 A'   10 A'   11 A'    3 A"   12 A'   13 A'                 
-22.967 -10.329 -10.315  -9.507  -9.504  -7.273  -7.270  -7.262
  4 A"   14 A'   15 A'   16 A'   17 A'   18 A'   19 A'    5 A"                 
 -7.262  -7.259  -7.258  -6.379  -4.792  -4.776  -4.776  -2.058
 20 A'    6 A"   21 A'   22 A'   23 A'    7 A"   24 A'   25 A'                 
 -2.052  -2.052  -2.039  -2.039  -1.276  -0.946  -0.865  -0.791
  8 A"   26 A'    9 A"   27 A'   28 A'   29 A'   30 A'   31 A'                 
 -0.692  -0.614  -0.543  -0.523  -0.515  -0.467  -0.424  -0.402
 32 A'   33 A'   34 A'   35 A'   10 A"   36 A'   11 A"   37 A'                 
 -0.368  -0.354  -0.342  -0.320  -0.295  -0.262
 38 A'   12 A"   39 A'   13 A"   40 A'   14 A"                                 
 -- Virtual --                   
 -0.074  -0.041  -0.025  -0.006   0.010   0.036   0.054   0.056
 41 A'   15 A"   42 A'   43 A'   44 A'   45 A'   16 A"   46 A'                 
  0.066   0.077   0.085   0.087   0.094   0.116   0.117   0.140
 47 A'   48 A'   17 A"   49 A'   18 A"   50 A'   51 A'   52 A'                 
  0.141   0.144   0.172   0.205   0.211   0.220   0.221   0.254
 19 A"   53 A'   54 A'   55 A'   56 A'   20 A"   57 A'   58 A'                 
  0.290   0.301   0.304   0.328   0.374   0.386   0.388   0.389
 21 A"   59 A'   60 A'   61 A'   62 A'   63 A'   22 A"   23 A"                 
  0.409   0.425   0.435   0.439   0.456   0.466   0.470   0.488
 64 A'   65 A'   66 A'   24 A"   67 A'   25 A"   68 A'   69 A'                 
  0.539   0.585   0.595   0.626   0.675   0.701   0.708   0.764
 26 A"   70 A'   27 A"   71 A'   72 A'   73 A'   28 A"   74 A'                 
  0.792   0.833   0.835   0.835   0.897   0.902   0.909   0.917
 75 A'   29 A"   76 A'   30 A"   77 A'   78 A'   79 A'   31 A"                 
  0.952   1.013   1.055   1.175   1.184   1.202   1.211   1.313
 80 A'   81 A'   82 A'   32 A"   83 A'   33 A"   84 A'   34 A"                 
  1.347   1.358   1.382   1.441   1.469   1.545   1.574   1.645
 85 A'   86 A'   35 A"   87 A'   88 A'   89 A'   36 A"   90 A'                 
  1.682   1.867   1.878   1.945   2.111   2.149   2.220   2.251
 91 A'   37 A"   92 A'   93 A'   94 A'   95 A'   38 A"   39 A"                 
  2.304   2.326   2.454   2.485   2.604   2.797   2.842   3.106
 96 A'   97 A'   98 A'   99 A'   40 A"   41 A"  100 A'  101 A'                 
  3.139   3.428   3.744   3.775   3.932   3.959   3.969   4.003
102 A'  103 A'   42 A"  104 A'   43 A"   44 A"  105 A'   45 A"                 
  4.016   4.107   4.247   4.401   4.752   5.980   6.028   6.080
106 A'  107 A'  108 A'  109 A'  110 A'   46 A"  111 A'  112 A'                 
  6.265   6.346   6.612   9.695   9.763  23.263  24.018  25.766
 47 A"  113 A'  114 A'  115 A'  116 A'  117 A'  118 A'   48 A"                 
 25.804  25.853  25.905  26.360  26.426  27.840  28.323  28.355
 49 A"  119 A'  120 A'  121 A'  122 A'  123 A'   50 A"  124 A'                 
 28.382  28.512  28.525  28.539  28.583  28.686  66.722 127.866
125 A'   51 A"  126 A'   52 A"  127 A'  128 A'  129 A'   53 A"                 
127.893 127.929 151.634 215.677 215.7521901.797
130 A'  131 A'  132 A'  133 A'  134 A'  135 A'                                 
 --------------------------------------------------------------

          Ground-State Mulliken Net Atomic Charges

     Atom                 Charge (a.u.)
  ----------------------------------------
      1 F                    -0.026216
      2 Cl                    0.383114
      3 I                     0.153132
      4 Cl                    0.369332
      5 C                    -0.750963
      6 C                    -0.128398
  ----------------------------------------
  Sum of atomic charges =     0.000000

 -----------------------------------------------------------------
                    Cartesian Multipole Moments
 -----------------------------------------------------------------
    Charge (ESU x 10^10)
                 0.0000
    Dipole Moment (Debye)
         X       0.5596      Y       0.9868      Z       0.0000
       Tot       1.1344
    Quadrupole Moments (Debye-Ang)
        XX     -67.2433     XY       2.4809     YY     -69.4590
        XZ       0.0000     YZ       0.0000     ZZ     -70.3263
    Octopole Moments (Debye-Ang^2)
       XXX      46.5758    XXY      -3.9306    XYY      10.9457
       YYY     -19.5684    XXZ       0.0000    XYZ       0.0000
       YYZ       0.0000    XZZ      13.1382    YZZ     -10.0366
       ZZZ       0.0000
    Hexadecapole Moments (Debye-Ang^3)
      XXXX   -1289.6867   XXXY     -97.2248   XXYY    -288.3734
      XYYY    -127.7222   YYYY    -580.3145   XXXZ      -0.0000
      XXYZ       0.0000   XYYZ       0.0000   YYYZ       0.0000
      XXZZ    -241.1862   XYZZ     -45.6670   YYZZ    -115.6853
      XZZZ       0.0000   YZZZ       0.0000   ZZZZ     -86.2557
 -----------------------------------------------------------------
 Calculating analytic gradient of the SCF energy
 Gradient of SCF Energy
            1           2           3           4           5           6
    1  -0.0007122  -0.0000846  -0.0026443  -0.0010439   0.0061775  -0.0016925
    2   0.0002787   0.0003787  -0.0009667   0.0009383   0.0003560  -0.0009850
    3  -0.0000000  -0.0000000   0.0000000  -0.0000000  -0.0000000   0.0000000
 Max gradient component =       6.178E-03
 RMS gradient           =       1.712E-03
 Gradient time:  CPU 11.11 s  wall 2.88 s
 Geometry Optimization Parameters
   NAtoms,    NIC,     NZ,  NCons,   NDum,   NFix, NCnnct, MaxDiis
        6      37       0       0       0       0       0       0

 Cartesian Hessian Update
 Hessian Updated using BFGS Update


** GEOMETRY OPTIMIZATION IN DELOCALIZED INTERNAL COORDINATES **
   Searching for a Minimum

   Optimization Cycle:  14

                       Coordinates (Angstroms)
     ATOM                X               Y               Z
      1  F         0.3717328190   -1.8191368936    0.0000000000
      2  Cl       -2.5032709437   -1.4127648145    0.0000000000
      3  I         1.6594301412    0.7705185141    0.0000000000
      4  Cl       -1.8368764856    1.4440555384    0.0000000000
      5  C         0.0256597024   -0.5258205662    0.0000000000
      6  C        -1.2724142367   -0.1920869575    0.0000000000
   Point Group: cs    Number of degrees of freedom:     9


   Energy is  -8016.022511907

 Hessian Updated using BFGS Update

  9 Hessian modes will be used to form the next step
  Hessian Eigenvalues:
     0.054886    0.221589    0.250377    0.251408    0.378935    0.459279
     0.585197    1.026163    1.051039

 Minimum Search - Taking Simple RFO Step
 Searching for Lamda that Minimizes Along All modes
 Value Taken    Lamda =  -0.00004850
 Step Taken.  Stepsize is  0.015453

                             Maximum     Tolerance    Cnvgd?
         Gradient           0.002559      0.000300      NO
         Displacement       0.008658      0.001200      NO
         Energy change     -0.000292      0.000001      NO


 New Cartesian Coordinates Obtained by Inverse Iteration

 Displacement from previous Coordinates is:  0.014025
 ----------------------------------------------------------------
             Standard Nuclear Orientation (Angstroms)
    I     Atom           X                Y                Z
 ----------------------------------------------------------------
    1      F       0.3689588088    -1.8190199879     0.0000000000
    2      Cl     -2.5001804186    -1.4164192061     0.0000000000
    3      I       1.6596819544     0.7711391848     0.0000000000
    4      Cl     -1.8341664733     1.4455991988     0.0000000000
    5      C       0.0220254783    -0.5250567292     0.0000000000
    6      C      -1.2720583530    -0.1914776397     0.0000000000
 ----------------------------------------------------------------
 Molecular Point Group                 Cs    NOp =  2
 Largest Abelian Subgroup              Cs    NOp =  2
 Nuclear Repulsion Energy =   708.6782949623 hartrees
 There are       54 alpha and       54 beta electrons
 Applying Cartesian multipole field
    Component          Value
    ---------          -----
     (2,0,0)        1.00000E-11
     (0,2,0)        2.00000E-11
     (0,0,2)       -3.00000E-11
 Nucleus-field energy     =     0.0000000209 hartrees
 Requested basis set is 6-311++G(d,p)
 There are 68 shells and 188 basis functions
 A cutoff of  1.0D-11 yielded   1813 shell pairs
 There are     15056 function pairs (     16689 Cartesian)
 Smallest overlap matrix eigenvalue = 4.77E-05
 Guess MOs from SCF MO coefficient file

 -----------------------------------------------------------------------
  General SCF calculation program by
  Eric Jon Sundstrom, Paul Horn, Yuezhi Mao, Dmitri Zuev, Alec White,
  David Stuck, Shaama M.S., Shane Yost, Joonho Lee, David Small,
  Daniel Levine, Susi Lehtola, Hugh Burton, Evgeny Epifanovsky
 -----------------------------------------------------------------------
 Exchange:     0.2000 Hartree-Fock + 0.0800 Slater + 0.7200 B88
 Correlation:  0.1900 VWN1RPA + 0.8100 LYP
 Using SG-1 standard quadrature grid
 using 4 threads for integral computing
 -------------------------------------------------------
 OpenMP Integral computing Module                
 Release: version 2.0, May 2017, Q-Chem Inc. Pleasanton 
 -------------------------------------------------------
 -------------------------------------------------------
 OpenMP BLAS3 based DFT computing Module                
 Release: version 1.0, May 2013, Q-Chem Inc. Pittsburgh 
 -------------------------------------------------------
 A restricted SCF calculation will be
 performed using DIIS
 SCF converges when DIIS error is below 1.0e-08
 ---------------------------------------
  Cycle       Energy         DIIS error
 ---------------------------------------
    1   -8016.0225213359      5.97e-05  
    2   -8016.0225375115      1.54e-05  
    3   -8016.0225367872      2.03e-05  
    4   -8016.0225383888      4.62e-06  
    5   -8016.0225384724      1.11e-06  
    6   -8016.0225384766      4.99e-07  
    7   -8016.0225384778      1.13e-07  
    8   -8016.0225384777      3.98e-08  
    9   -8016.0225384778      1.30e-08  
   10   -8016.0225384778      2.57e-09  Convergence criterion met
 ---------------------------------------
 SCF time:   CPU 30.36s  wall 8.00s 
 SCF   energy in the final basis set =    -8016.0225384778
 Total energy in the final basis set =    -8016.0225384778

 --------------------------------------------------------------
             Orbital Energies (a.u.) and Symmetries
 --------------------------------------------------------------

 Alpha MOs, Restricted
 -- Occupied --                  
******* -176.33 -165.74 -165.73 -165.73 -101.59 -101.59  -35.83
  1 A'    2 A'    3 A'    1 A"    4 A'    5 A'    6 A'    7 A'                 
-31.323 -31.316 -31.316 -24.734 -22.973 -22.972 -22.971 -22.967
  8 A'    2 A"    9 A'   10 A'   11 A'    3 A"   12 A'   13 A'                 
-22.967 -10.329 -10.314  -9.508  -9.504  -7.273  -7.270  -7.262
  4 A"   14 A'   15 A'   16 A'   17 A'   18 A'   19 A'    5 A"                 
 -7.262  -7.259  -7.258  -6.379  -4.792  -4.776  -4.776  -2.058
 20 A'    6 A"   21 A'   22 A'   23 A'    7 A"   24 A'   25 A'                 
 -2.052  -2.052  -2.039  -2.039  -1.276  -0.947  -0.865  -0.791
  8 A"   26 A'    9 A"   27 A'   28 A'   29 A'   30 A'   31 A'                 
 -0.692  -0.614  -0.543  -0.523  -0.514  -0.467  -0.424  -0.401
 32 A'   33 A'   34 A'   35 A'   10 A"   36 A'   11 A"   37 A'                 
 -0.368  -0.354  -0.342  -0.320  -0.295  -0.263
 38 A'   12 A"   39 A'   13 A"   40 A'   14 A"                                 
 -- Virtual --                   
 -0.075  -0.040  -0.026  -0.006   0.010   0.036   0.054   0.056
 41 A'   15 A"   42 A'   43 A'   44 A'   45 A'   16 A"   46 A'                 
  0.066   0.077   0.085   0.087   0.094   0.116   0.117   0.140
 47 A'   48 A'   17 A"   49 A'   18 A"   50 A'   51 A'   52 A'                 
  0.141   0.144   0.173   0.205   0.211   0.220   0.221   0.254
 19 A"   53 A'   54 A'   55 A'   56 A'   20 A"   57 A'   58 A'                 
  0.290   0.301   0.304   0.328   0.374   0.386   0.387   0.389
 21 A"   59 A'   60 A'   61 A'   62 A'   63 A'   22 A"   23 A"                 
  0.409   0.425   0.435   0.439   0.456   0.466   0.470   0.488
 64 A'   65 A'   66 A'   24 A"   67 A'   25 A"   68 A'   69 A'                 
  0.539   0.585   0.595   0.628   0.674   0.701   0.708   0.764
 26 A"   70 A'   27 A"   71 A'   72 A'   73 A'   28 A"   74 A'                 
  0.792   0.833   0.835   0.835   0.897   0.903   0.909   0.917
 75 A'   29 A"   76 A'   30 A"   77 A'   78 A'   79 A'   31 A"                 
  0.953   1.013   1.054   1.174   1.184   1.202   1.210   1.313
 80 A'   81 A'   82 A'   32 A"   83 A'   33 A"   84 A'   34 A"                 
  1.347   1.358   1.382   1.441   1.469   1.544   1.575   1.645
 85 A'   86 A'   35 A"   87 A'   88 A'   89 A'   36 A"   90 A'                 
  1.683   1.870   1.879   1.946   2.113   2.150   2.220   2.252
 91 A'   37 A"   92 A'   93 A'   94 A'   95 A'   38 A"   39 A"                 
  2.305   2.326   2.454   2.485   2.605   2.797   2.841   3.108
 96 A'   97 A'   98 A'   99 A'   40 A"   41 A"  100 A'  101 A'                 
  3.143   3.424   3.744   3.775   3.932   3.959   3.969   4.003
102 A'  103 A'   42 A"  104 A'   43 A"   44 A"  105 A'   45 A"                 
  4.016   4.106   4.247   4.400   4.752   5.980   6.028   6.079
106 A'  107 A'  108 A'  109 A'  110 A'   46 A"  111 A'  112 A'                 
  6.266   6.346   6.612   9.695   9.762  23.261  24.033  25.766
 47 A"  113 A'  114 A'  115 A'  116 A'  117 A'  118 A'   48 A"                 
 25.804  25.853  25.904  26.360  26.427  27.839  28.323  28.355
 49 A"  119 A'  120 A'  121 A'  122 A'  123 A'   50 A"  124 A'                 
 28.382  28.512  28.525  28.539  28.583  28.686  66.722 127.866
125 A'   51 A"  126 A'   52 A"  127 A'  128 A'  129 A'   53 A"                 
127.893 127.929 151.634 215.678 215.7511901.796
130 A'  131 A'  132 A'  133 A'  134 A'  135 A'                                 

 Beta MOs, Restricted
 -- Occupied --                  
******* -176.33 -165.74 -165.73 -165.73 -101.59 -101.59  -35.83
  1 A'    2 A'    3 A'    1 A"    4 A'    5 A'    6 A'    7 A'                 
-31.323 -31.316 -31.316 -24.734 -22.973 -22.972 -22.971 -22.967
  8 A'    2 A"    9 A'   10 A'   11 A'    3 A"   12 A'   13 A'                 
-22.967 -10.329 -10.314  -9.508  -9.504  -7.273  -7.270  -7.262
  4 A"   14 A'   15 A'   16 A'   17 A'   18 A'   19 A'    5 A"                 
 -7.262  -7.259  -7.258  -6.379  -4.792  -4.776  -4.776  -2.058
 20 A'    6 A"   21 A'   22 A'   23 A'    7 A"   24 A'   25 A'                 
 -2.052  -2.052  -2.039  -2.039  -1.276  -0.947  -0.865  -0.791
  8 A"   26 A'    9 A"   27 A'   28 A'   29 A'   30 A'   31 A'                 
 -0.692  -0.614  -0.543  -0.523  -0.514  -0.467  -0.424  -0.401
 32 A'   33 A'   34 A'   35 A'   10 A"   36 A'   11 A"   37 A'                 
 -0.368  -0.354  -0.342  -0.320  -0.295  -0.263
 38 A'   12 A"   39 A'   13 A"   40 A'   14 A"                                 
 -- Virtual --                   
 -0.075  -0.040  -0.026  -0.006   0.010   0.036   0.054   0.056
 41 A'   15 A"   42 A'   43 A'   44 A'   45 A'   16 A"   46 A'                 
  0.066   0.077   0.085   0.087   0.094   0.116   0.117   0.140
 47 A'   48 A'   17 A"   49 A'   18 A"   50 A'   51 A'   52 A'                 
  0.141   0.144   0.173   0.205   0.211   0.220   0.221   0.254
 19 A"   53 A'   54 A'   55 A'   56 A'   20 A"   57 A'   58 A'                 
  0.290   0.301   0.304   0.328   0.374   0.386   0.387   0.389
 21 A"   59 A'   60 A'   61 A'   62 A'   63 A'   22 A"   23 A"                 
  0.409   0.425   0.435   0.439   0.456   0.466   0.470   0.488
 64 A'   65 A'   66 A'   24 A"   67 A'   25 A"   68 A'   69 A'                 
  0.539   0.585   0.595   0.628   0.674   0.701   0.708   0.764
 26 A"   70 A'   27 A"   71 A'   72 A'   73 A'   28 A"   74 A'                 
  0.792   0.833   0.835   0.835   0.897   0.903   0.909   0.917
 75 A'   29 A"   76 A'   30 A"   77 A'   78 A'   79 A'   31 A"                 
  0.953   1.013   1.054   1.174   1.184   1.202   1.210   1.313
 80 A'   81 A'   82 A'   32 A"   83 A'   33 A"   84 A'   34 A"                 
  1.347   1.358   1.382   1.441   1.469   1.544   1.575   1.645
 85 A'   86 A'   35 A"   87 A'   88 A'   89 A'   36 A"   90 A'                 
  1.683   1.870   1.879   1.946   2.113   2.150   2.220   2.252
 91 A'   37 A"   92 A'   93 A'   94 A'   95 A'   38 A"   39 A"                 
  2.305   2.326   2.454   2.485   2.605   2.797   2.841   3.108
 96 A'   97 A'   98 A'   99 A'   40 A"   41 A"  100 A'  101 A'                 
  3.143   3.424   3.744   3.775   3.932   3.959   3.969   4.003
102 A'  103 A'   42 A"  104 A'   43 A"   44 A"  105 A'   45 A"                 
  4.016   4.106   4.247   4.400   4.752   5.980   6.028   6.079
106 A'  107 A'  108 A'  109 A'  110 A'   46 A"  111 A'  112 A'                 
  6.266   6.346   6.612   9.695   9.762  23.261  24.033  25.766
 47 A"  113 A'  114 A'  115 A'  116 A'  117 A'  118 A'   48 A"                 
 25.804  25.853  25.904  26.360  26.427  27.839  28.323  28.355
 49 A"  119 A'  120 A'  121 A'  122 A'  123 A'   50 A"  124 A'                 
 28.382  28.512  28.525  28.539  28.583  28.686  66.722 127.866
125 A'   51 A"  126 A'   52 A"  127 A'  128 A'  129 A'   53 A"                 
127.893 127.929 151.634 215.678 215.7511901.796
130 A'  131 A'  132 A'  133 A'  134 A'  135 A'                                 
 --------------------------------------------------------------

          Ground-State Mulliken Net Atomic Charges

     Atom                 Charge (a.u.)
  ----------------------------------------
      1 F                    -0.026835
      2 Cl                    0.381823
      3 I                     0.152224
      4 Cl                    0.370550
      5 C                    -0.752563
      6 C                    -0.125200
  ----------------------------------------
  Sum of atomic charges =     0.000000

 -----------------------------------------------------------------
                    Cartesian Multipole Moments
 -----------------------------------------------------------------
    Charge (ESU x 10^10)
                 0.0000
    Dipole Moment (Debye)
         X       0.5530      Y       0.9912      Z      -0.0000
       Tot       1.1350
    Quadrupole Moments (Debye-Ang)
        XX     -67.2563     XY       2.4764     YY     -69.4519
        XZ       0.0000     YZ      -0.0000     ZZ     -70.3237
    Octopole Moments (Debye-Ang^2)
       XXX      46.5201    XXY      -3.9166    XYY      10.8540
       YYY     -19.5741    XXZ      -0.0000    XYZ       0.0000
       YYZ      -0.0000    XZZ      13.0743    YZZ     -10.0367
       ZZZ       0.0000
    Hexadecapole Moments (Debye-Ang^3)
      XXXX   -1288.1856   XXXY     -97.6758   XXYY    -288.2453
      XYYY    -128.0889   YYYY    -581.3317   XXXZ       0.0000
      XXYZ       0.0000   XYYZ       0.0000   YYYZ       0.0000
      XXZZ    -240.8886   XYZZ     -45.8165   YYZZ    -115.9014
      XZZZ       0.0000   YZZZ      -0.0000   ZZZZ     -86.2523
 -----------------------------------------------------------------
 Calculating analytic gradient of the SCF energy
 Gradient of SCF Energy
            1           2           3           4           5           6
    1  -0.0006394   0.0001065  -0.0022505  -0.0006369   0.0015515   0.0018688
    2  -0.0003388  -0.0002809  -0.0005283   0.0012515   0.0014895  -0.0015931
    3   0.0000000   0.0000000  -0.0000000  -0.0000000  -0.0000000   0.0000000
 Max gradient component =       2.251E-03
 RMS gradient           =       1.016E-03
 Gradient time:  CPU 11.11 s  wall 2.88 s
 Geometry Optimization Parameters
   NAtoms,    NIC,     NZ,  NCons,   NDum,   NFix, NCnnct, MaxDiis
        6      37       0       0       0       0       0       0

 Cartesian Hessian Update
 Hessian Updated using BFGS Update


** GEOMETRY OPTIMIZATION IN DELOCALIZED INTERNAL COORDINATES **
   Searching for a Minimum

   Optimization Cycle:  15

                       Coordinates (Angstroms)
     ATOM                X               Y               Z
      1  F         0.3689588088   -1.8190199879    0.0000000000
      2  Cl       -2.5001804186   -1.4164192061    0.0000000000
      3  I         1.6596819544    0.7711391848    0.0000000000
      4  Cl       -1.8341664733    1.4455991988    0.0000000000
      5  C         0.0220254783   -0.5250567292    0.0000000000
      6  C        -1.2720583530   -0.1914776397    0.0000000000
   Point Group: cs    Number of degrees of freedom:     9


   Energy is  -8016.022538478

 Hessian Updated using BFGS Update

  9 Hessian modes will be used to form the next step
  Hessian Eigenvalues:
     0.057919    0.156556    0.251075    0.256078    0.382278    0.498991
     0.703797    0.941243    1.034723

 Minimum Search - Taking Simple RFO Step
 Searching for Lamda that Minimizes Along All modes
 Value Taken    Lamda =  -0.00002251
 Step Taken.  Stepsize is  0.009384

                             Maximum     Tolerance    Cnvgd?
         Gradient           0.001776      0.000300      NO
         Displacement       0.007509      0.001200      NO
         Energy change     -0.000027      0.000001      NO


 New Cartesian Coordinates Obtained by Inverse Iteration

 Displacement from previous Coordinates is:  0.012052
 ----------------------------------------------------------------
             Standard Nuclear Orientation (Angstroms)
    I     Atom           X                Y                Z
 ----------------------------------------------------------------
    1      F       0.3691570657    -1.8173202593     0.0000000000
    2      Cl     -2.4999172911    -1.4184565317     0.0000000000
    3      I       1.6640356804     0.7691168008     0.0000000000
    4      Cl     -1.8359235956     1.4457433850     0.0000000000
    5      C       0.0206083662    -0.5236186712     0.0000000000
    6      C      -1.2736992290    -0.1906999029     0.0000000000
 ----------------------------------------------------------------
 Molecular Point Group                 Cs    NOp =  2
 Largest Abelian Subgroup              Cs    NOp =  2
 Nuclear Repulsion Energy =   708.2037598642 hartrees
 There are       54 alpha and       54 beta electrons
 Applying Cartesian multipole field
    Component          Value
    ---------          -----
     (2,0,0)        1.00000E-11
     (0,2,0)        2.00000E-11
     (0,0,2)       -3.00000E-11
 Nucleus-field energy     =     0.0000000209 hartrees
 Requested basis set is 6-311++G(d,p)
 There are 68 shells and 188 basis functions
 A cutoff of  1.0D-11 yielded   1813 shell pairs
 There are     15056 function pairs (     16689 Cartesian)
 Smallest overlap matrix eigenvalue = 4.78E-05
 Guess MOs from SCF MO coefficient file

 -----------------------------------------------------------------------
  General SCF calculation program by
  Eric Jon Sundstrom, Paul Horn, Yuezhi Mao, Dmitri Zuev, Alec White,
  David Stuck, Shaama M.S., Shane Yost, Joonho Lee, David Small,
  Daniel Levine, Susi Lehtola, Hugh Burton, Evgeny Epifanovsky
 -----------------------------------------------------------------------
 Exchange:     0.2000 Hartree-Fock + 0.0800 Slater + 0.7200 B88
 Correlation:  0.1900 VWN1RPA + 0.8100 LYP
 Using SG-1 standard quadrature grid
 using 4 threads for integral computing
 -------------------------------------------------------
 OpenMP Integral computing Module                
 Release: version 2.0, May 2017, Q-Chem Inc. Pleasanton 
 -------------------------------------------------------
 -------------------------------------------------------
 OpenMP BLAS3 based DFT computing Module                
 Release: version 1.0, May 2013, Q-Chem Inc. Pittsburgh 
 -------------------------------------------------------
 A restricted SCF calculation will be
 performed using DIIS
 SCF converges when DIIS error is below 1.0e-08
 ---------------------------------------
  Cycle       Energy         DIIS error
 ---------------------------------------
    1   -8016.0225501972      3.18e-05  
    2   -8016.0225562717      1.18e-05  
    3   -8016.0225557533      1.60e-05  
    4   -8016.0225568943      2.67e-06  
    5   -8016.0225569271      9.35e-07  
    6   -8016.0225569302      4.08e-07  
    7   -8016.0225569310      9.16e-08  
    8   -8016.0225569309      1.97e-08  
    9   -8016.0225569312      4.10e-09  Convergence criterion met
 ---------------------------------------
 SCF time:   CPU 27.33s  wall 7.00s 
 SCF   energy in the final basis set =    -8016.0225569312
 Total energy in the final basis set =    -8016.0225569312

 --------------------------------------------------------------
             Orbital Energies (a.u.) and Symmetries
 --------------------------------------------------------------

 Alpha MOs, Restricted
 -- Occupied --                  
******* -176.33 -165.74 -165.73 -165.73 -101.59 -101.59  -35.83
  1 A'    2 A'    3 A'    1 A"    4 A'    5 A'    6 A'    7 A'                 
-31.323 -31.316 -31.316 -24.734 -22.973 -22.972 -22.971 -22.967
  8 A'    2 A"    9 A'   10 A'   11 A'    3 A"   12 A'   13 A'                 
-22.967 -10.329 -10.315  -9.508  -9.504  -7.273  -7.270  -7.262
  4 A"   14 A'   15 A'   16 A'   17 A'   18 A'   19 A'    5 A"                 
 -7.262  -7.259  -7.258  -6.379  -4.792  -4.776  -4.776  -2.058
 20 A'    6 A"   21 A'   22 A'   23 A'    7 A"   24 A'   25 A'                 
 -2.052  -2.052  -2.039  -2.038  -1.276  -0.947  -0.865  -0.791
  8 A"   26 A'    9 A"   27 A'   28 A'   29 A'   30 A'   31 A'                 
 -0.692  -0.614  -0.543  -0.523  -0.514  -0.467  -0.424  -0.401
 32 A'   33 A'   34 A'   35 A'   10 A"   36 A'   11 A"   37 A'                 
 -0.368  -0.354  -0.342  -0.320  -0.295  -0.263
 38 A'   12 A"   39 A'   13 A"   40 A'   14 A"                                 
 -- Virtual --                   
 -0.076  -0.040  -0.026  -0.006   0.010   0.036   0.054   0.056
 41 A'   15 A"   42 A'   43 A'   44 A'   45 A'   16 A"   46 A'                 
  0.066   0.077   0.085   0.087   0.094   0.116   0.117   0.140
 47 A'   48 A'   17 A"   49 A'   18 A"   50 A'   51 A'   52 A'                 
  0.141   0.144   0.173   0.205   0.211   0.220   0.221   0.254
 19 A"   53 A'   54 A'   55 A'   56 A'   20 A"   57 A'   58 A'                 
  0.290   0.301   0.304   0.328   0.374   0.386   0.387   0.389
 21 A"   59 A'   60 A'   61 A'   62 A'   63 A'   22 A"   23 A"                 
  0.409   0.425   0.435   0.439   0.455   0.466   0.470   0.488
 64 A'   65 A'   66 A'   24 A"   67 A'   25 A"   68 A'   69 A'                 
  0.539   0.585   0.595   0.627   0.674   0.700   0.707   0.764
 26 A"   70 A'   27 A"   71 A'   72 A'   73 A'   28 A"   74 A'                 
  0.792   0.833   0.835   0.835   0.897   0.903   0.909   0.917
 75 A'   29 A"   76 A'   30 A"   77 A'   78 A'   79 A'   31 A"                 
  0.953   1.012   1.054   1.174   1.184   1.202   1.210   1.313
 80 A'   81 A'   82 A'   32 A"   83 A'   33 A"   84 A'   34 A"                 
  1.347   1.357   1.382   1.441   1.469   1.544   1.575   1.645
 85 A'   86 A'   35 A"   87 A'   88 A'   89 A'   36 A"   90 A'                 
  1.683   1.870   1.879   1.947   2.113   2.150   2.220   2.252
 91 A'   37 A"   92 A'   93 A'   94 A'   95 A'   38 A"   39 A"                 
  2.305   2.326   2.454   2.485   2.605   2.798   2.841   3.108
 96 A'   97 A'   98 A'   99 A'   40 A"   41 A"  100 A'  101 A'                 
  3.143   3.424   3.744   3.775   3.932   3.959   3.969   4.003
102 A'  103 A'   42 A"  104 A'   43 A"   44 A"  105 A'   45 A"                 
  4.015   4.106   4.247   4.399   4.752   5.980   6.028   6.079
106 A'  107 A'  108 A'  109 A'  110 A'   46 A"  111 A'  112 A'                 
  6.266   6.346   6.611   9.695   9.762  23.261  24.032  25.766
 47 A"  113 A'  114 A'  115 A'  116 A'  117 A'  118 A'   48 A"                 
 25.804  25.852  25.904  26.360  26.427  27.839  28.323  28.355
 49 A"  119 A'  120 A'  121 A'  122 A'  123 A'   50 A"  124 A'                 
 28.382  28.512  28.525  28.538  28.582  28.686  66.722 127.866
125 A'   51 A"  126 A'   52 A"  127 A'  128 A'  129 A'   53 A"                 
127.893 127.929 151.634 215.678 215.7511901.796
130 A'  131 A'  132 A'  133 A'  134 A'  135 A'                                 

 Beta MOs, Restricted
 -- Occupied --                  
******* -176.33 -165.74 -165.73 -165.73 -101.59 -101.59  -35.83
  1 A'    2 A'    3 A'    1 A"    4 A'    5 A'    6 A'    7 A'                 
-31.323 -31.316 -31.316 -24.734 -22.973 -22.972 -22.971 -22.967
  8 A'    2 A"    9 A'   10 A'   11 A'    3 A"   12 A'   13 A'                 
-22.967 -10.329 -10.315  -9.508  -9.504  -7.273  -7.270  -7.262
  4 A"   14 A'   15 A'   16 A'   17 A'   18 A'   19 A'    5 A"                 
 -7.262  -7.259  -7.258  -6.379  -4.792  -4.776  -4.776  -2.058
 20 A'    6 A"   21 A'   22 A'   23 A'    7 A"   24 A'   25 A'                 
 -2.052  -2.052  -2.039  -2.038  -1.276  -0.947  -0.865  -0.791
  8 A"   26 A'    9 A"   27 A'   28 A'   29 A'   30 A'   31 A'                 
 -0.692  -0.614  -0.543  -0.523  -0.514  -0.467  -0.424  -0.401
 32 A'   33 A'   34 A'   35 A'   10 A"   36 A'   11 A"   37 A'                 
 -0.368  -0.354  -0.342  -0.320  -0.295  -0.263
 38 A'   12 A"   39 A'   13 A"   40 A'   14 A"                                 
 -- Virtual --                   
 -0.076  -0.040  -0.026  -0.006   0.010   0.036   0.054   0.056
 41 A'   15 A"   42 A'   43 A'   44 A'   45 A'   16 A"   46 A'                 
  0.066   0.077   0.085   0.087   0.094   0.116   0.117   0.140
 47 A'   48 A'   17 A"   49 A'   18 A"   50 A'   51 A'   52 A'                 
  0.141   0.144   0.173   0.205   0.211   0.220   0.221   0.254
 19 A"   53 A'   54 A'   55 A'   56 A'   20 A"   57 A'   58 A'                 
  0.290   0.301   0.304   0.328   0.374   0.386   0.387   0.389
 21 A"   59 A'   60 A'   61 A'   62 A'   63 A'   22 A"   23 A"                 
  0.409   0.425   0.435   0.439   0.455   0.466   0.470   0.488
 64 A'   65 A'   66 A'   24 A"   67 A'   25 A"   68 A'   69 A'                 
  0.539   0.585   0.595   0.627   0.674   0.700   0.707   0.764
 26 A"   70 A'   27 A"   71 A'   72 A'   73 A'   28 A"   74 A'                 
  0.792   0.833   0.835   0.835   0.897   0.903   0.909   0.917
 75 A'   29 A"   76 A'   30 A"   77 A'   78 A'   79 A'   31 A"                 
  0.953   1.012   1.054   1.174   1.184   1.202   1.210   1.313
 80 A'   81 A'   82 A'   32 A"   83 A'   33 A"   84 A'   34 A"                 
  1.347   1.357   1.382   1.441   1.469   1.544   1.575   1.645
 85 A'   86 A'   35 A"   87 A'   88 A'   89 A'   36 A"   90 A'                 
  1.683   1.870   1.879   1.947   2.113   2.150   2.220   2.252
 91 A'   37 A"   92 A'   93 A'   94 A'   95 A'   38 A"   39 A"                 
  2.305   2.326   2.454   2.485   2.605   2.798   2.841   3.108
 96 A'   97 A'   98 A'   99 A'   40 A"   41 A"  100 A'  101 A'                 
  3.143   3.424   3.744   3.775   3.932   3.959   3.969   4.003
102 A'  103 A'   42 A"  104 A'   43 A"   44 A"  105 A'   45 A"                 
  4.015   4.106   4.247   4.399   4.752   5.980   6.028   6.079
106 A'  107 A'  108 A'  109 A'  110 A'   46 A"  111 A'  112 A'                 
  6.266   6.346   6.611   9.695   9.762  23.261  24.032  25.766
 47 A"  113 A'  114 A'  115 A'  116 A'  117 A'  118 A'   48 A"                 
 25.804  25.852  25.904  26.360  26.427  27.839  28.323  28.355
 49 A"  119 A'  120 A'  121 A'  122 A'  123 A'   50 A"  124 A'                 
 28.382  28.512  28.525  28.538  28.582  28.686  66.722 127.866
125 A'   51 A"  126 A'   52 A"  127 A'  128 A'  129 A'   53 A"                 
127.893 127.929 151.634 215.678 215.7511901.796
130 A'  131 A'  132 A'  133 A'  134 A'  135 A'                                 
 --------------------------------------------------------------

          Ground-State Mulliken Net Atomic Charges

     Atom                 Charge (a.u.)
  ----------------------------------------
      1 F                    -0.026492
      2 Cl                    0.381030
      3 I                     0.151703
      4 Cl                    0.371432
      5 C                    -0.751890
      6 C                    -0.125783
  ----------------------------------------
  Sum of atomic charges =     0.000000

 -----------------------------------------------------------------
                    Cartesian Multipole Moments
 -----------------------------------------------------------------
    Charge (ESU x 10^10)
                 0.0000
    Dipole Moment (Debye)
         X       0.5506      Y       0.9906      Z      -0.0000
       Tot       1.1333
    Quadrupole Moments (Debye-Ang)
        XX     -67.2334     XY       2.4684     YY     -69.4616
        XZ      -0.0000     YZ      -0.0000     ZZ     -70.3287
    Octopole Moments (Debye-Ang^2)
       XXX      46.3806    XXY      -3.8276    XYY      10.7069
       YYY     -19.4561    XXZ       0.0000    XYZ      -0.0000
       YYZ      -0.0000    XZZ      12.9802    YZZ      -9.9730
       ZZZ      -0.0000
    Hexadecapole Moments (Debye-Ang^3)
      XXXX   -1290.7786   XXXY     -97.7080   XXYY    -288.6756
      XYYY    -128.2452   YYYY    -581.0536   XXXZ      -0.0000
      XXYZ      -0.0000   XYYZ      -0.0000   YYYZ      -0.0000
      XXZZ    -241.3919   XYZZ     -45.8526   YYZZ    -115.8611
      XZZZ      -0.0000   YZZZ       0.0000   ZZZZ     -86.2662
 -----------------------------------------------------------------
 Calculating analytic gradient of the SCF energy
 Gradient of SCF Energy
            1           2           3           4           5           6
    1  -0.0003470   0.0000262  -0.0016985  -0.0005352   0.0010170   0.0015376
    2  -0.0003526  -0.0005780  -0.0004579   0.0011704   0.0015257  -0.0013075
    3  -0.0000000   0.0000000  -0.0000000  -0.0000000  -0.0000000   0.0000000
 Max gradient component =       1.698E-03
 RMS gradient           =       8.421E-04
 Gradient time:  CPU 11.13 s  wall 2.89 s
 Geometry Optimization Parameters
   NAtoms,    NIC,     NZ,  NCons,   NDum,   NFix, NCnnct, MaxDiis
        6      37       0       0       0       0       0       0

 Cartesian Hessian Update
 Hessian Updated using BFGS Update


** GEOMETRY OPTIMIZATION IN DELOCALIZED INTERNAL COORDINATES **
   Searching for a Minimum

   Optimization Cycle:  16

                       Coordinates (Angstroms)
     ATOM                X               Y               Z
      1  F         0.3691570657   -1.8173202593    0.0000000000
      2  Cl       -2.4999172911   -1.4184565317    0.0000000000
      3  I         1.6640356804    0.7691168008    0.0000000000
      4  Cl       -1.8359235956    1.4457433850    0.0000000000
      5  C         0.0206083662   -0.5236186712    0.0000000000
      6  C        -1.2736992290   -0.1906999029    0.0000000000
   Point Group: cs    Number of degrees of freedom:     9


   Energy is  -8016.022556931

 Hessian Updated using BFGS Update

  9 Hessian modes will be used to form the next step
  Hessian Eigenvalues:
     0.059095    0.083303    0.252115    0.266275    0.383093    0.469052
     0.606618    0.738008    1.034200

 Minimum Search - Taking Simple RFO Step
 Searching for Lamda that Minimizes Along All modes
 Value Taken    Lamda =  -0.00003191
 Step Taken.  Stepsize is  0.017357

                             Maximum     Tolerance    Cnvgd?
         Gradient           0.001263      0.000300      NO
         Displacement       0.013225      0.001200      NO
         Energy change     -0.000018      0.000001      NO


 New Cartesian Coordinates Obtained by Inverse Iteration

 Displacement from previous Coordinates is:  0.019432
 ----------------------------------------------------------------
             Standard Nuclear Orientation (Angstroms)
    I     Atom           X                Y                Z
 ----------------------------------------------------------------
    1      F       0.3717308685    -1.8140056273     0.0000000000
    2      Cl     -2.5015349659    -1.4205593528     0.0000000000
    3      I       1.6709407752     0.7661558163     0.0000000000
    4      Cl     -1.8380891969     1.4451564285     0.0000000000
    5      C       0.0181579794    -0.5220396862     0.0000000000
    6      C      -1.2769444636    -0.1899427577     0.0000000000
 ----------------------------------------------------------------
 Molecular Point Group                 Cs    NOp =  2
 Largest Abelian Subgroup              Cs    NOp =  2
 Nuclear Repulsion Energy =   707.4423397664 hartrees
 There are       54 alpha and       54 beta electrons
 Applying Cartesian multipole field
    Component          Value
    ---------          -----
     (2,0,0)        1.00000E-11
     (0,2,0)        2.00000E-11
     (0,0,2)       -3.00000E-11
 Nucleus-field energy     =     0.0000000210 hartrees
 Requested basis set is 6-311++G(d,p)
 There are 68 shells and 188 basis functions
 A cutoff of  1.0D-11 yielded   1810 shell pairs
 There are     15001 function pairs (     16617 Cartesian)
 Smallest overlap matrix eigenvalue = 4.79E-05
 Guess MOs from SCF MO coefficient file

 -----------------------------------------------------------------------
  General SCF calculation program by
  Eric Jon Sundstrom, Paul Horn, Yuezhi Mao, Dmitri Zuev, Alec White,
  David Stuck, Shaama M.S., Shane Yost, Joonho Lee, David Small,
  Daniel Levine, Susi Lehtola, Hugh Burton, Evgeny Epifanovsky
 -----------------------------------------------------------------------
 Exchange:     0.2000 Hartree-Fock + 0.0800 Slater + 0.7200 B88
 Correlation:  0.1900 VWN1RPA + 0.8100 LYP
 Using SG-1 standard quadrature grid
 using 4 threads for integral computing
 -------------------------------------------------------
 OpenMP Integral computing Module                
 Release: version 2.0, May 2017, Q-Chem Inc. Pleasanton 
 -------------------------------------------------------
 -------------------------------------------------------
 OpenMP BLAS3 based DFT computing Module                
 Release: version 1.0, May 2013, Q-Chem Inc. Pittsburgh 
 -------------------------------------------------------
 A restricted SCF calculation will be
 performed using DIIS
 SCF converges when DIIS error is below 1.0e-08
 ---------------------------------------
  Cycle       Energy         DIIS error
 ---------------------------------------
    1   -8016.0225533290      5.61e-05  
    2   -8016.0225715949      2.38e-05  
    3   -8016.0225693104      3.27e-05  
    4   -8016.0225741084      4.33e-06  
    5   -8016.0225741898      1.96e-06  
    6   -8016.0225742042      6.60e-07  
    7   -8016.0225742061      1.52e-07  
    8   -8016.0225742060      3.66e-08  
    9   -8016.0225742060      1.13e-08  
   10   -8016.0225742059      3.89e-09  Convergence criterion met
 ---------------------------------------
 SCF time:   CPU 30.24s  wall 8.00s 
 SCF   energy in the final basis set =    -8016.0225742059
 Total energy in the final basis set =    -8016.0225742059

 --------------------------------------------------------------
             Orbital Energies (a.u.) and Symmetries
 --------------------------------------------------------------

 Alpha MOs, Restricted
 -- Occupied --                  
******* -176.33 -165.74 -165.73 -165.73 -101.59 -101.59  -35.83
  1 A'    2 A'    3 A'    1 A"    4 A'    5 A'    6 A'    7 A'                 
-31.323 -31.316 -31.316 -24.734 -22.973 -22.971 -22.971 -22.967
  8 A'    2 A"    9 A'   10 A'   11 A'    3 A"   12 A'   13 A'                 
-22.967 -10.330 -10.315  -9.508  -9.504  -7.273  -7.270  -7.262
  4 A"   14 A'   15 A'   16 A'   17 A'   18 A'   19 A'    5 A"                 
 -7.262  -7.259  -7.258  -6.378  -4.792  -4.776  -4.775  -2.057
 20 A'    6 A"   21 A'   22 A'   23 A'    7 A"   24 A'   25 A'                 
 -2.052  -2.052  -2.038  -2.038  -1.276  -0.947  -0.865  -0.791
  8 A"   26 A'    9 A"   27 A'   28 A'   29 A'   30 A'   31 A'                 
 -0.692  -0.614  -0.543  -0.523  -0.514  -0.467  -0.424  -0.401
 32 A'   33 A'   34 A'   35 A'   10 A"   36 A'   11 A"   37 A'                 
 -0.368  -0.354  -0.342  -0.320  -0.295  -0.263
 38 A'   12 A"   39 A'   13 A"   40 A'   14 A"                                 
 -- Virtual --                   
 -0.077  -0.040  -0.026  -0.006   0.010   0.036   0.054   0.056
 41 A'   15 A"   42 A'   43 A'   44 A'   45 A'   16 A"   46 A'                 
  0.066   0.077   0.085   0.087   0.094   0.116   0.117   0.139
 47 A'   48 A'   17 A"   49 A'   18 A"   50 A'   51 A'   52 A'                 
  0.141   0.144   0.173   0.205   0.210   0.220   0.221   0.254
 19 A"   53 A'   54 A'   55 A'   56 A'   20 A"   57 A'   58 A'                 
  0.290   0.301   0.304   0.328   0.374   0.386   0.387   0.390
 21 A"   59 A'   60 A'   61 A'   62 A'   63 A'   22 A"   23 A"                 
  0.409   0.425   0.435   0.439   0.455   0.465   0.470   0.488
 64 A'   65 A'   66 A'   24 A"   67 A'   25 A"   68 A'   69 A'                 
  0.539   0.585   0.595   0.627   0.672   0.701   0.707   0.763
 26 A"   70 A'   27 A"   71 A'   72 A'   73 A'   28 A"   74 A'                 
  0.791   0.833   0.835   0.835   0.897   0.903   0.909   0.917
 75 A'   29 A"   76 A'   30 A"   77 A'   78 A'   79 A'   31 A"                 
  0.953   1.012   1.054   1.174   1.184   1.201   1.210   1.313
 80 A'   81 A'   82 A'   32 A"   83 A'   33 A"   84 A'   34 A"                 
  1.347   1.357   1.382   1.441   1.468   1.544   1.574   1.645
 85 A'   86 A'   35 A"   87 A'   88 A'   89 A'   36 A"   90 A'                 
  1.683   1.870   1.878   1.947   2.112   2.149   2.219   2.252
 91 A'   37 A"   92 A'   93 A'   94 A'   95 A'   38 A"   39 A"                 
  2.305   2.327   2.454   2.484   2.605   2.798   2.840   3.108
 96 A'   97 A'   98 A'   99 A'   40 A"   41 A"  100 A'  101 A'                 
  3.143   3.425   3.744   3.775   3.932   3.959   3.968   4.003
102 A'  103 A'   42 A"  104 A'   43 A"   44 A"  105 A'   45 A"                 
  4.015   4.105   4.247   4.398   4.752   5.980   6.027   6.078
106 A'  107 A'  108 A'  109 A'  110 A'   46 A"  111 A'  112 A'                 
  6.265   6.346   6.611   9.696   9.761  23.261  24.030  25.765
 47 A"  113 A'  114 A'  115 A'  116 A'  117 A'  118 A'   48 A"                 
 25.804  25.851  25.903  26.359  26.426  27.838  28.324  28.355
 49 A"  119 A'  120 A'  121 A'  122 A'  123 A'   50 A"  124 A'                 
 28.381  28.512  28.525  28.538  28.582  28.686  66.722 127.866
125 A'   51 A"  126 A'   52 A"  127 A'  128 A'  129 A'   53 A"                 
127.892 127.929 151.633 215.678 215.7511901.795
130 A'  131 A'  132 A'  133 A'  134 A'  135 A'                                 

 Beta MOs, Restricted
 -- Occupied --                  
******* -176.33 -165.74 -165.73 -165.73 -101.59 -101.59  -35.83
  1 A'    2 A'    3 A'    1 A"    4 A'    5 A'    6 A'    7 A'                 
-31.323 -31.316 -31.316 -24.734 -22.973 -22.971 -22.971 -22.967
  8 A'    2 A"    9 A'   10 A'   11 A'    3 A"   12 A'   13 A'                 
-22.967 -10.330 -10.315  -9.508  -9.504  -7.273  -7.270  -7.262
  4 A"   14 A'   15 A'   16 A'   17 A'   18 A'   19 A'    5 A"                 
 -7.262  -7.259  -7.258  -6.378  -4.792  -4.776  -4.775  -2.057
 20 A'    6 A"   21 A'   22 A'   23 A'    7 A"   24 A'   25 A'                 
 -2.052  -2.052  -2.038  -2.038  -1.276  -0.947  -0.865  -0.791
  8 A"   26 A'    9 A"   27 A'   28 A'   29 A'   30 A'   31 A'                 
 -0.692  -0.614  -0.543  -0.523  -0.514  -0.467  -0.424  -0.401
 32 A'   33 A'   34 A'   35 A'   10 A"   36 A'   11 A"   37 A'                 
 -0.368  -0.354  -0.342  -0.320  -0.295  -0.263
 38 A'   12 A"   39 A'   13 A"   40 A'   14 A"                                 
 -- Virtual --                   
 -0.077  -0.040  -0.026  -0.006   0.010   0.036   0.054   0.056
 41 A'   15 A"   42 A'   43 A'   44 A'   45 A'   16 A"   46 A'                 
  0.066   0.077   0.085   0.087   0.094   0.116   0.117   0.139
 47 A'   48 A'   17 A"   49 A'   18 A"   50 A'   51 A'   52 A'                 
  0.141   0.144   0.173   0.205   0.210   0.220   0.221   0.254
 19 A"   53 A'   54 A'   55 A'   56 A'   20 A"   57 A'   58 A'                 
  0.290   0.301   0.304   0.328   0.374   0.386   0.387   0.390
 21 A"   59 A'   60 A'   61 A'   62 A'   63 A'   22 A"   23 A"                 
  0.409   0.425   0.435   0.439   0.455   0.465   0.470   0.488
 64 A'   65 A'   66 A'   24 A"   67 A'   25 A"   68 A'   69 A'                 
  0.539   0.585   0.595   0.627   0.672   0.701   0.707   0.763
 26 A"   70 A'   27 A"   71 A'   72 A'   73 A'   28 A"   74 A'                 
  0.791   0.833   0.835   0.835   0.897   0.903   0.909   0.917
 75 A'   29 A"   76 A'   30 A"   77 A'   78 A'   79 A'   31 A"                 
  0.953   1.012   1.054   1.174   1.184   1.201   1.210   1.313
 80 A'   81 A'   82 A'   32 A"   83 A'   33 A"   84 A'   34 A"                 
  1.347   1.357   1.382   1.441   1.468   1.544   1.574   1.645
 85 A'   86 A'   35 A"   87 A'   88 A'   89 A'   36 A"   90 A'                 
  1.683   1.870   1.878   1.947   2.112   2.149   2.219   2.252
 91 A'   37 A"   92 A'   93 A'   94 A'   95 A'   38 A"   39 A"                 
  2.305   2.327   2.454   2.484   2.605   2.798   2.840   3.108
 96 A'   97 A'   98 A'   99 A'   40 A"   41 A"  100 A'  101 A'                 
  3.143   3.425   3.744   3.775   3.932   3.959   3.968   4.003
102 A'  103 A'   42 A"  104 A'   43 A"   44 A"  105 A'   45 A"                 
  4.015   4.105   4.247   4.398   4.752   5.980   6.027   6.078
106 A'  107 A'  108 A'  109 A'  110 A'   46 A"  111 A'  112 A'                 
  6.265   6.346   6.611   9.696   9.761  23.261  24.030  25.765
 47 A"  113 A'  114 A'  115 A'  116 A'  117 A'  118 A'   48 A"                 
 25.804  25.851  25.903  26.359  26.426  27.838  28.324  28.355
 49 A"  119 A'  120 A'  121 A'  122 A'  123 A'   50 A"  124 A'                 
 28.381  28.512  28.525  28.538  28.582  28.686  66.722 127.866
125 A'   51 A"  126 A'   52 A"  127 A'  128 A'  129 A'   53 A"                 
127.892 127.929 151.633 215.678 215.7511901.795
130 A'  131 A'  132 A'  133 A'  134 A'  135 A'                                 
 --------------------------------------------------------------

          Ground-State Mulliken Net Atomic Charges

     Atom                 Charge (a.u.)
  ----------------------------------------
      1 F                    -0.025580
      2 Cl                    0.380366
      3 I                     0.150375
      4 Cl                    0.372742
      5 C                    -0.750677
      6 C                    -0.127226
  ----------------------------------------
  Sum of atomic charges =     0.000000

 -----------------------------------------------------------------
                    Cartesian Multipole Moments
 -----------------------------------------------------------------
    Charge (ESU x 10^10)
                 0.0000
    Dipole Moment (Debye)
         X       0.5409      Y       0.9842      Z       0.0000
       Tot       1.1230
    Quadrupole Moments (Debye-Ang)
        XX     -67.1987     XY       2.4522     YY     -69.4739
        XZ      -0.0000     YZ       0.0000     ZZ     -70.3385
    Octopole Moments (Debye-Ang^2)
       XXX      46.1372    XXY      -3.7081    XYY      10.4856
       YYY     -19.3030    XXZ       0.0000    XYZ      -0.0000
       YYZ      -0.0000    XZZ      12.8365    YZZ      -9.8824
       ZZZ       0.0000
    Hexadecapole Moments (Debye-Ang^3)
      XXXX   -1295.4811   XXXY     -97.8050   XXYY    -289.4468
      XYYY    -128.6247   YYYY    -580.2661   XXXZ       0.0000
      XXYZ       0.0000   XYYZ       0.0000   YYYZ      -0.0000
      XXZZ    -242.3144   XYZZ     -45.9449   YYZZ    -115.7305
      XZZZ      -0.0000   YZZZ       0.0000   ZZZZ     -86.2975
 -----------------------------------------------------------------
 Calculating analytic gradient of the SCF energy
 Gradient of SCF Energy
            1           2           3           4           5           6
    1   0.0003604  -0.0001825  -0.0007073  -0.0002687   0.0004173   0.0003808
    2   0.0000466  -0.0008790  -0.0003712   0.0006868   0.0010244  -0.0005077
    3   0.0000000  -0.0000000   0.0000000   0.0000000  -0.0000000   0.0000000
 Max gradient component =       1.024E-03
 RMS gradient           =       4.562E-04
 Gradient time:  CPU 11.04 s  wall 2.86 s
 Geometry Optimization Parameters
   NAtoms,    NIC,     NZ,  NCons,   NDum,   NFix, NCnnct, MaxDiis
        6      37       0       0       0       0       0       0

 Cartesian Hessian Update
 Hessian Updated using BFGS Update


** GEOMETRY OPTIMIZATION IN DELOCALIZED INTERNAL COORDINATES **
   Searching for a Minimum

   Optimization Cycle:  17

                       Coordinates (Angstroms)
     ATOM                X               Y               Z
      1  F         0.3717308685   -1.8140056273    0.0000000000
      2  Cl       -2.5015349659   -1.4205593528    0.0000000000
      3  I         1.6709407752    0.7661558163    0.0000000000
      4  Cl       -1.8380891969    1.4451564285    0.0000000000
      5  C         0.0181579794   -0.5220396862    0.0000000000
      6  C        -1.2769444636   -0.1899427577    0.0000000000
   Point Group: cs    Number of degrees of freedom:     9


   Energy is  -8016.022574206

 Hessian Updated using BFGS Update

  9 Hessian modes will be used to form the next step
  Hessian Eigenvalues:
     0.058928    0.086808    0.253834    0.267997    0.382529    0.432071
     0.581918    0.728216    1.035388

 Minimum Search - Taking Simple RFO Step
 Searching for Lamda that Minimizes Along All modes
 Value Taken    Lamda =  -0.00000225
 Step Taken.  Stepsize is  0.002411

                             Maximum     Tolerance    Cnvgd?
         Gradient           0.000727      0.000300      NO
         Displacement       0.001685      0.001200      NO
         Energy change     -0.000017      0.000001      NO


 New Cartesian Coordinates Obtained by Inverse Iteration

 Displacement from previous Coordinates is:  0.001659
 ----------------------------------------------------------------
             Standard Nuclear Orientation (Angstroms)
    I     Atom           X                Y                Z
 ----------------------------------------------------------------
    1      F       0.3720342350    -1.8138258119     0.0000000000
    2      Cl     -2.5018017307    -1.4202950521     0.0000000000
    3      I       1.6713211006     0.7663377191     0.0000000000
    4      Cl     -1.8381104081     1.4448187012     0.0000000000
    5      C       0.0179518926    -0.5223991589     0.0000000000
    6      C      -1.2771340928    -0.1898715767     0.0000000000
 ----------------------------------------------------------------
 Molecular Point Group                 Cs    NOp =  2
 Largest Abelian Subgroup              Cs    NOp =  2
 Nuclear Repulsion Energy =   707.3984034590 hartrees
 There are       54 alpha and       54 beta electrons
 Applying Cartesian multipole field
    Component          Value
    ---------          -----
     (2,0,0)        1.00000E-11
     (0,2,0)        2.00000E-11
     (0,0,2)       -3.00000E-11
 Nucleus-field energy     =     0.0000000210 hartrees
 Requested basis set is 6-311++G(d,p)
 There are 68 shells and 188 basis functions
 A cutoff of  1.0D-11 yielded   1810 shell pairs
 There are     15001 function pairs (     16617 Cartesian)
 Smallest overlap matrix eigenvalue = 4.79E-05
 Guess MOs from SCF MO coefficient file

 -----------------------------------------------------------------------
  General SCF calculation program by
  Eric Jon Sundstrom, Paul Horn, Yuezhi Mao, Dmitri Zuev, Alec White,
  David Stuck, Shaama M.S., Shane Yost, Joonho Lee, David Small,
  Daniel Levine, Susi Lehtola, Hugh Burton, Evgeny Epifanovsky
 -----------------------------------------------------------------------
 Exchange:     0.2000 Hartree-Fock + 0.0800 Slater + 0.7200 B88
 Correlation:  0.1900 VWN1RPA + 0.8100 LYP
 Using SG-1 standard quadrature grid
 using 4 threads for integral computing
 -------------------------------------------------------
 OpenMP Integral computing Module                
 Release: version 2.0, May 2017, Q-Chem Inc. Pleasanton 
 -------------------------------------------------------
 -------------------------------------------------------
 OpenMP BLAS3 based DFT computing Module                
 Release: version 1.0, May 2013, Q-Chem Inc. Pittsburgh 
 -------------------------------------------------------
 A restricted SCF calculation will be
 performed using DIIS
 SCF converges when DIIS error is below 1.0e-08
 ---------------------------------------
  Cycle       Energy         DIIS error
 ---------------------------------------
    1   -8016.0225756608      9.27e-06  
    2   -8016.0225760287      4.44e-06  
    3   -8016.0225759556      6.02e-06  
    4   -8016.0225761085      6.70e-07  
    5   -8016.0225761098      3.12e-07  
    6   -8016.0225761100      4.65e-08  
    7   -8016.0225761101      2.51e-08  
    8   -8016.0225761100      6.92e-09  Convergence criterion met
 ---------------------------------------
 SCF time:   CPU 24.23s  wall 7.00s 
 SCF   energy in the final basis set =    -8016.0225761100
 Total energy in the final basis set =    -8016.0225761100

 --------------------------------------------------------------
             Orbital Energies (a.u.) and Symmetries
 --------------------------------------------------------------

 Alpha MOs, Restricted
 -- Occupied --                  
******* -176.33 -165.74 -165.73 -165.73 -101.59 -101.59  -35.83
  1 A'    2 A'    3 A'    1 A"    4 A'    5 A'    6 A'    7 A'                 
-31.322 -31.316 -31.316 -24.734 -22.973 -22.971 -22.971 -22.967
  8 A'    2 A"    9 A'   10 A'   11 A'    3 A"   12 A'   13 A'                 
-22.967 -10.330 -10.315  -9.508  -9.504  -7.273  -7.270  -7.262
  4 A"   14 A'   15 A'   16 A'   17 A'   18 A'   19 A'    5 A"                 
 -7.262  -7.259  -7.258  -6.378  -4.792  -4.776  -4.775  -2.057
 20 A'    6 A"   21 A'   22 A'   23 A'    7 A"   24 A'   25 A'                 
 -2.052  -2.052  -2.038  -2.038  -1.276  -0.947  -0.865  -0.791
  8 A"   26 A'    9 A"   27 A'   28 A'   29 A'   30 A'   31 A'                 
 -0.691  -0.614  -0.543  -0.523  -0.515  -0.468  -0.424  -0.401
 32 A'   33 A'   34 A'   35 A'   10 A"   36 A'   11 A"   37 A'                 
 -0.368  -0.354  -0.342  -0.319  -0.295  -0.263
 38 A'   12 A"   39 A'   13 A"   40 A'   14 A"                                 
 -- Virtual --                   
 -0.077  -0.040  -0.025  -0.006   0.010   0.036   0.054   0.056
 41 A'   15 A"   42 A'   43 A'   44 A'   45 A'   16 A"   46 A'                 
  0.066   0.077   0.085   0.087   0.094   0.116   0.117   0.139
 47 A'   48 A'   17 A"   49 A'   18 A"   50 A'   51 A'   52 A'                 
  0.141   0.144   0.173   0.205   0.210   0.220   0.221   0.254
 19 A"   53 A'   54 A'   55 A'   56 A'   20 A"   57 A'   58 A'                 
  0.290   0.301   0.304   0.328   0.374   0.386   0.387   0.390
 21 A"   59 A'   60 A'   61 A'   62 A'   63 A'   22 A"   23 A"                 
  0.409   0.425   0.435   0.439   0.455   0.465   0.470   0.488
 64 A'   65 A'   66 A'   24 A"   67 A'   25 A"   68 A'   69 A'                 
  0.539   0.585   0.595   0.626   0.672   0.701   0.707   0.763
 26 A"   70 A'   27 A"   71 A'   72 A'   73 A'   28 A"   74 A'                 
  0.791   0.833   0.835   0.835   0.897   0.903   0.909   0.917
 75 A'   29 A"   76 A'   30 A"   77 A'   78 A'   79 A'   31 A"                 
  0.953   1.013   1.054   1.174   1.184   1.202   1.210   1.313
 80 A'   81 A'   82 A'   32 A"   83 A'   33 A"   84 A'   34 A"                 
  1.347   1.357   1.382   1.441   1.468   1.544   1.574   1.645
 85 A'   86 A'   35 A"   87 A'   88 A'   89 A'   36 A"   90 A'                 
  1.683   1.869   1.877   1.947   2.112   2.150   2.219   2.252
 91 A'   37 A"   92 A'   93 A'   94 A'   95 A'   38 A"   39 A"                 
  2.305   2.327   2.454   2.484   2.605   2.798   2.840   3.108
 96 A'   97 A'   98 A'   99 A'   40 A"   41 A"  100 A'  101 A'                 
  3.143   3.425   3.744   3.775   3.932   3.959   3.968   4.003
102 A'  103 A'   42 A"  104 A'   43 A"   44 A"  105 A'   45 A"                 
  4.015   4.105   4.247   4.398   4.752   5.980   6.027   6.078
106 A'  107 A'  108 A'  109 A'  110 A'   46 A"  111 A'  112 A'                 
  6.265   6.346   6.611   9.696   9.762  23.261  24.029  25.765
 47 A"  113 A'  114 A'  115 A'  116 A'  117 A'  118 A'   48 A"                 
 25.804  25.851  25.903  26.359  26.427  27.838  28.324  28.355
 49 A"  119 A'  120 A'  121 A'  122 A'  123 A'   50 A"  124 A'                 
 28.381  28.512  28.525  28.538  28.582  28.686  66.722 127.866
125 A'   51 A"  126 A'   52 A"  127 A'  128 A'  129 A'   53 A"                 
127.892 127.929 151.633 215.678 215.7511901.795
130 A'  131 A'  132 A'  133 A'  134 A'  135 A'                                 

 Beta MOs, Restricted
 -- Occupied --                  
******* -176.33 -165.74 -165.73 -165.73 -101.59 -101.59  -35.83
  1 A'    2 A'    3 A'    1 A"    4 A'    5 A'    6 A'    7 A'                 
-31.322 -31.316 -31.316 -24.734 -22.973 -22.971 -22.971 -22.967
  8 A'    2 A"    9 A'   10 A'   11 A'    3 A"   12 A'   13 A'                 
-22.967 -10.330 -10.315  -9.508  -9.504  -7.273  -7.270  -7.262
  4 A"   14 A'   15 A'   16 A'   17 A'   18 A'   19 A'    5 A"                 
 -7.262  -7.259  -7.258  -6.378  -4.792  -4.776  -4.775  -2.057
 20 A'    6 A"   21 A'   22 A'   23 A'    7 A"   24 A'   25 A'                 
 -2.052  -2.052  -2.038  -2.038  -1.276  -0.947  -0.865  -0.791
  8 A"   26 A'    9 A"   27 A'   28 A'   29 A'   30 A'   31 A'                 
 -0.691  -0.614  -0.543  -0.523  -0.515  -0.468  -0.424  -0.401
 32 A'   33 A'   34 A'   35 A'   10 A"   36 A'   11 A"   37 A'                 
 -0.368  -0.354  -0.342  -0.319  -0.295  -0.263
 38 A'   12 A"   39 A'   13 A"   40 A'   14 A"                                 
 -- Virtual --                   
 -0.077  -0.040  -0.025  -0.006   0.010   0.036   0.054   0.056
 41 A'   15 A"   42 A'   43 A'   44 A'   45 A'   16 A"   46 A'                 
  0.066   0.077   0.085   0.087   0.094   0.116   0.117   0.139
 47 A'   48 A'   17 A"   49 A'   18 A"   50 A'   51 A'   52 A'                 
  0.141   0.144   0.173   0.205   0.210   0.220   0.221   0.254
 19 A"   53 A'   54 A'   55 A'   56 A'   20 A"   57 A'   58 A'                 
  0.290   0.301   0.304   0.328   0.374   0.386   0.387   0.390
 21 A"   59 A'   60 A'   61 A'   62 A'   63 A'   22 A"   23 A"                 
  0.409   0.425   0.435   0.439   0.455   0.465   0.470   0.488
 64 A'   65 A'   66 A'   24 A"   67 A'   25 A"   68 A'   69 A'                 
  0.539   0.585   0.595   0.626   0.672   0.701   0.707   0.763
 26 A"   70 A'   27 A"   71 A'   72 A'   73 A'   28 A"   74 A'                 
  0.791   0.833   0.835   0.835   0.897   0.903   0.909   0.917
 75 A'   29 A"   76 A'   30 A"   77 A'   78 A'   79 A'   31 A"                 
  0.953   1.013   1.054   1.174   1.184   1.202   1.210   1.313
 80 A'   81 A'   82 A'   32 A"   83 A'   33 A"   84 A'   34 A"                 
  1.347   1.357   1.382   1.441   1.468   1.544   1.574   1.645
 85 A'   86 A'   35 A"   87 A'   88 A'   89 A'   36 A"   90 A'                 
  1.683   1.869   1.877   1.947   2.112   2.150   2.219   2.252
 91 A'   37 A"   92 A'   93 A'   94 A'   95 A'   38 A"   39 A"                 
  2.305   2.327   2.454   2.484   2.605   2.798   2.840   3.108
 96 A'   97 A'   98 A'   99 A'   40 A"   41 A"  100 A'  101 A'                 
  3.143   3.425   3.744   3.775   3.932   3.959   3.968   4.003
102 A'  103 A'   42 A"  104 A'   43 A"   44 A"  105 A'   45 A"                 
  4.015   4.105   4.247   4.398   4.752   5.980   6.027   6.078
106 A'  107 A'  108 A'  109 A'  110 A'   46 A"  111 A'  112 A'                 
  6.265   6.346   6.611   9.696   9.762  23.261  24.029  25.765
 47 A"  113 A'  114 A'  115 A'  116 A'  117 A'  118 A'   48 A"                 
 25.804  25.851  25.903  26.359  26.427  27.838  28.324  28.355
 49 A"  119 A'  120 A'  121 A'  122 A'  123 A'   50 A"  124 A'                 
 28.381  28.512  28.525  28.538  28.582  28.686  66.722 127.866
125 A'   51 A"  126 A'   52 A"  127 A'  128 A'  129 A'   53 A"                 
127.892 127.929 151.633 215.678 215.7511901.795
130 A'  131 A'  132 A'  133 A'  134 A'  135 A'                                 
 --------------------------------------------------------------

          Ground-State Mulliken Net Atomic Charges

     Atom                 Charge (a.u.)
  ----------------------------------------
      1 F                    -0.025287
      2 Cl                    0.380170
      3 I                     0.150012
      4 Cl                    0.373155
      5 C                    -0.750333
      6 C                    -0.127717
  ----------------------------------------
  Sum of atomic charges =     0.000000

 -----------------------------------------------------------------
                    Cartesian Multipole Moments
 -----------------------------------------------------------------
    Charge (ESU x 10^10)
                 0.0000
    Dipole Moment (Debye)
         X       0.5385      Y       0.9821      Z       0.0000
       Tot       1.1201
    Quadrupole Moments (Debye-Ang)
        XX     -67.2015     XY       2.4466     YY     -69.4706
        XZ      -0.0000     YZ       0.0000     ZZ     -70.3397
    Octopole Moments (Debye-Ang^2)
       XXX      46.1049    XXY      -3.7040    XYY      10.4790
       YYY     -19.3231    XXZ       0.0000    XYZ      -0.0000
       YYZ       0.0000    XZZ      12.8254    YZZ      -9.8873
       ZZZ       0.0000
    Hexadecapole Moments (Debye-Ang^3)
      XXXX   -1295.8237   XXXY     -97.8825   XXYY    -289.4941
      XYYY    -128.7080   YYYY    -580.1735   XXXZ      -0.0000
      XXYZ       0.0000   XYYZ       0.0000   YYYZ       0.0000
      XXZZ    -242.3771   XYZZ     -45.9699   YYZZ    -115.7141
      XZZZ      -0.0000   YZZZ       0.0000   ZZZZ     -86.3035
 -----------------------------------------------------------------
 Calculating analytic gradient of the SCF energy
 Gradient of SCF Energy
            1           2           3           4           5           6
    1   0.0003852  -0.0001379  -0.0005862  -0.0002378   0.0003810   0.0001956
    2   0.0002584  -0.0008045  -0.0002861   0.0005103   0.0006421  -0.0003202
    3  -0.0000000  -0.0000000   0.0000000  -0.0000000   0.0000000  -0.0000000
 Max gradient component =       8.045E-04
 RMS gradient           =       3.592E-04
 Gradient time:  CPU 11.09 s  wall 2.88 s
 Geometry Optimization Parameters
   NAtoms,    NIC,     NZ,  NCons,   NDum,   NFix, NCnnct, MaxDiis
        6      37       0       0       0       0       0       0

 Cartesian Hessian Update
 Hessian Updated using BFGS Update


** GEOMETRY OPTIMIZATION IN DELOCALIZED INTERNAL COORDINATES **
   Searching for a Minimum

   Optimization Cycle:  18

                       Coordinates (Angstroms)
     ATOM                X               Y               Z
      1  F         0.3720342350   -1.8138258119    0.0000000000
      2  Cl       -2.5018017307   -1.4202950521    0.0000000000
      3  I         1.6713211006    0.7663377191    0.0000000000
      4  Cl       -1.8381104081    1.4448187012    0.0000000000
      5  C         0.0179518926   -0.5223991589    0.0000000000
      6  C        -1.2771340928   -0.1898715767    0.0000000000
   Point Group: cs    Number of degrees of freedom:     9


   Energy is  -8016.022576110

 Hessian Updated using BFGS Update

  9 Hessian modes will be used to form the next step
  Hessian Eigenvalues:
     0.059025    0.099631    0.110683    0.260602    0.283610    0.409971
     0.576073    0.668795    1.023770

 Minimum Search - Taking Simple RFO Step
 Searching for Lamda that Minimizes Along All modes
 Value Taken    Lamda =  -0.00000555
 Step Taken.  Stepsize is  0.007231

                             Maximum     Tolerance    Cnvgd?
         Gradient           0.000654      0.000300      NO
         Displacement       0.005231      0.001200      NO
         Energy change     -0.000002      0.000001      NO


 New Cartesian Coordinates Obtained by Inverse Iteration

 Displacement from previous Coordinates is:  0.004591
 ----------------------------------------------------------------
             Standard Nuclear Orientation (Angstroms)
    I     Atom           X                Y                Z
 ----------------------------------------------------------------
    1      F       0.3721060337    -1.8141684752     0.0000000000
    2      Cl     -2.5020860460    -1.4191166837     0.0000000000
    3      I       1.6715705487     0.7675915211     0.0000000000
    4      Cl     -1.8380086796     1.4437646852     0.0000000000
    5      C       0.0177472888    -0.5236143316     0.0000000000
    6      C      -1.2770681490    -0.1896918950     0.0000000000
 ----------------------------------------------------------------
 Molecular Point Group                 Cs    NOp =  2
 Largest Abelian Subgroup              Cs    NOp =  2
 Nuclear Repulsion Energy =   707.3520348701 hartrees
 There are       54 alpha and       54 beta electrons
 Applying Cartesian multipole field
    Component          Value
    ---------          -----
     (2,0,0)        1.00000E-11
     (0,2,0)        2.00000E-11
     (0,0,2)       -3.00000E-11
 Nucleus-field energy     =     0.0000000210 hartrees
 Requested basis set is 6-311++G(d,p)
 There are 68 shells and 188 basis functions
 A cutoff of  1.0D-11 yielded   1809 shell pairs
 There are     15000 function pairs (     16616 Cartesian)
 Smallest overlap matrix eigenvalue = 4.79E-05
 Guess MOs from SCF MO coefficient file

 -----------------------------------------------------------------------
  General SCF calculation program by
  Eric Jon Sundstrom, Paul Horn, Yuezhi Mao, Dmitri Zuev, Alec White,
  David Stuck, Shaama M.S., Shane Yost, Joonho Lee, David Small,
  Daniel Levine, Susi Lehtola, Hugh Burton, Evgeny Epifanovsky
 -----------------------------------------------------------------------
 Exchange:     0.2000 Hartree-Fock + 0.0800 Slater + 0.7200 B88
 Correlation:  0.1900 VWN1RPA + 0.8100 LYP
 Using SG-1 standard quadrature grid
 using 4 threads for integral computing
 -------------------------------------------------------
 OpenMP Integral computing Module                
 Release: version 2.0, May 2017, Q-Chem Inc. Pleasanton 
 -------------------------------------------------------
 -------------------------------------------------------
 OpenMP BLAS3 based DFT computing Module                
 Release: version 1.0, May 2013, Q-Chem Inc. Pittsburgh 
 -------------------------------------------------------
 A restricted SCF calculation will be
 performed using DIIS
 SCF converges when DIIS error is below 1.0e-08
 ---------------------------------------
  Cycle       Energy         DIIS error
 ---------------------------------------
    1   -8016.0225768465      2.29e-05  
    2   -8016.0225789007      1.17e-05  
    3   -8016.0225785414      1.47e-05  
    4   -8016.0225794455      1.92e-06  
    5   -8016.0225794560      6.32e-07  
    6   -8016.0225794571      1.20e-07  
    7   -8016.0225794572      4.87e-08  
    8   -8016.0225794572      1.81e-08  
    9   -8016.0225794572      6.17e-09  Convergence criterion met
 ---------------------------------------
 SCF time:   CPU 27.23s  wall 7.00s 
 SCF   energy in the final basis set =    -8016.0225794572
 Total energy in the final basis set =    -8016.0225794572

 --------------------------------------------------------------
             Orbital Energies (a.u.) and Symmetries
 --------------------------------------------------------------

 Alpha MOs, Restricted
 -- Occupied --                  
******* -176.33 -165.74 -165.73 -165.73 -101.59 -101.59  -35.83
  1 A'    2 A'    3 A'    1 A"    4 A'    5 A'    6 A'    7 A'                 
-31.322 -31.316 -31.316 -24.734 -22.973 -22.971 -22.971 -22.967
  8 A'    2 A"    9 A'   10 A'   11 A'    3 A"   12 A'   13 A'                 
-22.967 -10.330 -10.315  -9.508  -9.504  -7.273  -7.270  -7.263
  4 A"   14 A'   15 A'   16 A'   17 A'   18 A'   19 A'    5 A"                 
 -7.262  -7.259  -7.258  -6.378  -4.791  -4.776  -4.775  -2.057
 20 A'    6 A"   21 A'   22 A'   23 A'    7 A"   24 A'   25 A'                 
 -2.052  -2.052  -2.038  -2.038  -1.277  -0.947  -0.865  -0.790
  8 A"   26 A'    9 A"   27 A'   28 A'   29 A'   30 A'   31 A'                 
 -0.691  -0.614  -0.543  -0.523  -0.515  -0.468  -0.425  -0.401
 32 A'   33 A'   34 A'   35 A'   10 A"   36 A'   11 A"   37 A'                 
 -0.368  -0.354  -0.342  -0.319  -0.295  -0.263
 38 A'   12 A"   39 A'   13 A"   40 A'   14 A"                                 
 -- Virtual --                   
 -0.077  -0.040  -0.025  -0.005   0.010   0.036   0.054   0.056
 41 A'   15 A"   42 A'   43 A'   44 A'   45 A'   16 A"   46 A'                 
  0.066   0.077   0.085   0.087   0.094   0.116   0.117   0.139
 47 A'   48 A'   17 A"   49 A'   18 A"   50 A'   51 A'   52 A'                 
  0.141   0.144   0.173   0.205   0.210   0.220   0.221   0.254
 19 A"   53 A'   54 A'   55 A'   56 A'   20 A"   57 A'   58 A'                 
  0.290   0.301   0.304   0.328   0.374   0.386   0.387   0.390
 21 A"   59 A'   60 A'   61 A'   62 A'   63 A'   22 A"   23 A"                 
  0.409   0.425   0.435   0.439   0.455   0.465   0.470   0.488
 64 A'   65 A'   66 A'   24 A"   67 A'   25 A"   68 A'   69 A'                 
  0.539   0.585   0.595   0.626   0.672   0.700   0.707   0.763
 26 A"   70 A'   27 A"   71 A'   72 A'   73 A'   28 A"   74 A'                 
  0.791   0.832   0.835   0.835   0.897   0.904   0.909   0.917
 75 A'   29 A"   76 A'   30 A"   77 A'   78 A'   79 A'   31 A"                 
  0.953   1.013   1.054   1.174   1.184   1.202   1.210   1.313
 80 A'   81 A'   82 A'   32 A"   83 A'   33 A"   84 A'   34 A"                 
  1.346   1.357   1.382   1.440   1.468   1.544   1.575   1.646
 85 A'   86 A'   35 A"   87 A'   88 A'   89 A'   36 A"   90 A'                 
  1.683   1.869   1.877   1.947   2.112   2.150   2.219   2.252
 91 A'   37 A"   92 A'   93 A'   94 A'   95 A'   38 A"   39 A"                 
  2.305   2.327   2.454   2.484   2.605   2.798   2.840   3.108
 96 A'   97 A'   98 A'   99 A'   40 A"   41 A"  100 A'  101 A'                 
  3.143   3.426   3.744   3.775   3.933   3.959   3.969   4.003
102 A'  103 A'   42 A"  104 A'   43 A"   44 A"  105 A'   45 A"                 
  4.016   4.105   4.247   4.397   4.752   5.980   6.027   6.077
106 A'  107 A'  108 A'  109 A'  110 A'   46 A"  111 A'  112 A'                 
  6.265   6.346   6.612   9.696   9.762  23.262  24.029  25.765
 47 A"  113 A'  114 A'  115 A'  116 A'  117 A'  118 A'   48 A"                 
 25.804  25.852  25.904  26.359  26.427  27.838  28.324  28.355
 49 A"  119 A'  120 A'  121 A'  122 A'  123 A'   50 A"  124 A'                 
 28.381  28.512  28.525  28.538  28.582  28.685  66.722 127.866
125 A'   51 A"  126 A'   52 A"  127 A'  128 A'  129 A'   53 A"                 
127.893 127.928 151.633 215.678 215.7511901.795
130 A'  131 A'  132 A'  133 A'  134 A'  135 A'                                 

 Beta MOs, Restricted
 -- Occupied --                  
******* -176.33 -165.74 -165.73 -165.73 -101.59 -101.59  -35.83
  1 A'    2 A'    3 A'    1 A"    4 A'    5 A'    6 A'    7 A'                 
-31.322 -31.316 -31.316 -24.734 -22.973 -22.971 -22.971 -22.967
  8 A'    2 A"    9 A'   10 A'   11 A'    3 A"   12 A'   13 A'                 
-22.967 -10.330 -10.315  -9.508  -9.504  -7.273  -7.270  -7.263
  4 A"   14 A'   15 A'   16 A'   17 A'   18 A'   19 A'    5 A"                 
 -7.262  -7.259  -7.258  -6.378  -4.791  -4.776  -4.775  -2.057
 20 A'    6 A"   21 A'   22 A'   23 A'    7 A"   24 A'   25 A'                 
 -2.052  -2.052  -2.038  -2.038  -1.277  -0.947  -0.865  -0.790
  8 A"   26 A'    9 A"   27 A'   28 A'   29 A'   30 A'   31 A'                 
 -0.691  -0.614  -0.543  -0.523  -0.515  -0.468  -0.425  -0.401
 32 A'   33 A'   34 A'   35 A'   10 A"   36 A'   11 A"   37 A'                 
 -0.368  -0.354  -0.342  -0.319  -0.295  -0.263
 38 A'   12 A"   39 A'   13 A"   40 A'   14 A"                                 
 -- Virtual --                   
 -0.077  -0.040  -0.025  -0.005   0.010   0.036   0.054   0.056
 41 A'   15 A"   42 A'   43 A'   44 A'   45 A'   16 A"   46 A'                 
  0.066   0.077   0.085   0.087   0.094   0.116   0.117   0.139
 47 A'   48 A'   17 A"   49 A'   18 A"   50 A'   51 A'   52 A'                 
  0.141   0.144   0.173   0.205   0.210   0.220   0.221   0.254
 19 A"   53 A'   54 A'   55 A'   56 A'   20 A"   57 A'   58 A'                 
  0.290   0.301   0.304   0.328   0.374   0.386   0.387   0.390
 21 A"   59 A'   60 A'   61 A'   62 A'   63 A'   22 A"   23 A"                 
  0.409   0.425   0.435   0.439   0.455   0.465   0.470   0.488
 64 A'   65 A'   66 A'   24 A"   67 A'   25 A"   68 A'   69 A'                 
  0.539   0.585   0.595   0.626   0.672   0.700   0.707   0.763
 26 A"   70 A'   27 A"   71 A'   72 A'   73 A'   28 A"   74 A'                 
  0.791   0.832   0.835   0.835   0.897   0.904   0.909   0.917
 75 A'   29 A"   76 A'   30 A"   77 A'   78 A'   79 A'   31 A"                 
  0.953   1.013   1.054   1.174   1.184   1.202   1.210   1.313
 80 A'   81 A'   82 A'   32 A"   83 A'   33 A"   84 A'   34 A"                 
  1.346   1.357   1.382   1.440   1.468   1.544   1.575   1.646
 85 A'   86 A'   35 A"   87 A'   88 A'   89 A'   36 A"   90 A'                 
  1.683   1.869   1.877   1.947   2.112   2.150   2.219   2.252
 91 A'   37 A"   92 A'   93 A'   94 A'   95 A'   38 A"   39 A"                 
  2.305   2.327   2.454   2.484   2.605   2.798   2.840   3.108
 96 A'   97 A'   98 A'   99 A'   40 A"   41 A"  100 A'  101 A'                 
  3.143   3.426   3.744   3.775   3.933   3.959   3.969   4.003
102 A'  103 A'   42 A"  104 A'   43 A"   44 A"  105 A'   45 A"                 
  4.016   4.105   4.247   4.397   4.752   5.980   6.027   6.077
106 A'  107 A'  108 A'  109 A'  110 A'   46 A"  111 A'  112 A'                 
  6.265   6.346   6.612   9.696   9.762  23.262  24.029  25.765
 47 A"  113 A'  114 A'  115 A'  116 A'  117 A'  118 A'   48 A"                 
 25.804  25.852  25.904  26.359  26.427  27.838  28.324  28.355
 49 A"  119 A'  120 A'  121 A'  122 A'  123 A'   50 A"  124 A'                 
 28.381  28.512  28.525  28.538  28.582  28.685  66.722 127.866
125 A'   51 A"  126 A'   52 A"  127 A'  128 A'  129 A'   53 A"                 
127.893 127.928 151.633 215.678 215.7511901.795
130 A'  131 A'  132 A'  133 A'  134 A'  135 A'                                 
 --------------------------------------------------------------

          Ground-State Mulliken Net Atomic Charges

     Atom                 Charge (a.u.)
  ----------------------------------------
      1 F                    -0.024819
      2 Cl                    0.379669
      3 I                     0.149208
      4 Cl                    0.374325
      5 C                    -0.749354
      6 C                    -0.129028
  ----------------------------------------
  Sum of atomic charges =     0.000000

 -----------------------------------------------------------------
                    Cartesian Multipole Moments
 -----------------------------------------------------------------
    Charge (ESU x 10^10)
                 0.0000
    Dipole Moment (Debye)
         X       0.5327      Y       0.9793      Z      -0.0000
       Tot       1.1148
    Quadrupole Moments (Debye-Ang)
        XX     -67.2119     XY       2.4334     YY     -69.4605
        XZ       0.0000     YZ      -0.0000     ZZ     -70.3414
    Octopole Moments (Debye-Ang^2)
       XXX      46.0303    XXY      -3.7083    XYY      10.4891
       YYY     -19.4125    XXZ      -0.0000    XYZ      -0.0000
       YYZ      -0.0000    XZZ      12.8079    YZZ      -9.9200
       ZZZ      -0.0000
    Hexadecapole Moments (Debye-Ang^3)
      XXXX   -1296.1252   XXXY     -98.1325   XXYY    -289.5136
      XYYY    -128.9203   YYYY    -580.0873   XXXZ       0.0000
      XXYZ       0.0000   XYYZ       0.0000   YYYZ      -0.0000
      XXZZ    -242.4230   XYZZ     -46.0410   YYZZ    -115.6952
      XZZZ       0.0000   YZZZ      -0.0000   ZZZZ     -86.3151
 -----------------------------------------------------------------
 Calculating analytic gradient of the SCF energy
 Gradient of SCF Energy
            1           2           3           4           5           6
    1   0.0003320   0.0000639  -0.0003309  -0.0001927   0.0002285  -0.0001007
    2   0.0005790  -0.0005001   0.0000375   0.0000002  -0.0002214   0.0001048
    3   0.0000000   0.0000000  -0.0000000  -0.0000000  -0.0000000   0.0000000
 Max gradient component =       5.790E-04
 RMS gradient           =       2.321E-04
 Gradient time:  CPU 11.12 s  wall 2.88 s
 Geometry Optimization Parameters
   NAtoms,    NIC,     NZ,  NCons,   NDum,   NFix, NCnnct, MaxDiis
        6      37       0       0       0       0       0       0

 Cartesian Hessian Update
 Hessian Updated using BFGS Update


** GEOMETRY OPTIMIZATION IN DELOCALIZED INTERNAL COORDINATES **
   Searching for a Minimum

   Optimization Cycle:  19

                       Coordinates (Angstroms)
     ATOM                X               Y               Z
      1  F         0.3721060337   -1.8141684752    0.0000000000
      2  Cl       -2.5020860460   -1.4191166837    0.0000000000
      3  I         1.6715705487    0.7675915211    0.0000000000
      4  Cl       -1.8380086796    1.4437646852    0.0000000000
      5  C         0.0177472888   -0.5236143316    0.0000000000
      6  C        -1.2770681490   -0.1896918950    0.0000000000
   Point Group: cs    Number of degrees of freedom:     9


   Energy is  -8016.022579457

 Hessian Updated using BFGS Update

  9 Hessian modes will be used to form the next step
  Hessian Eigenvalues:
     0.059171    0.069793    0.118512    0.260555    0.282435    0.432798
     0.586974    0.661594    1.021562

 Minimum Search - Taking Simple RFO Step
 Searching for Lamda that Minimizes Along All modes
 Value Taken    Lamda =  -0.00000107
 Step Taken.  Stepsize is  0.003369

                             Maximum     Tolerance    Cnvgd?
         Gradient           0.000349      0.000300      NO
         Displacement       0.002774      0.001200      NO
         Energy change     -0.000003      0.000001      NO


 New Cartesian Coordinates Obtained by Inverse Iteration

 Displacement from previous Coordinates is:  0.002182
 ----------------------------------------------------------------
             Standard Nuclear Orientation (Angstroms)
    I     Atom           X                Y                Z
 ----------------------------------------------------------------
    1      F       0.3716942827    -1.8146251043     0.0000000000
    2      Cl     -2.5020144648    -1.4186466163     0.0000000000
    3      I       1.6716437569     0.7682368186     0.0000000000
    4      Cl     -1.8380635879     1.4433242187     0.0000000000
    5      C       0.0178519981    -0.5238418705     0.0000000000
    6      C      -1.2768509884    -0.1896826255     0.0000000000
 ----------------------------------------------------------------
 Molecular Point Group                 Cs    NOp =  2
 Largest Abelian Subgroup              Cs    NOp =  2
 Nuclear Repulsion Energy =   707.3286666479 hartrees
 There are       54 alpha and       54 beta electrons
 Applying Cartesian multipole field
    Component          Value
    ---------          -----
     (2,0,0)        1.00000E-11
     (0,2,0)        2.00000E-11
     (0,0,2)       -3.00000E-11
 Nucleus-field energy     =     0.0000000210 hartrees
 Requested basis set is 6-311++G(d,p)
 There are 68 shells and 188 basis functions
 A cutoff of  1.0D-11 yielded   1809 shell pairs
 There are     15000 function pairs (     16616 Cartesian)
 Smallest overlap matrix eigenvalue = 4.79E-05
 Guess MOs from SCF MO coefficient file

 -----------------------------------------------------------------------
  General SCF calculation program by
  Eric Jon Sundstrom, Paul Horn, Yuezhi Mao, Dmitri Zuev, Alec White,
  David Stuck, Shaama M.S., Shane Yost, Joonho Lee, David Small,
  Daniel Levine, Susi Lehtola, Hugh Burton, Evgeny Epifanovsky
 -----------------------------------------------------------------------
 Exchange:     0.2000 Hartree-Fock + 0.0800 Slater + 0.7200 B88
 Correlation:  0.1900 VWN1RPA + 0.8100 LYP
 Using SG-1 standard quadrature grid
 using 4 threads for integral computing
 -------------------------------------------------------
 OpenMP Integral computing Module                
 Release: version 2.0, May 2017, Q-Chem Inc. Pleasanton 
 -------------------------------------------------------
 -------------------------------------------------------
 OpenMP BLAS3 based DFT computing Module                
 Release: version 1.0, May 2013, Q-Chem Inc. Pittsburgh 
 -------------------------------------------------------
 A restricted SCF calculation will be
 performed using DIIS
 SCF converges when DIIS error is below 1.0e-08
 ---------------------------------------
  Cycle       Energy         DIIS error
 ---------------------------------------
    1   -8016.0225799278      7.18e-06  
    2   -8016.0225801657      3.70e-06  
    3   -8016.0225801304      4.68e-06  
    4   -8016.0225802235      5.61e-07  
    5   -8016.0225802243      2.19e-07  
    6   -8016.0225802245      4.75e-08  
    7   -8016.0225802245      1.19e-08  
    8   -8016.0225802245      2.93e-09  Convergence criterion met
 ---------------------------------------
 SCF time:   CPU 24.23s  wall 6.00s 
 SCF   energy in the final basis set =    -8016.0225802245
 Total energy in the final basis set =    -8016.0225802245

 --------------------------------------------------------------
             Orbital Energies (a.u.) and Symmetries
 --------------------------------------------------------------

 Alpha MOs, Restricted
 -- Occupied --                  
******* -176.33 -165.74 -165.73 -165.73 -101.59 -101.59  -35.83
  1 A'    2 A'    3 A'    1 A"    4 A'    5 A'    6 A'    7 A'                 
-31.322 -31.316 -31.316 -24.734 -22.973 -22.971 -22.971 -22.967
  8 A'    2 A"    9 A'   10 A'   11 A'    3 A"   12 A'   13 A'                 
-22.967 -10.330 -10.315  -9.508  -9.504  -7.273  -7.270  -7.263
  4 A"   14 A'   15 A'   16 A'   17 A'   18 A'   19 A'    5 A"                 
 -7.262  -7.259  -7.258  -6.378  -4.791  -4.776  -4.775  -2.057
 20 A'    6 A"   21 A'   22 A'   23 A'    7 A"   24 A'   25 A'                 
 -2.052  -2.052  -2.038  -2.038  -1.277  -0.947  -0.865  -0.790
  8 A"   26 A'    9 A"   27 A'   28 A'   29 A'   30 A'   31 A'                 
 -0.691  -0.614  -0.543  -0.523  -0.515  -0.468  -0.425  -0.401
 32 A'   33 A'   34 A'   35 A'   10 A"   36 A'   11 A"   37 A'                 
 -0.369  -0.354  -0.342  -0.319  -0.295  -0.263
 38 A'   12 A"   39 A'   13 A"   40 A'   14 A"                                 
 -- Virtual --                   
 -0.077  -0.040  -0.025  -0.005   0.010   0.036   0.054   0.056
 41 A'   15 A"   42 A'   43 A'   44 A'   45 A'   16 A"   46 A'                 
  0.066   0.077   0.085   0.087   0.094   0.116   0.117   0.140
 47 A'   48 A'   17 A"   49 A'   18 A"   50 A'   51 A'   52 A'                 
  0.141   0.144   0.173   0.205   0.210   0.220   0.221   0.254
 19 A"   53 A'   54 A'   55 A'   56 A'   20 A"   57 A'   58 A'                 
  0.290   0.301   0.304   0.328   0.374   0.386   0.387   0.390
 21 A"   59 A'   60 A'   61 A'   62 A'   63 A'   22 A"   23 A"                 
  0.409   0.425   0.435   0.439   0.455   0.465   0.470   0.488
 64 A'   65 A'   66 A'   24 A"   67 A'   25 A"   68 A'   69 A'                 
  0.539   0.585   0.595   0.626   0.672   0.700   0.707   0.763
 26 A"   70 A'   27 A"   71 A'   72 A'   73 A'   28 A"   74 A'                 
  0.792   0.832   0.835   0.835   0.897   0.904   0.909   0.917
 75 A'   29 A"   76 A'   30 A"   77 A'   78 A'   79 A'   31 A"                 
  0.953   1.013   1.054   1.174   1.184   1.202   1.210   1.313
 80 A'   81 A'   82 A'   32 A"   83 A'   33 A"   84 A'   34 A"                 
  1.346   1.357   1.382   1.440   1.468   1.544   1.575   1.646
 85 A'   86 A'   35 A"   87 A'   88 A'   89 A'   36 A"   90 A'                 
  1.683   1.870   1.877   1.947   2.112   2.150   2.220   2.252
 91 A'   37 A"   92 A'   93 A'   94 A'   95 A'   38 A"   39 A"                 
  2.305   2.327   2.454   2.485   2.605   2.798   2.840   3.108
 96 A'   97 A'   98 A'   99 A'   40 A"   41 A"  100 A'  101 A'                 
  3.143   3.426   3.744   3.775   3.933   3.959   3.969   4.002
102 A'  103 A'   42 A"  104 A'   43 A"   44 A"  105 A'   45 A"                 
  4.015   4.105   4.247   4.397   4.752   5.980   6.027   6.077
106 A'  107 A'  108 A'  109 A'  110 A'   46 A"  111 A'  112 A'                 
  6.265   6.346   6.611   9.696   9.762  23.262  24.029  25.766
 47 A"  113 A'  114 A'  115 A'  116 A'  117 A'  118 A'   48 A"                 
 25.804  25.852  25.904  26.359  26.427  27.838  28.324  28.355
 49 A"  119 A'  120 A'  121 A'  122 A'  123 A'   50 A"  124 A'                 
 28.381  28.512  28.525  28.538  28.582  28.685  66.722 127.866
125 A'   51 A"  126 A'   52 A"  127 A'  128 A'  129 A'   53 A"                 
127.892 127.928 151.632 215.678 215.7521901.795
130 A'  131 A'  132 A'  133 A'  134 A'  135 A'                                 

 Beta MOs, Restricted
 -- Occupied --                  
******* -176.33 -165.74 -165.73 -165.73 -101.59 -101.59  -35.83
  1 A'    2 A'    3 A'    1 A"    4 A'    5 A'    6 A'    7 A'                 
-31.322 -31.316 -31.316 -24.734 -22.973 -22.971 -22.971 -22.967
  8 A'    2 A"    9 A'   10 A'   11 A'    3 A"   12 A'   13 A'                 
-22.967 -10.330 -10.315  -9.508  -9.504  -7.273  -7.270  -7.263
  4 A"   14 A'   15 A'   16 A'   17 A'   18 A'   19 A'    5 A"                 
 -7.262  -7.259  -7.258  -6.378  -4.791  -4.776  -4.775  -2.057
 20 A'    6 A"   21 A'   22 A'   23 A'    7 A"   24 A'   25 A'                 
 -2.052  -2.052  -2.038  -2.038  -1.277  -0.947  -0.865  -0.790
  8 A"   26 A'    9 A"   27 A'   28 A'   29 A'   30 A'   31 A'                 
 -0.691  -0.614  -0.543  -0.523  -0.515  -0.468  -0.425  -0.401
 32 A'   33 A'   34 A'   35 A'   10 A"   36 A'   11 A"   37 A'                 
 -0.369  -0.354  -0.342  -0.319  -0.295  -0.263
 38 A'   12 A"   39 A'   13 A"   40 A'   14 A"                                 
 -- Virtual --                   
 -0.077  -0.040  -0.025  -0.005   0.010   0.036   0.054   0.056
 41 A'   15 A"   42 A'   43 A'   44 A'   45 A'   16 A"   46 A'                 
  0.066   0.077   0.085   0.087   0.094   0.116   0.117   0.140
 47 A'   48 A'   17 A"   49 A'   18 A"   50 A'   51 A'   52 A'                 
  0.141   0.144   0.173   0.205   0.210   0.220   0.221   0.254
 19 A"   53 A'   54 A'   55 A'   56 A'   20 A"   57 A'   58 A'                 
  0.290   0.301   0.304   0.328   0.374   0.386   0.387   0.390
 21 A"   59 A'   60 A'   61 A'   62 A'   63 A'   22 A"   23 A"                 
  0.409   0.425   0.435   0.439   0.455   0.465   0.470   0.488
 64 A'   65 A'   66 A'   24 A"   67 A'   25 A"   68 A'   69 A'                 
  0.539   0.585   0.595   0.626   0.672   0.700   0.707   0.763
 26 A"   70 A'   27 A"   71 A'   72 A'   73 A'   28 A"   74 A'                 
  0.792   0.832   0.835   0.835   0.897   0.904   0.909   0.917
 75 A'   29 A"   76 A'   30 A"   77 A'   78 A'   79 A'   31 A"                 
  0.953   1.013   1.054   1.174   1.184   1.202   1.210   1.313
 80 A'   81 A'   82 A'   32 A"   83 A'   33 A"   84 A'   34 A"                 
  1.346   1.357   1.382   1.440   1.468   1.544   1.575   1.646
 85 A'   86 A'   35 A"   87 A'   88 A'   89 A'   36 A"   90 A'                 
  1.683   1.870   1.877   1.947   2.112   2.150   2.220   2.252
 91 A'   37 A"   92 A'   93 A'   94 A'   95 A'   38 A"   39 A"                 
  2.305   2.327   2.454   2.485   2.605   2.798   2.840   3.108
 96 A'   97 A'   98 A'   99 A'   40 A"   41 A"  100 A'  101 A'                 
  3.143   3.426   3.744   3.775   3.933   3.959   3.969   4.002
102 A'  103 A'   42 A"  104 A'   43 A"   44 A"  105 A'   45 A"                 
  4.015   4.105   4.247   4.397   4.752   5.980   6.027   6.077
106 A'  107 A'  108 A'  109 A'  110 A'   46 A"  111 A'  112 A'                 
  6.265   6.346   6.611   9.696   9.762  23.262  24.029  25.766
 47 A"  113 A'  114 A'  115 A'  116 A'  117 A'  118 A'   48 A"                 
 25.804  25.852  25.904  26.359  26.427  27.838  28.324  28.355
 49 A"  119 A'  120 A'  121 A'  122 A'  123 A'   50 A"  124 A'                 
 28.381  28.512  28.525  28.538  28.582  28.685  66.722 127.866
125 A'   51 A"  126 A'   52 A"  127 A'  128 A'  129 A'   53 A"                 
127.892 127.928 151.632 215.678 215.7521901.795
130 A'  131 A'  132 A'  133 A'  134 A'  135 A'                                 
 --------------------------------------------------------------

          Ground-State Mulliken Net Atomic Charges

     Atom                 Charge (a.u.)
  ----------------------------------------
      1 F                    -0.024961
      2 Cl                    0.379659
      3 I                     0.149138
      4 Cl                    0.374576
      5 C                    -0.749043
      6 C                    -0.129368
  ----------------------------------------
  Sum of atomic charges =     0.000000

 -----------------------------------------------------------------
                    Cartesian Multipole Moments
 -----------------------------------------------------------------
    Charge (ESU x 10^10)
                 0.0000
    Dipole Moment (Debye)
         X       0.5317      Y       0.9807      Z       0.0000
       Tot       1.1156
    Quadrupole Moments (Debye-Ang)
        XX     -67.2114     XY       2.4328     YY     -69.4597
        XZ       0.0000     YZ      -0.0000     ZZ     -70.3413
    Octopole Moments (Debye-Ang^2)
       XXX      46.0031    XXY      -3.7138    XYY      10.4957
       YYY     -19.4459    XXZ      -0.0000    XYZ      -0.0000
       YYZ      -0.0000    XZZ      12.8017    YZZ      -9.9351
       ZZZ      -0.0000
    Hexadecapole Moments (Debye-Ang^3)
      XXXX   -1296.1251   XXXY     -98.2219   XXYY    -289.5029
      XYYY    -128.9941   YYYY    -580.1284   XXXZ       0.0000
      XXYZ       0.0000   XYYZ       0.0000   YYYZ       0.0000
      XXZZ    -242.4216   XYZZ     -46.0697   YYZZ    -115.6984
      XZZZ       0.0000   YZZZ      -0.0000   ZZZZ     -86.3158
 -----------------------------------------------------------------
 Calculating analytic gradient of the SCF energy
 Gradient of SCF Energy
            1           2           3           4           5           6
    1   0.0002677   0.0001341  -0.0002479  -0.0001931   0.0001389  -0.0000997
    2   0.0004491  -0.0003738   0.0001865  -0.0001728  -0.0002364   0.0001473
    3  -0.0000000  -0.0000000   0.0000000   0.0000000   0.0000000  -0.0000000
 Max gradient component =       4.491E-04
 RMS gradient           =       1.974E-04
 Gradient time:  CPU 11.14 s  wall 2.89 s
 Geometry Optimization Parameters
   NAtoms,    NIC,     NZ,  NCons,   NDum,   NFix, NCnnct, MaxDiis
        6      37       0       0       0       0       0       0

 Cartesian Hessian Update
 Hessian Updated using BFGS Update


** GEOMETRY OPTIMIZATION IN DELOCALIZED INTERNAL COORDINATES **
   Searching for a Minimum

   Optimization Cycle:  20

                       Coordinates (Angstroms)
     ATOM                X               Y               Z
      1  F         0.3716942827   -1.8146251043    0.0000000000
      2  Cl       -2.5020144648   -1.4186466163    0.0000000000
      3  I         1.6716437569    0.7682368186    0.0000000000
      4  Cl       -1.8380635879    1.4433242187    0.0000000000
      5  C         0.0178519981   -0.5238418705    0.0000000000
      6  C        -1.2768509884   -0.1896826255    0.0000000000
   Point Group: cs    Number of degrees of freedom:     9


   Energy is  -8016.022580225

 Hessian Updated using BFGS Update

  9 Hessian modes will be used to form the next step
  Hessian Eigenvalues:
     0.050719    0.059383    0.122237    0.246931    0.261826    0.381848
     0.576239    0.662469    1.015039

 Minimum Search - Taking Simple RFO Step
 Searching for Lamda that Minimizes Along All modes
 Value Taken    Lamda =   0.00000000
 Step Taken.  Stepsize is  0.002824

                             Maximum     Tolerance    Cnvgd?
         Gradient           0.000187      0.000300     YES
         Displacement       0.002182      0.001200      NO
         Energy change     -0.000001      0.000001     YES


                       Distance Matrix (Angstroms)
             F (  1)   Cl(  2)   I (  3)   Cl(  4)   C (  5)
   Cl(  2)  2.900862
   I (  3)  2.891547  4.711887
   Cl(  4)  3.936656  2.937977  3.574044
   C (  5)  1.338404  2.674024  2.098689  2.704471
   C (  6)  2.314766  1.735332  3.100199  1.726752  1.337131

 Final energy is   -8016.0225802245013     


 ******************************
 **  OPTIMIZATION CONVERGED  **
 ******************************

                       Coordinates (Angstroms)
     ATOM                X               Y               Z
      1  F         0.3716942827   -1.8146251043    0.0000000000
      2  Cl       -2.5020144648   -1.4186466163    0.0000000000
      3  I         1.6716437569    0.7682368186    0.0000000000
      4  Cl       -1.8380635879    1.4433242187    0.0000000000
      5  C         0.0178519981   -0.5238418705    0.0000000000
      6  C        -1.2768509884   -0.1896826255    0.0000000000

Z-matrix Print:
$molecule
0 1
I 
C  1 2.098689
C  2 1.337131 1 127.528057
F  2 1.338404 1 112.669998 3 -180.000000 0
Cl 3 1.726752 2 123.438270 1 -0.000000 0
Cl 3 1.735332 2 120.439220 1 -180.000000 0
$end


 --------------------------------------------------------------
             Orbital Energies (a.u.) and Symmetries
 --------------------------------------------------------------

 Alpha MOs, Restricted
 -- Occupied --                  
******* -176.33 -165.74 -165.73 -165.73 -101.59 -101.59  -35.83
  1 A'    2 A'    3 A'    1 A"    4 A'    5 A'    6 A'    7 A'                 
-31.322 -31.316 -31.316 -24.734 -22.973 -22.971 -22.971 -22.967
  8 A'    2 A"    9 A'   10 A'   11 A'    3 A"   12 A'   13 A'                 
-22.967 -10.330 -10.315  -9.508  -9.504  -7.273  -7.270  -7.263
  4 A"   14 A'   15 A'   16 A'   17 A'   18 A'   19 A'    5 A"                 
 -7.262  -7.259  -7.258  -6.378  -4.791  -4.776  -4.775  -2.057
 20 A'    6 A"   21 A'   22 A'   23 A'    7 A"   24 A'   25 A'                 
 -2.052  -2.052  -2.038  -2.038  -1.277  -0.947  -0.865  -0.790
  8 A"   26 A'    9 A"   27 A'   28 A'   29 A'   30 A'   31 A'                 
 -0.691  -0.614  -0.543  -0.523  -0.515  -0.468  -0.425  -0.401
 32 A'   33 A'   34 A'   35 A'   10 A"   36 A'   11 A"   37 A'                 
 -0.369  -0.354  -0.342  -0.319  -0.295  -0.263
 38 A'   12 A"   39 A'   13 A"   40 A'   14 A"                                 
 -- Virtual --                   
 -0.077  -0.040  -0.025  -0.005   0.010   0.036   0.054   0.056
 41 A'   15 A"   42 A'   43 A'   44 A'   45 A'   16 A"   46 A'                 
  0.066   0.077   0.085   0.087   0.094   0.116   0.117   0.140
 47 A'   48 A'   17 A"   49 A'   18 A"   50 A'   51 A'   52 A'                 
  0.141   0.144   0.173   0.205   0.210   0.220   0.221   0.254
 19 A"   53 A'   54 A'   55 A'   56 A'   20 A"   57 A'   58 A'                 
  0.290   0.301   0.304   0.328   0.374   0.386   0.387   0.390
 21 A"   59 A'   60 A'   61 A'   62 A'   63 A'   22 A"   23 A"                 
  0.409   0.425   0.435   0.439   0.455   0.465   0.470   0.488
 64 A'   65 A'   66 A'   24 A"   67 A'   25 A"   68 A'   69 A'                 
  0.539   0.585   0.595   0.626   0.672   0.700   0.707   0.763
 26 A"   70 A'   27 A"   71 A'   72 A'   73 A'   28 A"   74 A'                 
  0.792   0.832   0.835   0.835   0.897   0.904   0.909   0.917
 75 A'   29 A"   76 A'   30 A"   77 A'   78 A'   79 A'   31 A"                 
  0.953   1.013   1.054   1.174   1.184   1.202   1.210   1.313
 80 A'   81 A'   82 A'   32 A"   83 A'   33 A"   84 A'   34 A"                 
  1.346   1.357   1.382   1.440   1.468   1.544   1.575   1.646
 85 A'   86 A'   35 A"   87 A'   88 A'   89 A'   36 A"   90 A'                 
  1.683   1.870   1.877   1.947   2.112   2.150   2.220   2.252
 91 A'   37 A"   92 A'   93 A'   94 A'   95 A'   38 A"   39 A"                 
  2.305   2.327   2.454   2.485   2.605   2.798   2.840   3.108
 96 A'   97 A'   98 A'   99 A'   40 A"   41 A"  100 A'  101 A'                 
  3.143   3.426   3.744   3.775   3.933   3.959   3.969   4.002
102 A'  103 A'   42 A"  104 A'   43 A"   44 A"  105 A'   45 A"                 
  4.015   4.105   4.247   4.397   4.752   5.980   6.027   6.077
106 A'  107 A'  108 A'  109 A'  110 A'   46 A"  111 A'  112 A'                 
  6.265   6.346   6.611   9.696   9.762  23.262  24.029  25.766
 47 A"  113 A'  114 A'  115 A'  116 A'  117 A'  118 A'   48 A"                 
 25.804  25.852  25.904  26.359  26.427  27.838  28.324  28.355
 49 A"  119 A'  120 A'  121 A'  122 A'  123 A'   50 A"  124 A'                 
 28.381  28.512  28.525  28.538  28.582  28.685  66.722 127.866
125 A'   51 A"  126 A'   52 A"  127 A'  128 A'  129 A'   53 A"                 
127.892 127.928 151.632 215.678 215.7521901.795
130 A'  131 A'  132 A'  133 A'  134 A'  135 A'                                 

 Beta MOs, Restricted
 -- Occupied --                  
******* -176.33 -165.74 -165.73 -165.73 -101.59 -101.59  -35.83
  1 A'    2 A'    3 A'    1 A"    4 A'    5 A'    6 A'    7 A'                 
-31.322 -31.316 -31.316 -24.734 -22.973 -22.971 -22.971 -22.967
  8 A'    2 A"    9 A'   10 A'   11 A'    3 A"   12 A'   13 A'                 
-22.967 -10.330 -10.315  -9.508  -9.504  -7.273  -7.270  -7.263
  4 A"   14 A'   15 A'   16 A'   17 A'   18 A'   19 A'    5 A"                 
 -7.262  -7.259  -7.258  -6.378  -4.791  -4.776  -4.775  -2.057
 20 A'    6 A"   21 A'   22 A'   23 A'    7 A"   24 A'   25 A'                 
 -2.052  -2.052  -2.038  -2.038  -1.277  -0.947  -0.865  -0.790
  8 A"   26 A'    9 A"   27 A'   28 A'   29 A'   30 A'   31 A'                 
 -0.691  -0.614  -0.543  -0.523  -0.515  -0.468  -0.425  -0.401
 32 A'   33 A'   34 A'   35 A'   10 A"   36 A'   11 A"   37 A'                 
 -0.369  -0.354  -0.342  -0.319  -0.295  -0.263
 38 A'   12 A"   39 A'   13 A"   40 A'   14 A"                                 
 -- Virtual --                   
 -0.077  -0.040  -0.025  -0.005   0.010   0.036   0.054   0.056
 41 A'   15 A"   42 A'   43 A'   44 A'   45 A'   16 A"   46 A'                 
  0.066   0.077   0.085   0.087   0.094   0.116   0.117   0.140
 47 A'   48 A'   17 A"   49 A'   18 A"   50 A'   51 A'   52 A'                 
  0.141   0.144   0.173   0.205   0.210   0.220   0.221   0.254
 19 A"   53 A'   54 A'   55 A'   56 A'   20 A"   57 A'   58 A'                 
  0.290   0.301   0.304   0.328   0.374   0.386   0.387   0.390
 21 A"   59 A'   60 A'   61 A'   62 A'   63 A'   22 A"   23 A"                 
  0.409   0.425   0.435   0.439   0.455   0.465   0.470   0.488
 64 A'   65 A'   66 A'   24 A"   67 A'   25 A"   68 A'   69 A'                 
  0.539   0.585   0.595   0.626   0.672   0.700   0.707   0.763
 26 A"   70 A'   27 A"   71 A'   72 A'   73 A'   28 A"   74 A'                 
  0.792   0.832   0.835   0.835   0.897   0.904   0.909   0.917
 75 A'   29 A"   76 A'   30 A"   77 A'   78 A'   79 A'   31 A"                 
  0.953   1.013   1.054   1.174   1.184   1.202   1.210   1.313
 80 A'   81 A'   82 A'   32 A"   83 A'   33 A"   84 A'   34 A"                 
  1.346   1.357   1.382   1.440   1.468   1.544   1.575   1.646
 85 A'   86 A'   35 A"   87 A'   88 A'   89 A'   36 A"   90 A'                 
  1.683   1.870   1.877   1.947   2.112   2.150   2.220   2.252
 91 A'   37 A"   92 A'   93 A'   94 A'   95 A'   38 A"   39 A"                 
  2.305   2.327   2.454   2.485   2.605   2.798   2.840   3.108
 96 A'   97 A'   98 A'   99 A'   40 A"   41 A"  100 A'  101 A'                 
  3.143   3.426   3.744   3.775   3.933   3.959   3.969   4.002
102 A'  103 A'   42 A"  104 A'   43 A"   44 A"  105 A'   45 A"                 
  4.015   4.105   4.247   4.397   4.752   5.980   6.027   6.077
106 A'  107 A'  108 A'  109 A'  110 A'   46 A"  111 A'  112 A'                 
  6.265   6.346   6.611   9.696   9.762  23.262  24.029  25.766
 47 A"  113 A'  114 A'  115 A'  116 A'  117 A'  118 A'   48 A"                 
 25.804  25.852  25.904  26.359  26.427  27.838  28.324  28.355
 49 A"  119 A'  120 A'  121 A'  122 A'  123 A'   50 A"  124 A'                 
 28.381  28.512  28.525  28.538  28.582  28.685  66.722 127.866
125 A'   51 A"  126 A'   52 A"  127 A'  128 A'  129 A'   53 A"                 
127.892 127.928 151.632 215.678 215.7521901.795
130 A'  131 A'  132 A'  133 A'  134 A'  135 A'                                 
 --------------------------------------------------------------

          Ground-State Mulliken Net Atomic Charges

     Atom                 Charge (a.u.)
  ----------------------------------------
      1 F                    -0.024961
      2 Cl                    0.379659
      3 I                     0.149138
      4 Cl                    0.374576
      5 C                    -0.749043
      6 C                    -0.129368
  ----------------------------------------
  Sum of atomic charges =     0.000000

 -----------------------------------------------------------------
                    Cartesian Multipole Moments
 -----------------------------------------------------------------
    Charge (ESU x 10^10)
                 0.0000
    Dipole Moment (Debye)
         X       0.5317      Y       0.9807      Z       0.0000
       Tot       1.1156
    Quadrupole Moments (Debye-Ang)
        XX     -67.2114     XY       2.4328     YY     -69.4597
        XZ       0.0000     YZ      -0.0000     ZZ     -70.3413
    Octopole Moments (Debye-Ang^2)
       XXX      46.0031    XXY      -3.7138    XYY      10.4957
       YYY     -19.4459    XXZ      -0.0000    XYZ      -0.0000
       YYZ      -0.0000    XZZ      12.8017    YZZ      -9.9351
       ZZZ      -0.0000
    Hexadecapole Moments (Debye-Ang^3)
      XXXX   -1296.1251   XXXY     -98.2219   XXYY    -289.5029
      XYYY    -128.9941   YYYY    -580.1284   XXXZ       0.0000
      XXYZ       0.0000   XYYZ       0.0000   YYYZ       0.0000
      XXZZ    -242.4216   XYZZ     -46.0697   YYZZ    -115.6984
      XZZZ       0.0000   YZZZ      -0.0000   ZZZZ     -86.3158
 -----------------------------------------------------------------
Archival summary:
1\1\TWL01\OPT\ProcedureUnspecified\BasisUnspecified\1l212\taweetha\TueAug2800:41:582018TueAug2800:41:582018\0\\#,OPT,ProcedureUnspecified,BasisUnspecified,\\0,1\I\C,1,2.09869\C,2,1.33713,1,127.528\F,2,1.3384,1,112.67,3,-180,0\Cl,3,1.72675,2,123.438,1,-0,0\Cl,3,1.73533,2,120.439,1,-180,0\\\@

 Total job time:  243.50s(wall), 910.03s(cpu) 
 Tue Aug 28 00:41:58 2018

        *************************************************************
        *                                                           *
        *  Thank you very much for using Q-Chem.  Have a nice day.  *
        *                                                           *
        *************************************************************


 
User input: 2 of 2 
 
Q-Chem Developer Version!
                  Welcome to Q-Chem
     A Quantum Leap Into The Future Of Chemistry


 Q-Chem 5.1, Q-Chem, Inc., Pleasanton, CA (2018)

 Yihan Shao,  Zhengting Gan,  E. Epifanovsky,  A. T. B. Gilbert,  M. Wormit,  
 J. Kussmann,  A. W. Lange,  A. Behn,  Jia Deng,  Xintian Feng,  D. Ghosh,  
 M. Goldey,  P. R. Horn,  L. D. Jacobson,  I. Kaliman,  T. Kus,  A. Landau,  
 Jie Liu,  E. I. Proynov,  R. M. Richard,  R. P. Steele,  E. J. Sundstrom,  
 H. L. Woodcock III,  P. M. Zimmerman,  D. Zuev,  B. Albrecht,  E. Alguire,  
 S. A. Baeppler,  D. Barton,  Z. Benda,  Y. A. Bernard,  E. J. Berquist,  
 K. B. Bravaya,  H. Burton,  D. Casanova,  Chun-Min Chang,  Yunqing Chen,  
 A. Chien,  K. D. Closser,  M. P. Coons,  S. Coriani,  S. Dasgupta,  
 A. L. Dempwolff,  M. Diedenhofen,  Hainam Do,  R. G. Edgar,  Po-Tung Fang,  
 S. Faraji,  S. Fatehi,  Qingguo Feng,  K. D. Fenk,  J. Fosso-Tande,  
 Qinghui Ge,  A. Ghysels,  G. Gidofalvi,  J. Gomes,  J. Gonthier,  A. Gunina,  
 D. Hait,  M. W. D. Hanson-Heine,  P. H. P. Harbach,  A. W. Hauser,  
 J. E. Herr,  E. G. Hohenstein,  Z. C. Holden,  Kerwin Hui,  B. C. Huynh,  
 T.-C. Jagau,  Hyunjun Ji,  B. Kaduk,  K. Khistyaev,  Jaehoon Kim,  
 P. Klunzinger,  K. Koh,  D. Kosenkov,  L. Koulias,  T. Kowalczyk,  
 C. M. Krauter,  A. Kunitsa,  Ka Un Lao,  A. Laurent,  K. V. Lawler,  
 Joonho Lee,  D. Lefrancois,  S. Lehtola,  D. S. Levine,  Yi-Pei Li,  
 You-Sheng Lin,  Fenglai Liu,  E. Livshits,  A. Luenser,  P. Manohar,  
 E. Mansoor,  S. F. Manzer,  Shan-Ping Mao,  Yuezhi Mao,  N. Mardirossian,  
 A. V. Marenich,  T. Markovich,  L. A. Martinez-Martinez,  S. A. Maurer,  
 N. J. Mayhall,  S. C. McKenzie,  J.-M. Mewes,  A. F. Morrison,  
 J. W. Mullinax,  K. Nanda,  T. S. Nguyen-Beck,  R. Olivares-Amaya,  
 J. A. Parkhill,  T. M. Perrine,  F. Plasser,  P. Pokhilko,  S. Prager,  
 A. Prociuk,  E. Ramos,  D. R. Rehn,  F. Rob,  M. Schneider,  N. Sergueev,  
 S. M. Sharada,  S. Sharma,  D. W. Small,  T. Stauch,  T. Stein,  
 Yu-Chuan Su,  A. J. W. Thom,  A. Tkatchenko,  T. Tsuchimochi,  N. M. Tubman,  
 L. Vogt,  M. L. Vidal,  O. Vydrov,  M. A. Watson,  J. Wenzel,  
 M. de Wergifosse,  T. A. Wesolowski,  A. White,  J. Witte,  A. Yamada,  
 Jun Yang,  K. Yao,  S. Yeganeh,  S. R. Yost,  Zhi-Qiang You,  A. Zech,  
 Igor Ying Zhang,  Xing Zhang,  Yan Zhao,  Ying Zhu,  B. R. Brooks,  
 G. K. L. Chan,  C. J. Cramer,  M. S. Gordon,  W. J. Hehre,  A. Klamt,  
 M. W. Schmidt,  C. D. Sherrill,  D. G. Truhlar,  A. Aspuru-Guzik,  R. Baer,  
 A. T. Bell,  N. A. Besley,  Jeng-Da Chai,  A. E. DePrince, III,  
 R. A. DiStasio Jr.,  A. Dreuw,  B. D. Dunietz,  T. R. Furlani,  
 Chao-Ping Hsu,  Yousung Jung,  Jing Kong,  D. S. Lambrecht,  WanZhen Liang,  
 C. Ochsenfeld,  V. A. Rassolov,  L. V. Slipchenko,  J. E. Subotnik,  
 T. Van Voorhis,  J. M. Herbert,  A. I. Krylov,  P. M. W. Gill,  M. Head-Gordon

 Contributors to earlier versions of Q-Chem not listed above: 
 R. D. Adamson,  B. Austin,  J. Baker,  G. J. O. Beran,  K. Brandhorst,  
 S. T. Brown,  E. F. C. Byrd,  A. K. Chakraborty,  C.-L. Cheng,  
 Siu Hung Chien,  D. M. Chipman,  D. L. Crittenden,  H. Dachsel,  
 R. J. Doerksen,  A. D. Dutoi,  L. Fusti-Molnar,  W. A. Goddard III,  
 A. Golubeva-Zadorozhnaya,  S. R. Gwaltney,  G. Hawkins,  A. Heyden,  
 S. Hirata,  G. Kedziora,  F. J. Keil,  C. Kelley,  Jihan Kim,  R. A. King,  
 R. Z. Khaliullin,  P. P. Korambath,  W. Kurlancheek,  A. M. Lee,  M. S. Lee,  
 S. V. Levchenko,  Ching Yeh Lin,  D. Liotard,  R. C. Lochan,  I. Lotan,  
 P. E. Maslen,  N. Nair,  D. P. O'Neill,  D. Neuhauser,  E. Neuscamman,  
 C. M. Oana,  R. Olson,  B. Peters,  R. Peverati,  P. A. Pieniazek,  
 Y. M. Rhee,  J. Ritchie,  M. A. Rohrdanz,  E. Rosta,  N. J. Russ,  
 H. F. Schaefer III,  N. E. Schultz,  N. Shenvi,  A. C. Simmonett,  A. Sodt,  
 D. Stuck,  K. S. Thanthiriwatte,  V. Vanovschi,  Tao Wang,  A. Warshel,  
 C. F. Williams,  Q. Wu,  X. Xu,  W. Zhang

 Please cite Q-Chem as follows:
 Y. Shao et al., Mol. Phys. 113, 184-215 (2015)
 DOI: 10.1080/00268976.2014.952696

 Q-Chem 5.1.1 for Intel X86 EM64T Linux

 Parts of Q-Chem use Armadillo 8.300.2 (Tropical Shenanigans).
 http://arma.sourceforge.net/

 Q-Chem begins on Tue Aug 28 00:41:58 2018  

Host: 
0

     Scratch files written to /scratch/taweetham/qchem9294//
The previous job contains 0 fragments, simply inherited here
Input Ideriv = 2
Curr. Ideriv = -1
Max.  Ideriv = 2

Checking the input file for inconsistencies... 	...done.

--------------------------------------------------------------
User input:
--------------------------------------------------------------

$molecule
read
$end

$rem
   SCF_GUESS 	READ
   JOB_TYPE 	FREQUENCY
   BASIS 	6-311++G**
   EXCHANGE 	B3LYP
   MEM_TOTAL	7500	
$end


--------------------------------------------------------------
 ----------------------------------------------------------------
             Standard Nuclear Orientation (Angstroms)
    I     Atom           X                Y                Z
 ----------------------------------------------------------------
    1      F      -0.4007269784    -1.9831424340    -0.0000000000
    2      Cl     -2.9845440678    -0.6644725826     0.0000000000
    3      I       1.6760593272     0.0288225232    -0.0000000000
    4      Cl     -1.4166542014     1.8201660620     0.0000000000
    5      C      -0.3105725238    -0.6477781042    -0.0000000000
    6      C      -1.4234659694     0.0934279420     0.0000000000
 ----------------------------------------------------------------
 Molecular Point Group                 Cs    NOp =  2
 Largest Abelian Subgroup              Cs    NOp =  2
 Nuclear Repulsion Energy =   707.3286666479 hartrees
 There are       54 alpha and       54 beta electrons
 Requested basis set is 6-311++G(d,p)
 There are 68 shells and 188 basis functions

 Total QAlloc Memory Limit   7500 MB
 Mega-Array Size       188 MB
 MEM_STATIC part       192 MB

                       Distance Matrix (Angstroms)
             F (  1)   Cl(  2)   I (  3)   Cl(  4)   C (  5)
   Cl(  2)  2.900862
   I (  3)  2.891547  4.711887
   Cl(  4)  3.936656  2.937977  3.574044
   C (  5)  1.338404  2.674024  2.098689  2.704471
   C (  6)  2.314766  1.735332  3.100199  1.726752  1.337131

 A cutoff of  1.0D-11 yielded   1809 shell pairs
 There are     15000 function pairs (     16616 Cartesian)

 -------------------------------------------------------
 OpenMP Integral Computing Module                       
 Release: version 1.0, May 2013, Q-Chem Inc. Pittsburgh 
 -------------------------------------------------------
 Integral Job Info:
 Integral job number is                      11
 Integral operator is                         1
 short-range coefficients                     0
 long-range coefficients              100000000
 Omega coefficients                           0
 if combine SR and LR in K                    0
 Integral screening is                        0
 Integral computing path is                   2
 max size of driver memory is            800000
 size of driver memory is                593474
 size of scratch memory is             11933652
 max col of scratch BK array               1296
 max len of scratch array in speh3          155
 max len of scratch index in speh4           18
 max int batch size is                      520
 min int batch size is                       52
 fixed nKL is                                52
 max L of basis functions is                  2
 order of int derivative is                   0
 number of shells is                         68
 number of basis is                         198
 number of cartesian basis is               198
 number of contracted shell pairs          1809
 number of primitive shell pairs           4330
 maxK2 (contraction) of shell pair           36
 max number of K2 of shell pair               1
 max number of CS2 of shell pair            183
 max number of PS2 of shell pair            330
 mem total for path MDJ                  526652
 -------------------------------------------------------
 Smallest overlap matrix eigenvalue = 4.79E-05
 Guess MOs from SCF MO coefficient file

 -----------------------------------------------------------------------
  General SCF calculation program by
  Eric Jon Sundstrom, Paul Horn, Yuezhi Mao, Dmitri Zuev, Alec White,
  David Stuck, Shaama M.S., Shane Yost, Joonho Lee, David Small,
  Daniel Levine, Susi Lehtola, Hugh Burton, Evgeny Epifanovsky
 -----------------------------------------------------------------------
 Exchange:     0.2000 Hartree-Fock + 0.0800 Slater + 0.7200 B88
 Correlation:  0.1900 VWN1RPA + 0.8100 LYP
 Using SG-1 standard quadrature grid
 using 4 threads for integral computing
 -------------------------------------------------------
 OpenMP Integral computing Module                
 Release: version 2.0, May 2017, Q-Chem Inc. Pleasanton 
 -------------------------------------------------------
 -------------------------------------------------------
 OpenMP BLAS3 based DFT computing Module                
 Release: version 1.0, May 2013, Q-Chem Inc. Pittsburgh 
 -------------------------------------------------------
 A restricted SCF calculation will be
 performed using DIIS
 SCF converges when DIIS error is below 1.0e-08
 ---------------------------------------
  Cycle       Energy         DIIS error
 ---------------------------------------
    1   -8015.7495921598      6.96e-03  
    2   -8016.0135745992      1.36e-03  
    3   -8016.0023358986      2.17e-03  
    4   -8016.0222000533      2.53e-04  
    5   -8016.0224342154      9.23e-05  
    6   -8016.0224612766      4.45e-05  
    7   -8016.0224694100      1.19e-05  
    8   -8016.0224700050      2.91e-06  
    9   -8016.0224700423      5.74e-07  
   10   -8016.0224700432      3.28e-07  
   11   -8016.0224700434      5.88e-08  
   12   -8016.0224700436      1.46e-08  
   13   -8016.0224700435      5.47e-09  Convergence criterion met
 ---------------------------------------
 SCF time:   CPU 40.50s  wall 10.00s 
 SCF   energy in the final basis set =    -8016.0224700435
 Total energy in the final basis set =    -8016.0224700435

 --------------------------------------------------------------
             Orbital Energies (a.u.) and Symmetries
 --------------------------------------------------------------

 Alpha MOs, Restricted
 -- Occupied --                  
******* -176.33 -165.74 -165.73 -165.73 -101.59 -101.59  -35.83
  1 A'    2 A'    3 A'    1 A"    4 A'    5 A'    6 A'    7 A'                 
-31.322 -31.316 -31.316 -24.734 -22.973 -22.971 -22.971 -22.967
  8 A'    2 A"    9 A'   10 A'   11 A'    3 A"   12 A'   13 A'                 
-22.967 -10.330 -10.315  -9.508  -9.504  -7.273  -7.270  -7.263
  4 A"   14 A'   15 A'   16 A'   17 A'   18 A'   19 A'    5 A"                 
 -7.262  -7.259  -7.258  -6.378  -4.791  -4.776  -4.775  -2.057
 20 A'    6 A"   21 A'   22 A'   23 A'    7 A"   24 A'   25 A'                 
 -2.052  -2.052  -2.038  -2.038  -1.277  -0.947  -0.865  -0.790
  8 A"   26 A'    9 A"   27 A'   28 A'   29 A'   30 A'   31 A'                 
 -0.691  -0.614  -0.543  -0.523  -0.515  -0.468  -0.425  -0.401
 32 A'   33 A'   34 A'   35 A'   10 A"   36 A'   11 A"   37 A'                 
 -0.369  -0.354  -0.342  -0.319  -0.295  -0.263
 38 A'   12 A"   39 A'   13 A"   40 A'   14 A"                                 
 -- Virtual --                   
 -0.077  -0.040  -0.025  -0.005   0.010   0.036   0.054   0.056
 41 A'   15 A"   42 A'   43 A'   44 A'   45 A'   16 A"   46 A'                 
  0.066   0.077   0.085   0.087   0.094   0.116   0.117   0.139
 47 A'   48 A'   17 A"   49 A'   18 A"   50 A'   51 A'   52 A'                 
  0.141   0.144   0.173   0.205   0.210   0.220   0.221   0.254
 19 A"   53 A'   54 A'   55 A'   56 A'   20 A"   57 A'   58 A'                 
  0.290   0.301   0.304   0.328   0.373   0.386   0.387   0.390
 21 A"   59 A'   60 A'   61 A'   62 A'   63 A'   22 A"   23 A"                 
  0.409   0.425   0.435   0.439   0.455   0.465   0.470   0.488
 64 A'   65 A'   66 A'   24 A"   67 A'   25 A"   68 A'   69 A'                 
  0.539   0.585   0.595   0.626   0.672   0.700   0.707   0.763
 26 A"   70 A'   27 A"   71 A'   72 A'   73 A'   28 A"   74 A'                 
  0.791   0.832   0.835   0.835   0.897   0.904   0.909   0.917
 75 A'   29 A"   76 A'   30 A"   77 A'   78 A'   79 A'   31 A"                 
  0.953   1.013   1.054   1.174   1.184   1.202   1.210   1.313
 80 A'   81 A'   82 A'   32 A"   83 A'   33 A"   84 A'   34 A"                 
  1.346   1.357   1.382   1.440   1.468   1.544   1.575   1.646
 85 A'   86 A'   35 A"   87 A'   88 A'   89 A'   36 A"   90 A'                 
  1.683   1.870   1.877   1.947   2.112   2.150   2.219   2.252
 91 A'   37 A"   92 A'   93 A'   94 A'   95 A'   38 A"   39 A"                 
  2.305   2.327   2.454   2.485   2.605   2.798   2.840   3.109
 96 A'   97 A'   98 A'   99 A'   40 A"   41 A"  100 A'  101 A'                 
  3.143   3.426   3.744   3.775   3.933   3.959   3.969   4.002
102 A'  103 A'   42 A"  104 A'   43 A"   44 A"  105 A'   45 A"                 
  4.016   4.105   4.247   4.397   4.752   5.980   6.027   6.077
106 A'  107 A'  108 A'  109 A'  110 A'   46 A"  111 A'  112 A'                 
  6.265   6.345   6.611   9.696   9.762  23.262  24.029  25.765
 47 A"  113 A'  114 A'  115 A'  116 A'  117 A'  118 A'   48 A"                 
 25.803  25.852  25.904  26.359  26.427  27.837  28.324  28.355
 49 A"  119 A'  120 A'  121 A'  122 A'  123 A'   50 A"  124 A'                 
 28.380  28.512  28.525  28.538  28.582  28.685  66.722 127.866
125 A'   51 A"  126 A'   52 A"  127 A'  128 A'  129 A'   53 A"                 
127.892 127.928 151.632 215.678 215.7521901.795
130 A'  131 A'  132 A'  133 A'  134 A'  135 A'                                 

 Beta MOs, Restricted
 -- Occupied --                  
******* -176.33 -165.74 -165.73 -165.73 -101.59 -101.59  -35.83
  1 A'    2 A'    3 A'    1 A"    4 A'    5 A'    6 A'    7 A'                 
-31.322 -31.316 -31.316 -24.734 -22.973 -22.971 -22.971 -22.967
  8 A'    2 A"    9 A'   10 A'   11 A'    3 A"   12 A'   13 A'                 
-22.967 -10.330 -10.315  -9.508  -9.504  -7.273  -7.270  -7.263
  4 A"   14 A'   15 A'   16 A'   17 A'   18 A'   19 A'    5 A"                 
 -7.262  -7.259  -7.258  -6.378  -4.791  -4.776  -4.775  -2.057
 20 A'    6 A"   21 A'   22 A'   23 A'    7 A"   24 A'   25 A'                 
 -2.052  -2.052  -2.038  -2.038  -1.277  -0.947  -0.865  -0.790
  8 A"   26 A'    9 A"   27 A'   28 A'   29 A'   30 A'   31 A'                 
 -0.691  -0.614  -0.543  -0.523  -0.515  -0.468  -0.425  -0.401
 32 A'   33 A'   34 A'   35 A'   10 A"   36 A'   11 A"   37 A'                 
 -0.369  -0.354  -0.342  -0.319  -0.295  -0.263
 38 A'   12 A"   39 A'   13 A"   40 A'   14 A"                                 
 -- Virtual --                   
 -0.077  -0.040  -0.025  -0.005   0.010   0.036   0.054   0.056
 41 A'   15 A"   42 A'   43 A'   44 A'   45 A'   16 A"   46 A'                 
  0.066   0.077   0.085   0.087   0.094   0.116   0.117   0.139
 47 A'   48 A'   17 A"   49 A'   18 A"   50 A'   51 A'   52 A'                 
  0.141   0.144   0.173   0.205   0.210   0.220   0.221   0.254
 19 A"   53 A'   54 A'   55 A'   56 A'   20 A"   57 A'   58 A'                 
  0.290   0.301   0.304   0.328   0.373   0.386   0.387   0.390
 21 A"   59 A'   60 A'   61 A'   62 A'   63 A'   22 A"   23 A"                 
  0.409   0.425   0.435   0.439   0.455   0.465   0.470   0.488
 64 A'   65 A'   66 A'   24 A"   67 A'   25 A"   68 A'   69 A'                 
  0.539   0.585   0.595   0.626   0.672   0.700   0.707   0.763
 26 A"   70 A'   27 A"   71 A'   72 A'   73 A'   28 A"   74 A'                 
  0.791   0.832   0.835   0.835   0.897   0.904   0.909   0.917
 75 A'   29 A"   76 A'   30 A"   77 A'   78 A'   79 A'   31 A"                 
  0.953   1.013   1.054   1.174   1.184   1.202   1.210   1.313
 80 A'   81 A'   82 A'   32 A"   83 A'   33 A"   84 A'   34 A"                 
  1.346   1.357   1.382   1.440   1.468   1.544   1.575   1.646
 85 A'   86 A'   35 A"   87 A'   88 A'   89 A'   36 A"   90 A'                 
  1.683   1.870   1.877   1.947   2.112   2.150   2.219   2.252
 91 A'   37 A"   92 A'   93 A'   94 A'   95 A'   38 A"   39 A"                 
  2.305   2.327   2.454   2.485   2.605   2.798   2.840   3.109
 96 A'   97 A'   98 A'   99 A'   40 A"   41 A"  100 A'  101 A'                 
  3.143   3.426   3.744   3.775   3.933   3.959   3.969   4.002
102 A'  103 A'   42 A"  104 A'   43 A"   44 A"  105 A'   45 A"                 
  4.016   4.105   4.247   4.397   4.752   5.980   6.027   6.077
106 A'  107 A'  108 A'  109 A'  110 A'   46 A"  111 A'  112 A'                 
  6.265   6.345   6.611   9.696   9.762  23.262  24.029  25.765
 47 A"  113 A'  114 A'  115 A'  116 A'  117 A'  118 A'   48 A"                 
 25.803  25.852  25.904  26.359  26.427  27.837  28.324  28.355
 49 A"  119 A'  120 A'  121 A'  122 A'  123 A'   50 A"  124 A'                 
 28.380  28.512  28.525  28.538  28.582  28.685  66.722 127.866
125 A'   51 A"  126 A'   52 A"  127 A'  128 A'  129 A'   53 A"                 
127.892 127.928 151.632 215.678 215.7521901.795
130 A'  131 A'  132 A'  133 A'  134 A'  135 A'                                 
 --------------------------------------------------------------

          Ground-State Mulliken Net Atomic Charges

     Atom                 Charge (a.u.)
  ----------------------------------------
      1 F                    -0.025294
      2 Cl                    0.379923
      3 I                     0.149179
      4 Cl                    0.374275
      5 C                    -0.746728
      6 C                    -0.131355
  ----------------------------------------
  Sum of atomic charges =     0.000000

 -----------------------------------------------------------------
                    Cartesian Multipole Moments
 -----------------------------------------------------------------
    Charge (ESU x 10^10)
                 0.0000
    Dipole Moment (Debye)
         X       0.8250      Y       0.7510      Z       0.0000
       Tot       1.1156
    Quadrupole Moments (Debye-Ang)
        XX     -66.1986     XY       0.9690     YY     -70.9484
        XZ       0.0000     YZ      -0.0000     ZZ     -70.3419
    Octopole Moments (Debye-Ang^2)
       XXX      68.7913    XXY      -2.6761    XYY      18.4120
       YYY       2.8938    XXZ       0.0000    XYZ      -0.0000
       YYZ       0.0000    XZZ      19.7434    YZZ      -3.2392
       ZZZ       0.0000
    Hexadecapole Moments (Debye-Ang^3)
      XXXX   -1364.5668   XXXY      38.1246   XXYY    -319.7819
      XYYY      -2.1679   YYYY    -480.5028   XXXZ       0.0000
      XXYZ       0.0000   XYYZ      -0.0000   YYYZ      -0.0000
      XXZZ    -261.7704   XYZZ       2.4349   YYZZ     -98.3111
      XZZZ      -0.0000   YZZZ      -0.0000   ZZZZ     -86.3196
 -----------------------------------------------------------------
 Calculating MO derivatives via CPSCF
 D1JvT checksum  = 334872 23174.3436324844
 D1KAT checksum  = 807696 1094.1865502887
   1         3          18      0.125209    0.033081
   2         3          18      0.015576    0.004146
   3         3          18      0.002132    0.000700
   4         3          18      0.000215    0.000085
   5        19           2      0.000014    0.000009
   6        21           0      0.000000    0.000000    Roots Converged
 Time for AOints: 14.8 s (CPU) 3.7 s (wall)
 ------------------------------------------------------------------------------
                     AOints        : Timing summary (seconds)
 ------------------------------------------------------------------------------
     job step          cpu (% of tot)      sys (% of tot)     wall (% of tot)
 ------------------------------------------------------------------------------
  cpscf_lag         0.6843E+02 (32.6)   0.7000E-05 (17.9)   0.1759E+02 (32.1)
  iterzp            0.1262E+03 (60.2)   0.3000E-04 (76.9)   0.3318E+02 (60.6)
  make_fx           0.0000E+00 ( 0.0)   0.0000E+00 ( 0.0)   0.0000E+00 ( 0.0)
  AOints            0.1477E+02 ( 7.0)   0.1000E-05 ( 2.6)   0.3741E+01 ( 6.8)
 ------------------------------------------------------------------------------
   Grand Totals     0.2097E+03          0.3900E-04          0.5478E+02
 ------------------------------------------------------------------------------
 Calculating analytic Hessian of the SCF energy
 Polarizability Matrix (a.u.)
            1           2           3
    1-112.4849265  -1.5122942   0.0000000
    2  -1.5122942 -75.0255046  -0.0000000
    3   0.0000000  -0.0000000 -48.5052761

 Direct stationary perturbation theory relativistic correction:

 rels  =      98.573653517908
 relv  =    -327.496007681524
 rel2e =      43.318188063203
 E_rel =    -185.604166100412

 Hessian of the SCF Energy
            1           2           3           4           5           6
    1   0.0706209   0.0107992   0.0000000   0.0000989   0.0060275  -0.0000000
    2   0.0107992   0.3918269  -0.0000000   0.0035744   0.0046356   0.0000000
    3   0.0000000  -0.0000000   0.0180122   0.0000000  -0.0000000  -0.0036709
    4   0.0000989   0.0035744   0.0000000   0.1977531   0.0726209  -0.0000000
    5   0.0060275   0.0046356  -0.0000000   0.0726209   0.0752656  -0.0000000
    6  -0.0000000   0.0000000  -0.0036709  -0.0000000  -0.0000000   0.0092121
    7  -0.0129742  -0.0211364  -0.0000000  -0.0014526   0.0011229  -0.0000000
    8  -0.0254730  -0.0209484  -0.0000000   0.0011346   0.0000618  -0.0000000
    9   0.0000000   0.0000000   0.0031867  -0.0000000   0.0000000   0.0028332
   10  -0.0018194   0.0028699   0.0000000  -0.0063289  -0.0271431  -0.0000000
   11   0.0032810  -0.0057707  -0.0000000  -0.0190840  -0.0279054  -0.0000000
   12  -0.0000000   0.0000000   0.0071062   0.0000000   0.0000000   0.0035471
   13  -0.0578376   0.0096526  -0.0000000  -0.0409828  -0.0002887  -0.0000000
   14  -0.0272495  -0.3192679   0.0000000  -0.0222747  -0.0002018  -0.0000000
   15  -0.0000000   0.0000000  -0.0306123   0.0000000  -0.0000000   0.0089721
   16   0.0019114  -0.0057598  -0.0000000  -0.1490877  -0.0523395   0.0000000
   17   0.0326148  -0.0504756   0.0000000  -0.0359712  -0.0518558   0.0000000
   18   0.0000000  -0.0000000   0.0059781   0.0000000   0.0000000  -0.0208935
            7           8           9          10          11          12
    1  -0.0129742  -0.0254730   0.0000000  -0.0018194   0.0032810  -0.0000000
    2  -0.0211364  -0.0209484   0.0000000   0.0028699  -0.0057707   0.0000000
    3  -0.0000000  -0.0000000   0.0031867   0.0000000  -0.0000000   0.0071062
    4  -0.0014526   0.0011346  -0.0000000  -0.0063289  -0.0190840   0.0000000
    5   0.0011229   0.0000618   0.0000000  -0.0271431  -0.0279054   0.0000000
    6  -0.0000000  -0.0000000   0.0028332  -0.0000000  -0.0000000   0.0035471
    7   0.1299851   0.0422979  -0.0000000  -0.0043879   0.0016061  -0.0000000
    8   0.0422979   0.0417705   0.0000000   0.0046850   0.0000250   0.0000000
    9  -0.0000000   0.0000000   0.0054533  -0.0000000   0.0000000  -0.0007167
   10  -0.0043879   0.0046850  -0.0000000   0.0423399  -0.0025064   0.0000000
   11   0.0016061   0.0000250   0.0000000  -0.0025064   0.2396305   0.0000000
   12  -0.0000000   0.0000000  -0.0007167   0.0000000   0.0000000   0.0095571
   13  -0.0888084  -0.0248334   0.0000000   0.0036971  -0.0025769  -0.0000000
   14  -0.0144009  -0.0232847  -0.0000000   0.0201171  -0.0300125   0.0000000
   15   0.0000000  -0.0000000  -0.0136934  -0.0000000  -0.0000000   0.0004132
   16  -0.0223620   0.0021890   0.0000000  -0.0335008   0.0192802  -0.0000000
   17  -0.0094896   0.0023758  -0.0000000   0.0019776  -0.1759669  -0.0000000
   18   0.0000000   0.0000000   0.0029369   0.0000000  -0.0000000  -0.0199069
           13          14          15          16          17          18
    1  -0.0578376  -0.0272495  -0.0000000   0.0019114   0.0326148   0.0000000
    2   0.0096526  -0.3192679   0.0000000  -0.0057598  -0.0504756  -0.0000000
    3  -0.0000000   0.0000000  -0.0306123  -0.0000000   0.0000000   0.0059781
    4  -0.0409828  -0.0222747   0.0000000  -0.1490877  -0.0359712   0.0000000
    5  -0.0002887  -0.0002018  -0.0000000  -0.0523395  -0.0518558   0.0000000
    6  -0.0000000  -0.0000000   0.0089721   0.0000000   0.0000000  -0.0208935
    7  -0.0888084  -0.0144009   0.0000000  -0.0223620  -0.0094896   0.0000000
    8  -0.0248334  -0.0232847  -0.0000000   0.0021890   0.0023758   0.0000000
    9   0.0000000  -0.0000000  -0.0136934   0.0000000  -0.0000000   0.0029369
   10   0.0036971   0.0201171  -0.0000000  -0.0335008   0.0019776   0.0000000
   11  -0.0025769  -0.0300125  -0.0000000   0.0192802  -0.1759669  -0.0000000
   12  -0.0000000   0.0000000   0.0004132  -0.0000000  -0.0000000  -0.0199069
   13   0.5541185  -0.1739381   0.0000000  -0.3701868   0.1919845  -0.0000000
   14  -0.1739381   0.5642424   0.0000000   0.2177461  -0.1914755  -0.0000000
   15   0.0000000   0.0000000   0.0775604  -0.0000000   0.0000000  -0.0426399
   16  -0.3701868   0.2177461  -0.0000000   0.5732260  -0.1811160   0.0000000
   17   0.1919845  -0.1914755   0.0000000  -0.1811160   0.4673979   0.0000000
   18  -0.0000000  -0.0000000  -0.0426399   0.0000000   0.0000000   0.0745253
 Gradient time:  CPU 319.24 s  wall 83.49 s
 **********************************************************************
 **                                                                  **
 **                       VIBRATIONAL ANALYSIS                       **
 **                       --------------------                       **
 **                                                                  **
 **        VIBRATIONAL FREQUENCIES (CM**-1) AND NORMAL MODES         **
 **     FORCE CONSTANTS (mDYN/ANGSTROM) AND REDUCED MASSES (AMU)     **
 **                  INFRARED INTENSITIES (KM/MOL)                   **
 **                                                                  **
 **********************************************************************


 Mode:                 1                      2                      3
 Frequency:        94.55                 127.72                 221.76
 Force Cnst:      0.1261                 0.3217                 1.0184
 Red. Mass:      23.9418                33.4715                35.1502
 IR Active:          YES                    YES                    YES
 IR Intens:        0.241                  0.507                  0.230
 Raman Active:       YES                    YES                    YES
               X      Y      Z        X      Y      Z        X      Y      Z
 F         -0.000  0.000  0.704    0.125 -0.363  0.000   -0.159  0.203 -0.000
 Cl         0.000 -0.000 -0.463   -0.051  0.143 -0.000    0.635 -0.382  0.000
 I          0.000 -0.000 -0.113   -0.208  0.150 -0.000   -0.232 -0.064  0.000
 Cl        -0.000  0.000  0.302    0.683 -0.269  0.000    0.190  0.337 -0.000
 C         -0.000  0.000  0.408    0.041 -0.369  0.000    0.087  0.189  0.000
 C          0.000  0.000  0.141    0.119 -0.272 -0.000    0.211  0.299 -0.000
 TransDip   0.000  0.000 -0.016   -0.023 -0.002 -0.000    0.011  0.011  0.000

 Mode:                 4                      5                      6
 Frequency:       290.53                 304.33                 328.49
 Force Cnst:      1.2027                 0.7280                 1.4473
 Red. Mass:      24.1831                13.3401                22.7642
 IR Active:          YES                    YES                    YES
 IR Intens:        1.338                  0.186                  1.919
 Raman Active:       YES                    YES                    YES
               X      Y      Z        X      Y      Z        X      Y      Z
 F          0.830 -0.037  0.000    0.000  0.000 -0.308    0.529  0.352  0.000
 Cl         0.144  0.329 -0.000   -0.000 -0.000 -0.079   -0.371 -0.301 -0.000
 I         -0.136 -0.086 -0.000   -0.000 -0.000 -0.016   -0.008 -0.053 -0.000
 Cl        -0.247  0.010  0.000    0.000  0.000 -0.148    0.278  0.158  0.000
 C          0.235  0.016 -0.000   -0.000  0.000  0.606   -0.138  0.350 -0.000
 C          0.194 -0.029  0.000   -0.000 -0.000  0.714   -0.339  0.074 -0.000
 TransDip  -0.035 -0.011 -0.000   -0.000 -0.000 -0.014   -0.023 -0.038 -0.000

 Mode:                 7                      8                      9
 Frequency:       473.16                 523.57                 728.92
 Force Cnst:      3.0055                 1.9815                 4.3770
 Red. Mass:      22.7851                12.2689                13.9821
 IR Active:          YES                    YES                    YES
 IR Intens:        0.292                  0.445                112.757
 Raman Active:       YES                    YES                    YES
               X      Y      Z        X      Y      Z        X      Y      Z
 F          0.121 -0.642 -0.000    0.000  0.000 -0.146   -0.131  0.113 -0.000
 Cl        -0.116 -0.111  0.000    0.000  0.000  0.060   -0.249 -0.079  0.000
 I          0.031  0.023 -0.000    0.000 -0.000 -0.009   -0.032 -0.006  0.000
 Cl        -0.042  0.552  0.000    0.000 -0.000  0.036   -0.022  0.057 -0.000
 C         -0.103 -0.475  0.000   -0.000  0.000  0.721    0.713  0.017  0.000
 C          0.044 -0.034 -0.000    0.000  0.000 -0.673    0.620 -0.064 -0.000
 TransDip  -0.016 -0.006  0.000   -0.000  0.000  0.021    0.335  0.060  0.000

 Mode:                10                     11                     12
 Frequency:       934.87                1115.46                1649.73
 Force Cnst:      6.6733                 9.9604                19.3625
 Red. Mass:      12.9595                13.5868                12.0749
 IR Active:          YES                    YES                    YES
 IR Intens:      110.413                133.773                 12.570
 Raman Active:       YES                    YES                    YES
               X      Y      Z        X      Y      Z        X      Y      Z
 F          0.074 -0.151 -0.000   -0.052 -0.468 -0.000    0.003 -0.090  0.000
 Cl        -0.079 -0.060  0.000    0.006  0.004 -0.000   -0.018 -0.003 -0.000
 I          0.002  0.002  0.000   -0.005 -0.002 -0.000    0.003  0.000  0.000
 Cl        -0.009 -0.152 -0.000    0.015 -0.034  0.000   -0.003  0.020 -0.000
 C         -0.238 -0.035 -0.000    0.369  0.734  0.000   -0.540  0.477 -0.000
 C          0.359  0.867  0.000   -0.297  0.118 -0.000    0.569 -0.385  0.000
 TransDip   0.036  0.335 -0.000    0.061  0.365  0.000   -0.002  0.114  0.000

 STANDARD THERMODYNAMIC QUANTITIES AT   298.15 K  AND     1.00 ATM

   This Molecule has  0 Imaginary Frequencies
   Zero point vibrational energy:        9.711 kcal/mol

   Atom    1 Element F  Has Mass   18.99840
   Atom    2 Element Cl Has Mass   34.96885
   Atom    3 Element I  Has Mass  126.90440
   Atom    4 Element Cl Has Mass   34.96885
   Atom    5 Element C  Has Mass   12.00000
   Atom    6 Element C  Has Mass   12.00000
   Molecular Mass:   239.840500 amu
   Principal axes and moments of inertia in amu*Bohr^2:
                             1           2           3
    Eigenvalues --      754.39418  2724.15454  3478.54871
          X               1.00000    -0.00228     0.00000
          Y               0.00228     1.00000     0.00000
          Z               0.00000    -0.00000     1.00000
   Rotational Symmetry Number is   1
   The Molecule is an Asymmetric Top
   Translational Enthalpy:        0.889 kcal/mol
   Rotational Enthalpy:           0.889 kcal/mol
   Vibrational Enthalpy:         12.105 kcal/mol
   gas constant (RT):             0.592 kcal/mol
   Translational Entropy:        42.325  cal/mol.K
   Rotational Entropy:           30.348  cal/mol.K
   Vibrational Entropy:          14.410  cal/mol.K

   Total Enthalpy:               14.475 kcal/mol
   Total Entropy:                87.083  cal/mol.K

 ======================================================================

 STANDARD THERMODYNAMIC QUANTITIES FOR ANHARMONIC VIBRATION -- TOSH

   Zero point vibrational energy: ************ kcal/mol

   Vibrational Enthalpy:       Infinity kcal/mol
   Vibrational Entropy:             NaN  cal/mol.K

   Total Enthalpy:             Infinity kcal/mol
   Total Entropy:                   NaN  cal/mol.K

 ======================================================================

 STANDARD THERMODYNAMIC QUANTITIES FOR ANHARMONIC VIBRATION -- VPT2

   Zero point vibrational energy: ************ kcal/mol

   Vibrational Enthalpy:       Infinity kcal/mol
   Vibrational Entropy:             NaN  cal/mol.K

   Total Enthalpy:             Infinity kcal/mol
   Total Entropy:                   NaN  cal/mol.K

 ======================================================================

Archival summary:
1\1\TWL01\FREQ\ProcedureUnspecified\BasisUnspecified\1l212\taweetha\TueAug2800:43:332018TueAug2800:43:332018\0\\#,FREQ,ProcedureUnspecified,BasisUnspecified,\\0,1\I\C,1,2.09869\C,2,1.33713,1,127.528\F,2,1.3384,1,112.67,3,-180,0\Cl,3,1.72675,2,123.438,1,-0,0\Cl,3,1.73533,2,120.439,1,180,0\\\@

 Total job time:  94.44s(wall), 359.90s(cpu) 
 Tue Aug 28 00:43:33 2018

        *************************************************************
        *                                                           *
        *  Thank you very much for using Q-Chem.  Have a nice day.  *
        *                                                           *
        *************************************************************
