# Supplementary material for: Geometric and energetic data from ab initio calculations of haloethene, haloimine, halomethylenephosphine, haloiminophosphine, halodiazene, halodiphosphene and halocyclopropane
Source: Data Brief. 2019 Nov 2;27:104738. doi: 10.1016/j.dib.2019.104738 (PMC6861602; doi:10.1016/j.dib.2019.104738)
Supplement: Multimedia component 2 [file mmc2.zip › CC/B3LYP/FICCClF.out]

Q-Chem Developer Version!
                  Welcome to Q-Chem
     A Quantum Leap Into The Future Of Chemistry


 Q-Chem 5.1, Q-Chem, Inc., Pleasanton, CA (2018)

 Yihan Shao,  Zhengting Gan,  E. Epifanovsky,  A. T. B. Gilbert,  M. Wormit,  
 J. Kussmann,  A. W. Lange,  A. Behn,  Jia Deng,  Xintian Feng,  D. Ghosh,  
 M. Goldey,  P. R. Horn,  L. D. Jacobson,  I. Kaliman,  T. Kus,  A. Landau,  
 Jie Liu,  E. I. Proynov,  R. M. Richard,  R. P. Steele,  E. J. Sundstrom,  
 H. L. Woodcock III,  P. M. Zimmerman,  D. Zuev,  B. Albrecht,  E. Alguire,  
 S. A. Baeppler,  D. Barton,  Z. Benda,  Y. A. Bernard,  E. J. Berquist,  
 K. B. Bravaya,  H. Burton,  D. Casanova,  Chun-Min Chang,  Yunqing Chen,  
 A. Chien,  K. D. Closser,  M. P. Coons,  S. Coriani,  S. Dasgupta,  
 A. L. Dempwolff,  M. Diedenhofen,  Hainam Do,  R. G. Edgar,  Po-Tung Fang,  
 S. Faraji,  S. Fatehi,  Qingguo Feng,  K. D. Fenk,  J. Fosso-Tande,  
 Qinghui Ge,  A. Ghysels,  G. Gidofalvi,  J. Gomes,  J. Gonthier,  A. Gunina,  
 D. Hait,  M. W. D. Hanson-Heine,  P. H. P. Harbach,  A. W. Hauser,  
 J. E. Herr,  E. G. Hohenstein,  Z. C. Holden,  Kerwin Hui,  B. C. Huynh,  
 T.-C. Jagau,  Hyunjun Ji,  B. Kaduk,  K. Khistyaev,  Jaehoon Kim,  
 P. Klunzinger,  K. Koh,  D. Kosenkov,  L. Koulias,  T. Kowalczyk,  
 C. M. Krauter,  A. Kunitsa,  Ka Un Lao,  A. Laurent,  K. V. Lawler,  
 Joonho Lee,  D. Lefrancois,  S. Lehtola,  D. S. Levine,  Yi-Pei Li,  
 You-Sheng Lin,  Fenglai Liu,  E. Livshits,  A. Luenser,  P. Manohar,  
 E. Mansoor,  S. F. Manzer,  Shan-Ping Mao,  Yuezhi Mao,  N. Mardirossian,  
 A. V. Marenich,  T. Markovich,  L. A. Martinez-Martinez,  S. A. Maurer,  
 N. J. Mayhall,  S. C. McKenzie,  J.-M. Mewes,  A. F. Morrison,  
 J. W. Mullinax,  K. Nanda,  T. S. Nguyen-Beck,  R. Olivares-Amaya,  
 J. A. Parkhill,  T. M. Perrine,  F. Plasser,  P. Pokhilko,  S. Prager,  
 A. Prociuk,  E. Ramos,  D. R. Rehn,  F. Rob,  M. Schneider,  N. Sergueev,  
 S. M. Sharada,  S. Sharma,  D. W. Small,  T. Stauch,  T. Stein,  
 Yu-Chuan Su,  A. J. W. Thom,  A. Tkatchenko,  T. Tsuchimochi,  N. M. Tubman,  
 L. Vogt,  M. L. Vidal,  O. Vydrov,  M. A. Watson,  J. Wenzel,  
 M. de Wergifosse,  T. A. Wesolowski,  A. White,  J. Witte,  A. Yamada,  
 Jun Yang,  K. Yao,  S. Yeganeh,  S. R. Yost,  Zhi-Qiang You,  A. Zech,  
 Igor Ying Zhang,  Xing Zhang,  Yan Zhao,  Ying Zhu,  B. R. Brooks,  
 G. K. L. Chan,  C. J. Cramer,  M. S. Gordon,  W. J. Hehre,  A. Klamt,  
 M. W. Schmidt,  C. D. Sherrill,  D. G. Truhlar,  A. Aspuru-Guzik,  R. Baer,  
 A. T. Bell,  N. A. Besley,  Jeng-Da Chai,  A. E. DePrince, III,  
 R. A. DiStasio Jr.,  A. Dreuw,  B. D. Dunietz,  T. R. Furlani,  
 Chao-Ping Hsu,  Yousung Jung,  Jing Kong,  D. S. Lambrecht,  WanZhen Liang,  
 C. Ochsenfeld,  V. A. Rassolov,  L. V. Slipchenko,  J. E. Subotnik,  
 T. Van Voorhis,  J. M. Herbert,  A. I. Krylov,  P. M. W. Gill,  M. Head-Gordon

 Contributors to earlier versions of Q-Chem not listed above: 
 R. D. Adamson,  B. Austin,  J. Baker,  G. J. O. Beran,  K. Brandhorst,  
 S. T. Brown,  E. F. C. Byrd,  A. K. Chakraborty,  C.-L. Cheng,  
 Siu Hung Chien,  D. M. Chipman,  D. L. Crittenden,  H. Dachsel,  
 R. J. Doerksen,  A. D. Dutoi,  L. Fusti-Molnar,  W. A. Goddard III,  
 A. Golubeva-Zadorozhnaya,  S. R. Gwaltney,  G. Hawkins,  A. Heyden,  
 S. Hirata,  G. Kedziora,  F. J. Keil,  C. Kelley,  Jihan Kim,  R. A. King,  
 R. Z. Khaliullin,  P. P. Korambath,  W. Kurlancheek,  A. M. Lee,  M. S. Lee,  
 S. V. Levchenko,  Ching Yeh Lin,  D. Liotard,  R. C. Lochan,  I. Lotan,  
 P. E. Maslen,  N. Nair,  D. P. O'Neill,  D. Neuhauser,  E. Neuscamman,  
 C. M. Oana,  R. Olson,  B. Peters,  R. Peverati,  P. A. Pieniazek,  
 Y. M. Rhee,  J. Ritchie,  M. A. Rohrdanz,  E. Rosta,  N. J. Russ,  
 H. F. Schaefer III,  N. E. Schultz,  N. Shenvi,  A. C. Simmonett,  A. Sodt,  
 D. Stuck,  K. S. Thanthiriwatte,  V. Vanovschi,  Tao Wang,  A. Warshel,  
 C. F. Williams,  Q. Wu,  X. Xu,  W. Zhang

 Please cite Q-Chem as follows:
 Y. Shao et al., Mol. Phys. 113, 184-215 (2015)
 DOI: 10.1080/00268976.2014.952696

 Q-Chem 5.1.1 for Intel X86 EM64T Linux

 Parts of Q-Chem use Armadillo 8.300.2 (Tropical Shenanigans).
 http://arma.sourceforge.net/

 Q-Chem begins on Tue Aug 28 00:43:33 2018  

Host: 
0

     Scratch files written to /scratch/taweetham/qchem9368//
Input Ideriv = 2
Curr. Ideriv = -1
Max.  Ideriv = 2

Checking the input file for inconsistencies... 	...done.

--------------------------------------------------------------
User input:
--------------------------------------------------------------
inp/FClIF.inp
$molecule
0	1
F	-2.0	1.0	0.0
Cl	2.0	1.0	0.0
I	-2.0	-1.0	0.0
F	2.0	-1.0	0.0
C	-1.0	0.0	0.0
C	1.0	0.0	0.0
$end
$rem
   JOB_TYPE		OPTIMIZATION
   BASIS		6-311++G**
   EXCHANGE		B3LYP
$end

--------------------------------------------------------------
 ----------------------------------------------------------------
             Standard Nuclear Orientation (Angstroms)
    I     Atom           X                Y                Z
 ----------------------------------------------------------------
    1      F       0.8356735777    -1.6702244375     0.0000000000
    2      Cl     -2.9959404297    -0.5218629532     0.0000000000
    3      I       1.4098543198     0.2455825662    -0.0000000000
    4      F      -2.4217596875     1.3939440505    -0.0000000000
    5      C       0.1648604469    -0.4252305646     0.0000000000
    6      C      -1.7509465568     0.1489501776    -0.0000000000
 ----------------------------------------------------------------
 Molecular Point Group                 Cs    NOp =  2
 Largest Abelian Subgroup              Cs    NOp =  2
 Nuclear Repulsion Energy =   661.6845159603 hartrees
 There are       50 alpha and       50 beta electrons
 Requested basis set is 6-311++G(d,p)
 There are 61 shells and 180 basis functions

 Total QAlloc Memory Limit   2000 MB
 Mega-Array Size       188 MB
 MEM_STATIC part       192 MB
 A cutoff of  1.0D-11 yielded   1504 shell pairs
 There are     13991 function pairs (     15565 Cartesian)

 -------------------------------------------------------
 OpenMP Integral Computing Module                       
 Release: version 1.0, May 2013, Q-Chem Inc. Pittsburgh 
 -------------------------------------------------------
 Integral Job Info:
 Integral job number is                      11
 Integral operator is                         1
 short-range coefficients                     0
 long-range coefficients              100000000
 Omega coefficients                           0
 if combine SR and LR in K                    0
 Integral screening is                        0
 Integral computing path is                   2
 max size of driver memory is            800000
 size of driver memory is                593474
 size of scratch memory is             11933652
 max col of scratch BK array               1296
 max len of scratch array in speh3          155
 max len of scratch index in speh4           18
 max int batch size is                      520
 min int batch size is                       52
 fixed nKL is                                52
 max L of basis functions is                  2
 order of int derivative is                   0
 number of shells is                         61
 number of basis is                         190
 number of cartesian basis is               190
 number of contracted shell pairs          1504
 number of primitive shell pairs           3650
 maxK2 (contraction) of shell pair           36
 max number of K2 of shell pair               1
 max number of CS2 of shell pair            153
 max number of PS2 of shell pair            366
 mem total for path MDJ                  528236
 -------------------------------------------------------
 Smallest overlap matrix eigenvalue = 1.91E-04

 Scale SEOQF with 1.000000e-01/1.000000e-01/1.000000e-01

 Standard Electronic Orientation quadrupole field applied
 Nucleus-field energy     =     0.0000000157 hartrees
 Guess from superposition of atomic densities
 Warning:  Energy on first SCF cycle will be non-variational
 SAD guess density has 100.000000 electrons

 -----------------------------------------------------------------------
  General SCF calculation program by
  Eric Jon Sundstrom, Paul Horn, Yuezhi Mao, Dmitri Zuev, Alec White,
  David Stuck, Shaama M.S., Shane Yost, Joonho Lee, David Small,
  Daniel Levine, Susi Lehtola, Hugh Burton, Evgeny Epifanovsky
 -----------------------------------------------------------------------
 Exchange:     0.2000 Hartree-Fock + 0.0800 Slater + 0.7200 B88
 Correlation:  0.1900 VWN1RPA + 0.8100 LYP
 Using SG-1 standard quadrature grid
 using 4 threads for integral computing
 -------------------------------------------------------
 OpenMP Integral computing Module                
 Release: version 2.0, May 2017, Q-Chem Inc. Pleasanton 
 -------------------------------------------------------
 -------------------------------------------------------
 OpenMP BLAS3 based DFT computing Module                
 Release: version 1.0, May 2013, Q-Chem Inc. Pittsburgh 
 -------------------------------------------------------
 A restricted SCF calculation will be
 performed using DIIS
 SCF converges when DIIS error is below 1.0e-08
 ---------------------------------------
  Cycle       Energy         DIIS error
 ---------------------------------------
    1   -7657.7850704597      7.29e-02  
    2   -7654.7288746000      5.08e-03  
    3   -7654.0132214716      1.27e-02  
    4   -7654.7681951758      3.46e-03  
    5   -7654.8077002196      1.89e-03  
    6   -7654.8249510106      5.22e-04  
    7   -7654.8263436368      2.39e-04  
    8   -7654.8264814619      1.05e-04  
    9   -7654.8265359807      4.06e-05  
   10   -7654.8265409243      2.20e-05  
   11   -7654.8265433842      4.59e-06  
   12   -7654.8265434982      1.34e-06  
   13   -7654.8265435055      1.18e-07  
   14   -7654.8265435056      4.99e-08  
   15   -7654.8265435055      5.86e-09  Convergence criterion met
 ---------------------------------------
 SCF time:   CPU 38.66s  wall 10.00s 
 SCF   energy in the final basis set =    -7654.8265435055
 Total energy in the final basis set =    -7654.8265435055

 --------------------------------------------------------------
             Orbital Energies (a.u.) and Symmetries
 --------------------------------------------------------------

 Alpha MOs, Restricted
 -- Occupied --                  
******* -176.33 -165.73 -165.73 -165.73 -101.60  -35.84  -31.33
  1 A'    2 A'    1 A"    3 A'    4 A'    5 A'    6 A'    7 A'                 
-31.326 -31.325 -24.730 -24.709 -22.977 -22.976 -22.976 -22.976
  2 A"    8 A'    9 A'   10 A'   11 A'    3 A"   12 A'    4 A"                 
-22.976 -10.347 -10.333  -9.523  -7.286  -7.277  -7.276  -6.403
 13 A'   14 A'   15 A'   16 A'   17 A'    5 A"   18 A'   19 A'                 
 -4.821  -4.800  -4.799  -2.111  -2.084  -2.082  -2.065  -2.064
 20 A'    6 A"   21 A'   22 A'   23 A'    7 A"   24 A'    8 A"                 
 -1.300  -1.262  -0.992  -0.883  -0.653  -0.617  -0.581  -0.544
 25 A'   26 A'   27 A'   28 A'   29 A'   30 A'   31 A'    9 A"                 
 -0.534  -0.517  -0.515  -0.468  -0.402  -0.400  -0.379  -0.325
 32 A'   10 A"   33 A'   34 A'   35 A'   11 A"   12 A"   36 A'                 
 -0.258  -0.187
 37 A'   13 A"                                                                 
 -- Virtual --                   
 -0.122  -0.105  -0.004   0.013   0.030   0.043   0.049   0.061
 38 A'   14 A"   39 A'   40 A'   41 A'   15 A"   42 A'   43 A'                 
  0.067   0.079   0.084   0.088   0.105   0.115   0.133   0.148
 44 A'   45 A'   46 A'   16 A"   17 A"   47 A'   48 A'   49 A'                 
  0.152   0.206   0.215   0.243   0.249   0.275   0.305   0.308
 50 A'   51 A'   18 A"   52 A'   19 A"   53 A'   54 A'   55 A'                 
  0.314   0.328   0.343   0.363   0.396   0.396   0.407   0.418
 20 A"   56 A'   57 A'   58 A'   59 A'   21 A"   60 A'   22 A"                 
  0.428   0.471   0.479   0.495   0.496   0.551   0.555   0.590
 61 A'   62 A'   23 A"   63 A'   24 A"   64 A'   65 A'   25 A"                 
  0.621   0.663   0.733   0.757   0.764   0.796   0.797   0.911
 66 A'   67 A'   68 A'   69 A'   26 A"   70 A'   27 A"   71 A'                 
  0.967   1.017   1.049   1.135   1.232   1.284   1.292   1.292
 72 A'   73 A'   74 A'   28 A"   29 A"   75 A'   76 A'   30 A"                 
  1.328   1.376   1.377   1.394   1.420   1.425   1.456   1.459
 77 A'   78 A'   31 A"   79 A'   80 A'   32 A"   81 A'   82 A'                 
  1.480   1.553   1.605   1.659   1.751   1.862   1.897   1.932
 33 A"   83 A'   84 A'   34 A"   85 A'   86 A'   87 A'   88 A'                 
  2.106   2.215   2.284   2.365   2.559   2.656   2.716   2.848
 89 A'   35 A"   90 A'   91 A'   36 A"   37 A"   92 A'   93 A'                 
  2.966   3.272   3.691   3.720   3.752   3.795   3.803   3.842
 94 A'   95 A'   38 A"   96 A'   39 A"   97 A'   98 A'   40 A"                 
  3.900   3.960   3.977   4.032   4.057   4.238   4.421   4.610
 41 A"   42 A"   99 A'  100 A'   43 A"  101 A'  102 A'  103 A'                 
  4.641   4.736   5.986   6.062   6.180   6.238   6.286   6.332
104 A'  105 A'   44 A"  106 A'  107 A'   45 A"   46 A"  108 A'                 
  6.362   6.455   6.523   9.888  23.456  23.506  25.769  25.930
109 A'  110 A'  111 A'  112 A'  113 A'  114 A'   47 A"  115 A'                 
 26.464  27.951  28.330  28.368  28.416  28.510  28.549  28.554
116 A'  117 A'   48 A"  118 A'  119 A'   49 A"  120 A'   50 A"                 
 28.659  28.922  66.723  66.740 127.879 127.922 128.000 151.745
121 A'  122 A'  123 A'  124 A'   51 A"  125 A'  126 A'  127 A'                 
215.9211901.923
128 A'  129 A'                                                                 

 Beta MOs, Restricted
 -- Occupied --                  
******* -176.33 -165.73 -165.73 -165.73 -101.60  -35.84  -31.33
  1 A'    2 A'    1 A"    3 A'    4 A'    5 A'    6 A'    7 A'                 
-31.326 -31.325 -24.730 -24.709 -22.977 -22.976 -22.976 -22.976
  2 A"    8 A'    9 A'   10 A'   11 A'    3 A"   12 A'    4 A"                 
-22.976 -10.347 -10.333  -9.523  -7.286  -7.277  -7.276  -6.403
 13 A'   14 A'   15 A'   16 A'   17 A'    5 A"   18 A'   19 A'                 
 -4.821  -4.800  -4.799  -2.111  -2.084  -2.082  -2.065  -2.064
 20 A'    6 A"   21 A'   22 A'   23 A'    7 A"   24 A'    8 A"                 
 -1.300  -1.262  -0.992  -0.883  -0.653  -0.617  -0.581  -0.544
 25 A'   26 A'   27 A'   28 A'   29 A'   30 A'   31 A'    9 A"                 
 -0.534  -0.517  -0.515  -0.468  -0.402  -0.400  -0.379  -0.325
 32 A'   10 A"   33 A'   34 A'   35 A'   11 A"   12 A"   36 A'                 
 -0.258  -0.187
 37 A'   13 A"                                                                 
 -- Virtual --                   
 -0.122  -0.105  -0.004   0.013   0.030   0.043   0.049   0.061
 38 A'   14 A"   39 A'   40 A'   41 A'   15 A"   42 A'   43 A'                 
  0.067   0.079   0.084   0.088   0.105   0.115   0.133   0.148
 44 A'   45 A'   46 A'   16 A"   17 A"   47 A'   48 A'   49 A'                 
  0.152   0.206   0.215   0.243   0.249   0.275   0.305   0.308
 50 A'   51 A'   18 A"   52 A'   19 A"   53 A'   54 A'   55 A'                 
  0.314   0.328   0.343   0.363   0.396   0.396   0.407   0.418
 20 A"   56 A'   57 A'   58 A'   59 A'   21 A"   60 A'   22 A"                 
  0.428   0.471   0.479   0.495   0.496   0.551   0.555   0.590
 61 A'   62 A'   23 A"   63 A'   24 A"   64 A'   65 A'   25 A"                 
  0.621   0.663   0.733   0.757   0.764   0.796   0.797   0.911
 66 A'   67 A'   68 A'   69 A'   26 A"   70 A'   27 A"   71 A'                 
  0.967   1.017   1.049   1.135   1.232   1.284   1.292   1.292
 72 A'   73 A'   74 A'   28 A"   29 A"   75 A'   76 A'   30 A"                 
  1.328   1.376   1.377   1.394   1.420   1.425   1.456   1.459
 77 A'   78 A'   31 A"   79 A'   80 A'   32 A"   81 A'   82 A'                 
  1.480   1.553   1.605   1.659   1.751   1.862   1.897   1.932
 33 A"   83 A'   84 A'   34 A"   85 A'   86 A'   87 A'   88 A'                 
  2.106   2.215   2.284   2.365   2.559   2.656   2.716   2.848
 89 A'   35 A"   90 A'   91 A'   36 A"   37 A"   92 A'   93 A'                 
  2.966   3.272   3.691   3.720   3.752   3.795   3.803   3.842
 94 A'   95 A'   38 A"   96 A'   39 A"   97 A'   98 A'   40 A"                 
  3.900   3.960   3.977   4.032   4.057   4.238   4.421   4.610
 41 A"   42 A"   99 A'  100 A'   43 A"  101 A'  102 A'  103 A'                 
  4.641   4.736   5.986   6.062   6.180   6.238   6.286   6.332
104 A'  105 A'   44 A"  106 A'  107 A'   45 A"   46 A"  108 A'                 
  6.362   6.455   6.523   9.888  23.456  23.506  25.769  25.930
109 A'  110 A'  111 A'  112 A'  113 A'  114 A'   47 A"  115 A'                 
 26.464  27.951  28.330  28.368  28.416  28.510  28.549  28.554
116 A'  117 A'   48 A"  118 A'  119 A'   49 A"  120 A'   50 A"                 
 28.659  28.922  66.723  66.740 127.879 127.922 128.000 151.745
121 A'  122 A'  123 A'  124 A'   51 A"  125 A'  126 A'  127 A'                 
215.9211901.923
128 A'  129 A'                                                                 
 --------------------------------------------------------------

          Ground-State Mulliken Net Atomic Charges

     Atom                 Charge (a.u.)
  ----------------------------------------
      1 F                     0.022464
      2 Cl                    0.343816
      3 I                     0.576579
      4 F                    -0.066171
      5 C                    -0.637085
      6 C                    -0.239603
  ----------------------------------------
  Sum of atomic charges =    -0.000000

 -----------------------------------------------------------------
                    Cartesian Multipole Moments
 -----------------------------------------------------------------
    Charge (ESU x 10^10)
                -0.0000
    Dipole Moment (Debye)
         X       0.1080      Y      -0.6022      Z       0.0000
       Tot       0.6118
    Quadrupole Moments (Debye-Ang)
        XX     -58.2070     XY       2.9508     YY     -65.7847
        XZ       0.0000     YZ       0.0000     ZZ     -60.9303
    Octopole Moments (Debye-Ang^2)
       XXX      35.2246    XXY      -3.6960    XYY      17.2714
       YYY       6.4024    XXZ       0.0000    XYZ       0.0000
       YYZ       0.0000    XZZ      14.2149    YZZ       2.0490
       ZZZ       0.0000
    Hexadecapole Moments (Debye-Ang^3)
      XXXX   -1278.5365   XXXY      17.8881   XXYY    -277.2001
      XYYY      -3.3901   YYYY    -270.5061   XXXZ       0.0000
      XXYZ       0.0000   XYYZ       0.0000   YYYZ       0.0000
      XXZZ    -239.4374   XYZZ      -4.7548   YYZZ     -54.4204
      XZZZ       0.0000   YZZZ       0.0000   ZZZZ     -71.2170
 -----------------------------------------------------------------
 Calculating analytic gradient of the SCF energy
 Gradient of SCF Energy
            1           2           3           4           5           6
    1   0.0971220   0.2642170  -1.0476063  -0.0944616   1.0692543  -0.2885254
    2   0.2074052   0.2769807  -0.7434590  -0.1081211   0.4700686  -0.1028744
    3   0.0000000  -0.0000000  -0.0000000  -0.0000000  -0.0000000   0.0000000
 Max gradient component =       1.069E+00
 RMS gradient           =       4.300E-01
 Gradient time:  CPU 9.81 s  wall 2.56 s
 Geometry Optimization Parameters
   NAtoms,    NIC,     NZ,  NCons,   NDum,   NFix, NCnnct, MaxDiis
        6      37       0       0       0       0       0       0


** GEOMETRY OPTIMIZATION IN DELOCALIZED INTERNAL COORDINATES **
   Searching for a Minimum

   Optimization Cycle:   1

                       Coordinates (Angstroms)
     ATOM                X               Y               Z
      1  F         0.8356735777   -1.6702244375    0.0000000000
      2  Cl       -2.9959404297   -0.5218629532    0.0000000000
      3  I         1.4098543198    0.2455825662    0.0000000000
      4  F        -2.4217596875    1.3939440505    0.0000000000
      5  C         0.1648604469   -0.4252305646    0.0000000000
      6  C        -1.7509465568    0.1489501776    0.0000000000
   Point Group: cs    Number of degrees of freedom:     9


   Energy is  -7654.826543506


 Attempting to Generate Delocalized Internal Coordinates

 ** Taking Steepest Descent Step **
 Calculated Step too Large.  Step scaled by  0.269728
 Step Taken.  Stepsize is  0.300000

                             Maximum     Tolerance    Cnvgd?
         Gradient           0.549106      0.000300      NO
         Displacement       0.148109      0.001200      NO
         Energy change     *********      0.000001      NO


 New Cartesian Coordinates Obtained by Inverse Iteration

 Displacement from previous Coordinates is:  0.239874
 ----------------------------------------------------------------
             Standard Nuclear Orientation (Angstroms)
    I     Atom           X                Y                Z
 ----------------------------------------------------------------
    1      F       0.8096719153    -1.6611109746     0.0000000000
    2      Cl     -3.0394647584    -0.5373635375     0.0000000000
    3      I       1.5176901077     0.2670796747     0.0000000000
    4      F      -2.4186312010     1.3881747283     0.0000000000
    5      C       0.1346839713    -0.4284620719     0.0000000000
    6      C      -1.7622083645     0.1428410201     0.0000000000
 ----------------------------------------------------------------
 Molecular Point Group                 Cs    NOp =  2
 Largest Abelian Subgroup              Cs    NOp =  2
 Nuclear Repulsion Energy =   640.1834556445 hartrees
 There are       50 alpha and       50 beta electrons
 Applying Cartesian multipole field
    Component          Value
    ---------          -----
     (2,0,0)        1.00000E-11
     (0,2,0)        2.00000E-11
     (0,0,2)       -3.00000E-11
 Nucleus-field energy     =     0.0000000164 hartrees
 Requested basis set is 6-311++G(d,p)
 There are 61 shells and 180 basis functions
 A cutoff of  1.0D-11 yielded   1497 shell pairs
 There are     13943 function pairs (     15517 Cartesian)
 Smallest overlap matrix eigenvalue = 1.96E-04
 Guess MOs from SCF MO coefficient file

 -----------------------------------------------------------------------
  General SCF calculation program by
  Eric Jon Sundstrom, Paul Horn, Yuezhi Mao, Dmitri Zuev, Alec White,
  David Stuck, Shaama M.S., Shane Yost, Joonho Lee, David Small,
  Daniel Levine, Susi Lehtola, Hugh Burton, Evgeny Epifanovsky
 -----------------------------------------------------------------------
 Exchange:     0.2000 Hartree-Fock + 0.0800 Slater + 0.7200 B88
 Correlation:  0.1900 VWN1RPA + 0.8100 LYP
 Using SG-1 standard quadrature grid
 using 4 threads for integral computing
 -------------------------------------------------------
 OpenMP Integral computing Module                
 Release: version 2.0, May 2017, Q-Chem Inc. Pleasanton 
 -------------------------------------------------------
 -------------------------------------------------------
 OpenMP BLAS3 based DFT computing Module                
 Release: version 1.0, May 2013, Q-Chem Inc. Pittsburgh 
 -------------------------------------------------------
 A restricted SCF calculation will be
 performed using DIIS
 SCF converges when DIIS error is below 1.0e-08
 ---------------------------------------
  Cycle       Energy         DIIS error
 ---------------------------------------
    1   -7655.0669352757      2.36e-03  
    2   -7655.0508273221      2.80e-03  
    3   -7655.0333720196      3.09e-03  
    4   -7655.0689344852      1.65e-03  
    5   -7655.0831606986      1.52e-04  
    6   -7655.0832169091      8.60e-05  
    7   -7655.0832357171      1.56e-05  
    8   -7655.0832363601      3.72e-06  
    9   -7655.0832363958      1.52e-06  
   10   -7655.0832364108      3.95e-07  
   11   -7655.0832364112      2.22e-07  
   12   -7655.0832364111      5.07e-08  
   13   -7655.0832364113      2.12e-08  
   14   -7655.0832364112      3.36e-09  Convergence criterion met
 ---------------------------------------
 SCF time:   CPU 35.15s  wall 9.00s 
 SCF   energy in the final basis set =    -7655.0832364112
 Total energy in the final basis set =    -7655.0832364112

 --------------------------------------------------------------
             Orbital Energies (a.u.) and Symmetries
 --------------------------------------------------------------

 Alpha MOs, Restricted
 -- Occupied --                  
******* -176.33 -165.73 -165.73 -165.73 -101.60  -35.83  -31.32
  1 A'    2 A'    3 A'    1 A"    4 A'    5 A'    6 A'    7 A'                 
-31.319 -31.318 -24.733 -24.715 -22.971 -22.971 -22.971 -22.970
  2 A"    8 A'    9 A'   10 A'   11 A'    3 A"   12 A'    4 A"                 
-22.970 -10.358 -10.332  -9.525  -7.289  -7.280  -7.278  -6.390
 13 A'   14 A'   15 A'   16 A'   17 A'    5 A"   18 A'   19 A'                 
 -4.804  -4.789  -4.787  -2.084  -2.067  -2.067  -2.053  -2.053
 20 A'    6 A"   21 A'   22 A'   23 A'    7 A"   24 A'    8 A"                 
 -1.296  -1.266  -0.985  -0.858  -0.658  -0.620  -0.573  -0.534
 25 A'   26 A'   27 A'   28 A'   29 A'   30 A'   31 A'    9 A"                 
 -0.534  -0.517  -0.515  -0.474  -0.405  -0.401  -0.358  -0.331
 32 A'   10 A"   33 A'   34 A'   35 A'   11 A"   12 A"   36 A'                 
 -0.259  -0.197
 37 A'   13 A"                                                                 
 -- Virtual --                   
 -0.121  -0.108  -0.005   0.011   0.027   0.046   0.048   0.059
 38 A'   14 A"   39 A'   40 A'   41 A'   15 A"   42 A'   43 A'                 
  0.065   0.083   0.087   0.089   0.106   0.117   0.135   0.144
 44 A'   45 A'   46 A'   16 A"   17 A"   47 A'   48 A'   49 A'                 
  0.147   0.202   0.214   0.237   0.247   0.269   0.297   0.307
 50 A'   51 A'   18 A"   52 A'   19 A"   53 A'   54 A'   55 A'                 
  0.310   0.325   0.340   0.363   0.393   0.407   0.409   0.422
 20 A"   56 A'   57 A'   58 A'   59 A'   21 A"   60 A'   22 A"                 
  0.431   0.466   0.470   0.482   0.487   0.547   0.557   0.588
 61 A'   62 A'   23 A"   63 A'   24 A"   64 A'   65 A'   25 A"                 
  0.596   0.656   0.723   0.761   0.763   0.799   0.799   0.891
 66 A'   67 A'   68 A'   26 A"   69 A'   70 A'   27 A"   71 A'                 
  0.932   1.009   1.037   1.140   1.231   1.256   1.271   1.304
 72 A'   73 A'   74 A'   28 A"   29 A"   75 A'   76 A'   30 A"                 
  1.324   1.375   1.378   1.390   1.404   1.408   1.445   1.457
 77 A'   78 A'   31 A"   79 A'   80 A'   32 A"   81 A'   82 A'                 
  1.474   1.562   1.602   1.638   1.742   1.860   1.890   1.932
 33 A"   83 A'   84 A'   34 A"   85 A'   86 A'   87 A'   88 A'                 
  2.085   2.214   2.280   2.379   2.564   2.650   2.710   2.818
 89 A'   35 A"   90 A'   91 A'   36 A"   37 A"   92 A'   93 A'                 
  2.941   3.254   3.696   3.722   3.747   3.792   3.814   3.858
 94 A'   95 A'   38 A"   96 A'   39 A"   97 A'   98 A'   40 A"                 
  3.899   3.962   3.969   4.024   4.035   4.210   4.421   4.544
 41 A"   42 A"   99 A'  100 A'   43 A"  101 A'  102 A'  103 A'                 
  4.611   4.649   5.985   6.050   6.175   6.236   6.282   6.341
104 A'  105 A'   44 A"  106 A'  107 A'   45 A"   46 A"  108 A'                 
  6.359   6.448   6.514   9.860  23.385  23.425  25.769  25.914
109 A'  110 A'  111 A'  112 A'  113 A'  114 A'   47 A"  115 A'                 
 26.398  27.931  28.331  28.368  28.411  28.516  28.548  28.549
116 A'  117 A'   48 A"  118 A'  119 A'   49 A"   50 A"  120 A'                 
 28.633  28.827  66.718  66.733 127.877 127.916 127.999 151.724
121 A'  122 A'  123 A'  124 A'   51 A"  125 A'  126 A'  127 A'                 
215.8811901.898
128 A'  129 A'                                                                 

 Beta MOs, Restricted
 -- Occupied --                  
******* -176.33 -165.73 -165.73 -165.73 -101.60  -35.83  -31.32
  1 A'    2 A'    3 A'    1 A"    4 A'    5 A'    6 A'    7 A'                 
-31.319 -31.318 -24.733 -24.715 -22.971 -22.971 -22.971 -22.970
  2 A"    8 A'    9 A'   10 A'   11 A'    3 A"   12 A'    4 A"                 
-22.970 -10.358 -10.332  -9.525  -7.289  -7.280  -7.278  -6.390
 13 A'   14 A'   15 A'   16 A'   17 A'    5 A"   18 A'   19 A'                 
 -4.804  -4.789  -4.787  -2.084  -2.067  -2.067  -2.053  -2.053
 20 A'    6 A"   21 A'   22 A'   23 A'    7 A"   24 A'    8 A"                 
 -1.296  -1.266  -0.985  -0.858  -0.658  -0.620  -0.573  -0.534
 25 A'   26 A'   27 A'   28 A'   29 A'   30 A'   31 A'    9 A"                 
 -0.534  -0.517  -0.515  -0.474  -0.405  -0.401  -0.358  -0.331
 32 A'   10 A"   33 A'   34 A'   35 A'   11 A"   12 A"   36 A'                 
 -0.259  -0.197
 37 A'   13 A"                                                                 
 -- Virtual --                   
 -0.121  -0.108  -0.005   0.011   0.027   0.046   0.048   0.059
 38 A'   14 A"   39 A'   40 A'   41 A'   15 A"   42 A'   43 A'                 
  0.065   0.083   0.087   0.089   0.106   0.117   0.135   0.144
 44 A'   45 A'   46 A'   16 A"   17 A"   47 A'   48 A'   49 A'                 
  0.147   0.202   0.214   0.237   0.247   0.269   0.297   0.307
 50 A'   51 A'   18 A"   52 A'   19 A"   53 A'   54 A'   55 A'                 
  0.310   0.325   0.340   0.363   0.393   0.407   0.409   0.422
 20 A"   56 A'   57 A'   58 A'   59 A'   21 A"   60 A'   22 A"                 
  0.431   0.466   0.470   0.482   0.487   0.547   0.557   0.588
 61 A'   62 A'   23 A"   63 A'   24 A"   64 A'   65 A'   25 A"                 
  0.596   0.656   0.723   0.761   0.763   0.799   0.799   0.891
 66 A'   67 A'   68 A'   26 A"   69 A'   70 A'   27 A"   71 A'                 
  0.932   1.009   1.037   1.140   1.231   1.256   1.271   1.304
 72 A'   73 A'   74 A'   28 A"   29 A"   75 A'   76 A'   30 A"                 
  1.324   1.375   1.378   1.390   1.404   1.408   1.445   1.457
 77 A'   78 A'   31 A"   79 A'   80 A'   32 A"   81 A'   82 A'                 
  1.474   1.562   1.602   1.638   1.742   1.860   1.890   1.932
 33 A"   83 A'   84 A'   34 A"   85 A'   86 A'   87 A'   88 A'                 
  2.085   2.214   2.280   2.379   2.564   2.650   2.710   2.818
 89 A'   35 A"   90 A'   91 A'   36 A"   37 A"   92 A'   93 A'                 
  2.941   3.254   3.696   3.722   3.747   3.792   3.814   3.858
 94 A'   95 A'   38 A"   96 A'   39 A"   97 A'   98 A'   40 A"                 
  3.899   3.962   3.969   4.024   4.035   4.210   4.421   4.544
 41 A"   42 A"   99 A'  100 A'   43 A"  101 A'  102 A'  103 A'                 
  4.611   4.649   5.985   6.050   6.175   6.236   6.282   6.341
104 A'  105 A'   44 A"  106 A'  107 A'   45 A"   46 A"  108 A'                 
  6.359   6.448   6.514   9.860  23.385  23.425  25.769  25.914
109 A'  110 A'  111 A'  112 A'  113 A'  114 A'   47 A"  115 A'                 
 26.398  27.931  28.331  28.368  28.411  28.516  28.548  28.549
116 A'  117 A'   48 A"  118 A'  119 A'   49 A"   50 A"  120 A'                 
 28.633  28.827  66.718  66.733 127.877 127.916 127.999 151.724
121 A'  122 A'  123 A'  124 A'   51 A"  125 A'  126 A'  127 A'                 
215.8811901.898
128 A'  129 A'                                                                 
 --------------------------------------------------------------

          Ground-State Mulliken Net Atomic Charges

     Atom                 Charge (a.u.)
  ----------------------------------------
      1 F                     0.028532
      2 Cl                    0.340024
      3 I                     0.400517
      4 F                    -0.055312
      5 C                    -0.491704
      6 C                    -0.222056
  ----------------------------------------
  Sum of atomic charges =     0.000000

 -----------------------------------------------------------------
                    Cartesian Multipole Moments
 -----------------------------------------------------------------
    Charge (ESU x 10^10)
                 0.0000
    Dipole Moment (Debye)
         X      -0.0729      Y      -0.6001      Z      -0.0000
       Tot       0.6045
    Quadrupole Moments (Debye-Ang)
        XX     -57.3184     XY       2.9816     YY     -65.7883
        XZ      -0.0000     YZ       0.0000     ZZ     -61.5105
    Octopole Moments (Debye-Ang^2)
       XXX      28.5308    XXY      -3.3260    XYY      14.6299
       YYY       5.0437    XXZ       0.0000    XYZ      -0.0000
       YYZ      -0.0000    XZZ      11.8852    YZZ       1.7178
       ZZZ      -0.0000
    Hexadecapole Moments (Debye-Ang^3)
      XXXX   -1333.2277   XXXY      12.1385   XXYY    -288.2634
      XYYY     -13.7951   YYYY    -271.0215   XXXZ      -0.0000
      XXYZ      -0.0000   XYYZ      -0.0000   YYYZ       0.0000
      XXZZ    -251.2277   XYZZ      -7.7285   YYZZ     -54.8442
      XZZZ       0.0000   YZZZ       0.0000   ZZZZ     -72.5387
 -----------------------------------------------------------------
 Calculating analytic gradient of the SCF energy
 Gradient of SCF Energy
            1           2           3           4           5           6
    1   0.1005705   0.2116318  -0.5860290  -0.0936418   0.6136879  -0.2462195
    2   0.1708047   0.2382630  -0.4452276  -0.0961244   0.2106047  -0.0783204
    3  -0.0000000   0.0000000  -0.0000000   0.0000000   0.0000000  -0.0000000
 Max gradient component =       6.137E-01
 RMS gradient           =       2.569E-01
 Gradient time:  CPU 9.49 s  wall 2.48 s
 Geometry Optimization Parameters
   NAtoms,    NIC,     NZ,  NCons,   NDum,   NFix, NCnnct, MaxDiis
        6      37       0       0       0       0       0       0


** GEOMETRY OPTIMIZATION IN DELOCALIZED INTERNAL COORDINATES **
   Searching for a Minimum

   Optimization Cycle:   2

                       Coordinates (Angstroms)
     ATOM                X               Y               Z
      1  F         0.8096719153   -1.6611109746    0.0000000000
      2  Cl       -3.0394647584   -0.5373635375    0.0000000000
      3  I         1.5176901077    0.2670796747    0.0000000000
      4  F        -2.4186312010    1.3881747283    0.0000000000
      5  C         0.1346839713   -0.4284620719    0.0000000000
      6  C        -1.7622083645    0.1428410201    0.0000000000
   Point Group: cs    Number of degrees of freedom:     9


   Energy is  -7655.083236411

 Hessian Updated using BFGS Update

 ** Taking Steepest Descent Step **
 Calculated Step too Large.  Step scaled by  0.461223
 Step Taken.  Stepsize is  0.300000

                             Maximum     Tolerance    Cnvgd?
         Gradient           0.351817      0.000300      NO
         Displacement       0.162266      0.001200      NO
         Energy change     -0.256693      0.000001      NO


 New Cartesian Coordinates Obtained by Inverse Iteration

 Displacement from previous Coordinates is:  0.230255
 ----------------------------------------------------------------
             Standard Nuclear Orientation (Angstroms)
    I     Atom           X                Y                Z
 ----------------------------------------------------------------
    1      F       0.7699996127    -1.6510739304     0.0000000000
    2      Cl     -3.0799984889    -0.5623372932     0.0000000000
    3      I       1.6104768825     0.2926038940     0.0000000000
    4      F      -2.3979909086     1.3798793526     0.0000000000
    5      C       0.1017876453    -0.4239332085     0.0000000000
    6      C      -1.7625330725     0.1360200245     0.0000000000
 ----------------------------------------------------------------
 Molecular Point Group                 Cs    NOp =  2
 Largest Abelian Subgroup              Cs    NOp =  2
 Nuclear Repulsion Energy =   622.2418841481 hartrees
 There are       50 alpha and       50 beta electrons
 Applying Cartesian multipole field
    Component          Value
    ---------          -----
     (2,0,0)        1.00000E-11
     (0,2,0)        2.00000E-11
     (0,0,2)       -3.00000E-11
 Nucleus-field energy     =     0.0000000171 hartrees
 Requested basis set is 6-311++G(d,p)
 There are 61 shells and 180 basis functions
 A cutoff of  1.0D-11 yielded   1490 shell pairs
 There are     13910 function pairs (     15486 Cartesian)
 Smallest overlap matrix eigenvalue = 1.98E-04
 Guess MOs from SCF MO coefficient file

 -----------------------------------------------------------------------
  General SCF calculation program by
  Eric Jon Sundstrom, Paul Horn, Yuezhi Mao, Dmitri Zuev, Alec White,
  David Stuck, Shaama M.S., Shane Yost, Joonho Lee, David Small,
  Daniel Levine, Susi Lehtola, Hugh Burton, Evgeny Epifanovsky
 -----------------------------------------------------------------------
 Exchange:     0.2000 Hartree-Fock + 0.0800 Slater + 0.7200 B88
 Correlation:  0.1900 VWN1RPA + 0.8100 LYP
 Using SG-1 standard quadrature grid
 using 4 threads for integral computing
 -------------------------------------------------------
 OpenMP Integral computing Module                
 Release: version 2.0, May 2017, Q-Chem Inc. Pleasanton 
 -------------------------------------------------------
 -------------------------------------------------------
 OpenMP BLAS3 based DFT computing Module                
 Release: version 1.0, May 2013, Q-Chem Inc. Pittsburgh 
 -------------------------------------------------------
 A restricted SCF calculation will be
 performed using DIIS
 SCF converges when DIIS error is below 1.0e-08
 ---------------------------------------
  Cycle       Energy         DIIS error
 ---------------------------------------
    1   -7655.2281073082      1.70e-03  
    2   -7655.2236213440      1.91e-03  
    3   -7655.2160054702      2.13e-03  
    4   -7655.2323979932      1.13e-03  
    5   -7655.2388460788      1.08e-04  
    6   -7655.2388748158      5.31e-05  
    7   -7655.2388818565      8.01e-06  
    8   -7655.2388820324      2.72e-06  
    9   -7655.2388820537      8.46e-07  
   10   -7655.2388820584      1.56e-07  
   11   -7655.2388820584      1.15e-07  
   12   -7655.2388820584      2.86e-08  
   13   -7655.2388820585      9.86e-09  Convergence criterion met
 ---------------------------------------
 SCF time:   CPU 32.06s  wall 9.00s 
 SCF   energy in the final basis set =    -7655.2388820585
 Total energy in the final basis set =    -7655.2388820585

 --------------------------------------------------------------
             Orbital Energies (a.u.) and Symmetries
 --------------------------------------------------------------

 Alpha MOs, Restricted
 -- Occupied --                  
******* -176.33 -165.73 -165.73 -165.73 -101.60  -35.83  -31.32
  1 A'    2 A'    3 A'    1 A"    4 A'    5 A'    6 A'    7 A'                 
-31.316 -31.316 -24.735 -24.722 -22.970 -22.969 -22.969 -22.967
  2 A"    8 A'    9 A'   10 A'   11 A'    3 A"   12 A'    4 A"                 
-22.967 -10.367 -10.339  -9.525  -7.289  -7.280  -7.278  -6.384
 13 A'   14 A'   15 A'   16 A'   17 A'    5 A"   18 A'   19 A'                 
 -4.797  -4.782  -4.781  -2.071  -2.059  -2.059  -2.046  -2.046
 20 A'    6 A"   21 A'   22 A'    7 A"   23 A'    8 A"   24 A'                 
 -1.291  -1.270  -0.973  -0.830  -0.665  -0.624  -0.568  -0.535
 25 A'   26 A'   27 A'   28 A'   29 A'   30 A'   31 A'   32 A'                 
 -0.527  -0.516  -0.512  -0.477  -0.405  -0.400  -0.343  -0.337
  9 A"   10 A"   33 A'   34 A'   35 A'   11 A"   12 A"   36 A'                 
 -0.262  -0.207
 37 A'   13 A"                                                                 
 -- Virtual --                   
 -0.114  -0.108  -0.009   0.008   0.022   0.046   0.048   0.056
 38 A'   14 A"   39 A'   40 A'   41 A'   42 A'   15 A"   43 A'                 
  0.068   0.085   0.090   0.090   0.108   0.121   0.137   0.139
 44 A'   45 A'   16 A"   46 A'   17 A"   47 A'   48 A'   49 A'                 
  0.144   0.198   0.213   0.232   0.246   0.261   0.291   0.307
 50 A'   51 A'   18 A"   52 A'   19 A"   53 A'   54 A'   20 A"                 
  0.307   0.322   0.338   0.361   0.387   0.411   0.415   0.425
 55 A'   56 A'   57 A'   58 A'   59 A'   60 A'   21 A"   22 A"                 
  0.430   0.448   0.457   0.481   0.492   0.546   0.559   0.577
 61 A'   23 A"   62 A'   63 A'   24 A"   64 A'   65 A'   66 A'                 
  0.586   0.654   0.718   0.761   0.770   0.798   0.805   0.847
 25 A"   67 A'   68 A'   26 A"   69 A'   70 A'   27 A"   71 A'                 
  0.919   0.996   1.032   1.139   1.222   1.228   1.263   1.310
 72 A'   73 A'   74 A'   28 A"   75 A'   29 A"   76 A'   30 A"                 
  1.326   1.368   1.369   1.377   1.398   1.416   1.436   1.454
 77 A'   78 A'   31 A"   79 A'   32 A"   80 A'   81 A'   82 A'                 
  1.471   1.572   1.600   1.619   1.722   1.858   1.883   1.935
 33 A"   83 A'   84 A'   34 A"   85 A'   86 A'   87 A'   88 A'                 
  2.067   2.215   2.276   2.398   2.564   2.647   2.696   2.797
 89 A'   35 A"   90 A'   91 A'   36 A"   37 A"   92 A'   93 A'                 
  2.938   3.256   3.702   3.726   3.742   3.780   3.838   3.873
 94 A'   95 A'   38 A"   96 A'   39 A"   97 A'   98 A'   40 A"                 
  3.903   3.962   3.964   4.016   4.022   4.184   4.391   4.454
 41 A"   42 A"   99 A'  100 A'   43 A"  101 A'  102 A'  103 A'                 
  4.616   4.622   5.983   6.036   6.158   6.235   6.278   6.352
104 A'  105 A'   44 A"  106 A'  107 A'   45 A"   46 A"  108 A'                 
  6.355   6.447   6.508   9.826  23.335  23.390  25.772  25.899
109 A'  110 A'  111 A'  112 A'  113 A'  114 A'   47 A"  115 A'                 
 26.337  27.919  28.328  28.366  28.416  28.518  28.547  28.547
116 A'  117 A'   48 A"  118 A'  119 A'   49 A"  120 A'   50 A"                 
 28.616  28.751  66.713  66.726 127.874 127.908 127.988 151.712
121 A'  122 A'  123 A'  124 A'   51 A"  125 A'  126 A'  127 A'                 
215.8351901.883
128 A'  129 A'                                                                 

 Beta MOs, Restricted
 -- Occupied --                  
******* -176.33 -165.73 -165.73 -165.73 -101.60  -35.83  -31.32
  1 A'    2 A'    3 A'    1 A"    4 A'    5 A'    6 A'    7 A'                 
-31.316 -31.316 -24.735 -24.722 -22.970 -22.969 -22.969 -22.967
  2 A"    8 A'    9 A'   10 A'   11 A'    3 A"   12 A'    4 A"                 
-22.967 -10.367 -10.339  -9.525  -7.289  -7.280  -7.278  -6.384
 13 A'   14 A'   15 A'   16 A'   17 A'    5 A"   18 A'   19 A'                 
 -4.797  -4.782  -4.781  -2.071  -2.059  -2.059  -2.046  -2.046
 20 A'    6 A"   21 A'   22 A'    7 A"   23 A'    8 A"   24 A'                 
 -1.291  -1.270  -0.973  -0.830  -0.665  -0.624  -0.568  -0.535
 25 A'   26 A'   27 A'   28 A'   29 A'   30 A'   31 A'   32 A'                 
 -0.527  -0.516  -0.512  -0.477  -0.405  -0.400  -0.343  -0.337
  9 A"   10 A"   33 A'   34 A'   35 A'   11 A"   12 A"   36 A'                 
 -0.262  -0.207
 37 A'   13 A"                                                                 
 -- Virtual --                   
 -0.114  -0.108  -0.009   0.008   0.022   0.046   0.048   0.056
 38 A'   14 A"   39 A'   40 A'   41 A'   42 A'   15 A"   43 A'                 
  0.068   0.085   0.090   0.090   0.108   0.121   0.137   0.139
 44 A'   45 A'   16 A"   46 A'   17 A"   47 A'   48 A'   49 A'                 
  0.144   0.198   0.213   0.232   0.246   0.261   0.291   0.307
 50 A'   51 A'   18 A"   52 A'   19 A"   53 A'   54 A'   20 A"                 
  0.307   0.322   0.338   0.361   0.387   0.411   0.415   0.425
 55 A'   56 A'   57 A'   58 A'   59 A'   60 A'   21 A"   22 A"                 
  0.430   0.448   0.457   0.481   0.492   0.546   0.559   0.577
 61 A'   23 A"   62 A'   63 A'   24 A"   64 A'   65 A'   66 A'                 
  0.586   0.654   0.718   0.761   0.770   0.798   0.805   0.847
 25 A"   67 A'   68 A'   26 A"   69 A'   70 A'   27 A"   71 A'                 
  0.919   0.996   1.032   1.139   1.222   1.228   1.263   1.310
 72 A'   73 A'   74 A'   28 A"   75 A'   29 A"   76 A'   30 A"                 
  1.326   1.368   1.369   1.377   1.398   1.416   1.436   1.454
 77 A'   78 A'   31 A"   79 A'   32 A"   80 A'   81 A'   82 A'                 
  1.471   1.572   1.600   1.619   1.722   1.858   1.883   1.935
 33 A"   83 A'   84 A'   34 A"   85 A'   86 A'   87 A'   88 A'                 
  2.067   2.215   2.276   2.398   2.564   2.647   2.696   2.797
 89 A'   35 A"   90 A'   91 A'   36 A"   37 A"   92 A'   93 A'                 
  2.938   3.256   3.702   3.726   3.742   3.780   3.838   3.873
 94 A'   95 A'   38 A"   96 A'   39 A"   97 A'   98 A'   40 A"                 
  3.903   3.962   3.964   4.016   4.022   4.184   4.391   4.454
 41 A"   42 A"   99 A'  100 A'   43 A"  101 A'  102 A'  103 A'                 
  4.616   4.622   5.983   6.036   6.158   6.235   6.278   6.352
104 A'  105 A'   44 A"  106 A'  107 A'   45 A"   46 A"  108 A'                 
  6.355   6.447   6.508   9.826  23.335  23.390  25.772  25.899
109 A'  110 A'  111 A'  112 A'  113 A'  114 A'   47 A"  115 A'                 
 26.337  27.919  28.328  28.366  28.416  28.518  28.547  28.547
116 A'  117 A'   48 A"  118 A'  119 A'   49 A"  120 A'   50 A"                 
 28.616  28.751  66.713  66.726 127.874 127.908 127.988 151.712
121 A'  122 A'  123 A'  124 A'   51 A"  125 A'  126 A'  127 A'                 
215.8351901.883
128 A'  129 A'                                                                 
 --------------------------------------------------------------

          Ground-State Mulliken Net Atomic Charges

     Atom                 Charge (a.u.)
  ----------------------------------------
      1 F                     0.032230
      2 Cl                    0.328850
      3 I                     0.284270
      4 F                    -0.041402
      5 C                    -0.390235
      6 C                    -0.213713
  ----------------------------------------
  Sum of atomic charges =    -0.000000

 -----------------------------------------------------------------
                    Cartesian Multipole Moments
 -----------------------------------------------------------------
    Charge (ESU x 10^10)
                -0.0000
    Dipole Moment (Debye)
         X      -0.1317      Y      -0.5147      Z      -0.0000
       Tot       0.5313
    Quadrupole Moments (Debye-Ang)
        XX     -56.7998     XY       2.8999     YY     -65.7103
        XZ       0.0000     YZ      -0.0000     ZZ     -62.0243
    Octopole Moments (Debye-Ang^2)
       XXX      24.3684    XXY      -2.9518    XYY      12.3297
       YYY       3.9748    XXZ      -0.0000    XYZ       0.0000
       YYZ      -0.0000    XZZ       9.9637    YZZ       1.3802
       ZZZ      -0.0000
    Hexadecapole Moments (Debye-Ang^3)
      XXXX   -1383.2313   XXXY       2.8233   XXYY    -297.8620
      XYYY     -26.8787   YYYY    -272.0718   XXXZ       0.0000
      XXYZ       0.0000   XYYZ       0.0000   YYYZ      -0.0000
      XXZZ    -262.1623   XYZZ     -11.7045   YYZZ     -55.3544
      XZZZ       0.0000   YZZZ       0.0000   ZZZZ     -73.8059
 -----------------------------------------------------------------
 Calculating analytic gradient of the SCF energy
 Gradient of SCF Energy
            1           2           3           4           5           6
    1   0.0987911   0.1536552  -0.3393127  -0.0905117   0.3765072  -0.1991290
    2   0.1353497   0.1935056  -0.2864414  -0.0813810   0.0882509  -0.0492838
    3  -0.0000000  -0.0000000   0.0000000   0.0000000   0.0000000  -0.0000000
 Max gradient component =       3.765E-01
 RMS gradient           =       1.655E-01
 Gradient time:  CPU 9.26 s  wall 2.42 s
 Geometry Optimization Parameters
   NAtoms,    NIC,     NZ,  NCons,   NDum,   NFix, NCnnct, MaxDiis
        6      37       0       0       0       0       0       0

 Cartesian Hessian Update
 Hessian Updated using BFGS Update


** GEOMETRY OPTIMIZATION IN DELOCALIZED INTERNAL COORDINATES **
   Searching for a Minimum

   Optimization Cycle:   3

                       Coordinates (Angstroms)
     ATOM                X               Y               Z
      1  F         0.7699996127   -1.6510739304    0.0000000000
      2  Cl       -3.0799984889   -0.5623372932    0.0000000000
      3  I         1.6104768825    0.2926038940    0.0000000000
      4  F        -2.3979909086    1.3798793526    0.0000000000
      5  C         0.1017876453   -0.4239332085    0.0000000000
      6  C        -1.7625330725    0.1360200245    0.0000000000
   Point Group: cs    Number of degrees of freedom:     9


   Energy is  -7655.238882059

 Hessian Updated using BFGS Update

  9 Hessian modes will be used to form the next step
  Hessian Eigenvalues:
     0.086998    0.184179    0.189159    0.249887    0.250543    0.389551
     0.393496    0.875486    1.093152

 Minimum Search - Taking Simple RFO Step
 Searching for Lamda that Minimizes Along All modes
 Value Taken    Lamda =  -0.25669202
 Calculated Step too Large.  Step scaled by  0.424160
 Step Taken.  Stepsize is  0.300000

                             Maximum     Tolerance    Cnvgd?
         Gradient           0.235800      0.000300      NO
         Displacement       0.170029      0.001200      NO
         Energy change     -0.155646      0.000001      NO


 New Cartesian Coordinates Obtained by Inverse Iteration

 Displacement from previous Coordinates is:  0.317215
 ----------------------------------------------------------------
             Standard Nuclear Orientation (Angstroms)
    I     Atom           X                Y                Z
 ----------------------------------------------------------------
    1      F       0.6766568070    -1.6434988908     0.0000000000
    2      Cl     -3.0539911962    -0.6089252573     0.0000000000
    3      I       1.5985030276     0.3420489372     0.0000000000
    4      F      -2.3075123184     1.3682842412     0.0000000000
    5      C       0.0466746698    -0.4048758904     0.0000000000
    6      C      -1.7185893194     0.1181256991     0.0000000000
 ----------------------------------------------------------------
 Molecular Point Group                 Cs    NOp =  2
 Largest Abelian Subgroup              Cs    NOp =  2
 Nuclear Repulsion Energy =   619.6337391953 hartrees
 There are       50 alpha and       50 beta electrons
 Applying Cartesian multipole field
    Component          Value
    ---------          -----
     (2,0,0)        1.00000E-11
     (0,2,0)        2.00000E-11
     (0,0,2)       -3.00000E-11
 Nucleus-field energy     =     0.0000000169 hartrees
 Requested basis set is 6-311++G(d,p)
 There are 61 shells and 180 basis functions
 A cutoff of  1.0D-11 yielded   1492 shell pairs
 There are     13923 function pairs (     15499 Cartesian)
 Smallest overlap matrix eigenvalue = 1.68E-04
 Guess MOs from SCF MO coefficient file

 -----------------------------------------------------------------------
  General SCF calculation program by
  Eric Jon Sundstrom, Paul Horn, Yuezhi Mao, Dmitri Zuev, Alec White,
  David Stuck, Shaama M.S., Shane Yost, Joonho Lee, David Small,
  Daniel Levine, Susi Lehtola, Hugh Burton, Evgeny Epifanovsky
 -----------------------------------------------------------------------
 Exchange:     0.2000 Hartree-Fock + 0.0800 Slater + 0.7200 B88
 Correlation:  0.1900 VWN1RPA + 0.8100 LYP
 Using SG-1 standard quadrature grid
 using 4 threads for integral computing
 -------------------------------------------------------
 OpenMP Integral computing Module                
 Release: version 2.0, May 2017, Q-Chem Inc. Pleasanton 
 -------------------------------------------------------
 -------------------------------------------------------
 OpenMP BLAS3 based DFT computing Module                
 Release: version 1.0, May 2013, Q-Chem Inc. Pittsburgh 
 -------------------------------------------------------
 A restricted SCF calculation will be
 performed using DIIS
 SCF converges when DIIS error is below 1.0e-08
 ---------------------------------------
  Cycle       Energy         DIIS error
 ---------------------------------------
    1   -7655.3353407223      9.89e-04  
    2   -7655.3391836990      5.78e-04  
    3   -7655.3342078480      1.16e-03  
    4   -7655.3399322856      3.50e-04  
    5   -7655.3405134098      4.45e-05  
    6   -7655.3405207086      1.71e-05  
    7   -7655.3405215744      6.40e-06  
    8   -7655.3405216813      1.71e-06  
    9   -7655.3405216898      4.60e-07  
   10   -7655.3405216905      2.24e-07  
   11   -7655.3405216907      8.26e-08  
   12   -7655.3405216908      1.78e-08  
   13   -7655.3405216907      5.67e-09  Convergence criterion met
 ---------------------------------------
 SCF time:   CPU 32.31s  wall 9.00s 
 SCF   energy in the final basis set =    -7655.3405216907
 Total energy in the final basis set =    -7655.3405216907

 --------------------------------------------------------------
             Orbital Energies (a.u.) and Symmetries
 --------------------------------------------------------------

 Alpha MOs, Restricted
 -- Occupied --                  
******* -176.33 -165.73 -165.73 -165.73 -101.60  -35.83  -31.32
  1 A'    2 A'    3 A'    1 A"    4 A'    5 A'    6 A'    7 A'                 
-31.314 -31.314 -24.732 -24.726 -22.969 -22.968 -22.967 -22.965
  2 A"    8 A'    9 A'   10 A'   11 A'    3 A"   12 A'    4 A"                 
-22.965 -10.368 -10.340  -9.523  -7.287  -7.278  -7.276  -6.381
 13 A'   14 A'   15 A'   16 A'   17 A'    5 A"   18 A'   19 A'                 
 -4.793  -4.779  -4.778  -2.065  -2.056  -2.055  -2.043  -2.042
 20 A'    6 A"   21 A'   22 A'    7 A"   23 A'    8 A"   24 A'                 
 -1.283  -1.273  -0.964  -0.818  -0.671  -0.624  -0.572  -0.538
 25 A'   26 A'   27 A'   28 A'   29 A'   30 A'   31 A'   32 A'                 
 -0.523  -0.513  -0.505  -0.476  -0.405  -0.399  -0.344  -0.338
  9 A"   10 A"   33 A'   34 A'   35 A'   11 A"   36 A'   12 A"                 
 -0.268  -0.214
 37 A'   13 A"                                                                 
 -- Virtual --                   
 -0.100  -0.081  -0.013   0.007   0.020   0.047   0.049   0.059
 14 A"   38 A'   39 A'   40 A'   41 A'   42 A'   15 A"   43 A'                 
  0.069   0.086   0.090   0.091   0.107   0.127   0.136   0.139
 44 A'   45 A'   46 A'   16 A"   17 A"   47 A'   48 A'   49 A'                 
  0.149   0.199   0.214   0.234   0.250   0.259   0.288   0.307
 50 A'   51 A'   18 A"   52 A'   19 A"   53 A'   54 A'   20 A"                 
  0.314   0.320   0.341   0.356   0.382   0.413   0.416   0.427
 55 A'   56 A'   57 A'   58 A'   59 A'   60 A'   21 A"   22 A"                 
  0.428   0.440   0.456   0.484   0.499   0.549   0.564   0.571
 61 A'   23 A"   62 A'   63 A'   24 A"   64 A'   65 A'   66 A'                 
  0.584   0.657   0.724   0.770   0.782   0.799   0.809   0.833
 25 A"   67 A'   68 A'   26 A"   69 A'   70 A'   27 A"   71 A'                 
  0.920   0.996   1.057   1.128   1.201   1.231   1.282   1.314
 72 A'   73 A'   74 A'   28 A"   75 A'   29 A"   76 A'   30 A"                 
  1.329   1.356   1.369   1.383   1.393   1.430   1.440   1.449
 77 A'   31 A"   78 A'   79 A'   32 A"   80 A'   81 A'   82 A'                 
  1.478   1.591   1.598   1.638   1.699   1.858   1.891   1.962
 33 A"   83 A'   84 A'   34 A"   85 A'   86 A'   87 A'   88 A'                 
  2.097   2.217   2.279   2.422   2.557   2.662   2.691   2.806
 89 A'   35 A"   90 A'   91 A'   36 A"   37 A"   92 A'   93 A'                 
  2.963   3.344   3.713   3.734   3.741   3.767   3.866   3.889
 94 A'   95 A'   38 A"   96 A'   39 A"   97 A'   98 A'   40 A"                 
  3.913   3.959   3.968   4.017   4.019   4.174   4.349   4.446
 41 A"   42 A"   99 A'  100 A'   43 A"  101 A'  102 A'  103 A'                 
  4.626   4.651   5.984   6.033   6.156   6.237   6.279   6.351
104 A'  105 A'   44 A"  106 A'  107 A'   45 A"   46 A"  108 A'                 
  6.365   6.462   6.518   9.810  23.332  23.382  25.775  25.903
109 A'  110 A'  111 A'  112 A'  113 A'  114 A'   47 A"  115 A'                 
 26.331  27.915  28.329  28.367  28.419  28.519  28.546  28.549
116 A'  117 A'   48 A"  118 A'  119 A'   49 A"  120 A'   50 A"                 
 28.610  28.729  66.712  66.725 127.874 127.907 127.984 151.708
121 A'  122 A'  123 A'  124 A'   51 A"  125 A'  126 A'  127 A'                 
215.8111901.878
128 A'  129 A'                                                                 

 Beta MOs, Restricted
 -- Occupied --                  
******* -176.33 -165.73 -165.73 -165.73 -101.60  -35.83  -31.32
  1 A'    2 A'    3 A'    1 A"    4 A'    5 A'    6 A'    7 A'                 
-31.314 -31.314 -24.732 -24.726 -22.969 -22.968 -22.967 -22.965
  2 A"    8 A'    9 A'   10 A'   11 A'    3 A"   12 A'    4 A"                 
-22.965 -10.368 -10.340  -9.523  -7.287  -7.278  -7.276  -6.381
 13 A'   14 A'   15 A'   16 A'   17 A'    5 A"   18 A'   19 A'                 
 -4.793  -4.779  -4.778  -2.065  -2.056  -2.055  -2.043  -2.042
 20 A'    6 A"   21 A'   22 A'    7 A"   23 A'    8 A"   24 A'                 
 -1.283  -1.273  -0.964  -0.818  -0.671  -0.624  -0.572  -0.538
 25 A'   26 A'   27 A'   28 A'   29 A'   30 A'   31 A'   32 A'                 
 -0.523  -0.513  -0.505  -0.476  -0.405  -0.399  -0.344  -0.338
  9 A"   10 A"   33 A'   34 A'   35 A'   11 A"   36 A'   12 A"                 
 -0.268  -0.214
 37 A'   13 A"                                                                 
 -- Virtual --                   
 -0.100  -0.081  -0.013   0.007   0.020   0.047   0.049   0.059
 14 A"   38 A'   39 A'   40 A'   41 A'   42 A'   15 A"   43 A'                 
  0.069   0.086   0.090   0.091   0.107   0.127   0.136   0.139
 44 A'   45 A'   46 A'   16 A"   17 A"   47 A'   48 A'   49 A'                 
  0.149   0.199   0.214   0.234   0.250   0.259   0.288   0.307
 50 A'   51 A'   18 A"   52 A'   19 A"   53 A'   54 A'   20 A"                 
  0.314   0.320   0.341   0.356   0.382   0.413   0.416   0.427
 55 A'   56 A'   57 A'   58 A'   59 A'   60 A'   21 A"   22 A"                 
  0.428   0.440   0.456   0.484   0.499   0.549   0.564   0.571
 61 A'   23 A"   62 A'   63 A'   24 A"   64 A'   65 A'   66 A'                 
  0.584   0.657   0.724   0.770   0.782   0.799   0.809   0.833
 25 A"   67 A'   68 A'   26 A"   69 A'   70 A'   27 A"   71 A'                 
  0.920   0.996   1.057   1.128   1.201   1.231   1.282   1.314
 72 A'   73 A'   74 A'   28 A"   75 A'   29 A"   76 A'   30 A"                 
  1.329   1.356   1.369   1.383   1.393   1.430   1.440   1.449
 77 A'   31 A"   78 A'   79 A'   32 A"   80 A'   81 A'   82 A'                 
  1.478   1.591   1.598   1.638   1.699   1.858   1.891   1.962
 33 A"   83 A'   84 A'   34 A"   85 A'   86 A'   87 A'   88 A'                 
  2.097   2.217   2.279   2.422   2.557   2.662   2.691   2.806
 89 A'   35 A"   90 A'   91 A'   36 A"   37 A"   92 A'   93 A'                 
  2.963   3.344   3.713   3.734   3.741   3.767   3.866   3.889
 94 A'   95 A'   38 A"   96 A'   39 A"   97 A'   98 A'   40 A"                 
  3.913   3.959   3.968   4.017   4.019   4.174   4.349   4.446
 41 A"   42 A"   99 A'  100 A'   43 A"  101 A'  102 A'  103 A'                 
  4.626   4.651   5.984   6.033   6.156   6.237   6.279   6.351
104 A'  105 A'   44 A"  106 A'  107 A'   45 A"   46 A"  108 A'                 
  6.365   6.462   6.518   9.810  23.332  23.382  25.775  25.903
109 A'  110 A'  111 A'  112 A'  113 A'  114 A'   47 A"  115 A'                 
 26.331  27.915  28.329  28.367  28.419  28.519  28.546  28.549
116 A'  117 A'   48 A"  118 A'  119 A'   49 A"  120 A'   50 A"                 
 28.610  28.729  66.712  66.725 127.874 127.907 127.984 151.708
121 A'  122 A'  123 A'  124 A'   51 A"  125 A'  126 A'  127 A'                 
215.8111901.878
128 A'  129 A'                                                                 
 --------------------------------------------------------------

          Ground-State Mulliken Net Atomic Charges

     Atom                 Charge (a.u.)
  ----------------------------------------
      1 F                     0.014975
      2 Cl                    0.315958
      3 I                     0.252506
      4 F                    -0.032436
      5 C                    -0.346079
      6 C                    -0.204924
  ----------------------------------------
  Sum of atomic charges =     0.000000

 -----------------------------------------------------------------
                    Cartesian Multipole Moments
 -----------------------------------------------------------------
    Charge (ESU x 10^10)
                 0.0000
    Dipole Moment (Debye)
         X      -0.0727      Y      -0.3677      Z       0.0000
       Tot       0.3748
    Quadrupole Moments (Debye-Ang)
        XX     -56.8398     XY       2.9382     YY     -65.5236
        XZ      -0.0000     YZ       0.0000     ZZ     -62.0926
    Octopole Moments (Debye-Ang^2)
       XXX      26.6079    XXY      -3.2703    XYY      12.1328
       YYY       2.0516    XXZ       0.0000    XYZ       0.0000
       YYZ       0.0000    XZZ      10.0553    YZZ       0.6171
       ZZZ       0.0000
    Hexadecapole Moments (Debye-Ang^3)
      XXXX   -1346.8757   XXXY     -12.6624   XXYY    -289.5295
      XYYY     -44.1785   YYYY    -277.3078   XXXZ      -0.0000
      XXYZ      -0.0000   XYYZ      -0.0000   YYYZ       0.0000
      XXZZ    -256.1133   XYZZ     -17.3859   YYZZ     -56.3856
      XZZZ      -0.0000   YZZZ       0.0000   ZZZZ     -73.8733
 -----------------------------------------------------------------
 Calculating analytic gradient of the SCF energy
 Gradient of SCF Energy
            1           2           3           4           5           6
    1   0.0917461   0.1206444  -0.2551379  -0.0809592   0.3094151  -0.1857085
    2   0.1053963   0.1571252  -0.2229843  -0.0623307   0.0519905  -0.0291970
    3   0.0000000   0.0000000   0.0000000  -0.0000000  -0.0000000  -0.0000000
 Max gradient component =       3.094E-01
 RMS gradient           =       1.329E-01
 Gradient time:  CPU 9.35 s  wall 2.44 s
 Geometry Optimization Parameters
   NAtoms,    NIC,     NZ,  NCons,   NDum,   NFix, NCnnct, MaxDiis
        6      37       0       0       0       0       0       0

 Cartesian Hessian Update
 Hessian Updated using BFGS Update


** GEOMETRY OPTIMIZATION IN DELOCALIZED INTERNAL COORDINATES **
   Searching for a Minimum

   Optimization Cycle:   4

                       Coordinates (Angstroms)
     ATOM                X               Y               Z
      1  F         0.6766568070   -1.6434988908    0.0000000000
      2  Cl       -3.0539911962   -0.6089252573    0.0000000000
      3  I         1.5985030276    0.3420489372    0.0000000000
      4  F        -2.3075123184    1.3682842412    0.0000000000
      5  C         0.0466746698   -0.4048758904    0.0000000000
      6  C        -1.7185893194    0.1181256991    0.0000000000
   Point Group: cs    Number of degrees of freedom:     9


   Energy is  -7655.340521691

 Hessian Updated using BFGS Update

  9 Hessian modes will be used to form the next step
  Hessian Eigenvalues:
     0.048819    0.184556    0.202015    0.247866    0.251260    0.376870
     0.394677    0.892304    1.133714

 Minimum Search - Taking Simple RFO Step
 Searching for Lamda that Minimizes Along All modes
 Value Taken    Lamda =  -0.25499134
 Calculated Step too Large.  Step scaled by  0.354757
 Step Taken.  Stepsize is  0.300000

                             Maximum     Tolerance    Cnvgd?
         Gradient           0.198458      0.000300      NO
         Displacement       0.195347      0.001200      NO
         Energy change     -0.101640      0.000001      NO


 New Cartesian Coordinates Obtained by Inverse Iteration

 Displacement from previous Coordinates is:  0.349857
 ----------------------------------------------------------------
             Standard Nuclear Orientation (Angstroms)
    I     Atom           X                Y                Z
 ----------------------------------------------------------------
    1      F       0.5697430775    -1.6242756866     0.0000000000
    2      Cl     -3.0149049372    -0.6553277881     0.0000000000
    3      I       1.5798661136     0.3830904561     0.0000000000
    4      F      -2.2143988886     1.3470938618     0.0000000000
    5      C      -0.0137913965    -0.3781426014     0.0000000000
    6      C      -1.6647722983     0.0987205973     0.0000000000
 ----------------------------------------------------------------
 Molecular Point Group                 Cs    NOp =  2
 Largest Abelian Subgroup              Cs    NOp =  2
 Nuclear Repulsion Energy =   620.8009652742 hartrees
 There are       50 alpha and       50 beta electrons
 Applying Cartesian multipole field
    Component          Value
    ---------          -----
     (2,0,0)        1.00000E-11
     (0,2,0)        2.00000E-11
     (0,0,2)       -3.00000E-11
 Nucleus-field energy     =     0.0000000165 hartrees
 Requested basis set is 6-311++G(d,p)
 There are 61 shells and 180 basis functions
 A cutoff of  1.0D-11 yielded   1493 shell pairs
 There are     13954 function pairs (     15539 Cartesian)
 Smallest overlap matrix eigenvalue = 1.29E-04
 Guess MOs from SCF MO coefficient file

 -----------------------------------------------------------------------
  General SCF calculation program by
  Eric Jon Sundstrom, Paul Horn, Yuezhi Mao, Dmitri Zuev, Alec White,
  David Stuck, Shaama M.S., Shane Yost, Joonho Lee, David Small,
  Daniel Levine, Susi Lehtola, Hugh Burton, Evgeny Epifanovsky
 -----------------------------------------------------------------------
 Exchange:     0.2000 Hartree-Fock + 0.0800 Slater + 0.7200 B88
 Correlation:  0.1900 VWN1RPA + 0.8100 LYP
 Using SG-1 standard quadrature grid
 using 4 threads for integral computing
 -------------------------------------------------------
 OpenMP Integral computing Module                
 Release: version 2.0, May 2017, Q-Chem Inc. Pleasanton 
 -------------------------------------------------------
 -------------------------------------------------------
 OpenMP BLAS3 based DFT computing Module                
 Release: version 1.0, May 2013, Q-Chem Inc. Pittsburgh 
 -------------------------------------------------------
 A restricted SCF calculation will be
 performed using DIIS
 SCF converges when DIIS error is below 1.0e-08
 ---------------------------------------
  Cycle       Energy         DIIS error
 ---------------------------------------
    1   -7655.4215917559      1.01e-03  
    2   -7655.4262175459      4.09e-04  
    3   -7655.4239650492      8.13e-04  
    4   -7655.4266215006      2.22e-04  
    5   -7655.4268331058      4.72e-05  
    6   -7655.4268382318      1.11e-05  
    7   -7655.4268384976      4.15e-06  
    8   -7655.4268385568      1.60e-06  
    9   -7655.4268385668      3.17e-07  
   10   -7655.4268385672      1.27e-07  
   11   -7655.4268385672      2.57e-08  
   12   -7655.4268385673      1.24e-08  
   13   -7655.4268385672      3.58e-09  Convergence criterion met
 ---------------------------------------
 SCF time:   CPU 32.65s  wall 9.00s 
 SCF   energy in the final basis set =    -7655.4268385672
 Total energy in the final basis set =    -7655.4268385672

 --------------------------------------------------------------
             Orbital Energies (a.u.) and Symmetries
 --------------------------------------------------------------

 Alpha MOs, Restricted
 -- Occupied --                  
******* -176.33 -165.73 -165.73 -165.73 -101.60  -35.82  -31.32
  1 A'    2 A'    3 A'    1 A"    4 A'    5 A'    6 A'    7 A'                 
-31.313 -31.312 -24.730 -24.729 -22.967 -22.967 -22.966 -22.963
  2 A"    8 A'    9 A'   10 A'   11 A'    3 A"   12 A'   13 A'                 
-22.963 -10.366 -10.339  -9.520  -7.284  -7.275  -7.274  -6.378
  4 A"   14 A'   15 A'   16 A'   17 A'    5 A"   18 A'   19 A'                 
 -4.791  -4.777  -4.775  -2.062  -2.053  -2.053  -2.040  -2.040
 20 A'    6 A"   21 A'   22 A'    7 A"   23 A'    8 A"   24 A'                 
 -1.281  -1.278  -0.956  -0.810  -0.682  -0.628  -0.579  -0.541
 25 A'   26 A'   27 A'   28 A'   29 A'   30 A'   31 A'   32 A'                 
 -0.525  -0.511  -0.501  -0.475  -0.406  -0.397  -0.348  -0.334
  9 A"   10 A"   33 A'   34 A'   35 A'   11 A"   36 A'   12 A"                 
 -0.273  -0.223
 37 A'   13 A"                                                                 
 -- Virtual --                   
 -0.088  -0.040  -0.018   0.007   0.018   0.049   0.051   0.067
 14 A"   38 A'   39 A'   40 A'   41 A'   42 A'   15 A"   43 A'                 
  0.072   0.086   0.090   0.092   0.106   0.129   0.135   0.141
 44 A'   45 A'   46 A'   16 A"   17 A"   47 A'   48 A'   49 A'                 
  0.164   0.202   0.214   0.239   0.255   0.259   0.285   0.307
 50 A'   51 A'   18 A"   52 A'   19 A"   53 A'   54 A'   20 A"                 
  0.312   0.327   0.344   0.351   0.377   0.413   0.416   0.429
 55 A'   56 A'   57 A'   58 A'   59 A'   60 A'   21 A"   22 A"                 
  0.430   0.434   0.456   0.485   0.508   0.539   0.577   0.580
 61 A'   23 A"   62 A'   63 A'   24 A"   64 A'   65 A'   66 A'                 
  0.583   0.663   0.734   0.781   0.786   0.796   0.813   0.836
 25 A"   67 A'   68 A'   26 A"   69 A'   70 A'   27 A"   71 A'                 
  0.922   1.000   1.090   1.117   1.186   1.227   1.295   1.317
 72 A'   73 A'   74 A'   28 A"   75 A'   29 A"   76 A'   30 A"                 
  1.342   1.348   1.379   1.384   1.386   1.428   1.442   1.471
 77 A'   31 A"   78 A'   32 A"   79 A'   80 A'   81 A'   82 A'                 
  1.490   1.591   1.622   1.678   1.683   1.851   1.909   1.997
 33 A"   83 A'   84 A'   34 A"   85 A'   86 A'   87 A'   88 A'                 
  2.154   2.220   2.284   2.447   2.550   2.687   2.719   2.824
 89 A'   35 A"   90 A'   91 A'   36 A"   37 A"   92 A'   93 A'                 
  2.988   3.444   3.720   3.740   3.740   3.760   3.894   3.905
 94 A'   95 A'   38 A"   39 A"   96 A'   97 A'   98 A'   40 A"                 
  3.927   3.957   3.978   4.019   4.020   4.168   4.316   4.451
 41 A"   42 A"   99 A'  100 A'   43 A"  101 A'  102 A'  103 A'                 
  4.643   4.695   5.985   6.034   6.157   6.239   6.280   6.347
104 A'  105 A'   44 A"  106 A'  107 A'   45 A"   46 A"  108 A'                 
  6.374   6.494   6.531   9.800  23.353  23.388  25.778  25.915
109 A'  110 A'  111 A'  112 A'  113 A'  114 A'   47 A"  115 A'                 
 26.350  27.915  28.330  28.367  28.422  28.520  28.545  28.551
116 A'  117 A'   48 A"  118 A'  119 A'   49 A"  120 A'   50 A"                 
 28.607  28.720  66.710  66.728 127.875 127.906 127.981 151.706
121 A'  122 A'  123 A'  124 A'   51 A"  125 A'  126 A'  127 A'                 
215.7971901.875
128 A'  129 A'                                                                 

 Beta MOs, Restricted
 -- Occupied --                  
******* -176.33 -165.73 -165.73 -165.73 -101.60  -35.82  -31.32
  1 A'    2 A'    3 A'    1 A"    4 A'    5 A'    6 A'    7 A'                 
-31.313 -31.312 -24.730 -24.729 -22.967 -22.967 -22.966 -22.963
  2 A"    8 A'    9 A'   10 A'   11 A'    3 A"   12 A'   13 A'                 
-22.963 -10.366 -10.339  -9.520  -7.284  -7.275  -7.274  -6.378
  4 A"   14 A'   15 A'   16 A'   17 A'    5 A"   18 A'   19 A'                 
 -4.791  -4.777  -4.775  -2.062  -2.053  -2.053  -2.040  -2.040
 20 A'    6 A"   21 A'   22 A'    7 A"   23 A'    8 A"   24 A'                 
 -1.281  -1.278  -0.956  -0.810  -0.682  -0.628  -0.579  -0.541
 25 A'   26 A'   27 A'   28 A'   29 A'   30 A'   31 A'   32 A'                 
 -0.525  -0.511  -0.501  -0.475  -0.406  -0.397  -0.348  -0.334
  9 A"   10 A"   33 A'   34 A'   35 A'   11 A"   36 A'   12 A"                 
 -0.273  -0.223
 37 A'   13 A"                                                                 
 -- Virtual --                   
 -0.088  -0.040  -0.018   0.007   0.018   0.049   0.051   0.067
 14 A"   38 A'   39 A'   40 A'   41 A'   42 A'   15 A"   43 A'                 
  0.072   0.086   0.090   0.092   0.106   0.129   0.135   0.141
 44 A'   45 A'   46 A'   16 A"   17 A"   47 A'   48 A'   49 A'                 
  0.164   0.202   0.214   0.239   0.255   0.259   0.285   0.307
 50 A'   51 A'   18 A"   52 A'   19 A"   53 A'   54 A'   20 A"                 
  0.312   0.327   0.344   0.351   0.377   0.413   0.416   0.429
 55 A'   56 A'   57 A'   58 A'   59 A'   60 A'   21 A"   22 A"                 
  0.430   0.434   0.456   0.485   0.508   0.539   0.577   0.580
 61 A'   23 A"   62 A'   63 A'   24 A"   64 A'   65 A'   66 A'                 
  0.583   0.663   0.734   0.781   0.786   0.796   0.813   0.836
 25 A"   67 A'   68 A'   26 A"   69 A'   70 A'   27 A"   71 A'                 
  0.922   1.000   1.090   1.117   1.186   1.227   1.295   1.317
 72 A'   73 A'   74 A'   28 A"   75 A'   29 A"   76 A'   30 A"                 
  1.342   1.348   1.379   1.384   1.386   1.428   1.442   1.471
 77 A'   31 A"   78 A'   32 A"   79 A'   80 A'   81 A'   82 A'                 
  1.490   1.591   1.622   1.678   1.683   1.851   1.909   1.997
 33 A"   83 A'   84 A'   34 A"   85 A'   86 A'   87 A'   88 A'                 
  2.154   2.220   2.284   2.447   2.550   2.687   2.719   2.824
 89 A'   35 A"   90 A'   91 A'   36 A"   37 A"   92 A'   93 A'                 
  2.988   3.444   3.720   3.740   3.740   3.760   3.894   3.905
 94 A'   95 A'   38 A"   39 A"   96 A'   97 A'   98 A'   40 A"                 
  3.927   3.957   3.978   4.019   4.020   4.168   4.316   4.451
 41 A"   42 A"   99 A'  100 A'   43 A"  101 A'  102 A'  103 A'                 
  4.643   4.695   5.985   6.034   6.157   6.239   6.280   6.347
104 A'  105 A'   44 A"  106 A'  107 A'   45 A"   46 A"  108 A'                 
  6.374   6.494   6.531   9.800  23.353  23.388  25.778  25.915
109 A'  110 A'  111 A'  112 A'  113 A'  114 A'   47 A"  115 A'                 
 26.350  27.915  28.330  28.367  28.422  28.520  28.545  28.551
116 A'  117 A'   48 A"  118 A'  119 A'   49 A"  120 A'   50 A"                 
 28.607  28.720  66.710  66.728 127.875 127.906 127.981 151.706
121 A'  122 A'  123 A'  124 A'   51 A"  125 A'  126 A'  127 A'                 
215.7971901.875
128 A'  129 A'                                                                 
 --------------------------------------------------------------

          Ground-State Mulliken Net Atomic Charges

     Atom                 Charge (a.u.)
  ----------------------------------------
      1 F                     0.006768
      2 Cl                    0.299146
      3 I                     0.221098
      4 F                    -0.023020
      5 C                    -0.313288
      6 C                    -0.190704
  ----------------------------------------
  Sum of atomic charges =     0.000000

 -----------------------------------------------------------------
                    Cartesian Multipole Moments
 -----------------------------------------------------------------
    Charge (ESU x 10^10)
                 0.0000
    Dipole Moment (Debye)
         X      -0.0170      Y      -0.2577      Z      -0.0000
       Tot       0.2583
    Quadrupole Moments (Debye-Ang)
        XX     -57.0862     XY       2.8362     YY     -65.3183
        XZ      -0.0000     YZ      -0.0000     ZZ     -62.0713
    Octopole Moments (Debye-Ang^2)
       XXX      29.0119    XXY      -3.3641    XYY      12.0534
       YYY       0.4903    XXZ      -0.0000    XYZ      -0.0000
       YYZ      -0.0000    XZZ      10.0787    YZZ       0.0084
       ZZZ      -0.0000
    Hexadecapole Moments (Debye-Ang^3)
      XXXX   -1303.5899   XXXY     -28.1584   XXYY    -279.9401
      XYYY     -60.6595   YYYY    -280.5400   XXXZ      -0.0000
      XXYZ      -0.0000   XYYZ      -0.0000   YYYZ      -0.0000
      XXZZ    -248.4469   XYZZ     -22.7483   YYZZ     -57.1035
      XZZZ      -0.0000   YZZZ      -0.0000   ZZZZ     -73.7557
 -----------------------------------------------------------------
 Calculating analytic gradient of the SCF energy
 Gradient of SCF Energy
            1           2           3           4           5           6
    1   0.0846286   0.0963664  -0.2003723  -0.0706825   0.2675280  -0.1774681
    2   0.0887835   0.1308474  -0.1785285  -0.0539317   0.0247061  -0.0118767
    3  -0.0000000   0.0000000   0.0000000  -0.0000000  -0.0000000   0.0000000
 Max gradient component =       2.675E-01
 RMS gradient           =       1.119E-01
 Gradient time:  CPU 9.47 s  wall 2.47 s
 Geometry Optimization Parameters
   NAtoms,    NIC,     NZ,  NCons,   NDum,   NFix, NCnnct, MaxDiis
        6      37       0       0       0       0       0       0

 Cartesian Hessian Update
 Hessian Updated using BFGS Update


** GEOMETRY OPTIMIZATION IN DELOCALIZED INTERNAL COORDINATES **
   Searching for a Minimum

   Optimization Cycle:   5

                       Coordinates (Angstroms)
     ATOM                X               Y               Z
      1  F         0.5697430775   -1.6242756866    0.0000000000
      2  Cl       -3.0149049372   -0.6553277881    0.0000000000
      3  I         1.5798661136    0.3830904561    0.0000000000
      4  F        -2.2143988886    1.3470938618    0.0000000000
      5  C        -0.0137913965   -0.3781426014    0.0000000000
      6  C        -1.6647722983    0.0987205973    0.0000000000
   Point Group: cs    Number of degrees of freedom:     9


   Energy is  -7655.426838567

 Hessian Updated using BFGS Update

  9 Hessian modes will be used to form the next step
  Hessian Eigenvalues:
     0.042876    0.184431    0.206243    0.247672    0.252735    0.382775
     0.395045    0.896623    1.142158

 Minimum Search - Taking Simple RFO Step
 Searching for Lamda that Minimizes Along All modes
 Value Taken    Lamda =  -0.23240513
 Calculated Step too Large.  Step scaled by  0.342972
 Step Taken.  Stepsize is  0.300000

                             Maximum     Tolerance    Cnvgd?
         Gradient           0.175949      0.000300      NO
         Displacement       0.204000      0.001200      NO
         Energy change     -0.086317      0.000001      NO


 New Cartesian Coordinates Obtained by Inverse Iteration

 Displacement from previous Coordinates is:  0.358882
 ----------------------------------------------------------------
             Standard Nuclear Orientation (Angstroms)
    I     Atom           X                Y                Z
 ----------------------------------------------------------------
    1      F       0.4593534362    -1.6033784830     0.0000000000
    2      Cl     -2.9659300091    -0.7022396901     0.0000000000
    3      I       1.5558931672     0.4195138853     0.0000000000
    4      F      -2.1253413832     1.3259121643     0.0000000000
    5      C      -0.0764373112    -0.3492748701     0.0000000000
    6      C      -1.6057962293     0.0806258327     0.0000000000
 ----------------------------------------------------------------
 Molecular Point Group                 Cs    NOp =  2
 Largest Abelian Subgroup              Cs    NOp =  2
 Nuclear Repulsion Energy =   624.0954644769 hartrees
 There are       50 alpha and       50 beta electrons
 Applying Cartesian multipole field
    Component          Value
    ---------          -----
     (2,0,0)        1.00000E-11
     (0,2,0)        2.00000E-11
     (0,0,2)       -3.00000E-11
 Nucleus-field energy     =     0.0000000161 hartrees
 Requested basis set is 6-311++G(d,p)
 There are 61 shells and 180 basis functions
 A cutoff of  1.0D-11 yielded   1497 shell pairs
 There are     14022 function pairs (     15610 Cartesian)
 Smallest overlap matrix eigenvalue = 9.21E-05
 Guess MOs from SCF MO coefficient file

 -----------------------------------------------------------------------
  General SCF calculation program by
  Eric Jon Sundstrom, Paul Horn, Yuezhi Mao, Dmitri Zuev, Alec White,
  David Stuck, Shaama M.S., Shane Yost, Joonho Lee, David Small,
  Daniel Levine, Susi Lehtola, Hugh Burton, Evgeny Epifanovsky
 -----------------------------------------------------------------------
 Exchange:     0.2000 Hartree-Fock + 0.0800 Slater + 0.7200 B88
 Correlation:  0.1900 VWN1RPA + 0.8100 LYP
 Using SG-1 standard quadrature grid
 using 4 threads for integral computing
 -------------------------------------------------------
 OpenMP Integral computing Module                
 Release: version 2.0, May 2017, Q-Chem Inc. Pleasanton 
 -------------------------------------------------------
 -------------------------------------------------------
 OpenMP BLAS3 based DFT computing Module                
 Release: version 1.0, May 2013, Q-Chem Inc. Pittsburgh 
 -------------------------------------------------------
 A restricted SCF calculation will be
 performed using DIIS
 SCF converges when DIIS error is below 1.0e-08
 ---------------------------------------
  Cycle       Energy         DIIS error
 ---------------------------------------
    1   -7655.4965289598      1.11e-03  
    2   -7655.5017289557      3.81e-04  
    3   -7655.5009296575      5.94e-04  
    4   -7655.5021103361      1.62e-04  
    5   -7655.5022101464      6.56e-05  
    6   -7655.5022240431      9.99e-06  
    7   -7655.5022243032      2.95e-06  
    8   -7655.5022243338      1.07e-06  
    9   -7655.5022243379      2.91e-07  
   10   -7655.5022243382      8.49e-08  
   11   -7655.5022243383      3.03e-08  
   12   -7655.5022243383      7.49e-09  Convergence criterion met
 ---------------------------------------
 SCF time:   CPU 30.45s  wall 8.00s 
 SCF   energy in the final basis set =    -7655.5022243383
 Total energy in the final basis set =    -7655.5022243383

 --------------------------------------------------------------
             Orbital Energies (a.u.) and Symmetries
 --------------------------------------------------------------

 Alpha MOs, Restricted
 -- Occupied --                  
******* -176.33 -165.73 -165.73 -165.73 -101.60  -35.82  -31.32
  1 A'    2 A'    3 A'    1 A"    4 A'    5 A'    6 A'    7 A'                 
-31.312 -31.311 -24.730 -24.729 -22.967 -22.966 -22.966 -22.962
  2 A"    8 A'    9 A'   10 A'   11 A'    3 A"   12 A'   13 A'                 
-22.962 -10.361 -10.334  -9.517  -7.282  -7.272  -7.271  -6.377
  4 A"   14 A'   15 A'   16 A'   17 A'    5 A"   18 A'   19 A'                 
 -4.789  -4.775  -4.774  -2.059  -2.051  -2.051  -2.038  -2.038
 20 A'    6 A"   21 A'   22 A'    7 A"   23 A'    8 A"   24 A'                 
 -1.283  -1.280  -0.949  -0.806  -0.698  -0.632  -0.586  -0.543
 25 A'   26 A'   27 A'   28 A'   29 A'   30 A'   31 A'   32 A'                 
 -0.528  -0.508  -0.499  -0.472  -0.408  -0.395  -0.351  -0.332
  9 A"   10 A"   33 A'   34 A'   35 A'   11 A"   36 A'   12 A"                 
 -0.277  -0.233
 37 A'   13 A"                                                                 
 -- Virtual --                   
 -0.073  -0.026  -0.006   0.007   0.018   0.051   0.052   0.070
 14 A"   38 A'   39 A'   40 A'   41 A'   42 A'   15 A"   43 A'                 
  0.084   0.089   0.090   0.092   0.105   0.131   0.136   0.143
 44 A'   45 A'   46 A'   16 A"   17 A"   47 A'   48 A'   49 A'                 
  0.179   0.209   0.214   0.248   0.260   0.262   0.284   0.305
 50 A'   51 A'   18 A"   52 A'   19 A"   53 A'   54 A'   20 A"                 
  0.309   0.337   0.346   0.350   0.372   0.414   0.414   0.430
 55 A'   56 A'   57 A'   58 A'   59 A'   60 A'   21 A"   22 A"                 
  0.432   0.435   0.457   0.485   0.514   0.526   0.584   0.591
 23 A"   61 A'   62 A'   63 A'   24 A"   64 A'   25 A"   65 A'                 
  0.595   0.669   0.746   0.777   0.795   0.805   0.816   0.843
 66 A'   67 A'   68 A'   69 A'   26 A"   70 A'   27 A"   71 A'                 
  0.924   1.004   1.111   1.122   1.179   1.217   1.295   1.315
 72 A'   73 A'   28 A"   74 A'   75 A'   29 A"   76 A'   30 A"                 
  1.346   1.360   1.378   1.384   1.389   1.432   1.438   1.491
 31 A"   77 A'   32 A"   78 A'   79 A'   80 A'   81 A'   82 A'                 
  1.510   1.605   1.650   1.694   1.732   1.847   1.924   2.036
 33 A"   83 A'   84 A'   85 A'   34 A"   86 A'   87 A'   88 A'                 
  2.223   2.228   2.292   2.469   2.548   2.720   2.782   2.859
 35 A"   89 A'   90 A'   91 A'   36 A"   37 A"   92 A'   93 A'                 
  3.010   3.509   3.727   3.740   3.744   3.764   3.918   3.919
 94 A'   95 A'   38 A"   39 A"   96 A'   97 A'   40 A"   98 A'                 
  3.942   3.954   3.991   4.021   4.022   4.163   4.295   4.457
 41 A"   42 A"   99 A'   43 A"  100 A'  101 A'  102 A'  103 A'                 
  4.664   4.746   5.987   6.036   6.160   6.240   6.283   6.343
104 A'  105 A'   44 A"  106 A'  107 A'   45 A"   46 A"  108 A'                 
  6.377   6.527   6.564   9.794  23.374  23.457  25.781  25.932
109 A'  110 A'  111 A'  112 A'  113 A'  114 A'   47 A"  115 A'                 
 26.381  27.915  28.331  28.367  28.424  28.520  28.543  28.553
116 A'  117 A'   48 A"  118 A'  119 A'   49 A"  120 A'   50 A"                 
 28.605  28.718  66.708  66.734 127.875 127.905 127.980 151.705
121 A'  122 A'  123 A'  124 A'   51 A"  125 A'  126 A'  127 A'                 
215.7881901.873
128 A'  129 A'                                                                 

 Beta MOs, Restricted
 -- Occupied --                  
******* -176.33 -165.73 -165.73 -165.73 -101.60  -35.82  -31.32
  1 A'    2 A'    3 A'    1 A"    4 A'    5 A'    6 A'    7 A'                 
-31.312 -31.311 -24.730 -24.729 -22.967 -22.966 -22.966 -22.962
  2 A"    8 A'    9 A'   10 A'   11 A'    3 A"   12 A'   13 A'                 
-22.962 -10.361 -10.334  -9.517  -7.282  -7.272  -7.271  -6.377
  4 A"   14 A'   15 A'   16 A'   17 A'    5 A"   18 A'   19 A'                 
 -4.789  -4.775  -4.774  -2.059  -2.051  -2.051  -2.038  -2.038
 20 A'    6 A"   21 A'   22 A'    7 A"   23 A'    8 A"   24 A'                 
 -1.283  -1.280  -0.949  -0.806  -0.698  -0.632  -0.586  -0.543
 25 A'   26 A'   27 A'   28 A'   29 A'   30 A'   31 A'   32 A'                 
 -0.528  -0.508  -0.499  -0.472  -0.408  -0.395  -0.351  -0.332
  9 A"   10 A"   33 A'   34 A'   35 A'   11 A"   36 A'   12 A"                 
 -0.277  -0.233
 37 A'   13 A"                                                                 
 -- Virtual --                   
 -0.073  -0.026  -0.006   0.007   0.018   0.051   0.052   0.070
 14 A"   38 A'   39 A'   40 A'   41 A'   42 A'   15 A"   43 A'                 
  0.084   0.089   0.090   0.092   0.105   0.131   0.136   0.143
 44 A'   45 A'   46 A'   16 A"   17 A"   47 A'   48 A'   49 A'                 
  0.179   0.209   0.214   0.248   0.260   0.262   0.284   0.305
 50 A'   51 A'   18 A"   52 A'   19 A"   53 A'   54 A'   20 A"                 
  0.309   0.337   0.346   0.350   0.372   0.414   0.414   0.430
 55 A'   56 A'   57 A'   58 A'   59 A'   60 A'   21 A"   22 A"                 
  0.432   0.435   0.457   0.485   0.514   0.526   0.584   0.591
 23 A"   61 A'   62 A'   63 A'   24 A"   64 A'   25 A"   65 A'                 
  0.595   0.669   0.746   0.777   0.795   0.805   0.816   0.843
 66 A'   67 A'   68 A'   69 A'   26 A"   70 A'   27 A"   71 A'                 
  0.924   1.004   1.111   1.122   1.179   1.217   1.295   1.315
 72 A'   73 A'   28 A"   74 A'   75 A'   29 A"   76 A'   30 A"                 
  1.346   1.360   1.378   1.384   1.389   1.432   1.438   1.491
 31 A"   77 A'   32 A"   78 A'   79 A'   80 A'   81 A'   82 A'                 
  1.510   1.605   1.650   1.694   1.732   1.847   1.924   2.036
 33 A"   83 A'   84 A'   85 A'   34 A"   86 A'   87 A'   88 A'                 
  2.223   2.228   2.292   2.469   2.548   2.720   2.782   2.859
 35 A"   89 A'   90 A'   91 A'   36 A"   37 A"   92 A'   93 A'                 
  3.010   3.509   3.727   3.740   3.744   3.764   3.918   3.919
 94 A'   95 A'   38 A"   39 A"   96 A'   97 A'   40 A"   98 A'                 
  3.942   3.954   3.991   4.021   4.022   4.163   4.295   4.457
 41 A"   42 A"   99 A'   43 A"  100 A'  101 A'  102 A'  103 A'                 
  4.664   4.746   5.987   6.036   6.160   6.240   6.283   6.343
104 A'  105 A'   44 A"  106 A'  107 A'   45 A"   46 A"  108 A'                 
  6.377   6.527   6.564   9.794  23.374  23.457  25.781  25.932
109 A'  110 A'  111 A'  112 A'  113 A'  114 A'   47 A"  115 A'                 
 26.381  27.915  28.331  28.367  28.424  28.520  28.543  28.553
116 A'  117 A'   48 A"  118 A'  119 A'   49 A"  120 A'   50 A"                 
 28.605  28.718  66.708  66.734 127.875 127.905 127.980 151.705
121 A'  122 A'  123 A'  124 A'   51 A"  125 A'  126 A'  127 A'                 
215.7881901.873
128 A'  129 A'                                                                 
 --------------------------------------------------------------

          Ground-State Mulliken Net Atomic Charges

     Atom                 Charge (a.u.)
  ----------------------------------------
      1 F                    -0.001502
      2 Cl                    0.283613
      3 I                     0.193927
      4 F                    -0.019076
      5 C                    -0.286505
      6 C                    -0.170456
  ----------------------------------------
  Sum of atomic charges =     0.000000

 -----------------------------------------------------------------
                    Cartesian Multipole Moments
 -----------------------------------------------------------------
    Charge (ESU x 10^10)
                 0.0000
    Dipole Moment (Debye)
         X       0.0534      Y      -0.1654      Z       0.0000
       Tot       0.1738
    Quadrupole Moments (Debye-Ang)
        XX     -57.3757     XY       2.7571     YY     -65.1582
        XZ      -0.0000     YZ       0.0000     ZZ     -61.9626
    Octopole Moments (Debye-Ang^2)
       XXX      31.4606    XXY      -3.4812    XYY      12.1143
       YYY      -0.8261    XXZ       0.0000    XYZ       0.0000
       YYZ       0.0000    XZZ      10.0832    YZZ      -0.5086
       ZZZ      -0.0000
    Hexadecapole Moments (Debye-Ang^3)
      XXXX   -1255.7222   XXXY     -42.1937   XXYY    -269.9441
      XYYY     -75.3169   YYYY    -284.3464   XXXZ      -0.0000
      XXYZ       0.0000   XYYZ       0.0000   YYYZ       0.0000
      XXZZ    -239.7634   XYZZ     -27.5792   YYZZ     -57.8963
      XZZZ       0.0000   YZZZ       0.0000   ZZZZ     -73.4318
 -----------------------------------------------------------------
 Calculating analytic gradient of the SCF energy
 Gradient of SCF Energy
            1           2           3           4           5           6
    1   0.0749750   0.0778041  -0.1623593  -0.0596218   0.2300655  -0.1608636
    2   0.0764406   0.1101324  -0.1460520  -0.0496027   0.0111650  -0.0020833
    3   0.0000000   0.0000000  -0.0000000  -0.0000000   0.0000000  -0.0000000
 Max gradient component =       2.301E-01
 RMS gradient           =       9.495E-02
 Gradient time:  CPU 9.65 s  wall 2.52 s
 Geometry Optimization Parameters
   NAtoms,    NIC,     NZ,  NCons,   NDum,   NFix, NCnnct, MaxDiis
        6      37       0       0       0       0       0       0

 Cartesian Hessian Update
 Hessian Updated using BFGS Update


** GEOMETRY OPTIMIZATION IN DELOCALIZED INTERNAL COORDINATES **
   Searching for a Minimum

   Optimization Cycle:   6

                       Coordinates (Angstroms)
     ATOM                X               Y               Z
      1  F         0.4593534362   -1.6033784830    0.0000000000
      2  Cl       -2.9659300091   -0.7022396901    0.0000000000
      3  I         1.5558931672    0.4195138853    0.0000000000
      4  F        -2.1253413832    1.3259121643    0.0000000000
      5  C        -0.0764373112   -0.3492748701    0.0000000000
      6  C        -1.6057962293    0.0806258327    0.0000000000
   Point Group: cs    Number of degrees of freedom:     9


   Energy is  -7655.502224338

 Hessian Updated using BFGS Update

  9 Hessian modes will be used to form the next step
  Hessian Eigenvalues:
     0.076570    0.184014    0.194235    0.249874    0.252352    0.386558
     0.395373    0.811296    1.092809

 Minimum Search - Taking Simple RFO Step
 Searching for Lamda that Minimizes Along All modes
 Value Taken    Lamda =  -0.18757861
 Calculated Step too Large.  Step scaled by  0.372993
 Step Taken.  Stepsize is  0.300000

                             Maximum     Tolerance    Cnvgd?
         Gradient           0.154104      0.000300      NO
         Displacement       0.203315      0.001200      NO
         Energy change     -0.075386      0.000001      NO


 New Cartesian Coordinates Obtained by Inverse Iteration

 Displacement from previous Coordinates is:  0.355552
 ----------------------------------------------------------------
             Standard Nuclear Orientation (Angstroms)
    I     Atom           X                Y                Z
 ----------------------------------------------------------------
    1      F       0.3515838700    -1.5854620453     0.0000000000
    2      Cl     -2.9141732879    -0.7488473687     0.0000000000
    3      I       1.5278602043     0.4570043718     0.0000000000
    4      F      -2.0382974556     1.3085217300     0.0000000000
    5      C      -0.1395807016    -0.3237397583     0.0000000000
    6      C      -1.5456509588     0.0636819096     0.0000000000
 ----------------------------------------------------------------
 Molecular Point Group                 Cs    NOp =  2
 Largest Abelian Subgroup              Cs    NOp =  2
 Nuclear Repulsion Energy =   628.3127703847 hartrees
 There are       50 alpha and       50 beta electrons
 Applying Cartesian multipole field
    Component          Value
    ---------          -----
     (2,0,0)        1.00000E-11
     (0,2,0)        2.00000E-11
     (0,0,2)       -3.00000E-11
 Nucleus-field energy     =     0.0000000157 hartrees
 Requested basis set is 6-311++G(d,p)
 There are 61 shells and 180 basis functions
 A cutoff of  1.0D-11 yielded   1504 shell pairs
 There are     14062 function pairs (     15649 Cartesian)
 Smallest overlap matrix eigenvalue = 6.30E-05
 Guess MOs from SCF MO coefficient file

 -----------------------------------------------------------------------
  General SCF calculation program by
  Eric Jon Sundstrom, Paul Horn, Yuezhi Mao, Dmitri Zuev, Alec White,
  David Stuck, Shaama M.S., Shane Yost, Joonho Lee, David Small,
  Daniel Levine, Susi Lehtola, Hugh Burton, Evgeny Epifanovsky
 -----------------------------------------------------------------------
 Exchange:     0.2000 Hartree-Fock + 0.0800 Slater + 0.7200 B88
 Correlation:  0.1900 VWN1RPA + 0.8100 LYP
 Using SG-1 standard quadrature grid
 using 4 threads for integral computing
 -------------------------------------------------------
 OpenMP Integral computing Module                
 Release: version 2.0, May 2017, Q-Chem Inc. Pleasanton 
 -------------------------------------------------------
 -------------------------------------------------------
 OpenMP BLAS3 based DFT computing Module                
 Release: version 1.0, May 2013, Q-Chem Inc. Pittsburgh 
 -------------------------------------------------------
 A restricted SCF calculation will be
 performed using DIIS
 SCF converges when DIIS error is below 1.0e-08
 ---------------------------------------
  Cycle       Energy         DIIS error
 ---------------------------------------
    1   -7655.5581524868      1.26e-03  
    2   -7655.5640808832      4.31e-04  
    3   -7655.5636859496      5.56e-04  
    4   -7655.5646720795      1.03e-04  
    5   -7655.5646970366      6.25e-05  
    6   -7655.5647117240      9.96e-06  
    7   -7655.5647120378      2.10e-06  
    8   -7655.5647120492      8.02e-07  
    9   -7655.5647120510      2.73e-07  
   10   -7655.5647120513      6.59e-08  
   11   -7655.5647120513      1.60e-08  
   12   -7655.5647120513      5.33e-09  Convergence criterion met
 ---------------------------------------
 SCF time:   CPU 30.69s  wall 8.00s 
 SCF   energy in the final basis set =    -7655.5647120513
 Total energy in the final basis set =    -7655.5647120513

 --------------------------------------------------------------
             Orbital Energies (a.u.) and Symmetries
 --------------------------------------------------------------

 Alpha MOs, Restricted
 -- Occupied --                  
******* -176.33 -165.73 -165.73 -165.73 -101.60  -35.82  -31.32
  1 A'    2 A'    3 A'    1 A"    4 A'    5 A'    6 A'    7 A'                 
-31.311 -31.311 -24.730 -24.727 -22.967 -22.966 -22.965 -22.962
  2 A"    8 A'    9 A'   10 A'   11 A'    3 A"   12 A'   13 A'                 
-22.962 -10.352 -10.326  -9.515  -7.279  -7.269  -7.269  -6.376
  4 A"   14 A'   15 A'   16 A'   17 A'    5 A"   18 A'   19 A'                 
 -4.789  -4.774  -4.773  -2.058  -2.050  -2.050  -2.037  -2.037
 20 A'    6 A"   21 A'   22 A'    7 A"   23 A'    8 A"   24 A'                 
 -1.285  -1.279  -0.943  -0.810  -0.714  -0.635  -0.591  -0.545
 25 A'   26 A'   27 A'   28 A'   29 A'   30 A'   31 A'   32 A'                 
 -0.532  -0.505  -0.498  -0.468  -0.409  -0.393  -0.353  -0.331
  9 A"   10 A"   33 A'   34 A'   35 A'   11 A"   36 A'   12 A"                 
 -0.281  -0.245
 37 A'   13 A"                                                                 
 -- Virtual --                   
 -0.053  -0.034   0.002   0.013   0.021   0.052   0.052   0.070
 14 A"   38 A'   39 A'   40 A'   41 A'   42 A'   15 A"   43 A'                 
  0.083   0.088   0.093   0.103   0.105   0.136   0.137   0.154
 44 A'   45 A'   16 A"   17 A"   46 A'   47 A'   48 A'   49 A'                 
  0.188   0.213   0.222   0.260   0.266   0.267   0.286   0.304
 50 A'   18 A"   51 A'   52 A'   19 A"   53 A'   54 A'   20 A"                 
  0.307   0.341   0.350   0.356   0.369   0.412   0.417   0.426
 55 A'   56 A'   57 A'   58 A'   59 A'   21 A"   60 A'   22 A"                 
  0.434   0.443   0.459   0.488   0.516   0.517   0.588   0.608
 23 A"   61 A'   62 A'   63 A'   24 A"   64 A'   25 A"   65 A'                 
  0.615   0.675   0.751   0.777   0.810   0.814   0.819   0.852
 66 A'   67 A'   68 A'   69 A'   26 A"   70 A'   27 A"   71 A'                 
  0.927   1.005   1.118   1.140   1.179   1.201   1.295   1.309
 72 A'   73 A'   28 A"   74 A'   75 A'   29 A"   76 A'   30 A"                 
  1.350   1.363   1.378   1.379   1.394   1.439   1.444   1.497
 31 A"   77 A'   78 A'   32 A"   79 A'   80 A'   81 A'   82 A'                 
  1.535   1.636   1.679   1.739   1.794   1.854   1.933   2.083
 33 A"   83 A'   84 A'   85 A'   34 A"   86 A'   87 A'   88 A'                 
  2.227   2.287   2.314   2.486   2.556   2.757   2.831   2.952
 35 A"   89 A'   90 A'   91 A'   36 A"   37 A"   92 A'   93 A'                 
  3.038   3.506   3.732   3.743   3.746   3.776   3.926   3.947
 94 A'   95 A'   38 A"   39 A"   96 A'   97 A'   40 A"   98 A'                 
  3.951   3.958   4.008   4.023   4.027   4.153   4.282   4.464
 41 A"   42 A"   99 A'   43 A"  100 A'  101 A'  102 A'  103 A'                 
  4.686   4.791   5.987   6.037   6.162   6.243   6.286   6.338
104 A'  105 A'   44 A"  106 A'  107 A'   45 A"   46 A"  108 A'                 
  6.376   6.538   6.631   9.790  23.365  23.672  25.783  25.948
109 A'  110 A'  111 A'  112 A'  113 A'  114 A'   47 A"  115 A'                 
 26.415  27.915  28.332  28.366  28.424  28.520  28.541  28.554
116 A'  117 A'   48 A"  118 A'  119 A'   49 A"  120 A'   50 A"                 
 28.603  28.720  66.710  66.740 127.875 127.904 127.978 151.704
121 A'  122 A'  123 A'  124 A'   51 A"  125 A'  126 A'  127 A'                 
215.7821901.871
128 A'  129 A'                                                                 

 Beta MOs, Restricted
 -- Occupied --                  
******* -176.33 -165.73 -165.73 -165.73 -101.60  -35.82  -31.32
  1 A'    2 A'    3 A'    1 A"    4 A'    5 A'    6 A'    7 A'                 
-31.311 -31.311 -24.730 -24.727 -22.967 -22.966 -22.965 -22.962
  2 A"    8 A'    9 A'   10 A'   11 A'    3 A"   12 A'   13 A'                 
-22.962 -10.352 -10.326  -9.515  -7.279  -7.269  -7.269  -6.376
  4 A"   14 A'   15 A'   16 A'   17 A'    5 A"   18 A'   19 A'                 
 -4.789  -4.774  -4.773  -2.058  -2.050  -2.050  -2.037  -2.037
 20 A'    6 A"   21 A'   22 A'    7 A"   23 A'    8 A"   24 A'                 
 -1.285  -1.279  -0.943  -0.810  -0.714  -0.635  -0.591  -0.545
 25 A'   26 A'   27 A'   28 A'   29 A'   30 A'   31 A'   32 A'                 
 -0.532  -0.505  -0.498  -0.468  -0.409  -0.393  -0.353  -0.331
  9 A"   10 A"   33 A'   34 A'   35 A'   11 A"   36 A'   12 A"                 
 -0.281  -0.245
 37 A'   13 A"                                                                 
 -- Virtual --                   
 -0.053  -0.034   0.002   0.013   0.021   0.052   0.052   0.070
 14 A"   38 A'   39 A'   40 A'   41 A'   42 A'   15 A"   43 A'                 
  0.083   0.088   0.093   0.103   0.105   0.136   0.137   0.154
 44 A'   45 A'   16 A"   17 A"   46 A'   47 A'   48 A'   49 A'                 
  0.188   0.213   0.222   0.260   0.266   0.267   0.286   0.304
 50 A'   18 A"   51 A'   52 A'   19 A"   53 A'   54 A'   20 A"                 
  0.307   0.341   0.350   0.356   0.369   0.412   0.417   0.426
 55 A'   56 A'   57 A'   58 A'   59 A'   21 A"   60 A'   22 A"                 
  0.434   0.443   0.459   0.488   0.516   0.517   0.588   0.608
 23 A"   61 A'   62 A'   63 A'   24 A"   64 A'   25 A"   65 A'                 
  0.615   0.675   0.751   0.777   0.810   0.814   0.819   0.852
 66 A'   67 A'   68 A'   69 A'   26 A"   70 A'   27 A"   71 A'                 
  0.927   1.005   1.118   1.140   1.179   1.201   1.295   1.309
 72 A'   73 A'   28 A"   74 A'   75 A'   29 A"   76 A'   30 A"                 
  1.350   1.363   1.378   1.379   1.394   1.439   1.444   1.497
 31 A"   77 A'   78 A'   32 A"   79 A'   80 A'   81 A'   82 A'                 
  1.535   1.636   1.679   1.739   1.794   1.854   1.933   2.083
 33 A"   83 A'   84 A'   85 A'   34 A"   86 A'   87 A'   88 A'                 
  2.227   2.287   2.314   2.486   2.556   2.757   2.831   2.952
 35 A"   89 A'   90 A'   91 A'   36 A"   37 A"   92 A'   93 A'                 
  3.038   3.506   3.732   3.743   3.746   3.776   3.926   3.947
 94 A'   95 A'   38 A"   39 A"   96 A'   97 A'   40 A"   98 A'                 
  3.951   3.958   4.008   4.023   4.027   4.153   4.282   4.464
 41 A"   42 A"   99 A'   43 A"  100 A'  101 A'  102 A'  103 A'                 
  4.686   4.791   5.987   6.037   6.162   6.243   6.286   6.338
104 A'  105 A'   44 A"  106 A'  107 A'   45 A"   46 A"  108 A'                 
  6.376   6.538   6.631   9.790  23.365  23.672  25.783  25.948
109 A'  110 A'  111 A'  112 A'  113 A'  114 A'   47 A"  115 A'                 
 26.415  27.915  28.332  28.366  28.424  28.520  28.541  28.554
116 A'  117 A'   48 A"  118 A'  119 A'   49 A"  120 A'   50 A"                 
 28.603  28.720  66.710  66.740 127.875 127.904 127.978 151.704
121 A'  122 A'  123 A'  124 A'   51 A"  125 A'  126 A'  127 A'                 
215.7821901.871
128 A'  129 A'                                                                 
 --------------------------------------------------------------

          Ground-State Mulliken Net Atomic Charges

     Atom                 Charge (a.u.)
  ----------------------------------------
      1 F                    -0.011289
      2 Cl                    0.270599
      3 I                     0.171135
      4 F                    -0.021217
      5 C                    -0.265894
      6 C                    -0.143334
  ----------------------------------------
  Sum of atomic charges =     0.000000

 -----------------------------------------------------------------
                    Cartesian Multipole Moments
 -----------------------------------------------------------------
    Charge (ESU x 10^10)
                 0.0000
    Dipole Moment (Debye)
         X       0.1431      Y      -0.0821      Z       0.0000
       Tot       0.1650
    Quadrupole Moments (Debye-Ang)
        XX     -57.6352     XY       2.7396     YY     -65.0228
        XZ       0.0000     YZ       0.0000     ZZ     -61.7924
    Octopole Moments (Debye-Ang^2)
       XXX      33.9060    XXY      -3.6686    XYY      12.3516
       YYY      -2.2519    XXZ      -0.0000    XYZ      -0.0000
       YYZ       0.0000    XZZ      10.1374    YZZ      -1.0535
       ZZZ       0.0000
    Hexadecapole Moments (Debye-Ang^3)
      XXXX   -1206.7564   XXXY     -55.0288   XXYY    -260.2032
      XYYY     -88.6062   YYYY    -290.0820   XXXZ       0.0000
      XXYZ       0.0000   XYYZ      -0.0000   YYYZ       0.0000
      XXZZ    -230.8059   XYZZ     -32.0569   YYZZ     -59.0079
      XZZZ       0.0000   YZZZ       0.0000   ZZZZ     -72.9893
 -----------------------------------------------------------------
 Calculating analytic gradient of the SCF energy
 Gradient of SCF Energy
            1           2           3           4           5           6
    1   0.0628944   0.0623274  -0.1320027  -0.0476302   0.1714260  -0.1170149
    2   0.0663405   0.0914448  -0.1205919  -0.0461265   0.0126544  -0.0037214
    3  -0.0000000  -0.0000000   0.0000000  -0.0000000   0.0000000   0.0000000
 Max gradient component =       1.714E-01
 RMS gradient           =       7.462E-02
 Gradient time:  CPU 9.83 s  wall 2.56 s
 Geometry Optimization Parameters
   NAtoms,    NIC,     NZ,  NCons,   NDum,   NFix, NCnnct, MaxDiis
        6      37       0       0       0       0       0       0

 Cartesian Hessian Update
 Hessian Updated using BFGS Update


** GEOMETRY OPTIMIZATION IN DELOCALIZED INTERNAL COORDINATES **
   Searching for a Minimum

   Optimization Cycle:   7

                       Coordinates (Angstroms)
     ATOM                X               Y               Z
      1  F         0.3515838700   -1.5854620453    0.0000000000
      2  Cl       -2.9141732879   -0.7488473687    0.0000000000
      3  I         1.5278602043    0.4570043718    0.0000000000
      4  F        -2.0382974556    1.3085217300    0.0000000000
      5  C        -0.1395807016   -0.3237397583    0.0000000000
      6  C        -1.5456509588    0.0636819096    0.0000000000
   Point Group: cs    Number of degrees of freedom:     9


   Energy is  -7655.564712051

 Hessian Updated using BFGS Update

  9 Hessian modes will be used to form the next step
  Hessian Eigenvalues:
     0.159392    0.183676    0.186113    0.251445    0.257905    0.385890
     0.395347    0.731085    1.073491

 Minimum Search - Taking Simple RFO Step
 Searching for Lamda that Minimizes Along All modes
 Value Taken    Lamda =  -0.11461292
 Calculated Step too Large.  Step scaled by  0.484496
 Step Taken.  Stepsize is  0.300000

                             Maximum     Tolerance    Cnvgd?
         Gradient           0.117020      0.000300      NO
         Displacement       0.176106      0.001200      NO
         Energy change     -0.062488      0.000001      NO


 New Cartesian Coordinates Obtained by Inverse Iteration

 Displacement from previous Coordinates is:  0.326053
 ----------------------------------------------------------------
             Standard Nuclear Orientation (Angstroms)
    I     Atom           X                Y                Z
 ----------------------------------------------------------------
    1      F       0.2476728728    -1.5782668120     0.0000000000
    2      Cl     -2.8748990550    -0.7998041663     0.0000000000
    3      I       1.5114044907     0.5041519525     0.0000000000
    4      F      -1.9549092192     1.3006646100     0.0000000000
    5      C      -0.1897898734    -0.3065719620     0.0000000000
    6      C      -1.4977375452     0.0509852169     0.0000000000
 ----------------------------------------------------------------
 Molecular Point Group                 Cs    NOp =  2
 Largest Abelian Subgroup              Cs    NOp =  2
 Nuclear Repulsion Energy =   629.5000579520 hartrees
 There are       50 alpha and       50 beta electrons
 Applying Cartesian multipole field
    Component          Value
    ---------          -----
     (2,0,0)        1.00000E-11
     (0,2,0)        2.00000E-11
     (0,0,2)       -3.00000E-11
 Nucleus-field energy     =     0.0000000155 hartrees
 Requested basis set is 6-311++G(d,p)
 There are 61 shells and 180 basis functions
 A cutoff of  1.0D-11 yielded   1505 shell pairs
 There are     14030 function pairs (     15596 Cartesian)
 Smallest overlap matrix eigenvalue = 4.67E-05
 Guess MOs from SCF MO coefficient file

 -----------------------------------------------------------------------
  General SCF calculation program by
  Eric Jon Sundstrom, Paul Horn, Yuezhi Mao, Dmitri Zuev, Alec White,
  David Stuck, Shaama M.S., Shane Yost, Joonho Lee, David Small,
  Daniel Levine, Susi Lehtola, Hugh Burton, Evgeny Epifanovsky
 -----------------------------------------------------------------------
 Exchange:     0.2000 Hartree-Fock + 0.0800 Slater + 0.7200 B88
 Correlation:  0.1900 VWN1RPA + 0.8100 LYP
 Using SG-1 standard quadrature grid
 using 4 threads for integral computing
 -------------------------------------------------------
 OpenMP Integral computing Module                
 Release: version 2.0, May 2017, Q-Chem Inc. Pleasanton 
 -------------------------------------------------------
 -------------------------------------------------------
 OpenMP BLAS3 based DFT computing Module                
 Release: version 1.0, May 2013, Q-Chem Inc. Pittsburgh 
 -------------------------------------------------------
 A restricted SCF calculation will be
 performed using DIIS
 SCF converges when DIIS error is below 1.0e-08
 ---------------------------------------
  Cycle       Energy         DIIS error
 ---------------------------------------
    1   -7655.6028995815      1.29e-03  
    2   -7655.6088763531      3.72e-04  
    3   -7655.6086984756      4.38e-04  
    4   -7655.6093210365      9.74e-05  
    5   -7655.6093476539      3.07e-05  
    6   -7655.6093505382      1.13e-05  
    7   -7655.6093509758      1.79e-06  
    8   -7655.6093509830      8.70e-07  
    9   -7655.6093509851      1.89e-07  
   10   -7655.6093509853      5.63e-08  
   11   -7655.6093509853      1.49e-08  
   12   -7655.6093509853      4.51e-09  Convergence criterion met
 ---------------------------------------
 SCF time:   CPU 30.88s  wall 8.00s 
 SCF   energy in the final basis set =    -7655.6093509853
 Total energy in the final basis set =    -7655.6093509853

 --------------------------------------------------------------
             Orbital Energies (a.u.) and Symmetries
 --------------------------------------------------------------

 Alpha MOs, Restricted
 -- Occupied --                  
******* -176.33 -165.73 -165.73 -165.73 -101.60  -35.82  -31.32
  1 A'    2 A'    3 A'    1 A"    4 A'    5 A'    6 A'    7 A'                 
-31.312 -31.312 -24.730 -24.725 -22.968 -22.967 -22.966 -22.963
  2 A"    8 A'    9 A'   10 A'   11 A'    3 A"   12 A'   13 A'                 
-22.963 -10.342 -10.318  -9.513  -7.277  -7.267  -7.267  -6.376
  4 A"   14 A'   15 A'   16 A'   17 A'    5 A"   18 A'   19 A'                 
 -4.789  -4.774  -4.773  -2.057  -2.051  -2.050  -2.037  -2.037
 20 A'    6 A"   21 A'   22 A'    7 A"   23 A'    8 A"   24 A'                 
 -1.286  -1.278  -0.937  -0.818  -0.722  -0.636  -0.593  -0.547
 25 A'   26 A'   27 A'   28 A'   29 A'   30 A'   31 A'   32 A'                 
 -0.535  -0.502  -0.497  -0.462  -0.408  -0.391  -0.356  -0.331
  9 A"   10 A"   33 A'   34 A'   35 A'   11 A"   36 A'   12 A"                 
 -0.286  -0.255
 37 A'   13 A"                                                                 
 -- Virtual --                   
 -0.044  -0.034   0.003   0.014   0.026   0.052   0.053   0.071
 38 A'   14 A"   39 A'   40 A'   41 A'   42 A'   15 A"   43 A'                 
  0.081   0.087   0.093   0.102   0.108   0.138   0.139   0.167
 44 A'   45 A'   16 A"   17 A"   46 A'   47 A'   48 A'   49 A'                 
  0.192   0.213   0.233   0.265   0.273   0.279   0.291   0.301
 50 A'   18 A"   51 A'   52 A'   19 A"   53 A'   54 A'   20 A"                 
  0.306   0.339   0.356   0.361   0.376   0.407   0.421   0.422
 55 A'   56 A'   57 A'   58 A'   59 A'   21 A"   60 A'   22 A"                 
  0.437   0.450   0.461   0.490   0.514   0.515   0.595   0.623
 23 A"   61 A'   62 A'   63 A'   24 A"   64 A'   25 A"   65 A'                 
  0.643   0.684   0.746   0.784   0.819   0.821   0.825   0.859
 66 A'   67 A'   68 A'   69 A'   70 A'   26 A"   27 A"   71 A'                 
  0.931   0.997   1.131   1.139   1.181   1.186   1.294   1.304
 72 A'   73 A'   28 A"   74 A'   75 A'   29 A"   76 A'   30 A"                 
  1.354   1.356   1.374   1.384   1.390   1.443   1.454   1.513
 77 A'   31 A"   78 A'   32 A"   79 A'   80 A'   81 A'   82 A'                 
  1.558   1.662   1.699   1.789   1.847   1.874   1.937   2.137
 33 A"   83 A'   84 A'   85 A'   34 A"   86 A'   87 A'   88 A'                 
  2.231   2.289   2.353   2.493   2.568   2.783   2.852   3.014
 35 A"   89 A'   90 A'   91 A'   36 A"   37 A"   92 A'   93 A'                 
  3.117   3.451   3.737   3.750   3.751   3.784   3.931   3.949
 94 A'   95 A'   38 A"   39 A"   96 A'   97 A'   40 A"   41 A"                 
  3.969   3.975   4.019   4.024   4.056   4.137   4.270   4.467
 98 A'   42 A"   99 A'   43 A"  100 A'  101 A'  102 A'  103 A'                 
  4.703   4.818   5.987   6.036   6.157   6.246   6.288   6.333
104 A'  105 A'   44 A"  106 A'  107 A'   45 A"   46 A"  108 A'                 
  6.370   6.544   6.695   9.782  23.341  23.979  25.784  25.955
109 A'  110 A'  111 A'  112 A'  113 A'  114 A'   47 A"  115 A'                 
 26.437  27.908  28.331  28.363  28.420  28.518  28.537  28.553
116 A'  117 A'   48 A"  118 A'  119 A'   49 A"  120 A'   50 A"                 
 28.600  28.720  66.714  66.742 127.874 127.901 127.973 151.697
121 A'  122 A'  123 A'  124 A'   51 A"  125 A'  126 A'  127 A'                 
215.7721901.863
128 A'  129 A'                                                                 

 Beta MOs, Restricted
 -- Occupied --                  
******* -176.33 -165.73 -165.73 -165.73 -101.60  -35.82  -31.32
  1 A'    2 A'    3 A'    1 A"    4 A'    5 A'    6 A'    7 A'                 
-31.312 -31.312 -24.730 -24.725 -22.968 -22.967 -22.966 -22.963
  2 A"    8 A'    9 A'   10 A'   11 A'    3 A"   12 A'   13 A'                 
-22.963 -10.342 -10.318  -9.513  -7.277  -7.267  -7.267  -6.376
  4 A"   14 A'   15 A'   16 A'   17 A'    5 A"   18 A'   19 A'                 
 -4.789  -4.774  -4.773  -2.057  -2.051  -2.050  -2.037  -2.037
 20 A'    6 A"   21 A'   22 A'    7 A"   23 A'    8 A"   24 A'                 
 -1.286  -1.278  -0.937  -0.818  -0.722  -0.636  -0.593  -0.547
 25 A'   26 A'   27 A'   28 A'   29 A'   30 A'   31 A'   32 A'                 
 -0.535  -0.502  -0.497  -0.462  -0.408  -0.391  -0.356  -0.331
  9 A"   10 A"   33 A'   34 A'   35 A'   11 A"   36 A'   12 A"                 
 -0.286  -0.255
 37 A'   13 A"                                                                 
 -- Virtual --                   
 -0.044  -0.034   0.003   0.014   0.026   0.052   0.053   0.071
 38 A'   14 A"   39 A'   40 A'   41 A'   42 A'   15 A"   43 A'                 
  0.081   0.087   0.093   0.102   0.108   0.138   0.139   0.167
 44 A'   45 A'   16 A"   17 A"   46 A'   47 A'   48 A'   49 A'                 
  0.192   0.213   0.233   0.265   0.273   0.279   0.291   0.301
 50 A'   18 A"   51 A'   52 A'   19 A"   53 A'   54 A'   20 A"                 
  0.306   0.339   0.356   0.361   0.376   0.407   0.421   0.422
 55 A'   56 A'   57 A'   58 A'   59 A'   21 A"   60 A'   22 A"                 
  0.437   0.450   0.461   0.490   0.514   0.515   0.595   0.623
 23 A"   61 A'   62 A'   63 A'   24 A"   64 A'   25 A"   65 A'                 
  0.643   0.684   0.746   0.784   0.819   0.821   0.825   0.859
 66 A'   67 A'   68 A'   69 A'   70 A'   26 A"   27 A"   71 A'                 
  0.931   0.997   1.131   1.139   1.181   1.186   1.294   1.304
 72 A'   73 A'   28 A"   74 A'   75 A'   29 A"   76 A'   30 A"                 
  1.354   1.356   1.374   1.384   1.390   1.443   1.454   1.513
 77 A'   31 A"   78 A'   32 A"   79 A'   80 A'   81 A'   82 A'                 
  1.558   1.662   1.699   1.789   1.847   1.874   1.937   2.137
 33 A"   83 A'   84 A'   85 A'   34 A"   86 A'   87 A'   88 A'                 
  2.231   2.289   2.353   2.493   2.568   2.783   2.852   3.014
 35 A"   89 A'   90 A'   91 A'   36 A"   37 A"   92 A'   93 A'                 
  3.117   3.451   3.737   3.750   3.751   3.784   3.931   3.949
 94 A'   95 A'   38 A"   39 A"   96 A'   97 A'   40 A"   41 A"                 
  3.969   3.975   4.019   4.024   4.056   4.137   4.270   4.467
 98 A'   42 A"   99 A'   43 A"  100 A'  101 A'  102 A'  103 A'                 
  4.703   4.818   5.987   6.036   6.157   6.246   6.288   6.333
104 A'  105 A'   44 A"  106 A'  107 A'   45 A"   46 A"  108 A'                 
  6.370   6.544   6.695   9.782  23.341  23.979  25.784  25.955
109 A'  110 A'  111 A'  112 A'  113 A'  114 A'   47 A"  115 A'                 
 26.437  27.908  28.331  28.363  28.420  28.518  28.537  28.553
116 A'  117 A'   48 A"  118 A'  119 A'   49 A"  120 A'   50 A"                 
 28.600  28.720  66.714  66.742 127.874 127.901 127.973 151.697
121 A'  122 A'  123 A'  124 A'   51 A"  125 A'  126 A'  127 A'                 
215.7721901.863
128 A'  129 A'                                                                 
 --------------------------------------------------------------

          Ground-State Mulliken Net Atomic Charges

     Atom                 Charge (a.u.)
  ----------------------------------------
      1 F                    -0.020663
      2 Cl                    0.262063
      3 I                     0.156347
      4 F                    -0.025570
      5 C                    -0.249478
      6 C                    -0.122699
  ----------------------------------------
  Sum of atomic charges =     0.000000

 -----------------------------------------------------------------
                    Cartesian Multipole Moments
 -----------------------------------------------------------------
    Charge (ESU x 10^10)
                 0.0000
    Dipole Moment (Debye)
         X       0.2714      Y       0.0227      Z      -0.0000
       Tot       0.2724
    Quadrupole Moments (Debye-Ang)
        XX     -57.7684     XY       2.8435     YY     -64.8457
        XZ      -0.0000     YZ      -0.0000     ZZ     -61.6602
    Octopole Moments (Debye-Ang^2)
       XXX      35.6670    XXY      -3.9778    XYY      12.5387
       YYY      -4.1637    XXZ      -0.0000    XYZ      -0.0000
       YYZ      -0.0000    XZZ      10.1119    YZZ      -1.7584
       ZZZ      -0.0000
    Hexadecapole Moments (Debye-Ang^3)
      XXXX   -1171.4756   XXXY     -68.0186   XXYY    -253.2441
      XYYY    -102.4896   YYYY    -300.4668   XXXZ      -0.0000
      XXYZ       0.0000   XYYZ      -0.0000   YYYZ       0.0000
      XXZZ    -224.3251   XYZZ     -36.9577   YYZZ     -60.9557
      XZZZ      -0.0000   YZZZ       0.0000   ZZZZ     -72.6847
 -----------------------------------------------------------------
 Calculating analytic gradient of the SCF energy
 Gradient of SCF Energy
            1           2           3           4           5           6
    1   0.0466056   0.0447756  -0.1002255  -0.0331700   0.0847038  -0.0426894
    2   0.0549456   0.0693217  -0.0947645  -0.0403931   0.0265511  -0.0156608
    3   0.0000000  -0.0000000  -0.0000000   0.0000000   0.0000000  -0.0000000
 Max gradient component =       1.002E-01
 RMS gradient           =       4.928E-02
 Gradient time:  CPU 9.93 s  wall 2.59 s
 Geometry Optimization Parameters
   NAtoms,    NIC,     NZ,  NCons,   NDum,   NFix, NCnnct, MaxDiis
        6      37       0       0       0       0       0       0

 Cartesian Hessian Update
 Hessian Updated using BFGS Update


** GEOMETRY OPTIMIZATION IN DELOCALIZED INTERNAL COORDINATES **
   Searching for a Minimum

   Optimization Cycle:   8

                       Coordinates (Angstroms)
     ATOM                X               Y               Z
      1  F         0.2476728728   -1.5782668120    0.0000000000
      2  Cl       -2.8748990550   -0.7998041663    0.0000000000
      3  I         1.5114044907    0.5041519525    0.0000000000
      4  F        -1.9549092192    1.3006646100    0.0000000000
      5  C        -0.1897898734   -0.3065719620    0.0000000000
      6  C        -1.4977375452    0.0509852169    0.0000000000
   Point Group: cs    Number of degrees of freedom:     9


   Energy is  -7655.609350985

 Hessian Updated using BFGS Update

  9 Hessian modes will be used to form the next step
  Hessian Eigenvalues:
     0.123163    0.184873    0.240409    0.251386    0.358433    0.394761
     0.415534    0.686705    1.066102

 Minimum Search - Taking Simple RFO Step
 Searching for Lamda that Minimizes Along All modes
 Value Taken    Lamda =  -0.06067644
 Calculated Step too Large.  Step scaled by  0.557917
 Step Taken.  Stepsize is  0.300000

                             Maximum     Tolerance    Cnvgd?
         Gradient           0.082972      0.000300      NO
         Displacement       0.262176      0.001200      NO
         Energy change     -0.044639      0.000001      NO


 New Cartesian Coordinates Obtained by Inverse Iteration

 Displacement from previous Coordinates is:  0.238148
 ----------------------------------------------------------------
             Standard Nuclear Orientation (Angstroms)
    I     Atom           X                Y                Z
 ----------------------------------------------------------------
    1      F       0.1687442354    -1.5898760492     0.0000000000
    2      Cl     -2.8694871315    -0.8499947300     0.0000000000
    3      I       1.5261758059     0.5583236353     0.0000000000
    4      F      -1.8958297610     1.3090264731     0.0000000000
    5      C      -0.2012238927    -0.3060715960     0.0000000000
    6      C      -1.4866375855     0.0497511058     0.0000000000
 ----------------------------------------------------------------
 Molecular Point Group                 Cs    NOp =  2
 Largest Abelian Subgroup              Cs    NOp =  2
 Nuclear Repulsion Energy =   623.2540965049 hartrees
 There are       50 alpha and       50 beta electrons
 Applying Cartesian multipole field
    Component          Value
    ---------          -----
     (2,0,0)        1.00000E-11
     (0,2,0)        2.00000E-11
     (0,0,2)       -3.00000E-11
 Nucleus-field energy     =     0.0000000159 hartrees
 Requested basis set is 6-311++G(d,p)
 There are 61 shells and 180 basis functions
 A cutoff of  1.0D-11 yielded   1503 shell pairs
 There are     14025 function pairs (     15591 Cartesian)
 Smallest overlap matrix eigenvalue = 4.77E-05
 Guess MOs from SCF MO coefficient file

 -----------------------------------------------------------------------
  General SCF calculation program by
  Eric Jon Sundstrom, Paul Horn, Yuezhi Mao, Dmitri Zuev, Alec White,
  David Stuck, Shaama M.S., Shane Yost, Joonho Lee, David Small,
  Daniel Levine, Susi Lehtola, Hugh Burton, Evgeny Epifanovsky
 -----------------------------------------------------------------------
 Exchange:     0.2000 Hartree-Fock + 0.0800 Slater + 0.7200 B88
 Correlation:  0.1900 VWN1RPA + 0.8100 LYP
 Using SG-1 standard quadrature grid
 using 4 threads for integral computing
 -------------------------------------------------------
 OpenMP Integral computing Module                
 Release: version 2.0, May 2017, Q-Chem Inc. Pleasanton 
 -------------------------------------------------------
 -------------------------------------------------------
 OpenMP BLAS3 based DFT computing Module                
 Release: version 1.0, May 2013, Q-Chem Inc. Pittsburgh 
 -------------------------------------------------------
 A restricted SCF calculation will be
 performed using DIIS
 SCF converges when DIIS error is below 1.0e-08
 ---------------------------------------
  Cycle       Energy         DIIS error
 ---------------------------------------
    1   -7655.6332918290      8.69e-04  
    2   -7655.6368410904      2.75e-04  
    3   -7655.6367063079      3.24e-04  
    4   -7655.6370658473      7.97e-05  
    5   -7655.6370871895      2.39e-05  
    6   -7655.6370889376      7.10e-06  
    7   -7655.6370891122      1.39e-06  
    8   -7655.6370891156      7.06e-07  
    9   -7655.6370891172      8.04e-08  
   10   -7655.6370891173      2.32e-08  
   11   -7655.6370891172      6.19e-09  Convergence criterion met
 ---------------------------------------
 SCF time:   CPU 28.19s  wall 7.00s 
 SCF   energy in the final basis set =    -7655.6370891172
 Total energy in the final basis set =    -7655.6370891172

 --------------------------------------------------------------
             Orbital Energies (a.u.) and Symmetries
 --------------------------------------------------------------

 Alpha MOs, Restricted
 -- Occupied --                  
******* -176.33 -165.73 -165.73 -165.73 -101.60  -35.83  -31.32
  1 A'    2 A'    3 A'    1 A"    4 A'    5 A'    6 A'    7 A'                 
-31.314 -31.313 -24.732 -24.724 -22.970 -22.968 -22.968 -22.964
  2 A"    8 A'    9 A'   10 A'   11 A'    3 A"   12 A'   13 A'                 
-22.964 -10.339 -10.316  -9.512  -7.277  -7.267  -7.266  -6.377
  4 A"   14 A'   15 A'   16 A'   17 A'    5 A"   18 A'   19 A'                 
 -4.790  -4.775  -4.774  -2.057  -2.051  -2.051  -2.038  -2.038
 20 A'    6 A"   21 A'   22 A'    7 A"   23 A'    8 A"   24 A'                 
 -1.287  -1.277  -0.929  -0.816  -0.719  -0.637  -0.592  -0.548
 25 A'   26 A'   27 A'   28 A'   29 A'   30 A'   31 A'   32 A'                 
 -0.535  -0.500  -0.496  -0.456  -0.405  -0.389  -0.359  -0.329
  9 A"   10 A"   33 A'   34 A'   35 A'   11 A"   36 A'   12 A"                 
 -0.292  -0.258
 37 A'   13 A"                                                                 
 -- Virtual --                   
 -0.051  -0.028   0.003   0.013   0.029   0.049   0.054   0.072
 38 A'   14 A"   39 A'   40 A'   41 A'   42 A'   15 A"   43 A'                 
  0.079   0.086   0.093   0.102   0.108   0.139   0.141   0.171
 44 A'   45 A'   16 A"   17 A"   46 A'   47 A'   48 A'   49 A'                 
  0.191   0.213   0.234   0.264   0.278   0.281   0.293   0.298
 50 A'   18 A"   51 A'   52 A'   19 A"   53 A'   54 A'   20 A"                 
  0.305   0.337   0.352   0.364   0.379   0.402   0.417   0.423
 55 A'   56 A'   57 A'   58 A'   59 A'   21 A"   22 A"   60 A'                 
  0.440   0.449   0.462   0.485   0.513   0.514   0.597   0.632
 23 A"   61 A'   62 A'   63 A'   24 A"   64 A'   25 A"   65 A'                 
  0.651   0.697   0.734   0.789   0.819   0.823   0.832   0.860
 66 A'   67 A'   68 A'   69 A'   70 A'   26 A"   27 A"   71 A'                 
  0.929   0.977   1.123   1.133   1.177   1.182   1.292   1.299
 72 A'   73 A'   74 A'   28 A"   75 A'   29 A"   76 A'   30 A"                 
  1.349   1.355   1.371   1.389   1.389   1.445   1.466   1.531
 77 A'   31 A"   78 A'   79 A'   32 A"   80 A'   81 A'   82 A'                 
  1.561   1.663   1.688   1.815   1.857   1.892   1.933   2.146
 33 A"   83 A'   84 A'   85 A'   34 A"   86 A'   87 A'   88 A'                 
  2.231   2.270   2.342   2.489   2.572   2.784   2.857   3.031
 35 A"   89 A'   90 A'   91 A'   36 A"   37 A"   92 A'   93 A'                 
  3.141   3.428   3.738   3.754   3.757   3.791   3.932   3.947
 94 A'   95 A'   38 A"   39 A"   96 A'   97 A'   40 A"   41 A"                 
  3.973   3.986   4.009   4.021   4.094   4.121   4.260   4.458
 98 A'   42 A"   99 A'   43 A"  100 A'  101 A'  102 A'  103 A'                 
  4.698   4.829   5.984   6.032   6.136   6.248   6.288   6.332
104 A'  105 A'   44 A"  106 A'  107 A'   45 A"   46 A"  108 A'                 
  6.362   6.543   6.730   9.766  23.338  24.060  25.783  25.946
109 A'  110 A'  111 A'  112 A'  113 A'  114 A'   47 A"  115 A'                 
 26.425  27.890  28.328  28.358  28.411  28.516  28.531  28.550
116 A'  117 A'   48 A"  118 A'  119 A'   49 A"  120 A'   50 A"                 
 28.595  28.714  66.716  66.739 127.871 127.896 127.962 151.681
121 A'  122 A'  123 A'  124 A'   51 A"  125 A'  126 A'  127 A'                 
215.7531901.846
128 A'  129 A'                                                                 

 Beta MOs, Restricted
 -- Occupied --                  
******* -176.33 -165.73 -165.73 -165.73 -101.60  -35.83  -31.32
  1 A'    2 A'    3 A'    1 A"    4 A'    5 A'    6 A'    7 A'                 
-31.314 -31.313 -24.732 -24.724 -22.970 -22.968 -22.968 -22.964
  2 A"    8 A'    9 A'   10 A'   11 A'    3 A"   12 A'   13 A'                 
-22.964 -10.339 -10.316  -9.512  -7.277  -7.267  -7.266  -6.377
  4 A"   14 A'   15 A'   16 A'   17 A'    5 A"   18 A'   19 A'                 
 -4.790  -4.775  -4.774  -2.057  -2.051  -2.051  -2.038  -2.038
 20 A'    6 A"   21 A'   22 A'    7 A"   23 A'    8 A"   24 A'                 
 -1.287  -1.277  -0.929  -0.816  -0.719  -0.637  -0.592  -0.548
 25 A'   26 A'   27 A'   28 A'   29 A'   30 A'   31 A'   32 A'                 
 -0.535  -0.500  -0.496  -0.456  -0.405  -0.389  -0.359  -0.329
  9 A"   10 A"   33 A'   34 A'   35 A'   11 A"   36 A'   12 A"                 
 -0.292  -0.258
 37 A'   13 A"                                                                 
 -- Virtual --                   
 -0.051  -0.028   0.003   0.013   0.029   0.049   0.054   0.072
 38 A'   14 A"   39 A'   40 A'   41 A'   42 A'   15 A"   43 A'                 
  0.079   0.086   0.093   0.102   0.108   0.139   0.141   0.171
 44 A'   45 A'   16 A"   17 A"   46 A'   47 A'   48 A'   49 A'                 
  0.191   0.213   0.234   0.264   0.278   0.281   0.293   0.298
 50 A'   18 A"   51 A'   52 A'   19 A"   53 A'   54 A'   20 A"                 
  0.305   0.337   0.352   0.364   0.379   0.402   0.417   0.423
 55 A'   56 A'   57 A'   58 A'   59 A'   21 A"   22 A"   60 A'                 
  0.440   0.449   0.462   0.485   0.513   0.514   0.597   0.632
 23 A"   61 A'   62 A'   63 A'   24 A"   64 A'   25 A"   65 A'                 
  0.651   0.697   0.734   0.789   0.819   0.823   0.832   0.860
 66 A'   67 A'   68 A'   69 A'   70 A'   26 A"   27 A"   71 A'                 
  0.929   0.977   1.123   1.133   1.177   1.182   1.292   1.299
 72 A'   73 A'   74 A'   28 A"   75 A'   29 A"   76 A'   30 A"                 
  1.349   1.355   1.371   1.389   1.389   1.445   1.466   1.531
 77 A'   31 A"   78 A'   79 A'   32 A"   80 A'   81 A'   82 A'                 
  1.561   1.663   1.688   1.815   1.857   1.892   1.933   2.146
 33 A"   83 A'   84 A'   85 A'   34 A"   86 A'   87 A'   88 A'                 
  2.231   2.270   2.342   2.489   2.572   2.784   2.857   3.031
 35 A"   89 A'   90 A'   91 A'   36 A"   37 A"   92 A'   93 A'                 
  3.141   3.428   3.738   3.754   3.757   3.791   3.932   3.947
 94 A'   95 A'   38 A"   39 A"   96 A'   97 A'   40 A"   41 A"                 
  3.973   3.986   4.009   4.021   4.094   4.121   4.260   4.458
 98 A'   42 A"   99 A'   43 A"  100 A'  101 A'  102 A'  103 A'                 
  4.698   4.829   5.984   6.032   6.136   6.248   6.288   6.332
104 A'  105 A'   44 A"  106 A'  107 A'   45 A"   46 A"  108 A'                 
  6.362   6.543   6.730   9.766  23.338  24.060  25.783  25.946
109 A'  110 A'  111 A'  112 A'  113 A'  114 A'   47 A"  115 A'                 
 26.425  27.890  28.328  28.358  28.411  28.516  28.531  28.550
116 A'  117 A'   48 A"  118 A'  119 A'   49 A"  120 A'   50 A"                 
 28.595  28.714  66.716  66.739 127.871 127.896 127.962 151.681
121 A'  122 A'  123 A'  124 A'   51 A"  125 A'  126 A'  127 A'                 
215.7531901.846
128 A'  129 A'                                                                 
 --------------------------------------------------------------

          Ground-State Mulliken Net Atomic Charges

     Atom                 Charge (a.u.)
  ----------------------------------------
      1 F                    -0.023776
      2 Cl                    0.260947
      3 I                     0.154083
      4 F                    -0.025005
      5 C                    -0.230060
      6 C                    -0.136188
  ----------------------------------------
  Sum of atomic charges =     0.000000

 -----------------------------------------------------------------
                    Cartesian Multipole Moments
 -----------------------------------------------------------------
    Charge (ESU x 10^10)
                 0.0000
    Dipole Moment (Debye)
         X       0.4019      Y       0.1459      Z      -0.0000
       Tot       0.4276
    Quadrupole Moments (Debye-Ang)
        XX     -57.7562     XY       3.0659     YY     -64.6061
        XZ       0.0000     YZ      -0.0000     ZZ     -61.7322
    Octopole Moments (Debye-Ang^2)
       XXX      35.6824    XXY      -4.3343    XYY      12.3747
       YYY      -6.4529    XXZ      -0.0000    XYZ      -0.0000
       YYZ      -0.0000    XZZ       9.8357    YZZ      -2.5813
       ZZZ      -0.0000
    Hexadecapole Moments (Debye-Ang^3)
      XXXX   -1171.7937   XXXY     -80.4441   XXYY    -252.7524
      XYYY    -116.3842   YYYY    -316.0665   XXXZ       0.0000
      XXYZ      -0.0000   XYYZ      -0.0000   YYYZ      -0.0000
      XXZZ    -224.2541   XYZZ     -42.1989   YYZZ     -63.8511
      XZZZ      -0.0000   YZZZ      -0.0000   ZZZZ     -72.8746
 -----------------------------------------------------------------
 Calculating analytic gradient of the SCF energy
 Gradient of SCF Energy
            1           2           3           4           5           6
    1   0.0291209   0.0255995  -0.0658826  -0.0190953   0.0451528  -0.0148951
    2   0.0427302   0.0451626  -0.0667322  -0.0320192   0.0265582  -0.0156997
    3   0.0000000  -0.0000000   0.0000000   0.0000000  -0.0000000   0.0000000
 Max gradient component =       6.673E-02
 RMS gradient           =       3.229E-02
 Gradient time:  CPU 9.87 s  wall 2.57 s
 Geometry Optimization Parameters
   NAtoms,    NIC,     NZ,  NCons,   NDum,   NFix, NCnnct, MaxDiis
        6      37       0       0       0       0       0       0

 Cartesian Hessian Update
 Hessian Updated using BFGS Update


** GEOMETRY OPTIMIZATION IN DELOCALIZED INTERNAL COORDINATES **
   Searching for a Minimum

   Optimization Cycle:   9

                       Coordinates (Angstroms)
     ATOM                X               Y               Z
      1  F         0.1687442354   -1.5898760492    0.0000000000
      2  Cl       -2.8694871315   -0.8499947300    0.0000000000
      3  I         1.5261758059    0.5583236353    0.0000000000
      4  F        -1.8958297610    1.3090264731    0.0000000000
      5  C        -0.2012238927   -0.3060715960    0.0000000000
      6  C        -1.4866375855    0.0497511058    0.0000000000
   Point Group: cs    Number of degrees of freedom:     9


   Energy is  -7655.637089117

 Hessian Updated using BFGS Update

  9 Hessian modes will be used to form the next step
  Hessian Eigenvalues:
     0.101977    0.185028    0.236856    0.251704    0.362087    0.395008
     0.476023    0.656978    1.059634

 Minimum Search - Taking Simple RFO Step
 Searching for Lamda that Minimizes Along All modes
 Value Taken    Lamda =  -0.03571218
 Calculated Step too Large.  Step scaled by  0.609527
 Step Taken.  Stepsize is  0.300000

                             Maximum     Tolerance    Cnvgd?
         Gradient           0.061094      0.000300      NO
         Displacement       0.278505      0.001200      NO
         Energy change     -0.027738      0.000001      NO


 New Cartesian Coordinates Obtained by Inverse Iteration

 Displacement from previous Coordinates is:  0.211693
 ----------------------------------------------------------------
             Standard Nuclear Orientation (Angstroms)
    I     Atom           X                Y                Z
 ----------------------------------------------------------------
    1      F       0.1131023953    -1.6204859310     0.0000000000
    2      Cl     -2.8677420877    -0.8897545466     0.0000000000
    3      I       1.5311719210     0.6188655937     0.0000000000
    4      F      -1.8466272824     1.3301602841     0.0000000000
    5      C      -0.2054671796    -0.3234929269     0.0000000000
    6      C      -1.4826960959     0.0558663657     0.0000000000
 ----------------------------------------------------------------
 Molecular Point Group                 Cs    NOp =  2
 Largest Abelian Subgroup              Cs    NOp =  2
 Nuclear Repulsion Energy =   616.4345158740 hartrees
 There are       50 alpha and       50 beta electrons
 Applying Cartesian multipole field
    Component          Value
    ---------          -----
     (2,0,0)        1.00000E-11
     (0,2,0)        2.00000E-11
     (0,0,2)       -3.00000E-11
 Nucleus-field energy     =     0.0000000163 hartrees
 Requested basis set is 6-311++G(d,p)
 There are 61 shells and 180 basis functions
 A cutoff of  1.0D-11 yielded   1499 shell pairs
 There are     14005 function pairs (     15567 Cartesian)
 Smallest overlap matrix eigenvalue = 5.35E-05
 Guess MOs from SCF MO coefficient file

 -----------------------------------------------------------------------
  General SCF calculation program by
  Eric Jon Sundstrom, Paul Horn, Yuezhi Mao, Dmitri Zuev, Alec White,
  David Stuck, Shaama M.S., Shane Yost, Joonho Lee, David Small,
  Daniel Levine, Susi Lehtola, Hugh Burton, Evgeny Epifanovsky
 -----------------------------------------------------------------------
 Exchange:     0.2000 Hartree-Fock + 0.0800 Slater + 0.7200 B88
 Correlation:  0.1900 VWN1RPA + 0.8100 LYP
 Using SG-1 standard quadrature grid
 using 4 threads for integral computing
 -------------------------------------------------------
 OpenMP Integral computing Module                
 Release: version 2.0, May 2017, Q-Chem Inc. Pleasanton 
 -------------------------------------------------------
 -------------------------------------------------------
 OpenMP BLAS3 based DFT computing Module                
 Release: version 1.0, May 2013, Q-Chem Inc. Pittsburgh 
 -------------------------------------------------------
 A restricted SCF calculation will be
 performed using DIIS
 SCF converges when DIIS error is below 1.0e-08
 ---------------------------------------
  Cycle       Energy         DIIS error
 ---------------------------------------
    1   -7655.6513175025      7.79e-04  
    2   -7655.6540925752      3.38e-04  
    3   -7655.6539655094      3.85e-04  
    4   -7655.6544432685      5.81e-05  
    5   -7655.6544529267      2.81e-05  
    6   -7655.6544555957      5.80e-06  
    7   -7655.6544557219      8.20e-07  
    8   -7655.6544557244      2.68e-07  
    9   -7655.6544557246      8.16e-08  
   10   -7655.6544557246      1.90e-08  
   11   -7655.6544557247      6.76e-09  Convergence criterion met
 ---------------------------------------
 SCF time:   CPU 28.02s  wall 7.00s 
 SCF   energy in the final basis set =    -7655.6544557247
 Total energy in the final basis set =    -7655.6544557247

 --------------------------------------------------------------
             Orbital Energies (a.u.) and Symmetries
 --------------------------------------------------------------

 Alpha MOs, Restricted
 -- Occupied --                  
******* -176.33 -165.73 -165.73 -165.73 -101.60  -35.83  -31.32
  1 A'    2 A'    3 A'    1 A"    4 A'    5 A'    6 A'    7 A'                 
-31.315 -31.315 -24.734 -24.726 -22.971 -22.970 -22.970 -22.966
  2 A"    8 A'    9 A'   10 A'   11 A'    3 A"   12 A'   13 A'                 
-22.966 -10.340 -10.318  -9.512  -7.277  -7.266  -7.266  -6.378
  4 A"   14 A'   15 A'   16 A'   17 A'    5 A"   18 A'   19 A'                 
 -4.791  -4.775  -4.775  -2.058  -2.052  -2.052  -2.038  -2.038
 20 A'    6 A"   21 A'   22 A'    7 A"   23 A'   24 A'    8 A"                 
 -1.286  -1.275  -0.923  -0.813  -0.712  -0.637  -0.591  -0.549
 25 A'   26 A'   27 A'   28 A'   29 A'   30 A'   31 A'   32 A'                 
 -0.533  -0.498  -0.496  -0.454  -0.403  -0.387  -0.361  -0.328
  9 A"   10 A"   33 A'   34 A'   35 A'   11 A"   36 A'   12 A"                 
 -0.296  -0.259
 37 A'   13 A"                                                                 
 -- Virtual --                   
 -0.057  -0.027   0.002   0.012   0.028   0.046   0.055   0.072
 38 A'   14 A"   39 A'   40 A'   41 A'   42 A'   15 A"   43 A'                 
  0.078   0.085   0.093   0.101   0.106   0.138   0.142   0.170
 44 A'   45 A'   16 A"   17 A"   46 A'   47 A'   48 A'   49 A'                 
  0.190   0.214   0.230   0.263   0.283   0.283   0.292   0.295
 50 A'   18 A"   51 A'   52 A'   53 A'   19 A"   54 A'   20 A"                 
  0.304   0.336   0.346   0.363   0.379   0.397   0.413   0.425
 55 A'   56 A'   57 A'   58 A'   59 A'   21 A"   22 A"   60 A'                 
  0.442   0.446   0.462   0.478   0.510   0.513   0.599   0.639
 23 A"   61 A'   62 A'   63 A'   64 A'   24 A"   25 A"   65 A'                 
  0.648   0.704   0.726   0.789   0.818   0.824   0.834   0.861
 66 A'   67 A'   68 A'   69 A'   70 A'   26 A"   27 A"   71 A'                 
  0.925   0.957   1.106   1.128   1.170   1.180   1.295   1.298
 72 A'   73 A'   74 A'   28 A"   75 A'   29 A"   30 A"   76 A'                 
  1.344   1.353   1.372   1.391   1.393   1.442   1.472   1.540
 77 A'   31 A"   78 A'   32 A"   79 A'   80 A'   81 A'   82 A'                 
  1.560   1.656   1.675   1.826   1.856   1.903   1.933   2.139
 33 A"   83 A'   84 A'   85 A'   34 A"   86 A'   87 A'   88 A'                 
  2.230   2.237   2.330   2.482   2.572   2.781   2.856   3.035
 35 A"   89 A'   90 A'   91 A'   36 A"   37 A"   92 A'   93 A'                 
  3.138   3.415   3.738   3.755   3.762   3.793   3.929   3.946
 94 A'   95 A'   38 A"   39 A"   96 A'   97 A'   40 A"   41 A"                 
  3.971   3.987   3.991   4.018   4.107   4.114   4.256   4.443
 98 A'   42 A"   99 A'   43 A"  100 A'  101 A'  102 A'  103 A'                 
  4.686   4.829   5.981   6.027   6.111   6.249   6.287   6.333
104 A'  105 A'   44 A"  106 A'  107 A'   45 A"   46 A"  108 A'                 
  6.358   6.540   6.736   9.750  23.332  24.060  25.781  25.936
109 A'  110 A'  111 A'  112 A'  113 A'  114 A'   47 A"  115 A'                 
 26.406  27.871  28.325  28.354  28.400  28.514  28.527  28.547
116 A'  117 A'   48 A"  118 A'  119 A'   49 A"  120 A'   50 A"                 
 28.592  28.707  66.714  66.737 127.868 127.893 127.950 151.664
121 A'  122 A'  123 A'  124 A'   51 A"  125 A'  126 A'  127 A'                 
215.7351901.828
128 A'  129 A'                                                                 

 Beta MOs, Restricted
 -- Occupied --                  
******* -176.33 -165.73 -165.73 -165.73 -101.60  -35.83  -31.32
  1 A'    2 A'    3 A'    1 A"    4 A'    5 A'    6 A'    7 A'                 
-31.315 -31.315 -24.734 -24.726 -22.971 -22.970 -22.970 -22.966
  2 A"    8 A'    9 A'   10 A'   11 A'    3 A"   12 A'   13 A'                 
-22.966 -10.340 -10.318  -9.512  -7.277  -7.266  -7.266  -6.378
  4 A"   14 A'   15 A'   16 A'   17 A'    5 A"   18 A'   19 A'                 
 -4.791  -4.775  -4.775  -2.058  -2.052  -2.052  -2.038  -2.038
 20 A'    6 A"   21 A'   22 A'    7 A"   23 A'   24 A'    8 A"                 
 -1.286  -1.275  -0.923  -0.813  -0.712  -0.637  -0.591  -0.549
 25 A'   26 A'   27 A'   28 A'   29 A'   30 A'   31 A'   32 A'                 
 -0.533  -0.498  -0.496  -0.454  -0.403  -0.387  -0.361  -0.328
  9 A"   10 A"   33 A'   34 A'   35 A'   11 A"   36 A'   12 A"                 
 -0.296  -0.259
 37 A'   13 A"                                                                 
 -- Virtual --                   
 -0.057  -0.027   0.002   0.012   0.028   0.046   0.055   0.072
 38 A'   14 A"   39 A'   40 A'   41 A'   42 A'   15 A"   43 A'                 
  0.078   0.085   0.093   0.101   0.106   0.138   0.142   0.170
 44 A'   45 A'   16 A"   17 A"   46 A'   47 A'   48 A'   49 A'                 
  0.190   0.214   0.230   0.263   0.283   0.283   0.292   0.295
 50 A'   18 A"   51 A'   52 A'   53 A'   19 A"   54 A'   20 A"                 
  0.304   0.336   0.346   0.363   0.379   0.397   0.413   0.425
 55 A'   56 A'   57 A'   58 A'   59 A'   21 A"   22 A"   60 A'                 
  0.442   0.446   0.462   0.478   0.510   0.513   0.599   0.639
 23 A"   61 A'   62 A'   63 A'   64 A'   24 A"   25 A"   65 A'                 
  0.648   0.704   0.726   0.789   0.818   0.824   0.834   0.861
 66 A'   67 A'   68 A'   69 A'   70 A'   26 A"   27 A"   71 A'                 
  0.925   0.957   1.106   1.128   1.170   1.180   1.295   1.298
 72 A'   73 A'   74 A'   28 A"   75 A'   29 A"   30 A"   76 A'                 
  1.344   1.353   1.372   1.391   1.393   1.442   1.472   1.540
 77 A'   31 A"   78 A'   32 A"   79 A'   80 A'   81 A'   82 A'                 
  1.560   1.656   1.675   1.826   1.856   1.903   1.933   2.139
 33 A"   83 A'   84 A'   85 A'   34 A"   86 A'   87 A'   88 A'                 
  2.230   2.237   2.330   2.482   2.572   2.781   2.856   3.035
 35 A"   89 A'   90 A'   91 A'   36 A"   37 A"   92 A'   93 A'                 
  3.138   3.415   3.738   3.755   3.762   3.793   3.929   3.946
 94 A'   95 A'   38 A"   39 A"   96 A'   97 A'   40 A"   41 A"                 
  3.971   3.987   3.991   4.018   4.107   4.114   4.256   4.443
 98 A'   42 A"   99 A'   43 A"  100 A'  101 A'  102 A'  103 A'                 
  4.686   4.829   5.981   6.027   6.111   6.249   6.287   6.333
104 A'  105 A'   44 A"  106 A'  107 A'   45 A"   46 A"  108 A'                 
  6.358   6.540   6.736   9.750  23.332  24.060  25.781  25.936
109 A'  110 A'  111 A'  112 A'  113 A'  114 A'   47 A"  115 A'                 
 26.406  27.871  28.325  28.354  28.400  28.514  28.527  28.547
116 A'  117 A'   48 A"  118 A'  119 A'   49 A"  120 A'   50 A"                 
 28.592  28.707  66.714  66.737 127.868 127.893 127.950 151.664
121 A'  122 A'  123 A'  124 A'   51 A"  125 A'  126 A'  127 A'                 
215.7351901.828
128 A'  129 A'                                                                 
 --------------------------------------------------------------

          Ground-State Mulliken Net Atomic Charges

     Atom                 Charge (a.u.)
  ----------------------------------------
      1 F                    -0.028470
      2 Cl                    0.259531
      3 I                     0.154583
      4 F                    -0.026238
      5 C                    -0.208829
      6 C                    -0.150578
  ----------------------------------------
  Sum of atomic charges =     0.000000

 -----------------------------------------------------------------
                    Cartesian Multipole Moments
 -----------------------------------------------------------------
    Charge (ESU x 10^10)
                 0.0000
    Dipole Moment (Debye)
         X       0.4790      Y       0.2465      Z       0.0000
       Tot       0.5387
    Quadrupole Moments (Debye-Ang)
        XX     -57.8902     XY       3.3087     YY     -64.3695
        XZ      -0.0000     YZ      -0.0000     ZZ     -61.8622
    Octopole Moments (Debye-Ang^2)
       XXX      35.9377    XXY      -4.7745    XYY      12.6388
       YYY      -9.3355    XXZ       0.0000    XYZ       0.0000
       YYZ       0.0000    XZZ       9.8323    YZZ      -3.6379
       ZZZ       0.0000
    Hexadecapole Moments (Debye-Ang^3)
      XXXX   -1173.5785   XXXY     -91.4564   XXYY    -252.5870
      XYYY    -127.8878   YYYY    -336.2532   XXXZ      -0.0000
      XXYZ      -0.0000   XYYZ      -0.0000   YYYZ      -0.0000
      XXZZ    -224.0655   XYZZ     -46.8355   YYZZ     -67.5245
      XZZZ       0.0000   YZZZ       0.0000   ZZZZ     -73.1955
 -----------------------------------------------------------------
 Calculating analytic gradient of the SCF energy
 Gradient of SCF Energy
            1           2           3           4           5           6
    1   0.0175316   0.0124890  -0.0369490  -0.0105785   0.0251116  -0.0076047
    2   0.0279001   0.0254812  -0.0419258  -0.0200288   0.0193001  -0.0107268
    3   0.0000000  -0.0000000  -0.0000000  -0.0000000  -0.0000000   0.0000000
 Max gradient component =       4.193E-02
 RMS gradient           =       1.930E-02
 Gradient time:  CPU 9.79 s  wall 2.55 s
 Geometry Optimization Parameters
   NAtoms,    NIC,     NZ,  NCons,   NDum,   NFix, NCnnct, MaxDiis
        6      37       0       0       0       0       0       0

 Cartesian Hessian Update
 Hessian Updated using BFGS Update


** GEOMETRY OPTIMIZATION IN DELOCALIZED INTERNAL COORDINATES **
   Searching for a Minimum

   Optimization Cycle:  10

                       Coordinates (Angstroms)
     ATOM                X               Y               Z
      1  F         0.1131023953   -1.6204859310    0.0000000000
      2  Cl       -2.8677420877   -0.8897545466    0.0000000000
      3  I         1.5311719210    0.6188655937    0.0000000000
      4  F        -1.8466272824    1.3301602841    0.0000000000
      5  C        -0.2054671796   -0.3234929269    0.0000000000
      6  C        -1.4826960959    0.0558663657    0.0000000000
   Point Group: cs    Number of degrees of freedom:     9


   Energy is  -7655.654455725

 Hessian Updated using BFGS Update

  9 Hessian modes will be used to form the next step
  Hessian Eigenvalues:
     0.087333    0.185564    0.235200    0.251766    0.361516    0.394990
     0.480640    0.651102    1.055561

 Minimum Search - Taking Simple RFO Step
 Searching for Lamda that Minimizes Along All modes
 Value Taken    Lamda =  -0.01790087
 Calculated Step too Large.  Step scaled by  0.740735
 Step Taken.  Stepsize is  0.300000

                             Maximum     Tolerance    Cnvgd?
         Gradient           0.037462      0.000300      NO
         Displacement       0.273340      0.001200      NO
         Energy change     -0.017367      0.000001      NO


 New Cartesian Coordinates Obtained by Inverse Iteration

 Displacement from previous Coordinates is:  0.227461
 ----------------------------------------------------------------
             Standard Nuclear Orientation (Angstroms)
    I     Atom           X                Y                Z
 ----------------------------------------------------------------
    1      F       0.0647062337    -1.6611523819     0.0000000000
    2      Cl     -2.8616055851    -0.9205794050     0.0000000000
    3      I       1.5167420866     0.6875676744     0.0000000000
    4      F      -1.7917599120     1.3541236613     0.0000000000
    5      C      -0.2123004500    -0.3520501751     0.0000000000
    6      C      -1.4740407026     0.0632494652     0.0000000000
 ----------------------------------------------------------------
 Molecular Point Group                 Cs    NOp =  2
 Largest Abelian Subgroup              Cs    NOp =  2
 Nuclear Repulsion Energy =   611.5453043641 hartrees
 There are       50 alpha and       50 beta electrons
 Applying Cartesian multipole field
    Component          Value
    ---------          -----
     (2,0,0)        1.00000E-11
     (0,2,0)        2.00000E-11
     (0,0,2)       -3.00000E-11
 Nucleus-field energy     =     0.0000000167 hartrees
 Requested basis set is 6-311++G(d,p)
 There are 61 shells and 180 basis functions
 A cutoff of  1.0D-11 yielded   1492 shell pairs
 There are     13955 function pairs (     15502 Cartesian)
 Smallest overlap matrix eigenvalue = 5.96E-05
 Guess MOs from SCF MO coefficient file

 -----------------------------------------------------------------------
  General SCF calculation program by
  Eric Jon Sundstrom, Paul Horn, Yuezhi Mao, Dmitri Zuev, Alec White,
  David Stuck, Shaama M.S., Shane Yost, Joonho Lee, David Small,
  Daniel Levine, Susi Lehtola, Hugh Burton, Evgeny Epifanovsky
 -----------------------------------------------------------------------
 Exchange:     0.2000 Hartree-Fock + 0.0800 Slater + 0.7200 B88
 Correlation:  0.1900 VWN1RPA + 0.8100 LYP
 Using SG-1 standard quadrature grid
 using 4 threads for integral computing
 -------------------------------------------------------
 OpenMP Integral computing Module                
 Release: version 2.0, May 2017, Q-Chem Inc. Pleasanton 
 -------------------------------------------------------
 -------------------------------------------------------
 OpenMP BLAS3 based DFT computing Module                
 Release: version 1.0, May 2013, Q-Chem Inc. Pittsburgh 
 -------------------------------------------------------
 A restricted SCF calculation will be
 performed using DIIS
 SCF converges when DIIS error is below 1.0e-08
 ---------------------------------------
  Cycle       Energy         DIIS error
 ---------------------------------------
    1   -7655.6611858408      7.84e-04  
    2   -7655.6639935593      3.22e-04  
    3   -7655.6638659139      3.78e-04  
    4   -7655.6643001337      5.87e-05  
    5   -7655.6643106862      2.70e-05  
    6   -7655.6643130326      6.18e-06  
    7   -7655.6643131777      1.16e-06  
    8   -7655.6643131822      6.25e-07  
    9   -7655.6643131835      6.97e-08  
   10   -7655.6643131837      2.07e-08  
   11   -7655.6643131837      7.16e-09  Convergence criterion met
 ---------------------------------------
 SCF time:   CPU 27.81s  wall 8.00s 
 SCF   energy in the final basis set =    -7655.6643131837
 Total energy in the final basis set =    -7655.6643131837

 --------------------------------------------------------------
             Orbital Energies (a.u.) and Symmetries
 --------------------------------------------------------------

 Alpha MOs, Restricted
 -- Occupied --                  
******* -176.33 -165.74 -165.73 -165.73 -101.60  -35.83  -31.32
  1 A'    2 A'    3 A'    1 A"    4 A'    5 A'    6 A'    7 A'                 
-31.316 -31.315 -24.737 -24.729 -22.972 -22.971 -22.971 -22.966
  2 A"    8 A'    9 A'   10 A'   11 A'    3 A"   12 A'   13 A'                 
-22.966 -10.341 -10.321  -9.511  -7.277  -7.266  -7.266  -6.378
  4 A"   14 A'   15 A'   16 A'   17 A'    5 A"   18 A'   19 A'                 
 -4.791  -4.776  -4.776  -2.058  -2.052  -2.052  -2.039  -2.038
 20 A'    6 A"   21 A'   22 A'    7 A"   23 A'   24 A'    8 A"                 
 -1.285  -1.274  -0.918  -0.812  -0.706  -0.637  -0.590  -0.549
 25 A'   26 A'   27 A'   28 A'   29 A'   30 A'   31 A'   32 A'                 
 -0.532  -0.497  -0.496  -0.453  -0.401  -0.386  -0.362  -0.327
  9 A"   10 A"   33 A'   34 A'   35 A'   11 A"   36 A'   12 A"                 
 -0.298  -0.261
 37 A'   13 A"                                                                 
 -- Virtual --                   
 -0.063  -0.027  -0.002   0.011   0.026   0.044   0.055   0.072
 38 A'   14 A"   39 A'   40 A'   41 A'   42 A'   15 A"   43 A'                 
  0.077   0.084   0.092   0.100   0.104   0.137   0.143   0.169
 44 A'   45 A'   16 A"   17 A"   46 A'   47 A'   48 A'   49 A'                 
  0.189   0.214   0.224   0.261   0.286   0.287   0.289   0.293
 50 A'   18 A"   51 A'   52 A'   53 A'   19 A"   54 A'   20 A"                 
  0.304   0.335   0.341   0.360   0.379   0.392   0.410   0.423
 55 A'   56 A'   57 A'   58 A'   59 A'   21 A"   22 A"   60 A'                 
  0.444   0.451   0.462   0.470   0.507   0.512   0.602   0.642
 23 A"   61 A'   62 A'   63 A'   64 A'   24 A"   25 A"   65 A'                 
  0.647   0.697   0.729   0.784   0.821   0.825   0.834   0.864
 66 A'   67 A'   68 A'   69 A'   70 A'   26 A"   27 A"   71 A'                 
  0.922   0.940   1.091   1.123   1.162   1.177   1.292   1.308
 72 A'   73 A'   74 A'   28 A"   75 A'   29 A"   30 A"   76 A'                 
  1.339   1.351   1.372   1.391   1.406   1.434   1.472   1.543
 77 A'   31 A"   78 A'   32 A"   79 A'   80 A'   81 A'   82 A'                 
  1.560   1.649   1.667   1.833   1.857   1.911   1.935   2.135
 33 A"   83 A'   84 A'   85 A'   34 A"   86 A'   87 A'   88 A'                 
  2.203   2.229   2.326   2.473   2.572   2.778   2.852   3.035
 89 A'   35 A"   90 A'   91 A'   36 A"   37 A"   92 A'   93 A'                 
  3.137   3.399   3.736   3.754   3.766   3.790   3.925   3.944
 94 A'   95 A'   38 A"   39 A"   96 A'   97 A'   40 A"   41 A"                 
  3.970   3.975   3.983   4.014   4.098   4.121   4.256   4.424
 98 A'   99 A'   42 A"   43 A"  100 A'  101 A'  102 A'  103 A'                 
  4.676   4.827   5.979   6.024   6.090   6.249   6.285   6.333
104 A'  105 A'   44 A"  106 A'  107 A'   45 A"   46 A"  108 A'                 
  6.354   6.538   6.732   9.737  23.322  24.072  25.779  25.926
109 A'  110 A'  111 A'  112 A'  113 A'  114 A'   47 A"  115 A'                 
 26.389  27.855  28.323  28.352  28.390  28.513  28.525  28.544
116 A'  117 A'   48 A"  118 A'  119 A'   49 A"  120 A'   50 A"                 
 28.590  28.701  66.711  66.734 127.866 127.891 127.939 151.649
121 A'  122 A'  123 A'  124 A'   51 A"  125 A'  126 A'  127 A'                 
215.7211901.813
128 A'  129 A'                                                                 

 Beta MOs, Restricted
 -- Occupied --                  
******* -176.33 -165.74 -165.73 -165.73 -101.60  -35.83  -31.32
  1 A'    2 A'    3 A'    1 A"    4 A'    5 A'    6 A'    7 A'                 
-31.316 -31.315 -24.737 -24.729 -22.972 -22.971 -22.971 -22.966
  2 A"    8 A'    9 A'   10 A'   11 A'    3 A"   12 A'   13 A'                 
-22.966 -10.341 -10.321  -9.511  -7.277  -7.266  -7.266  -6.378
  4 A"   14 A'   15 A'   16 A'   17 A'    5 A"   18 A'   19 A'                 
 -4.791  -4.776  -4.776  -2.058  -2.052  -2.052  -2.039  -2.038
 20 A'    6 A"   21 A'   22 A'    7 A"   23 A'   24 A'    8 A"                 
 -1.285  -1.274  -0.918  -0.812  -0.706  -0.637  -0.590  -0.549
 25 A'   26 A'   27 A'   28 A'   29 A'   30 A'   31 A'   32 A'                 
 -0.532  -0.497  -0.496  -0.453  -0.401  -0.386  -0.362  -0.327
  9 A"   10 A"   33 A'   34 A'   35 A'   11 A"   36 A'   12 A"                 
 -0.298  -0.261
 37 A'   13 A"                                                                 
 -- Virtual --                   
 -0.063  -0.027  -0.002   0.011   0.026   0.044   0.055   0.072
 38 A'   14 A"   39 A'   40 A'   41 A'   42 A'   15 A"   43 A'                 
  0.077   0.084   0.092   0.100   0.104   0.137   0.143   0.169
 44 A'   45 A'   16 A"   17 A"   46 A'   47 A'   48 A'   49 A'                 
  0.189   0.214   0.224   0.261   0.286   0.287   0.289   0.293
 50 A'   18 A"   51 A'   52 A'   53 A'   19 A"   54 A'   20 A"                 
  0.304   0.335   0.341   0.360   0.379   0.392   0.410   0.423
 55 A'   56 A'   57 A'   58 A'   59 A'   21 A"   22 A"   60 A'                 
  0.444   0.451   0.462   0.470   0.507   0.512   0.602   0.642
 23 A"   61 A'   62 A'   63 A'   64 A'   24 A"   25 A"   65 A'                 
  0.647   0.697   0.729   0.784   0.821   0.825   0.834   0.864
 66 A'   67 A'   68 A'   69 A'   70 A'   26 A"   27 A"   71 A'                 
  0.922   0.940   1.091   1.123   1.162   1.177   1.292   1.308
 72 A'   73 A'   74 A'   28 A"   75 A'   29 A"   30 A"   76 A'                 
  1.339   1.351   1.372   1.391   1.406   1.434   1.472   1.543
 77 A'   31 A"   78 A'   32 A"   79 A'   80 A'   81 A'   82 A'                 
  1.560   1.649   1.667   1.833   1.857   1.911   1.935   2.135
 33 A"   83 A'   84 A'   85 A'   34 A"   86 A'   87 A'   88 A'                 
  2.203   2.229   2.326   2.473   2.572   2.778   2.852   3.035
 89 A'   35 A"   90 A'   91 A'   36 A"   37 A"   92 A'   93 A'                 
  3.137   3.399   3.736   3.754   3.766   3.790   3.925   3.944
 94 A'   95 A'   38 A"   39 A"   96 A'   97 A'   40 A"   41 A"                 
  3.970   3.975   3.983   4.014   4.098   4.121   4.256   4.424
 98 A'   99 A'   42 A"   43 A"  100 A'  101 A'  102 A'  103 A'                 
  4.676   4.827   5.979   6.024   6.090   6.249   6.285   6.333
104 A'  105 A'   44 A"  106 A'  107 A'   45 A"   46 A"  108 A'                 
  6.354   6.538   6.732   9.737  23.322  24.072  25.779  25.926
109 A'  110 A'  111 A'  112 A'  113 A'  114 A'   47 A"  115 A'                 
 26.389  27.855  28.323  28.352  28.390  28.513  28.525  28.544
116 A'  117 A'   48 A"  118 A'  119 A'   49 A"  120 A'   50 A"                 
 28.590  28.701  66.711  66.734 127.866 127.891 127.939 151.649
121 A'  122 A'  123 A'  124 A'   51 A"  125 A'  126 A'  127 A'                 
215.7211901.813
128 A'  129 A'                                                                 
 --------------------------------------------------------------

          Ground-State Mulliken Net Atomic Charges

     Atom                 Charge (a.u.)
  ----------------------------------------
      1 F                    -0.034715
      2 Cl                    0.256565
      3 I                     0.152411
      4 F                    -0.028124
      5 C                    -0.185099
      6 C                    -0.161038
  ----------------------------------------
  Sum of atomic charges =     0.000000

 -----------------------------------------------------------------
                    Cartesian Multipole Moments
 -----------------------------------------------------------------
    Charge (ESU x 10^10)
                 0.0000
    Dipole Moment (Debye)
         X       0.5082      Y       0.3250      Z      -0.0000
       Tot       0.6032
    Quadrupole Moments (Debye-Ang)
        XX     -58.2144     XY       3.4938     YY     -64.0924
        XZ       0.0000     YZ      -0.0000     ZZ     -61.9806
    Octopole Moments (Debye-Ang^2)
       XXX      36.8831    XXY      -5.3812    XYY      13.4826
       YYY     -12.8560    XXZ      -0.0000    XYZ      -0.0000
       YYZ       0.0000    XZZ      10.2028    YZZ      -4.9757
       ZZZ       0.0000
    Hexadecapole Moments (Debye-Ang^3)
      XXXX   -1165.9232   XXXY    -102.5670   XXYY    -250.9557
      XYYY    -137.9519   YYYY    -359.8995   XXXZ       0.0000
      XXYZ       0.0000   XYYZ      -0.0000   YYYZ      -0.0000
      XXZZ    -221.8182   XYZZ     -51.1064   YYZZ     -71.8202
      XZZZ      -0.0000   YZZZ      -0.0000   ZZZZ     -73.5013
 -----------------------------------------------------------------
 Calculating analytic gradient of the SCF energy
 Gradient of SCF Energy
            1           2           3           4           5           6
    1   0.0094148   0.0045431  -0.0184469  -0.0047226   0.0081951   0.0010165
    2   0.0135547   0.0100504  -0.0230603  -0.0082406   0.0138141  -0.0061183
    3   0.0000000   0.0000000  -0.0000000  -0.0000000  -0.0000000   0.0000000
 Max gradient component =       2.306E-02
 RMS gradient           =       9.582E-03
 Gradient time:  CPU 9.75 s  wall 2.54 s
 Geometry Optimization Parameters
   NAtoms,    NIC,     NZ,  NCons,   NDum,   NFix, NCnnct, MaxDiis
        6      37       0       0       0       0       0       0

 Cartesian Hessian Update
 Hessian Updated using BFGS Update


** GEOMETRY OPTIMIZATION IN DELOCALIZED INTERNAL COORDINATES **
   Searching for a Minimum

   Optimization Cycle:  11

                       Coordinates (Angstroms)
     ATOM                X               Y               Z
      1  F         0.0647062337   -1.6611523819    0.0000000000
      2  Cl       -2.8616055851   -0.9205794050    0.0000000000
      3  I         1.5167420866    0.6875676744    0.0000000000
      4  F        -1.7917599120    1.3541236613    0.0000000000
      5  C        -0.2123004500   -0.3520501751    0.0000000000
      6  C        -1.4740407026    0.0632494652    0.0000000000
   Point Group: cs    Number of degrees of freedom:     9


   Energy is  -7655.664313184

 Hessian Updated using BFGS Update

  9 Hessian modes will be used to form the next step
  Hessian Eigenvalues:
     0.069587    0.186595    0.234924    0.252178    0.364800    0.395188
     0.484085    0.644073    1.051914

 Minimum Search - Taking Simple RFO Step
 Searching for Lamda that Minimizes Along All modes
 Value Taken    Lamda =  -0.00647707
 Step Taken.  Stepsize is  0.288573

                             Maximum     Tolerance    Cnvgd?
         Gradient           0.019164      0.000300      NO
         Displacement       0.261159      0.001200      NO
         Energy change     -0.009857      0.000001      NO


 New Cartesian Coordinates Obtained by Inverse Iteration

 Displacement from previous Coordinates is:  0.230148
 ----------------------------------------------------------------
             Standard Nuclear Orientation (Angstroms)
    I     Atom           X                Y                Z
 ----------------------------------------------------------------
    1      F       0.0240818035    -1.7028681681     0.0000000000
    2      Cl     -2.8647742716    -0.9394305604     0.0000000000
    3      I       1.4950026830     0.7621595271     0.0000000000
    4      F      -1.7328555445     1.3713617998     0.0000000000
    5      C      -0.2126170392    -0.3868672994     0.0000000000
    6      C      -1.4670959607     0.0668035399     0.0000000000
 ----------------------------------------------------------------
 Molecular Point Group                 Cs    NOp =  2
 Largest Abelian Subgroup              Cs    NOp =  2
 Nuclear Repulsion Energy =   607.4093688827 hartrees
 There are       50 alpha and       50 beta electrons
 Applying Cartesian multipole field
    Component          Value
    ---------          -----
     (2,0,0)        1.00000E-11
     (0,2,0)        2.00000E-11
     (0,0,2)       -3.00000E-11
 Nucleus-field energy     =     0.0000000171 hartrees
 Requested basis set is 6-311++G(d,p)
 There are 61 shells and 180 basis functions
 A cutoff of  1.0D-11 yielded   1482 shell pairs
 There are     13864 function pairs (     15413 Cartesian)
 Smallest overlap matrix eigenvalue = 6.76E-05
 Guess MOs from SCF MO coefficient file

 -----------------------------------------------------------------------
  General SCF calculation program by
  Eric Jon Sundstrom, Paul Horn, Yuezhi Mao, Dmitri Zuev, Alec White,
  David Stuck, Shaama M.S., Shane Yost, Joonho Lee, David Small,
  Daniel Levine, Susi Lehtola, Hugh Burton, Evgeny Epifanovsky
 -----------------------------------------------------------------------
 Exchange:     0.2000 Hartree-Fock + 0.0800 Slater + 0.7200 B88
 Correlation:  0.1900 VWN1RPA + 0.8100 LYP
 Using SG-1 standard quadrature grid
 using 4 threads for integral computing
 -------------------------------------------------------
 OpenMP Integral computing Module                
 Release: version 2.0, May 2017, Q-Chem Inc. Pleasanton 
 -------------------------------------------------------
 -------------------------------------------------------
 OpenMP BLAS3 based DFT computing Module                
 Release: version 1.0, May 2013, Q-Chem Inc. Pittsburgh 
 -------------------------------------------------------
 A restricted SCF calculation will be
 performed using DIIS
 SCF converges when DIIS error is below 1.0e-08
 ---------------------------------------
  Cycle       Energy         DIIS error
 ---------------------------------------
    1   -7655.6650531541      7.69e-04  
    2   -7655.6678158904      3.30e-04  
    3   -7655.6676572904      3.96e-04  
    4   -7655.6681531732      5.63e-05  
    5   -7655.6681622511      2.97e-05  
    6   -7655.6681651669      6.21e-06  
    7   -7655.6681653230      1.02e-06  
    8   -7655.6681653267      5.28e-07  
    9   -7655.6681653277      7.17e-08  
   10   -7655.6681653277      2.44e-08  
   11   -7655.6681653276      6.88e-09  Convergence criterion met
 ---------------------------------------
 SCF time:   CPU 27.71s  wall 8.00s 
 SCF   energy in the final basis set =    -7655.6681653276
 Total energy in the final basis set =    -7655.6681653276

 --------------------------------------------------------------
             Orbital Energies (a.u.) and Symmetries
 --------------------------------------------------------------

 Alpha MOs, Restricted
 -- Occupied --                  
******* -176.33 -165.74 -165.73 -165.73 -101.60  -35.83  -31.32
  1 A'    2 A'    3 A'    1 A"    4 A'    5 A'    6 A'    7 A'                 
-31.316 -31.316 -24.740 -24.733 -22.972 -22.971 -22.971 -22.966
  2 A"    8 A'    9 A'   10 A'   11 A'    3 A"   12 A'   13 A'                 
-22.966 -10.343 -10.324  -9.511  -7.276  -7.266  -7.265  -6.378
  4 A"   14 A'   15 A'   16 A'   17 A'    5 A"   18 A'   19 A'                 
 -4.791  -4.775  -4.775  -2.057  -2.052  -2.052  -2.038  -2.038
 20 A'    6 A"   21 A'   22 A'    7 A"   23 A'   24 A'    8 A"                 
 -1.286  -1.275  -0.914  -0.809  -0.699  -0.639  -0.591  -0.549
 25 A'   26 A'   27 A'   28 A'   29 A'   30 A'   31 A'   32 A'                 
 -0.532  -0.498  -0.498  -0.453  -0.398  -0.385  -0.362  -0.325
  9 A"   10 A"   33 A'   34 A'   35 A'   11 A"   36 A'   12 A"                 
 -0.299  -0.262
 37 A'   13 A"                                                                 
 -- Virtual --                   
 -0.068  -0.028  -0.007   0.012   0.024   0.041   0.055   0.072
 38 A'   14 A"   39 A'   40 A'   41 A'   42 A'   15 A"   43 A'                 
  0.076   0.083   0.092   0.099   0.103   0.137   0.144   0.168
 44 A'   45 A'   16 A"   17 A"   46 A'   47 A'   48 A'   49 A'                 
  0.187   0.215   0.220   0.258   0.286   0.288   0.290   0.291
 50 A'   18 A"   51 A'   52 A'   53 A'   19 A"   54 A'   20 A"                 
  0.304   0.330   0.338   0.356   0.378   0.388   0.408   0.420
 55 A'   56 A'   57 A'   58 A'   59 A'   21 A"   22 A"   60 A'                 
  0.445   0.455   0.463   0.467   0.504   0.512   0.603   0.635
 23 A"   61 A'   62 A'   63 A'   64 A'   24 A"   25 A"   65 A'                 
  0.645   0.690   0.733   0.780   0.825   0.826   0.833   0.866
 66 A'   67 A'   68 A'   69 A'   70 A'   26 A"   27 A"   71 A'                 
  0.916   0.929   1.076   1.117   1.154   1.174   1.289   1.314
 72 A'   73 A'   74 A'   28 A"   75 A'   29 A"   30 A"   76 A'                 
  1.334   1.348   1.370   1.390   1.420   1.430   1.467   1.543
 77 A'   31 A"   78 A'   32 A"   79 A'   80 A'   81 A'   82 A'                 
  1.557   1.639   1.659   1.837   1.855   1.913   1.935   2.127
 33 A"   83 A'   84 A'   85 A'   34 A"   86 A'   87 A'   88 A'                 
  2.169   2.228   2.321   2.464   2.571   2.773   2.849   3.036
 89 A'   35 A"   90 A'   91 A'   36 A"   37 A"   92 A'   93 A'                 
  3.125   3.394   3.734   3.751   3.767   3.787   3.923   3.943
 94 A'   95 A'   38 A"   39 A"   96 A'   97 A'   40 A"   41 A"                 
  3.965   3.971   3.980   4.011   4.094   4.123   4.255   4.405
 98 A'   99 A'   42 A"   43 A"  100 A'  101 A'  102 A'  103 A'                 
  4.668   4.824   5.977   6.023   6.074   6.247   6.283   6.330
104 A'  105 A'   44 A"  106 A'  107 A'   45 A"   46 A"  108 A'                 
  6.349   6.534   6.730   9.726  23.321  24.047  25.778  25.915
109 A'  110 A'  111 A'  112 A'  113 A'  114 A'   47 A"  115 A'                 
 26.374  27.843  28.321  28.351  28.380  28.513  28.525  28.542
116 A'  117 A'   48 A"  118 A'  119 A'   49 A"  120 A'   50 A"                 
 28.588  28.694  66.708  66.730 127.864 127.890 127.930 151.638
121 A'  122 A'  123 A'  124 A'   51 A"  125 A'  126 A'  127 A'                 
215.7091901.801
128 A'  129 A'                                                                 

 Beta MOs, Restricted
 -- Occupied --                  
******* -176.33 -165.74 -165.73 -165.73 -101.60  -35.83  -31.32
  1 A'    2 A'    3 A'    1 A"    4 A'    5 A'    6 A'    7 A'                 
-31.316 -31.316 -24.740 -24.733 -22.972 -22.971 -22.971 -22.966
  2 A"    8 A'    9 A'   10 A'   11 A'    3 A"   12 A'   13 A'                 
-22.966 -10.343 -10.324  -9.511  -7.276  -7.266  -7.265  -6.378
  4 A"   14 A'   15 A'   16 A'   17 A'    5 A"   18 A'   19 A'                 
 -4.791  -4.775  -4.775  -2.057  -2.052  -2.052  -2.038  -2.038
 20 A'    6 A"   21 A'   22 A'    7 A"   23 A'   24 A'    8 A"                 
 -1.286  -1.275  -0.914  -0.809  -0.699  -0.639  -0.591  -0.549
 25 A'   26 A'   27 A'   28 A'   29 A'   30 A'   31 A'   32 A'                 
 -0.532  -0.498  -0.498  -0.453  -0.398  -0.385  -0.362  -0.325
  9 A"   10 A"   33 A'   34 A'   35 A'   11 A"   36 A'   12 A"                 
 -0.299  -0.262
 37 A'   13 A"                                                                 
 -- Virtual --                   
 -0.068  -0.028  -0.007   0.012   0.024   0.041   0.055   0.072
 38 A'   14 A"   39 A'   40 A'   41 A'   42 A'   15 A"   43 A'                 
  0.076   0.083   0.092   0.099   0.103   0.137   0.144   0.168
 44 A'   45 A'   16 A"   17 A"   46 A'   47 A'   48 A'   49 A'                 
  0.187   0.215   0.220   0.258   0.286   0.288   0.290   0.291
 50 A'   18 A"   51 A'   52 A'   53 A'   19 A"   54 A'   20 A"                 
  0.304   0.330   0.338   0.356   0.378   0.388   0.408   0.420
 55 A'   56 A'   57 A'   58 A'   59 A'   21 A"   22 A"   60 A'                 
  0.445   0.455   0.463   0.467   0.504   0.512   0.603   0.635
 23 A"   61 A'   62 A'   63 A'   64 A'   24 A"   25 A"   65 A'                 
  0.645   0.690   0.733   0.780   0.825   0.826   0.833   0.866
 66 A'   67 A'   68 A'   69 A'   70 A'   26 A"   27 A"   71 A'                 
  0.916   0.929   1.076   1.117   1.154   1.174   1.289   1.314
 72 A'   73 A'   74 A'   28 A"   75 A'   29 A"   30 A"   76 A'                 
  1.334   1.348   1.370   1.390   1.420   1.430   1.467   1.543
 77 A'   31 A"   78 A'   32 A"   79 A'   80 A'   81 A'   82 A'                 
  1.557   1.639   1.659   1.837   1.855   1.913   1.935   2.127
 33 A"   83 A'   84 A'   85 A'   34 A"   86 A'   87 A'   88 A'                 
  2.169   2.228   2.321   2.464   2.571   2.773   2.849   3.036
 89 A'   35 A"   90 A'   91 A'   36 A"   37 A"   92 A'   93 A'                 
  3.125   3.394   3.734   3.751   3.767   3.787   3.923   3.943
 94 A'   95 A'   38 A"   39 A"   96 A'   97 A'   40 A"   41 A"                 
  3.965   3.971   3.980   4.011   4.094   4.123   4.255   4.405
 98 A'   99 A'   42 A"   43 A"  100 A'  101 A'  102 A'  103 A'                 
  4.668   4.824   5.977   6.023   6.074   6.247   6.283   6.330
104 A'  105 A'   44 A"  106 A'  107 A'   45 A"   46 A"  108 A'                 
  6.349   6.534   6.730   9.726  23.321  24.047  25.778  25.915
109 A'  110 A'  111 A'  112 A'  113 A'  114 A'   47 A"  115 A'                 
 26.374  27.843  28.321  28.351  28.380  28.513  28.525  28.542
116 A'  117 A'   48 A"  118 A'  119 A'   49 A"  120 A'   50 A"                 
 28.588  28.694  66.708  66.730 127.864 127.890 127.930 151.638
121 A'  122 A'  123 A'  124 A'   51 A"  125 A'  126 A'  127 A'                 
215.7091901.801
128 A'  129 A'                                                                 
 --------------------------------------------------------------

          Ground-State Mulliken Net Atomic Charges

     Atom                 Charge (a.u.)
  ----------------------------------------
      1 F                    -0.038538
      2 Cl                    0.256287
      3 I                     0.147634
      4 F                    -0.025833
      5 C                    -0.158981
      6 C                    -0.180569
  ----------------------------------------
  Sum of atomic charges =     0.000000

 -----------------------------------------------------------------
                    Cartesian Multipole Moments
 -----------------------------------------------------------------
    Charge (ESU x 10^10)
                 0.0000
    Dipole Moment (Debye)
         X       0.5005      Y       0.3781      Z      -0.0000
       Tot       0.6273
    Quadrupole Moments (Debye-Ang)
        XX     -58.6053     XY       3.6000     YY     -63.7471
        XZ       0.0000     YZ      -0.0000     ZZ     -62.1167
    Octopole Moments (Debye-Ang^2)
       XXX      37.8606    XXY      -6.2604    XYY      14.6922
       YYY     -16.8720    XXZ      -0.0000    XYZ      -0.0000
       YYZ      -0.0000    XZZ      10.8028    YZZ      -6.5647
       ZZZ       0.0000
    Hexadecapole Moments (Debye-Ang^3)
      XXXX   -1158.5926   XXXY    -114.0848   XXYY    -249.8992
      XYYY    -147.4206   YYYY    -384.5085   XXXZ       0.0000
      XXYZ      -0.0000   XYYZ       0.0000   YYYZ      -0.0000
      XXZZ    -219.6560   XYZZ     -55.2137   YYZZ     -76.3408
      XZZZ       0.0000   YZZZ      -0.0000   ZZZZ     -73.8734
 -----------------------------------------------------------------
 Calculating analytic gradient of the SCF energy
 Gradient of SCF Energy
            1           2           3           4           5           6
    1   0.0021847  -0.0013486  -0.0085235   0.0008874   0.0088390  -0.0020389
    2   0.0042445  -0.0014839  -0.0078385  -0.0005816   0.0036634   0.0019961
    3  -0.0000000   0.0000000  -0.0000000  -0.0000000   0.0000000   0.0000000
 Max gradient component =       8.839E-03
 RMS gradient           =       3.813E-03
 Gradient time:  CPU 9.62 s  wall 2.51 s
 Geometry Optimization Parameters
   NAtoms,    NIC,     NZ,  NCons,   NDum,   NFix, NCnnct, MaxDiis
        6      37       0       0       0       0       0       0

 Cartesian Hessian Update
 Hessian Updated using BFGS Update


** GEOMETRY OPTIMIZATION IN DELOCALIZED INTERNAL COORDINATES **
   Searching for a Minimum

   Optimization Cycle:  12

                       Coordinates (Angstroms)
     ATOM                X               Y               Z
      1  F         0.0240818035   -1.7028681681    0.0000000000
      2  Cl       -2.8647742716   -0.9394305604    0.0000000000
      3  I         1.4950026830    0.7621595271    0.0000000000
      4  F        -1.7328555445    1.3713617998    0.0000000000
      5  C        -0.2126170392   -0.3868672994    0.0000000000
      6  C        -1.4670959607    0.0668035399    0.0000000000
   Point Group: cs    Number of degrees of freedom:     9


   Energy is  -7655.668165328

 Hessian Updated using BFGS Update

  9 Hessian modes will be used to form the next step
  Hessian Eigenvalues:
     0.060326    0.188026    0.234277    0.252858    0.366423    0.395166
     0.483901    0.638653    1.046892

 Minimum Search - Taking Simple RFO Step
 Searching for Lamda that Minimizes Along All modes
 Value Taken    Lamda =  -0.00049892
 Step Taken.  Stepsize is  0.081475

                             Maximum     Tolerance    Cnvgd?
         Gradient           0.005386      0.000300      NO
         Displacement       0.064021      0.001200      NO
         Energy change     -0.003852      0.000001      NO


 New Cartesian Coordinates Obtained by Inverse Iteration

 Displacement from previous Coordinates is:  0.062311
 ----------------------------------------------------------------
             Standard Nuclear Orientation (Angstroms)
    I     Atom           X                Y                Z
 ----------------------------------------------------------------
    1      F       0.0089190952    -1.7145930074     0.0000000000
    2      Cl     -2.8616365639    -0.9433194398     0.0000000000
    3      I       1.4914042172     0.7827323490     0.0000000000
    4      F      -1.7212420623     1.3745800330     0.0000000000
    5      C      -0.2145060483    -0.3955208924     0.0000000000
    6      C      -1.4611969673     0.0672797968     0.0000000000
 ----------------------------------------------------------------
 Molecular Point Group                 Cs    NOp =  2
 Largest Abelian Subgroup              Cs    NOp =  2
 Nuclear Repulsion Energy =   606.2531892092 hartrees
 There are       50 alpha and       50 beta electrons
 Applying Cartesian multipole field
    Component          Value
    ---------          -----
     (2,0,0)        1.00000E-11
     (0,2,0)        2.00000E-11
     (0,0,2)       -3.00000E-11
 Nucleus-field energy     =     0.0000000172 hartrees
 Requested basis set is 6-311++G(d,p)
 There are 61 shells and 180 basis functions
 A cutoff of  1.0D-11 yielded   1480 shell pairs
 There are     13859 function pairs (     15408 Cartesian)
 Smallest overlap matrix eigenvalue = 6.81E-05
 Guess MOs from SCF MO coefficient file

 -----------------------------------------------------------------------
  General SCF calculation program by
  Eric Jon Sundstrom, Paul Horn, Yuezhi Mao, Dmitri Zuev, Alec White,
  David Stuck, Shaama M.S., Shane Yost, Joonho Lee, David Small,
  Daniel Levine, Susi Lehtola, Hugh Burton, Evgeny Epifanovsky
 -----------------------------------------------------------------------
 Exchange:     0.2000 Hartree-Fock + 0.0800 Slater + 0.7200 B88
 Correlation:  0.1900 VWN1RPA + 0.8100 LYP
 Using SG-1 standard quadrature grid
 using 4 threads for integral computing
 -------------------------------------------------------
 OpenMP Integral computing Module                
 Release: version 2.0, May 2017, Q-Chem Inc. Pleasanton 
 -------------------------------------------------------
 -------------------------------------------------------
 OpenMP BLAS3 based DFT computing Module                
 Release: version 1.0, May 2013, Q-Chem Inc. Pittsburgh 
 -------------------------------------------------------
 A restricted SCF calculation will be
 performed using DIIS
 SCF converges when DIIS error is below 1.0e-08
 ---------------------------------------
  Cycle       Energy         DIIS error
 ---------------------------------------
    1   -7655.6682654791      2.00e-04  
    2   -7655.6684463582      7.58e-05  
    3   -7655.6684337294      9.70e-05  
    4   -7655.6684647400      1.63e-05  
    5   -7655.6684655924      7.18e-06  
    6   -7655.6684657416      1.57e-06  
    7   -7655.6684657503      4.01e-07  
    8   -7655.6684657508      1.91e-07  
    9   -7655.6684657509      2.93e-08  
   10   -7655.6684657509      1.00e-08  
   11   -7655.6684657509      3.07e-09  Convergence criterion met
 ---------------------------------------
 SCF time:   CPU 27.73s  wall 8.00s 
 SCF   energy in the final basis set =    -7655.6684657509
 Total energy in the final basis set =    -7655.6684657509

 --------------------------------------------------------------
             Orbital Energies (a.u.) and Symmetries
 --------------------------------------------------------------

 Alpha MOs, Restricted
 -- Occupied --                  
******* -176.33 -165.74 -165.73 -165.73 -101.60  -35.83  -31.32
  1 A'    2 A'    3 A'    1 A"    4 A'    5 A'    6 A'    7 A'                 
-31.316 -31.316 -24.740 -24.734 -22.973 -22.971 -22.971 -22.967
  2 A"    8 A'    9 A'   10 A'   11 A'    3 A"   12 A'   13 A'                 
-22.967 -10.343 -10.324  -9.511  -7.276  -7.266  -7.265  -6.378
  4 A"   14 A'   15 A'   16 A'   17 A'    5 A"   18 A'   19 A'                 
 -4.791  -4.775  -4.775  -2.057  -2.052  -2.052  -2.038  -2.038
 20 A'    6 A"   21 A'   22 A'   23 A'    7 A"   24 A'    8 A"                 
 -1.286  -1.276  -0.913  -0.809  -0.697  -0.639  -0.591  -0.549
 25 A'   26 A'   27 A'   28 A'   29 A'   30 A'   31 A'   32 A'                 
 -0.532  -0.498  -0.498  -0.453  -0.398  -0.384  -0.361  -0.325
  9 A"   10 A"   33 A'   34 A'   35 A'   11 A"   36 A'   12 A"                 
 -0.299  -0.263
 37 A'   13 A"                                                                 
 -- Virtual --                   
 -0.071  -0.028  -0.008   0.012   0.023   0.041   0.055   0.072
 38 A'   14 A"   39 A'   40 A'   41 A'   42 A'   15 A"   43 A'                 
  0.076   0.083   0.092   0.099   0.103   0.137   0.144   0.167
 44 A'   45 A'   16 A"   17 A"   46 A'   47 A'   48 A'   49 A'                 
  0.187   0.215   0.219   0.258   0.285   0.287   0.291   0.292
 50 A'   18 A"   51 A'   52 A'   53 A'   19 A"   54 A'   20 A"                 
  0.305   0.330   0.338   0.355   0.378   0.388   0.408   0.419
 55 A'   56 A'   57 A'   58 A'   59 A'   21 A"   22 A"   60 A'                 
  0.446   0.454   0.463   0.468   0.505   0.512   0.604   0.633
 23 A"   61 A'   62 A'   63 A'   64 A'   24 A"   25 A"   65 A'                 
  0.643   0.689   0.733   0.779   0.826   0.827   0.832   0.867
 66 A'   67 A'   68 A'   69 A'   70 A'   26 A"   27 A"   71 A'                 
  0.915   0.929   1.074   1.116   1.152   1.172   1.288   1.314
 72 A'   73 A'   74 A'   28 A"   75 A'   29 A"   30 A"   76 A'                 
  1.332   1.347   1.369   1.389   1.421   1.432   1.465   1.542
 77 A'   31 A"   78 A'   32 A"   79 A'   80 A'   81 A'   82 A'                 
  1.557   1.638   1.659   1.838   1.858   1.915   1.935   2.130
 33 A"   83 A'   84 A'   85 A'   34 A"   86 A'   87 A'   88 A'                 
  2.165   2.228   2.322   2.462   2.571   2.773   2.848   3.035
 89 A'   35 A"   90 A'   91 A'   36 A"   37 A"   92 A'   93 A'                 
  3.128   3.388   3.734   3.751   3.767   3.786   3.922   3.942
 94 A'   95 A'   38 A"   39 A"   96 A'   97 A'   40 A"   41 A"                 
  3.964   3.971   3.979   4.010   4.093   4.122   4.255   4.399
 98 A'   99 A'   42 A"   43 A"  100 A'  101 A'  102 A'  103 A'                 
  4.668   4.823   5.976   6.023   6.070   6.247   6.282   6.330
104 A'  105 A'   44 A"  106 A'  107 A'   45 A"   46 A"  108 A'                 
  6.348   6.533   6.728   9.724  23.317  24.063  25.778  25.914
109 A'  110 A'  111 A'  112 A'  113 A'  114 A'   47 A"  115 A'                 
 26.372  27.839  28.320  28.351  28.377  28.512  28.525  28.541
116 A'  117 A'   48 A"  118 A'  119 A'   49 A"  120 A'   50 A"                 
 28.587  28.692  66.707  66.729 127.863 127.890 127.927 151.635
121 A'  122 A'  123 A'  124 A'   51 A"  125 A'  126 A'  127 A'                 
215.7071901.797
128 A'  129 A'                                                                 

 Beta MOs, Restricted
 -- Occupied --                  
******* -176.33 -165.74 -165.73 -165.73 -101.60  -35.83  -31.32
  1 A'    2 A'    3 A'    1 A"    4 A'    5 A'    6 A'    7 A'                 
-31.316 -31.316 -24.740 -24.734 -22.973 -22.971 -22.971 -22.967
  2 A"    8 A'    9 A'   10 A'   11 A'    3 A"   12 A'   13 A'                 
-22.967 -10.343 -10.324  -9.511  -7.276  -7.266  -7.265  -6.378
  4 A"   14 A'   15 A'   16 A'   17 A'    5 A"   18 A'   19 A'                 
 -4.791  -4.775  -4.775  -2.057  -2.052  -2.052  -2.038  -2.038
 20 A'    6 A"   21 A'   22 A'   23 A'    7 A"   24 A'    8 A"                 
 -1.286  -1.276  -0.913  -0.809  -0.697  -0.639  -0.591  -0.549
 25 A'   26 A'   27 A'   28 A'   29 A'   30 A'   31 A'   32 A'                 
 -0.532  -0.498  -0.498  -0.453  -0.398  -0.384  -0.361  -0.325
  9 A"   10 A"   33 A'   34 A'   35 A'   11 A"   36 A'   12 A"                 
 -0.299  -0.263
 37 A'   13 A"                                                                 
 -- Virtual --                   
 -0.071  -0.028  -0.008   0.012   0.023   0.041   0.055   0.072
 38 A'   14 A"   39 A'   40 A'   41 A'   42 A'   15 A"   43 A'                 
  0.076   0.083   0.092   0.099   0.103   0.137   0.144   0.167
 44 A'   45 A'   16 A"   17 A"   46 A'   47 A'   48 A'   49 A'                 
  0.187   0.215   0.219   0.258   0.285   0.287   0.291   0.292
 50 A'   18 A"   51 A'   52 A'   53 A'   19 A"   54 A'   20 A"                 
  0.305   0.330   0.338   0.355   0.378   0.388   0.408   0.419
 55 A'   56 A'   57 A'   58 A'   59 A'   21 A"   22 A"   60 A'                 
  0.446   0.454   0.463   0.468   0.505   0.512   0.604   0.633
 23 A"   61 A'   62 A'   63 A'   64 A'   24 A"   25 A"   65 A'                 
  0.643   0.689   0.733   0.779   0.826   0.827   0.832   0.867
 66 A'   67 A'   68 A'   69 A'   70 A'   26 A"   27 A"   71 A'                 
  0.915   0.929   1.074   1.116   1.152   1.172   1.288   1.314
 72 A'   73 A'   74 A'   28 A"   75 A'   29 A"   30 A"   76 A'                 
  1.332   1.347   1.369   1.389   1.421   1.432   1.465   1.542
 77 A'   31 A"   78 A'   32 A"   79 A'   80 A'   81 A'   82 A'                 
  1.557   1.638   1.659   1.838   1.858   1.915   1.935   2.130
 33 A"   83 A'   84 A'   85 A'   34 A"   86 A'   87 A'   88 A'                 
  2.165   2.228   2.322   2.462   2.571   2.773   2.848   3.035
 89 A'   35 A"   90 A'   91 A'   36 A"   37 A"   92 A'   93 A'                 
  3.128   3.388   3.734   3.751   3.767   3.786   3.922   3.942
 94 A'   95 A'   38 A"   39 A"   96 A'   97 A'   40 A"   41 A"                 
  3.964   3.971   3.979   4.010   4.093   4.122   4.255   4.399
 98 A'   99 A'   42 A"   43 A"  100 A'  101 A'  102 A'  103 A'                 
  4.668   4.823   5.976   6.023   6.070   6.247   6.282   6.330
104 A'  105 A'   44 A"  106 A'  107 A'   45 A"   46 A"  108 A'                 
  6.348   6.533   6.728   9.724  23.317  24.063  25.778  25.914
109 A'  110 A'  111 A'  112 A'  113 A'  114 A'   47 A"  115 A'                 
 26.372  27.839  28.320  28.351  28.377  28.512  28.525  28.541
116 A'  117 A'   48 A"  118 A'  119 A'   49 A"  120 A'   50 A"                 
 28.587  28.692  66.707  66.729 127.863 127.890 127.927 151.635
121 A'  122 A'  123 A'  124 A'   51 A"  125 A'  126 A'  127 A'                 
215.7071901.797
128 A'  129 A'                                                                 
 --------------------------------------------------------------

          Ground-State Mulliken Net Atomic Charges

     Atom                 Charge (a.u.)
  ----------------------------------------
      1 F                    -0.040629
      2 Cl                    0.255031
      3 I                     0.145460
      4 F                    -0.026536
      5 C                    -0.148365
      6 C                    -0.184960
  ----------------------------------------
  Sum of atomic charges =     0.000000

 -----------------------------------------------------------------
                    Cartesian Multipole Moments
 -----------------------------------------------------------------
    Charge (ESU x 10^10)
                 0.0000
    Dipole Moment (Debye)
         X       0.5098      Y       0.3923      Z       0.0000
       Tot       0.6432
    Quadrupole Moments (Debye-Ang)
        XX     -58.7381     XY       3.6206     YY     -63.6651
        XZ      -0.0000     YZ       0.0000     ZZ     -62.1436
    Octopole Moments (Debye-Ang^2)
       XXX      37.9953    XXY      -6.5135    XYY      14.9772
       YYY     -17.9846    XXZ       0.0000    XYZ       0.0000
       YYZ       0.0000    XZZ      10.8553    YZZ      -7.0217
       ZZZ       0.0000
    Hexadecapole Moments (Debye-Ang^3)
      XXXX   -1156.2303   XXXY    -117.3001   XXYY    -249.7194
      XYYY    -150.0124   YYYY    -391.4067   XXXZ      -0.0000
      XXYZ       0.0000   XYYZ      -0.0000   YYYZ       0.0000
      XXZZ    -218.9901   XYZZ     -56.3174   YYZZ     -77.6122
      XZZZ      -0.0000   YZZZ       0.0000   ZZZZ     -73.9513
 -----------------------------------------------------------------
 Calculating analytic gradient of the SCF energy
 Gradient of SCF Energy
            1           2           3           4           5           6
    1   0.0001281  -0.0021892  -0.0059001   0.0012152   0.0032395   0.0035065
    2   0.0013950  -0.0034896  -0.0036754   0.0016866   0.0029447   0.0011387
    3  -0.0000000  -0.0000000  -0.0000000   0.0000000   0.0000000  -0.0000000
 Max gradient component =       5.900E-03
 RMS gradient           =       2.408E-03
 Gradient time:  CPU 9.66 s  wall 2.52 s
 Geometry Optimization Parameters
   NAtoms,    NIC,     NZ,  NCons,   NDum,   NFix, NCnnct, MaxDiis
        6      37       0       0       0       0       0       0

 Cartesian Hessian Update
 Hessian Updated using BFGS Update


** GEOMETRY OPTIMIZATION IN DELOCALIZED INTERNAL COORDINATES **
   Searching for a Minimum

   Optimization Cycle:  13

                       Coordinates (Angstroms)
     ATOM                X               Y               Z
      1  F         0.0089190952   -1.7145930074    0.0000000000
      2  Cl       -2.8616365639   -0.9433194398    0.0000000000
      3  I         1.4914042172    0.7827323490    0.0000000000
      4  F        -1.7212420623    1.3745800330    0.0000000000
      5  C        -0.2145060483   -0.3955208924    0.0000000000
      6  C        -1.4611969673    0.0672797968    0.0000000000
   Point Group: cs    Number of degrees of freedom:     9


   Energy is  -7655.668465751

 Hessian Updated using BFGS Update

  9 Hessian modes will be used to form the next step
  Hessian Eigenvalues:
     0.049583    0.178852    0.246206    0.255139    0.376375    0.396338
     0.473861    0.635808    0.998515

 Minimum Search - Taking Simple RFO Step
 Searching for Lamda that Minimizes Along All modes
 Value Taken    Lamda =  -0.00013472
 Step Taken.  Stepsize is  0.035403

                             Maximum     Tolerance    Cnvgd?
         Gradient           0.004469      0.000300      NO
         Displacement       0.021432      0.001200      NO
         Energy change     -0.000300      0.000001      NO


 New Cartesian Coordinates Obtained by Inverse Iteration

 Displacement from previous Coordinates is:  0.022924
 ----------------------------------------------------------------
             Standard Nuclear Orientation (Angstroms)
    I     Atom           X                Y                Z
 ----------------------------------------------------------------
    1      F       0.0038114771    -1.7181384763     0.0000000000
    2      Cl     -2.8635573475    -0.9430775820     0.0000000000
    3      I       1.4978634981     0.7898577245     0.0000000000
    4      F      -1.7225399860     1.3733116467     0.0000000000
    5      C      -0.2125261155    -0.3977402244     0.0000000000
    6      C      -1.4613098556     0.0669457506     0.0000000000
 ----------------------------------------------------------------
 Molecular Point Group                 Cs    NOp =  2
 Largest Abelian Subgroup              Cs    NOp =  2
 Nuclear Repulsion Energy =   604.8925231840 hartrees
 There are       50 alpha and       50 beta electrons
 Applying Cartesian multipole field
    Component          Value
    ---------          -----
     (2,0,0)        1.00000E-11
     (0,2,0)        2.00000E-11
     (0,0,2)       -3.00000E-11
 Nucleus-field energy     =     0.0000000173 hartrees
 Requested basis set is 6-311++G(d,p)
 There are 61 shells and 180 basis functions
 A cutoff of  1.0D-11 yielded   1480 shell pairs
 There are     13859 function pairs (     15408 Cartesian)
 Smallest overlap matrix eigenvalue = 6.91E-05
 Guess MOs from SCF MO coefficient file

 -----------------------------------------------------------------------
  General SCF calculation program by
  Eric Jon Sundstrom, Paul Horn, Yuezhi Mao, Dmitri Zuev, Alec White,
  David Stuck, Shaama M.S., Shane Yost, Joonho Lee, David Small,
  Daniel Levine, Susi Lehtola, Hugh Burton, Evgeny Epifanovsky
 -----------------------------------------------------------------------
 Exchange:     0.2000 Hartree-Fock + 0.0800 Slater + 0.7200 B88
 Correlation:  0.1900 VWN1RPA + 0.8100 LYP
 Using SG-1 standard quadrature grid
 using 4 threads for integral computing
 -------------------------------------------------------
 OpenMP Integral computing Module                
 Release: version 2.0, May 2017, Q-Chem Inc. Pleasanton 
 -------------------------------------------------------
 -------------------------------------------------------
 OpenMP BLAS3 based DFT computing Module                
 Release: version 1.0, May 2013, Q-Chem Inc. Pittsburgh 
 -------------------------------------------------------
 A restricted SCF calculation will be
 performed using DIIS
 SCF converges when DIIS error is below 1.0e-08
 ---------------------------------------
  Cycle       Energy         DIIS error
 ---------------------------------------
    1   -7655.6685235803      8.51e-05  
    2   -7655.6685475709      5.08e-05  
    3   -7655.6685470811      5.23e-05  
    4   -7655.6685573527      6.89e-06  
    5   -7655.6685574785      3.53e-06  
    6   -7655.6685575199      6.09e-07  
    7   -7655.6685575210      2.05e-07  
    8   -7655.6685575212      6.64e-08  
    9   -7655.6685575212      1.47e-08  
   10   -7655.6685575212      5.04e-09  Convergence criterion met
 ---------------------------------------
 SCF time:   CPU 25.15s  wall 7.00s 
 SCF   energy in the final basis set =    -7655.6685575212
 Total energy in the final basis set =    -7655.6685575212

 --------------------------------------------------------------
             Orbital Energies (a.u.) and Symmetries
 --------------------------------------------------------------

 Alpha MOs, Restricted
 -- Occupied --                  
******* -176.33 -165.74 -165.73 -165.73 -101.60  -35.83  -31.32
  1 A'    2 A'    3 A'    1 A"    4 A'    5 A'    6 A'    7 A'                 
-31.316 -31.316 -24.741 -24.734 -22.973 -22.971 -22.971 -22.967
  2 A"    8 A'    9 A'   10 A'   11 A'    3 A"   12 A'   13 A'                 
-22.967 -10.344 -10.325  -9.511  -7.276  -7.265  -7.265  -6.378
  4 A"   14 A'   15 A'   16 A'   17 A'    5 A"   18 A'   19 A'                 
 -4.792  -4.776  -4.776  -2.057  -2.052  -2.052  -2.038  -2.038
 20 A'    6 A"   21 A'   22 A'   23 A'    7 A"   24 A'    8 A"                 
 -1.286  -1.276  -0.913  -0.808  -0.696  -0.639  -0.591  -0.549
 25 A'   26 A'   27 A'   28 A'   29 A'   30 A'   31 A'   32 A'                 
 -0.532  -0.499  -0.498  -0.453  -0.398  -0.384  -0.361  -0.325
  9 A"   10 A"   33 A'   34 A'   35 A'   11 A"   36 A'   12 A"                 
 -0.299  -0.263
 37 A'   13 A"                                                                 
 -- Virtual --                   
 -0.073  -0.028  -0.009   0.012   0.023   0.041   0.056   0.072
 38 A'   14 A"   39 A'   40 A'   41 A'   42 A'   15 A"   43 A'                 
  0.076   0.083   0.092   0.099   0.103   0.137   0.144   0.167
 44 A'   45 A'   16 A"   17 A"   46 A'   47 A'   48 A'   49 A'                 
  0.186   0.215   0.218   0.257   0.285   0.287   0.291   0.292
 50 A'   18 A"   51 A'   52 A'   53 A'   19 A"   54 A'   20 A"                 
  0.305   0.329   0.338   0.355   0.377   0.388   0.407   0.419
 55 A'   56 A'   57 A'   58 A'   59 A'   21 A"   22 A"   60 A'                 
  0.446   0.454   0.462   0.467   0.504   0.512   0.604   0.631
 23 A"   61 A'   62 A'   63 A'   64 A'   24 A"   25 A"   65 A'                 
  0.642   0.687   0.733   0.779   0.826   0.827   0.832   0.867
 66 A'   67 A'   68 A'   69 A'   70 A'   26 A"   27 A"   71 A'                 
  0.914   0.929   1.073   1.116   1.152   1.172   1.288   1.313
 72 A'   73 A'   74 A'   28 A"   75 A'   29 A"   30 A"   76 A'                 
  1.330   1.347   1.369   1.389   1.420   1.432   1.464   1.542
 77 A'   31 A"   78 A'   32 A"   79 A'   80 A'   81 A'   82 A'                 
  1.556   1.637   1.658   1.837   1.856   1.914   1.933   2.128
 33 A"   83 A'   84 A'   85 A'   34 A"   86 A'   87 A'   88 A'                 
  2.162   2.228   2.321   2.462   2.571   2.773   2.848   3.035
 89 A'   35 A"   90 A'   91 A'   36 A"   37 A"   92 A'   93 A'                 
  3.124   3.390   3.734   3.750   3.766   3.786   3.922   3.942
 94 A'   95 A'   38 A"   39 A"   96 A'   97 A'   40 A"   41 A"                 
  3.963   3.971   3.978   4.009   4.093   4.120   4.254   4.395
 98 A'   99 A'   42 A"   43 A"  100 A'  101 A'  102 A'  103 A'                 
  4.667   4.823   5.975   6.022   6.068   6.247   6.282   6.329
104 A'  105 A'   44 A"  106 A'  107 A'   45 A"   46 A"  108 A'                 
  6.348   6.531   6.728   9.723  23.318  24.052  25.778  25.914
109 A'  110 A'  111 A'  112 A'  113 A'  114 A'   47 A"  115 A'                 
 26.371  27.836  28.319  28.350  28.375  28.512  28.525  28.540
116 A'  117 A'   48 A"  118 A'  119 A'   49 A"  120 A'   50 A"                 
 28.586  28.691  66.707  66.729 127.863 127.889 127.925 151.632
121 A'  122 A'  123 A'  124 A'   51 A"  125 A'  126 A'  127 A'                 
215.7061901.795
128 A'  129 A'                                                                 

 Beta MOs, Restricted
 -- Occupied --                  
******* -176.33 -165.74 -165.73 -165.73 -101.60  -35.83  -31.32
  1 A'    2 A'    3 A'    1 A"    4 A'    5 A'    6 A'    7 A'                 
-31.316 -31.316 -24.741 -24.734 -22.973 -22.971 -22.971 -22.967
  2 A"    8 A'    9 A'   10 A'   11 A'    3 A"   12 A'   13 A'                 
-22.967 -10.344 -10.325  -9.511  -7.276  -7.265  -7.265  -6.378
  4 A"   14 A'   15 A'   16 A'   17 A'    5 A"   18 A'   19 A'                 
 -4.792  -4.776  -4.776  -2.057  -2.052  -2.052  -2.038  -2.038
 20 A'    6 A"   21 A'   22 A'   23 A'    7 A"   24 A'    8 A"                 
 -1.286  -1.276  -0.913  -0.808  -0.696  -0.639  -0.591  -0.549
 25 A'   26 A'   27 A'   28 A'   29 A'   30 A'   31 A'   32 A'                 
 -0.532  -0.499  -0.498  -0.453  -0.398  -0.384  -0.361  -0.325
  9 A"   10 A"   33 A'   34 A'   35 A'   11 A"   36 A'   12 A"                 
 -0.299  -0.263
 37 A'   13 A"                                                                 
 -- Virtual --                   
 -0.073  -0.028  -0.009   0.012   0.023   0.041   0.056   0.072
 38 A'   14 A"   39 A'   40 A'   41 A'   42 A'   15 A"   43 A'                 
  0.076   0.083   0.092   0.099   0.103   0.137   0.144   0.167
 44 A'   45 A'   16 A"   17 A"   46 A'   47 A'   48 A'   49 A'                 
  0.186   0.215   0.218   0.257   0.285   0.287   0.291   0.292
 50 A'   18 A"   51 A'   52 A'   53 A'   19 A"   54 A'   20 A"                 
  0.305   0.329   0.338   0.355   0.377   0.388   0.407   0.419
 55 A'   56 A'   57 A'   58 A'   59 A'   21 A"   22 A"   60 A'                 
  0.446   0.454   0.462   0.467   0.504   0.512   0.604   0.631
 23 A"   61 A'   62 A'   63 A'   64 A'   24 A"   25 A"   65 A'                 
  0.642   0.687   0.733   0.779   0.826   0.827   0.832   0.867
 66 A'   67 A'   68 A'   69 A'   70 A'   26 A"   27 A"   71 A'                 
  0.914   0.929   1.073   1.116   1.152   1.172   1.288   1.313
 72 A'   73 A'   74 A'   28 A"   75 A'   29 A"   30 A"   76 A'                 
  1.330   1.347   1.369   1.389   1.420   1.432   1.464   1.542
 77 A'   31 A"   78 A'   32 A"   79 A'   80 A'   81 A'   82 A'                 
  1.556   1.637   1.658   1.837   1.856   1.914   1.933   2.128
 33 A"   83 A'   84 A'   85 A'   34 A"   86 A'   87 A'   88 A'                 
  2.162   2.228   2.321   2.462   2.571   2.773   2.848   3.035
 89 A'   35 A"   90 A'   91 A'   36 A"   37 A"   92 A'   93 A'                 
  3.124   3.390   3.734   3.750   3.766   3.786   3.922   3.942
 94 A'   95 A'   38 A"   39 A"   96 A'   97 A'   40 A"   41 A"                 
  3.963   3.971   3.978   4.009   4.093   4.120   4.254   4.395
 98 A'   99 A'   42 A"   43 A"  100 A'  101 A'  102 A'  103 A'                 
  4.667   4.823   5.975   6.022   6.068   6.247   6.282   6.329
104 A'  105 A'   44 A"  106 A'  107 A'   45 A"   46 A"  108 A'                 
  6.348   6.531   6.728   9.723  23.318  24.052  25.778  25.914
109 A'  110 A'  111 A'  112 A'  113 A'  114 A'   47 A"  115 A'                 
 26.371  27.836  28.319  28.350  28.375  28.512  28.525  28.540
116 A'  117 A'   48 A"  118 A'  119 A'   49 A"  120 A'   50 A"                 
 28.586  28.691  66.707  66.729 127.863 127.889 127.925 151.632
121 A'  122 A'  123 A'  124 A'   51 A"  125 A'  126 A'  127 A'                 
215.7061901.795
128 A'  129 A'                                                                 
 --------------------------------------------------------------

          Ground-State Mulliken Net Atomic Charges

     Atom                 Charge (a.u.)
  ----------------------------------------
      1 F                    -0.040840
      2 Cl                    0.254941
      3 I                     0.144910
      4 F                    -0.025811
      5 C                    -0.143198
      6 C                    -0.190002
  ----------------------------------------
  Sum of atomic charges =     0.000000

 -----------------------------------------------------------------
                    Cartesian Multipole Moments
 -----------------------------------------------------------------
    Charge (ESU x 10^10)
                 0.0000
    Dipole Moment (Debye)
         X       0.5177      Y       0.4023      Z       0.0000
       Tot       0.6557
    Quadrupole Moments (Debye-Ang)
        XX     -58.7415     XY       3.6303     YY     -63.6443
        XZ      -0.0000     YZ      -0.0000     ZZ     -62.1694
    Octopole Moments (Debye-Ang^2)
       XXX      37.6083    XXY      -6.5752    XYY      14.9316
       YYY     -18.3880    XXZ       0.0000    XYZ       0.0000
       YYZ       0.0000    XZZ      10.7147    YZZ      -7.1893
       ZZZ       0.0000
    Hexadecapole Moments (Debye-Ang^3)
      XXXX   -1160.3198   XXXY    -118.5593   XXYY    -250.5591
      XYYY    -151.3791   YYYY    -393.4101   XXXZ      -0.0000
      XXYZ      -0.0000   XYYZ      -0.0000   YYYZ      -0.0000
      XXZZ    -219.7371   XYZZ     -56.8346   YYZZ     -77.9822
      XZZZ      -0.0000   YZZZ      -0.0000   ZZZZ     -74.0218
 -----------------------------------------------------------------
 Calculating analytic gradient of the SCF energy
 Gradient of SCF Energy
            1           2           3           4           5           6
    1  -0.0008938  -0.0026939  -0.0038100   0.0009630   0.0051968   0.0012379
    2   0.0004906  -0.0036094  -0.0017297   0.0013568   0.0012898   0.0022020
    3   0.0000000   0.0000000   0.0000000   0.0000000   0.0000000  -0.0000000
 Max gradient component =       5.197E-03
 RMS gradient           =       2.064E-03
 Gradient time:  CPU 9.64 s  wall 2.51 s
 Geometry Optimization Parameters
   NAtoms,    NIC,     NZ,  NCons,   NDum,   NFix, NCnnct, MaxDiis
        6      37       0       0       0       0       0       0

 Cartesian Hessian Update
 Hessian Updated using BFGS Update


** GEOMETRY OPTIMIZATION IN DELOCALIZED INTERNAL COORDINATES **
   Searching for a Minimum

   Optimization Cycle:  14

                       Coordinates (Angstroms)
     ATOM                X               Y               Z
      1  F         0.0038114771   -1.7181384763    0.0000000000
      2  Cl       -2.8635573475   -0.9430775820    0.0000000000
      3  I         1.4978634981    0.7898577245    0.0000000000
      4  F        -1.7225399860    1.3733116467    0.0000000000
      5  C        -0.2125261155   -0.3977402244    0.0000000000
      6  C        -1.4613098556    0.0669457506    0.0000000000
   Point Group: cs    Number of degrees of freedom:     9


   Energy is  -7655.668557521

 Hessian Updated using BFGS Update

  9 Hessian modes will be used to form the next step
  Hessian Eigenvalues:
     0.048639    0.136708    0.253730    0.271671    0.390642    0.394720
     0.424271    0.594163    0.888180

 Minimum Search - Taking Simple RFO Step
 Searching for Lamda that Minimizes Along All modes
 Value Taken    Lamda =  -0.00011268
 Step Taken.  Stepsize is  0.031837

                             Maximum     Tolerance    Cnvgd?
         Gradient           0.003407      0.000300      NO
         Displacement       0.025080      0.001200      NO
         Energy change     -0.000092      0.000001      NO


 New Cartesian Coordinates Obtained by Inverse Iteration

 Displacement from previous Coordinates is:  0.021531
 ----------------------------------------------------------------
             Standard Nuclear Orientation (Angstroms)
    I     Atom           X                Y                Z
 ----------------------------------------------------------------
    1      F       0.0035606767    -1.7211054542     0.0000000000
    2      Cl     -2.8661315365    -0.9382501149     0.0000000000
    3      I       1.5035147611     0.7953548469     0.0000000000
    4      F      -1.7254680991     1.3699433545     0.0000000000
    5      C      -0.2131722920    -0.3996800295     0.0000000000
    6      C      -1.4605618397     0.0648962362     0.0000000000
 ----------------------------------------------------------------
 Molecular Point Group                 Cs    NOp =  2
 Largest Abelian Subgroup              Cs    NOp =  2
 Nuclear Repulsion Energy =   603.8464428911 hartrees
 There are       50 alpha and       50 beta electrons
 Applying Cartesian multipole field
    Component          Value
    ---------          -----
     (2,0,0)        1.00000E-11
     (0,2,0)        2.00000E-11
     (0,0,2)       -3.00000E-11
 Nucleus-field energy     =     0.0000000173 hartrees
 Requested basis set is 6-311++G(d,p)
 There are 61 shells and 180 basis functions
 A cutoff of  1.0D-11 yielded   1480 shell pairs
 There are     13859 function pairs (     15408 Cartesian)
 Smallest overlap matrix eigenvalue = 6.85E-05
 Guess MOs from SCF MO coefficient file

 -----------------------------------------------------------------------
  General SCF calculation program by
  Eric Jon Sundstrom, Paul Horn, Yuezhi Mao, Dmitri Zuev, Alec White,
  David Stuck, Shaama M.S., Shane Yost, Joonho Lee, David Small,
  Daniel Levine, Susi Lehtola, Hugh Burton, Evgeny Epifanovsky
 -----------------------------------------------------------------------
 Exchange:     0.2000 Hartree-Fock + 0.0800 Slater + 0.7200 B88
 Correlation:  0.1900 VWN1RPA + 0.8100 LYP
 Using SG-1 standard quadrature grid
 using 4 threads for integral computing
 -------------------------------------------------------
 OpenMP Integral computing Module                
 Release: version 2.0, May 2017, Q-Chem Inc. Pleasanton 
 -------------------------------------------------------
 -------------------------------------------------------
 OpenMP BLAS3 based DFT computing Module                
 Release: version 1.0, May 2013, Q-Chem Inc. Pittsburgh 
 -------------------------------------------------------
 A restricted SCF calculation will be
 performed using DIIS
 SCF converges when DIIS error is below 1.0e-08
 ---------------------------------------
  Cycle       Energy         DIIS error
 ---------------------------------------
    1   -7655.6686054036      7.47e-05  
    2   -7655.6686268352      4.19e-05  
    3   -7655.6686244529      4.87e-05  
    4   -7655.6686338582      5.97e-06  
    5   -7655.6686339503      2.15e-06  
    6   -7655.6686339607      6.04e-07  
    7   -7655.6686339618      1.17e-07  
    8   -7655.6686339620      5.62e-08  
    9   -7655.6686339619      1.80e-08  
   10   -7655.6686339620      3.63e-09  Convergence criterion met
 ---------------------------------------
 SCF time:   CPU 25.13s  wall 7.00s 
 SCF   energy in the final basis set =    -7655.6686339620
 Total energy in the final basis set =    -7655.6686339620

 --------------------------------------------------------------
             Orbital Energies (a.u.) and Symmetries
 --------------------------------------------------------------

 Alpha MOs, Restricted
 -- Occupied --                  
******* -176.33 -165.74 -165.73 -165.73 -101.60  -35.83  -31.32
  1 A'    2 A'    3 A'    1 A"    4 A'    5 A'    6 A'    7 A'                 
-31.316 -31.316 -24.741 -24.734 -22.973 -22.971 -22.971 -22.967
  2 A"    8 A'    9 A'   10 A'   11 A'    3 A"   12 A'   13 A'                 
-22.967 -10.344 -10.325  -9.511  -7.276  -7.265  -7.265  -6.378
  4 A"   14 A'   15 A'   16 A'   17 A'    5 A"   18 A'   19 A'                 
 -4.792  -4.776  -4.776  -2.057  -2.052  -2.052  -2.038  -2.038
 20 A'   21 A'    6 A"   22 A'   23 A'    7 A"   24 A'    8 A"                 
 -1.286  -1.275  -0.913  -0.808  -0.695  -0.639  -0.591  -0.549
 25 A'   26 A'   27 A'   28 A'   29 A'   30 A'   31 A'   32 A'                 
 -0.532  -0.499  -0.498  -0.453  -0.397  -0.384  -0.361  -0.324
  9 A"   10 A"   33 A'   34 A'   35 A'   11 A"   36 A'   12 A"                 
 -0.299  -0.264
 37 A'   13 A"                                                                 
 -- Virtual --                   
 -0.075  -0.028  -0.009   0.012   0.023   0.041   0.056   0.072
 38 A'   14 A"   39 A'   40 A'   41 A'   42 A'   15 A"   43 A'                 
  0.076   0.083   0.092   0.099   0.103   0.137   0.144   0.167
 44 A'   45 A'   16 A"   17 A"   46 A'   47 A'   48 A'   49 A'                 
  0.186   0.215   0.218   0.257   0.285   0.287   0.292   0.292
 50 A'   18 A"   51 A'   52 A'   53 A'   19 A"   54 A'   20 A"                 
  0.305   0.328   0.338   0.355   0.377   0.388   0.406   0.419
 55 A'   56 A'   57 A'   58 A'   59 A'   21 A"   22 A"   60 A'                 
  0.446   0.453   0.462   0.467   0.505   0.511   0.604   0.630
 23 A"   61 A'   62 A'   63 A'   64 A'   24 A"   25 A"   65 A'                 
  0.641   0.686   0.732   0.780   0.826   0.827   0.831   0.867
 66 A'   67 A'   68 A'   69 A'   70 A'   26 A"   27 A"   71 A'                 
  0.914   0.930   1.074   1.115   1.152   1.171   1.288   1.313
 72 A'   73 A'   74 A'   28 A"   75 A'   29 A"   30 A"   76 A'                 
  1.329   1.347   1.369   1.389   1.419   1.432   1.463   1.542
 77 A'   31 A"   78 A'   32 A"   79 A'   80 A'   81 A'   82 A'                 
  1.557   1.637   1.659   1.837   1.858   1.913   1.934   2.130
 33 A"   83 A'   84 A'   85 A'   34 A"   86 A'   87 A'   88 A'                 
  2.165   2.228   2.321   2.462   2.571   2.773   2.847   3.035
 89 A'   35 A"   90 A'   91 A'   36 A"   37 A"   92 A'   93 A'                 
  3.125   3.389   3.734   3.750   3.766   3.785   3.922   3.942
 94 A'   95 A'   38 A"   39 A"   96 A'   97 A'   40 A"   41 A"                 
  3.963   3.971   3.978   4.008   4.093   4.119   4.253   4.392
 98 A'   99 A'   42 A"   43 A"  100 A'  101 A'  102 A'  103 A'                 
  4.667   4.823   5.975   6.021   6.066   6.247   6.282   6.329
104 A'  105 A'   44 A"  106 A'  107 A'   45 A"   46 A"  108 A'                 
  6.348   6.530   6.727   9.724  23.317  24.056  25.778  25.915
109 A'  110 A'  111 A'  112 A'  113 A'  114 A'   47 A"  115 A'                 
 26.372  27.834  28.319  28.349  28.374  28.512  28.524  28.540
116 A'  117 A'   48 A"  118 A'  119 A'   49 A"  120 A'   50 A"                 
 28.585  28.690  66.706  66.728 127.863 127.889 127.924 151.631
121 A'  122 A'  123 A'  124 A'   51 A"  125 A'  126 A'  127 A'                 
215.7071901.793
128 A'  129 A'                                                                 

 Beta MOs, Restricted
 -- Occupied --                  
******* -176.33 -165.74 -165.73 -165.73 -101.60  -35.83  -31.32
  1 A'    2 A'    3 A'    1 A"    4 A'    5 A'    6 A'    7 A'                 
-31.316 -31.316 -24.741 -24.734 -22.973 -22.971 -22.971 -22.967
  2 A"    8 A'    9 A'   10 A'   11 A'    3 A"   12 A'   13 A'                 
-22.967 -10.344 -10.325  -9.511  -7.276  -7.265  -7.265  -6.378
  4 A"   14 A'   15 A'   16 A'   17 A'    5 A"   18 A'   19 A'                 
 -4.792  -4.776  -4.776  -2.057  -2.052  -2.052  -2.038  -2.038
 20 A'   21 A'    6 A"   22 A'   23 A'    7 A"   24 A'    8 A"                 
 -1.286  -1.275  -0.913  -0.808  -0.695  -0.639  -0.591  -0.549
 25 A'   26 A'   27 A'   28 A'   29 A'   30 A'   31 A'   32 A'                 
 -0.532  -0.499  -0.498  -0.453  -0.397  -0.384  -0.361  -0.324
  9 A"   10 A"   33 A'   34 A'   35 A'   11 A"   36 A'   12 A"                 
 -0.299  -0.264
 37 A'   13 A"                                                                 
 -- Virtual --                   
 -0.075  -0.028  -0.009   0.012   0.023   0.041   0.056   0.072
 38 A'   14 A"   39 A'   40 A'   41 A'   42 A'   15 A"   43 A'                 
  0.076   0.083   0.092   0.099   0.103   0.137   0.144   0.167
 44 A'   45 A'   16 A"   17 A"   46 A'   47 A'   48 A'   49 A'                 
  0.186   0.215   0.218   0.257   0.285   0.287   0.292   0.292
 50 A'   18 A"   51 A'   52 A'   53 A'   19 A"   54 A'   20 A"                 
  0.305   0.328   0.338   0.355   0.377   0.388   0.406   0.419
 55 A'   56 A'   57 A'   58 A'   59 A'   21 A"   22 A"   60 A'                 
  0.446   0.453   0.462   0.467   0.505   0.511   0.604   0.630
 23 A"   61 A'   62 A'   63 A'   64 A'   24 A"   25 A"   65 A'                 
  0.641   0.686   0.732   0.780   0.826   0.827   0.831   0.867
 66 A'   67 A'   68 A'   69 A'   70 A'   26 A"   27 A"   71 A'                 
  0.914   0.930   1.074   1.115   1.152   1.171   1.288   1.313
 72 A'   73 A'   74 A'   28 A"   75 A'   29 A"   30 A"   76 A'                 
  1.329   1.347   1.369   1.389   1.419   1.432   1.463   1.542
 77 A'   31 A"   78 A'   32 A"   79 A'   80 A'   81 A'   82 A'                 
  1.557   1.637   1.659   1.837   1.858   1.913   1.934   2.130
 33 A"   83 A'   84 A'   85 A'   34 A"   86 A'   87 A'   88 A'                 
  2.165   2.228   2.321   2.462   2.571   2.773   2.847   3.035
 89 A'   35 A"   90 A'   91 A'   36 A"   37 A"   92 A'   93 A'                 
  3.125   3.389   3.734   3.750   3.766   3.785   3.922   3.942
 94 A'   95 A'   38 A"   39 A"   96 A'   97 A'   40 A"   41 A"                 
  3.963   3.971   3.978   4.008   4.093   4.119   4.253   4.392
 98 A'   99 A'   42 A"   43 A"  100 A'  101 A'  102 A'  103 A'                 
  4.667   4.823   5.975   6.021   6.066   6.247   6.282   6.329
104 A'  105 A'   44 A"  106 A'  107 A'   45 A"   46 A"  108 A'                 
  6.348   6.530   6.727   9.724  23.317  24.056  25.778  25.915
109 A'  110 A'  111 A'  112 A'  113 A'  114 A'   47 A"  115 A'                 
 26.372  27.834  28.319  28.349  28.374  28.512  28.524  28.540
116 A'  117 A'   48 A"  118 A'  119 A'   49 A"  120 A'   50 A"                 
 28.585  28.690  66.706  66.728 127.863 127.889 127.924 151.631
121 A'  122 A'  123 A'  124 A'   51 A"  125 A'  126 A'  127 A'                 
215.7071901.793
128 A'  129 A'                                                                 
 --------------------------------------------------------------

          Ground-State Mulliken Net Atomic Charges

     Atom                 Charge (a.u.)
  ----------------------------------------
      1 F                    -0.042195
      2 Cl                    0.255517
      3 I                     0.143749
      4 F                    -0.025502
      5 C                    -0.137540
      6 C                    -0.194029
  ----------------------------------------
  Sum of atomic charges =     0.000000

 -----------------------------------------------------------------
                    Cartesian Multipole Moments
 -----------------------------------------------------------------
    Charge (ESU x 10^10)
                 0.0000
    Dipole Moment (Debye)
         X       0.5115      Y       0.4057      Z       0.0000
       Tot       0.6528
    Quadrupole Moments (Debye-Ang)
        XX     -58.7162     XY       3.6427     YY     -63.6497
        XZ       0.0000     YZ       0.0000     ZZ     -62.1816
    Octopole Moments (Debye-Ang^2)
       XXX      37.1708    XXY      -6.6615    XYY      14.8922
       YYY     -18.7947    XXZ      -0.0000    XYZ      -0.0000
       YYZ       0.0000    XZZ      10.5695    YZZ      -7.3615
       ZZZ      -0.0000
    Hexadecapole Moments (Debye-Ang^3)
      XXXX   -1163.5943   XXXY    -119.0780   XXYY    -251.3755
      XYYY    -152.1694   YYYY    -394.3364   XXXZ      -0.0000
      XXYZ      -0.0000   XYYZ      -0.0000   YYYZ       0.0000
      XXZZ    -220.4353   XYZZ     -57.0854   YYZZ     -78.1426
      XZZZ       0.0000   YZZZ       0.0000   ZZZZ     -74.0611
 -----------------------------------------------------------------
 Calculating analytic gradient of the SCF energy
 Gradient of SCF Energy
            1           2           3           4           5           6
    1  -0.0009528  -0.0024657  -0.0017329   0.0001472   0.0022862   0.0027180
    2  -0.0008293  -0.0024887  -0.0002022   0.0005029   0.0015768   0.0014405
    3  -0.0000000  -0.0000000   0.0000000   0.0000000  -0.0000000  -0.0000000
 Max gradient component =       2.718E-03
 RMS gradient           =       1.382E-03
 Gradient time:  CPU 9.68 s  wall 2.52 s
 Geometry Optimization Parameters
   NAtoms,    NIC,     NZ,  NCons,   NDum,   NFix, NCnnct, MaxDiis
        6      37       0       0       0       0       0       0

 Cartesian Hessian Update
 Hessian Updated using BFGS Update


** GEOMETRY OPTIMIZATION IN DELOCALIZED INTERNAL COORDINATES **
   Searching for a Minimum

   Optimization Cycle:  15

                       Coordinates (Angstroms)
     ATOM                X               Y               Z
      1  F         0.0035606767   -1.7211054542    0.0000000000
      2  Cl       -2.8661315365   -0.9382501149    0.0000000000
      3  I         1.5035147611    0.7953548469    0.0000000000
      4  F        -1.7254680991    1.3699433545    0.0000000000
      5  C        -0.2131722920   -0.3996800295    0.0000000000
      6  C        -1.4605618397    0.0648962362    0.0000000000
   Point Group: cs    Number of degrees of freedom:     9


   Energy is  -7655.668633962

 Hessian Updated using BFGS Update

  9 Hessian modes will be used to form the next step
  Hessian Eigenvalues:
     0.057201    0.093907    0.253673    0.269822    0.355892    0.396452
     0.401245    0.592433    0.821139

 Minimum Search - Taking Simple RFO Step
 Searching for Lamda that Minimizes Along All modes
 Value Taken    Lamda =  -0.00005518
 Step Taken.  Stepsize is  0.020796

                             Maximum     Tolerance    Cnvgd?
         Gradient           0.002602      0.000300      NO
         Displacement       0.013105      0.001200      NO
         Energy change     -0.000076      0.000001      NO


 New Cartesian Coordinates Obtained by Inverse Iteration

 Displacement from previous Coordinates is:  0.018411
 ----------------------------------------------------------------
             Standard Nuclear Orientation (Angstroms)
    I     Atom           X                Y                Z
 ----------------------------------------------------------------
    1      F       0.0074973109    -1.7209547539     0.0000000000
    2      Cl     -2.8687101609    -0.9332995998     0.0000000000
    3      I       1.5079645305     0.7958511547     0.0000000000
    4      F      -1.7291197389     1.3671120722     0.0000000000
    5      C      -0.2139914841    -0.4005315178     0.0000000000
    6      C      -1.4618987868     0.0629814836     0.0000000000
 ----------------------------------------------------------------
 Molecular Point Group                 Cs    NOp =  2
 Largest Abelian Subgroup              Cs    NOp =  2
 Nuclear Repulsion Energy =   603.3102225450 hartrees
 There are       50 alpha and       50 beta electrons
 Applying Cartesian multipole field
    Component          Value
    ---------          -----
     (2,0,0)        1.00000E-11
     (0,2,0)        2.00000E-11
     (0,0,2)       -3.00000E-11
 Nucleus-field energy     =     0.0000000174 hartrees
 Requested basis set is 6-311++G(d,p)
 There are 61 shells and 180 basis functions
 A cutoff of  1.0D-11 yielded   1478 shell pairs
 There are     13829 function pairs (     15372 Cartesian)
 Smallest overlap matrix eigenvalue = 6.81E-05
 Guess MOs from SCF MO coefficient file

 -----------------------------------------------------------------------
  General SCF calculation program by
  Eric Jon Sundstrom, Paul Horn, Yuezhi Mao, Dmitri Zuev, Alec White,
  David Stuck, Shaama M.S., Shane Yost, Joonho Lee, David Small,
  Daniel Levine, Susi Lehtola, Hugh Burton, Evgeny Epifanovsky
 -----------------------------------------------------------------------
 Exchange:     0.2000 Hartree-Fock + 0.0800 Slater + 0.7200 B88
 Correlation:  0.1900 VWN1RPA + 0.8100 LYP
 Using SG-1 standard quadrature grid
 using 4 threads for integral computing
 -------------------------------------------------------
 OpenMP Integral computing Module                
 Release: version 2.0, May 2017, Q-Chem Inc. Pleasanton 
 -------------------------------------------------------
 -------------------------------------------------------
 OpenMP BLAS3 based DFT computing Module                
 Release: version 1.0, May 2013, Q-Chem Inc. Pittsburgh 
 -------------------------------------------------------
 A restricted SCF calculation will be
 performed using DIIS
 SCF converges when DIIS error is below 1.0e-08
 ---------------------------------------
  Cycle       Energy         DIIS error
 ---------------------------------------
    1   -7655.6686482038      6.08e-05  
    2   -7655.6686658465      3.05e-05  
    3   -7655.6686635895      3.86e-05  
    4   -7655.6686694383      5.06e-06  
    5   -7655.6686695082      2.19e-06  
    6   -7655.6686695191      4.06e-07  
    7   -7655.6686695197      1.22e-07  
    8   -7655.6686695197      3.28e-08  
    9   -7655.6686695197      9.82e-09  Convergence criterion met
 ---------------------------------------
 SCF time:   CPU 22.60s  wall 6.00s 
 SCF   energy in the final basis set =    -7655.6686695197
 Total energy in the final basis set =    -7655.6686695197

 --------------------------------------------------------------
             Orbital Energies (a.u.) and Symmetries
 --------------------------------------------------------------

 Alpha MOs, Restricted
 -- Occupied --                  
******* -176.33 -165.74 -165.73 -165.73 -101.60  -35.83  -31.32
  1 A'    2 A'    3 A'    1 A"    4 A'    5 A'    6 A'    7 A'                 
-31.316 -31.316 -24.740 -24.735 -22.973 -22.971 -22.971 -22.967
  2 A"    8 A'    9 A'   10 A'   11 A'    3 A"   12 A'   13 A'                 
-22.967 -10.344 -10.326  -9.511  -7.276  -7.266  -7.265  -6.378
  4 A"   14 A'   15 A'   16 A'   17 A'    5 A"   18 A'   19 A'                 
 -4.791  -4.775  -4.775  -2.057  -2.052  -2.052  -2.038  -2.038
 20 A'   21 A'    6 A"   22 A'   23 A'    7 A"   24 A'    8 A"                 
 -1.286  -1.275  -0.914  -0.808  -0.695  -0.640  -0.591  -0.549
 25 A'   26 A'   27 A'   28 A'   29 A'   30 A'   31 A'   32 A'                 
 -0.532  -0.499  -0.498  -0.453  -0.397  -0.385  -0.361  -0.324
  9 A"   10 A"   33 A'   34 A'   35 A'   11 A"   36 A'   12 A"                 
 -0.299  -0.264
 37 A'   13 A"                                                                 
 -- Virtual --                   
 -0.076  -0.028  -0.008   0.012   0.023   0.041   0.056   0.072
 38 A'   14 A"   39 A'   40 A'   41 A'   42 A'   15 A"   43 A'                 
  0.076   0.083   0.092   0.099   0.103   0.137   0.144   0.167
 44 A'   45 A'   16 A"   17 A"   46 A'   47 A'   48 A'   49 A'                 
  0.186   0.214   0.217   0.257   0.285   0.287   0.292   0.292
 50 A'   18 A"   51 A'   52 A'   53 A'   19 A"   54 A'   20 A"                 
  0.304   0.328   0.338   0.355   0.377   0.388   0.406   0.419
 55 A'   56 A'   57 A'   58 A'   59 A'   21 A"   22 A"   60 A'                 
  0.445   0.453   0.461   0.466   0.505   0.511   0.604   0.630
 23 A"   61 A'   62 A'   63 A'   64 A'   24 A"   25 A"   65 A'                 
  0.640   0.685   0.732   0.780   0.826   0.826   0.831   0.867
 66 A'   67 A'   68 A'   69 A'   70 A'   26 A"   27 A"   71 A'                 
  0.915   0.931   1.075   1.115   1.153   1.171   1.288   1.312
 72 A'   73 A'   74 A'   28 A"   75 A'   29 A"   30 A"   76 A'                 
  1.329   1.347   1.369   1.389   1.419   1.431   1.462   1.541
 77 A'   31 A"   78 A'   32 A"   79 A'   80 A'   81 A'   82 A'                 
  1.557   1.638   1.660   1.836   1.858   1.912   1.934   2.130
 33 A"   83 A'   84 A'   85 A'   34 A"   86 A'   87 A'   88 A'                 
  2.168   2.228   2.321   2.463   2.571   2.773   2.847   3.035
 89 A'   35 A"   90 A'   91 A'   36 A"   37 A"   92 A'   93 A'                 
  3.126   3.391   3.734   3.750   3.766   3.785   3.922   3.942
 94 A'   95 A'   38 A"   39 A"   96 A'   97 A'   40 A"   41 A"                 
  3.963   3.971   3.978   4.007   4.093   4.118   4.253   4.390
 98 A'   99 A'   42 A"   43 A"  100 A'  101 A'  102 A'  103 A'                 
  4.667   4.823   5.975   6.021   6.065   6.247   6.282   6.329
104 A'  105 A'   44 A"  106 A'  107 A'   45 A"   46 A"  108 A'                 
  6.348   6.530   6.727   9.725  23.317  24.056  25.778  25.915
109 A'  110 A'  111 A'  112 A'  113 A'  114 A'   47 A"  115 A'                 
 26.373  27.833  28.319  28.349  28.373  28.512  28.524  28.539
116 A'  117 A'   48 A"  118 A'  119 A'   49 A"  120 A'   50 A"                 
 28.585  28.689  66.706  66.728 127.863 127.889 127.923 151.630
121 A'  122 A'  123 A'  124 A'   51 A"  125 A'  126 A'  127 A'                 
215.7081901.792
128 A'  129 A'                                                                 

 Beta MOs, Restricted
 -- Occupied --                  
******* -176.33 -165.74 -165.73 -165.73 -101.60  -35.83  -31.32
  1 A'    2 A'    3 A'    1 A"    4 A'    5 A'    6 A'    7 A'                 
-31.316 -31.316 -24.740 -24.735 -22.973 -22.971 -22.971 -22.967
  2 A"    8 A'    9 A'   10 A'   11 A'    3 A"   12 A'   13 A'                 
-22.967 -10.344 -10.326  -9.511  -7.276  -7.266  -7.265  -6.378
  4 A"   14 A'   15 A'   16 A'   17 A'    5 A"   18 A'   19 A'                 
 -4.791  -4.775  -4.775  -2.057  -2.052  -2.052  -2.038  -2.038
 20 A'   21 A'    6 A"   22 A'   23 A'    7 A"   24 A'    8 A"                 
 -1.286  -1.275  -0.914  -0.808  -0.695  -0.640  -0.591  -0.549
 25 A'   26 A'   27 A'   28 A'   29 A'   30 A'   31 A'   32 A'                 
 -0.532  -0.499  -0.498  -0.453  -0.397  -0.385  -0.361  -0.324
  9 A"   10 A"   33 A'   34 A'   35 A'   11 A"   36 A'   12 A"                 
 -0.299  -0.264
 37 A'   13 A"                                                                 
 -- Virtual --                   
 -0.076  -0.028  -0.008   0.012   0.023   0.041   0.056   0.072
 38 A'   14 A"   39 A'   40 A'   41 A'   42 A'   15 A"   43 A'                 
  0.076   0.083   0.092   0.099   0.103   0.137   0.144   0.167
 44 A'   45 A'   16 A"   17 A"   46 A'   47 A'   48 A'   49 A'                 
  0.186   0.214   0.217   0.257   0.285   0.287   0.292   0.292
 50 A'   18 A"   51 A'   52 A'   53 A'   19 A"   54 A'   20 A"                 
  0.304   0.328   0.338   0.355   0.377   0.388   0.406   0.419
 55 A'   56 A'   57 A'   58 A'   59 A'   21 A"   22 A"   60 A'                 
  0.445   0.453   0.461   0.466   0.505   0.511   0.604   0.630
 23 A"   61 A'   62 A'   63 A'   64 A'   24 A"   25 A"   65 A'                 
  0.640   0.685   0.732   0.780   0.826   0.826   0.831   0.867
 66 A'   67 A'   68 A'   69 A'   70 A'   26 A"   27 A"   71 A'                 
  0.915   0.931   1.075   1.115   1.153   1.171   1.288   1.312
 72 A'   73 A'   74 A'   28 A"   75 A'   29 A"   30 A"   76 A'                 
  1.329   1.347   1.369   1.389   1.419   1.431   1.462   1.541
 77 A'   31 A"   78 A'   32 A"   79 A'   80 A'   81 A'   82 A'                 
  1.557   1.638   1.660   1.836   1.858   1.912   1.934   2.130
 33 A"   83 A'   84 A'   85 A'   34 A"   86 A'   87 A'   88 A'                 
  2.168   2.228   2.321   2.463   2.571   2.773   2.847   3.035
 89 A'   35 A"   90 A'   91 A'   36 A"   37 A"   92 A'   93 A'                 
  3.126   3.391   3.734   3.750   3.766   3.785   3.922   3.942
 94 A'   95 A'   38 A"   39 A"   96 A'   97 A'   40 A"   41 A"                 
  3.963   3.971   3.978   4.007   4.093   4.118   4.253   4.390
 98 A'   99 A'   42 A"   43 A"  100 A'  101 A'  102 A'  103 A'                 
  4.667   4.823   5.975   6.021   6.065   6.247   6.282   6.329
104 A'  105 A'   44 A"  106 A'  107 A'   45 A"   46 A"  108 A'                 
  6.348   6.530   6.727   9.725  23.317  24.056  25.778  25.915
109 A'  110 A'  111 A'  112 A'  113 A'  114 A'   47 A"  115 A'                 
 26.373  27.833  28.319  28.349  28.373  28.512  28.524  28.539
116 A'  117 A'   48 A"  118 A'  119 A'   49 A"  120 A'   50 A"                 
 28.585  28.689  66.706  66.728 127.863 127.889 127.923 151.630
121 A'  122 A'  123 A'  124 A'   51 A"  125 A'  126 A'  127 A'                 
215.7081901.792
128 A'  129 A'                                                                 
 --------------------------------------------------------------

          Ground-State Mulliken Net Atomic Charges

     Atom                 Charge (a.u.)
  ----------------------------------------
      1 F                    -0.042142
      2 Cl                    0.256719
      3 I                     0.142674
      4 F                    -0.025372
      5 C                    -0.135194
      6 C                    -0.196685
  ----------------------------------------
  Sum of atomic charges =     0.000000

 -----------------------------------------------------------------
                    Cartesian Multipole Moments
 -----------------------------------------------------------------
    Charge (ESU x 10^10)
                 0.0000
    Dipole Moment (Debye)
         X       0.4954      Y       0.3948      Z      -0.0000
       Tot       0.6335
    Quadrupole Moments (Debye-Ang)
        XX     -58.6687     XY       3.6527     YY     -63.6623
        XZ       0.0000     YZ       0.0000     ZZ     -62.1870
    Octopole Moments (Debye-Ang^2)
       XXX      36.7718    XXY      -6.7060    XYY      14.8093
       YYY     -18.9603    XXZ      -0.0000    XYZ      -0.0000
       YYZ      -0.0000    XZZ      10.4536    YZZ      -7.4228
       ZZZ      -0.0000
    Hexadecapole Moments (Debye-Ang^3)
      XXXX   -1166.2421   XXXY    -118.7877   XXYY    -251.9889
      XYYY    -152.1885   YYYY    -393.6972   XXXZ       0.0000
      XXYZ       0.0000   XYYZ       0.0000   YYYZ       0.0000
      XXZZ    -221.0485   XYZZ     -57.0374   YYZZ     -78.0191
      XZZZ       0.0000   YZZZ       0.0000   ZZZZ     -74.0847
 -----------------------------------------------------------------
 Calculating analytic gradient of the SCF energy
 Gradient of SCF Energy
            1           2           3           4           5           6
    1  -0.0004702  -0.0017084  -0.0005005  -0.0004788   0.0011356   0.0020221
    2  -0.0008044  -0.0010563   0.0002477  -0.0003893   0.0010319   0.0009703
    3  -0.0000000  -0.0000000  -0.0000000   0.0000000  -0.0000000   0.0000000
 Max gradient component =       2.022E-03
 RMS gradient           =       8.492E-04
 Gradient time:  CPU 9.61 s  wall 2.51 s
 Geometry Optimization Parameters
   NAtoms,    NIC,     NZ,  NCons,   NDum,   NFix, NCnnct, MaxDiis
        6      37       0       0       0       0       0       0

 Cartesian Hessian Update
 Hessian Updated using BFGS Update


** GEOMETRY OPTIMIZATION IN DELOCALIZED INTERNAL COORDINATES **
   Searching for a Minimum

   Optimization Cycle:  16

                       Coordinates (Angstroms)
     ATOM                X               Y               Z
      1  F         0.0074973109   -1.7209547539    0.0000000000
      2  Cl       -2.8687101609   -0.9332995998    0.0000000000
      3  I         1.5079645305    0.7958511547    0.0000000000
      4  F        -1.7291197389    1.3671120722    0.0000000000
      5  C        -0.2139914841   -0.4005315178    0.0000000000
      6  C        -1.4618987868    0.0629814836    0.0000000000
   Point Group: cs    Number of degrees of freedom:     9


   Energy is  -7655.668669520

 Hessian Updated using BFGS Update

  9 Hessian modes will be used to form the next step
  Hessian Eigenvalues:
     0.059793    0.085072    0.247214    0.262498    0.319392    0.395782
     0.399971    0.575470    0.749533

 Minimum Search - Taking Simple RFO Step
 Searching for Lamda that Minimizes Along All modes
 Value Taken    Lamda =  -0.00001699
 Step Taken.  Stepsize is  0.010549

                             Maximum     Tolerance    Cnvgd?
         Gradient           0.001685      0.000300      NO
         Displacement       0.007907      0.001200      NO
         Energy change     -0.000036      0.000001      NO


 New Cartesian Coordinates Obtained by Inverse Iteration

 Displacement from previous Coordinates is:  0.008381
 ----------------------------------------------------------------
             Standard Nuclear Orientation (Angstroms)
    I     Atom           X                Y                Z
 ----------------------------------------------------------------
    1      F       0.0104362895    -1.7201262309     0.0000000000
    2      Cl     -2.8691031178    -0.9313016643     0.0000000000
    3      I       1.5086121346     0.7950462637     0.0000000000
    4      F      -1.7297256182     1.3665328865     0.0000000000
    5      C      -0.2153121986    -0.4011132146     0.0000000000
    6      C      -1.4631658190     0.0621207986     0.0000000000
 ----------------------------------------------------------------
 Molecular Point Group                 Cs    NOp =  2
 Largest Abelian Subgroup              Cs    NOp =  2
 Nuclear Repulsion Energy =   603.3213878241 hartrees
 There are       50 alpha and       50 beta electrons
 Applying Cartesian multipole field
    Component          Value
    ---------          -----
     (2,0,0)        1.00000E-11
     (0,2,0)        2.00000E-11
     (0,0,2)       -3.00000E-11
 Nucleus-field energy     =     0.0000000174 hartrees
 Requested basis set is 6-311++G(d,p)
 There are 61 shells and 180 basis functions
 A cutoff of  1.0D-11 yielded   1477 shell pairs
 There are     13828 function pairs (     15371 Cartesian)
 Smallest overlap matrix eigenvalue = 6.79E-05
 Guess MOs from SCF MO coefficient file

 -----------------------------------------------------------------------
  General SCF calculation program by
  Eric Jon Sundstrom, Paul Horn, Yuezhi Mao, Dmitri Zuev, Alec White,
  David Stuck, Shaama M.S., Shane Yost, Joonho Lee, David Small,
  Daniel Levine, Susi Lehtola, Hugh Burton, Evgeny Epifanovsky
 -----------------------------------------------------------------------
 Exchange:     0.2000 Hartree-Fock + 0.0800 Slater + 0.7200 B88
 Correlation:  0.1900 VWN1RPA + 0.8100 LYP
 Using SG-1 standard quadrature grid
 using 4 threads for integral computing
 -------------------------------------------------------
 OpenMP Integral computing Module                
 Release: version 2.0, May 2017, Q-Chem Inc. Pleasanton 
 -------------------------------------------------------
 -------------------------------------------------------
 OpenMP BLAS3 based DFT computing Module                
 Release: version 1.0, May 2013, Q-Chem Inc. Pittsburgh 
 -------------------------------------------------------
 A restricted SCF calculation will be
 performed using DIIS
 SCF converges when DIIS error is below 1.0e-08
 ---------------------------------------
  Cycle       Energy         DIIS error
 ---------------------------------------
    1   -7655.6686724995      3.84e-05  
    2   -7655.6686801738      1.45e-05  
    3   -7655.6686792077      2.13e-05  
    4   -7655.6686809386      2.76e-06  
    5   -7655.6686809595      1.45e-06  
    6   -7655.6686809652      2.14e-07  
    7   -7655.6686809654      8.34e-08  
    8   -7655.6686809655      2.80e-08  
    9   -7655.6686809655      1.01e-08  
   10   -7655.6686809656      1.24e-09  Convergence criterion met
 ---------------------------------------
 SCF time:   CPU 25.11s  wall 7.00s 
 SCF   energy in the final basis set =    -7655.6686809656
 Total energy in the final basis set =    -7655.6686809656

 --------------------------------------------------------------
             Orbital Energies (a.u.) and Symmetries
 --------------------------------------------------------------

 Alpha MOs, Restricted
 -- Occupied --                  
******* -176.33 -165.74 -165.73 -165.73 -101.60  -35.83  -31.32
  1 A'    2 A'    3 A'    1 A"    4 A'    5 A'    6 A'    7 A'                 
-31.316 -31.316 -24.740 -24.735 -22.973 -22.971 -22.971 -22.966
  2 A"    8 A'    9 A'   10 A'   11 A'    3 A"   12 A'   13 A'                 
-22.966 -10.344 -10.326  -9.511  -7.276  -7.266  -7.265  -6.378
  4 A"   14 A'   15 A'   16 A'   17 A'    5 A"   18 A'   19 A'                 
 -4.791  -4.775  -4.775  -2.057  -2.052  -2.052  -2.038  -2.038
 20 A'   21 A'    6 A"   22 A'   23 A'    7 A"   24 A'    8 A"                 
 -1.286  -1.276  -0.915  -0.808  -0.695  -0.640  -0.591  -0.550
 25 A'   26 A'   27 A'   28 A'   29 A'   30 A'   31 A'   32 A'                 
 -0.532  -0.499  -0.498  -0.453  -0.397  -0.385  -0.362  -0.323
  9 A"   10 A"   33 A'   34 A'   35 A'   11 A"   36 A'   12 A"                 
 -0.298  -0.264
 37 A'   13 A"                                                                 
 -- Virtual --                   
 -0.076  -0.028  -0.008   0.012   0.023   0.041   0.055   0.072
 38 A'   14 A"   39 A'   40 A'   41 A'   42 A'   15 A"   43 A'                 
  0.076   0.083   0.092   0.099   0.103   0.137   0.144   0.168
 44 A'   45 A'   16 A"   17 A"   46 A'   47 A'   48 A'   49 A'                 
  0.186   0.215   0.217   0.257   0.285   0.287   0.292   0.292
 50 A'   18 A"   51 A'   52 A'   53 A'   19 A"   54 A'   20 A"                 
  0.304   0.328   0.338   0.355   0.377   0.388   0.406   0.420
 55 A'   56 A'   57 A'   58 A'   59 A'   21 A"   22 A"   60 A'                 
  0.445   0.453   0.461   0.466   0.505   0.511   0.604   0.630
 23 A"   61 A'   62 A'   63 A'   64 A'   24 A"   25 A"   65 A'                 
  0.640   0.685   0.732   0.780   0.825   0.826   0.830   0.867
 66 A'   67 A'   68 A'   69 A'   70 A'   26 A"   27 A"   71 A'                 
  0.915   0.932   1.075   1.115   1.153   1.172   1.288   1.312
 72 A'   73 A'   74 A'   28 A"   75 A'   29 A"   30 A"   76 A'                 
  1.329   1.347   1.369   1.388   1.419   1.431   1.462   1.542
 77 A'   31 A"   78 A'   32 A"   79 A'   80 A'   81 A'   82 A'                 
  1.557   1.639   1.661   1.836   1.858   1.911   1.934   2.130
 33 A"   83 A'   84 A'   85 A'   34 A"   86 A'   87 A'   88 A'                 
  2.170   2.228   2.322   2.464   2.571   2.773   2.847   3.035
 89 A'   35 A"   90 A'   91 A'   36 A"   37 A"   92 A'   93 A'                 
  3.127   3.392   3.734   3.750   3.766   3.785   3.922   3.943
 94 A'   95 A'   38 A"   39 A"   96 A'   97 A'   40 A"   41 A"                 
  3.964   3.971   3.978   4.007   4.093   4.118   4.253   4.390
 98 A'   99 A'   42 A"   43 A"  100 A'  101 A'  102 A'  103 A'                 
  4.667   4.823   5.975   6.021   6.065   6.247   6.282   6.329
104 A'  105 A'   44 A"  106 A'  107 A'   45 A"   46 A"  108 A'                 
  6.348   6.530   6.727   9.726  23.318  24.056  25.778  25.916
109 A'  110 A'  111 A'  112 A'  113 A'  114 A'   47 A"  115 A'                 
 26.374  27.833  28.319  28.349  28.373  28.512  28.525  28.540
116 A'  117 A'   48 A"  118 A'  119 A'   49 A"  120 A'   50 A"                 
 28.585  28.689  66.706  66.729 127.863 127.889 127.923 151.630
121 A'  122 A'  123 A'  124 A'   51 A"  125 A'  126 A'  127 A'                 
215.7091901.792
128 A'  129 A'                                                                 

 Beta MOs, Restricted
 -- Occupied --                  
******* -176.33 -165.74 -165.73 -165.73 -101.60  -35.83  -31.32
  1 A'    2 A'    3 A'    1 A"    4 A'    5 A'    6 A'    7 A'                 
-31.316 -31.316 -24.740 -24.735 -22.973 -22.971 -22.971 -22.966
  2 A"    8 A'    9 A'   10 A'   11 A'    3 A"   12 A'   13 A'                 
-22.966 -10.344 -10.326  -9.511  -7.276  -7.266  -7.265  -6.378
  4 A"   14 A'   15 A'   16 A'   17 A'    5 A"   18 A'   19 A'                 
 -4.791  -4.775  -4.775  -2.057  -2.052  -2.052  -2.038  -2.038
 20 A'   21 A'    6 A"   22 A'   23 A'    7 A"   24 A'    8 A"                 
 -1.286  -1.276  -0.915  -0.808  -0.695  -0.640  -0.591  -0.550
 25 A'   26 A'   27 A'   28 A'   29 A'   30 A'   31 A'   32 A'                 
 -0.532  -0.499  -0.498  -0.453  -0.397  -0.385  -0.362  -0.323
  9 A"   10 A"   33 A'   34 A'   35 A'   11 A"   36 A'   12 A"                 
 -0.298  -0.264
 37 A'   13 A"                                                                 
 -- Virtual --                   
 -0.076  -0.028  -0.008   0.012   0.023   0.041   0.055   0.072
 38 A'   14 A"   39 A'   40 A'   41 A'   42 A'   15 A"   43 A'                 
  0.076   0.083   0.092   0.099   0.103   0.137   0.144   0.168
 44 A'   45 A'   16 A"   17 A"   46 A'   47 A'   48 A'   49 A'                 
  0.186   0.215   0.217   0.257   0.285   0.287   0.292   0.292
 50 A'   18 A"   51 A'   52 A'   53 A'   19 A"   54 A'   20 A"                 
  0.304   0.328   0.338   0.355   0.377   0.388   0.406   0.420
 55 A'   56 A'   57 A'   58 A'   59 A'   21 A"   22 A"   60 A'                 
  0.445   0.453   0.461   0.466   0.505   0.511   0.604   0.630
 23 A"   61 A'   62 A'   63 A'   64 A'   24 A"   25 A"   65 A'                 
  0.640   0.685   0.732   0.780   0.825   0.826   0.830   0.867
 66 A'   67 A'   68 A'   69 A'   70 A'   26 A"   27 A"   71 A'                 
  0.915   0.932   1.075   1.115   1.153   1.172   1.288   1.312
 72 A'   73 A'   74 A'   28 A"   75 A'   29 A"   30 A"   76 A'                 
  1.329   1.347   1.369   1.388   1.419   1.431   1.462   1.542
 77 A'   31 A"   78 A'   32 A"   79 A'   80 A'   81 A'   82 A'                 
  1.557   1.639   1.661   1.836   1.858   1.911   1.934   2.130
 33 A"   83 A'   84 A'   85 A'   34 A"   86 A'   87 A'   88 A'                 
  2.170   2.228   2.322   2.464   2.571   2.773   2.847   3.035
 89 A'   35 A"   90 A'   91 A'   36 A"   37 A"   92 A'   93 A'                 
  3.127   3.392   3.734   3.750   3.766   3.785   3.922   3.943
 94 A'   95 A'   38 A"   39 A"   96 A'   97 A'   40 A"   41 A"                 
  3.964   3.971   3.978   4.007   4.093   4.118   4.253   4.390
 98 A'   99 A'   42 A"   43 A"  100 A'  101 A'  102 A'  103 A'                 
  4.667   4.823   5.975   6.021   6.065   6.247   6.282   6.329
104 A'  105 A'   44 A"  106 A'  107 A'   45 A"   46 A"  108 A'                 
  6.348   6.530   6.727   9.726  23.318  24.056  25.778  25.916
109 A'  110 A'  111 A'  112 A'  113 A'  114 A'   47 A"  115 A'                 
 26.374  27.833  28.319  28.349  28.373  28.512  28.525  28.540
116 A'  117 A'   48 A"  118 A'  119 A'   49 A"  120 A'   50 A"                 
 28.585  28.689  66.706  66.729 127.863 127.889 127.923 151.630
121 A'  122 A'  123 A'  124 A'   51 A"  125 A'  126 A'  127 A'                 
215.7091901.792
128 A'  129 A'                                                                 
 --------------------------------------------------------------

          Ground-State Mulliken Net Atomic Charges

     Atom                 Charge (a.u.)
  ----------------------------------------
      1 F                    -0.041610
      2 Cl                    0.257685
      3 I                     0.141824
      4 F                    -0.025654
      5 C                    -0.134868
      6 C                    -0.197377
  ----------------------------------------
  Sum of atomic charges =     0.000000

 -----------------------------------------------------------------
                    Cartesian Multipole Moments
 -----------------------------------------------------------------
    Charge (ESU x 10^10)
                 0.0000
    Dipole Moment (Debye)
         X       0.4793      Y       0.3805      Z       0.0000
       Tot       0.6120
    Quadrupole Moments (Debye-Ang)
        XX     -58.6422     XY       3.6601     YY     -63.6657
        XZ      -0.0000     YZ       0.0000     ZZ     -62.1861
    Octopole Moments (Debye-Ang^2)
       XXX      36.6123    XXY      -6.7372    XYY      14.7684
       YYY     -19.0073    XXZ       0.0000    XYZ      -0.0000
       YYZ       0.0000    XZZ      10.4211    YZZ      -7.4305
       ZZZ       0.0000
    Hexadecapole Moments (Debye-Ang^3)
      XXXX   -1166.4086   XXXY    -118.4424   XXYY    -252.0607
      XYYY    -151.9443   YYYY    -393.1450   XXXZ      -0.0000
      XXYZ      -0.0000   XYYZ      -0.0000   YYYZ      -0.0000
      XXZZ    -221.1367   XYZZ     -56.9286   YYZZ     -77.9170
      XZZZ      -0.0000   YZZZ       0.0000   ZZZZ     -74.0896
 -----------------------------------------------------------------
 Calculating analytic gradient of the SCF energy
 Gradient of SCF Energy
            1           2           3           4           5           6
    1  -0.0000306  -0.0009102  -0.0001765  -0.0005775   0.0002902   0.0014046
    2  -0.0003146  -0.0003225   0.0001943  -0.0005368   0.0004820   0.0004976
    3   0.0000000   0.0000000   0.0000000  -0.0000000   0.0000000  -0.0000000
 Max gradient component =       1.405E-03
 RMS gradient           =       4.865E-04
 Gradient time:  CPU 9.67 s  wall 2.52 s
 Geometry Optimization Parameters
   NAtoms,    NIC,     NZ,  NCons,   NDum,   NFix, NCnnct, MaxDiis
        6      37       0       0       0       0       0       0

 Cartesian Hessian Update
 Hessian Updated using BFGS Update


** GEOMETRY OPTIMIZATION IN DELOCALIZED INTERNAL COORDINATES **
   Searching for a Minimum

   Optimization Cycle:  17

                       Coordinates (Angstroms)
     ATOM                X               Y               Z
      1  F         0.0104362895   -1.7201262309    0.0000000000
      2  Cl       -2.8691031178   -0.9313016643    0.0000000000
      3  I         1.5086121346    0.7950462637    0.0000000000
      4  F        -1.7297256182    1.3665328865    0.0000000000
      5  C        -0.2153121986   -0.4011132146    0.0000000000
      6  C        -1.4631658190    0.0621207986    0.0000000000
   Point Group: cs    Number of degrees of freedom:     9


   Energy is  -7655.668680966

 Hessian Updated using BFGS Update

  9 Hessian modes will be used to form the next step
  Hessian Eigenvalues:
     0.055855    0.104425    0.188799    0.257232    0.297791    0.395516
     0.398571    0.539811    0.654658

 Minimum Search - Taking Simple RFO Step
 Searching for Lamda that Minimizes Along All modes
 Value Taken    Lamda =  -0.00000713
 Step Taken.  Stepsize is  0.006663

                             Maximum     Tolerance    Cnvgd?
         Gradient           0.000853      0.000300      NO
         Displacement       0.005024      0.001200      NO
         Energy change     -0.000011      0.000001      NO


 New Cartesian Coordinates Obtained by Inverse Iteration

 Displacement from previous Coordinates is:  0.004747
 ----------------------------------------------------------------
             Standard Nuclear Orientation (Angstroms)
    I     Atom           X                Y                Z
 ----------------------------------------------------------------
    1      F       0.0116666688    -1.7194770205     0.0000000000
    2      Cl     -2.8684915974    -0.9312251078     0.0000000000
    3      I       1.5082638888     0.7944294284     0.0000000000
    4      F      -1.7289714912     1.3670028568     0.0000000000
    5      C      -0.2164191710    -0.4014736492     0.0000000000
    6      C      -1.4643066274     0.0619023312     0.0000000000
 ----------------------------------------------------------------
 Molecular Point Group                 Cs    NOp =  2
 Largest Abelian Subgroup              Cs    NOp =  2
 Nuclear Repulsion Energy =   603.4278160990 hartrees
 There are       50 alpha and       50 beta electrons
 Applying Cartesian multipole field
    Component          Value
    ---------          -----
     (2,0,0)        1.00000E-11
     (0,2,0)        2.00000E-11
     (0,0,2)       -3.00000E-11
 Nucleus-field energy     =     0.0000000173 hartrees
 Requested basis set is 6-311++G(d,p)
 There are 61 shells and 180 basis functions
 A cutoff of  1.0D-11 yielded   1479 shell pairs
 There are     13858 function pairs (     15407 Cartesian)
 Smallest overlap matrix eigenvalue = 6.79E-05
 Guess MOs from SCF MO coefficient file

 -----------------------------------------------------------------------
  General SCF calculation program by
  Eric Jon Sundstrom, Paul Horn, Yuezhi Mao, Dmitri Zuev, Alec White,
  David Stuck, Shaama M.S., Shane Yost, Joonho Lee, David Small,
  Daniel Levine, Susi Lehtola, Hugh Burton, Evgeny Epifanovsky
 -----------------------------------------------------------------------
 Exchange:     0.2000 Hartree-Fock + 0.0800 Slater + 0.7200 B88
 Correlation:  0.1900 VWN1RPA + 0.8100 LYP
 Using SG-1 standard quadrature grid
 using 4 threads for integral computing
 -------------------------------------------------------
 OpenMP Integral computing Module                
 Release: version 2.0, May 2017, Q-Chem Inc. Pleasanton 
 -------------------------------------------------------
 -------------------------------------------------------
 OpenMP BLAS3 based DFT computing Module                
 Release: version 1.0, May 2013, Q-Chem Inc. Pittsburgh 
 -------------------------------------------------------
 A restricted SCF calculation will be
 performed using DIIS
 SCF converges when DIIS error is below 1.0e-08
 ---------------------------------------
  Cycle       Energy         DIIS error
 ---------------------------------------
    1   -7655.6686814840      2.65e-05  
    2   -7655.6686853039      7.76e-06  
    3   -7655.6686849705      1.19e-05  
    4   -7655.6686855170      1.87e-06  
    5   -7655.6686855275      8.53e-07  
    6   -7655.6686855297      1.47e-07  
    7   -7655.6686855298      5.06e-08  
    8   -7655.6686855297      1.92e-08  
    9   -7655.6686855299      5.30e-09  Convergence criterion met
 ---------------------------------------
 SCF time:   CPU 22.61s  wall 7.00s 
 SCF   energy in the final basis set =    -7655.6686855299
 Total energy in the final basis set =    -7655.6686855299

 --------------------------------------------------------------
             Orbital Energies (a.u.) and Symmetries
 --------------------------------------------------------------

 Alpha MOs, Restricted
 -- Occupied --                  
******* -176.33 -165.74 -165.73 -165.73 -101.60  -35.83  -31.32
  1 A'    2 A'    3 A'    1 A"    4 A'    5 A'    6 A'    7 A'                 
-31.316 -31.315 -24.740 -24.735 -22.972 -22.971 -22.971 -22.966
  2 A"    8 A'    9 A'   10 A'   11 A'    3 A"   12 A'   13 A'                 
-22.966 -10.344 -10.326  -9.511  -7.277  -7.266  -7.266  -6.378
  4 A"   14 A'   15 A'   16 A'   17 A'    5 A"   18 A'   19 A'                 
 -4.791  -4.775  -4.775  -2.057  -2.052  -2.052  -2.038  -2.038
 20 A'    6 A"   21 A'   22 A'   23 A'    7 A"   24 A'    8 A"                 
 -1.286  -1.276  -0.915  -0.808  -0.695  -0.640  -0.591  -0.550
 25 A'   26 A'   27 A'   28 A'   29 A'   30 A'   31 A'   32 A'                 
 -0.532  -0.499  -0.498  -0.453  -0.397  -0.385  -0.362  -0.323
  9 A"   10 A"   33 A'   34 A'   35 A'   11 A"   36 A'   12 A"                 
 -0.298  -0.264
 37 A'   13 A"                                                                 
 -- Virtual --                   
 -0.076  -0.028  -0.008   0.012   0.023   0.041   0.055   0.073
 38 A'   14 A"   39 A'   40 A'   41 A'   42 A'   15 A"   43 A'                 
  0.076   0.083   0.092   0.099   0.103   0.137   0.144   0.168
 44 A'   45 A'   16 A"   17 A"   46 A'   47 A'   48 A'   49 A'                 
  0.186   0.215   0.217   0.257   0.285   0.287   0.292   0.292
 50 A'   18 A"   51 A'   52 A'   53 A'   19 A"   54 A'   20 A"                 
  0.304   0.328   0.338   0.355   0.376   0.388   0.406   0.420
 55 A'   56 A'   57 A'   58 A'   59 A'   21 A"   22 A"   60 A'                 
  0.445   0.454   0.461   0.466   0.505   0.512   0.604   0.630
 23 A"   61 A'   62 A'   63 A'   64 A'   24 A"   25 A"   65 A'                 
  0.640   0.684   0.732   0.780   0.825   0.826   0.830   0.867
 66 A'   67 A'   68 A'   69 A'   70 A'   26 A"   27 A"   71 A'                 
  0.915   0.933   1.075   1.115   1.153   1.172   1.288   1.311
 72 A'   73 A'   74 A'   28 A"   75 A'   29 A"   30 A"   76 A'                 
  1.329   1.348   1.369   1.388   1.419   1.431   1.462   1.542
 77 A'   31 A"   78 A'   32 A"   79 A'   80 A'   81 A'   82 A'                 
  1.557   1.639   1.661   1.836   1.858   1.911   1.935   2.130
 33 A"   83 A'   84 A'   85 A'   34 A"   86 A'   87 A'   88 A'                 
  2.171   2.228   2.322   2.464   2.571   2.773   2.847   3.035
 89 A'   35 A"   90 A'   91 A'   36 A"   37 A"   92 A'   93 A'                 
  3.127   3.393   3.734   3.750   3.766   3.785   3.923   3.943
 94 A'   95 A'   38 A"   39 A"   96 A'   97 A'   40 A"   41 A"                 
  3.964   3.971   3.979   4.007   4.093   4.119   4.253   4.390
 98 A'   99 A'   42 A"   43 A"  100 A'  101 A'  102 A'  103 A'                 
  4.668   4.823   5.975   6.021   6.065   6.247   6.282   6.329
104 A'  105 A'   44 A"  106 A'  107 A'   45 A"   46 A"  108 A'                 
  6.349   6.530   6.728   9.727  23.318  24.056  25.778  25.916
109 A'  110 A'  111 A'  112 A'  113 A'  114 A'   47 A"  115 A'                 
 26.374  27.833  28.319  28.349  28.374  28.513  28.525  28.540
116 A'  117 A'   48 A"  118 A'  119 A'   49 A"  120 A'   50 A"                 
 28.585  28.690  66.706  66.729 127.863 127.889 127.924 151.630
121 A'  122 A'  123 A'  124 A'   51 A"  125 A'  126 A'  127 A'                 
215.7101901.792
128 A'  129 A'                                                                 

 Beta MOs, Restricted
 -- Occupied --                  
******* -176.33 -165.74 -165.73 -165.73 -101.60  -35.83  -31.32
  1 A'    2 A'    3 A'    1 A"    4 A'    5 A'    6 A'    7 A'                 
-31.316 -31.315 -24.740 -24.735 -22.972 -22.971 -22.971 -22.966
  2 A"    8 A'    9 A'   10 A'   11 A'    3 A"   12 A'   13 A'                 
-22.966 -10.344 -10.326  -9.511  -7.277  -7.266  -7.266  -6.378
  4 A"   14 A'   15 A'   16 A'   17 A'    5 A"   18 A'   19 A'                 
 -4.791  -4.775  -4.775  -2.057  -2.052  -2.052  -2.038  -2.038
 20 A'    6 A"   21 A'   22 A'   23 A'    7 A"   24 A'    8 A"                 
 -1.286  -1.276  -0.915  -0.808  -0.695  -0.640  -0.591  -0.550
 25 A'   26 A'   27 A'   28 A'   29 A'   30 A'   31 A'   32 A'                 
 -0.532  -0.499  -0.498  -0.453  -0.397  -0.385  -0.362  -0.323
  9 A"   10 A"   33 A'   34 A'   35 A'   11 A"   36 A'   12 A"                 
 -0.298  -0.264
 37 A'   13 A"                                                                 
 -- Virtual --                   
 -0.076  -0.028  -0.008   0.012   0.023   0.041   0.055   0.073
 38 A'   14 A"   39 A'   40 A'   41 A'   42 A'   15 A"   43 A'                 
  0.076   0.083   0.092   0.099   0.103   0.137   0.144   0.168
 44 A'   45 A'   16 A"   17 A"   46 A'   47 A'   48 A'   49 A'                 
  0.186   0.215   0.217   0.257   0.285   0.287   0.292   0.292
 50 A'   18 A"   51 A'   52 A'   53 A'   19 A"   54 A'   20 A"                 
  0.304   0.328   0.338   0.355   0.376   0.388   0.406   0.420
 55 A'   56 A'   57 A'   58 A'   59 A'   21 A"   22 A"   60 A'                 
  0.445   0.454   0.461   0.466   0.505   0.512   0.604   0.630
 23 A"   61 A'   62 A'   63 A'   64 A'   24 A"   25 A"   65 A'                 
  0.640   0.684   0.732   0.780   0.825   0.826   0.830   0.867
 66 A'   67 A'   68 A'   69 A'   70 A'   26 A"   27 A"   71 A'                 
  0.915   0.933   1.075   1.115   1.153   1.172   1.288   1.311
 72 A'   73 A'   74 A'   28 A"   75 A'   29 A"   30 A"   76 A'                 
  1.329   1.348   1.369   1.388   1.419   1.431   1.462   1.542
 77 A'   31 A"   78 A'   32 A"   79 A'   80 A'   81 A'   82 A'                 
  1.557   1.639   1.661   1.836   1.858   1.911   1.935   2.130
 33 A"   83 A'   84 A'   85 A'   34 A"   86 A'   87 A'   88 A'                 
  2.171   2.228   2.322   2.464   2.571   2.773   2.847   3.035
 89 A'   35 A"   90 A'   91 A'   36 A"   37 A"   92 A'   93 A'                 
  3.127   3.393   3.734   3.750   3.766   3.785   3.923   3.943
 94 A'   95 A'   38 A"   39 A"   96 A'   97 A'   40 A"   41 A"                 
  3.964   3.971   3.979   4.007   4.093   4.119   4.253   4.390
 98 A'   99 A'   42 A"   43 A"  100 A'  101 A'  102 A'  103 A'                 
  4.668   4.823   5.975   6.021   6.065   6.247   6.282   6.329
104 A'  105 A'   44 A"  106 A'  107 A'   45 A"   46 A"  108 A'                 
  6.349   6.530   6.728   9.727  23.318  24.056  25.778  25.916
109 A'  110 A'  111 A'  112 A'  113 A'  114 A'   47 A"  115 A'                 
 26.374  27.833  28.319  28.349  28.374  28.513  28.525  28.540
116 A'  117 A'   48 A"  118 A'  119 A'   49 A"  120 A'   50 A"                 
 28.585  28.690  66.706  66.729 127.863 127.889 127.924 151.630
121 A'  122 A'  123 A'  124 A'   51 A"  125 A'  126 A'  127 A'                 
215.7101901.792
128 A'  129 A'                                                                 
 --------------------------------------------------------------

          Ground-State Mulliken Net Atomic Charges

     Atom                 Charge (a.u.)
  ----------------------------------------
      1 F                    -0.041062
      2 Cl                    0.258416
      3 I                     0.141244
      4 F                    -0.026004
      5 C                    -0.135008
      6 C                    -0.197586
  ----------------------------------------
  Sum of atomic charges =     0.000000

 -----------------------------------------------------------------
                    Cartesian Multipole Moments
 -----------------------------------------------------------------
    Charge (ESU x 10^10)
                 0.0000
    Dipole Moment (Debye)
         X       0.4667      Y       0.3689      Z       0.0000
       Tot       0.5949
    Quadrupole Moments (Debye-Ang)
        XX     -58.6259     XY       3.6675     YY     -63.6633
        XZ      -0.0000     YZ      -0.0000     ZZ     -62.1849
    Octopole Moments (Debye-Ang^2)
       XXX      36.5366    XXY      -6.7616    XYY      14.7404
       YYY     -19.0215    XXZ       0.0000    XYZ       0.0000
       YYZ       0.0000    XZZ      10.4124    YZZ      -7.4249
       ZZZ       0.0000
    Hexadecapole Moments (Debye-Ang^3)
      XXXX   -1165.8541   XXXY    -118.2697   XXYY    -251.9578
      XYYY    -151.7818   YYYY    -392.9473   XXXZ      -0.0000
      XXYZ      -0.0000   XYYZ      -0.0000   YYYZ      -0.0000
      XXZZ    -221.0516   XYZZ     -56.8723   YYZZ     -77.8826
      XZZZ       0.0000   YZZZ       0.0000   ZZZZ     -74.0914
 -----------------------------------------------------------------
 Calculating analytic gradient of the SCF energy
 Gradient of SCF Energy
            1           2           3           4           5           6
    1   0.0001954  -0.0002760  -0.0001029  -0.0003938  -0.0000036   0.0005809
    2   0.0001205  -0.0000745   0.0001133  -0.0003557  -0.0000149   0.0002114
    3  -0.0000000   0.0000000   0.0000000  -0.0000000   0.0000000  -0.0000000
 Max gradient component =       5.809E-04
 RMS gradient           =       2.137E-04
 Gradient time:  CPU 9.63 s  wall 2.51 s
 Geometry Optimization Parameters
   NAtoms,    NIC,     NZ,  NCons,   NDum,   NFix, NCnnct, MaxDiis
        6      37       0       0       0       0       0       0

 Cartesian Hessian Update
 Hessian Updated using BFGS Update


** GEOMETRY OPTIMIZATION IN DELOCALIZED INTERNAL COORDINATES **
   Searching for a Minimum

   Optimization Cycle:  18

                       Coordinates (Angstroms)
     ATOM                X               Y               Z
      1  F         0.0116666688   -1.7194770205    0.0000000000
      2  Cl       -2.8684915974   -0.9312251078    0.0000000000
      3  I         1.5082638888    0.7944294284    0.0000000000
      4  F        -1.7289714912    1.3670028568    0.0000000000
      5  C        -0.2164191710   -0.4014736492    0.0000000000
      6  C        -1.4643066274    0.0619023312    0.0000000000
   Point Group: cs    Number of degrees of freedom:     9


   Energy is  -7655.668685530

 Hessian Updated using BFGS Update

  9 Hessian modes will be used to form the next step
  Hessian Eigenvalues:
     0.057930    0.106440    0.148359    0.257869    0.287971    0.395886
     0.400941    0.504414    0.622891

 Minimum Search - Taking Simple RFO Step
 Searching for Lamda that Minimizes Along All modes
 Value Taken    Lamda =  -0.00000181
 Step Taken.  Stepsize is  0.003648

                             Maximum     Tolerance    Cnvgd?
         Gradient           0.000298      0.000300     YES
         Displacement       0.002517      0.001200      NO
         Energy change     -0.000005      0.000001      NO


 New Cartesian Coordinates Obtained by Inverse Iteration

 Displacement from previous Coordinates is:  0.003100
 ----------------------------------------------------------------
             Standard Nuclear Orientation (Angstroms)
    I     Atom           X                Y                Z
 ----------------------------------------------------------------
    1      F       0.0113851752    -1.7193549494     0.0000000000
    2      Cl     -2.8677674713    -0.9319274867     0.0000000000
    3      I       1.5079704470     0.7943941425     0.0000000000
    4      F      -1.7281428424     1.3675669937     0.0000000000
    5      C      -0.2168978522    -0.4015070046     0.0000000000
    6      C      -1.4648057857     0.0619871435     0.0000000000
 ----------------------------------------------------------------
 Molecular Point Group                 Cs    NOp =  2
 Largest Abelian Subgroup              Cs    NOp =  2
 Nuclear Repulsion Energy =   603.4755339889 hartrees
 There are       50 alpha and       50 beta electrons
 Applying Cartesian multipole field
    Component          Value
    ---------          -----
     (2,0,0)        1.00000E-11
     (0,2,0)        2.00000E-11
     (0,0,2)       -3.00000E-11
 Nucleus-field energy     =     0.0000000173 hartrees
 Requested basis set is 6-311++G(d,p)
 There are 61 shells and 180 basis functions
 A cutoff of  1.0D-11 yielded   1479 shell pairs
 There are     13858 function pairs (     15407 Cartesian)
 Smallest overlap matrix eigenvalue = 6.79E-05
 Guess MOs from SCF MO coefficient file

 -----------------------------------------------------------------------
  General SCF calculation program by
  Eric Jon Sundstrom, Paul Horn, Yuezhi Mao, Dmitri Zuev, Alec White,
  David Stuck, Shaama M.S., Shane Yost, Joonho Lee, David Small,
  Daniel Levine, Susi Lehtola, Hugh Burton, Evgeny Epifanovsky
 -----------------------------------------------------------------------
 Exchange:     0.2000 Hartree-Fock + 0.0800 Slater + 0.7200 B88
 Correlation:  0.1900 VWN1RPA + 0.8100 LYP
 Using SG-1 standard quadrature grid
 using 4 threads for integral computing
 -------------------------------------------------------
 OpenMP Integral computing Module                
 Release: version 2.0, May 2017, Q-Chem Inc. Pleasanton 
 -------------------------------------------------------
 -------------------------------------------------------
 OpenMP BLAS3 based DFT computing Module                
 Release: version 1.0, May 2013, Q-Chem Inc. Pittsburgh 
 -------------------------------------------------------
 A restricted SCF calculation will be
 performed using DIIS
 SCF converges when DIIS error is below 1.0e-08
 ---------------------------------------
  Cycle       Energy         DIIS error
 ---------------------------------------
    1   -7655.6686856538      1.26e-05  
    2   -7655.6686866167      3.16e-06  
    3   -7655.6686865863      4.18e-06  
    4   -7655.6686866471      1.12e-06  
    5   -7655.6686866518      3.44e-07  
    6   -7655.6686866521      8.55e-08  
    7   -7655.6686866522      1.74e-08  
    8   -7655.6686866522      7.67e-09  Convergence criterion met
 ---------------------------------------
 SCF time:   CPU 20.09s  wall 6.00s 
 SCF   energy in the final basis set =    -7655.6686866522
 Total energy in the final basis set =    -7655.6686866522

 --------------------------------------------------------------
             Orbital Energies (a.u.) and Symmetries
 --------------------------------------------------------------

 Alpha MOs, Restricted
 -- Occupied --                  
******* -176.33 -165.74 -165.73 -165.73 -101.60  -35.83  -31.32
  1 A'    2 A'    3 A'    1 A"    4 A'    5 A'    6 A'    7 A'                 
-31.315 -31.315 -24.740 -24.735 -22.972 -22.971 -22.971 -22.966
  2 A"    8 A'    9 A'   10 A'   11 A'    3 A"   12 A'   13 A'                 
-22.966 -10.344 -10.326  -9.512  -7.277  -7.266  -7.266  -6.378
  4 A"   14 A'   15 A'   16 A'   17 A'    5 A"   18 A'   19 A'                 
 -4.791  -4.775  -4.775  -2.057  -2.052  -2.052  -2.038  -2.038
 20 A'    6 A"   21 A'   22 A'   23 A'    7 A"   24 A'    8 A"                 
 -1.286  -1.276  -0.915  -0.807  -0.694  -0.639  -0.591  -0.550
 25 A'   26 A'   27 A'   28 A'   29 A'   30 A'   31 A'   32 A'                 
 -0.532  -0.499  -0.498  -0.453  -0.397  -0.385  -0.362  -0.323
  9 A"   10 A"   33 A'   34 A'   35 A'   11 A"   36 A'   12 A"                 
 -0.298  -0.264
 37 A'   13 A"                                                                 
 -- Virtual --                   
 -0.076  -0.028  -0.008   0.012   0.023   0.041   0.055   0.073
 38 A'   14 A"   39 A'   40 A'   41 A'   42 A'   15 A"   43 A'                 
  0.076   0.083   0.092   0.099   0.103   0.137   0.144   0.167
 44 A'   45 A'   16 A"   17 A"   46 A'   47 A'   48 A'   49 A'                 
  0.186   0.215   0.217   0.257   0.285   0.287   0.292   0.292
 50 A'   18 A"   51 A'   52 A'   53 A'   19 A"   54 A'   20 A"                 
  0.304   0.328   0.338   0.355   0.376   0.388   0.406   0.420
 55 A'   56 A'   57 A'   58 A'   59 A'   21 A"   22 A"   60 A'                 
  0.445   0.454   0.461   0.466   0.505   0.512   0.604   0.630
 23 A"   61 A'   62 A'   63 A'   64 A'   24 A"   25 A"   65 A'                 
  0.640   0.684   0.732   0.780   0.825   0.826   0.830   0.867
 66 A'   67 A'   68 A'   69 A'   70 A'   26 A"   27 A"   71 A'                 
  0.915   0.933   1.075   1.115   1.154   1.172   1.288   1.311
 72 A'   73 A'   74 A'   28 A"   75 A'   29 A"   30 A"   76 A'                 
  1.329   1.348   1.369   1.389   1.419   1.431   1.462   1.542
 77 A'   31 A"   78 A'   32 A"   79 A'   80 A'   81 A'   82 A'                 
  1.557   1.639   1.661   1.836   1.858   1.911   1.935   2.130
 33 A"   83 A'   84 A'   85 A'   34 A"   86 A'   87 A'   88 A'                 
  2.170   2.228   2.322   2.464   2.571   2.773   2.847   3.036
 89 A'   35 A"   90 A'   91 A'   36 A"   37 A"   92 A'   93 A'                 
  3.128   3.393   3.734   3.750   3.766   3.785   3.923   3.943
 94 A'   95 A'   38 A"   39 A"   96 A'   97 A'   40 A"   41 A"                 
  3.964   3.971   3.979   4.007   4.093   4.119   4.253   4.390
 98 A'   99 A'   42 A"   43 A"  100 A'  101 A'  102 A'  103 A'                 
  4.668   4.823   5.976   6.021   6.065   6.247   6.282   6.329
104 A'  105 A'   44 A"  106 A'  107 A'   45 A"   46 A"  108 A'                 
  6.348   6.530   6.728   9.727  23.318  24.056  25.778  25.916
109 A'  110 A'  111 A'  112 A'  113 A'  114 A'   47 A"  115 A'                 
 26.374  27.833  28.320  28.350  28.374  28.513  28.525  28.540
116 A'  117 A'   48 A"  118 A'  119 A'   49 A"  120 A'   50 A"                 
 28.585  28.690  66.707  66.729 127.863 127.889 127.924 151.630
121 A'  122 A'  123 A'  124 A'   51 A"  125 A'  126 A'  127 A'                 
215.7101901.792
128 A'  129 A'                                                                 

 Beta MOs, Restricted
 -- Occupied --                  
******* -176.33 -165.74 -165.73 -165.73 -101.60  -35.83  -31.32
  1 A'    2 A'    3 A'    1 A"    4 A'    5 A'    6 A'    7 A'                 
-31.315 -31.315 -24.740 -24.735 -22.972 -22.971 -22.971 -22.966
  2 A"    8 A'    9 A'   10 A'   11 A'    3 A"   12 A'   13 A'                 
-22.966 -10.344 -10.326  -9.512  -7.277  -7.266  -7.266  -6.378
  4 A"   14 A'   15 A'   16 A'   17 A'    5 A"   18 A'   19 A'                 
 -4.791  -4.775  -4.775  -2.057  -2.052  -2.052  -2.038  -2.038
 20 A'    6 A"   21 A'   22 A'   23 A'    7 A"   24 A'    8 A"                 
 -1.286  -1.276  -0.915  -0.807  -0.694  -0.639  -0.591  -0.550
 25 A'   26 A'   27 A'   28 A'   29 A'   30 A'   31 A'   32 A'                 
 -0.532  -0.499  -0.498  -0.453  -0.397  -0.385  -0.362  -0.323
  9 A"   10 A"   33 A'   34 A'   35 A'   11 A"   36 A'   12 A"                 
 -0.298  -0.264
 37 A'   13 A"                                                                 
 -- Virtual --                   
 -0.076  -0.028  -0.008   0.012   0.023   0.041   0.055   0.073
 38 A'   14 A"   39 A'   40 A'   41 A'   42 A'   15 A"   43 A'                 
  0.076   0.083   0.092   0.099   0.103   0.137   0.144   0.167
 44 A'   45 A'   16 A"   17 A"   46 A'   47 A'   48 A'   49 A'                 
  0.186   0.215   0.217   0.257   0.285   0.287   0.292   0.292
 50 A'   18 A"   51 A'   52 A'   53 A'   19 A"   54 A'   20 A"                 
  0.304   0.328   0.338   0.355   0.376   0.388   0.406   0.420
 55 A'   56 A'   57 A'   58 A'   59 A'   21 A"   22 A"   60 A'                 
  0.445   0.454   0.461   0.466   0.505   0.512   0.604   0.630
 23 A"   61 A'   62 A'   63 A'   64 A'   24 A"   25 A"   65 A'                 
  0.640   0.684   0.732   0.780   0.825   0.826   0.830   0.867
 66 A'   67 A'   68 A'   69 A'   70 A'   26 A"   27 A"   71 A'                 
  0.915   0.933   1.075   1.115   1.154   1.172   1.288   1.311
 72 A'   73 A'   74 A'   28 A"   75 A'   29 A"   30 A"   76 A'                 
  1.329   1.348   1.369   1.389   1.419   1.431   1.462   1.542
 77 A'   31 A"   78 A'   32 A"   79 A'   80 A'   81 A'   82 A'                 
  1.557   1.639   1.661   1.836   1.858   1.911   1.935   2.130
 33 A"   83 A'   84 A'   85 A'   34 A"   86 A'   87 A'   88 A'                 
  2.170   2.228   2.322   2.464   2.571   2.773   2.847   3.036
 89 A'   35 A"   90 A'   91 A'   36 A"   37 A"   92 A'   93 A'                 
  3.128   3.393   3.734   3.750   3.766   3.785   3.923   3.943
 94 A'   95 A'   38 A"   39 A"   96 A'   97 A'   40 A"   41 A"                 
  3.964   3.971   3.979   4.007   4.093   4.119   4.253   4.390
 98 A'   99 A'   42 A"   43 A"  100 A'  101 A'  102 A'  103 A'                 
  4.668   4.823   5.976   6.021   6.065   6.247   6.282   6.329
104 A'  105 A'   44 A"  106 A'  107 A'   45 A"   46 A"  108 A'                 
  6.348   6.530   6.728   9.727  23.318  24.056  25.778  25.916
109 A'  110 A'  111 A'  112 A'  113 A'  114 A'   47 A"  115 A'                 
 26.374  27.833  28.320  28.350  28.374  28.513  28.525  28.540
116 A'  117 A'   48 A"  118 A'  119 A'   49 A"  120 A'   50 A"                 
 28.585  28.690  66.707  66.729 127.863 127.889 127.924 151.630
121 A'  122 A'  123 A'  124 A'   51 A"  125 A'  126 A'  127 A'                 
215.7101901.792
128 A'  129 A'                                                                 
 --------------------------------------------------------------

          Ground-State Mulliken Net Atomic Charges

     Atom                 Charge (a.u.)
  ----------------------------------------
      1 F                    -0.040903
      2 Cl                    0.258731
      3 I                     0.141081
      4 F                    -0.026219
      5 C                    -0.135043
      6 C                    -0.197648
  ----------------------------------------
  Sum of atomic charges =     0.000000

 -----------------------------------------------------------------
                    Cartesian Multipole Moments
 -----------------------------------------------------------------
    Charge (ESU x 10^10)
                 0.0000
    Dipole Moment (Debye)
         X       0.4619      Y       0.3651      Z      -0.0000
       Tot       0.5888
    Quadrupole Moments (Debye-Ang)
        XX     -58.6191     XY       3.6725     YY     -63.6608
        XZ       0.0000     YZ       0.0000     ZZ     -62.1845
    Octopole Moments (Debye-Ang^2)
       XXX      36.5117    XXY      -6.7740    XYY      14.7271
       YYY     -19.0252    XXZ      -0.0000    XYZ      -0.0000
       YYZ      -0.0000    XZZ      10.4098    YZZ      -7.4215
       ZZZ      -0.0000
    Hexadecapole Moments (Debye-Ang^3)
      XXXX   -1165.3875   XXXY    -118.2820   XXYY    -251.8618
      XYYY    -151.7761   YYYY    -393.0472   XXXZ       0.0000
      XXYZ       0.0000   XYYZ       0.0000   YYYZ       0.0000
      XXZZ    -220.9615   XYZZ     -56.8804   YYZZ     -77.9021
      XZZZ       0.0000   YZZZ       0.0000   ZZZZ     -74.0915
 -----------------------------------------------------------------
 Calculating analytic gradient of the SCF energy
 Gradient of SCF Energy
            1           2           3           4           5           6
    1   0.0002013  -0.0000166  -0.0000857  -0.0001988  -0.0000463   0.0001461
    2   0.0001996  -0.0001211   0.0001236  -0.0001527  -0.0001270   0.0000776
    3   0.0000000   0.0000000   0.0000000  -0.0000000  -0.0000000   0.0000000
 Max gradient component =       2.013E-04
 RMS gradient           =       1.121E-04
 Gradient time:  CPU 9.60 s  wall 2.52 s
 Geometry Optimization Parameters
   NAtoms,    NIC,     NZ,  NCons,   NDum,   NFix, NCnnct, MaxDiis
        6      37       0       0       0       0       0       0

 Cartesian Hessian Update
 Hessian Updated using BFGS Update


** GEOMETRY OPTIMIZATION IN DELOCALIZED INTERNAL COORDINATES **
   Searching for a Minimum

   Optimization Cycle:  19

                       Coordinates (Angstroms)
     ATOM                X               Y               Z
      1  F         0.0113851752   -1.7193549494    0.0000000000
      2  Cl       -2.8677674713   -0.9319274867    0.0000000000
      3  I         1.5079704470    0.7943941425    0.0000000000
      4  F        -1.7281428424    1.3675669937    0.0000000000
      5  C        -0.2168978522   -0.4015070046    0.0000000000
      6  C        -1.4648057857    0.0619871435    0.0000000000
   Point Group: cs    Number of degrees of freedom:     9


   Energy is  -7655.668686652

 Hessian Updated using BFGS Update

  9 Hessian modes will be used to form the next step
  Hessian Eigenvalues:
     0.059709    0.081471    0.158582    0.259848    0.272042    0.395854
     0.401057    0.489273    0.608353

 Minimum Search - Taking Simple RFO Step
 Searching for Lamda that Minimizes Along All modes
 Value Taken    Lamda =   0.00000000
 Step Taken.  Stepsize is  0.001731

                             Maximum     Tolerance    Cnvgd?
         Gradient           0.000136      0.000300     YES
         Displacement       0.001550      0.001200      NO
         Energy change     -0.000001      0.000001      NO


 New Cartesian Coordinates Obtained by Inverse Iteration

 Displacement from previous Coordinates is:  0.001558
 ----------------------------------------------------------------
             Standard Nuclear Orientation (Angstroms)
    I     Atom           X                Y                Z
 ----------------------------------------------------------------
    1      F       0.0109230969    -1.7194203411     0.0000000000
    2      Cl     -2.8674407163    -0.9323488340     0.0000000000
    3      I       1.5079738648     0.7945123017     0.0000000000
    4      F      -1.7278428332     1.3677785297     0.0000000000
    5      C      -0.2169589863    -0.4014022544     0.0000000000
    6      C      -1.4649127555     0.0620394371     0.0000000000
 ----------------------------------------------------------------
 Molecular Point Group                 Cs    NOp =  2
 Largest Abelian Subgroup              Cs    NOp =  2
 Nuclear Repulsion Energy =   603.4713659792 hartrees
 There are       50 alpha and       50 beta electrons
 Applying Cartesian multipole field
    Component          Value
    ---------          -----
     (2,0,0)        1.00000E-11
     (0,2,0)        2.00000E-11
     (0,0,2)       -3.00000E-11
 Nucleus-field energy     =     0.0000000173 hartrees
 Requested basis set is 6-311++G(d,p)
 There are 61 shells and 180 basis functions
 A cutoff of  1.0D-11 yielded   1479 shell pairs
 There are     13858 function pairs (     15407 Cartesian)
 Smallest overlap matrix eigenvalue = 6.80E-05
 Guess MOs from SCF MO coefficient file

 -----------------------------------------------------------------------
  General SCF calculation program by
  Eric Jon Sundstrom, Paul Horn, Yuezhi Mao, Dmitri Zuev, Alec White,
  David Stuck, Shaama M.S., Shane Yost, Joonho Lee, David Small,
  Daniel Levine, Susi Lehtola, Hugh Burton, Evgeny Epifanovsky
 -----------------------------------------------------------------------
 Exchange:     0.2000 Hartree-Fock + 0.0800 Slater + 0.7200 B88
 Correlation:  0.1900 VWN1RPA + 0.8100 LYP
 Using SG-1 standard quadrature grid
 using 4 threads for integral computing
 -------------------------------------------------------
 OpenMP Integral computing Module                
 Release: version 2.0, May 2017, Q-Chem Inc. Pleasanton 
 -------------------------------------------------------
 -------------------------------------------------------
 OpenMP BLAS3 based DFT computing Module                
 Release: version 1.0, May 2013, Q-Chem Inc. Pittsburgh 
 -------------------------------------------------------
 A restricted SCF calculation will be
 performed using DIIS
 SCF converges when DIIS error is below 1.0e-08
 ---------------------------------------
  Cycle       Energy         DIIS error
 ---------------------------------------
    1   -7655.6686866561      5.37e-06  
    2   -7655.6686868283      1.14e-06  
    3   -7655.6686868276      1.22e-06  
    4   -7655.6686868318      4.99e-07  
    5   -7655.6686868328      1.04e-07  
    6   -7655.6686868328      4.31e-08  
    7   -7655.6686868329      6.76e-09  Convergence criterion met
 ---------------------------------------
 SCF time:   CPU 17.62s  wall 5.00s 
 SCF   energy in the final basis set =    -7655.6686868329
 Total energy in the final basis set =    -7655.6686868329

 --------------------------------------------------------------
             Orbital Energies (a.u.) and Symmetries
 --------------------------------------------------------------

 Alpha MOs, Restricted
 -- Occupied --                  
******* -176.33 -165.74 -165.73 -165.73 -101.60  -35.83  -31.32
  1 A'    2 A'    3 A'    1 A"    4 A'    5 A'    6 A'    7 A'                 
-31.315 -31.315 -24.740 -24.735 -22.972 -22.971 -22.971 -22.966
  2 A"    8 A'    9 A'   10 A'   11 A'    3 A"   12 A'   13 A'                 
-22.966 -10.344 -10.325  -9.512  -7.277  -7.266  -7.266  -6.378
  4 A"   14 A'   15 A'   16 A'   17 A'    5 A"   18 A'   19 A'                 
 -4.791  -4.775  -4.775  -2.057  -2.052  -2.052  -2.038  -2.038
 20 A'    6 A"   21 A'   22 A'   23 A'    7 A"   24 A'    8 A"                 
 -1.286  -1.276  -0.915  -0.807  -0.694  -0.639  -0.591  -0.550
 25 A'   26 A'   27 A'   28 A'   29 A'   30 A'   31 A'   32 A'                 
 -0.532  -0.499  -0.498  -0.453  -0.397  -0.385  -0.362  -0.323
  9 A"   10 A"   33 A'   34 A'   35 A'   11 A"   36 A'   12 A"                 
 -0.298  -0.264
 37 A'   13 A"                                                                 
 -- Virtual --                   
 -0.076  -0.028  -0.008   0.012   0.023   0.041   0.055   0.073
 38 A'   14 A"   39 A'   40 A'   41 A'   42 A'   15 A"   43 A'                 
  0.076   0.083   0.092   0.099   0.103   0.137   0.144   0.167
 44 A'   45 A'   16 A"   17 A"   46 A'   47 A'   48 A'   49 A'                 
  0.186   0.215   0.217   0.257   0.285   0.287   0.292   0.292
 50 A'   18 A"   51 A'   52 A'   53 A'   19 A"   54 A'   20 A"                 
  0.304   0.328   0.338   0.355   0.376   0.388   0.406   0.420
 55 A'   56 A'   57 A'   58 A'   59 A'   21 A"   22 A"   60 A'                 
  0.445   0.454   0.461   0.466   0.505   0.512   0.604   0.630
 23 A"   61 A'   62 A'   63 A'   64 A'   24 A"   25 A"   65 A'                 
  0.640   0.684   0.732   0.780   0.825   0.826   0.830   0.868
 66 A'   67 A'   68 A'   69 A'   70 A'   26 A"   27 A"   71 A'                 
  0.915   0.933   1.075   1.115   1.154   1.172   1.288   1.311
 72 A'   73 A'   74 A'   28 A"   75 A'   29 A"   30 A"   76 A'                 
  1.329   1.348   1.369   1.389   1.419   1.431   1.462   1.542
 77 A'   31 A"   78 A'   32 A"   79 A'   80 A'   81 A'   82 A'                 
  1.557   1.639   1.661   1.836   1.858   1.911   1.935   2.130
 33 A"   83 A'   84 A'   85 A'   34 A"   86 A'   87 A'   88 A'                 
  2.170   2.228   2.322   2.464   2.571   2.773   2.847   3.036
 89 A'   35 A"   90 A'   91 A'   36 A"   37 A"   92 A'   93 A'                 
  3.127   3.393   3.734   3.750   3.766   3.785   3.923   3.943
 94 A'   95 A'   38 A"   39 A"   96 A'   97 A'   40 A"   41 A"                 
  3.964   3.971   3.978   4.007   4.093   4.119   4.253   4.390
 98 A'   99 A'   42 A"   43 A"  100 A'  101 A'  102 A'  103 A'                 
  4.668   4.823   5.976   6.021   6.065   6.247   6.282   6.329
104 A'  105 A'   44 A"  106 A'  107 A'   45 A"   46 A"  108 A'                 
  6.348   6.530   6.728   9.727  23.318  24.056  25.778  25.916
109 A'  110 A'  111 A'  112 A'  113 A'  114 A'   47 A"  115 A'                 
 26.374  27.833  28.320  28.349  28.374  28.513  28.525  28.540
116 A'  117 A'   48 A"  118 A'  119 A'   49 A"  120 A'   50 A"                 
 28.585  28.690  66.707  66.729 127.863 127.889 127.924 151.630
121 A'  122 A'  123 A'  124 A'   51 A"  125 A'  126 A'  127 A'                 
215.7101901.792
128 A'  129 A'                                                                 

 Beta MOs, Restricted
 -- Occupied --                  
******* -176.33 -165.74 -165.73 -165.73 -101.60  -35.83  -31.32
  1 A'    2 A'    3 A'    1 A"    4 A'    5 A'    6 A'    7 A'                 
-31.315 -31.315 -24.740 -24.735 -22.972 -22.971 -22.971 -22.966
  2 A"    8 A'    9 A'   10 A'   11 A'    3 A"   12 A'   13 A'                 
-22.966 -10.344 -10.325  -9.512  -7.277  -7.266  -7.266  -6.378
  4 A"   14 A'   15 A'   16 A'   17 A'    5 A"   18 A'   19 A'                 
 -4.791  -4.775  -4.775  -2.057  -2.052  -2.052  -2.038  -2.038
 20 A'    6 A"   21 A'   22 A'   23 A'    7 A"   24 A'    8 A"                 
 -1.286  -1.276  -0.915  -0.807  -0.694  -0.639  -0.591  -0.550
 25 A'   26 A'   27 A'   28 A'   29 A'   30 A'   31 A'   32 A'                 
 -0.532  -0.499  -0.498  -0.453  -0.397  -0.385  -0.362  -0.323
  9 A"   10 A"   33 A'   34 A'   35 A'   11 A"   36 A'   12 A"                 
 -0.298  -0.264
 37 A'   13 A"                                                                 
 -- Virtual --                   
 -0.076  -0.028  -0.008   0.012   0.023   0.041   0.055   0.073
 38 A'   14 A"   39 A'   40 A'   41 A'   42 A'   15 A"   43 A'                 
  0.076   0.083   0.092   0.099   0.103   0.137   0.144   0.167
 44 A'   45 A'   16 A"   17 A"   46 A'   47 A'   48 A'   49 A'                 
  0.186   0.215   0.217   0.257   0.285   0.287   0.292   0.292
 50 A'   18 A"   51 A'   52 A'   53 A'   19 A"   54 A'   20 A"                 
  0.304   0.328   0.338   0.355   0.376   0.388   0.406   0.420
 55 A'   56 A'   57 A'   58 A'   59 A'   21 A"   22 A"   60 A'                 
  0.445   0.454   0.461   0.466   0.505   0.512   0.604   0.630
 23 A"   61 A'   62 A'   63 A'   64 A'   24 A"   25 A"   65 A'                 
  0.640   0.684   0.732   0.780   0.825   0.826   0.830   0.868
 66 A'   67 A'   68 A'   69 A'   70 A'   26 A"   27 A"   71 A'                 
  0.915   0.933   1.075   1.115   1.154   1.172   1.288   1.311
 72 A'   73 A'   74 A'   28 A"   75 A'   29 A"   30 A"   76 A'                 
  1.329   1.348   1.369   1.389   1.419   1.431   1.462   1.542
 77 A'   31 A"   78 A'   32 A"   79 A'   80 A'   81 A'   82 A'                 
  1.557   1.639   1.661   1.836   1.858   1.911   1.935   2.130
 33 A"   83 A'   84 A'   85 A'   34 A"   86 A'   87 A'   88 A'                 
  2.170   2.228   2.322   2.464   2.571   2.773   2.847   3.036
 89 A'   35 A"   90 A'   91 A'   36 A"   37 A"   92 A'   93 A'                 
  3.127   3.393   3.734   3.750   3.766   3.785   3.923   3.943
 94 A'   95 A'   38 A"   39 A"   96 A'   97 A'   40 A"   41 A"                 
  3.964   3.971   3.978   4.007   4.093   4.119   4.253   4.390
 98 A'   99 A'   42 A"   43 A"  100 A'  101 A'  102 A'  103 A'                 
  4.668   4.823   5.976   6.021   6.065   6.247   6.282   6.329
104 A'  105 A'   44 A"  106 A'  107 A'   45 A"   46 A"  108 A'                 
  6.348   6.530   6.728   9.727  23.318  24.056  25.778  25.916
109 A'  110 A'  111 A'  112 A'  113 A'  114 A'   47 A"  115 A'                 
 26.374  27.833  28.320  28.349  28.374  28.513  28.525  28.540
116 A'  117 A'   48 A"  118 A'  119 A'   49 A"  120 A'   50 A"                 
 28.585  28.690  66.707  66.729 127.863 127.889 127.924 151.630
121 A'  122 A'  123 A'  124 A'   51 A"  125 A'  126 A'  127 A'                 
215.7101901.792
128 A'  129 A'                                                                 
 --------------------------------------------------------------

          Ground-State Mulliken Net Atomic Charges

     Atom                 Charge (a.u.)
  ----------------------------------------
      1 F                    -0.040953
      2 Cl                    0.258825
      3 I                     0.141117
      4 F                    -0.026294
      5 C                    -0.134985
      6 C                    -0.197710
  ----------------------------------------
  Sum of atomic charges =     0.000000

 -----------------------------------------------------------------
                    Cartesian Multipole Moments
 -----------------------------------------------------------------
    Charge (ESU x 10^10)
                 0.0000
    Dipole Moment (Debye)
         X       0.4614      Y       0.3652      Z       0.0000
       Tot       0.5884
    Quadrupole Moments (Debye-Ang)
        XX     -58.6161     XY       3.6751     YY     -63.6604
        XZ      -0.0000     YZ      -0.0000     ZZ     -62.1845
    Octopole Moments (Debye-Ang^2)
       XXX      36.5011    XXY      -6.7779    XYY      14.7220
       YYY     -19.0257    XXZ       0.0000    XYZ       0.0000
       YYZ       0.0000    XZZ      10.4068    YZZ      -7.4211
       ZZZ       0.0000
    Hexadecapole Moments (Debye-Ang^3)
      XXXX   -1165.2445   XXXY    -118.3232   XXYY    -251.8322
      XYYY    -151.8123   YYYY    -393.1486   XXXZ      -0.0000
      XXYZ      -0.0000   XYYZ      -0.0000   YYYZ      -0.0000
      XXZZ    -220.9320   XYZZ     -56.8988   YYZZ     -77.9208
      XZZZ      -0.0000   YZZZ      -0.0000   ZZZZ     -74.0909
 -----------------------------------------------------------------
 Calculating analytic gradient of the SCF energy
 Gradient of SCF Energy
            1           2           3           4           5           6
    1   0.0001532   0.0000314  -0.0000664  -0.0001176  -0.0000187   0.0000181
    2   0.0001281  -0.0001784   0.0001578  -0.0000710  -0.0000534   0.0000169
    3  -0.0000000  -0.0000000   0.0000000   0.0000000  -0.0000000   0.0000000
 Max gradient component =       1.784E-04
 RMS gradient           =       8.322E-05
 Gradient time:  CPU 9.57 s  wall 2.50 s
 Geometry Optimization Parameters
   NAtoms,    NIC,     NZ,  NCons,   NDum,   NFix, NCnnct, MaxDiis
        6      37       0       0       0       0       0       0

 Cartesian Hessian Update
 Hessian Updated using BFGS Update


** GEOMETRY OPTIMIZATION IN DELOCALIZED INTERNAL COORDINATES **
   Searching for a Minimum

   Optimization Cycle:  20

                       Coordinates (Angstroms)
     ATOM                X               Y               Z
      1  F         0.0109230969   -1.7194203411    0.0000000000
      2  Cl       -2.8674407163   -0.9323488340    0.0000000000
      3  I         1.5079738648    0.7945123017    0.0000000000
      4  F        -1.7278428332    1.3677785297    0.0000000000
      5  C        -0.2169589863   -0.4014022544    0.0000000000
      6  C        -1.4649127555    0.0620394371    0.0000000000
   Point Group: cs    Number of degrees of freedom:     9


   Energy is  -7655.668686833

 Hessian Updated using BFGS Update

  9 Hessian modes will be used to form the next step
  Hessian Eigenvalues:
     0.054805    0.085177    0.161677    0.234007    0.263920    0.390320
     0.396123    0.481148    0.598833

 Minimum Search - Taking Simple RFO Step
 Searching for Lamda that Minimizes Along All modes
 Value Taken    Lamda =   0.00000000
 Step Taken.  Stepsize is  0.000540

                             Maximum     Tolerance    Cnvgd?
         Gradient           0.000067      0.000300     YES
         Displacement       0.000403      0.001200     YES
         Energy change     -0.000000      0.000001     YES


                       Distance Matrix (Angstroms)
             F (  1)   Cl(  2)   I (  3)   F (  4)   C (  5)
   Cl(  2)  2.984034
   I (  3)  2.925922  4.703860
   F (  4)  3.543177  2.566957  3.286205
   C (  5)  1.337573  2.703138  2.098953  2.326536
   C (  6)  2.313372  1.719271  3.061792  1.331948  1.331228

 Final energy is   -7655.6686868328770     


 ******************************
 **  OPTIMIZATION CONVERGED  **
 ******************************

                       Coordinates (Angstroms)
     ATOM                X               Y               Z
      1  F         0.0109230969   -1.7194203411    0.0000000000
      2  Cl       -2.8674407163   -0.9323488340    0.0000000000
      3  I         1.5079738648    0.7945123017    0.0000000000
      4  F        -1.7278428332    1.3677785297    0.0000000000
      5  C        -0.2169589863   -0.4014022544    0.0000000000
      6  C        -1.4649127555    0.0620394371    0.0000000000

Z-matrix Print:
$molecule
0 1
I 
C  1 2.098953
C  2 1.331228 1 124.892966
F  3 1.331948 2 121.758157 1 -0.000000 0
F  2 1.337573 1 114.924666 3 -180.000000 0
Cl 3 1.719271 2 124.290423 1 -180.000000 0
$end


 --------------------------------------------------------------
             Orbital Energies (a.u.) and Symmetries
 --------------------------------------------------------------

 Alpha MOs, Restricted
 -- Occupied --                  
******* -176.33 -165.74 -165.73 -165.73 -101.60  -35.83  -31.32
  1 A'    2 A'    3 A'    1 A"    4 A'    5 A'    6 A'    7 A'                 
-31.315 -31.315 -24.740 -24.735 -22.972 -22.971 -22.971 -22.966
  2 A"    8 A'    9 A'   10 A'   11 A'    3 A"   12 A'   13 A'                 
-22.966 -10.344 -10.325  -9.512  -7.277  -7.266  -7.266  -6.378
  4 A"   14 A'   15 A'   16 A'   17 A'    5 A"   18 A'   19 A'                 
 -4.791  -4.775  -4.775  -2.057  -2.052  -2.052  -2.038  -2.038
 20 A'    6 A"   21 A'   22 A'   23 A'    7 A"   24 A'    8 A"                 
 -1.286  -1.276  -0.915  -0.807  -0.694  -0.639  -0.591  -0.550
 25 A'   26 A'   27 A'   28 A'   29 A'   30 A'   31 A'   32 A'                 
 -0.532  -0.499  -0.498  -0.453  -0.397  -0.385  -0.362  -0.323
  9 A"   10 A"   33 A'   34 A'   35 A'   11 A"   36 A'   12 A"                 
 -0.298  -0.264
 37 A'   13 A"                                                                 
 -- Virtual --                   
 -0.076  -0.028  -0.008   0.012   0.023   0.041   0.055   0.073
 38 A'   14 A"   39 A'   40 A'   41 A'   42 A'   15 A"   43 A'                 
  0.076   0.083   0.092   0.099   0.103   0.137   0.144   0.167
 44 A'   45 A'   16 A"   17 A"   46 A'   47 A'   48 A'   49 A'                 
  0.186   0.215   0.217   0.257   0.285   0.287   0.292   0.292
 50 A'   18 A"   51 A'   52 A'   53 A'   19 A"   54 A'   20 A"                 
  0.304   0.328   0.338   0.355   0.376   0.388   0.406   0.420
 55 A'   56 A'   57 A'   58 A'   59 A'   21 A"   22 A"   60 A'                 
  0.445   0.454   0.461   0.466   0.505   0.512   0.604   0.630
 23 A"   61 A'   62 A'   63 A'   64 A'   24 A"   25 A"   65 A'                 
  0.640   0.684   0.732   0.780   0.825   0.826   0.830   0.868
 66 A'   67 A'   68 A'   69 A'   70 A'   26 A"   27 A"   71 A'                 
  0.915   0.933   1.075   1.115   1.154   1.172   1.288   1.311
 72 A'   73 A'   74 A'   28 A"   75 A'   29 A"   30 A"   76 A'                 
  1.329   1.348   1.369   1.389   1.419   1.431   1.462   1.542
 77 A'   31 A"   78 A'   32 A"   79 A'   80 A'   81 A'   82 A'                 
  1.557   1.639   1.661   1.836   1.858   1.911   1.935   2.130
 33 A"   83 A'   84 A'   85 A'   34 A"   86 A'   87 A'   88 A'                 
  2.170   2.228   2.322   2.464   2.571   2.773   2.847   3.036
 89 A'   35 A"   90 A'   91 A'   36 A"   37 A"   92 A'   93 A'                 
  3.127   3.393   3.734   3.750   3.766   3.785   3.923   3.943
 94 A'   95 A'   38 A"   39 A"   96 A'   97 A'   40 A"   41 A"                 
  3.964   3.971   3.978   4.007   4.093   4.119   4.253   4.390
 98 A'   99 A'   42 A"   43 A"  100 A'  101 A'  102 A'  103 A'                 
  4.668   4.823   5.976   6.021   6.065   6.247   6.282   6.329
104 A'  105 A'   44 A"  106 A'  107 A'   45 A"   46 A"  108 A'                 
  6.348   6.530   6.728   9.727  23.318  24.056  25.778  25.916
109 A'  110 A'  111 A'  112 A'  113 A'  114 A'   47 A"  115 A'                 
 26.374  27.833  28.320  28.349  28.374  28.513  28.525  28.540
116 A'  117 A'   48 A"  118 A'  119 A'   49 A"  120 A'   50 A"                 
 28.585  28.690  66.707  66.729 127.863 127.889 127.924 151.630
121 A'  122 A'  123 A'  124 A'   51 A"  125 A'  126 A'  127 A'                 
215.7101901.792
128 A'  129 A'                                                                 

 Beta MOs, Restricted
 -- Occupied --                  
******* -176.33 -165.74 -165.73 -165.73 -101.60  -35.83  -31.32
  1 A'    2 A'    3 A'    1 A"    4 A'    5 A'    6 A'    7 A'                 
-31.315 -31.315 -24.740 -24.735 -22.972 -22.971 -22.971 -22.966
  2 A"    8 A'    9 A'   10 A'   11 A'    3 A"   12 A'   13 A'                 
-22.966 -10.344 -10.325  -9.512  -7.277  -7.266  -7.266  -6.378
  4 A"   14 A'   15 A'   16 A'   17 A'    5 A"   18 A'   19 A'                 
 -4.791  -4.775  -4.775  -2.057  -2.052  -2.052  -2.038  -2.038
 20 A'    6 A"   21 A'   22 A'   23 A'    7 A"   24 A'    8 A"                 
 -1.286  -1.276  -0.915  -0.807  -0.694  -0.639  -0.591  -0.550
 25 A'   26 A'   27 A'   28 A'   29 A'   30 A'   31 A'   32 A'                 
 -0.532  -0.499  -0.498  -0.453  -0.397  -0.385  -0.362  -0.323
  9 A"   10 A"   33 A'   34 A'   35 A'   11 A"   36 A'   12 A"                 
 -0.298  -0.264
 37 A'   13 A"                                                                 
 -- Virtual --                   
 -0.076  -0.028  -0.008   0.012   0.023   0.041   0.055   0.073
 38 A'   14 A"   39 A'   40 A'   41 A'   42 A'   15 A"   43 A'                 
  0.076   0.083   0.092   0.099   0.103   0.137   0.144   0.167
 44 A'   45 A'   16 A"   17 A"   46 A'   47 A'   48 A'   49 A'                 
  0.186   0.215   0.217   0.257   0.285   0.287   0.292   0.292
 50 A'   18 A"   51 A'   52 A'   53 A'   19 A"   54 A'   20 A"                 
  0.304   0.328   0.338   0.355   0.376   0.388   0.406   0.420
 55 A'   56 A'   57 A'   58 A'   59 A'   21 A"   22 A"   60 A'                 
  0.445   0.454   0.461   0.466   0.505   0.512   0.604   0.630
 23 A"   61 A'   62 A'   63 A'   64 A'   24 A"   25 A"   65 A'                 
  0.640   0.684   0.732   0.780   0.825   0.826   0.830   0.868
 66 A'   67 A'   68 A'   69 A'   70 A'   26 A"   27 A"   71 A'                 
  0.915   0.933   1.075   1.115   1.154   1.172   1.288   1.311
 72 A'   73 A'   74 A'   28 A"   75 A'   29 A"   30 A"   76 A'                 
  1.329   1.348   1.369   1.389   1.419   1.431   1.462   1.542
 77 A'   31 A"   78 A'   32 A"   79 A'   80 A'   81 A'   82 A'                 
  1.557   1.639   1.661   1.836   1.858   1.911   1.935   2.130
 33 A"   83 A'   84 A'   85 A'   34 A"   86 A'   87 A'   88 A'                 
  2.170   2.228   2.322   2.464   2.571   2.773   2.847   3.036
 89 A'   35 A"   90 A'   91 A'   36 A"   37 A"   92 A'   93 A'                 
  3.127   3.393   3.734   3.750   3.766   3.785   3.923   3.943
 94 A'   95 A'   38 A"   39 A"   96 A'   97 A'   40 A"   41 A"                 
  3.964   3.971   3.978   4.007   4.093   4.119   4.253   4.390
 98 A'   99 A'   42 A"   43 A"  100 A'  101 A'  102 A'  103 A'                 
  4.668   4.823   5.976   6.021   6.065   6.247   6.282   6.329
104 A'  105 A'   44 A"  106 A'  107 A'   45 A"   46 A"  108 A'                 
  6.348   6.530   6.728   9.727  23.318  24.056  25.778  25.916
109 A'  110 A'  111 A'  112 A'  113 A'  114 A'   47 A"  115 A'                 
 26.374  27.833  28.320  28.349  28.374  28.513  28.525  28.540
116 A'  117 A'   48 A"  118 A'  119 A'   49 A"  120 A'   50 A"                 
 28.585  28.690  66.707  66.729 127.863 127.889 127.924 151.630
121 A'  122 A'  123 A'  124 A'   51 A"  125 A'  126 A'  127 A'                 
215.7101901.792
128 A'  129 A'                                                                 
 --------------------------------------------------------------

          Ground-State Mulliken Net Atomic Charges

     Atom                 Charge (a.u.)
  ----------------------------------------
      1 F                    -0.040953
      2 Cl                    0.258825
      3 I                     0.141117
      4 F                    -0.026294
      5 C                    -0.134985
      6 C                    -0.197710
  ----------------------------------------
  Sum of atomic charges =     0.000000

 -----------------------------------------------------------------
                    Cartesian Multipole Moments
 -----------------------------------------------------------------
    Charge (ESU x 10^10)
                 0.0000
    Dipole Moment (Debye)
         X       0.4614      Y       0.3652      Z       0.0000
       Tot       0.5884
    Quadrupole Moments (Debye-Ang)
        XX     -58.6161     XY       3.6751     YY     -63.6604
        XZ      -0.0000     YZ      -0.0000     ZZ     -62.1845
    Octopole Moments (Debye-Ang^2)
       XXX      36.5011    XXY      -6.7779    XYY      14.7220
       YYY     -19.0257    XXZ       0.0000    XYZ       0.0000
       YYZ       0.0000    XZZ      10.4068    YZZ      -7.4211
       ZZZ       0.0000
    Hexadecapole Moments (Debye-Ang^3)
      XXXX   -1165.2445   XXXY    -118.3232   XXYY    -251.8322
      XYYY    -151.8123   YYYY    -393.1486   XXXZ      -0.0000
      XXYZ      -0.0000   XYYZ      -0.0000   YYYZ      -0.0000
      XXZZ    -220.9320   XYZZ     -56.8988   YYZZ     -77.9208
      XZZZ      -0.0000   YZZZ      -0.0000   ZZZZ     -74.0909
 -----------------------------------------------------------------
Archival summary:
1\1\TWL01\OPT\ProcedureUnspecified\BasisUnspecified\1l122\taweetha\TueAug2800:46:572018TueAug2800:46:572018\0\\#,OPT,ProcedureUnspecified,BasisUnspecified,\\0,1\I\C,1,2.09895\C,2,1.33123,1,124.893\F,3,1.33195,2,121.758,1,-0,0\F,2,1.33757,1,114.925,3,-180,0\Cl,3,1.71927,2,124.29,1,-180,0\\\@

 Total job time:  203.54s(wall), 756.11s(cpu) 
 Tue Aug 28 00:46:57 2018

        *************************************************************
        *                                                           *
        *  Thank you very much for using Q-Chem.  Have a nice day.  *
        *                                                           *
        *************************************************************


 
User input: 2 of 2 
 
Q-Chem Developer Version!
                  Welcome to Q-Chem
     A Quantum Leap Into The Future Of Chemistry


 Q-Chem 5.1, Q-Chem, Inc., Pleasanton, CA (2018)

 Yihan Shao,  Zhengting Gan,  E. Epifanovsky,  A. T. B. Gilbert,  M. Wormit,  
 J. Kussmann,  A. W. Lange,  A. Behn,  Jia Deng,  Xintian Feng,  D. Ghosh,  
 M. Goldey,  P. R. Horn,  L. D. Jacobson,  I. Kaliman,  T. Kus,  A. Landau,  
 Jie Liu,  E. I. Proynov,  R. M. Richard,  R. P. Steele,  E. J. Sundstrom,  
 H. L. Woodcock III,  P. M. Zimmerman,  D. Zuev,  B. Albrecht,  E. Alguire,  
 S. A. Baeppler,  D. Barton,  Z. Benda,  Y. A. Bernard,  E. J. Berquist,  
 K. B. Bravaya,  H. Burton,  D. Casanova,  Chun-Min Chang,  Yunqing Chen,  
 A. Chien,  K. D. Closser,  M. P. Coons,  S. Coriani,  S. Dasgupta,  
 A. L. Dempwolff,  M. Diedenhofen,  Hainam Do,  R. G. Edgar,  Po-Tung Fang,  
 S. Faraji,  S. Fatehi,  Qingguo Feng,  K. D. Fenk,  J. Fosso-Tande,  
 Qinghui Ge,  A. Ghysels,  G. Gidofalvi,  J. Gomes,  J. Gonthier,  A. Gunina,  
 D. Hait,  M. W. D. Hanson-Heine,  P. H. P. Harbach,  A. W. Hauser,  
 J. E. Herr,  E. G. Hohenstein,  Z. C. Holden,  Kerwin Hui,  B. C. Huynh,  
 T.-C. Jagau,  Hyunjun Ji,  B. Kaduk,  K. Khistyaev,  Jaehoon Kim,  
 P. Klunzinger,  K. Koh,  D. Kosenkov,  L. Koulias,  T. Kowalczyk,  
 C. M. Krauter,  A. Kunitsa,  Ka Un Lao,  A. Laurent,  K. V. Lawler,  
 Joonho Lee,  D. Lefrancois,  S. Lehtola,  D. S. Levine,  Yi-Pei Li,  
 You-Sheng Lin,  Fenglai Liu,  E. Livshits,  A. Luenser,  P. Manohar,  
 E. Mansoor,  S. F. Manzer,  Shan-Ping Mao,  Yuezhi Mao,  N. Mardirossian,  
 A. V. Marenich,  T. Markovich,  L. A. Martinez-Martinez,  S. A. Maurer,  
 N. J. Mayhall,  S. C. McKenzie,  J.-M. Mewes,  A. F. Morrison,  
 J. W. Mullinax,  K. Nanda,  T. S. Nguyen-Beck,  R. Olivares-Amaya,  
 J. A. Parkhill,  T. M. Perrine,  F. Plasser,  P. Pokhilko,  S. Prager,  
 A. Prociuk,  E. Ramos,  D. R. Rehn,  F. Rob,  M. Schneider,  N. Sergueev,  
 S. M. Sharada,  S. Sharma,  D. W. Small,  T. Stauch,  T. Stein,  
 Yu-Chuan Su,  A. J. W. Thom,  A. Tkatchenko,  T. Tsuchimochi,  N. M. Tubman,  
 L. Vogt,  M. L. Vidal,  O. Vydrov,  M. A. Watson,  J. Wenzel,  
 M. de Wergifosse,  T. A. Wesolowski,  A. White,  J. Witte,  A. Yamada,  
 Jun Yang,  K. Yao,  S. Yeganeh,  S. R. Yost,  Zhi-Qiang You,  A. Zech,  
 Igor Ying Zhang,  Xing Zhang,  Yan Zhao,  Ying Zhu,  B. R. Brooks,  
 G. K. L. Chan,  C. J. Cramer,  M. S. Gordon,  W. J. Hehre,  A. Klamt,  
 M. W. Schmidt,  C. D. Sherrill,  D. G. Truhlar,  A. Aspuru-Guzik,  R. Baer,  
 A. T. Bell,  N. A. Besley,  Jeng-Da Chai,  A. E. DePrince, III,  
 R. A. DiStasio Jr.,  A. Dreuw,  B. D. Dunietz,  T. R. Furlani,  
 Chao-Ping Hsu,  Yousung Jung,  Jing Kong,  D. S. Lambrecht,  WanZhen Liang,  
 C. Ochsenfeld,  V. A. Rassolov,  L. V. Slipchenko,  J. E. Subotnik,  
 T. Van Voorhis,  J. M. Herbert,  A. I. Krylov,  P. M. W. Gill,  M. Head-Gordon

 Contributors to earlier versions of Q-Chem not listed above: 
 R. D. Adamson,  B. Austin,  J. Baker,  G. J. O. Beran,  K. Brandhorst,  
 S. T. Brown,  E. F. C. Byrd,  A. K. Chakraborty,  C.-L. Cheng,  
 Siu Hung Chien,  D. M. Chipman,  D. L. Crittenden,  H. Dachsel,  
 R. J. Doerksen,  A. D. Dutoi,  L. Fusti-Molnar,  W. A. Goddard III,  
 A. Golubeva-Zadorozhnaya,  S. R. Gwaltney,  G. Hawkins,  A. Heyden,  
 S. Hirata,  G. Kedziora,  F. J. Keil,  C. Kelley,  Jihan Kim,  R. A. King,  
 R. Z. Khaliullin,  P. P. Korambath,  W. Kurlancheek,  A. M. Lee,  M. S. Lee,  
 S. V. Levchenko,  Ching Yeh Lin,  D. Liotard,  R. C. Lochan,  I. Lotan,  
 P. E. Maslen,  N. Nair,  D. P. O'Neill,  D. Neuhauser,  E. Neuscamman,  
 C. M. Oana,  R. Olson,  B. Peters,  R. Peverati,  P. A. Pieniazek,  
 Y. M. Rhee,  J. Ritchie,  M. A. Rohrdanz,  E. Rosta,  N. J. Russ,  
 H. F. Schaefer III,  N. E. Schultz,  N. Shenvi,  A. C. Simmonett,  A. Sodt,  
 D. Stuck,  K. S. Thanthiriwatte,  V. Vanovschi,  Tao Wang,  A. Warshel,  
 C. F. Williams,  Q. Wu,  X. Xu,  W. Zhang

 Please cite Q-Chem as follows:
 Y. Shao et al., Mol. Phys. 113, 184-215 (2015)
 DOI: 10.1080/00268976.2014.952696

 Q-Chem 5.1.1 for Intel X86 EM64T Linux

 Parts of Q-Chem use Armadillo 8.300.2 (Tropical Shenanigans).
 http://arma.sourceforge.net/

 Q-Chem begins on Tue Aug 28 00:46:57 2018  

Host: 
0

     Scratch files written to /scratch/taweetham/qchem9368//
The previous job contains 0 fragments, simply inherited here
Input Ideriv = 2
Curr. Ideriv = -1
Max.  Ideriv = 2

Checking the input file for inconsistencies... 	...done.

--------------------------------------------------------------
User input:
--------------------------------------------------------------

$molecule
read
$end

$rem
   SCF_GUESS 	READ
   JOB_TYPE 	FREQUENCY
   BASIS 	6-311++G**
   EXCHANGE 	B3LYP
   MEM_TOTAL	7500	
$end


--------------------------------------------------------------
 ----------------------------------------------------------------
             Standard Nuclear Orientation (Angstroms)
    I     Atom           X                Y                Z
 ----------------------------------------------------------------
    1      F      -0.6898907385    -1.8030595916     0.0000000000
    2      Cl     -3.1377383122    -0.0964541732    -0.0000000000
    3      I       1.5634049879     0.0634014190     0.0000000000
    4      F      -1.2928913037     1.6884292235    -0.0000000000
    5      C      -0.4626598247    -0.4849290849     0.0000000000
    6      C      -1.4829859539     0.3701155932    -0.0000000000
 ----------------------------------------------------------------
 Molecular Point Group                 Cs    NOp =  2
 Largest Abelian Subgroup              Cs    NOp =  2
 Nuclear Repulsion Energy =   603.4713659792 hartrees
 There are       50 alpha and       50 beta electrons
 Requested basis set is 6-311++G(d,p)
 There are 61 shells and 180 basis functions

 Total QAlloc Memory Limit   7500 MB
 Mega-Array Size       188 MB
 MEM_STATIC part       192 MB

                       Distance Matrix (Angstroms)
             F (  1)   Cl(  2)   I (  3)   F (  4)   C (  5)
   Cl(  2)  2.984034
   I (  3)  2.925922  4.703860
   F (  4)  3.543177  2.566957  3.286205
   C (  5)  1.337573  2.703138  2.098953  2.326536
   C (  6)  2.313372  1.719271  3.061792  1.331948  1.331228

 A cutoff of  1.0D-11 yielded   1479 shell pairs
 There are     13858 function pairs (     15407 Cartesian)

 -------------------------------------------------------
 OpenMP Integral Computing Module                       
 Release: version 1.0, May 2013, Q-Chem Inc. Pittsburgh 
 -------------------------------------------------------
 Integral Job Info:
 Integral job number is                      11
 Integral operator is                         1
 short-range coefficients                     0
 long-range coefficients              100000000
 Omega coefficients                           0
 if combine SR and LR in K                    0
 Integral screening is                        0
 Integral computing path is                   2
 max size of driver memory is            800000
 size of driver memory is                593474
 size of scratch memory is             11933652
 max col of scratch BK array               1296
 max len of scratch array in speh3          155
 max len of scratch index in speh4           18
 max int batch size is                      520
 min int batch size is                       52
 fixed nKL is                                52
 max L of basis functions is                  2
 order of int derivative is                   0
 number of shells is                         61
 number of basis is                         190
 number of cartesian basis is               190
 number of contracted shell pairs          1479
 number of primitive shell pairs           3591
 maxK2 (contraction) of shell pair           36
 max number of K2 of shell pair               1
 max number of CS2 of shell pair            155
 max number of PS2 of shell pair            372
 mem total for path MDJ                  528860
 -------------------------------------------------------
 Smallest overlap matrix eigenvalue = 6.80E-05
 Guess MOs from SCF MO coefficient file

 -----------------------------------------------------------------------
  General SCF calculation program by
  Eric Jon Sundstrom, Paul Horn, Yuezhi Mao, Dmitri Zuev, Alec White,
  David Stuck, Shaama M.S., Shane Yost, Joonho Lee, David Small,
  Daniel Levine, Susi Lehtola, Hugh Burton, Evgeny Epifanovsky
 -----------------------------------------------------------------------
 Exchange:     0.2000 Hartree-Fock + 0.0800 Slater + 0.7200 B88
 Correlation:  0.1900 VWN1RPA + 0.8100 LYP
 Using SG-1 standard quadrature grid
 using 4 threads for integral computing
 -------------------------------------------------------
 OpenMP Integral computing Module                
 Release: version 2.0, May 2017, Q-Chem Inc. Pleasanton 
 -------------------------------------------------------
 -------------------------------------------------------
 OpenMP BLAS3 based DFT computing Module                
 Release: version 1.0, May 2013, Q-Chem Inc. Pittsburgh 
 -------------------------------------------------------
 A restricted SCF calculation will be
 performed using DIIS
 SCF converges when DIIS error is below 1.0e-08
 ---------------------------------------
  Cycle       Energy         DIIS error
 ---------------------------------------
    1   -7655.4210833738      6.50e-03  
    2   -7655.6610243296      1.32e-03  
    3   -7655.6554505635      1.79e-03  
    4   -7655.6680112419      2.96e-04  
    5   -7655.6682842025      1.25e-04  
    6   -7655.6683271793      3.73e-05  
    7   -7655.6683319984      1.34e-05  
    8   -7655.6683325925      4.62e-06  
    9   -7655.6683326598      5.57e-07  
   10   -7655.6683326610      2.23e-07  
   11   -7655.6683326611      3.83e-08  
   12   -7655.6683326611      1.99e-08  
   13   -7655.6683326610      6.48e-09  Convergence criterion met
 ---------------------------------------
 SCF time:   CPU 34.01s  wall 9.00s 
 SCF   energy in the final basis set =    -7655.6683326610
 Total energy in the final basis set =    -7655.6683326610

 --------------------------------------------------------------
             Orbital Energies (a.u.) and Symmetries
 --------------------------------------------------------------

 Alpha MOs, Restricted
 -- Occupied --                  
******* -176.33 -165.74 -165.73 -165.73 -101.60  -35.83  -31.32
  1 A'    2 A'    3 A'    1 A"    4 A'    5 A'    6 A'    7 A'                 
-31.316 -31.316 -24.740 -24.735 -22.972 -22.971 -22.971 -22.966
  2 A"    8 A'    9 A'   10 A'   11 A'    3 A"   12 A'   13 A'                 
-22.966 -10.344 -10.326  -9.512  -7.277  -7.266  -7.266  -6.378
  4 A"   14 A'   15 A'   16 A'   17 A'    5 A"   18 A'   19 A'                 
 -4.791  -4.775  -4.775  -2.057  -2.052  -2.051  -2.038  -2.038
 20 A'    6 A"   21 A'   22 A'   23 A'    7 A"    8 A"   24 A'                 
 -1.286  -1.276  -0.915  -0.807  -0.694  -0.639  -0.591  -0.550
 25 A'   26 A'   27 A'   28 A'   29 A'   30 A'   31 A'   32 A'                 
 -0.532  -0.499  -0.498  -0.453  -0.397  -0.385  -0.362  -0.323
  9 A"   10 A"   33 A'   34 A'   35 A'   11 A"   36 A'   12 A"                 
 -0.298  -0.264
 37 A'   13 A"                                                                 
 -- Virtual --                   
 -0.076  -0.028  -0.008   0.012   0.023   0.041   0.056   0.073
 38 A'   14 A"   39 A'   40 A'   41 A'   42 A'   15 A"   43 A'                 
  0.076   0.083   0.092   0.099   0.103   0.137   0.144   0.167
 44 A'   45 A'   16 A"   17 A"   46 A'   47 A'   48 A'   49 A'                 
  0.186   0.215   0.217   0.257   0.285   0.287   0.292   0.292
 50 A'   18 A"   51 A'   52 A'   53 A'   19 A"   54 A'   20 A"                 
  0.304   0.328   0.338   0.355   0.376   0.388   0.406   0.420
 55 A'   56 A'   57 A'   58 A'   59 A'   21 A"   22 A"   60 A'                 
  0.445   0.454   0.462   0.466   0.505   0.512   0.604   0.630
 23 A"   61 A'   62 A'   63 A'   64 A'   24 A"   25 A"   65 A'                 
  0.640   0.684   0.732   0.779   0.825   0.826   0.830   0.867
 66 A'   67 A'   68 A'   69 A'   70 A'   26 A"   27 A"   71 A'                 
  0.915   0.933   1.075   1.115   1.154   1.172   1.289   1.311
 72 A'   73 A'   74 A'   28 A"   75 A'   29 A"   30 A"   76 A'                 
  1.330   1.348   1.369   1.389   1.419   1.431   1.462   1.542
 77 A'   31 A"   78 A'   32 A"   79 A'   80 A'   81 A'   82 A'                 
  1.557   1.639   1.661   1.836   1.858   1.911   1.935   2.130
 33 A"   83 A'   84 A'   85 A'   34 A"   86 A'   87 A'   88 A'                 
  2.170   2.228   2.322   2.464   2.571   2.773   2.847   3.036
 89 A'   35 A"   90 A'   91 A'   36 A"   37 A"   92 A'   93 A'                 
  3.127   3.393   3.734   3.750   3.766   3.785   3.923   3.943
 94 A'   95 A'   38 A"   39 A"   96 A'   97 A'   40 A"   41 A"                 
  3.964   3.971   3.978   4.007   4.093   4.118   4.253   4.390
 98 A'   99 A'   42 A"   43 A"  100 A'  101 A'  102 A'  103 A'                 
  4.668   4.823   5.975   6.021   6.065   6.247   6.282   6.329
104 A'  105 A'   44 A"  106 A'  107 A'   45 A"   46 A"  108 A'                 
  6.348   6.530   6.728   9.727  23.318  24.055  25.778  25.916
109 A'  110 A'  111 A'  112 A'  113 A'  114 A'   47 A"  115 A'                 
 26.375  27.833  28.319  28.349  28.374  28.512  28.525  28.540
116 A'  117 A'   48 A"  118 A'  119 A'   49 A"  120 A'   50 A"                 
 28.585  28.690  66.707  66.729 127.863 127.889 127.924 151.630
121 A'  122 A'  123 A'  124 A'   51 A"  125 A'  126 A'  127 A'                 
215.7101901.792
128 A'  129 A'                                                                 

 Beta MOs, Restricted
 -- Occupied --                  
******* -176.33 -165.74 -165.73 -165.73 -101.60  -35.83  -31.32
  1 A'    2 A'    3 A'    1 A"    4 A'    5 A'    6 A'    7 A'                 
-31.316 -31.316 -24.740 -24.735 -22.972 -22.971 -22.971 -22.966
  2 A"    8 A'    9 A'   10 A'   11 A'    3 A"   12 A'   13 A'                 
-22.966 -10.344 -10.326  -9.512  -7.277  -7.266  -7.266  -6.378
  4 A"   14 A'   15 A'   16 A'   17 A'    5 A"   18 A'   19 A'                 
 -4.791  -4.775  -4.775  -2.057  -2.052  -2.051  -2.038  -2.038
 20 A'    6 A"   21 A'   22 A'   23 A'    7 A"    8 A"   24 A'                 
 -1.286  -1.276  -0.915  -0.807  -0.694  -0.639  -0.591  -0.550
 25 A'   26 A'   27 A'   28 A'   29 A'   30 A'   31 A'   32 A'                 
 -0.532  -0.499  -0.498  -0.453  -0.397  -0.385  -0.362  -0.323
  9 A"   10 A"   33 A'   34 A'   35 A'   11 A"   36 A'   12 A"                 
 -0.298  -0.264
 37 A'   13 A"                                                                 
 -- Virtual --                   
 -0.076  -0.028  -0.008   0.012   0.023   0.041   0.056   0.073
 38 A'   14 A"   39 A'   40 A'   41 A'   42 A'   15 A"   43 A'                 
  0.076   0.083   0.092   0.099   0.103   0.137   0.144   0.167
 44 A'   45 A'   16 A"   17 A"   46 A'   47 A'   48 A'   49 A'                 
  0.186   0.215   0.217   0.257   0.285   0.287   0.292   0.292
 50 A'   18 A"   51 A'   52 A'   53 A'   19 A"   54 A'   20 A"                 
  0.304   0.328   0.338   0.355   0.376   0.388   0.406   0.420
 55 A'   56 A'   57 A'   58 A'   59 A'   21 A"   22 A"   60 A'                 
  0.445   0.454   0.462   0.466   0.505   0.512   0.604   0.630
 23 A"   61 A'   62 A'   63 A'   64 A'   24 A"   25 A"   65 A'                 
  0.640   0.684   0.732   0.779   0.825   0.826   0.830   0.867
 66 A'   67 A'   68 A'   69 A'   70 A'   26 A"   27 A"   71 A'                 
  0.915   0.933   1.075   1.115   1.154   1.172   1.289   1.311
 72 A'   73 A'   74 A'   28 A"   75 A'   29 A"   30 A"   76 A'                 
  1.330   1.348   1.369   1.389   1.419   1.431   1.462   1.542
 77 A'   31 A"   78 A'   32 A"   79 A'   80 A'   81 A'   82 A'                 
  1.557   1.639   1.661   1.836   1.858   1.911   1.935   2.130
 33 A"   83 A'   84 A'   85 A'   34 A"   86 A'   87 A'   88 A'                 
  2.170   2.228   2.322   2.464   2.571   2.773   2.847   3.036
 89 A'   35 A"   90 A'   91 A'   36 A"   37 A"   92 A'   93 A'                 
  3.127   3.393   3.734   3.750   3.766   3.785   3.923   3.943
 94 A'   95 A'   38 A"   39 A"   96 A'   97 A'   40 A"   41 A"                 
  3.964   3.971   3.978   4.007   4.093   4.118   4.253   4.390
 98 A'   99 A'   42 A"   43 A"  100 A'  101 A'  102 A'  103 A'                 
  4.668   4.823   5.975   6.021   6.065   6.247   6.282   6.329
104 A'  105 A'   44 A"  106 A'  107 A'   45 A"   46 A"  108 A'                 
  6.348   6.530   6.728   9.727  23.318  24.055  25.778  25.916
109 A'  110 A'  111 A'  112 A'  113 A'  114 A'   47 A"  115 A'                 
 26.375  27.833  28.319  28.349  28.374  28.512  28.525  28.540
116 A'  117 A'   48 A"  118 A'  119 A'   49 A"  120 A'   50 A"                 
 28.585  28.690  66.707  66.729 127.863 127.889 127.924 151.630
121 A'  122 A'  123 A'  124 A'   51 A"  125 A'  126 A'  127 A'                 
215.7101901.792
128 A'  129 A'                                                                 
 --------------------------------------------------------------

          Ground-State Mulliken Net Atomic Charges

     Atom                 Charge (a.u.)
  ----------------------------------------
      1 F                    -0.041180
      2 Cl                    0.259042
      3 I                     0.140858
      4 F                    -0.026306
      5 C                    -0.134756
      6 C                    -0.197657
  ----------------------------------------
  Sum of atomic charges =     0.000000

 -----------------------------------------------------------------
                    Cartesian Multipole Moments
 -----------------------------------------------------------------
    Charge (ESU x 10^10)
                 0.0000
    Dipole Moment (Debye)
         X       0.5559      Y       0.1878      Z      -0.0000
       Tot       0.5867
    Quadrupole Moments (Debye-Ang)
        XX     -57.0000     XY       1.1283     YY     -65.4829
        XZ       0.0000     YZ       0.0000     ZZ     -62.1872
    Octopole Moments (Debye-Ang^2)
       XXX      49.5401    XXY       1.0208    XYY      18.8343
       YYY       2.6638    XXZ      -0.0000    XYZ      -0.0000
       YYZ      -0.0000    XZZ      14.9985    YZZ       0.6835
       ZZZ      -0.0000
    Hexadecapole Moments (Debye-Ang^3)
      XXXX   -1247.2633   XXXY      20.8714   XXYY    -275.2538
      XYYY       1.8342   YYYY    -277.4052   XXXZ       0.0000
      XXYZ       0.0000   XYYZ       0.0000   YYYZ      -0.0000
      XXZZ    -243.5745   XYZZ      -0.3284   YYZZ     -56.2941
      XZZZ      -0.0000   YZZZ       0.0000   ZZZZ     -74.1085
 -----------------------------------------------------------------
 Calculating MO derivatives via CPSCF
 D1JvT checksum  = 300744 22685.7443655960
 D1KAT checksum  = 716544 1147.5250979701
   1         3          18      0.119851    0.031693
   2         3          18      0.013872    0.003799
   3         3          18      0.001743    0.000684
   4         5          16      0.000174    0.000086
   5        19           2      0.000011    0.000009
   6        21           0      0.000000    0.000000    Roots Converged
 Time for AOints: 12.5 s (CPU) 3.2 s (wall)
 ------------------------------------------------------------------------------
                     AOints        : Timing summary (seconds)
 ------------------------------------------------------------------------------
     job step          cpu (% of tot)      sys (% of tot)     wall (% of tot)
 ------------------------------------------------------------------------------
  cpscf_lag         0.6041E+02 (33.1)   0.6000E-05 (23.1)   0.1555E+02 (32.6)
  iterzp            0.1092E+03 (59.9)   0.1900E-04 (73.1)   0.2869E+02 (60.2)
  make_fx           0.0000E+00 ( 0.0)   0.0000E+00 ( 0.0)   0.0000E+00 ( 0.0)
  AOints            0.1254E+02 ( 6.9)   0.0000E+00 ( 0.0)   0.3177E+01 ( 6.7)
 ------------------------------------------------------------------------------
   Grand Totals     0.1824E+03          0.2600E-04          0.4764E+02
 ------------------------------------------------------------------------------
 Calculating analytic Hessian of the SCF energy
 Polarizability Matrix (a.u.)
            1           2           3
    1-104.6765299  -0.2204335   0.0000000
    2  -0.2204335 -55.1389479   0.0000000
    3   0.0000000   0.0000000 -43.0826342

 Direct stationary perturbation theory relativistic correction:

 rels  =      97.846977770829
 relv  =    -324.615509308617
 rel2e =      42.474424675241
 E_rel =    -184.294106862547

 Hessian of the SCF Energy
            1           2           3           4           5           6
    1   0.0697870   0.0434620  -0.0000000   0.0020255   0.0042053  -0.0000000
    2   0.0434620   0.3947656  -0.0000000   0.0054489   0.0033533   0.0000000
    3  -0.0000000  -0.0000000   0.0182531  -0.0000000  -0.0000000  -0.0031835
    4   0.0020255   0.0054489  -0.0000000   0.2322998   0.0547449  -0.0000000
    5   0.0042053   0.0033533  -0.0000000   0.0547449   0.0558295   0.0000000
    6  -0.0000000   0.0000000  -0.0031835  -0.0000000   0.0000000   0.0088976
    7  -0.0149173  -0.0206199   0.0000000  -0.0014449   0.0012952   0.0000000
    8  -0.0244161  -0.0145835   0.0000000   0.0012725  -0.0003266  -0.0000000
    9  -0.0000000   0.0000000   0.0024567  -0.0000000  -0.0000000   0.0027719
   10  -0.0023905   0.0032166  -0.0000000  -0.0192027  -0.0383734   0.0000000
   11   0.0034373  -0.0130161  -0.0000000  -0.0287802  -0.0233693  -0.0000000
   12   0.0000000  -0.0000000   0.0108936   0.0000000  -0.0000000   0.0041072
   13  -0.0612833  -0.0143636   0.0000000  -0.0378960   0.0064379  -0.0000000
   14  -0.0534248  -0.3256022   0.0000000  -0.0176710   0.0028781   0.0000000
   15   0.0000000  -0.0000000  -0.0286827  -0.0000000   0.0000000   0.0085272
   16   0.0067786  -0.0171441  -0.0000000  -0.1757817  -0.0283099   0.0000000
   17   0.0267364  -0.0449171  -0.0000000  -0.0150150  -0.0383650   0.0000000
   18  -0.0000000   0.0000000   0.0002629   0.0000000  -0.0000000  -0.0211205
            7           8           9          10          11          12
    1  -0.0149173  -0.0244161  -0.0000000  -0.0023905   0.0034373   0.0000000
    2  -0.0206199  -0.0145835   0.0000000   0.0032166  -0.0130161  -0.0000000
    3   0.0000000   0.0000000   0.0024567  -0.0000000  -0.0000000   0.0108936
    4  -0.0014449   0.0012725  -0.0000000  -0.0192027  -0.0287802   0.0000000
    5   0.0012952  -0.0003266  -0.0000000  -0.0383734  -0.0233693  -0.0000000
    6   0.0000000  -0.0000000   0.0027719   0.0000000  -0.0000000   0.0041072
    7   0.1186180   0.0396301   0.0000000  -0.0011024   0.0024939  -0.0000000
    8   0.0396301   0.0329607  -0.0000000   0.0027074   0.0013377   0.0000000
    9   0.0000000  -0.0000000   0.0051062   0.0000000  -0.0000000  -0.0018887
   10  -0.0011024   0.0027074   0.0000000   0.0788397   0.0396886  -0.0000000
   11   0.0024939   0.0013377  -0.0000000   0.0396886   0.4084898   0.0000000
   12  -0.0000000   0.0000000  -0.0018887  -0.0000000   0.0000000   0.0193657
   13  -0.0770395  -0.0224341  -0.0000000   0.0092685  -0.0117118  -0.0000000
   14  -0.0117710  -0.0225499   0.0000000   0.0266903  -0.0410916  -0.0000000
   15  -0.0000000   0.0000000  -0.0121003  -0.0000000   0.0000000   0.0001324
   16  -0.0241139   0.0032402  -0.0000000  -0.0654126  -0.0051278   0.0000000
   17  -0.0110283   0.0031617   0.0000000  -0.0339296  -0.3323505  -0.0000000
   18   0.0000000  -0.0000000   0.0036542   0.0000000  -0.0000000  -0.0326102
           13          14          15          16          17          18
    1  -0.0612833  -0.0534248   0.0000000   0.0067786   0.0267364  -0.0000000
    2  -0.0143636  -0.3256022  -0.0000000  -0.0171441  -0.0449171   0.0000000
    3   0.0000000   0.0000000  -0.0286827  -0.0000000  -0.0000000   0.0002629
    4  -0.0378960  -0.0176710  -0.0000000  -0.1757817  -0.0150150   0.0000000
    5   0.0064379   0.0028781   0.0000000  -0.0283099  -0.0383650  -0.0000000
    6  -0.0000000   0.0000000   0.0085272   0.0000000   0.0000000  -0.0211205
    7  -0.0770395  -0.0117710  -0.0000000  -0.0241139  -0.0110283   0.0000000
    8  -0.0224341  -0.0225499   0.0000000   0.0032402   0.0031617  -0.0000000
    9  -0.0000000   0.0000000  -0.0121003  -0.0000000   0.0000000   0.0036542
   10   0.0092685   0.0266903  -0.0000000  -0.0654126  -0.0339296   0.0000000
   11  -0.0117118  -0.0410916   0.0000000  -0.0051278  -0.3323505  -0.0000000
   12  -0.0000000  -0.0000000   0.0001324   0.0000000  -0.0000000  -0.0326102
   13   0.5098781  -0.1804767  -0.0000000  -0.3429278   0.2225482   0.0000000
   14  -0.1804767   0.6383742  -0.0000000   0.2366532  -0.2520086   0.0000000
   15  -0.0000000  -0.0000000   0.0723838   0.0000000   0.0000000  -0.0402604
   16  -0.3429278   0.2366532   0.0000000   0.6014575  -0.1893116  -0.0000000
   17   0.2225482  -0.2520086   0.0000000  -0.1893116   0.6644795  -0.0000000
   18   0.0000000   0.0000000  -0.0402604  -0.0000000  -0.0000000   0.0900740
 Gradient time:  CPU 283.32 s  wall 74.07 s
 **********************************************************************
 **                                                                  **
 **                       VIBRATIONAL ANALYSIS                       **
 **                       --------------------                       **
 **                                                                  **
 **        VIBRATIONAL FREQUENCIES (CM**-1) AND NORMAL MODES         **
 **     FORCE CONSTANTS (mDYN/ANGSTROM) AND REDUCED MASSES (AMU)     **
 **                  INFRARED INTENSITIES (KM/MOL)                   **
 **                                                                  **
 **********************************************************************


 Mode:                 1                      2                      3
 Frequency:       105.06                 133.63                 228.25
 Force Cnst:      0.1382                 0.2307                 0.9133
 Red. Mass:      21.2564                21.9324                29.7561
 IR Active:          YES                    YES                    YES
 IR Intens:        0.522                  1.121                  0.260
 Raman Active:       YES                    YES                    YES
               X      Y      Z        X      Y      Z        X      Y      Z
 F         -0.000  0.000 -0.489    0.149 -0.397 -0.000   -0.210  0.234  0.000
 Cl         0.000 -0.000  0.435    0.077  0.252  0.000    0.598 -0.327 -0.000
 I          0.000 -0.000  0.103   -0.157  0.101  0.000   -0.212 -0.036 -0.000
 F         -0.000  0.000 -0.538    0.582 -0.317 -0.000    0.242  0.309  0.000
 C         -0.000  0.000 -0.424    0.084 -0.395 -0.000    0.145  0.175 -0.000
 C         -0.000  0.000 -0.302    0.195 -0.274 -0.000    0.309  0.300  0.000
 TransDip   0.000 -0.000  0.023   -0.034  0.003  0.000    0.015  0.007 -0.000

 Mode:                 4                      5                      6
 Frequency:       288.41                 350.35                 415.28
 Force Cnst:      1.0411                 0.9757                 2.1919
 Red. Mass:      21.2441                13.4918                21.5721
 IR Active:          YES                    YES                    YES
 IR Intens:        1.405                  0.244                  3.416
 Raman Active:       YES                    YES                    YES
               X      Y      Z        X      Y      Z        X      Y      Z
 F          0.905  0.113 -0.000   -0.000 -0.000 -0.337    0.144  0.280 -0.000
 Cl         0.001  0.121 -0.000    0.000  0.000 -0.035   -0.373 -0.287  0.000
 I         -0.121 -0.096 -0.000   -0.000  0.000 -0.012    0.003 -0.011 -0.000
 F         -0.189  0.120 -0.000   -0.000 -0.000 -0.305    0.731  0.064 -0.000
 C          0.153  0.227  0.000    0.000 -0.000  0.714   -0.144  0.241  0.000
 C         -0.008  0.064  0.000    0.000 -0.000  0.531   -0.185  0.164 -0.000
 TransDip  -0.031 -0.022  0.000    0.000  0.000  0.016   -0.052 -0.029 -0.000

 Mode:                 7                      8                      9
 Frequency:       532.90                 602.25                 753.17
 Force Cnst:      2.0531                 3.6200                 4.7427
 Red. Mass:      12.2706                16.9399                14.1904
 IR Active:          YES                    YES                    YES
 IR Intens:        0.256                  3.841                150.290
 Raman Active:       YES                    YES                    YES
               X      Y      Z        X      Y      Z        X      Y      Z
 F          0.000 -0.000  0.087    0.113 -0.566 -0.000   -0.104 -0.047  0.000
 Cl        -0.000 -0.000 -0.061   -0.032 -0.075  0.000   -0.268 -0.047  0.000
 I          0.000  0.000  0.008    0.024  0.012 -0.000   -0.025 -0.002 -0.000
 F          0.000  0.000 -0.133    0.021  0.582  0.000   -0.063  0.206  0.000
 C         -0.000 -0.000 -0.608   -0.359 -0.274  0.000    0.701 -0.087  0.000
 C          0.000  0.000  0.775   -0.017  0.341 -0.000    0.605 -0.005 -0.000
 TransDip  -0.000 -0.000  0.016   -0.061 -0.014 -0.000    0.389  0.054 -0.000

 Mode:                10                     11                     12
 Frequency:      1126.21                1185.62                1720.50
 Force Cnst:      9.7263                11.4570                21.1315
 Red. Mass:      13.0155                13.8334                12.1163
 IR Active:          YES                    YES                    YES
 IR Intens:       13.939                287.449                 23.605
 Raman Active:       YES                    YES                    YES
               X      Y      Z        X      Y      Z        X      Y      Z
 F          0.095  0.314 -0.000   -0.023 -0.310 -0.000    0.006  0.084  0.000
 Cl        -0.044 -0.014  0.000   -0.028 -0.012  0.000    0.021 -0.000 -0.000
 I          0.003  0.002 -0.000   -0.002 -0.000 -0.000   -0.002  0.000  0.000
 F         -0.080 -0.154  0.000   -0.042 -0.401 -0.000    0.001 -0.090 -0.000
 C         -0.459 -0.529  0.000   -0.007  0.495  0.000    0.454 -0.505 -0.000
 C          0.533  0.292 -0.000    0.211  0.671 -0.000   -0.508  0.515  0.000
 TransDip   0.031 -0.116 -0.000    0.063  0.539 -0.000   -0.153  0.027  0.000

 STANDARD THERMODYNAMIC QUANTITIES AT   298.15 K  AND     1.00 ATM

   This Molecule has  0 Imaginary Frequencies
   Zero point vibrational energy:       10.638 kcal/mol

   Atom    1 Element F  Has Mass   18.99840
   Atom    2 Element Cl Has Mass   34.96885
   Atom    3 Element I  Has Mass  126.90440
   Atom    4 Element F  Has Mass   18.99840
   Atom    5 Element C  Has Mass   12.00000
   Atom    6 Element C  Has Mass   12.00000
   Molecular Mass:   223.870050 amu
   Principal axes and moments of inertia in amu*Bohr^2:
                             1           2           3
    Eigenvalues --      432.87578  2574.06014  3006.93592
          X               1.00000    -0.00215     0.00000
          Y               0.00215     1.00000     0.00000
          Z               0.00000    -0.00000     1.00000
   Rotational Symmetry Number is   1
   The Molecule is an Asymmetric Top
   Translational Enthalpy:        0.889 kcal/mol
   Rotational Enthalpy:           0.889 kcal/mol
   Vibrational Enthalpy:         12.835 kcal/mol
   gas constant (RT):             0.592 kcal/mol
   Translational Entropy:        42.120  cal/mol.K
   Rotational Entropy:           29.595  cal/mol.K
   Vibrational Entropy:          13.080  cal/mol.K

   Total Enthalpy:               15.205 kcal/mol
   Total Entropy:                84.795  cal/mol.K

 ======================================================================

 STANDARD THERMODYNAMIC QUANTITIES FOR ANHARMONIC VIBRATION -- TOSH

   Zero point vibrational energy: ************ kcal/mol

   Vibrational Enthalpy:       Infinity kcal/mol
   Vibrational Entropy:             NaN  cal/mol.K

   Total Enthalpy:             Infinity kcal/mol
   Total Entropy:                   NaN  cal/mol.K

 ======================================================================

 STANDARD THERMODYNAMIC QUANTITIES FOR ANHARMONIC VIBRATION -- VPT2

   Zero point vibrational energy: ************ kcal/mol

   Vibrational Enthalpy:       Infinity kcal/mol
   Vibrational Entropy:             NaN  cal/mol.K

   Total Enthalpy:             Infinity kcal/mol
   Total Entropy:                   NaN  cal/mol.K

 ======================================================================

Archival summary:
1\1\TWL01\FREQ\ProcedureUnspecified\BasisUnspecified\1l122\taweetha\TueAug2800:48:202018TueAug2800:48:202018\0\\#,FREQ,ProcedureUnspecified,BasisUnspecified,\\0,1\I\C,1,2.09895\C,2,1.33123,1,124.893\F,3,1.33195,2,121.758,1,-0,0\F,2,1.33757,1,114.925,3,180,0\Cl,3,1.71927,2,124.29,1,180,0\\\@

 Total job time:  83.29s(wall), 317.48s(cpu) 
 Tue Aug 28 00:48:20 2018

        *************************************************************
        *                                                           *
        *  Thank you very much for using Q-Chem.  Have a nice day.  *
        *                                                           *
        *************************************************************
