# Supplementary material for: Geometric and energetic data from ab initio calculations of haloethene, haloimine, halomethylenephosphine, haloiminophosphine, halodiazene, halodiphosphene and halocyclopropane
Source: Data Brief. 2019 Nov 2;27:104738. doi: 10.1016/j.dib.2019.104738 (PMC6861602; doi:10.1016/j.dib.2019.104738)
Supplement: Multimedia component 2 [file mmc2.zip › CC/B3LYP/FICCClI.out]

Q-Chem Developer Version!
                  Welcome to Q-Chem
     A Quantum Leap Into The Future Of Chemistry


 Q-Chem 5.1, Q-Chem, Inc., Pleasanton, CA (2018)

 Yihan Shao,  Zhengting Gan,  E. Epifanovsky,  A. T. B. Gilbert,  M. Wormit,  
 J. Kussmann,  A. W. Lange,  A. Behn,  Jia Deng,  Xintian Feng,  D. Ghosh,  
 M. Goldey,  P. R. Horn,  L. D. Jacobson,  I. Kaliman,  T. Kus,  A. Landau,  
 Jie Liu,  E. I. Proynov,  R. M. Richard,  R. P. Steele,  E. J. Sundstrom,  
 H. L. Woodcock III,  P. M. Zimmerman,  D. Zuev,  B. Albrecht,  E. Alguire,  
 S. A. Baeppler,  D. Barton,  Z. Benda,  Y. A. Bernard,  E. J. Berquist,  
 K. B. Bravaya,  H. Burton,  D. Casanova,  Chun-Min Chang,  Yunqing Chen,  
 A. Chien,  K. D. Closser,  M. P. Coons,  S. Coriani,  S. Dasgupta,  
 A. L. Dempwolff,  M. Diedenhofen,  Hainam Do,  R. G. Edgar,  Po-Tung Fang,  
 S. Faraji,  S. Fatehi,  Qingguo Feng,  K. D. Fenk,  J. Fosso-Tande,  
 Qinghui Ge,  A. Ghysels,  G. Gidofalvi,  J. Gomes,  J. Gonthier,  A. Gunina,  
 D. Hait,  M. W. D. Hanson-Heine,  P. H. P. Harbach,  A. W. Hauser,  
 J. E. Herr,  E. G. Hohenstein,  Z. C. Holden,  Kerwin Hui,  B. C. Huynh,  
 T.-C. Jagau,  Hyunjun Ji,  B. Kaduk,  K. Khistyaev,  Jaehoon Kim,  
 P. Klunzinger,  K. Koh,  D. Kosenkov,  L. Koulias,  T. Kowalczyk,  
 C. M. Krauter,  A. Kunitsa,  Ka Un Lao,  A. Laurent,  K. V. Lawler,  
 Joonho Lee,  D. Lefrancois,  S. Lehtola,  D. S. Levine,  Yi-Pei Li,  
 You-Sheng Lin,  Fenglai Liu,  E. Livshits,  A. Luenser,  P. Manohar,  
 E. Mansoor,  S. F. Manzer,  Shan-Ping Mao,  Yuezhi Mao,  N. Mardirossian,  
 A. V. Marenich,  T. Markovich,  L. A. Martinez-Martinez,  S. A. Maurer,  
 N. J. Mayhall,  S. C. McKenzie,  J.-M. Mewes,  A. F. Morrison,  
 J. W. Mullinax,  K. Nanda,  T. S. Nguyen-Beck,  R. Olivares-Amaya,  
 J. A. Parkhill,  T. M. Perrine,  F. Plasser,  P. Pokhilko,  S. Prager,  
 A. Prociuk,  E. Ramos,  D. R. Rehn,  F. Rob,  M. Schneider,  N. Sergueev,  
 S. M. Sharada,  S. Sharma,  D. W. Small,  T. Stauch,  T. Stein,  
 Yu-Chuan Su,  A. J. W. Thom,  A. Tkatchenko,  T. Tsuchimochi,  N. M. Tubman,  
 L. Vogt,  M. L. Vidal,  O. Vydrov,  M. A. Watson,  J. Wenzel,  
 M. de Wergifosse,  T. A. Wesolowski,  A. White,  J. Witte,  A. Yamada,  
 Jun Yang,  K. Yao,  S. Yeganeh,  S. R. Yost,  Zhi-Qiang You,  A. Zech,  
 Igor Ying Zhang,  Xing Zhang,  Yan Zhao,  Ying Zhu,  B. R. Brooks,  
 G. K. L. Chan,  C. J. Cramer,  M. S. Gordon,  W. J. Hehre,  A. Klamt,  
 M. W. Schmidt,  C. D. Sherrill,  D. G. Truhlar,  A. Aspuru-Guzik,  R. Baer,  
 A. T. Bell,  N. A. Besley,  Jeng-Da Chai,  A. E. DePrince, III,  
 R. A. DiStasio Jr.,  A. Dreuw,  B. D. Dunietz,  T. R. Furlani,  
 Chao-Ping Hsu,  Yousung Jung,  Jing Kong,  D. S. Lambrecht,  WanZhen Liang,  
 C. Ochsenfeld,  V. A. Rassolov,  L. V. Slipchenko,  J. E. Subotnik,  
 T. Van Voorhis,  J. M. Herbert,  A. I. Krylov,  P. M. W. Gill,  M. Head-Gordon

 Contributors to earlier versions of Q-Chem not listed above: 
 R. D. Adamson,  B. Austin,  J. Baker,  G. J. O. Beran,  K. Brandhorst,  
 S. T. Brown,  E. F. C. Byrd,  A. K. Chakraborty,  C.-L. Cheng,  
 Siu Hung Chien,  D. M. Chipman,  D. L. Crittenden,  H. Dachsel,  
 R. J. Doerksen,  A. D. Dutoi,  L. Fusti-Molnar,  W. A. Goddard III,  
 A. Golubeva-Zadorozhnaya,  S. R. Gwaltney,  G. Hawkins,  A. Heyden,  
 S. Hirata,  G. Kedziora,  F. J. Keil,  C. Kelley,  Jihan Kim,  R. A. King,  
 R. Z. Khaliullin,  P. P. Korambath,  W. Kurlancheek,  A. M. Lee,  M. S. Lee,  
 S. V. Levchenko,  Ching Yeh Lin,  D. Liotard,  R. C. Lochan,  I. Lotan,  
 P. E. Maslen,  N. Nair,  D. P. O'Neill,  D. Neuhauser,  E. Neuscamman,  
 C. M. Oana,  R. Olson,  B. Peters,  R. Peverati,  P. A. Pieniazek,  
 Y. M. Rhee,  J. Ritchie,  M. A. Rohrdanz,  E. Rosta,  N. J. Russ,  
 H. F. Schaefer III,  N. E. Schultz,  N. Shenvi,  A. C. Simmonett,  A. Sodt,  
 D. Stuck,  K. S. Thanthiriwatte,  V. Vanovschi,  Tao Wang,  A. Warshel,  
 C. F. Williams,  Q. Wu,  X. Xu,  W. Zhang

 Please cite Q-Chem as follows:
 Y. Shao et al., Mol. Phys. 113, 184-215 (2015)
 DOI: 10.1080/00268976.2014.952696

 Q-Chem 5.1.1 for Intel X86 EM64T Linux

 Parts of Q-Chem use Armadillo 8.300.2 (Tropical Shenanigans).
 http://arma.sourceforge.net/

 Q-Chem begins on Tue Aug 28 00:48:20 2018  

Host: 
0

     Scratch files written to /scratch/taweetham/qchem9423//
Input Ideriv = 2
Curr. Ideriv = -1
Max.  Ideriv = 2

Checking the input file for inconsistencies... 	...done.

--------------------------------------------------------------
User input:
--------------------------------------------------------------
inp/FClII.inp
$molecule
0	1
F	-2.0	1.0	0.0
Cl	2.0	1.0	0.0
I	-2.0	-1.0	0.0
I	2.0	-1.0	0.0
C	-1.0	0.0	0.0
C	1.0	0.0	0.0
$end
$rem
   JOB_TYPE		OPTIMIZATION
   BASIS		6-311++G**
   EXCHANGE		B3LYP
$end

--------------------------------------------------------------
 ----------------------------------------------------------------
             Standard Nuclear Orientation (Angstroms)
    I     Atom           X                Y                Z
 ----------------------------------------------------------------
    1      F       2.0223999809     1.6692637680     0.0000000000
    2      Cl     -1.9715506942     1.4493592313     0.0000000000
    3      I       2.1323522493    -0.3277115695    -0.0000000000
    4      I      -1.8615984258    -0.5476161063     0.0000000000
    5      C       1.0788884463     0.6157999651     0.0000000000
    6      C      -0.9180868912     0.5058476967     0.0000000000
 ----------------------------------------------------------------
 Molecular Point Group                 Cs    NOp =  2
 Largest Abelian Subgroup              Cs    NOp =  2
 Nuclear Repulsion Energy =  1357.9275296801 hartrees
 There are       72 alpha and       72 beta electrons
 Requested basis set is 6-311++G(d,p)
 There are 79 shells and 220 basis functions

 Total QAlloc Memory Limit   2000 MB
 Mega-Array Size       188 MB
 MEM_STATIC part       192 MB
 A cutoff of  1.0D-11 yielded   2360 shell pairs
 There are     19676 function pairs (     22209 Cartesian)

 -------------------------------------------------------
 OpenMP Integral Computing Module                       
 Release: version 1.0, May 2013, Q-Chem Inc. Pittsburgh 
 -------------------------------------------------------
 Integral Job Info:
 Integral job number is                      11
 Integral operator is                         1
 short-range coefficients                     0
 long-range coefficients              100000000
 Omega coefficients                           0
 if combine SR and LR in K                    0
 Integral screening is                        0
 Integral computing path is                   2
 max size of driver memory is            800000
 size of driver memory is                593474
 size of scratch memory is             11933652
 max col of scratch BK array               1296
 max len of scratch array in speh3          155
 max len of scratch index in speh4           18
 max int batch size is                      520
 min int batch size is                       52
 fixed nKL is                                52
 max L of basis functions is                  2
 order of int derivative is                   0
 number of shells is                         79
 number of basis is                         234
 number of cartesian basis is               234
 number of contracted shell pairs          2360
 number of primitive shell pairs           5015
 maxK2 (contraction) of shell pair           36
 max number of K2 of shell pair               1
 max number of CS2 of shell pair            291
 max number of PS2 of shell pair            291
 mem total for path MDJ                  543212
 -------------------------------------------------------
 Smallest overlap matrix eigenvalue = 1.63E-04

 Scale SEOQF with 1.000000e-01/1.000000e-01/1.000000e-01

 Standard Electronic Orientation quadrupole field applied
 Nucleus-field energy     =     0.0000000254 hartrees
 Guess from superposition of atomic densities
 Warning:  Energy on first SCF cycle will be non-variational
 SAD guess density has 144.000000 electrons

 -----------------------------------------------------------------------
  General SCF calculation program by
  Eric Jon Sundstrom, Paul Horn, Yuezhi Mao, Dmitri Zuev, Alec White,
  David Stuck, Shaama M.S., Shane Yost, Joonho Lee, David Small,
  Daniel Levine, Susi Lehtola, Hugh Burton, Evgeny Epifanovsky
 -----------------------------------------------------------------------
 Exchange:     0.2000 Hartree-Fock + 0.0800 Slater + 0.7200 B88
 Correlation:  0.1900 VWN1RPA + 0.8100 LYP
 Using SG-1 standard quadrature grid
 using 4 threads for integral computing
 -------------------------------------------------------
 OpenMP Integral computing Module                
 Release: version 2.0, May 2017, Q-Chem Inc. Pleasanton 
 -------------------------------------------------------
 -------------------------------------------------------
 OpenMP BLAS3 based DFT computing Module                
 Release: version 1.0, May 2013, Q-Chem Inc. Pittsburgh 
 -------------------------------------------------------
 A restricted SCF calculation will be
 performed using DIIS
 SCF converges when DIIS error is below 1.0e-08
 ---------------------------------------
  Cycle       Energy         DIIS error
 ---------------------------------------
    1  -14479.1632974497      8.90e-02  
    2  -14473.1952703366      9.94e-03  
    3  -14469.9079281034      2.25e-02  
    4  -14473.7516258528      4.06e-03  
    5  -14473.6151372100      5.15e-03  
    6  -14473.7909863472      2.81e-03  
    7  -14473.8456221413      6.31e-04  
    8  -14473.8445030018      6.17e-04  
    9  -14473.8475339657      1.40e-04  
   10  -14473.8476282470      2.36e-05  
   11  -14473.8476212380      3.34e-05  
   12  -14473.8476311431      1.04e-05  
   13  -14473.8476321231      1.22e-06  
   14  -14473.8476321473      5.96e-07  
   15  -14473.8476321509      2.78e-07  
   16  -14473.8476321523      1.49e-07  
   17  -14473.8476321524      1.61e-08  
   18  -14473.8476321525      4.35e-09  Convergence criterion met
 ---------------------------------------
 SCF time:   CPU 86.52s  wall 23.00s 
 SCF   energy in the final basis set =   -14473.8476321525
 Total energy in the final basis set =   -14473.8476321525

 --------------------------------------------------------------
             Orbital Energies (a.u.) and Symmetries
 --------------------------------------------------------------

 Alpha MOs, Restricted
 -- Occupied --                  
*******-1165.88 -176.34 -176.32 -165.74 -165.74 -165.74 -165.72
  1 A'    2 A'    3 A'    4 A'    1 A"    5 A'    6 A'    2 A"                 
-165.72 -165.72 -101.60  -35.84  -35.82  -31.33  -31.33  -31.33
  7 A'    8 A'    9 A'   10 A'   11 A'    3 A"   12 A'   13 A'                 
-31.315 -31.313 -31.312 -24.720 -22.983 -22.983 -22.982 -22.982
 14 A'    4 A"   15 A'   16 A'   17 A'    5 A"    6 A"   18 A'                 
-22.982 -22.965 -22.965 -22.964 -22.963 -22.963 -10.319 -10.273
 19 A'   20 A'    7 A"   21 A'    8 A"   22 A'   23 A'   24 A'                 
 -9.533  -7.296  -7.286  -7.284  -6.409  -6.395  -4.826  -4.814
 25 A'   26 A'   27 A'    9 A"   28 A'   29 A'   30 A'   31 A'                 
 -4.808  -4.805  -4.791  -4.791  -2.116  -2.104  -2.089  -2.089
 10 A"   32 A'   33 A'   11 A"   34 A'   35 A'   12 A"   36 A'                 
 -2.080  -2.075  -2.071  -2.071  -2.056  -2.056  -1.293  -1.152
 37 A'   13 A"   38 A'   14 A"   39 A'   15 A"   40 A'   41 A'                 
 -0.883  -0.781  -0.626  -0.606  -0.573  -0.553  -0.536  -0.513
 42 A'   43 A'   44 A'   45 A'   46 A'   16 A"   17 A"   47 A'                 
 -0.466  -0.433  -0.378  -0.371  -0.304  -0.260  -0.183  -0.173
 48 A'   49 A'   18 A"   50 A'   19 A"   51 A'   20 A"   52 A'                 
 -- Virtual --                   
 -0.114  -0.092  -0.010   0.019   0.027   0.037   0.038   0.052
 21 A"   53 A'   54 A'   55 A'   56 A'   22 A"   57 A'   58 A'                 
  0.057   0.077   0.081   0.082   0.098   0.098   0.113   0.145
 59 A'   60 A'   61 A'   23 A"   62 A'   24 A"   63 A'   64 A'                 
  0.163   0.188   0.213   0.239   0.247   0.268   0.289   0.303
 65 A'   66 A'   25 A"   67 A'   26 A"   68 A'   69 A'   70 A'                 
  0.305   0.323   0.332   0.335   0.364   0.370   0.379   0.395
 27 A"   71 A'   72 A'   28 A"   73 A'   74 A'   29 A"   75 A'                 
  0.408   0.415   0.433   0.458   0.474   0.486   0.500   0.530
 30 A"   76 A'   77 A'   31 A"   78 A'   32 A"   33 A"   79 A'                 
  0.537   0.571   0.599   0.606   0.627   0.664   0.747   0.777
 80 A'   34 A"   81 A'   82 A'   83 A'   84 A'   85 A'   86 A'                 
  0.788   0.835   0.875   0.921   0.976   1.014   1.046   1.170
 35 A"   87 A'   36 A"   88 A'   89 A'   90 A'   91 A'   37 A"                 
  1.179   1.242   1.266   1.285   1.317   1.351   1.374   1.376
 92 A'   93 A'   38 A"   94 A'   39 A"   95 A'   96 A'   40 A"                 
  1.397   1.411   1.418   1.433   1.477   1.498   1.563   1.614
 97 A'   41 A"   98 A'   99 A'  100 A'   42 A"  101 A'   43 A"                 
  1.705   1.753   1.870   1.912   2.084   2.194   2.272   2.391
102 A'  103 A'  104 A'  105 A'  106 A'   44 A"  107 A'  108 A'                 
  2.570   2.653   2.722   2.890   3.087   3.275   3.698   3.726
 45 A"   46 A"  109 A'  110 A'  111 A'  112 A'   47 A"  113 A'                 
  3.805   3.848   3.951   3.954   4.015   4.017   4.032   4.081
114 A'   48 A"   49 A"   50 A"  115 A'   51 A"  116 A'   52 A"                 
  4.211   4.311   4.416   4.543   4.621   4.685   4.755   5.972
117 A'  118 A'  119 A'  120 A'  121 A'  122 A'  123 A'   53 A"                 
  6.019   6.061   6.111   6.169   6.230   6.261   6.348   6.497
 54 A"  124 A'  125 A'  126 A'  127 A'   55 A"  128 A'  129 A'                 
  9.889  23.519  23.640  25.758  25.996  26.588  27.913  28.044
130 A'  131 A'  132 A'   56 A"  133 A'  134 A'  135 A'  136 A'                 
 28.316  28.356  28.362  28.405  28.414  28.450  28.503  28.524
 57 A"   58 A"  137 A'  138 A'  139 A'  140 A'   59 A"   60 A"                 
 28.540  28.542  28.561  28.578  28.649  28.738  28.905  28.959
 61 A"  141 A'  142 A'   62 A"  143 A'  144 A'  145 A'  146 A'                 
 66.736 127.869 127.904 127.917 127.958 127.991 128.033 151.715
147 A'   63 A"   64 A"  148 A'  149 A'  150 A'  151 A'  152 A'                 
151.832 215.9381901.8921902.014
153 A'  154 A'  155 A'  156 A'                                                 

 Beta MOs, Restricted
 -- Occupied --                  
*******-1165.88 -176.34 -176.32 -165.74 -165.74 -165.74 -165.72
  1 A'    2 A'    3 A'    4 A'    1 A"    5 A'    6 A'    2 A"                 
-165.72 -165.72 -101.60  -35.84  -35.82  -31.33  -31.33  -31.33
  7 A'    8 A'    9 A'   10 A'   11 A'    3 A"   12 A'   13 A'                 
-31.315 -31.313 -31.312 -24.720 -22.983 -22.983 -22.982 -22.982
 14 A'    4 A"   15 A'   16 A'   17 A'    5 A"    6 A"   18 A'                 
-22.982 -22.965 -22.965 -22.964 -22.963 -22.963 -10.319 -10.273
 19 A'   20 A'    7 A"   21 A'    8 A"   22 A'   23 A'   24 A'                 
 -9.533  -7.296  -7.286  -7.284  -6.409  -6.395  -4.826  -4.814
 25 A'   26 A'   27 A'    9 A"   28 A'   29 A'   30 A'   31 A'                 
 -4.808  -4.805  -4.791  -4.791  -2.116  -2.104  -2.089  -2.089
 10 A"   32 A'   33 A'   11 A"   34 A'   35 A'   12 A"   36 A'                 
 -2.080  -2.075  -2.071  -2.071  -2.056  -2.056  -1.293  -1.152
 37 A'   13 A"   38 A'   14 A"   39 A'   15 A"   40 A'   41 A'                 
 -0.883  -0.781  -0.626  -0.606  -0.573  -0.553  -0.536  -0.513
 42 A'   43 A'   44 A'   45 A'   46 A'   16 A"   17 A"   47 A'                 
 -0.466  -0.433  -0.378  -0.371  -0.304  -0.260  -0.183  -0.173
 48 A'   49 A'   18 A"   50 A'   19 A"   51 A'   20 A"   52 A'                 
 -- Virtual --                   
 -0.114  -0.092  -0.010   0.019   0.027   0.037   0.038   0.052
 21 A"   53 A'   54 A'   55 A'   56 A'   22 A"   57 A'   58 A'                 
  0.057   0.077   0.081   0.082   0.098   0.098   0.113   0.145
 59 A'   60 A'   61 A'   23 A"   62 A'   24 A"   63 A'   64 A'                 
  0.163   0.188   0.213   0.239   0.247   0.268   0.289   0.303
 65 A'   66 A'   25 A"   67 A'   26 A"   68 A'   69 A'   70 A'                 
  0.305   0.323   0.332   0.335   0.364   0.370   0.379   0.395
 27 A"   71 A'   72 A'   28 A"   73 A'   74 A'   29 A"   75 A'                 
  0.408   0.415   0.433   0.458   0.474   0.486   0.500   0.530
 30 A"   76 A'   77 A'   31 A"   78 A'   32 A"   33 A"   79 A'                 
  0.537   0.571   0.599   0.606   0.627   0.664   0.747   0.777
 80 A'   34 A"   81 A'   82 A'   83 A'   84 A'   85 A'   86 A'                 
  0.788   0.835   0.875   0.921   0.976   1.014   1.046   1.170
 35 A"   87 A'   36 A"   88 A'   89 A'   90 A'   91 A'   37 A"                 
  1.179   1.242   1.266   1.285   1.317   1.351   1.374   1.376
 92 A'   93 A'   38 A"   94 A'   39 A"   95 A'   96 A'   40 A"                 
  1.397   1.411   1.418   1.433   1.477   1.498   1.563   1.614
 97 A'   41 A"   98 A'   99 A'  100 A'   42 A"  101 A'   43 A"                 
  1.705   1.753   1.870   1.912   2.084   2.194   2.272   2.391
102 A'  103 A'  104 A'  105 A'  106 A'   44 A"  107 A'  108 A'                 
  2.570   2.653   2.722   2.890   3.087   3.275   3.698   3.726
 45 A"   46 A"  109 A'  110 A'  111 A'  112 A'   47 A"  113 A'                 
  3.805   3.848   3.951   3.954   4.015   4.017   4.032   4.081
114 A'   48 A"   49 A"   50 A"  115 A'   51 A"  116 A'   52 A"                 
  4.211   4.311   4.416   4.543   4.621   4.685   4.755   5.972
117 A'  118 A'  119 A'  120 A'  121 A'  122 A'  123 A'   53 A"                 
  6.019   6.061   6.111   6.169   6.230   6.261   6.348   6.497
 54 A"  124 A'  125 A'  126 A'  127 A'   55 A"  128 A'  129 A'                 
  9.889  23.519  23.640  25.758  25.996  26.588  27.913  28.044
130 A'  131 A'  132 A'   56 A"  133 A'  134 A'  135 A'  136 A'                 
 28.316  28.356  28.362  28.405  28.414  28.450  28.503  28.524
 57 A"   58 A"  137 A'  138 A'  139 A'  140 A'   59 A"   60 A"                 
 28.540  28.542  28.561  28.578  28.649  28.738  28.905  28.959
 61 A"  141 A'  142 A'   62 A"  143 A'  144 A'  145 A'  146 A'                 
 66.736 127.869 127.904 127.917 127.958 127.991 128.033 151.715
147 A'   63 A"   64 A"  148 A'  149 A'  150 A'  151 A'  152 A'                 
151.832 215.9381901.8921902.014
153 A'  154 A'  155 A'  156 A'                                                 
 --------------------------------------------------------------

          Ground-State Mulliken Net Atomic Charges

     Atom                 Charge (a.u.)
  ----------------------------------------
      1 F                     0.009707
      2 Cl                    0.517881
      3 I                     0.622853
      4 I                     0.287809
      5 C                    -0.703660
      6 C                    -0.734590
  ----------------------------------------
  Sum of atomic charges =    -0.000000

 -----------------------------------------------------------------
                    Cartesian Multipole Moments
 -----------------------------------------------------------------
    Charge (ESU x 10^10)
                -0.0000
    Dipole Moment (Debye)
         X       0.1599      Y       0.6421      Z      -0.0000
       Tot       0.6618
    Quadrupole Moments (Debye-Ang)
        XX     -79.3019     XY      -4.1252     YY     -90.4889
        XZ       0.0000     YZ      -0.0000     ZZ     -83.1372
    Octopole Moments (Debye-Ang^2)
       XXX      16.5295    XXY      -8.7624    XYY       4.5552
       YYY     -25.0517    XXZ      -0.0000    XYZ       0.0000
       YYZ      -0.0000    XZZ       8.3418    YZZ      -6.1578
       ZZZ      -0.0000
    Hexadecapole Moments (Debye-Ang^3)
      XXXX   -1852.9952   XXXY      -9.6503   XXYY    -391.4388
      XYYY      15.4037   YYYY    -483.3520   XXXZ       0.0000
      XXYZ       0.0000   XYYZ       0.0000   YYYZ      -0.0000
      XXZZ    -337.7876   XYZZ       7.2084   YYZZ     -95.6560
      XZZZ       0.0000   YZZZ      -0.0000   ZZZZ    -104.5565
 -----------------------------------------------------------------
 Calculating analytic gradient of the SCF energy
 Gradient of SCF Energy
            1           2           3           4           5           6
    1   0.0424285   0.1878267  -0.8304964   0.6891375   0.9034455  -0.9923418
    2  -0.2212608  -0.6710826   0.9626419   1.3136378  -0.7273842  -0.6565521
    3  -0.0000000  -0.0000000  -0.0000000   0.0000000   0.0000000   0.0000000
 Max gradient component =       1.314E+00
 RMS gradient           =       6.287E-01
 Gradient time:  CPU 19.18 s  wall 4.91 s
 Geometry Optimization Parameters
   NAtoms,    NIC,     NZ,  NCons,   NDum,   NFix, NCnnct, MaxDiis
        6      37       0       0       0       0       0       0


** GEOMETRY OPTIMIZATION IN DELOCALIZED INTERNAL COORDINATES **
   Searching for a Minimum

   Optimization Cycle:   1

                       Coordinates (Angstroms)
     ATOM                X               Y               Z
      1  F         2.0223999809    1.6692637680    0.0000000000
      2  Cl       -1.9715506942    1.4493592313    0.0000000000
      3  I         2.1323522493   -0.3277115695    0.0000000000
      4  I        -1.8615984258   -0.5476161063    0.0000000000
      5  C         1.0788884463    0.6157999651    0.0000000000
      6  C        -0.9180868912    0.5058476967    0.0000000000
   Point Group: cs    Number of degrees of freedom:     9


   Energy is -14473.847632153


 Attempting to Generate Delocalized Internal Coordinates

 ** Taking Steepest Descent Step **
 Calculated Step too Large.  Step scaled by  0.189864
 Step Taken.  Stepsize is  0.300000

                             Maximum     Tolerance    Cnvgd?
         Gradient           0.953195      0.000300      NO
         Displacement       0.180977      0.001200      NO
         Energy change     *********      0.000001      NO


 New Cartesian Coordinates Obtained by Inverse Iteration

 Displacement from previous Coordinates is:  0.233577
 ----------------------------------------------------------------
             Standard Nuclear Orientation (Angstroms)
    I     Atom           X                Y                Z
 ----------------------------------------------------------------
    1      F       2.0215348343     1.6756050452     0.0000000000
    2      Cl     -1.9856748359     1.4734035164     0.0000000000
    3      I       2.2138227561    -0.3530873398     0.0000000000
    4      I      -1.9307593167    -0.5885693299     0.0000000000
    5      C       1.0744030381     0.6335978314     0.0000000000
    6      C      -0.9109218106     0.5239932621     0.0000000000
 ----------------------------------------------------------------
 Molecular Point Group                 Cs    NOp =  2
 Largest Abelian Subgroup              Cs    NOp =  2
 Nuclear Repulsion Energy =  1313.2555364270 hartrees
 There are       72 alpha and       72 beta electrons
 Applying Cartesian multipole field
    Component          Value
    ---------          -----
     (2,0,0)        1.00000E-11
     (0,2,0)        2.00000E-11
     (0,0,2)       -3.00000E-11
 Nucleus-field energy     =     0.0000000270 hartrees
 Requested basis set is 6-311++G(d,p)
 There are 79 shells and 220 basis functions
 A cutoff of  1.0D-11 yielded   2338 shell pairs
 There are     19549 function pairs (     22078 Cartesian)
 Smallest overlap matrix eigenvalue = 1.62E-04
 Guess MOs from SCF MO coefficient file

 -----------------------------------------------------------------------
  General SCF calculation program by
  Eric Jon Sundstrom, Paul Horn, Yuezhi Mao, Dmitri Zuev, Alec White,
  David Stuck, Shaama M.S., Shane Yost, Joonho Lee, David Small,
  Daniel Levine, Susi Lehtola, Hugh Burton, Evgeny Epifanovsky
 -----------------------------------------------------------------------
 Exchange:     0.2000 Hartree-Fock + 0.0800 Slater + 0.7200 B88
 Correlation:  0.1900 VWN1RPA + 0.8100 LYP
 Using SG-1 standard quadrature grid
 using 4 threads for integral computing
 -------------------------------------------------------
 OpenMP Integral computing Module                
 Release: version 2.0, May 2017, Q-Chem Inc. Pleasanton 
 -------------------------------------------------------
 -------------------------------------------------------
 OpenMP BLAS3 based DFT computing Module                
 Release: version 1.0, May 2013, Q-Chem Inc. Pittsburgh 
 -------------------------------------------------------
 A restricted SCF calculation will be
 performed using DIIS
 SCF converges when DIIS error is below 1.0e-08
 ---------------------------------------
  Cycle       Energy         DIIS error
 ---------------------------------------
    1  -14474.2268833580      1.98e-03  
    2  -14474.2219884703      1.94e-03  
    3  -14474.2338884878      1.15e-03  
    4  -14474.2217996207      1.62e-03  
    5  -14474.2430244871      1.24e-04  
    6  -14474.2431080048      3.16e-05  
    7  -14474.2431114056      1.57e-05  
    8  -14474.2431127127      3.89e-06  
    9  -14474.2431128607      1.65e-06  
   10  -14474.2431128915      5.55e-07  
   11  -14474.2431128995      1.38e-07  
   12  -14474.2431128999      3.27e-08  
   13  -14474.2431128995      9.94e-09  Convergence criterion met
 ---------------------------------------
 SCF time:   CPU 60.08s  wall 16.00s 
 SCF   energy in the final basis set =   -14474.2431128995
 Total energy in the final basis set =   -14474.2431128995

 --------------------------------------------------------------
             Orbital Energies (a.u.) and Symmetries
 --------------------------------------------------------------

 Alpha MOs, Restricted
 -- Occupied --                  
*******-1165.88 -176.33 -176.32 -165.74 -165.74 -165.74 -165.72
  1 A'    2 A'    3 A'    4 A'    1 A"    5 A'    6 A'    2 A"                 
-165.72 -165.72 -101.60  -35.84  -35.82  -31.33  -31.33  -31.32
  7 A'    8 A'    9 A'   10 A'   11 A'   12 A'    3 A"   13 A'                 
-31.311 -31.309 -31.308 -24.722 -22.977 -22.977 -22.976 -22.976
 14 A'    4 A"   15 A'   16 A'   17 A'    5 A"   18 A'    6 A"                 
-22.976 -22.962 -22.961 -22.960 -22.960 -22.959 -10.319 -10.275
 19 A'   20 A'    7 A"   21 A'    8 A"   22 A'   23 A'   24 A'                 
 -9.532  -7.295  -7.286  -7.284  -6.398  -6.385  -4.812  -4.801
 25 A'   26 A'   27 A'    9 A"   28 A'   29 A'   30 A'   31 A'                 
 -4.797  -4.794  -4.782  -4.782  -2.094  -2.084  -2.076  -2.075
 10 A"   32 A'   11 A"   33 A'   34 A'   35 A'   12 A"   36 A'                 
 -2.067  -2.064  -2.061  -2.061  -2.047  -2.047  -1.290  -1.126
 37 A'   13 A"   38 A'   14 A"   39 A'   15 A"   40 A'   41 A'                 
 -0.866  -0.774  -0.627  -0.605  -0.563  -0.536  -0.525  -0.504
 42 A'   43 A'   44 A'   45 A'   46 A'   16 A"   17 A"   47 A'                 
 -0.468  -0.438  -0.375  -0.364  -0.301  -0.260  -0.189  -0.183
 48 A'   49 A'   50 A'   18 A"   19 A"   51 A'   20 A"   52 A'                 
 -- Virtual --                   
 -0.115  -0.092  -0.009   0.017   0.028   0.036   0.040   0.053
 21 A"   53 A'   54 A'   55 A'   56 A'   57 A'   22 A"   58 A'                 
  0.055   0.072   0.083   0.084   0.098   0.101   0.113   0.143
 59 A'   60 A'   23 A"   61 A'   62 A'   24 A"   63 A'   64 A'                 
  0.162   0.185   0.213   0.234   0.242   0.260   0.282   0.299
 65 A'   66 A'   25 A"   67 A'   26 A"   68 A'   69 A'   27 A"                 
  0.300   0.323   0.335   0.344   0.362   0.365   0.386   0.398
 70 A'   71 A'   72 A'   28 A"   73 A'   74 A'   29 A"   75 A'                 
  0.413   0.413   0.434   0.450   0.466   0.483   0.497   0.518
 76 A'   30 A"   77 A'   31 A"   78 A'   32 A"   33 A"   79 A'                 
  0.533   0.577   0.584   0.587   0.619   0.664   0.746   0.776
 80 A'   34 A"   81 A'   82 A'   83 A'   84 A'   85 A'   86 A'                 
  0.784   0.835   0.862   0.889   0.946   1.013   1.039   1.149
 35 A"   87 A'   36 A"   88 A'   89 A'   90 A'   91 A'   92 A'                 
  1.177   1.231   1.275   1.276   1.326   1.350   1.365   1.378
 37 A"   93 A'   94 A'   38 A"   39 A"   95 A'   40 A"   96 A'                 
  1.395   1.404   1.407   1.426   1.468   1.484   1.572   1.619
 97 A'   98 A'   41 A"   99 A'  100 A'   42 A"  101 A'   43 A"                 
  1.690   1.748   1.870   1.923   2.082   2.196   2.266   2.392
102 A'  103 A'  104 A'  105 A'  106 A'   44 A"  107 A'  108 A'                 
  2.574   2.658   2.723   2.847   3.005   3.268   3.701   3.726
 45 A"   46 A"  109 A'  110 A'  111 A'  112 A'   47 A"  113 A'                 
  3.816   3.859   3.956   3.958   4.005   4.018   4.029   4.062
114 A'   48 A"   49 A"   50 A"   51 A"  115 A'  116 A'   52 A"                 
  4.186   4.269   4.417   4.521   4.527   4.615   4.672   5.973
117 A'  118 A'  119 A'  120 A'  121 A'  122 A'  123 A'   53 A"                 
  6.017   6.054   6.106   6.165   6.226   6.260   6.354   6.488
 54 A"  124 A'  125 A'  126 A'  127 A'   55 A"  128 A'  129 A'                 
  9.862  23.427  23.545  25.759  25.984  26.508  27.904  28.011
130 A'  131 A'  132 A'   56 A"  133 A'  134 A'  135 A'  136 A'                 
 28.319  28.357  28.365  28.403  28.413  28.439  28.510  28.527
 57 A"   58 A"  137 A'  138 A'  139 A'  140 A'   59 A"   60 A"                 
 28.538  28.546  28.562  28.570  28.632  28.704  28.839  28.891
 61 A"  141 A'  142 A'   62 A"  143 A'  144 A'  145 A'  146 A'                 
 66.731 127.869 127.901 127.915 127.953 127.992 128.031 151.703
147 A'   63 A"   64 A"  148 A'  149 A'  150 A'  151 A'  152 A'                 
151.795 215.9031901.8771901.973
153 A'  154 A'  155 A'  156 A'                                                 

 Beta MOs, Restricted
 -- Occupied --                  
*******-1165.88 -176.33 -176.32 -165.74 -165.74 -165.74 -165.72
  1 A'    2 A'    3 A'    4 A'    1 A"    5 A'    6 A'    2 A"                 
-165.72 -165.72 -101.60  -35.84  -35.82  -31.33  -31.33  -31.32
  7 A'    8 A'    9 A'   10 A'   11 A'   12 A'    3 A"   13 A'                 
-31.311 -31.309 -31.308 -24.722 -22.977 -22.977 -22.976 -22.976
 14 A'    4 A"   15 A'   16 A'   17 A'    5 A"   18 A'    6 A"                 
-22.976 -22.962 -22.961 -22.960 -22.960 -22.959 -10.319 -10.275
 19 A'   20 A'    7 A"   21 A'    8 A"   22 A'   23 A'   24 A'                 
 -9.532  -7.295  -7.286  -7.284  -6.398  -6.385  -4.812  -4.801
 25 A'   26 A'   27 A'    9 A"   28 A'   29 A'   30 A'   31 A'                 
 -4.797  -4.794  -4.782  -4.782  -2.094  -2.084  -2.076  -2.075
 10 A"   32 A'   11 A"   33 A'   34 A'   35 A'   12 A"   36 A'                 
 -2.067  -2.064  -2.061  -2.061  -2.047  -2.047  -1.290  -1.126
 37 A'   13 A"   38 A'   14 A"   39 A'   15 A"   40 A'   41 A'                 
 -0.866  -0.774  -0.627  -0.605  -0.563  -0.536  -0.525  -0.504
 42 A'   43 A'   44 A'   45 A'   46 A'   16 A"   17 A"   47 A'                 
 -0.468  -0.438  -0.375  -0.364  -0.301  -0.260  -0.189  -0.183
 48 A'   49 A'   50 A'   18 A"   19 A"   51 A'   20 A"   52 A'                 
 -- Virtual --                   
 -0.115  -0.092  -0.009   0.017   0.028   0.036   0.040   0.053
 21 A"   53 A'   54 A'   55 A'   56 A'   57 A'   22 A"   58 A'                 
  0.055   0.072   0.083   0.084   0.098   0.101   0.113   0.143
 59 A'   60 A'   23 A"   61 A'   62 A'   24 A"   63 A'   64 A'                 
  0.162   0.185   0.213   0.234   0.242   0.260   0.282   0.299
 65 A'   66 A'   25 A"   67 A'   26 A"   68 A'   69 A'   27 A"                 
  0.300   0.323   0.335   0.344   0.362   0.365   0.386   0.398
 70 A'   71 A'   72 A'   28 A"   73 A'   74 A'   29 A"   75 A'                 
  0.413   0.413   0.434   0.450   0.466   0.483   0.497   0.518
 76 A'   30 A"   77 A'   31 A"   78 A'   32 A"   33 A"   79 A'                 
  0.533   0.577   0.584   0.587   0.619   0.664   0.746   0.776
 80 A'   34 A"   81 A'   82 A'   83 A'   84 A'   85 A'   86 A'                 
  0.784   0.835   0.862   0.889   0.946   1.013   1.039   1.149
 35 A"   87 A'   36 A"   88 A'   89 A'   90 A'   91 A'   92 A'                 
  1.177   1.231   1.275   1.276   1.326   1.350   1.365   1.378
 37 A"   93 A'   94 A'   38 A"   39 A"   95 A'   40 A"   96 A'                 
  1.395   1.404   1.407   1.426   1.468   1.484   1.572   1.619
 97 A'   98 A'   41 A"   99 A'  100 A'   42 A"  101 A'   43 A"                 
  1.690   1.748   1.870   1.923   2.082   2.196   2.266   2.392
102 A'  103 A'  104 A'  105 A'  106 A'   44 A"  107 A'  108 A'                 
  2.574   2.658   2.723   2.847   3.005   3.268   3.701   3.726
 45 A"   46 A"  109 A'  110 A'  111 A'  112 A'   47 A"  113 A'                 
  3.816   3.859   3.956   3.958   4.005   4.018   4.029   4.062
114 A'   48 A"   49 A"   50 A"   51 A"  115 A'  116 A'   52 A"                 
  4.186   4.269   4.417   4.521   4.527   4.615   4.672   5.973
117 A'  118 A'  119 A'  120 A'  121 A'  122 A'  123 A'   53 A"                 
  6.017   6.054   6.106   6.165   6.226   6.260   6.354   6.488
 54 A"  124 A'  125 A'  126 A'  127 A'   55 A"  128 A'  129 A'                 
  9.862  23.427  23.545  25.759  25.984  26.508  27.904  28.011
130 A'  131 A'  132 A'   56 A"  133 A'  134 A'  135 A'  136 A'                 
 28.319  28.357  28.365  28.403  28.413  28.439  28.510  28.527
 57 A"   58 A"  137 A'  138 A'  139 A'  140 A'   59 A"   60 A"                 
 28.538  28.546  28.562  28.570  28.632  28.704  28.839  28.891
 61 A"  141 A'  142 A'   62 A"  143 A'  144 A'  145 A'  146 A'                 
 66.731 127.869 127.901 127.915 127.953 127.992 128.031 151.703
147 A'   63 A"   64 A"  148 A'  149 A'  150 A'  151 A'  152 A'                 
151.795 215.9031901.8771901.973
153 A'  154 A'  155 A'  156 A'                                                 
 --------------------------------------------------------------

          Ground-State Mulliken Net Atomic Charges

     Atom                 Charge (a.u.)
  ----------------------------------------
      1 F                     0.013614
      2 Cl                    0.509027
      3 I                     0.491138
      4 I                     0.199147
      5 C                    -0.612448
      6 C                    -0.600478
  ----------------------------------------
  Sum of atomic charges =    -0.000000

 -----------------------------------------------------------------
                    Cartesian Multipole Moments
 -----------------------------------------------------------------
    Charge (ESU x 10^10)
                -0.0000
    Dipole Moment (Debye)
         X      -0.0667      Y       0.6645      Z       0.0000
       Tot       0.6678
    Quadrupole Moments (Debye-Ang)
        XX     -79.0345     XY      -4.1453     YY     -89.8334
        XZ      -0.0000     YZ       0.0000     ZZ     -83.7986
    Octopole Moments (Debye-Ang^2)
       XXX      15.5257    XXY      -8.8285    XYY       3.4298
       YYY     -20.3595    XXZ       0.0000    XYZ       0.0000
       YYZ       0.0000    XZZ       7.6496    YZZ      -5.0210
       ZZZ       0.0000
    Hexadecapole Moments (Debye-Ang^3)
      XXXX   -1950.2416   XXXY     -11.7724   XXYY    -407.8429
      XYYY      14.4381   YYYY    -495.8616   XXXZ      -0.0000
      XXYZ      -0.0000   XYYZ      -0.0000   YYYZ       0.0000
      XXZZ    -356.2181   XYZZ       6.9578   YYZZ     -98.1465
      XZZZ      -0.0000   YZZZ       0.0000   ZZZZ    -105.8037
 -----------------------------------------------------------------
 Calculating analytic gradient of the SCF energy
 Gradient of SCF Energy
            1           2           3           4           5           6
    1   0.0511606   0.1560392  -0.5508274   0.4502790   0.6237007  -0.7303521
    2  -0.1960249  -0.5777371   0.6711585   0.9407024  -0.4607796  -0.3773193
    3  -0.0000000   0.0000000   0.0000000  -0.0000000   0.0000000   0.0000000
 Max gradient component =       9.407E-01
 RMS gradient           =       4.421E-01
 Gradient time:  CPU 18.50 s  wall 4.74 s
 Geometry Optimization Parameters
   NAtoms,    NIC,     NZ,  NCons,   NDum,   NFix, NCnnct, MaxDiis
        6      37       0       0       0       0       0       0


** GEOMETRY OPTIMIZATION IN DELOCALIZED INTERNAL COORDINATES **
   Searching for a Minimum

   Optimization Cycle:   2

                       Coordinates (Angstroms)
     ATOM                X               Y               Z
      1  F         2.0215348343    1.6756050452    0.0000000000
      2  Cl       -1.9856748359    1.4734035164    0.0000000000
      3  I         2.2138227561   -0.3530873398    0.0000000000
      4  I        -1.9307593167   -0.5885693299    0.0000000000
      5  C         1.0744030381    0.6335978314    0.0000000000
      6  C        -0.9109218106    0.5239932621    0.0000000000
   Point Group: cs    Number of degrees of freedom:     9


   Energy is -14474.243112900

 Hessian Updated using BFGS Update

 ** Taking Steepest Descent Step **
 Calculated Step too Large.  Step scaled by  0.276406
 Step Taken.  Stepsize is  0.300000

                             Maximum     Tolerance    Cnvgd?
         Gradient           0.679031      0.000300      NO
         Displacement       0.187689      0.001200      NO
         Energy change     -0.395481      0.000001      NO


 New Cartesian Coordinates Obtained by Inverse Iteration

 Displacement from previous Coordinates is:  0.219394
 ----------------------------------------------------------------
             Standard Nuclear Orientation (Angstroms)
    I     Atom           X                Y                Z
 ----------------------------------------------------------------
    1      F       2.0142990986     1.6829900941     0.0000000000
    2      Cl     -1.9983598758     1.5038546485     0.0000000000
    3      I       2.2888424630    -0.3789487177     0.0000000000
    4      I      -1.9907856867    -0.6304876637     0.0000000000
    5      C       1.0677587181     0.6481929824     0.0000000000
    6      C      -0.8993500521     0.5393416418     0.0000000000
 ----------------------------------------------------------------
 Molecular Point Group                 Cs    NOp =  2
 Largest Abelian Subgroup              Cs    NOp =  2
 Nuclear Repulsion Energy =  1273.1928736205 hartrees
 There are       72 alpha and       72 beta electrons
 Applying Cartesian multipole field
    Component          Value
    ---------          -----
     (2,0,0)        1.00000E-11
     (0,2,0)        2.00000E-11
     (0,0,2)       -3.00000E-11
 Nucleus-field energy     =     0.0000000285 hartrees
 Requested basis set is 6-311++G(d,p)
 There are 79 shells and 220 basis functions
 A cutoff of  1.0D-11 yielded   2316 shell pairs
 There are     19339 function pairs (     21850 Cartesian)
 Smallest overlap matrix eigenvalue = 1.61E-04
 Guess MOs from SCF MO coefficient file

 -----------------------------------------------------------------------
  General SCF calculation program by
  Eric Jon Sundstrom, Paul Horn, Yuezhi Mao, Dmitri Zuev, Alec White,
  David Stuck, Shaama M.S., Shane Yost, Joonho Lee, David Small,
  Daniel Levine, Susi Lehtola, Hugh Burton, Evgeny Epifanovsky
 -----------------------------------------------------------------------
 Exchange:     0.2000 Hartree-Fock + 0.0800 Slater + 0.7200 B88
 Correlation:  0.1900 VWN1RPA + 0.8100 LYP
 Using SG-1 standard quadrature grid
 using 4 threads for integral computing
 -------------------------------------------------------
 OpenMP Integral computing Module                
 Release: version 2.0, May 2017, Q-Chem Inc. Pleasanton 
 -------------------------------------------------------
 -------------------------------------------------------
 OpenMP BLAS3 based DFT computing Module                
 Release: version 1.0, May 2013, Q-Chem Inc. Pittsburgh 
 -------------------------------------------------------
 A restricted SCF calculation will be
 performed using DIIS
 SCF converges when DIIS error is below 1.0e-08
 ---------------------------------------
  Cycle       Energy         DIIS error
 ---------------------------------------
    1  -14474.5023583310      1.58e-03  
    2  -14474.5001467854      1.56e-03  
    3  -14474.5070730370      1.01e-03  
    4  -14474.5005951096      1.32e-03  
    5  -14474.5142085371      1.04e-04  
    6  -14474.5142665297      3.18e-05  
    7  -14474.5142699707      1.25e-05  
    8  -14474.5142706976      2.21e-06  
    9  -14474.5142707195      9.95e-07  
   10  -14474.5142707264      1.78e-07  
   11  -14474.5142707269      1.17e-07  
   12  -14474.5142707272      2.65e-08  
   13  -14474.5142707273      1.05e-08  
   14  -14474.5142707270      3.95e-09  Convergence criterion met
 ---------------------------------------
 SCF time:   CPU 63.22s  wall 17.00s 
 SCF   energy in the final basis set =   -14474.5142707270
 Total energy in the final basis set =   -14474.5142707270

 --------------------------------------------------------------
             Orbital Energies (a.u.) and Symmetries
 --------------------------------------------------------------

 Alpha MOs, Restricted
 -- Occupied --                  
*******-1165.88 -176.33 -176.32 -165.73 -165.73 -165.73 -165.72
  1 A'    2 A'    3 A'    4 A'    5 A'    1 A"    6 A'    7 A'                 
-165.72 -165.72 -101.60  -35.83  -35.82  -31.32  -31.32  -31.32
  2 A"    8 A'    9 A'   10 A'   11 A'   12 A'    3 A"   13 A'                 
-31.311 -31.308 -31.307 -24.724 -22.973 -22.973 -22.972 -22.971
 14 A'    4 A"   15 A'   16 A'   17 A'    5 A"   18 A'    6 A"                 
-22.971 -22.961 -22.960 -22.960 -22.958 -22.958 -10.323 -10.281
 19 A'   20 A'    7 A"   21 A'    8 A"   22 A'   23 A'   24 A'                 
 -9.530  -7.293  -7.284  -7.282  -6.390  -6.380  -4.803  -4.794
 25 A'   26 A'   27 A'    9 A"   28 A'   29 A'   30 A'   31 A'                 
 -4.790  -4.787  -4.778  -4.777  -2.080  -2.072  -2.067  -2.065
 10 A"   32 A'   11 A"   33 A'   34 A'   35 A'   12 A"   36 A'                 
 -2.059  -2.057  -2.053  -2.053  -2.042  -2.042  -1.286  -1.096
 37 A'   13 A"   38 A'   14 A"   15 A"   39 A'   40 A'   41 A'                 
 -0.846  -0.765  -0.628  -0.603  -0.553  -0.525  -0.508  -0.497
 42 A'   43 A'   44 A'   45 A'   46 A'   16 A"   17 A"   47 A'                 
 -0.466  -0.441  -0.376  -0.351  -0.299  -0.260  -0.195  -0.194
 48 A'   49 A'   50 A'   18 A"   19 A"   51 A'   20 A"   52 A'                 
 -- Virtual --                   
 -0.114  -0.091  -0.010   0.015   0.025   0.033   0.044   0.050
 21 A"   53 A'   54 A'   55 A'   56 A'   57 A'   22 A"   58 A'                 
  0.058   0.068   0.084   0.088   0.098   0.105   0.112   0.140
 59 A'   60 A'   23 A"   61 A'   62 A'   24 A"   63 A'   64 A'                 
  0.161   0.183   0.213   0.229   0.238   0.252   0.273   0.293
 65 A'   66 A'   25 A"   67 A'   26 A"   68 A'   69 A'   27 A"                 
  0.298   0.320   0.334   0.350   0.363   0.366   0.396   0.397
 70 A'   71 A'   72 A'   28 A"   73 A'   74 A'   29 A"   75 A'                 
  0.413   0.418   0.433   0.439   0.461   0.472   0.498   0.509
 76 A'   30 A"   77 A'   31 A"   78 A'   32 A"   33 A"   79 A'                 
  0.526   0.566   0.575   0.586   0.613   0.666   0.742   0.775
 80 A'   81 A'   82 A'   34 A"   83 A'   84 A'   85 A'   86 A'                 
  0.781   0.832   0.852   0.854   0.913   1.007   1.035   1.110
 35 A"   87 A'   36 A"   88 A'   89 A'   90 A'   91 A'   92 A'                 
  1.182   1.223   1.268   1.281   1.332   1.346   1.353   1.381
 37 A"   93 A'   94 A'   38 A"   39 A"   95 A'   40 A"   96 A'                 
  1.387   1.400   1.406   1.431   1.470   1.475   1.580   1.617
 97 A'   98 A'   41 A"   99 A'  100 A'   42 A"  101 A'   43 A"                 
  1.670   1.741   1.869   1.935   2.076   2.200   2.262   2.398
102 A'  103 A'  104 A'  105 A'  106 A'   44 A"  107 A'  108 A'                 
  2.578   2.664   2.718   2.818   2.954   3.272   3.705   3.729
 45 A"   46 A"  109 A'  110 A'  111 A'  112 A'   47 A"  113 A'                 
  3.830   3.871   3.958   3.960   3.999   4.016   4.025   4.049
114 A'   48 A"   49 A"   50 A"   51 A"  115 A'  116 A'   52 A"                 
  4.164   4.234   4.406   4.432   4.486   4.546   4.642   5.972
117 A'  118 A'  119 A'  120 A'  121 A'  122 A'  123 A'   53 A"                 
  6.013   6.045   6.097   6.155   6.219   6.259   6.362   6.482
 54 A"  124 A'  125 A'  126 A'  127 A'   55 A"  128 A'  129 A'                 
  9.836  23.374  23.475  25.763  25.968  26.429  27.901  27.987
130 A'  131 A'  132 A'   56 A"  133 A'  134 A'  135 A'  136 A'                 
 28.319  28.354  28.365  28.406  28.412  28.437  28.514  28.528
 57 A"   58 A"  137 A'  138 A'  139 A'  140 A'   59 A"   60 A"                 
 28.539  28.547  28.560  28.566  28.618  28.672  28.778  28.830
 61 A"  141 A'  142 A'   62 A"  143 A'  144 A'  145 A'  146 A'                 
 66.727 127.868 127.896 127.911 127.946 127.985 128.025 151.698
147 A'   63 A"   64 A"  148 A'  149 A'  150 A'  151 A'  152 A'                 
151.768 215.8681901.8701901.943
153 A'  154 A'  155 A'  156 A'                                                 

 Beta MOs, Restricted
 -- Occupied --                  
*******-1165.88 -176.33 -176.32 -165.73 -165.73 -165.73 -165.72
  1 A'    2 A'    3 A'    4 A'    5 A'    1 A"    6 A'    7 A'                 
-165.72 -165.72 -101.60  -35.83  -35.82  -31.32  -31.32  -31.32
  2 A"    8 A'    9 A'   10 A'   11 A'   12 A'    3 A"   13 A'                 
-31.311 -31.308 -31.307 -24.724 -22.973 -22.973 -22.972 -22.971
 14 A'    4 A"   15 A'   16 A'   17 A'    5 A"   18 A'    6 A"                 
-22.971 -22.961 -22.960 -22.960 -22.958 -22.958 -10.323 -10.281
 19 A'   20 A'    7 A"   21 A'    8 A"   22 A'   23 A'   24 A'                 
 -9.530  -7.293  -7.284  -7.282  -6.390  -6.380  -4.803  -4.794
 25 A'   26 A'   27 A'    9 A"   28 A'   29 A'   30 A'   31 A'                 
 -4.790  -4.787  -4.778  -4.777  -2.080  -2.072  -2.067  -2.065
 10 A"   32 A'   11 A"   33 A'   34 A'   35 A'   12 A"   36 A'                 
 -2.059  -2.057  -2.053  -2.053  -2.042  -2.042  -1.286  -1.096
 37 A'   13 A"   38 A'   14 A"   15 A"   39 A'   40 A'   41 A'                 
 -0.846  -0.765  -0.628  -0.603  -0.553  -0.525  -0.508  -0.497
 42 A'   43 A'   44 A'   45 A'   46 A'   16 A"   17 A"   47 A'                 
 -0.466  -0.441  -0.376  -0.351  -0.299  -0.260  -0.195  -0.194
 48 A'   49 A'   50 A'   18 A"   19 A"   51 A'   20 A"   52 A'                 
 -- Virtual --                   
 -0.114  -0.091  -0.010   0.015   0.025   0.033   0.044   0.050
 21 A"   53 A'   54 A'   55 A'   56 A'   57 A'   22 A"   58 A'                 
  0.058   0.068   0.084   0.088   0.098   0.105   0.112   0.140
 59 A'   60 A'   23 A"   61 A'   62 A'   24 A"   63 A'   64 A'                 
  0.161   0.183   0.213   0.229   0.238   0.252   0.273   0.293
 65 A'   66 A'   25 A"   67 A'   26 A"   68 A'   69 A'   27 A"                 
  0.298   0.320   0.334   0.350   0.363   0.366   0.396   0.397
 70 A'   71 A'   72 A'   28 A"   73 A'   74 A'   29 A"   75 A'                 
  0.413   0.418   0.433   0.439   0.461   0.472   0.498   0.509
 76 A'   30 A"   77 A'   31 A"   78 A'   32 A"   33 A"   79 A'                 
  0.526   0.566   0.575   0.586   0.613   0.666   0.742   0.775
 80 A'   81 A'   82 A'   34 A"   83 A'   84 A'   85 A'   86 A'                 
  0.781   0.832   0.852   0.854   0.913   1.007   1.035   1.110
 35 A"   87 A'   36 A"   88 A'   89 A'   90 A'   91 A'   92 A'                 
  1.182   1.223   1.268   1.281   1.332   1.346   1.353   1.381
 37 A"   93 A'   94 A'   38 A"   39 A"   95 A'   40 A"   96 A'                 
  1.387   1.400   1.406   1.431   1.470   1.475   1.580   1.617
 97 A'   98 A'   41 A"   99 A'  100 A'   42 A"  101 A'   43 A"                 
  1.670   1.741   1.869   1.935   2.076   2.200   2.262   2.398
102 A'  103 A'  104 A'  105 A'  106 A'   44 A"  107 A'  108 A'                 
  2.578   2.664   2.718   2.818   2.954   3.272   3.705   3.729
 45 A"   46 A"  109 A'  110 A'  111 A'  112 A'   47 A"  113 A'                 
  3.830   3.871   3.958   3.960   3.999   4.016   4.025   4.049
114 A'   48 A"   49 A"   50 A"   51 A"  115 A'  116 A'   52 A"                 
  4.164   4.234   4.406   4.432   4.486   4.546   4.642   5.972
117 A'  118 A'  119 A'  120 A'  121 A'  122 A'  123 A'   53 A"                 
  6.013   6.045   6.097   6.155   6.219   6.259   6.362   6.482
 54 A"  124 A'  125 A'  126 A'  127 A'   55 A"  128 A'  129 A'                 
  9.836  23.374  23.475  25.763  25.968  26.429  27.901  27.987
130 A'  131 A'  132 A'   56 A"  133 A'  134 A'  135 A'  136 A'                 
 28.319  28.354  28.365  28.406  28.412  28.437  28.514  28.528
 57 A"   58 A"  137 A'  138 A'  139 A'  140 A'   59 A"   60 A"                 
 28.539  28.547  28.560  28.566  28.618  28.672  28.778  28.830
 61 A"  141 A'  142 A'   62 A"  143 A'  144 A'  145 A'  146 A'                 
 66.727 127.868 127.896 127.911 127.946 127.985 128.025 151.698
147 A'   63 A"   64 A"  148 A'  149 A'  150 A'  151 A'  152 A'                 
151.768 215.8681901.8701901.943
153 A'  154 A'  155 A'  156 A'                                                 
 --------------------------------------------------------------

          Ground-State Mulliken Net Atomic Charges

     Atom                 Charge (a.u.)
  ----------------------------------------
      1 F                     0.017677
      2 Cl                    0.497260
      3 I                     0.385992
      4 I                     0.146397
      5 C                    -0.546443
      6 C                    -0.500883
  ----------------------------------------
  Sum of atomic charges =     0.000000

 -----------------------------------------------------------------
                    Cartesian Multipole Moments
 -----------------------------------------------------------------
    Charge (ESU x 10^10)
                 0.0000
    Dipole Moment (Debye)
         X      -0.2849      Y       0.5629      Z      -0.0000
       Tot       0.6309
    Quadrupole Moments (Debye-Ang)
        XX     -78.6651     XY      -3.9430     YY     -89.3236
        XZ       0.0000     YZ      -0.0000     ZZ     -84.4366
    Octopole Moments (Debye-Ang^2)
       XXX      14.0146    XXY      -9.1726    XYY       2.3494
       YYY     -16.3614    XXZ      -0.0000    XYZ      -0.0000
       YYZ      -0.0000    XZZ       6.9180    YZZ      -3.8708
       ZZZ      -0.0000
    Hexadecapole Moments (Debye-Ang^3)
      XXXX   -2034.9002   XXXY     -11.7019   XXYY    -423.7042
      XYYY      15.0228   YYYY    -512.1607   XXXZ       0.0000
      XXYZ       0.0000   XYYZ       0.0000   YYYZ      -0.0000
      XXZZ    -373.3922   XYZZ       7.0639   YYZZ    -101.2092
      XZZZ       0.0000   YZZZ       0.0000   ZZZZ    -107.1814
 -----------------------------------------------------------------
 Calculating analytic gradient of the SCF energy
 Gradient of SCF Energy
            1           2           3           4           5           6
    1   0.0573503   0.1211451  -0.3637213   0.2838926   0.4371029  -0.5357695
    2  -0.1719727  -0.4826205   0.4728181   0.6736882  -0.2866034  -0.2053096
    3  -0.0000000   0.0000000  -0.0000000   0.0000000   0.0000000  -0.0000000
 Max gradient component =       6.737E-01
 RMS gradient           =       3.139E-01
 Gradient time:  CPU 17.88 s  wall 4.58 s
 Geometry Optimization Parameters
   NAtoms,    NIC,     NZ,  NCons,   NDum,   NFix, NCnnct, MaxDiis
        6      37       0       0       0       0       0       0


** GEOMETRY OPTIMIZATION IN DELOCALIZED INTERNAL COORDINATES **
   Searching for a Minimum

   Optimization Cycle:   3

                       Coordinates (Angstroms)
     ATOM                X               Y               Z
      1  F         2.0142990986    1.6829900941    0.0000000000
      2  Cl       -1.9983598758    1.5038546485    0.0000000000
      3  I         2.2888424630   -0.3789487177    0.0000000000
      4  I        -1.9907856867   -0.6304876637    0.0000000000
      5  C         1.0677587181    0.6481929824    0.0000000000
      6  C        -0.8993500521    0.5393416418    0.0000000000
   Point Group: cs    Number of degrees of freedom:     9


   Energy is -14474.514270727

 Hessian Updated using BFGS Update

 ** Taking Steepest Descent Step **
 Calculated Step too Large.  Step scaled by  0.397911
 Step Taken.  Stepsize is  0.300000

                             Maximum     Tolerance    Cnvgd?
         Gradient           0.484517      0.000300      NO
         Displacement       0.192795      0.001200      NO
         Energy change     -0.271158      0.000001      NO


 New Cartesian Coordinates Obtained by Inverse Iteration

 Displacement from previous Coordinates is:  0.202315
 ----------------------------------------------------------------
             Standard Nuclear Orientation (Angstroms)
    I     Atom           X                Y                Z
 ----------------------------------------------------------------
    1      F       1.9967957139     1.6916885140     0.0000000000
    2      Cl     -2.0063237128     1.5416751406     0.0000000000
    3      I       2.3540321340    -0.4058814278     0.0000000000
    4      I      -2.0369247517    -0.6730857055     0.0000000000
    5      C       1.0571717673     0.6587741274     0.0000000000
    6      C      -0.8823464855     0.5517723365     0.0000000000
 ----------------------------------------------------------------
 Molecular Point Group                 Cs    NOp =  2
 Largest Abelian Subgroup              Cs    NOp =  2
 Nuclear Repulsion Energy =  1238.3701934630 hartrees
 There are       72 alpha and       72 beta electrons
 Applying Cartesian multipole field
    Component          Value
    ---------          -----
     (2,0,0)        1.00000E-11
     (0,2,0)        2.00000E-11
     (0,0,2)       -3.00000E-11
 Nucleus-field energy     =     0.0000000299 hartrees
 Requested basis set is 6-311++G(d,p)
 There are 79 shells and 220 basis functions
 A cutoff of  1.0D-11 yielded   2315 shell pairs
 There are     19324 function pairs (     21833 Cartesian)
 Smallest overlap matrix eigenvalue = 1.59E-04
 Guess MOs from SCF MO coefficient file

 -----------------------------------------------------------------------
  General SCF calculation program by
  Eric Jon Sundstrom, Paul Horn, Yuezhi Mao, Dmitri Zuev, Alec White,
  David Stuck, Shaama M.S., Shane Yost, Joonho Lee, David Small,
  Daniel Levine, Susi Lehtola, Hugh Burton, Evgeny Epifanovsky
 -----------------------------------------------------------------------
 Exchange:     0.2000 Hartree-Fock + 0.0800 Slater + 0.7200 B88
 Correlation:  0.1900 VWN1RPA + 0.8100 LYP
 Using SG-1 standard quadrature grid
 using 4 threads for integral computing
 -------------------------------------------------------
 OpenMP Integral computing Module                
 Release: version 2.0, May 2017, Q-Chem Inc. Pleasanton 
 -------------------------------------------------------
 -------------------------------------------------------
 OpenMP BLAS3 based DFT computing Module                
 Release: version 1.0, May 2013, Q-Chem Inc. Pittsburgh 
 -------------------------------------------------------
 A restricted SCF calculation will be
 performed using DIIS
 SCF converges when DIIS error is below 1.0e-08
 ---------------------------------------
  Cycle       Energy         DIIS error
 ---------------------------------------
    1  -14474.6987121859      1.28e-03  
    2  -14474.6986008557      1.24e-03  
    3  -14474.7020956267      8.92e-04  
    4  -14474.6998549983      1.01e-03  
    5  -14474.7076141184      9.12e-05  
    6  -14474.7076613394      2.78e-05  
    7  -14474.7076642108      1.01e-05  
    8  -14474.7076646526      1.64e-06  
    9  -14474.7076646616      7.75e-07  
   10  -14474.7076646654      1.84e-07  
   11  -14474.7076646656      7.36e-08  
   12  -14474.7076646660      1.23e-08  
   13  -14474.7076646657      6.63e-09  Convergence criterion met
 ---------------------------------------
 SCF time:   CPU 57.42s  wall 16.00s 
 SCF   energy in the final basis set =   -14474.7076646657
 Total energy in the final basis set =   -14474.7076646657

 --------------------------------------------------------------
             Orbital Energies (a.u.) and Symmetries
 --------------------------------------------------------------

 Alpha MOs, Restricted
 -- Occupied --                  
*******-1165.89 -176.33 -176.32 -165.73 -165.73 -165.73 -165.72
  1 A'    2 A'    3 A'    4 A'    5 A'    1 A"    6 A'    7 A'                 
-165.72 -165.72 -101.60  -35.83  -35.82  -31.32  -31.32  -31.32
  2 A"    8 A'    9 A'   10 A'   11 A'   12 A'    3 A"   13 A'                 
-31.311 -31.308 -31.307 -24.726 -22.971 -22.971 -22.970 -22.968
 14 A'    4 A"   15 A'   16 A'   17 A'    5 A"   18 A'    6 A"                 
-22.968 -22.962 -22.961 -22.961 -22.958 -22.958 -10.330 -10.290
 19 A'   20 A'    7 A"   21 A'    8 A"   22 A'   23 A'   24 A'                 
 -9.526  -7.289  -7.280  -7.279  -6.385  -6.377  -4.797  -4.790
 25 A'   26 A'   27 A'    9 A"   28 A'   29 A'   30 A'   31 A'                 
 -4.784  -4.782  -4.775  -4.774  -2.071  -2.064  -2.061  -2.059
 10 A"   32 A'   11 A"   33 A'   34 A'   35 A'   12 A"   36 A'                 
 -2.054  -2.053  -2.047  -2.047  -2.039  -2.039  -1.283  -1.064
 37 A'   13 A"   38 A'   14 A"   15 A"   39 A'   40 A'   41 A'                 
 -0.826  -0.755  -0.630  -0.600  -0.545  -0.519  -0.494  -0.489
 42 A'   43 A'   44 A'   45 A'   46 A'   16 A"   47 A'   17 A"                 
 -0.462  -0.440  -0.376  -0.341  -0.298  -0.262  -0.206  -0.201
 48 A'   49 A'   50 A'   18 A"   19 A"   51 A'   52 A'   20 A"                 
 -- Virtual --                   
 -0.114  -0.088  -0.013   0.012   0.020   0.030   0.047   0.049
 21 A"   53 A'   54 A'   55 A'   56 A'   57 A'   22 A"   58 A'                 
  0.059   0.066   0.085   0.089   0.100   0.107   0.109   0.138
 59 A'   60 A'   23 A"   61 A'   62 A'   24 A"   63 A'   64 A'                 
  0.160   0.180   0.212   0.225   0.235   0.246   0.263   0.289
 65 A'   66 A'   25 A"   67 A'   26 A"   68 A'   69 A'   27 A"                 
  0.296   0.317   0.332   0.355   0.365   0.373   0.391   0.406
 70 A'   71 A'   72 A'   28 A"   73 A'   74 A'   75 A'   29 A"                 
  0.417   0.422   0.430   0.432   0.458   0.459   0.501   0.502
 76 A'   30 A"   31 A"   77 A'   78 A'   32 A"   79 A'   33 A"                 
  0.518   0.547   0.565   0.593   0.612   0.671   0.737   0.773
 80 A'   81 A'   82 A'   34 A"   83 A'   84 A'   85 A'   86 A'                 
  0.781   0.816   0.826   0.843   0.887   0.999   1.035   1.068
 35 A"   87 A'   88 A'   36 A"   89 A'   90 A'   91 A'   92 A'                 
  1.185   1.214   1.267   1.276   1.333   1.342   1.344   1.372
 37 A"   93 A'   94 A'   38 A"   39 A"   95 A'   40 A"   96 A'                 
  1.386   1.404   1.405   1.439   1.471   1.477   1.588   1.613
 97 A'   41 A"   98 A'   99 A'   42 A"  100 A'  101 A'   43 A"                 
  1.649   1.728   1.869   1.943   2.066   2.206   2.260   2.409
102 A'  103 A'  104 A'  105 A'  106 A'   44 A"  107 A'  108 A'                 
  2.579   2.668   2.705   2.804   2.924   3.284   3.711   3.732
 45 A"   46 A"  109 A'  110 A'  111 A'  112 A'   47 A"  113 A'                 
  3.847   3.882   3.958   3.961   3.997   4.012   4.022   4.041
114 A'   48 A"   49 A"   50 A"   51 A"  115 A'  116 A'   52 A"                 
  4.144   4.205   4.333   4.395   4.440   4.517   4.628   5.971
117 A'  118 A'  119 A'  120 A'  121 A'  122 A'  123 A'   53 A"                 
  6.009   6.036   6.087   6.142   6.209   6.259   6.369   6.479
 54 A"  124 A'  125 A'  126 A'  127 A'   55 A"  128 A'  129 A'                 
  9.812  23.345  23.417  25.769  25.951  26.365  27.897  27.966
130 A'  131 A'  132 A'   56 A"  133 A'  134 A'  135 A'  136 A'                 
 28.318  28.351  28.365  28.405  28.414  28.441  28.517  28.527
 57 A"   58 A"  137 A'  138 A'  139 A'  140 A'   59 A"   60 A"                 
 28.540  28.546  28.557  28.563  28.607  28.648  28.728  28.780
 61 A"  141 A'  142 A'   62 A"  143 A'  144 A'  145 A'  146 A'                 
 66.724 127.866 127.892 127.907 127.938 127.975 128.016 151.693
147 A'   63 A"   64 A"  148 A'  149 A'  150 A'  151 A'  152 A'                 
151.747 215.8341901.8621901.919
153 A'  154 A'  155 A'  156 A'                                                 

 Beta MOs, Restricted
 -- Occupied --                  
*******-1165.89 -176.33 -176.32 -165.73 -165.73 -165.73 -165.72
  1 A'    2 A'    3 A'    4 A'    5 A'    1 A"    6 A'    7 A'                 
-165.72 -165.72 -101.60  -35.83  -35.82  -31.32  -31.32  -31.32
  2 A"    8 A'    9 A'   10 A'   11 A'   12 A'    3 A"   13 A'                 
-31.311 -31.308 -31.307 -24.726 -22.971 -22.971 -22.970 -22.968
 14 A'    4 A"   15 A'   16 A'   17 A'    5 A"   18 A'    6 A"                 
-22.968 -22.962 -22.961 -22.961 -22.958 -22.958 -10.330 -10.290
 19 A'   20 A'    7 A"   21 A'    8 A"   22 A'   23 A'   24 A'                 
 -9.526  -7.289  -7.280  -7.279  -6.385  -6.377  -4.797  -4.790
 25 A'   26 A'   27 A'    9 A"   28 A'   29 A'   30 A'   31 A'                 
 -4.784  -4.782  -4.775  -4.774  -2.071  -2.064  -2.061  -2.059
 10 A"   32 A'   11 A"   33 A'   34 A'   35 A'   12 A"   36 A'                 
 -2.054  -2.053  -2.047  -2.047  -2.039  -2.039  -1.283  -1.064
 37 A'   13 A"   38 A'   14 A"   15 A"   39 A'   40 A'   41 A'                 
 -0.826  -0.755  -0.630  -0.600  -0.545  -0.519  -0.494  -0.489
 42 A'   43 A'   44 A'   45 A'   46 A'   16 A"   47 A'   17 A"                 
 -0.462  -0.440  -0.376  -0.341  -0.298  -0.262  -0.206  -0.201
 48 A'   49 A'   50 A'   18 A"   19 A"   51 A'   52 A'   20 A"                 
 -- Virtual --                   
 -0.114  -0.088  -0.013   0.012   0.020   0.030   0.047   0.049
 21 A"   53 A'   54 A'   55 A'   56 A'   57 A'   22 A"   58 A'                 
  0.059   0.066   0.085   0.089   0.100   0.107   0.109   0.138
 59 A'   60 A'   23 A"   61 A'   62 A'   24 A"   63 A'   64 A'                 
  0.160   0.180   0.212   0.225   0.235   0.246   0.263   0.289
 65 A'   66 A'   25 A"   67 A'   26 A"   68 A'   69 A'   27 A"                 
  0.296   0.317   0.332   0.355   0.365   0.373   0.391   0.406
 70 A'   71 A'   72 A'   28 A"   73 A'   74 A'   75 A'   29 A"                 
  0.417   0.422   0.430   0.432   0.458   0.459   0.501   0.502
 76 A'   30 A"   31 A"   77 A'   78 A'   32 A"   79 A'   33 A"                 
  0.518   0.547   0.565   0.593   0.612   0.671   0.737   0.773
 80 A'   81 A'   82 A'   34 A"   83 A'   84 A'   85 A'   86 A'                 
  0.781   0.816   0.826   0.843   0.887   0.999   1.035   1.068
 35 A"   87 A'   88 A'   36 A"   89 A'   90 A'   91 A'   92 A'                 
  1.185   1.214   1.267   1.276   1.333   1.342   1.344   1.372
 37 A"   93 A'   94 A'   38 A"   39 A"   95 A'   40 A"   96 A'                 
  1.386   1.404   1.405   1.439   1.471   1.477   1.588   1.613
 97 A'   41 A"   98 A'   99 A'   42 A"  100 A'  101 A'   43 A"                 
  1.649   1.728   1.869   1.943   2.066   2.206   2.260   2.409
102 A'  103 A'  104 A'  105 A'  106 A'   44 A"  107 A'  108 A'                 
  2.579   2.668   2.705   2.804   2.924   3.284   3.711   3.732
 45 A"   46 A"  109 A'  110 A'  111 A'  112 A'   47 A"  113 A'                 
  3.847   3.882   3.958   3.961   3.997   4.012   4.022   4.041
114 A'   48 A"   49 A"   50 A"   51 A"  115 A'  116 A'   52 A"                 
  4.144   4.205   4.333   4.395   4.440   4.517   4.628   5.971
117 A'  118 A'  119 A'  120 A'  121 A'  122 A'  123 A'   53 A"                 
  6.009   6.036   6.087   6.142   6.209   6.259   6.369   6.479
 54 A"  124 A'  125 A'  126 A'  127 A'   55 A"  128 A'  129 A'                 
  9.812  23.345  23.417  25.769  25.951  26.365  27.897  27.966
130 A'  131 A'  132 A'   56 A"  133 A'  134 A'  135 A'  136 A'                 
 28.318  28.351  28.365  28.405  28.414  28.441  28.517  28.527
 57 A"   58 A"  137 A'  138 A'  139 A'  140 A'   59 A"   60 A"                 
 28.540  28.546  28.557  28.563  28.607  28.648  28.728  28.780
 61 A"  141 A'  142 A'   62 A"  143 A'  144 A'  145 A'  146 A'                 
 66.724 127.866 127.892 127.907 127.938 127.975 128.016 151.693
147 A'   63 A"   64 A"  148 A'  149 A'  150 A'  151 A'  152 A'                 
151.747 215.8341901.8621901.919
153 A'  154 A'  155 A'  156 A'                                                 
 --------------------------------------------------------------

          Ground-State Mulliken Net Atomic Charges

     Atom                 Charge (a.u.)
  ----------------------------------------
      1 F                     0.021491
      2 Cl                    0.479810
      3 I                     0.307032
      4 I                     0.123801
      5 C                    -0.503211
      6 C                    -0.428924
  ----------------------------------------
  Sum of atomic charges =    -0.000000

 -----------------------------------------------------------------
                    Cartesian Multipole Moments
 -----------------------------------------------------------------
    Charge (ESU x 10^10)
                -0.0000
    Dipole Moment (Debye)
         X      -0.4504      Y       0.3749      Z       0.0000
       Tot       0.5860
    Quadrupole Moments (Debye-Ang)
        XX     -78.2981     XY      -3.5722     YY     -88.9216
        XZ      -0.0000     YZ       0.0000     ZZ     -85.0178
    Octopole Moments (Debye-Ang^2)
       XXX      12.3106    XXY      -9.7413    XYY       1.2861
       YYY     -12.8911    XXZ       0.0000    XYZ       0.0000
       YYZ       0.0000    XZZ       6.1384    YZZ      -2.7286
       ZZZ       0.0000
    Hexadecapole Moments (Debye-Ang^3)
      XXXX   -2100.9898   XXXY      -9.3766   XXYY    -437.3778
      XYYY      17.2502   YYYY    -532.1207   XXXZ      -0.0000
      XXYZ       0.0000   XYYZ      -0.0000   YYYZ       0.0000
      XXZZ    -387.8821   XYZZ       7.6754   YYZZ    -104.8861
      XZZZ      -0.0000   YZZZ       0.0000   ZZZZ    -108.5256
 -----------------------------------------------------------------
 Calculating analytic gradient of the SCF energy
 Gradient of SCF Energy
            1           2           3           4           5           6
    1   0.0614613   0.0858908  -0.2482455   0.1856036   0.3239500  -0.4086603
    2  -0.1494176  -0.3913646   0.3443595   0.4994485  -0.1808576  -0.1221682
    3  -0.0000000   0.0000000  -0.0000000   0.0000000   0.0000000  -0.0000000
 Max gradient component =       4.994E-01
 RMS gradient           =       2.322E-01
 Gradient time:  CPU 17.45 s  wall 4.47 s
 Geometry Optimization Parameters
   NAtoms,    NIC,     NZ,  NCons,   NDum,   NFix, NCnnct, MaxDiis
        6      37       0       0       0       0       0       0


** GEOMETRY OPTIMIZATION IN DELOCALIZED INTERNAL COORDINATES **
   Searching for a Minimum

   Optimization Cycle:   4

                       Coordinates (Angstroms)
     ATOM                X               Y               Z
      1  F         1.9967957139    1.6916885140    0.0000000000
      2  Cl       -2.0063237128    1.5416751406    0.0000000000
      3  I         2.3540321340   -0.4058814278    0.0000000000
      4  I        -2.0369247517   -0.6730857055    0.0000000000
      5  C         1.0571717673    0.6587741274    0.0000000000
      6  C        -0.8823464855    0.5517723365    0.0000000000
   Point Group: cs    Number of degrees of freedom:     9


   Energy is -14474.707664666

 Hessian Updated using BFGS Update

 ** Taking Steepest Descent Step **
 Calculated Step too Large.  Step scaled by  0.544907
 Step Taken.  Stepsize is  0.300000

                             Maximum     Tolerance    Cnvgd?
         Gradient           0.359097      0.000300      NO
         Displacement       0.195675      0.001200      NO
         Energy change     -0.193394      0.000001      NO


 New Cartesian Coordinates Obtained by Inverse Iteration

 Displacement from previous Coordinates is:  0.190869
 ----------------------------------------------------------------
             Standard Nuclear Orientation (Angstroms)
    I     Atom           X                Y                Z
 ----------------------------------------------------------------
    1      F       1.9659811876     1.7016473207     0.0000000000
    2      Cl     -2.0045740220     1.5853077440     0.0000000000
    3      I       2.4065065108    -0.4334599790     0.0000000000
    4      I      -2.0676457099    -0.7158704924     0.0000000000
    5      C       1.0410472310     0.6651896130     0.0000000000
    6      C      -0.8589105323     0.5621287791     0.0000000000
 ----------------------------------------------------------------
 Molecular Point Group                 Cs    NOp =  2
 Largest Abelian Subgroup              Cs    NOp =  2
 Nuclear Repulsion Energy =  1209.3275798370 hartrees
 There are       72 alpha and       72 beta electrons
 Applying Cartesian multipole field
    Component          Value
    ---------          -----
     (2,0,0)        1.00000E-11
     (0,2,0)        2.00000E-11
     (0,0,2)       -3.00000E-11
 Nucleus-field energy     =     0.0000000310 hartrees
 Requested basis set is 6-311++G(d,p)
 There are 79 shells and 220 basis functions
 A cutoff of  1.0D-11 yielded   2307 shell pairs
 There are     19255 function pairs (     21758 Cartesian)
 Smallest overlap matrix eigenvalue = 1.53E-04
 Guess MOs from SCF MO coefficient file

 -----------------------------------------------------------------------
  General SCF calculation program by
  Eric Jon Sundstrom, Paul Horn, Yuezhi Mao, Dmitri Zuev, Alec White,
  David Stuck, Shaama M.S., Shane Yost, Joonho Lee, David Small,
  Daniel Levine, Susi Lehtola, Hugh Burton, Evgeny Epifanovsky
 -----------------------------------------------------------------------
 Exchange:     0.2000 Hartree-Fock + 0.0800 Slater + 0.7200 B88
 Correlation:  0.1900 VWN1RPA + 0.8100 LYP
 Using SG-1 standard quadrature grid
 using 4 threads for integral computing
 -------------------------------------------------------
 OpenMP Integral computing Module                
 Release: version 2.0, May 2017, Q-Chem Inc. Pleasanton 
 -------------------------------------------------------
 -------------------------------------------------------
 OpenMP BLAS3 based DFT computing Module                
 Release: version 1.0, May 2013, Q-Chem Inc. Pittsburgh 
 -------------------------------------------------------
 A restricted SCF calculation will be
 performed using DIIS
 SCF converges when DIIS error is below 1.0e-08
 ---------------------------------------
  Cycle       Energy         DIIS error
 ---------------------------------------
    1  -14474.8424278077      1.06e-03  
    2  -14474.8439081876      9.55e-04  
    3  -14474.8450911012      7.91e-04  
    4  -14474.8452767198      7.45e-04  
    5  -14474.8493675245      8.10e-05  
    6  -14474.8494069901      2.35e-05  
    7  -14474.8494091734      8.29e-06  
    8  -14474.8494094647      1.50e-06  
    9  -14474.8494094734      7.19e-07  
   10  -14474.8494094768      1.80e-07  
   11  -14474.8494094771      6.95e-08  
   12  -14474.8494094772      1.23e-08  
   13  -14474.8494094773      4.43e-09  Convergence criterion met
 ---------------------------------------
 SCF time:   CPU 56.53s  wall 15.00s 
 SCF   energy in the final basis set =   -14474.8494094773
 Total energy in the final basis set =   -14474.8494094773

 --------------------------------------------------------------
             Orbital Energies (a.u.) and Symmetries
 --------------------------------------------------------------

 Alpha MOs, Restricted
 -- Occupied --                  
*******-1165.89 -176.33 -176.32 -165.73 -165.73 -165.73 -165.72
  1 A'    2 A'    3 A'    4 A'    5 A'    1 A"    6 A'    7 A'                 
-165.72 -165.72 -101.60  -35.83  -35.82  -31.32  -31.32  -31.31
  2 A"    8 A'    9 A'   10 A'   11 A'   12 A'    3 A"   13 A'                 
-31.312 -31.308 -31.307 -24.727 -22.970 -22.969 -22.969 -22.966
 14 A'    4 A"   15 A'   16 A'   17 A'    5 A"   18 A'    6 A"                 
-22.966 -22.963 -22.962 -22.961 -22.958 -22.958 -10.336 -10.298
 19 A'   20 A'    7 A"   21 A'    8 A"   22 A'   23 A'   24 A'                 
 -9.521  -7.284  -7.275  -7.275  -6.381  -6.375  -4.794  -4.789
 25 A'   26 A'   27 A'    9 A"   28 A'   29 A'   30 A'   31 A'                 
 -4.780  -4.778  -4.773  -4.772  -2.065  -2.060  -2.057  -2.056
 10 A"   32 A'   11 A"   33 A'   34 A'   35 A'   12 A"   36 A'                 
 -2.051  -2.051  -2.043  -2.043  -2.037  -2.037  -1.280  -1.032
 37 A'   13 A"   38 A'   14 A"   15 A"   39 A'   40 A'   41 A'                 
 -0.808  -0.747  -0.633  -0.597  -0.539  -0.515  -0.494  -0.470
 42 A'   43 A'   44 A'   45 A'   46 A'   16 A"   47 A'   17 A"                 
 -0.456  -0.435  -0.374  -0.333  -0.298  -0.265  -0.218  -0.208
 48 A'   49 A'   50 A'   18 A"   19 A"   51 A'   52 A'   20 A"                 
 -- Virtual --                   
 -0.112  -0.083  -0.019   0.010   0.016   0.026   0.049   0.050
 21 A"   53 A'   54 A'   55 A'   56 A'   57 A'   58 A'   22 A"                 
  0.060   0.067   0.086   0.089   0.101   0.108   0.110   0.137
 59 A'   60 A'   23 A"   61 A'   62 A'   63 A'   24 A"   64 A'                 
  0.159   0.178   0.212   0.223   0.232   0.242   0.255   0.286
 65 A'   66 A'   25 A"   67 A'   26 A"   68 A'   69 A'   27 A"                 
  0.293   0.313   0.330   0.358   0.368   0.381   0.384   0.411
 70 A'   71 A'   72 A'   28 A"   73 A'   74 A'   75 A'   29 A"                 
  0.422   0.425   0.427   0.432   0.448   0.457   0.495   0.506
 76 A'   30 A"   31 A"   77 A'   32 A"   78 A'   79 A'   33 A"                 
  0.509   0.531   0.554   0.599   0.615   0.678   0.729   0.761
 80 A'   81 A'   82 A'   34 A"   83 A'   84 A'   85 A'   86 A'                 
  0.783   0.798   0.803   0.838   0.878   0.990   1.026   1.042
 35 A"   87 A'   88 A'   36 A"   89 A'   90 A'   91 A'   92 A'                 
  1.185   1.201   1.263   1.274   1.330   1.336   1.338   1.363
 37 A"   93 A'   38 A"   94 A'   39 A"   95 A'   40 A"   96 A'                 
  1.389   1.400   1.409   1.448   1.469   1.485   1.596   1.613
 97 A'   41 A"   98 A'   99 A'   42 A"  100 A'  101 A'   43 A"                 
  1.629   1.712   1.868   1.949   2.060   2.212   2.261   2.422
102 A'  103 A'  104 A'  105 A'  106 A'   44 A"  107 A'  108 A'                 
  2.577   2.674   2.689   2.801   2.905   3.305   3.716   3.735
 45 A"   46 A"  109 A'  110 A'  111 A'  112 A'   47 A"  113 A'                 
  3.867   3.892   3.956   3.960   3.996   4.009   4.017   4.036
114 A'   48 A"   49 A"   50 A"   51 A"  115 A'  116 A'   52 A"                 
  4.127   4.181   4.276   4.340   4.430   4.498   4.625   5.970
117 A'  118 A'  119 A'  120 A'  121 A'  122 A'  123 A'   53 A"                 
  6.005   6.029   6.076   6.128   6.196   6.258   6.371   6.479
 54 A"  124 A'  125 A'  126 A'  127 A'   55 A"  128 A'  129 A'                 
  9.790  23.331  23.372  25.775  25.936  26.324  27.889  27.945
130 A'  131 A'  132 A'   56 A"  133 A'  134 A'  135 A'  136 A'                 
 28.318  28.347  28.362  28.398  28.411  28.439  28.518  28.525
 57 A"   58 A"  137 A'  138 A'  139 A'  140 A'   59 A"   60 A"                 
 28.541  28.545  28.554  28.561  28.599  28.631  28.693  28.745
 61 A"  141 A'  142 A'   62 A"  143 A'  144 A'  145 A'  146 A'                 
 66.721 127.865 127.889 127.903 127.930 127.962 128.004 151.684
147 A'   63 A"   64 A"  148 A'  149 A'  150 A'  151 A'  152 A'                 
151.729 215.8031901.8521901.899
153 A'  154 A'  155 A'  156 A'                                                 

 Beta MOs, Restricted
 -- Occupied --                  
*******-1165.89 -176.33 -176.32 -165.73 -165.73 -165.73 -165.72
  1 A'    2 A'    3 A'    4 A'    5 A'    1 A"    6 A'    7 A'                 
-165.72 -165.72 -101.60  -35.83  -35.82  -31.32  -31.32  -31.31
  2 A"    8 A'    9 A'   10 A'   11 A'   12 A'    3 A"   13 A'                 
-31.312 -31.308 -31.307 -24.727 -22.970 -22.969 -22.969 -22.966
 14 A'    4 A"   15 A'   16 A'   17 A'    5 A"   18 A'    6 A"                 
-22.966 -22.963 -22.962 -22.961 -22.958 -22.958 -10.336 -10.298
 19 A'   20 A'    7 A"   21 A'    8 A"   22 A'   23 A'   24 A'                 
 -9.521  -7.284  -7.275  -7.275  -6.381  -6.375  -4.794  -4.789
 25 A'   26 A'   27 A'    9 A"   28 A'   29 A'   30 A'   31 A'                 
 -4.780  -4.778  -4.773  -4.772  -2.065  -2.060  -2.057  -2.056
 10 A"   32 A'   11 A"   33 A'   34 A'   35 A'   12 A"   36 A'                 
 -2.051  -2.051  -2.043  -2.043  -2.037  -2.037  -1.280  -1.032
 37 A'   13 A"   38 A'   14 A"   15 A"   39 A'   40 A'   41 A'                 
 -0.808  -0.747  -0.633  -0.597  -0.539  -0.515  -0.494  -0.470
 42 A'   43 A'   44 A'   45 A'   46 A'   16 A"   47 A'   17 A"                 
 -0.456  -0.435  -0.374  -0.333  -0.298  -0.265  -0.218  -0.208
 48 A'   49 A'   50 A'   18 A"   19 A"   51 A'   52 A'   20 A"                 
 -- Virtual --                   
 -0.112  -0.083  -0.019   0.010   0.016   0.026   0.049   0.050
 21 A"   53 A'   54 A'   55 A'   56 A'   57 A'   58 A'   22 A"                 
  0.060   0.067   0.086   0.089   0.101   0.108   0.110   0.137
 59 A'   60 A'   23 A"   61 A'   62 A'   63 A'   24 A"   64 A'                 
  0.159   0.178   0.212   0.223   0.232   0.242   0.255   0.286
 65 A'   66 A'   25 A"   67 A'   26 A"   68 A'   69 A'   27 A"                 
  0.293   0.313   0.330   0.358   0.368   0.381   0.384   0.411
 70 A'   71 A'   72 A'   28 A"   73 A'   74 A'   75 A'   29 A"                 
  0.422   0.425   0.427   0.432   0.448   0.457   0.495   0.506
 76 A'   30 A"   31 A"   77 A'   32 A"   78 A'   79 A'   33 A"                 
  0.509   0.531   0.554   0.599   0.615   0.678   0.729   0.761
 80 A'   81 A'   82 A'   34 A"   83 A'   84 A'   85 A'   86 A'                 
  0.783   0.798   0.803   0.838   0.878   0.990   1.026   1.042
 35 A"   87 A'   88 A'   36 A"   89 A'   90 A'   91 A'   92 A'                 
  1.185   1.201   1.263   1.274   1.330   1.336   1.338   1.363
 37 A"   93 A'   38 A"   94 A'   39 A"   95 A'   40 A"   96 A'                 
  1.389   1.400   1.409   1.448   1.469   1.485   1.596   1.613
 97 A'   41 A"   98 A'   99 A'   42 A"  100 A'  101 A'   43 A"                 
  1.629   1.712   1.868   1.949   2.060   2.212   2.261   2.422
102 A'  103 A'  104 A'  105 A'  106 A'   44 A"  107 A'  108 A'                 
  2.577   2.674   2.689   2.801   2.905   3.305   3.716   3.735
 45 A"   46 A"  109 A'  110 A'  111 A'  112 A'   47 A"  113 A'                 
  3.867   3.892   3.956   3.960   3.996   4.009   4.017   4.036
114 A'   48 A"   49 A"   50 A"   51 A"  115 A'  116 A'   52 A"                 
  4.127   4.181   4.276   4.340   4.430   4.498   4.625   5.970
117 A'  118 A'  119 A'  120 A'  121 A'  122 A'  123 A'   53 A"                 
  6.005   6.029   6.076   6.128   6.196   6.258   6.371   6.479
 54 A"  124 A'  125 A'  126 A'  127 A'   55 A"  128 A'  129 A'                 
  9.790  23.331  23.372  25.775  25.936  26.324  27.889  27.945
130 A'  131 A'  132 A'   56 A"  133 A'  134 A'  135 A'  136 A'                 
 28.318  28.347  28.362  28.398  28.411  28.439  28.518  28.525
 57 A"   58 A"  137 A'  138 A'  139 A'  140 A'   59 A"   60 A"                 
 28.541  28.545  28.554  28.561  28.599  28.631  28.693  28.745
 61 A"  141 A'  142 A'   62 A"  143 A'  144 A'  145 A'  146 A'                 
 66.721 127.865 127.889 127.903 127.930 127.962 128.004 151.684
147 A'   63 A"   64 A"  148 A'  149 A'  150 A'  151 A'  152 A'                 
151.729 215.8031901.8521901.899
153 A'  154 A'  155 A'  156 A'                                                 
 --------------------------------------------------------------

          Ground-State Mulliken Net Atomic Charges

     Atom                 Charge (a.u.)
  ----------------------------------------
      1 F                     0.024951
      2 Cl                    0.457140
      3 I                     0.250727
      4 I                     0.119316
      5 C                    -0.478795
      6 C                    -0.373339
  ----------------------------------------
  Sum of atomic charges =    -0.000000

 -----------------------------------------------------------------
                    Cartesian Multipole Moments
 -----------------------------------------------------------------
    Charge (ESU x 10^10)
                -0.0000
    Dipole Moment (Debye)
         X      -0.5303      Y       0.1512      Z       0.0000
       Tot       0.5514
    Quadrupole Moments (Debye-Ang)
        XX     -78.0281     XY      -3.1260     YY     -88.5700
        XZ      -0.0000     YZ       0.0000     ZZ     -85.5227
    Octopole Moments (Debye-Ang^2)
       XXX      10.8625    XXY     -10.3856    XYY       0.2052
       YYY      -9.7054    XXZ       0.0000    XYZ       0.0000
       YYZ       0.0000    XZZ       5.3684    YZZ      -1.5903
       ZZZ       0.0000
    Hexadecapole Moments (Debye-Ang^3)
      XXXX   -2144.7050   XXXY      -5.4883   XXYY    -447.5010
      XYYY      20.4578   YYYY    -554.8357   XXXZ      -0.0000
      XXYZ      -0.0000   XYYZ       0.0000   YYYZ      -0.0000
      XXZZ    -398.5508   XYZZ       8.6603   YYZZ    -109.0768
      XZZZ      -0.0000   YZZZ       0.0000   ZZZZ    -109.7467
 -----------------------------------------------------------------
 Calculating analytic gradient of the SCF energy
 Gradient of SCF Energy
            1           2           3           4           5           6
    1   0.0629489   0.0549300  -0.1613062   0.1137676   0.2421130  -0.3124531
    2  -0.1286099  -0.3097796   0.2522870   0.3611883  -0.1097529  -0.0653330
    3  -0.0000000  -0.0000000   0.0000000  -0.0000000  -0.0000000   0.0000000
 Max gradient component =       3.612E-01
 RMS gradient           =       1.708E-01
 Gradient time:  CPU 17.06 s  wall 4.38 s
 Geometry Optimization Parameters
   NAtoms,    NIC,     NZ,  NCons,   NDum,   NFix, NCnnct, MaxDiis
        6      37       0       0       0       0       0       0

 Cartesian Hessian Update
 Hessian Updated using BFGS Update


** GEOMETRY OPTIMIZATION IN DELOCALIZED INTERNAL COORDINATES **
   Searching for a Minimum

   Optimization Cycle:   5

                       Coordinates (Angstroms)
     ATOM                X               Y               Z
      1  F         1.9659811876    1.7016473207    0.0000000000
      2  Cl       -2.0045740220    1.5853077440    0.0000000000
      3  I         2.4065065108   -0.4334599790    0.0000000000
      4  I        -2.0676457099   -0.7158704924    0.0000000000
      5  C         1.0410472310    0.6651896130    0.0000000000
      6  C        -0.8589105323    0.5621287791    0.0000000000
   Point Group: cs    Number of degrees of freedom:     9


   Energy is -14474.849409477

 Hessian Updated using BFGS Update

  9 Hessian modes will be used to form the next step
  Hessian Eigenvalues:
     0.085763    0.185037    0.249836    0.250293    0.316722    0.391719
     0.652963    0.956265    1.074388

 Minimum Search - Taking Simple RFO Step
 Searching for Lamda that Minimizes Along All modes
 Value Taken    Lamda =  -0.27247821
 Calculated Step too Large.  Step scaled by  0.414355
 Step Taken.  Stepsize is  0.300000

                             Maximum     Tolerance    Cnvgd?
         Gradient           0.264554      0.000300      NO
         Displacement       0.196812      0.001200      NO
         Energy change     -0.141745      0.000001      NO


 New Cartesian Coordinates Obtained by Inverse Iteration

 Displacement from previous Coordinates is:  0.271953
 ----------------------------------------------------------------
             Standard Nuclear Orientation (Angstroms)
    I     Atom           X                Y                Z
 ----------------------------------------------------------------
    1      F       1.8846905808     1.7191042615     0.0000000000
    2      Cl     -1.9485150964     1.6305004707     0.0000000000
    3      I       2.3893099223    -0.4650149279     0.0000000000
    4      I      -2.0328935738    -0.7498067712     0.0000000000
    5      C       0.9953301689     0.6637077413     0.0000000000
    6      C      -0.8055173366     0.5664522109     0.0000000000
 ----------------------------------------------------------------
 Molecular Point Group                 Cs    NOp =  2
 Largest Abelian Subgroup              Cs    NOp =  2
 Nuclear Repulsion Energy =  1203.6363418303 hartrees
 There are       72 alpha and       72 beta electrons
 Applying Cartesian multipole field
    Component          Value
    ---------          -----
     (2,0,0)        1.00000E-11
     (0,2,0)        2.00000E-11
     (0,0,2)       -3.00000E-11
 Nucleus-field energy     =     0.0000000308 hartrees
 Requested basis set is 6-311++G(d,p)
 There are 79 shells and 220 basis functions
 A cutoff of  1.0D-11 yielded   2306 shell pairs
 There are     19263 function pairs (     21765 Cartesian)
 Smallest overlap matrix eigenvalue = 1.25E-04
 Guess MOs from SCF MO coefficient file

 -----------------------------------------------------------------------
  General SCF calculation program by
  Eric Jon Sundstrom, Paul Horn, Yuezhi Mao, Dmitri Zuev, Alec White,
  David Stuck, Shaama M.S., Shane Yost, Joonho Lee, David Small,
  Daniel Levine, Susi Lehtola, Hugh Burton, Evgeny Epifanovsky
 -----------------------------------------------------------------------
 Exchange:     0.2000 Hartree-Fock + 0.0800 Slater + 0.7200 B88
 Correlation:  0.1900 VWN1RPA + 0.8100 LYP
 Using SG-1 standard quadrature grid
 using 4 threads for integral computing
 -------------------------------------------------------
 OpenMP Integral computing Module                
 Release: version 2.0, May 2017, Q-Chem Inc. Pleasanton 
 -------------------------------------------------------
 -------------------------------------------------------
 OpenMP BLAS3 based DFT computing Module                
 Release: version 1.0, May 2013, Q-Chem Inc. Pittsburgh 
 -------------------------------------------------------
 A restricted SCF calculation will be
 performed using DIIS
 SCF converges when DIIS error is below 1.0e-08
 ---------------------------------------
  Cycle       Energy         DIIS error
 ---------------------------------------
    1  -14474.9493376854      8.27e-04  
    2  -14474.9535718405      3.74e-04  
    3  -14474.9522770743      5.57e-04  
    4  -14474.9537109649      3.12e-04  
    5  -14474.9543717367      6.38e-05  
    6  -14474.9543983161      1.45e-05  
    7  -14474.9543993916      6.45e-06  
    8  -14474.9543995508      1.42e-06  
    9  -14474.9543995588      6.49e-07  
   10  -14474.9543995616      1.39e-07  
   11  -14474.9543995614      5.48e-08  
   12  -14474.9543995615      9.19e-09  Convergence criterion met
 ---------------------------------------
 SCF time:   CPU 52.49s  wall 14.00s 
 SCF   energy in the final basis set =   -14474.9543995615
 Total energy in the final basis set =   -14474.9543995615

 --------------------------------------------------------------
             Orbital Energies (a.u.) and Symmetries
 --------------------------------------------------------------

 Alpha MOs, Restricted
 -- Occupied --                  
*******-1165.89 -176.33 -176.32 -165.73 -165.73 -165.73 -165.73
  1 A'    2 A'    3 A'    4 A'    5 A'    1 A"    6 A'    7 A'                 
-165.72 -165.72 -101.59  -35.83  -35.82  -31.32  -31.31  -31.31
  2 A"    8 A'    9 A'   10 A'   11 A'   12 A'    3 A"   13 A'                 
-31.313 -31.308 -31.307 -24.727 -22.969 -22.968 -22.967 -22.964
 14 A'    4 A"   15 A'   16 A'   17 A'    5 A"   18 A'    6 A"                 
-22.964 -22.963 -22.962 -22.962 -22.958 -22.958 -10.338 -10.301
 19 A'   20 A'    7 A"   21 A'    8 A"   22 A'   23 A'   24 A'                 
 -9.515  -7.279  -7.269  -7.269  -6.379  -6.374  -4.791  -4.787
 25 A'   26 A'    9 A"   27 A'   28 A'   29 A'   30 A'   31 A'                 
 -4.778  -4.776  -4.772  -4.771  -2.061  -2.058  -2.054  -2.053
 10 A"   32 A'   11 A"   33 A'   34 A'   35 A'   12 A"   36 A'                 
 -2.049  -2.049  -2.041  -2.040  -2.036  -2.035  -1.277  -1.009
 37 A'   13 A"   38 A'   14 A"   15 A"   39 A'   40 A'   41 A'                 
 -0.800  -0.743  -0.639  -0.595  -0.539  -0.513  -0.495  -0.457
 42 A'   43 A'   44 A'   45 A'   46 A'   16 A"   47 A'   17 A"                 
 -0.452  -0.429  -0.374  -0.330  -0.298  -0.271  -0.229  -0.214
 48 A'   49 A'   50 A'   18 A"   19 A"   51 A'   52 A'   20 A"                 
 -- Virtual --                   
 -0.104  -0.061  -0.024   0.011   0.015   0.025   0.053   0.054
 21 A"   53 A'   54 A'   55 A'   56 A'   57 A'   22 A"   58 A'                 
  0.063   0.070   0.087   0.089   0.099   0.107   0.110   0.138
 59 A'   60 A'   23 A"   61 A'   62 A'   63 A'   24 A"   64 A'                 
  0.158   0.179   0.212   0.226   0.233   0.243   0.253   0.288
 65 A'   66 A'   25 A"   67 A'   26 A"   68 A'   69 A'   27 A"                 
  0.291   0.316   0.332   0.361   0.367   0.383   0.392   0.408
 70 A'   71 A'   72 A'   28 A"   73 A'   74 A'   75 A'   29 A"                 
  0.421   0.424   0.432   0.434   0.444   0.460   0.487   0.505
 76 A'   30 A"   77 A'   31 A"   32 A"   78 A'   79 A'   80 A'                 
  0.514   0.527   0.545   0.604   0.625   0.691   0.722   0.746
 33 A"   81 A'   82 A'   34 A"   83 A'   84 A'   85 A'   86 A'                 
  0.789   0.790   0.803   0.836   0.887   0.995   0.997   1.068
 87 A'   35 A"   88 A'   36 A"   89 A'   90 A'   91 A'   92 A'                 
  1.180   1.188   1.249   1.289   1.324   1.334   1.340   1.375
 37 A"   93 A'   38 A"   94 A'   39 A"   40 A"   95 A'   96 A'                 
  1.393   1.393   1.409   1.462   1.479   1.491   1.599   1.622
 97 A'   41 A"   98 A'   99 A'   42 A"  100 A'  101 A'  102 A'                 
  1.642   1.696   1.877   1.972   2.087   2.219   2.268   2.439
 43 A"  103 A'  104 A'  105 A'  106 A'   44 A"  107 A'  108 A'                 
  2.572   2.688   2.690   2.812   2.909   3.390   3.723   3.741
 45 A"  109 A'   46 A"  110 A'  111 A'  112 A'   47 A"  113 A'                 
  3.890   3.905   3.954   3.958   3.995   4.009   4.012   4.036
114 A'   48 A"   49 A"   50 A"   51 A"  115 A'  116 A'   52 A"                 
  4.118   4.168   4.254   4.311   4.427   4.497   4.643   5.971
117 A'  118 A'  119 A'  120 A'  121 A'  122 A'  123 A'   53 A"                 
  6.005   6.030   6.071   6.125   6.192   6.261   6.372   6.491
 54 A"  124 A'  125 A'  126 A'  127 A'   55 A"  128 A'  129 A'                 
  9.782  23.337  23.356  25.782  25.934  26.322  27.883  27.939
130 A'  131 A'  132 A'   56 A"  133 A'  134 A'  135 A'  136 A'                 
 28.318  28.347  28.363  28.395  28.409  28.438  28.519  28.524
 57 A"   58 A"  137 A'  138 A'  139 A'  140 A'   59 A"   60 A"                 
 28.542  28.545  28.552  28.561  28.595  28.623  28.680  28.737
 61 A"  141 A'  142 A'   62 A"  143 A'  144 A'  145 A'  146 A'                 
 66.721 127.866 127.888 127.903 127.926 127.957 127.998 151.678
147 A'   63 A"   64 A"  148 A'  149 A'  150 A'  151 A'  152 A'                 
151.724 215.7891901.8451901.893
153 A'  154 A'  155 A'  156 A'                                                 

 Beta MOs, Restricted
 -- Occupied --                  
*******-1165.89 -176.33 -176.32 -165.73 -165.73 -165.73 -165.73
  1 A'    2 A'    3 A'    4 A'    5 A'    1 A"    6 A'    7 A'                 
-165.72 -165.72 -101.59  -35.83  -35.82  -31.32  -31.31  -31.31
  2 A"    8 A'    9 A'   10 A'   11 A'   12 A'    3 A"   13 A'                 
-31.313 -31.308 -31.307 -24.727 -22.969 -22.968 -22.967 -22.964
 14 A'    4 A"   15 A'   16 A'   17 A'    5 A"   18 A'    6 A"                 
-22.964 -22.963 -22.962 -22.962 -22.958 -22.958 -10.338 -10.301
 19 A'   20 A'    7 A"   21 A'    8 A"   22 A'   23 A'   24 A'                 
 -9.515  -7.279  -7.269  -7.269  -6.379  -6.374  -4.791  -4.787
 25 A'   26 A'    9 A"   27 A'   28 A'   29 A'   30 A'   31 A'                 
 -4.778  -4.776  -4.772  -4.771  -2.061  -2.058  -2.054  -2.053
 10 A"   32 A'   11 A"   33 A'   34 A'   35 A'   12 A"   36 A'                 
 -2.049  -2.049  -2.041  -2.040  -2.036  -2.035  -1.277  -1.009
 37 A'   13 A"   38 A'   14 A"   15 A"   39 A'   40 A'   41 A'                 
 -0.800  -0.743  -0.639  -0.595  -0.539  -0.513  -0.495  -0.457
 42 A'   43 A'   44 A'   45 A'   46 A'   16 A"   47 A'   17 A"                 
 -0.452  -0.429  -0.374  -0.330  -0.298  -0.271  -0.229  -0.214
 48 A'   49 A'   50 A'   18 A"   19 A"   51 A'   52 A'   20 A"                 
 -- Virtual --                   
 -0.104  -0.061  -0.024   0.011   0.015   0.025   0.053   0.054
 21 A"   53 A'   54 A'   55 A'   56 A'   57 A'   22 A"   58 A'                 
  0.063   0.070   0.087   0.089   0.099   0.107   0.110   0.138
 59 A'   60 A'   23 A"   61 A'   62 A'   63 A'   24 A"   64 A'                 
  0.158   0.179   0.212   0.226   0.233   0.243   0.253   0.288
 65 A'   66 A'   25 A"   67 A'   26 A"   68 A'   69 A'   27 A"                 
  0.291   0.316   0.332   0.361   0.367   0.383   0.392   0.408
 70 A'   71 A'   72 A'   28 A"   73 A'   74 A'   75 A'   29 A"                 
  0.421   0.424   0.432   0.434   0.444   0.460   0.487   0.505
 76 A'   30 A"   77 A'   31 A"   32 A"   78 A'   79 A'   80 A'                 
  0.514   0.527   0.545   0.604   0.625   0.691   0.722   0.746
 33 A"   81 A'   82 A'   34 A"   83 A'   84 A'   85 A'   86 A'                 
  0.789   0.790   0.803   0.836   0.887   0.995   0.997   1.068
 87 A'   35 A"   88 A'   36 A"   89 A'   90 A'   91 A'   92 A'                 
  1.180   1.188   1.249   1.289   1.324   1.334   1.340   1.375
 37 A"   93 A'   38 A"   94 A'   39 A"   40 A"   95 A'   96 A'                 
  1.393   1.393   1.409   1.462   1.479   1.491   1.599   1.622
 97 A'   41 A"   98 A'   99 A'   42 A"  100 A'  101 A'  102 A'                 
  1.642   1.696   1.877   1.972   2.087   2.219   2.268   2.439
 43 A"  103 A'  104 A'  105 A'  106 A'   44 A"  107 A'  108 A'                 
  2.572   2.688   2.690   2.812   2.909   3.390   3.723   3.741
 45 A"  109 A'   46 A"  110 A'  111 A'  112 A'   47 A"  113 A'                 
  3.890   3.905   3.954   3.958   3.995   4.009   4.012   4.036
114 A'   48 A"   49 A"   50 A"   51 A"  115 A'  116 A'   52 A"                 
  4.118   4.168   4.254   4.311   4.427   4.497   4.643   5.971
117 A'  118 A'  119 A'  120 A'  121 A'  122 A'  123 A'   53 A"                 
  6.005   6.030   6.071   6.125   6.192   6.261   6.372   6.491
 54 A"  124 A'  125 A'  126 A'  127 A'   55 A"  128 A'  129 A'                 
  9.782  23.337  23.356  25.782  25.934  26.322  27.883  27.939
130 A'  131 A'  132 A'   56 A"  133 A'  134 A'  135 A'  136 A'                 
 28.318  28.347  28.363  28.395  28.409  28.438  28.519  28.524
 57 A"   58 A"  137 A'  138 A'  139 A'  140 A'   59 A"   60 A"                 
 28.542  28.545  28.552  28.561  28.595  28.623  28.680  28.737
 61 A"  141 A'  142 A'   62 A"  143 A'  144 A'  145 A'  146 A'                 
 66.721 127.866 127.888 127.903 127.926 127.957 127.998 151.678
147 A'   63 A"   64 A"  148 A'  149 A'  150 A'  151 A'  152 A'                 
151.724 215.7891901.8451901.893
153 A'  154 A'  155 A'  156 A'                                                 
 --------------------------------------------------------------

          Ground-State Mulliken Net Atomic Charges

     Atom                 Charge (a.u.)
  ----------------------------------------
      1 F                     0.016644
      2 Cl                    0.424328
      3 I                     0.226636
      4 I                     0.133460
      5 C                    -0.482202
      6 C                    -0.318867
  ----------------------------------------
  Sum of atomic charges =     0.000000

 -----------------------------------------------------------------
                    Cartesian Multipole Moments
 -----------------------------------------------------------------
    Charge (ESU x 10^10)
                 0.0000
    Dipole Moment (Debye)
         X      -0.5108      Y      -0.1163      Z       0.0000
       Tot       0.5239
    Quadrupole Moments (Debye-Ang)
        XX     -78.2863     XY      -2.7234     YY     -88.2528
        XZ      -0.0000     YZ       0.0000     ZZ     -85.6930
    Octopole Moments (Debye-Ang^2)
       XXX       9.3785    XXY     -10.8010    XYY      -0.9800
       YYY      -7.1577    XXZ       0.0000    XYZ       0.0000
       YYZ       0.0000    XZZ       4.4353    YZZ      -0.4444
       ZZZ       0.0000
    Hexadecapole Moments (Debye-Ang^3)
      XXXX   -2076.7552   XXXY       1.4215   XXYY    -436.9657
      XYYY      24.7406   YYYY    -577.5134   XXXZ      -0.0000
      XXYZ      -0.0000   XYYZ      -0.0000   YYYZ       0.0000
      XXZZ    -387.8610   XYZZ      10.2948   YYZZ    -113.2016
      XZZZ      -0.0000   YZZZ       0.0000   ZZZZ    -110.0972
 -----------------------------------------------------------------
 Calculating analytic gradient of the SCF energy
 Gradient of SCF Energy
            1           2           3           4           5           6
    1   0.0603188   0.0395404  -0.1250608   0.0828466   0.2165450  -0.2741900
    2  -0.1074145  -0.2532571   0.2040735   0.2847414  -0.0818385  -0.0463047
    3  -0.0000000   0.0000000   0.0000000   0.0000000   0.0000000  -0.0000000
 Max gradient component =       2.847E-01
 RMS gradient           =       1.408E-01
 Gradient time:  CPU 17.07 s  wall 4.38 s
 Geometry Optimization Parameters
   NAtoms,    NIC,     NZ,  NCons,   NDum,   NFix, NCnnct, MaxDiis
        6      37       0       0       0       0       0       0

 Cartesian Hessian Update
 Hessian Updated using BFGS Update


** GEOMETRY OPTIMIZATION IN DELOCALIZED INTERNAL COORDINATES **
   Searching for a Minimum

   Optimization Cycle:   6

                       Coordinates (Angstroms)
     ATOM                X               Y               Z
      1  F         1.8846905808    1.7191042615    0.0000000000
      2  Cl       -1.9485150964    1.6305004707    0.0000000000
      3  I         2.3893099223   -0.4650149279    0.0000000000
      4  I        -2.0328935738   -0.7498067712    0.0000000000
      5  C         0.9953301689    0.6637077413    0.0000000000
      6  C        -0.8055173366    0.5664522109    0.0000000000
   Point Group: cs    Number of degrees of freedom:     9


   Energy is -14474.954399562

 Hessian Updated using BFGS Update

  9 Hessian modes will be used to form the next step
  Hessian Eigenvalues:
     0.056713    0.186384    0.248749    0.250125    0.312845    0.390320
     0.684664    0.955943    1.083900

 Minimum Search - Taking Simple RFO Step
 Searching for Lamda that Minimizes Along All modes
 Value Taken    Lamda =  -0.25665421
 Calculated Step too Large.  Step scaled by  0.362819
 Step Taken.  Stepsize is  0.300000

                             Maximum     Tolerance    Cnvgd?
         Gradient           0.225488      0.000300      NO
         Displacement       0.201526      0.001200      NO
         Energy change     -0.104990      0.000001      NO


 New Cartesian Coordinates Obtained by Inverse Iteration

 Displacement from previous Coordinates is:  0.306824
 ----------------------------------------------------------------
             Standard Nuclear Orientation (Angstroms)
    I     Atom           X                Y                Z
 ----------------------------------------------------------------
    1      F       1.7915598475     1.7315690088     0.0000000000
    2      Cl     -1.8818799513     1.6723657704     0.0000000000
    3      I       2.3610104598    -0.4919452561     0.0000000000
    4      I      -1.9853295381    -0.7768006010     0.0000000000
    5      C       0.9408005585     0.6592910568     0.0000000000
    6      C      -0.7437567113     0.5704630063     0.0000000000
 ----------------------------------------------------------------
 Molecular Point Group                 Cs    NOp =  2
 Largest Abelian Subgroup              Cs    NOp =  2
 Nuclear Repulsion Energy =  1204.8461107641 hartrees
 There are       72 alpha and       72 beta electrons
 Applying Cartesian multipole field
    Component          Value
    ---------          -----
     (2,0,0)        1.00000E-11
     (0,2,0)        2.00000E-11
     (0,0,2)       -3.00000E-11
 Nucleus-field energy     =     0.0000000303 hartrees
 Requested basis set is 6-311++G(d,p)
 There are 79 shells and 220 basis functions
 A cutoff of  1.0D-11 yielded   2308 shell pairs
 There are     19301 function pairs (     21813 Cartesian)
 Smallest overlap matrix eigenvalue = 9.42E-05
 Guess MOs from SCF MO coefficient file

 -----------------------------------------------------------------------
  General SCF calculation program by
  Eric Jon Sundstrom, Paul Horn, Yuezhi Mao, Dmitri Zuev, Alec White,
  David Stuck, Shaama M.S., Shane Yost, Joonho Lee, David Small,
  Daniel Levine, Susi Lehtola, Hugh Burton, Evgeny Epifanovsky
 -----------------------------------------------------------------------
 Exchange:     0.2000 Hartree-Fock + 0.0800 Slater + 0.7200 B88
 Correlation:  0.1900 VWN1RPA + 0.8100 LYP
 Using SG-1 standard quadrature grid
 using 4 threads for integral computing
 -------------------------------------------------------
 OpenMP Integral computing Module                
 Release: version 2.0, May 2017, Q-Chem Inc. Pleasanton 
 -------------------------------------------------------
 -------------------------------------------------------
 OpenMP BLAS3 based DFT computing Module                
 Release: version 1.0, May 2013, Q-Chem Inc. Pittsburgh 
 -------------------------------------------------------
 A restricted SCF calculation will be
 performed using DIIS
 SCF converges when DIIS error is below 1.0e-08
 ---------------------------------------
  Cycle       Energy         DIIS error
 ---------------------------------------
    1  -14475.0377243909      8.55e-04  
    2  -14475.0424322253      2.48e-04  
    3  -14475.0420555690      3.43e-04  
    4  -14475.0425538155      1.81e-04  
    5  -14475.0427653306      4.91e-05  
    6  -14475.0427776777      8.81e-06  
    7  -14475.0427781037      3.66e-06  
    8  -14475.0427781700      1.25e-06  
    9  -14475.0427781765      5.62e-07  
   10  -14475.0427781783      8.78e-08  
   11  -14475.0427781782      3.07e-08  
   12  -14475.0427781783      5.22e-09  Convergence criterion met
 ---------------------------------------
 SCF time:   CPU 52.86s  wall 14.00s 
 SCF   energy in the final basis set =   -14475.0427781783
 Total energy in the final basis set =   -14475.0427781783

 --------------------------------------------------------------
             Orbital Energies (a.u.) and Symmetries
 --------------------------------------------------------------

 Alpha MOs, Restricted
 -- Occupied --                  
*******-1165.89 -176.33 -176.32 -165.73 -165.73 -165.73 -165.73
  1 A'    2 A'    3 A'    4 A'    5 A'    1 A"    6 A'    7 A'                 
-165.72 -165.72 -101.59  -35.82  -35.82  -31.32  -31.31  -31.31
  2 A"    8 A'    9 A'   10 A'   11 A'   12 A'    3 A"   13 A'                 
-31.312 -31.308 -31.307 -24.727 -22.968 -22.967 -22.966 -22.963
 14 A'    4 A"   15 A'   16 A'   17 A'    5 A"   18 A'    6 A"                 
-22.963 -22.963 -22.962 -22.961 -22.958 -22.958 -10.338 -10.301
 19 A'   20 A'    7 A"   21 A'    8 A"   22 A'   23 A'   24 A'                 
 -9.511  -7.275  -7.265  -7.265  -6.377  -6.373  -4.790  -4.786
 25 A'   26 A'    9 A"   27 A'   28 A'   29 A'   30 A'   31 A'                 
 -4.776  -4.774  -4.771  -4.770  -2.059  -2.055  -2.052  -2.051
 10 A"   32 A'   11 A"   33 A'   34 A'   35 A'   12 A"   36 A'                 
 -2.048  -2.048  -2.039  -2.038  -2.034  -2.034  -1.277  -0.991
 37 A'   13 A"   38 A'   14 A"   15 A"   39 A'   40 A'   41 A'                 
 -0.796  -0.741  -0.651  -0.596  -0.540  -0.512  -0.498  -0.449
 42 A'   43 A'   44 A'   45 A'   46 A'   16 A"   47 A'   48 A'                 
 -0.448  -0.422  -0.375  -0.329  -0.299  -0.276  -0.237  -0.222
 17 A"   49 A'   50 A'   18 A"   19 A"   51 A'   52 A'   20 A"                 
 -- Virtual --                   
 -0.094  -0.041  -0.030   0.012   0.017   0.025   0.054   0.058
 21 A"   53 A'   54 A'   55 A'   56 A'   57 A'   22 A"   58 A'                 
  0.070   0.077   0.088   0.089   0.098   0.107   0.110   0.138
 59 A'   60 A'   23 A"   61 A'   62 A'   63 A'   24 A"   64 A'                 
  0.157   0.181   0.212   0.229   0.234   0.244   0.255   0.289
 65 A'   66 A'   25 A"   67 A'   26 A"   68 A'   69 A'   70 A'                 
  0.290   0.318   0.336   0.362   0.363   0.385   0.401   0.403
 27 A"   71 A'   72 A'   73 A'   28 A"   74 A'   75 A'   29 A"                 
  0.421   0.422   0.434   0.439   0.443   0.463   0.478   0.502
 76 A'   30 A"   77 A'   31 A"   32 A"   78 A'   79 A'   80 A'                 
  0.522   0.531   0.541   0.608   0.640   0.700   0.715   0.735
 33 A"   81 A'   82 A'   34 A"   83 A'   84 A'   85 A'   86 A'                 
  0.779   0.799   0.811   0.836   0.899   0.974   1.003   1.100
 87 A'   35 A"   88 A'   36 A"   89 A'   90 A'   91 A'   92 A'                 
  1.170   1.176   1.235   1.294   1.320   1.331   1.362   1.386
 37 A"   93 A'   38 A"   94 A'   39 A"   40 A"   95 A'   41 A"                 
  1.388   1.396   1.407   1.480   1.494   1.495   1.588   1.640
 96 A'   97 A'   98 A'   99 A'  100 A'   42 A"  101 A'  102 A'                 
  1.686   1.691   1.888   2.002   2.133   2.224   2.277   2.456
 43 A"  103 A'  104 A'  105 A'  106 A'   44 A"  107 A'  108 A'                 
  2.568   2.713   2.715   2.835   2.919   3.474   3.727   3.746
 45 A"  109 A'   46 A"  110 A'  111 A'  112 A'   47 A"  113 A'                 
  3.913   3.917   3.952   3.957   3.995   4.007   4.011   4.038
114 A'   48 A"   49 A"   50 A"   51 A"  115 A'  116 A'   52 A"                 
  4.112   4.157   4.238   4.296   4.426   4.503   4.672   5.973
117 A'  118 A'  119 A'  120 A'  121 A'  122 A'  123 A'   53 A"                 
  6.006   6.032   6.068   6.123   6.191   6.263   6.369   6.512
 54 A"  124 A'  125 A'  126 A'  127 A'   55 A"  128 A'  129 A'                 
  9.777  23.348  23.374  25.787  25.939  26.335  27.877  27.938
130 A'  131 A'  132 A'   56 A"  133 A'  134 A'  135 A'  136 A'                 
 28.320  28.348  28.364  28.392  28.408  28.437  28.519  28.524
 57 A"   58 A"  137 A'  138 A'  139 A'  140 A'   59 A"   60 A"                 
 28.542  28.544  28.551  28.562  28.592  28.618  28.673  28.736
 61 A"  141 A'  142 A'   62 A"  143 A'  144 A'  145 A'  146 A'                 
 66.723 127.867 127.889 127.903 127.923 127.953 127.994 151.673
147 A'   63 A"   64 A"  148 A'  149 A'  150 A'  151 A'  152 A'                 
151.724 215.7791901.8401901.892
153 A'  154 A'  155 A'  156 A'                                                 

 Beta MOs, Restricted
 -- Occupied --                  
*******-1165.89 -176.33 -176.32 -165.73 -165.73 -165.73 -165.73
  1 A'    2 A'    3 A'    4 A'    5 A'    1 A"    6 A'    7 A'                 
-165.72 -165.72 -101.59  -35.82  -35.82  -31.32  -31.31  -31.31
  2 A"    8 A'    9 A'   10 A'   11 A'   12 A'    3 A"   13 A'                 
-31.312 -31.308 -31.307 -24.727 -22.968 -22.967 -22.966 -22.963
 14 A'    4 A"   15 A'   16 A'   17 A'    5 A"   18 A'    6 A"                 
-22.963 -22.963 -22.962 -22.961 -22.958 -22.958 -10.338 -10.301
 19 A'   20 A'    7 A"   21 A'    8 A"   22 A'   23 A'   24 A'                 
 -9.511  -7.275  -7.265  -7.265  -6.377  -6.373  -4.790  -4.786
 25 A'   26 A'    9 A"   27 A'   28 A'   29 A'   30 A'   31 A'                 
 -4.776  -4.774  -4.771  -4.770  -2.059  -2.055  -2.052  -2.051
 10 A"   32 A'   11 A"   33 A'   34 A'   35 A'   12 A"   36 A'                 
 -2.048  -2.048  -2.039  -2.038  -2.034  -2.034  -1.277  -0.991
 37 A'   13 A"   38 A'   14 A"   15 A"   39 A'   40 A'   41 A'                 
 -0.796  -0.741  -0.651  -0.596  -0.540  -0.512  -0.498  -0.449
 42 A'   43 A'   44 A'   45 A'   46 A'   16 A"   47 A'   48 A'                 
 -0.448  -0.422  -0.375  -0.329  -0.299  -0.276  -0.237  -0.222
 17 A"   49 A'   50 A'   18 A"   19 A"   51 A'   52 A'   20 A"                 
 -- Virtual --                   
 -0.094  -0.041  -0.030   0.012   0.017   0.025   0.054   0.058
 21 A"   53 A'   54 A'   55 A'   56 A'   57 A'   22 A"   58 A'                 
  0.070   0.077   0.088   0.089   0.098   0.107   0.110   0.138
 59 A'   60 A'   23 A"   61 A'   62 A'   63 A'   24 A"   64 A'                 
  0.157   0.181   0.212   0.229   0.234   0.244   0.255   0.289
 65 A'   66 A'   25 A"   67 A'   26 A"   68 A'   69 A'   70 A'                 
  0.290   0.318   0.336   0.362   0.363   0.385   0.401   0.403
 27 A"   71 A'   72 A'   73 A'   28 A"   74 A'   75 A'   29 A"                 
  0.421   0.422   0.434   0.439   0.443   0.463   0.478   0.502
 76 A'   30 A"   77 A'   31 A"   32 A"   78 A'   79 A'   80 A'                 
  0.522   0.531   0.541   0.608   0.640   0.700   0.715   0.735
 33 A"   81 A'   82 A'   34 A"   83 A'   84 A'   85 A'   86 A'                 
  0.779   0.799   0.811   0.836   0.899   0.974   1.003   1.100
 87 A'   35 A"   88 A'   36 A"   89 A'   90 A'   91 A'   92 A'                 
  1.170   1.176   1.235   1.294   1.320   1.331   1.362   1.386
 37 A"   93 A'   38 A"   94 A'   39 A"   40 A"   95 A'   41 A"                 
  1.388   1.396   1.407   1.480   1.494   1.495   1.588   1.640
 96 A'   97 A'   98 A'   99 A'  100 A'   42 A"  101 A'  102 A'                 
  1.686   1.691   1.888   2.002   2.133   2.224   2.277   2.456
 43 A"  103 A'  104 A'  105 A'  106 A'   44 A"  107 A'  108 A'                 
  2.568   2.713   2.715   2.835   2.919   3.474   3.727   3.746
 45 A"  109 A'   46 A"  110 A'  111 A'  112 A'   47 A"  113 A'                 
  3.913   3.917   3.952   3.957   3.995   4.007   4.011   4.038
114 A'   48 A"   49 A"   50 A"   51 A"  115 A'  116 A'   52 A"                 
  4.112   4.157   4.238   4.296   4.426   4.503   4.672   5.973
117 A'  118 A'  119 A'  120 A'  121 A'  122 A'  123 A'   53 A"                 
  6.006   6.032   6.068   6.123   6.191   6.263   6.369   6.512
 54 A"  124 A'  125 A'  126 A'  127 A'   55 A"  128 A'  129 A'                 
  9.777  23.348  23.374  25.787  25.939  26.335  27.877  27.938
130 A'  131 A'  132 A'   56 A"  133 A'  134 A'  135 A'  136 A'                 
 28.320  28.348  28.364  28.392  28.408  28.437  28.519  28.524
 57 A"   58 A"  137 A'  138 A'  139 A'  140 A'   59 A"   60 A"                 
 28.542  28.544  28.551  28.562  28.592  28.618  28.673  28.736
 61 A"  141 A'  142 A'   62 A"  143 A'  144 A'  145 A'  146 A'                 
 66.723 127.867 127.889 127.903 127.923 127.953 127.994 151.673
147 A'   63 A"   64 A"  148 A'  149 A'  150 A'  151 A'  152 A'                 
151.724 215.7791901.8401901.892
153 A'  154 A'  155 A'  156 A'                                                 
 --------------------------------------------------------------

          Ground-State Mulliken Net Atomic Charges

     Atom                 Charge (a.u.)
  ----------------------------------------
      1 F                     0.010421
      2 Cl                    0.399050
      3 I                     0.205015
      4 I                     0.142474
      5 C                    -0.495316
      6 C                    -0.261644
  ----------------------------------------
  Sum of atomic charges =     0.000000

 -----------------------------------------------------------------
                    Cartesian Multipole Moments
 -----------------------------------------------------------------
    Charge (ESU x 10^10)
                 0.0000
    Dipole Moment (Debye)
         X      -0.4455      Y      -0.2942      Z      -0.0000
       Tot       0.5339
    Quadrupole Moments (Debye-Ang)
        XX     -78.7106     XY      -2.3836     YY     -87.9626
        XZ      -0.0000     YZ       0.0000     ZZ     -85.7674
    Octopole Moments (Debye-Ang^2)
       XXX       7.8580    XXY     -10.8958    XYY      -2.1650
       YYY      -5.0008    XXZ      -0.0000    XYZ       0.0000
       YYZ      -0.0000    XZZ       3.4648    YZZ       0.5605
       ZZZ      -0.0000
    Hexadecapole Moments (Debye-Ang^3)
      XXXX   -1992.2371   XXXY       7.9758   XXYY    -423.0486
      XYYY      29.0968   YYYY    -597.2613   XXXZ      -0.0000
      XXYZ       0.0000   XYYZ      -0.0000   YYYZ      -0.0000
      XXZZ    -373.7067   XYZZ      11.9481   YYZZ    -116.8524
      XZZZ      -0.0000   YZZZ      -0.0000   ZZZZ    -110.2511
 -----------------------------------------------------------------
 Calculating analytic gradient of the SCF energy
 Gradient of SCF Energy
            1           2           3           4           5           6
    1   0.0553014   0.0285513  -0.1029889   0.0657419   0.2014900  -0.2480958
    2  -0.0927840  -0.2107976   0.1695519   0.2350444  -0.0619643  -0.0390504
    3   0.0000000  -0.0000000   0.0000000   0.0000000  -0.0000000   0.0000000
 Max gradient component =       2.481E-01
 RMS gradient           =       1.210E-01
 Gradient time:  CPU 17.09 s  wall 4.38 s
 Geometry Optimization Parameters
   NAtoms,    NIC,     NZ,  NCons,   NDum,   NFix, NCnnct, MaxDiis
        6      37       0       0       0       0       0       0

 Cartesian Hessian Update
 Hessian Updated using BFGS Update


** GEOMETRY OPTIMIZATION IN DELOCALIZED INTERNAL COORDINATES **
   Searching for a Minimum

   Optimization Cycle:   7

                       Coordinates (Angstroms)
     ATOM                X               Y               Z
      1  F         1.7915598475    1.7315690088    0.0000000000
      2  Cl       -1.8818799513    1.6723657704    0.0000000000
      3  I         2.3610104598   -0.4919452561    0.0000000000
      4  I        -1.9853295381   -0.7768006010    0.0000000000
      5  C         0.9408005585    0.6592910568    0.0000000000
      6  C        -0.7437567113    0.5704630063    0.0000000000
   Point Group: cs    Number of degrees of freedom:     9


   Energy is -14475.042778178

 Hessian Updated using BFGS Update

  9 Hessian modes will be used to form the next step
  Hessian Eigenvalues:
     0.052439    0.189827    0.247279    0.250171    0.313132    0.390755
     0.653000    0.955824    1.082601

 Minimum Search - Taking Simple RFO Step
 Searching for Lamda that Minimizes Along All modes
 Value Taken    Lamda =  -0.23150812
 Calculated Step too Large.  Step scaled by  0.354141
 Step Taken.  Stepsize is  0.300000

                             Maximum     Tolerance    Cnvgd?
         Gradient           0.200312      0.000300      NO
         Displacement       0.206014      0.001200      NO
         Energy change     -0.088379      0.000001      NO


 New Cartesian Coordinates Obtained by Inverse Iteration

 Displacement from previous Coordinates is:  0.316965
 ----------------------------------------------------------------
             Standard Nuclear Orientation (Angstroms)
    I     Atom           X                Y                Z
 ----------------------------------------------------------------
    1      F       1.6956805701     1.7415741279     0.0000000000
    2      Cl     -1.8113545454     1.7120941689     0.0000000000
    3      I       2.3298892255    -0.5156394506     0.0000000000
    4      I      -1.9348622172    -0.8008943254     0.0000000000
    5      C       0.8823265133     0.6532131047     0.0000000000
    6      C      -0.6792748812     0.5745953599     0.0000000000
 ----------------------------------------------------------------
 Molecular Point Group                 Cs    NOp =  2
 Largest Abelian Subgroup              Cs    NOp =  2
 Nuclear Repulsion Energy =  1209.1100670487 hartrees
 There are       72 alpha and       72 beta electrons
 Applying Cartesian multipole field
    Component          Value
    ---------          -----
     (2,0,0)        1.00000E-11
     (0,2,0)        2.00000E-11
     (0,0,2)       -3.00000E-11
 Nucleus-field energy     =     0.0000000298 hartrees
 Requested basis set is 6-311++G(d,p)
 There are 79 shells and 220 basis functions
 A cutoff of  1.0D-11 yielded   2311 shell pairs
 There are     19342 function pairs (     21851 Cartesian)
 Smallest overlap matrix eigenvalue = 6.70E-05
 Guess MOs from SCF MO coefficient file

 -----------------------------------------------------------------------
  General SCF calculation program by
  Eric Jon Sundstrom, Paul Horn, Yuezhi Mao, Dmitri Zuev, Alec White,
  David Stuck, Shaama M.S., Shane Yost, Joonho Lee, David Small,
  Daniel Levine, Susi Lehtola, Hugh Burton, Evgeny Epifanovsky
 -----------------------------------------------------------------------
 Exchange:     0.2000 Hartree-Fock + 0.0800 Slater + 0.7200 B88
 Correlation:  0.1900 VWN1RPA + 0.8100 LYP
 Using SG-1 standard quadrature grid
 using 4 threads for integral computing
 -------------------------------------------------------
 OpenMP Integral computing Module                
 Release: version 2.0, May 2017, Q-Chem Inc. Pleasanton 
 -------------------------------------------------------
 -------------------------------------------------------
 OpenMP BLAS3 based DFT computing Module                
 Release: version 1.0, May 2013, Q-Chem Inc. Pittsburgh 
 -------------------------------------------------------
 A restricted SCF calculation will be
 performed using DIIS
 SCF converges when DIIS error is below 1.0e-08
 ---------------------------------------
  Cycle       Energy         DIIS error
 ---------------------------------------
    1  -14475.1141469360      9.57e-04  
    2  -14475.1194845536      2.46e-04  
    3  -14475.1193372356      3.02e-04  
    4  -14475.1197349611      1.09e-04  
    5  -14475.1197932837      5.26e-05  
    6  -14475.1198084042      1.01e-05  
    7  -14475.1198089174      3.32e-06  
    8  -14475.1198089871      1.27e-06  
    9  -14475.1198089960      3.74e-07  
   10  -14475.1198089966      6.92e-08  
   11  -14475.1198089966      2.07e-08  
   12  -14475.1198089965      2.41e-09  Convergence criterion met
 ---------------------------------------
 SCF time:   CPU 53.43s  wall 14.00s 
 SCF   energy in the final basis set =   -14475.1198089965
 Total energy in the final basis set =   -14475.1198089965

 --------------------------------------------------------------
             Orbital Energies (a.u.) and Symmetries
 --------------------------------------------------------------

 Alpha MOs, Restricted
 -- Occupied --                  
*******-1165.89 -176.33 -176.32 -165.73 -165.73 -165.73 -165.73
  1 A'    2 A'    3 A'    4 A'    5 A'    1 A"    6 A'    7 A'                 
-165.72 -165.72 -101.59  -35.82  -35.82  -31.32  -31.31  -31.31
  2 A"    8 A'    9 A'   10 A'   11 A'   12 A'   13 A'    3 A"                 
-31.311 -31.307 -31.306 -24.727 -22.967 -22.966 -22.965 -22.963
 14 A'    4 A"   15 A'   16 A'   17 A'    5 A"   18 A'   19 A'                 
-22.962 -22.962 -22.961 -22.961 -22.957 -22.957 -10.335 -10.299
  6 A"   20 A'    7 A"   21 A'    8 A"   22 A'   23 A'   24 A'                 
 -9.508  -7.272  -7.262  -7.261  -6.376  -6.372  -4.788  -4.785
 25 A'   26 A'    9 A"   27 A'   28 A'   29 A'   30 A'   31 A'                 
 -4.774  -4.773  -4.770  -4.769  -2.057  -2.054  -2.050  -2.050
 10 A"   32 A'   11 A"   33 A'   34 A'   35 A'   12 A"   36 A'                 
 -2.047  -2.047  -2.037  -2.037  -2.033  -2.033  -1.278  -0.978
 37 A'   13 A"   38 A'   14 A"   15 A"   39 A'   40 A'   41 A'                 
 -0.796  -0.738  -0.668  -0.598  -0.541  -0.513  -0.501  -0.446
 42 A'   43 A'   44 A'   45 A'   46 A'   16 A"   47 A'   48 A'                 
 -0.441  -0.415  -0.375  -0.328  -0.299  -0.279  -0.243  -0.232
 17 A"   49 A'   50 A'   18 A"   19 A"   51 A'   52 A'   20 A"                 
 -- Virtual --                   
 -0.080  -0.039  -0.030   0.010   0.018   0.029   0.056   0.060
 21 A"   53 A'   54 A'   55 A'   56 A'   57 A'   22 A"   58 A'                 
  0.071   0.088   0.089   0.091   0.106   0.110   0.118   0.139
 59 A'   60 A'   23 A"   61 A'   62 A'   24 A"   63 A'   64 A'                 
  0.157   0.185   0.212   0.231   0.235   0.246   0.265   0.287
 65 A'   66 A'   25 A"   67 A'   26 A"   68 A'   69 A'   70 A'                 
  0.292   0.320   0.342   0.356   0.366   0.388   0.399   0.405
 27 A"   71 A'   72 A'   73 A'   28 A"   74 A'   29 A"   75 A'                 
  0.419   0.427   0.437   0.440   0.445   0.463   0.472   0.499
 30 A"   76 A'   77 A'   31 A"   32 A"   78 A'   79 A'   80 A'                 
  0.528   0.535   0.549   0.613   0.654   0.697   0.709   0.739
 33 A"   81 A'   82 A'   34 A"   83 A'   84 A'   85 A'   86 A'                 
  0.774   0.809   0.820   0.836   0.912   0.954   1.012   1.128
 87 A'   35 A"   88 A'   36 A"   89 A'   90 A'   91 A'   92 A'                 
  1.164   1.167   1.220   1.295   1.317   1.327   1.380   1.382
 37 A"   93 A'   38 A"   94 A'   39 A"   40 A"   95 A'   41 A"                 
  1.390   1.403   1.407   1.486   1.492   1.515   1.602   1.666
 96 A'   97 A'   98 A'   99 A'  100 A'   42 A"  101 A'  102 A'                 
  1.707   1.742   1.899   2.038   2.188   2.229   2.288   2.470
103 A'   43 A"  104 A'  105 A'  106 A'   44 A"  107 A'  108 A'                 
  2.568   2.748   2.751   2.882   2.943   3.517   3.731   3.754
 45 A"   46 A"  109 A'  110 A'  111 A'  112 A'   47 A"  113 A'                 
  3.928   3.934   3.952   3.956   3.996   4.003   4.012   4.040
 48 A"  114 A'   49 A"   50 A"   51 A"  115 A'  116 A'   52 A"                 
  4.109   4.150   4.223   4.290   4.424   4.513   4.707   5.975
117 A'  118 A'  119 A'  120 A'  121 A'  122 A'  123 A'   53 A"                 
  6.007   6.034   6.066   6.121   6.194   6.265   6.364   6.540
 54 A"  124 A'  125 A'  126 A'  127 A'   55 A"  128 A'  129 A'                 
  9.773  23.338  23.484  25.790  25.948  26.355  27.872  27.940
130 A'  131 A'  132 A'   56 A"  133 A'  134 A'  135 A'  136 A'                 
 28.321  28.349  28.364  28.389  28.407  28.435  28.520  28.524
 57 A"   58 A"  137 A'  138 A'  139 A'  140 A'   59 A"   60 A"                 
 28.542  28.543  28.549  28.563  28.591  28.616  28.671  28.740
141 A'   61 A"  142 A'   62 A"  143 A'  144 A'  145 A'  146 A'                 
 66.725 127.867 127.889 127.902 127.921 127.951 127.991 151.669
147 A'   63 A"   64 A"  148 A'  149 A'  150 A'  151 A'  152 A'                 
151.725 215.7721901.8351901.893
153 A'  154 A'  155 A'  156 A'                                                 

 Beta MOs, Restricted
 -- Occupied --                  
*******-1165.89 -176.33 -176.32 -165.73 -165.73 -165.73 -165.73
  1 A'    2 A'    3 A'    4 A'    5 A'    1 A"    6 A'    7 A'                 
-165.72 -165.72 -101.59  -35.82  -35.82  -31.32  -31.31  -31.31
  2 A"    8 A'    9 A'   10 A'   11 A'   12 A'   13 A'    3 A"                 
-31.311 -31.307 -31.306 -24.727 -22.967 -22.966 -22.965 -22.963
 14 A'    4 A"   15 A'   16 A'   17 A'    5 A"   18 A'   19 A'                 
-22.962 -22.962 -22.961 -22.961 -22.957 -22.957 -10.335 -10.299
  6 A"   20 A'    7 A"   21 A'    8 A"   22 A'   23 A'   24 A'                 
 -9.508  -7.272  -7.262  -7.261  -6.376  -6.372  -4.788  -4.785
 25 A'   26 A'    9 A"   27 A'   28 A'   29 A'   30 A'   31 A'                 
 -4.774  -4.773  -4.770  -4.769  -2.057  -2.054  -2.050  -2.050
 10 A"   32 A'   11 A"   33 A'   34 A'   35 A'   12 A"   36 A'                 
 -2.047  -2.047  -2.037  -2.037  -2.033  -2.033  -1.278  -0.978
 37 A'   13 A"   38 A'   14 A"   15 A"   39 A'   40 A'   41 A'                 
 -0.796  -0.738  -0.668  -0.598  -0.541  -0.513  -0.501  -0.446
 42 A'   43 A'   44 A'   45 A'   46 A'   16 A"   47 A'   48 A'                 
 -0.441  -0.415  -0.375  -0.328  -0.299  -0.279  -0.243  -0.232
 17 A"   49 A'   50 A'   18 A"   19 A"   51 A'   52 A'   20 A"                 
 -- Virtual --                   
 -0.080  -0.039  -0.030   0.010   0.018   0.029   0.056   0.060
 21 A"   53 A'   54 A'   55 A'   56 A'   57 A'   22 A"   58 A'                 
  0.071   0.088   0.089   0.091   0.106   0.110   0.118   0.139
 59 A'   60 A'   23 A"   61 A'   62 A'   24 A"   63 A'   64 A'                 
  0.157   0.185   0.212   0.231   0.235   0.246   0.265   0.287
 65 A'   66 A'   25 A"   67 A'   26 A"   68 A'   69 A'   70 A'                 
  0.292   0.320   0.342   0.356   0.366   0.388   0.399   0.405
 27 A"   71 A'   72 A'   73 A'   28 A"   74 A'   29 A"   75 A'                 
  0.419   0.427   0.437   0.440   0.445   0.463   0.472   0.499
 30 A"   76 A'   77 A'   31 A"   32 A"   78 A'   79 A'   80 A'                 
  0.528   0.535   0.549   0.613   0.654   0.697   0.709   0.739
 33 A"   81 A'   82 A'   34 A"   83 A'   84 A'   85 A'   86 A'                 
  0.774   0.809   0.820   0.836   0.912   0.954   1.012   1.128
 87 A'   35 A"   88 A'   36 A"   89 A'   90 A'   91 A'   92 A'                 
  1.164   1.167   1.220   1.295   1.317   1.327   1.380   1.382
 37 A"   93 A'   38 A"   94 A'   39 A"   40 A"   95 A'   41 A"                 
  1.390   1.403   1.407   1.486   1.492   1.515   1.602   1.666
 96 A'   97 A'   98 A'   99 A'  100 A'   42 A"  101 A'  102 A'                 
  1.707   1.742   1.899   2.038   2.188   2.229   2.288   2.470
103 A'   43 A"  104 A'  105 A'  106 A'   44 A"  107 A'  108 A'                 
  2.568   2.748   2.751   2.882   2.943   3.517   3.731   3.754
 45 A"   46 A"  109 A'  110 A'  111 A'  112 A'   47 A"  113 A'                 
  3.928   3.934   3.952   3.956   3.996   4.003   4.012   4.040
 48 A"  114 A'   49 A"   50 A"   51 A"  115 A'  116 A'   52 A"                 
  4.109   4.150   4.223   4.290   4.424   4.513   4.707   5.975
117 A'  118 A'  119 A'  120 A'  121 A'  122 A'  123 A'   53 A"                 
  6.007   6.034   6.066   6.121   6.194   6.265   6.364   6.540
 54 A"  124 A'  125 A'  126 A'  127 A'   55 A"  128 A'  129 A'                 
  9.773  23.338  23.484  25.790  25.948  26.355  27.872  27.940
130 A'  131 A'  132 A'   56 A"  133 A'  134 A'  135 A'  136 A'                 
 28.321  28.349  28.364  28.389  28.407  28.435  28.520  28.524
 57 A"   58 A"  137 A'  138 A'  139 A'  140 A'   59 A"   60 A"                 
 28.542  28.543  28.549  28.563  28.591  28.616  28.671  28.740
141 A'   61 A"  142 A'   62 A"  143 A'  144 A'  145 A'  146 A'                 
 66.725 127.867 127.889 127.902 127.921 127.951 127.991 151.669
147 A'   63 A"   64 A"  148 A'  149 A'  150 A'  151 A'  152 A'                 
151.725 215.7721901.8351901.893
153 A'  154 A'  155 A'  156 A'                                                 
 --------------------------------------------------------------

          Ground-State Mulliken Net Atomic Charges

     Atom                 Charge (a.u.)
  ----------------------------------------
      1 F                     0.003420
      2 Cl                    0.380087
      3 I                     0.184614
      4 I                     0.147361
      5 C                    -0.518252
      6 C                    -0.197231
  ----------------------------------------
  Sum of atomic charges =     0.000000

 -----------------------------------------------------------------
                    Cartesian Multipole Moments
 -----------------------------------------------------------------
    Charge (ESU x 10^10)
                 0.0000
    Dipole Moment (Debye)
         X      -0.3774      Y      -0.4294      Z      -0.0000
       Tot       0.5717
    Quadrupole Moments (Debye-Ang)
        XX     -79.1600     XY      -2.1252     YY     -87.7044
        XZ       0.0000     YZ       0.0000     ZZ     -85.7796
    Octopole Moments (Debye-Ang^2)
       XXX       6.2287    XXY     -10.8237    XYY      -3.4065
       YYY      -3.0402    XXZ       0.0000    XYZ      -0.0000
       YYZ       0.0000    XZZ       2.5074    YZZ       1.5003
       ZZZ      -0.0000
    Hexadecapole Moments (Debye-Ang^3)
      XXXX   -1905.7309   XXXY      13.5179   XXYY    -408.8765
      XYYY      32.7824   YYYY    -615.5963   XXXZ       0.0000
      XXYZ      -0.0000   XYYZ       0.0000   YYYZ      -0.0000
      XXZZ    -359.0186   XYZZ      13.3998   YYZZ    -120.3027
      XZZZ       0.0000   YZZZ       0.0000   ZZZZ    -110.3065
 -----------------------------------------------------------------
 Calculating analytic gradient of the SCF energy
 Gradient of SCF Energy
            1           2           3           4           5           6
    1   0.0485700   0.0203972  -0.0869203   0.0544889   0.1778775  -0.2144134
    2  -0.0812732  -0.1768295   0.1416993   0.1982167  -0.0474219  -0.0343913
    3   0.0000000  -0.0000000  -0.0000000   0.0000000   0.0000000   0.0000000
 Max gradient component =       2.144E-01
 RMS gradient           =       1.032E-01
 Gradient time:  CPU 17.17 s  wall 4.40 s
 Geometry Optimization Parameters
   NAtoms,    NIC,     NZ,  NCons,   NDum,   NFix, NCnnct, MaxDiis
        6      37       0       0       0       0       0       0

 Cartesian Hessian Update
 Hessian Updated using BFGS Update


** GEOMETRY OPTIMIZATION IN DELOCALIZED INTERNAL COORDINATES **
   Searching for a Minimum

   Optimization Cycle:   8

                       Coordinates (Angstroms)
     ATOM                X               Y               Z
      1  F         1.6956805701    1.7415741279    0.0000000000
      2  Cl       -1.8113545454    1.7120941689    0.0000000000
      3  I         2.3298892255   -0.5156394506    0.0000000000
      4  I        -1.9348622172   -0.8008943254    0.0000000000
      5  C         0.8823265133    0.6532131047    0.0000000000
      6  C        -0.6792748812    0.5745953599    0.0000000000
   Point Group: cs    Number of degrees of freedom:     9


   Energy is -14475.119808997

 Hessian Updated using BFGS Update

  9 Hessian modes will be used to form the next step
  Hessian Eigenvalues:
     0.090303    0.182501    0.243830    0.250194    0.282134    0.391960
     0.575731    0.955717    1.080083

 Minimum Search - Taking Simple RFO Step
 Searching for Lamda that Minimizes Along All modes
 Value Taken    Lamda =  -0.18642511
 Calculated Step too Large.  Step scaled by  0.387814
 Step Taken.  Stepsize is  0.300000

                             Maximum     Tolerance    Cnvgd?
         Gradient           0.173153      0.000300      NO
         Displacement       0.205113      0.001200      NO
         Energy change     -0.077031      0.000001      NO


 New Cartesian Coordinates Obtained by Inverse Iteration

 Displacement from previous Coordinates is:  0.309271
 ----------------------------------------------------------------
             Standard Nuclear Orientation (Angstroms)
    I     Atom           X                Y                Z
 ----------------------------------------------------------------
    1      F       1.6017956130     1.7525945651     0.0000000000
    2      Cl     -1.7418757540     1.7537237612     0.0000000000
    3      I       2.3024058750    -0.5397367344     0.0000000000
    4      I      -1.8877320690    -0.8274258292     0.0000000000
    5      C       0.8257154766     0.6470126284     0.0000000000
    6      C      -0.6179044763     0.5787745942     0.0000000000
 ----------------------------------------------------------------
 Molecular Point Group                 Cs    NOp =  2
 Largest Abelian Subgroup              Cs    NOp =  2
 Nuclear Repulsion Energy =  1212.7404467130 hartrees
 There are       72 alpha and       72 beta electrons
 Applying Cartesian multipole field
    Component          Value
    ---------          -----
     (2,0,0)        1.00000E-11
     (0,2,0)        2.00000E-11
     (0,0,2)       -3.00000E-11
 Nucleus-field energy     =     0.0000000294 hartrees
 Requested basis set is 6-311++G(d,p)
 There are 79 shells and 220 basis functions
 A cutoff of  1.0D-11 yielded   2323 shell pairs
 There are     19486 function pairs (     22007 Cartesian)
 Smallest overlap matrix eigenvalue = 4.67E-05
 Guess MOs from SCF MO coefficient file

 -----------------------------------------------------------------------
  General SCF calculation program by
  Eric Jon Sundstrom, Paul Horn, Yuezhi Mao, Dmitri Zuev, Alec White,
  David Stuck, Shaama M.S., Shane Yost, Joonho Lee, David Small,
  Daniel Levine, Susi Lehtola, Hugh Burton, Evgeny Epifanovsky
 -----------------------------------------------------------------------
 Exchange:     0.2000 Hartree-Fock + 0.0800 Slater + 0.7200 B88
 Correlation:  0.1900 VWN1RPA + 0.8100 LYP
 Using SG-1 standard quadrature grid
 using 4 threads for integral computing
 -------------------------------------------------------
 OpenMP Integral computing Module                
 Release: version 2.0, May 2017, Q-Chem Inc. Pleasanton 
 -------------------------------------------------------
 -------------------------------------------------------
 OpenMP BLAS3 based DFT computing Module                
 Release: version 1.0, May 2013, Q-Chem Inc. Pittsburgh 
 -------------------------------------------------------
 A restricted SCF calculation will be
 performed using DIIS
 SCF converges when DIIS error is below 1.0e-08
 ---------------------------------------
  Cycle       Energy         DIIS error
 ---------------------------------------
    1  -14475.1778158758      1.08e-03  
    2  -14475.1838480558      2.85e-04  
    3  -14475.1836486601      3.46e-04  
    4  -14475.1842376075      8.88e-05  
    5  -14475.1842768633      3.21e-05  
    6  -14475.1842819862      1.16e-05  
    7  -14475.1842826827      3.11e-06  
    8  -14475.1842827440      1.09e-06  
    9  -14475.1842827503      3.61e-07  
   10  -14475.1842827508      5.66e-08  
   11  -14475.1842827509      1.95e-08  
   12  -14475.1842827509      1.93e-09  Convergence criterion met
 ---------------------------------------
 SCF time:   CPU 54.00s  wall 14.00s 
 SCF   energy in the final basis set =   -14475.1842827509
 Total energy in the final basis set =   -14475.1842827509

 --------------------------------------------------------------
             Orbital Energies (a.u.) and Symmetries
 --------------------------------------------------------------

 Alpha MOs, Restricted
 -- Occupied --                  
*******-1165.89 -176.33 -176.32 -165.73 -165.73 -165.73 -165.73
  1 A'    2 A'    3 A'    4 A'    5 A'    1 A"    6 A'    7 A'                 
-165.72 -165.72 -101.59  -35.82  -35.82  -31.32  -31.31  -31.31
  2 A"    8 A'    9 A'   10 A'   11 A'   12 A'   13 A'    3 A"                 
-31.310 -31.307 -31.306 -24.726 -22.967 -22.965 -22.965 -22.963
 14 A'    4 A"   15 A'   16 A'   17 A'    5 A"   18 A'   19 A'                 
-22.961 -22.961 -22.961 -22.961 -22.957 -22.957 -10.329 -10.293
  6 A"   20 A'    7 A"   21 A'    8 A"   22 A'   23 A'   24 A'                 
 -9.505  -7.270  -7.260  -7.259  -6.375  -6.371  -4.788  -4.784
 25 A'   26 A'    9 A"   27 A'   28 A'   29 A'   30 A'   31 A'                 
 -4.773  -4.772  -4.769  -4.768  -2.056  -2.053  -2.049  -2.049
 10 A"   32 A'   11 A"   33 A'   34 A'   35 A'   12 A"   36 A'                 
 -2.046  -2.046  -2.036  -2.036  -2.032  -2.032  -1.278  -0.966
 37 A'   13 A"   14 A"   38 A'   15 A"   39 A'   40 A'   41 A'                 
 -0.801  -0.735  -0.684  -0.600  -0.540  -0.515  -0.505  -0.444
 42 A'   43 A'   44 A'   45 A'   46 A'   16 A"   47 A'   48 A'                 
 -0.435  -0.409  -0.374  -0.329  -0.298  -0.283  -0.250  -0.243
 17 A"   49 A'   50 A'   18 A"   19 A"   51 A'   52 A'   20 A"                 
 -- Virtual --                   
 -0.064  -0.048  -0.028   0.008   0.017   0.033   0.057   0.062
 21 A"   53 A'   54 A'   55 A'   56 A'   57 A'   22 A"   58 A'                 
  0.071   0.089   0.089   0.091   0.107   0.110   0.137   0.146
 59 A'   23 A"   60 A'   61 A'   62 A'   24 A"   63 A'   64 A'                 
  0.164   0.189   0.211   0.232   0.236   0.247   0.280   0.285
 65 A'   66 A'   25 A"   67 A'   26 A"   68 A'   69 A'   70 A'                 
  0.293   0.322   0.350   0.352   0.369   0.387   0.394   0.411
 27 A"   71 A'   72 A'   73 A'   28 A"   74 A'   29 A"   75 A'                 
  0.416   0.433   0.440   0.445   0.449   0.457   0.475   0.494
 30 A"   76 A'   31 A"   77 A'   32 A"   78 A'   79 A'   80 A'                 
  0.533   0.546   0.569   0.618   0.663   0.688   0.707   0.744
 33 A"   81 A'   82 A'   34 A"   83 A'   84 A'   85 A'   86 A'                 
  0.778   0.821   0.828   0.837   0.924   0.936   1.020   1.147
 87 A'   35 A"   88 A'   36 A"   89 A'   90 A'   91 A'   92 A'                 
  1.159   1.166   1.203   1.299   1.314   1.326   1.376   1.383
 93 A'   37 A"   38 A"   94 A'   39 A"   40 A"   95 A'   41 A"                 
  1.393   1.401   1.414   1.484   1.492   1.539   1.631   1.695
 96 A'   97 A'   98 A'   99 A'  100 A'   42 A"  101 A'  102 A'                 
  1.743   1.802   1.911   2.084   2.234   2.236   2.299   2.481
103 A'   43 A"  104 A'  105 A'   44 A"  106 A'  107 A'  108 A'                 
  2.576   2.772   2.782   2.932   3.020   3.496   3.737   3.760
 45 A"  109 A'   46 A"  110 A'  111 A'  112 A'   47 A"  113 A'                 
  3.938   3.952   3.955   3.956   3.996   3.998   4.015   4.043
 48 A"   49 A"   50 A"  114 A'   51 A"  115 A'  116 A'   52 A"                 
  4.105   4.142   4.213   4.287   4.420   4.523   4.738   5.976
117 A'  118 A'  119 A'  120 A'  121 A'  122 A'  123 A'   53 A"                 
  6.008   6.035   6.062   6.117   6.194   6.267   6.358   6.571
 54 A"  124 A'  125 A'  126 A'  127 A'   55 A"  128 A'  129 A'                 
  9.770  23.316  23.712  25.793  25.957  26.375  27.866  27.940
130 A'  131 A'  132 A'   56 A"  133 A'  134 A'  135 A'  136 A'                 
 28.322  28.349  28.363  28.386  28.405  28.433  28.520  28.524
 57 A"   58 A"  137 A'  138 A'  139 A'  140 A'   59 A"   60 A"                 
 28.540  28.543  28.547  28.564  28.590  28.614  28.670  28.743
141 A'   61 A"  142 A'   62 A"  143 A'  144 A'  145 A'  146 A'                 
 66.729 127.868 127.889 127.902 127.919 127.950 127.987 151.664
147 A'   63 A"   64 A"  148 A'  149 A'  150 A'  151 A'  152 A'                 
151.725 215.7651901.8291901.893
153 A'  154 A'  155 A'  156 A'                                                 

 Beta MOs, Restricted
 -- Occupied --                  
*******-1165.89 -176.33 -176.32 -165.73 -165.73 -165.73 -165.73
  1 A'    2 A'    3 A'    4 A'    5 A'    1 A"    6 A'    7 A'                 
-165.72 -165.72 -101.59  -35.82  -35.82  -31.32  -31.31  -31.31
  2 A"    8 A'    9 A'   10 A'   11 A'   12 A'   13 A'    3 A"                 
-31.310 -31.307 -31.306 -24.726 -22.967 -22.965 -22.965 -22.963
 14 A'    4 A"   15 A'   16 A'   17 A'    5 A"   18 A'   19 A'                 
-22.961 -22.961 -22.961 -22.961 -22.957 -22.957 -10.329 -10.293
  6 A"   20 A'    7 A"   21 A'    8 A"   22 A'   23 A'   24 A'                 
 -9.505  -7.270  -7.260  -7.259  -6.375  -6.371  -4.788  -4.784
 25 A'   26 A'    9 A"   27 A'   28 A'   29 A'   30 A'   31 A'                 
 -4.773  -4.772  -4.769  -4.768  -2.056  -2.053  -2.049  -2.049
 10 A"   32 A'   11 A"   33 A'   34 A'   35 A'   12 A"   36 A'                 
 -2.046  -2.046  -2.036  -2.036  -2.032  -2.032  -1.278  -0.966
 37 A'   13 A"   14 A"   38 A'   15 A"   39 A'   40 A'   41 A'                 
 -0.801  -0.735  -0.684  -0.600  -0.540  -0.515  -0.505  -0.444
 42 A'   43 A'   44 A'   45 A'   46 A'   16 A"   47 A'   48 A'                 
 -0.435  -0.409  -0.374  -0.329  -0.298  -0.283  -0.250  -0.243
 17 A"   49 A'   50 A'   18 A"   19 A"   51 A'   52 A'   20 A"                 
 -- Virtual --                   
 -0.064  -0.048  -0.028   0.008   0.017   0.033   0.057   0.062
 21 A"   53 A'   54 A'   55 A'   56 A'   57 A'   22 A"   58 A'                 
  0.071   0.089   0.089   0.091   0.107   0.110   0.137   0.146
 59 A'   23 A"   60 A'   61 A'   62 A'   24 A"   63 A'   64 A'                 
  0.164   0.189   0.211   0.232   0.236   0.247   0.280   0.285
 65 A'   66 A'   25 A"   67 A'   26 A"   68 A'   69 A'   70 A'                 
  0.293   0.322   0.350   0.352   0.369   0.387   0.394   0.411
 27 A"   71 A'   72 A'   73 A'   28 A"   74 A'   29 A"   75 A'                 
  0.416   0.433   0.440   0.445   0.449   0.457   0.475   0.494
 30 A"   76 A'   31 A"   77 A'   32 A"   78 A'   79 A'   80 A'                 
  0.533   0.546   0.569   0.618   0.663   0.688   0.707   0.744
 33 A"   81 A'   82 A'   34 A"   83 A'   84 A'   85 A'   86 A'                 
  0.778   0.821   0.828   0.837   0.924   0.936   1.020   1.147
 87 A'   35 A"   88 A'   36 A"   89 A'   90 A'   91 A'   92 A'                 
  1.159   1.166   1.203   1.299   1.314   1.326   1.376   1.383
 93 A'   37 A"   38 A"   94 A'   39 A"   40 A"   95 A'   41 A"                 
  1.393   1.401   1.414   1.484   1.492   1.539   1.631   1.695
 96 A'   97 A'   98 A'   99 A'  100 A'   42 A"  101 A'  102 A'                 
  1.743   1.802   1.911   2.084   2.234   2.236   2.299   2.481
103 A'   43 A"  104 A'  105 A'   44 A"  106 A'  107 A'  108 A'                 
  2.576   2.772   2.782   2.932   3.020   3.496   3.737   3.760
 45 A"  109 A'   46 A"  110 A'  111 A'  112 A'   47 A"  113 A'                 
  3.938   3.952   3.955   3.956   3.996   3.998   4.015   4.043
 48 A"   49 A"   50 A"  114 A'   51 A"  115 A'  116 A'   52 A"                 
  4.105   4.142   4.213   4.287   4.420   4.523   4.738   5.976
117 A'  118 A'  119 A'  120 A'  121 A'  122 A'  123 A'   53 A"                 
  6.008   6.035   6.062   6.117   6.194   6.267   6.358   6.571
 54 A"  124 A'  125 A'  126 A'  127 A'   55 A"  128 A'  129 A'                 
  9.770  23.316  23.712  25.793  25.957  26.375  27.866  27.940
130 A'  131 A'  132 A'   56 A"  133 A'  134 A'  135 A'  136 A'                 
 28.322  28.349  28.363  28.386  28.405  28.433  28.520  28.524
 57 A"   58 A"  137 A'  138 A'  139 A'  140 A'   59 A"   60 A"                 
 28.540  28.543  28.547  28.564  28.590  28.614  28.670  28.743
141 A'   61 A"  142 A'   62 A"  143 A'  144 A'  145 A'  146 A'                 
 66.729 127.868 127.889 127.902 127.919 127.950 127.987 151.664
147 A'   63 A"   64 A"  148 A'  149 A'  150 A'  151 A'  152 A'                 
151.725 215.7651901.8291901.893
153 A'  154 A'  155 A'  156 A'                                                 
 --------------------------------------------------------------

          Ground-State Mulliken Net Atomic Charges

     Atom                 Charge (a.u.)
  ----------------------------------------
      1 F                    -0.004454
      2 Cl                    0.364723
      3 I                     0.166275
      4 I                     0.151444
      5 C                    -0.551734
      6 C                    -0.126254
  ----------------------------------------
  Sum of atomic charges =     0.000000

 -----------------------------------------------------------------
                    Cartesian Multipole Moments
 -----------------------------------------------------------------
    Charge (ESU x 10^10)
                 0.0000
    Dipole Moment (Debye)
         X      -0.3175      Y      -0.5689      Z       0.0000
       Tot       0.6515
    Quadrupole Moments (Debye-Ang)
        XX     -79.5505     XY      -1.9355     YY     -87.4315
        XZ      -0.0000     YZ       0.0000     ZZ     -85.7672
    Octopole Moments (Debye-Ang^2)
       XXX       4.5640    XXY     -10.6618    XYY      -4.7364
       YYY      -0.8893    XXZ       0.0000    XYZ       0.0000
       YYZ       0.0000    XZZ       1.5786    YZZ       2.4941
       ZZZ       0.0000
    Hexadecapole Moments (Debye-Ang^3)
      XXXX   -1827.5731   XXXY      18.1644   XXYY    -396.5630
      XYYY      35.7904   YYYY    -635.4251   XXXZ      -0.0000
      XXYZ       0.0000   XYYZ      -0.0000   YYYZ       0.0000
      XXZZ    -345.7257   XYZZ      14.6816   YYZZ    -124.1297
      XZZZ      -0.0000   YZZZ       0.0000   ZZZZ    -110.3672
 -----------------------------------------------------------------
 Calculating analytic gradient of the SCF energy
 Gradient of SCF Energy
            1           2           3           4           5           6
    1   0.0400007   0.0136131  -0.0712309   0.0447908   0.1274657  -0.1546394
    2  -0.0701806  -0.1454787   0.1156277   0.1652594  -0.0368479  -0.0283799
    3   0.0000000   0.0000000  -0.0000000   0.0000000   0.0000000  -0.0000000
 Max gradient component =       1.653E-01
 RMS gradient           =       8.095E-02
 Gradient time:  CPU 17.32 s  wall 4.44 s
 Geometry Optimization Parameters
   NAtoms,    NIC,     NZ,  NCons,   NDum,   NFix, NCnnct, MaxDiis
        6      37       0       0       0       0       0       0

 Cartesian Hessian Update
 Hessian Updated using BFGS Update


** GEOMETRY OPTIMIZATION IN DELOCALIZED INTERNAL COORDINATES **
   Searching for a Minimum

   Optimization Cycle:   9

                       Coordinates (Angstroms)
     ATOM                X               Y               Z
      1  F         1.6017956130    1.7525945651    0.0000000000
      2  Cl       -1.7418757540    1.7537237612    0.0000000000
      3  I         2.3024058750   -0.5397367344    0.0000000000
      4  I        -1.8877320690   -0.8274258292    0.0000000000
      5  C         0.8257154766    0.6470126284    0.0000000000
      6  C        -0.6179044763    0.5787745942    0.0000000000
   Point Group: cs    Number of degrees of freedom:     9


   Energy is -14475.184282751

 Hessian Updated using BFGS Update

  9 Hessian modes will be used to form the next step
  Hessian Eigenvalues:
     0.153658    0.195323    0.233844    0.250256    0.261116    0.393400
     0.534712    0.955842    1.079215

 Minimum Search - Taking Simple RFO Step
 Searching for Lamda that Minimizes Along All modes
 Value Taken    Lamda =  -0.12258470
 Calculated Step too Large.  Step scaled by  0.473431
 Step Taken.  Stepsize is  0.300000

                             Maximum     Tolerance    Cnvgd?
         Gradient           0.129971      0.000300      NO
         Displacement       0.198765      0.001200      NO
         Energy change     -0.064474      0.000001      NO


 New Cartesian Coordinates Obtained by Inverse Iteration

 Displacement from previous Coordinates is:  0.261436
 ----------------------------------------------------------------
             Standard Nuclear Orientation (Angstroms)
    I     Atom           X                Y                Z
 ----------------------------------------------------------------
    1      F       1.5215488780     1.7710012322     0.0000000000
    2      Cl     -1.6882779056     1.8050764872     0.0000000000
    3      I       2.2930775803    -0.5728600420     0.0000000000
    4      I      -1.8561083268    -0.8664902195     0.0000000000
    5      C       0.7885286568     0.6443676912     0.0000000000
    6      C      -0.5763642175     0.5838478362     0.0000000000
 ----------------------------------------------------------------
 Molecular Point Group                 Cs    NOp =  2
 Largest Abelian Subgroup              Cs    NOp =  2
 Nuclear Repulsion Energy =  1207.7740536235 hartrees
 There are       72 alpha and       72 beta electrons
 Applying Cartesian multipole field
    Component          Value
    ---------          -----
     (2,0,0)        1.00000E-11
     (0,2,0)        2.00000E-11
     (0,0,2)       -3.00000E-11
 Nucleus-field energy     =     0.0000000295 hartrees
 Requested basis set is 6-311++G(d,p)
 There are 79 shells and 220 basis functions
 A cutoff of  1.0D-11 yielded   2325 shell pairs
 There are     19495 function pairs (     22008 Cartesian)
 Smallest overlap matrix eigenvalue = 3.74E-05
 Guess MOs from SCF MO coefficient file

 -----------------------------------------------------------------------
  General SCF calculation program by
  Eric Jon Sundstrom, Paul Horn, Yuezhi Mao, Dmitri Zuev, Alec White,
  David Stuck, Shaama M.S., Shane Yost, Joonho Lee, David Small,
  Daniel Levine, Susi Lehtola, Hugh Burton, Evgeny Epifanovsky
 -----------------------------------------------------------------------
 Exchange:     0.2000 Hartree-Fock + 0.0800 Slater + 0.7200 B88
 Correlation:  0.1900 VWN1RPA + 0.8100 LYP
 Using SG-1 standard quadrature grid
 using 4 threads for integral computing
 -------------------------------------------------------
 OpenMP Integral computing Module                
 Release: version 2.0, May 2017, Q-Chem Inc. Pleasanton 
 -------------------------------------------------------
 -------------------------------------------------------
 OpenMP BLAS3 based DFT computing Module                
 Release: version 1.0, May 2013, Q-Chem Inc. Pittsburgh 
 -------------------------------------------------------
 A restricted SCF calculation will be
 performed using DIIS
 SCF converges when DIIS error is below 1.0e-08
 ---------------------------------------
  Cycle       Energy         DIIS error
 ---------------------------------------
    1  -14475.2277369833      9.70e-04  
    2  -14475.2327760874      2.33e-04  
    3  -14475.2327639430      2.30e-04  
    4  -14475.2330133021      9.85e-05  
    5  -14475.2330678143      2.39e-05  
    6  -14475.2330705181      7.59e-06  
    7  -14475.2330707251      1.77e-06  
    8  -14475.2330707389      7.45e-07  
    9  -14475.2330707415      3.20e-07  
   10  -14475.2330707422      5.08e-08  
   11  -14475.2330707420      1.62e-08  
   12  -14475.2330707423      1.78e-09  Convergence criterion met
 ---------------------------------------
 SCF time:   CPU 54.22s  wall 14.00s 
 SCF   energy in the final basis set =   -14475.2330707423
 Total energy in the final basis set =   -14475.2330707423

 --------------------------------------------------------------
             Orbital Energies (a.u.) and Symmetries
 --------------------------------------------------------------

 Alpha MOs, Restricted
 -- Occupied --                  
*******-1165.89 -176.33 -176.32 -165.73 -165.73 -165.73 -165.73
  1 A'    2 A'    3 A'    4 A'    5 A'    1 A"    6 A'    7 A'                 
-165.72 -165.72 -101.59  -35.82  -35.82  -31.32  -31.31  -31.31
  2 A"    8 A'    9 A'   10 A'   11 A'   12 A'   13 A'    3 A"                 
-31.311 -31.307 -31.306 -24.725 -22.967 -22.966 -22.966 -22.963
 14 A'    4 A"   15 A'   16 A'   17 A'    5 A"   18 A'   19 A'                 
-22.962 -22.962 -22.962 -22.962 -22.957 -22.957 -10.325 -10.290
 20 A'    6 A"    7 A"   21 A'   22 A'    8 A"   23 A'   24 A'                 
 -9.503  -7.268  -7.257  -7.256  -6.375  -6.371  -4.788  -4.784
 25 A'   26 A'    9 A"   27 A'   28 A'   29 A'   30 A'   31 A'                 
 -4.773  -4.772  -4.768  -4.768  -2.055  -2.052  -2.049  -2.049
 10 A"   32 A'   11 A"   33 A'   34 A'   35 A'   12 A"   36 A'                 
 -2.045  -2.045  -2.036  -2.035  -2.031  -2.031  -1.277  -0.953
 37 A'   13 A"   14 A"   38 A'   15 A"   39 A'   40 A'   41 A'                 
 -0.807  -0.730  -0.692  -0.600  -0.537  -0.515  -0.508  -0.440
 42 A'   43 A'   44 A'   45 A'   46 A'   16 A"   47 A'   48 A'                 
 -0.428  -0.404  -0.369  -0.329  -0.299  -0.288  -0.257  -0.250
 17 A"   49 A'   50 A'   18 A"   19 A"   51 A'   52 A'   20 A"                 
 -- Virtual --                   
 -0.058  -0.050  -0.033   0.006   0.015   0.035   0.058   0.062
 53 A'   21 A"   54 A'   55 A'   56 A'   57 A'   22 A"   58 A'                 
  0.071   0.088   0.089   0.093   0.108   0.110   0.138   0.150
 59 A'   60 A'   23 A"   61 A'   62 A'   24 A"   63 A'   64 A'                 
  0.179   0.190   0.211   0.232   0.236   0.246   0.281   0.291
 65 A'   66 A'   25 A"   67 A'   26 A"   68 A'   69 A'   70 A'                 
  0.294   0.321   0.347   0.358   0.371   0.385   0.389   0.412
 27 A"   71 A'   72 A'   73 A'   28 A"   74 A'   29 A"   30 A"                 
  0.416   0.436   0.439   0.445   0.452   0.452   0.479   0.489
 75 A'   76 A'   31 A"   77 A'   32 A"   78 A'   79 A'   80 A'                 
  0.536   0.566   0.593   0.622   0.656   0.688   0.711   0.743
 33 A"   81 A'   82 A'   34 A"   83 A'   84 A'   85 A'   86 A'                 
  0.789   0.829   0.830   0.840   0.910   0.937   1.023   1.148
 87 A'   88 A'   35 A"   36 A"   89 A'   90 A'   91 A'   92 A'                 
  1.158   1.171   1.190   1.303   1.309   1.328   1.369   1.380
 93 A'   37 A"   38 A"   94 A'   39 A"   40 A"   95 A'   96 A'                 
  1.386   1.400   1.422   1.480   1.504   1.557   1.653   1.708
 41 A"   97 A'   98 A'   99 A'  100 A'   42 A"  101 A'  102 A'                 
  1.777   1.844   1.918   2.128   2.238   2.254   2.306   2.487
103 A'   43 A"  104 A'  105 A'   44 A"  106 A'  107 A'  108 A'                 
  2.585   2.778   2.802   2.949   3.109   3.440   3.742   3.763
 45 A"  109 A'   46 A"  110 A'  111 A'  112 A'   47 A"  113 A'                 
  3.942   3.952   3.956   3.972   3.992   3.995   4.024   4.043
 48 A"   49 A"   50 A"  114 A'  115 A'   51 A"  116 A'   52 A"                 
  4.094   4.133   4.205   4.281   4.414   4.523   4.754   5.977
117 A'  118 A'  119 A'  120 A'  121 A'  122 A'  123 A'   53 A"                 
  6.007   6.034   6.056   6.108   6.185   6.269   6.351   6.595
 54 A"  124 A'  125 A'  126 A'  127 A'   55 A"  128 A'  129 A'                 
  9.762  23.290  23.951  25.795  25.961  26.384  27.858  27.931
130 A'  131 A'  132 A'   56 A"  133 A'  134 A'  135 A'  136 A'                 
 28.322  28.348  28.361  28.380  28.401  28.427  28.519  28.523
 57 A"   58 A"  137 A'  138 A'  139 A'  140 A'   59 A"   60 A"                 
 28.537  28.541  28.543  28.564  28.586  28.612  28.669  28.742
141 A'   61 A"  142 A'   62 A"  143 A'  144 A'  145 A'  146 A'                 
 66.731 127.868 127.888 127.899 127.915 127.945 127.980 151.656
147 A'   63 A"   64 A"  148 A'  149 A'  150 A'  151 A'  152 A'                 
151.717 215.7531901.8201901.884
153 A'  154 A'  155 A'  156 A'                                                 

 Beta MOs, Restricted
 -- Occupied --                  
*******-1165.89 -176.33 -176.32 -165.73 -165.73 -165.73 -165.73
  1 A'    2 A'    3 A'    4 A'    5 A'    1 A"    6 A'    7 A'                 
-165.72 -165.72 -101.59  -35.82  -35.82  -31.32  -31.31  -31.31
  2 A"    8 A'    9 A'   10 A'   11 A'   12 A'   13 A'    3 A"                 
-31.311 -31.307 -31.306 -24.725 -22.967 -22.966 -22.966 -22.963
 14 A'    4 A"   15 A'   16 A'   17 A'    5 A"   18 A'   19 A'                 
-22.962 -22.962 -22.962 -22.962 -22.957 -22.957 -10.325 -10.290
 20 A'    6 A"    7 A"   21 A'   22 A'    8 A"   23 A'   24 A'                 
 -9.503  -7.268  -7.257  -7.256  -6.375  -6.371  -4.788  -4.784
 25 A'   26 A'    9 A"   27 A'   28 A'   29 A'   30 A'   31 A'                 
 -4.773  -4.772  -4.768  -4.768  -2.055  -2.052  -2.049  -2.049
 10 A"   32 A'   11 A"   33 A'   34 A'   35 A'   12 A"   36 A'                 
 -2.045  -2.045  -2.036  -2.035  -2.031  -2.031  -1.277  -0.953
 37 A'   13 A"   14 A"   38 A'   15 A"   39 A'   40 A'   41 A'                 
 -0.807  -0.730  -0.692  -0.600  -0.537  -0.515  -0.508  -0.440
 42 A'   43 A'   44 A'   45 A'   46 A'   16 A"   47 A'   48 A'                 
 -0.428  -0.404  -0.369  -0.329  -0.299  -0.288  -0.257  -0.250
 17 A"   49 A'   50 A'   18 A"   19 A"   51 A'   52 A'   20 A"                 
 -- Virtual --                   
 -0.058  -0.050  -0.033   0.006   0.015   0.035   0.058   0.062
 53 A'   21 A"   54 A'   55 A'   56 A'   57 A'   22 A"   58 A'                 
  0.071   0.088   0.089   0.093   0.108   0.110   0.138   0.150
 59 A'   60 A'   23 A"   61 A'   62 A'   24 A"   63 A'   64 A'                 
  0.179   0.190   0.211   0.232   0.236   0.246   0.281   0.291
 65 A'   66 A'   25 A"   67 A'   26 A"   68 A'   69 A'   70 A'                 
  0.294   0.321   0.347   0.358   0.371   0.385   0.389   0.412
 27 A"   71 A'   72 A'   73 A'   28 A"   74 A'   29 A"   30 A"                 
  0.416   0.436   0.439   0.445   0.452   0.452   0.479   0.489
 75 A'   76 A'   31 A"   77 A'   32 A"   78 A'   79 A'   80 A'                 
  0.536   0.566   0.593   0.622   0.656   0.688   0.711   0.743
 33 A"   81 A'   82 A'   34 A"   83 A'   84 A'   85 A'   86 A'                 
  0.789   0.829   0.830   0.840   0.910   0.937   1.023   1.148
 87 A'   88 A'   35 A"   36 A"   89 A'   90 A'   91 A'   92 A'                 
  1.158   1.171   1.190   1.303   1.309   1.328   1.369   1.380
 93 A'   37 A"   38 A"   94 A'   39 A"   40 A"   95 A'   96 A'                 
  1.386   1.400   1.422   1.480   1.504   1.557   1.653   1.708
 41 A"   97 A'   98 A'   99 A'  100 A'   42 A"  101 A'  102 A'                 
  1.777   1.844   1.918   2.128   2.238   2.254   2.306   2.487
103 A'   43 A"  104 A'  105 A'   44 A"  106 A'  107 A'  108 A'                 
  2.585   2.778   2.802   2.949   3.109   3.440   3.742   3.763
 45 A"  109 A'   46 A"  110 A'  111 A'  112 A'   47 A"  113 A'                 
  3.942   3.952   3.956   3.972   3.992   3.995   4.024   4.043
 48 A"   49 A"   50 A"  114 A'  115 A'   51 A"  116 A'   52 A"                 
  4.094   4.133   4.205   4.281   4.414   4.523   4.754   5.977
117 A'  118 A'  119 A'  120 A'  121 A'  122 A'  123 A'   53 A"                 
  6.007   6.034   6.056   6.108   6.185   6.269   6.351   6.595
 54 A"  124 A'  125 A'  126 A'  127 A'   55 A"  128 A'  129 A'                 
  9.762  23.290  23.951  25.795  25.961  26.384  27.858  27.931
130 A'  131 A'  132 A'   56 A"  133 A'  134 A'  135 A'  136 A'                 
 28.322  28.348  28.361  28.380  28.401  28.427  28.519  28.523
 57 A"   58 A"  137 A'  138 A'  139 A'  140 A'   59 A"   60 A"                 
 28.537  28.541  28.543  28.564  28.586  28.612  28.669  28.742
141 A'   61 A"  142 A'   62 A"  143 A'  144 A'  145 A'  146 A'                 
 66.731 127.868 127.888 127.899 127.915 127.945 127.980 151.656
147 A'   63 A"   64 A"  148 A'  149 A'  150 A'  151 A'  152 A'                 
151.717 215.7531901.8201901.884
153 A'  154 A'  155 A'  156 A'                                                 
 --------------------------------------------------------------

          Ground-State Mulliken Net Atomic Charges

     Atom                 Charge (a.u.)
  ----------------------------------------
      1 F                    -0.009657
      2 Cl                    0.349417
      3 I                     0.154497
      4 I                     0.158456
      5 C                    -0.574144
      6 C                    -0.078569
  ----------------------------------------
  Sum of atomic charges =     0.000000

 -----------------------------------------------------------------
                    Cartesian Multipole Moments
 -----------------------------------------------------------------
    Charge (ESU x 10^10)
                 0.0000
    Dipole Moment (Debye)
         X      -0.2256      Y      -0.7638      Z       0.0000
       Tot       0.7964
    Quadrupole Moments (Debye-Ang)
        XX     -79.8129     XY      -1.8063     YY     -87.0458
        XZ       0.0000     YZ       0.0000     ZZ     -85.8366
    Octopole Moments (Debye-Ang^2)
       XXX       3.3705    XXY     -10.4199    XYY      -6.0256
       YYY       2.3126    XXZ      -0.0000    XYZ      -0.0000
       YYZ       0.0000    XZZ       0.7603    YZZ       3.7958
       ZZZ       0.0000
    Hexadecapole Moments (Debye-Ang^3)
      XXXX   -1781.4924   XXXY      22.4630   XXYY    -390.6159
      XYYY      38.9923   YYYY    -663.3560   XXXZ       0.0000
      XXYZ      -0.0000   XYYZ       0.0000   YYYZ      -0.0000
      XXZZ    -337.9108   XYZZ      16.1205   YYZZ    -129.6402
      XZZZ       0.0000   YZZZ      -0.0000   ZZZZ    -110.6490
 -----------------------------------------------------------------
 Calculating analytic gradient of the SCF energy
 Gradient of SCF Energy
            1           2           3           4           5           6
    1   0.0297300   0.0058650  -0.0505510   0.0322175   0.0610202  -0.0782818
    2  -0.0567123  -0.1104802   0.0867206   0.1277641  -0.0277144  -0.0195778
    3  -0.0000000   0.0000000  -0.0000000   0.0000000  -0.0000000  -0.0000000
 Max gradient component =       1.278E-01
 RMS gradient           =       5.517E-02
 Gradient time:  CPU 17.36 s  wall 4.45 s
 Geometry Optimization Parameters
   NAtoms,    NIC,     NZ,  NCons,   NDum,   NFix, NCnnct, MaxDiis
        6      37       0       0       0       0       0       0

 Cartesian Hessian Update
 Hessian Updated using BFGS Update


** GEOMETRY OPTIMIZATION IN DELOCALIZED INTERNAL COORDINATES **
   Searching for a Minimum

   Optimization Cycle:  10

                       Coordinates (Angstroms)
     ATOM                X               Y               Z
      1  F         1.5215488780    1.7710012322    0.0000000000
      2  Cl       -1.6882779056    1.8050764872    0.0000000000
      3  I         2.2930775803   -0.5728600420    0.0000000000
      4  I        -1.8561083268   -0.8664902195    0.0000000000
      5  C         0.7885286568    0.6443676912    0.0000000000
      6  C        -0.5763642175    0.5838478362    0.0000000000
   Point Group: cs    Number of degrees of freedom:     9


   Energy is -14475.233070742

 Hessian Updated using BFGS Update

  9 Hessian modes will be used to form the next step
  Hessian Eigenvalues:
     0.115808    0.225556    0.244808    0.250218    0.332509    0.401813
     0.520616    0.956377    1.078964

 Minimum Search - Taking Simple RFO Step
 Searching for Lamda that Minimizes Along All modes
 Value Taken    Lamda =  -0.07700199
 Calculated Step too Large.  Step scaled by  0.502333
 Step Taken.  Stepsize is  0.300000

                             Maximum     Tolerance    Cnvgd?
         Gradient           0.099701      0.000300      NO
         Displacement       0.269830      0.001200      NO
         Energy change     -0.048788      0.000001      NO


 New Cartesian Coordinates Obtained by Inverse Iteration

 Displacement from previous Coordinates is:  0.204490
 ----------------------------------------------------------------
             Standard Nuclear Orientation (Angstroms)
    I     Atom           X                Y                Z
 ----------------------------------------------------------------
    1      F       1.4724761246     1.7975746788     0.0000000000
    2      Cl     -1.6632945981     1.8600534921     0.0000000000
    3      I       2.2993344643    -0.6163481045     0.0000000000
    4      I      -1.8414012299    -0.9173955437     0.0000000000
    5      C       0.7822425878     0.6504526756     0.0000000000
    6      C      -0.5669526836     0.5906057870     0.0000000000
 ----------------------------------------------------------------
 Molecular Point Group                 Cs    NOp =  2
 Largest Abelian Subgroup              Cs    NOp =  2
 Nuclear Repulsion Energy =  1194.0554391612 hartrees
 There are       72 alpha and       72 beta electrons
 Applying Cartesian multipole field
    Component          Value
    ---------          -----
     (2,0,0)        1.00000E-11
     (0,2,0)        2.00000E-11
     (0,0,2)       -3.00000E-11
 Nucleus-field energy     =     0.0000000302 hartrees
 Requested basis set is 6-311++G(d,p)
 There are 79 shells and 220 basis functions
 A cutoff of  1.0D-11 yielded   2319 shell pairs
 There are     19459 function pairs (     21971 Cartesian)
 Smallest overlap matrix eigenvalue = 3.89E-05
 Guess MOs from SCF MO coefficient file

 -----------------------------------------------------------------------
  General SCF calculation program by
  Eric Jon Sundstrom, Paul Horn, Yuezhi Mao, Dmitri Zuev, Alec White,
  David Stuck, Shaama M.S., Shane Yost, Joonho Lee, David Small,
  Daniel Levine, Susi Lehtola, Hugh Burton, Evgeny Epifanovsky
 -----------------------------------------------------------------------
 Exchange:     0.2000 Hartree-Fock + 0.0800 Slater + 0.7200 B88
 Correlation:  0.1900 VWN1RPA + 0.8100 LYP
 Using SG-1 standard quadrature grid
 using 4 threads for integral computing
 -------------------------------------------------------
 OpenMP Integral computing Module                
 Release: version 2.0, May 2017, Q-Chem Inc. Pleasanton 
 -------------------------------------------------------
 -------------------------------------------------------
 OpenMP BLAS3 based DFT computing Module                
 Release: version 1.0, May 2013, Q-Chem Inc. Pittsburgh 
 -------------------------------------------------------
 A restricted SCF calculation will be
 performed using DIIS
 SCF converges when DIIS error is below 1.0e-08
 ---------------------------------------
  Cycle       Energy         DIIS error
 ---------------------------------------
    1  -14475.2629087615      6.23e-04  
    2  -14475.2653093777      3.01e-04  
    3  -14475.2650970066      3.49e-04  
    4  -14475.2658167342      6.25e-05  
    5  -14475.2658372670      1.96e-05  
    6  -14475.2658392248      7.21e-06  
    7  -14475.2658395454      1.56e-06  
    8  -14475.2658395573      7.69e-07  
    9  -14475.2658395598      1.94e-07  
   10  -14475.2658395603      3.08e-08  
   11  -14475.2658395599      1.03e-08  
   12  -14475.2658395600      1.44e-09  Convergence criterion met
 ---------------------------------------
 SCF time:   CPU 53.51s  wall 14.00s 
 SCF   energy in the final basis set =   -14475.2658395600
 Total energy in the final basis set =   -14475.2658395600

 --------------------------------------------------------------
             Orbital Energies (a.u.) and Symmetries
 --------------------------------------------------------------

 Alpha MOs, Restricted
 -- Occupied --                  
*******-1165.89 -176.33 -176.32 -165.73 -165.73 -165.73 -165.73
  1 A'    2 A'    3 A'    4 A'    5 A'    1 A"    6 A'    7 A'                 
-165.72 -165.72 -101.58  -35.83  -35.82  -31.32  -31.31  -31.31
  2 A"    8 A'    9 A'   10 A'   11 A'   12 A'   13 A'    3 A"                 
-31.312 -31.307 -31.307 -24.726 -22.969 -22.968 -22.968 -22.964
 14 A'    4 A"   15 A'   16 A'   17 A'    5 A"   18 A'   19 A'                 
-22.963 -22.963 -22.962 -22.962 -22.958 -22.958 -10.326 -10.291
 20 A'    6 A"    7 A"   21 A'   22 A'    8 A"   23 A'   24 A'                 
 -9.501  -7.266  -7.256  -7.255  -6.376  -6.371  -4.789  -4.784
 25 A'   26 A'    9 A"   27 A'   28 A'   29 A'   30 A'   31 A'                 
 -4.774  -4.773  -4.768  -4.768  -2.056  -2.051  -2.050  -2.050
 10 A"   32 A'   11 A"   33 A'   34 A'   35 A'   12 A"   36 A'                 
 -2.045  -2.045  -2.036  -2.036  -2.031  -2.031  -1.277  -0.939
 13 A"   37 A'   14 A"   38 A'   15 A"   39 A'   40 A'   41 A'                 
 -0.805  -0.724  -0.690  -0.601  -0.533  -0.515  -0.510  -0.435
 42 A'   43 A'   44 A'   45 A'   46 A'   16 A"   47 A'   48 A'                 
 -0.419  -0.402  -0.362  -0.328  -0.299  -0.293  -0.265  -0.253
 17 A"   49 A'   50 A'   18 A"   19 A"   51 A'   52 A'   20 A"                 
 -- Virtual --                   
 -0.065  -0.046  -0.041   0.004   0.014   0.036   0.059   0.062
 53 A'   21 A"   54 A'   55 A'   56 A'   57 A'   22 A"   58 A'                 
  0.072   0.088   0.090   0.094   0.110   0.110   0.138   0.151
 59 A'   60 A'   23 A"   61 A'   62 A'   24 A"   63 A'   64 A'                 
  0.184   0.188   0.211   0.230   0.236   0.245   0.275   0.293
 65 A'   66 A'   25 A"   67 A'   26 A"   68 A'   69 A'   27 A"                 
  0.295   0.319   0.343   0.361   0.373   0.382   0.386   0.408
 70 A'   71 A'   72 A'   73 A'   28 A"   74 A'   29 A"   30 A"                 
  0.417   0.433   0.436   0.442   0.451   0.453   0.478   0.485
 75 A'   76 A'   31 A"   77 A'   78 A'   32 A"   79 A'   80 A'                 
  0.538   0.578   0.602   0.621   0.649   0.687   0.709   0.743
 33 A"   81 A'   82 A'   34 A"   83 A'   84 A'   85 A'   86 A'                 
  0.796   0.825   0.833   0.844   0.892   0.937   1.015   1.140
 87 A'   88 A'   35 A"   36 A"   89 A'   90 A'   91 A'   92 A'                 
  1.158   1.164   1.186   1.305   1.306   1.328   1.361   1.375
 93 A'   37 A"   38 A"   94 A'   39 A"   40 A"   95 A'   96 A'                 
  1.387   1.395   1.422   1.485   1.512   1.558   1.658   1.697
 41 A"   97 A'   98 A'   99 A'  100 A'   42 A"  101 A'  102 A'                 
  1.792   1.853   1.920   2.135   2.236   2.240   2.306   2.488
103 A'   43 A"  104 A'  105 A'  106 A'   44 A"  107 A'  108 A'                 
  2.588   2.777   2.804   2.952   3.125   3.416   3.745   3.767
 45 A"  109 A'   46 A"  110 A'  111 A'  112 A'   47 A"  113 A'                 
  3.940   3.950   3.959   3.974   3.985   3.993   4.030   4.040
 48 A"   49 A"   50 A"  114 A'  115 A'   51 A"  116 A'   52 A"                 
  4.081   4.127   4.201   4.275   4.404   4.508   4.754   5.976
117 A'  118 A'  119 A'  120 A'  121 A'  122 A'  123 A'   53 A"                 
  6.005   6.030   6.049   6.093   6.165   6.269   6.346   6.605
 54 A"  124 A'  125 A'  126 A'  127 A'   55 A"  128 A'  129 A'                 
  9.750  23.281  24.003  25.795  25.960  26.379  27.848  27.913
130 A'  131 A'  132 A'   56 A"  133 A'  134 A'  135 A'  136 A'                 
 28.320  28.346  28.356  28.374  28.395  28.417  28.517  28.521
 57 A"   58 A"  137 A'  138 A'  139 A'  140 A'   59 A"   60 A"                 
 28.533  28.538  28.539  28.561  28.581  28.609  28.665  28.736
141 A'  142 A'   61 A"   62 A"  143 A'  144 A'  145 A'  146 A'                 
 66.729 127.866 127.886 127.895 127.910 127.938 127.969 151.645
147 A'   63 A"   64 A"  148 A'  149 A'  150 A'  151 A'  152 A'                 
151.701 215.7371901.8091901.867
153 A'  154 A'  155 A'  156 A'                                                 

 Beta MOs, Restricted
 -- Occupied --                  
*******-1165.89 -176.33 -176.32 -165.73 -165.73 -165.73 -165.73
  1 A'    2 A'    3 A'    4 A'    5 A'    1 A"    6 A'    7 A'                 
-165.72 -165.72 -101.58  -35.83  -35.82  -31.32  -31.31  -31.31
  2 A"    8 A'    9 A'   10 A'   11 A'   12 A'   13 A'    3 A"                 
-31.312 -31.307 -31.307 -24.726 -22.969 -22.968 -22.968 -22.964
 14 A'    4 A"   15 A'   16 A'   17 A'    5 A"   18 A'   19 A'                 
-22.963 -22.963 -22.962 -22.962 -22.958 -22.958 -10.326 -10.291
 20 A'    6 A"    7 A"   21 A'   22 A'    8 A"   23 A'   24 A'                 
 -9.501  -7.266  -7.256  -7.255  -6.376  -6.371  -4.789  -4.784
 25 A'   26 A'    9 A"   27 A'   28 A'   29 A'   30 A'   31 A'                 
 -4.774  -4.773  -4.768  -4.768  -2.056  -2.051  -2.050  -2.050
 10 A"   32 A'   11 A"   33 A'   34 A'   35 A'   12 A"   36 A'                 
 -2.045  -2.045  -2.036  -2.036  -2.031  -2.031  -1.277  -0.939
 13 A"   37 A'   14 A"   38 A'   15 A"   39 A'   40 A'   41 A'                 
 -0.805  -0.724  -0.690  -0.601  -0.533  -0.515  -0.510  -0.435
 42 A'   43 A'   44 A'   45 A'   46 A'   16 A"   47 A'   48 A'                 
 -0.419  -0.402  -0.362  -0.328  -0.299  -0.293  -0.265  -0.253
 17 A"   49 A'   50 A'   18 A"   19 A"   51 A'   52 A'   20 A"                 
 -- Virtual --                   
 -0.065  -0.046  -0.041   0.004   0.014   0.036   0.059   0.062
 53 A'   21 A"   54 A'   55 A'   56 A'   57 A'   22 A"   58 A'                 
  0.072   0.088   0.090   0.094   0.110   0.110   0.138   0.151
 59 A'   60 A'   23 A"   61 A'   62 A'   24 A"   63 A'   64 A'                 
  0.184   0.188   0.211   0.230   0.236   0.245   0.275   0.293
 65 A'   66 A'   25 A"   67 A'   26 A"   68 A'   69 A'   27 A"                 
  0.295   0.319   0.343   0.361   0.373   0.382   0.386   0.408
 70 A'   71 A'   72 A'   73 A'   28 A"   74 A'   29 A"   30 A"                 
  0.417   0.433   0.436   0.442   0.451   0.453   0.478   0.485
 75 A'   76 A'   31 A"   77 A'   78 A'   32 A"   79 A'   80 A'                 
  0.538   0.578   0.602   0.621   0.649   0.687   0.709   0.743
 33 A"   81 A'   82 A'   34 A"   83 A'   84 A'   85 A'   86 A'                 
  0.796   0.825   0.833   0.844   0.892   0.937   1.015   1.140
 87 A'   88 A'   35 A"   36 A"   89 A'   90 A'   91 A'   92 A'                 
  1.158   1.164   1.186   1.305   1.306   1.328   1.361   1.375
 93 A'   37 A"   38 A"   94 A'   39 A"   40 A"   95 A'   96 A'                 
  1.387   1.395   1.422   1.485   1.512   1.558   1.658   1.697
 41 A"   97 A'   98 A'   99 A'  100 A'   42 A"  101 A'  102 A'                 
  1.792   1.853   1.920   2.135   2.236   2.240   2.306   2.488
103 A'   43 A"  104 A'  105 A'  106 A'   44 A"  107 A'  108 A'                 
  2.588   2.777   2.804   2.952   3.125   3.416   3.745   3.767
 45 A"  109 A'   46 A"  110 A'  111 A'  112 A'   47 A"  113 A'                 
  3.940   3.950   3.959   3.974   3.985   3.993   4.030   4.040
 48 A"   49 A"   50 A"  114 A'  115 A'   51 A"  116 A'   52 A"                 
  4.081   4.127   4.201   4.275   4.404   4.508   4.754   5.976
117 A'  118 A'  119 A'  120 A'  121 A'  122 A'  123 A'   53 A"                 
  6.005   6.030   6.049   6.093   6.165   6.269   6.346   6.605
 54 A"  124 A'  125 A'  126 A'  127 A'   55 A"  128 A'  129 A'                 
  9.750  23.281  24.003  25.795  25.960  26.379  27.848  27.913
130 A'  131 A'  132 A'   56 A"  133 A'  134 A'  135 A'  136 A'                 
 28.320  28.346  28.356  28.374  28.395  28.417  28.517  28.521
 57 A"   58 A"  137 A'  138 A'  139 A'  140 A'   59 A"   60 A"                 
 28.533  28.538  28.539  28.561  28.581  28.609  28.665  28.736
141 A'  142 A'   61 A"   62 A"  143 A'  144 A'  145 A'  146 A'                 
 66.729 127.866 127.886 127.895 127.910 127.938 127.969 151.645
147 A'   63 A"   64 A"  148 A'  149 A'  150 A'  151 A'  152 A'                 
151.701 215.7371901.8091901.867
153 A'  154 A'  155 A'  156 A'                                                 
 --------------------------------------------------------------

          Ground-State Mulliken Net Atomic Charges

     Atom                 Charge (a.u.)
  ----------------------------------------
      1 F                    -0.010042
      2 Cl                    0.335742
      3 I                     0.152161
      4 I                     0.166123
      5 C                    -0.554333
      6 C                    -0.089650
  ----------------------------------------
  Sum of atomic charges =     0.000000

 -----------------------------------------------------------------
                    Cartesian Multipole Moments
 -----------------------------------------------------------------
    Charge (ESU x 10^10)
                 0.0000
    Dipole Moment (Debye)
         X      -0.0972      Y      -0.9745      Z      -0.0000
       Tot       0.9793
    Quadrupole Moments (Debye-Ang)
        XX     -80.0265     XY      -1.7374     YY     -86.5407
        XZ      -0.0000     YZ       0.0000     ZZ     -86.0264
    Octopole Moments (Debye-Ang^2)
       XXX       2.9529    XXY      -9.9390    XYY      -6.8899
       YYY       6.6597    XXZ      -0.0000    XYZ       0.0000
       YYZ      -0.0000    XZZ       0.2153    YZZ       5.4432
       ZZZ       0.0000
    Hexadecapole Moments (Debye-Ang^3)
      XXXX   -1772.0916   XXXY      26.4058   XXYY    -391.4528
      XYYY      42.7300   YYYY    -699.3174   XXXZ      -0.0000
      XXYZ      -0.0000   XYYZ       0.0000   YYYZ      -0.0000
      XXZZ    -335.9757   XYZZ      17.7701   YYZZ    -136.7827
      XZZZ      -0.0000   YZZZ      -0.0000   ZZZZ    -111.1666
 -----------------------------------------------------------------
 Calculating analytic gradient of the SCF energy
 Gradient of SCF Energy
            1           2           3           4           5           6
    1   0.0210758  -0.0012725  -0.0298530   0.0178839   0.0337255  -0.0415597
    2  -0.0431622  -0.0779933   0.0607775   0.0890216  -0.0191558  -0.0094879
    3  -0.0000000   0.0000000   0.0000000   0.0000000   0.0000000  -0.0000000
 Max gradient component =       8.902E-02
 RMS gradient           =       3.693E-02
 Gradient time:  CPU 17.33 s  wall 4.44 s
 Geometry Optimization Parameters
   NAtoms,    NIC,     NZ,  NCons,   NDum,   NFix, NCnnct, MaxDiis
        6      37       0       0       0       0       0       0

 Cartesian Hessian Update
 Hessian Updated using BFGS Update


** GEOMETRY OPTIMIZATION IN DELOCALIZED INTERNAL COORDINATES **
   Searching for a Minimum

   Optimization Cycle:  11

                       Coordinates (Angstroms)
     ATOM                X               Y               Z
      1  F         1.4724761246    1.7975746788    0.0000000000
      2  Cl       -1.6632945981    1.8600534921    0.0000000000
      3  I         2.2993344643   -0.6163481045    0.0000000000
      4  I        -1.8414012299   -0.9173955437    0.0000000000
      5  C         0.7822425878    0.6504526756    0.0000000000
      6  C        -0.5669526836    0.5906057870    0.0000000000
   Point Group: cs    Number of degrees of freedom:     9


   Energy is -14475.265839560

 Hessian Updated using BFGS Update

  9 Hessian modes will be used to form the next step
  Hessian Eigenvalues:
     0.105979    0.222471    0.239486    0.250660    0.331853    0.406522
     0.537905    0.956667    1.078423

 Minimum Search - Taking Simple RFO Step
 Searching for Lamda that Minimizes Along All modes
 Value Taken    Lamda =  -0.04838635
 Calculated Step too Large.  Step scaled by  0.553843
 Step Taken.  Stepsize is  0.300000

                             Maximum     Tolerance    Cnvgd?
         Gradient           0.074120      0.000300      NO
         Displacement       0.277732      0.001200      NO
         Energy change     -0.032769      0.000001      NO


 New Cartesian Coordinates Obtained by Inverse Iteration

 Displacement from previous Coordinates is:  0.219392
 ----------------------------------------------------------------
             Standard Nuclear Orientation (Angstroms)
    I     Atom           X                Y                Z
 ----------------------------------------------------------------
    1      F       1.4341658257     1.8310505869     0.0000000000
    2      Cl     -1.6367026371     1.9105547461     0.0000000000
    3      I       2.2801023464    -0.6671857603     0.0000000000
    4      I      -1.8099031307    -0.9745542143     0.0000000000
    5      C       0.7755255500     0.6673390036     0.0000000000
    6      C      -0.5607832890     0.5977386233     0.0000000000
 ----------------------------------------------------------------
 Molecular Point Group                 Cs    NOp =  2
 Largest Abelian Subgroup              Cs    NOp =  2
 Nuclear Repulsion Energy =  1185.9799622556 hartrees
 There are       72 alpha and       72 beta electrons
 Applying Cartesian multipole field
    Component          Value
    ---------          -----
     (2,0,0)        1.00000E-11
     (0,2,0)        2.00000E-11
     (0,0,2)       -3.00000E-11
 Nucleus-field energy     =     0.0000000307 hartrees
 Requested basis set is 6-311++G(d,p)
 There are 79 shells and 220 basis functions
 A cutoff of  1.0D-11 yielded   2316 shell pairs
 There are     19457 function pairs (     21965 Cartesian)
 Smallest overlap matrix eigenvalue = 4.18E-05
 Guess MOs from SCF MO coefficient file

 -----------------------------------------------------------------------
  General SCF calculation program by
  Eric Jon Sundstrom, Paul Horn, Yuezhi Mao, Dmitri Zuev, Alec White,
  David Stuck, Shaama M.S., Shane Yost, Joonho Lee, David Small,
  Daniel Levine, Susi Lehtola, Hugh Burton, Evgeny Epifanovsky
 -----------------------------------------------------------------------
 Exchange:     0.2000 Hartree-Fock + 0.0800 Slater + 0.7200 B88
 Correlation:  0.1900 VWN1RPA + 0.8100 LYP
 Using SG-1 standard quadrature grid
 using 4 threads for integral computing
 -------------------------------------------------------
 OpenMP Integral computing Module                
 Release: version 2.0, May 2017, Q-Chem Inc. Pleasanton 
 -------------------------------------------------------
 -------------------------------------------------------
 OpenMP BLAS3 based DFT computing Module                
 Release: version 1.0, May 2013, Q-Chem Inc. Pittsburgh 
 -------------------------------------------------------
 A restricted SCF calculation will be
 performed using DIIS
 SCF converges when DIIS error is below 1.0e-08
 ---------------------------------------
  Cycle       Energy         DIIS error
 ---------------------------------------
    1  -14475.2857320574      5.59e-04  
    2  -14475.2878430424      2.59e-04  
    3  -14475.2877140377      2.95e-04  
    4  -14475.2882078875      6.34e-05  
    5  -14475.2882313698      1.43e-05  
    6  -14475.2882323340      7.09e-06  
    7  -14475.2882326465      1.34e-06  
    8  -14475.2882326563      5.23e-07  
    9  -14475.2882326582      1.20e-07  
   10  -14475.2882326585      3.01e-08  
   11  -14475.2882326583      1.41e-08  
   12  -14475.2882326585      1.26e-09  Convergence criterion met
 ---------------------------------------
 SCF time:   CPU 53.25s  wall 14.00s 
 SCF   energy in the final basis set =   -14475.2882326585
 Total energy in the final basis set =   -14475.2882326585

 --------------------------------------------------------------
             Orbital Energies (a.u.) and Symmetries
 --------------------------------------------------------------

 Alpha MOs, Restricted
 -- Occupied --                  
*******-1165.89 -176.33 -176.32 -165.73 -165.73 -165.73 -165.73
  1 A'    2 A'    3 A'    4 A'    5 A'    1 A"    6 A'    7 A'                 
-165.73 -165.73 -101.58  -35.83  -35.82  -31.32  -31.31  -31.31
  2 A"    8 A'    9 A'   10 A'   11 A'   12 A'   13 A'    3 A"                 
-31.313 -31.308 -31.308 -24.727 -22.970 -22.969 -22.968 -22.965
 14 A'    4 A"   15 A'   16 A'   17 A'    5 A"   18 A'   19 A'                 
-22.964 -22.964 -22.964 -22.963 -22.959 -22.959 -10.326 -10.292
 20 A'    6 A"    7 A"   21 A'   22 A'    8 A"   23 A'   24 A'                 
 -9.500  -7.265  -7.255  -7.254  -6.376  -6.372  -4.790  -4.785
 25 A'   26 A'    9 A"   27 A'   28 A'   29 A'   30 A'   31 A'                 
 -4.774  -4.773  -4.769  -4.768  -2.056  -2.051  -2.050  -2.050
 10 A"   32 A'   11 A"   33 A'   34 A'   35 A'   12 A"   36 A'                 
 -2.046  -2.046  -2.037  -2.037  -2.032  -2.032  -1.276  -0.930
 13 A"   37 A'   14 A"   38 A'   39 A'   15 A"   40 A'   41 A'                 
 -0.805  -0.719  -0.687  -0.602  -0.529  -0.514  -0.512  -0.432
 42 A'   43 A'   44 A'   45 A'   46 A'   16 A"   47 A'   48 A'                 
 -0.413  -0.400  -0.356  -0.328  -0.299  -0.297  -0.271  -0.255
 17 A"   49 A'   50 A'   18 A"   19 A"   51 A'   52 A'   20 A"                 
 -- Virtual --                   
 -0.071  -0.047  -0.043   0.001   0.014   0.037   0.059   0.061
 53 A'   54 A'   21 A"   55 A'   56 A'   57 A'   22 A"   58 A'                 
  0.073   0.087   0.090   0.096   0.110   0.111   0.139   0.151
 59 A'   60 A'   23 A"   61 A'   24 A"   62 A'   63 A'   64 A'                 
  0.185   0.188   0.211   0.228   0.236   0.242   0.269   0.293
 65 A'   66 A'   25 A"   67 A'   26 A"   68 A'   69 A'   27 A"                 
  0.295   0.319   0.340   0.365   0.374   0.376   0.385   0.404
 70 A'   71 A'   72 A'   73 A'   28 A"   74 A'   29 A"   30 A"                 
  0.414   0.431   0.434   0.441   0.451   0.454   0.474   0.485
 75 A'   76 A'   31 A"   77 A'   78 A'   32 A"   79 A'   80 A'                 
  0.541   0.586   0.606   0.621   0.649   0.685   0.702   0.749
 33 A"   81 A'   82 A'   34 A"   83 A'   84 A'   85 A'   86 A'                 
  0.798   0.822   0.835   0.848   0.883   0.938   1.005   1.135
 87 A'   88 A'   35 A"   36 A"   89 A'   90 A'   91 A'   92 A'                 
  1.157   1.158   1.183   1.304   1.306   1.327   1.353   1.376
 93 A'   37 A"   38 A"   39 A"   94 A'   40 A"   95 A'   96 A'                 
  1.388   1.394   1.421   1.492   1.513   1.560   1.661   1.689
 41 A"   97 A'   98 A'   99 A'  100 A'   42 A"  101 A'  102 A'                 
  1.806   1.861   1.924   2.140   2.216   2.241   2.307   2.488
103 A'   43 A"  104 A'  105 A'  106 A'   44 A"  107 A'  108 A'                 
  2.590   2.777   2.804   2.958   3.137   3.395   3.746   3.769
 45 A"  109 A'   46 A"  110 A'  111 A'  112 A'   47 A"  113 A'                 
  3.938   3.948   3.961   3.974   3.980   3.991   4.027   4.036
 48 A"   49 A"   50 A"  114 A'  115 A'   51 A"  116 A'   52 A"                 
  4.077   4.127   4.201   4.275   4.393   4.491   4.753   5.975
117 A'  118 A'  119 A'  120 A'  121 A'  122 A'  123 A'   53 A"                 
  6.003   6.026   6.043   6.079   6.147   6.269   6.346   6.611
 54 A"  124 A'  125 A'  126 A'  127 A'   55 A"  128 A'  129 A'                 
  9.741  23.273  24.046  25.794  25.957  26.380  27.837  27.898
130 A'  131 A'  132 A'   56 A"  133 A'  134 A'  135 A'  136 A'                 
 28.319  28.343  28.353  28.369  28.389  28.408  28.515  28.520
 57 A"   58 A"  137 A'  138 A'  139 A'  140 A'   59 A"   60 A"                 
 28.530  28.534  28.537  28.558  28.579  28.607  28.662  28.730
141 A'  142 A'   61 A"   62 A"  143 A'  144 A'  145 A'  146 A'                 
 66.728 127.864 127.883 127.892 127.906 127.932 127.960 151.635
147 A'   63 A"   64 A"  148 A'  149 A'  150 A'  151 A'  152 A'                 
151.688 215.7271901.7981901.853
153 A'  154 A'  155 A'  156 A'                                                 

 Beta MOs, Restricted
 -- Occupied --                  
*******-1165.89 -176.33 -176.32 -165.73 -165.73 -165.73 -165.73
  1 A'    2 A'    3 A'    4 A'    5 A'    1 A"    6 A'    7 A'                 
-165.73 -165.73 -101.58  -35.83  -35.82  -31.32  -31.31  -31.31
  2 A"    8 A'    9 A'   10 A'   11 A'   12 A'   13 A'    3 A"                 
-31.313 -31.308 -31.308 -24.727 -22.970 -22.969 -22.968 -22.965
 14 A'    4 A"   15 A'   16 A'   17 A'    5 A"   18 A'   19 A'                 
-22.964 -22.964 -22.964 -22.963 -22.959 -22.959 -10.326 -10.292
 20 A'    6 A"    7 A"   21 A'   22 A'    8 A"   23 A'   24 A'                 
 -9.500  -7.265  -7.255  -7.254  -6.376  -6.372  -4.790  -4.785
 25 A'   26 A'    9 A"   27 A'   28 A'   29 A'   30 A'   31 A'                 
 -4.774  -4.773  -4.769  -4.768  -2.056  -2.051  -2.050  -2.050
 10 A"   32 A'   11 A"   33 A'   34 A'   35 A'   12 A"   36 A'                 
 -2.046  -2.046  -2.037  -2.037  -2.032  -2.032  -1.276  -0.930
 13 A"   37 A'   14 A"   38 A'   39 A'   15 A"   40 A'   41 A'                 
 -0.805  -0.719  -0.687  -0.602  -0.529  -0.514  -0.512  -0.432
 42 A'   43 A'   44 A'   45 A'   46 A'   16 A"   47 A'   48 A'                 
 -0.413  -0.400  -0.356  -0.328  -0.299  -0.297  -0.271  -0.255
 17 A"   49 A'   50 A'   18 A"   19 A"   51 A'   52 A'   20 A"                 
 -- Virtual --                   
 -0.071  -0.047  -0.043   0.001   0.014   0.037   0.059   0.061
 53 A'   54 A'   21 A"   55 A'   56 A'   57 A'   22 A"   58 A'                 
  0.073   0.087   0.090   0.096   0.110   0.111   0.139   0.151
 59 A'   60 A'   23 A"   61 A'   24 A"   62 A'   63 A'   64 A'                 
  0.185   0.188   0.211   0.228   0.236   0.242   0.269   0.293
 65 A'   66 A'   25 A"   67 A'   26 A"   68 A'   69 A'   27 A"                 
  0.295   0.319   0.340   0.365   0.374   0.376   0.385   0.404
 70 A'   71 A'   72 A'   73 A'   28 A"   74 A'   29 A"   30 A"                 
  0.414   0.431   0.434   0.441   0.451   0.454   0.474   0.485
 75 A'   76 A'   31 A"   77 A'   78 A'   32 A"   79 A'   80 A'                 
  0.541   0.586   0.606   0.621   0.649   0.685   0.702   0.749
 33 A"   81 A'   82 A'   34 A"   83 A'   84 A'   85 A'   86 A'                 
  0.798   0.822   0.835   0.848   0.883   0.938   1.005   1.135
 87 A'   88 A'   35 A"   36 A"   89 A'   90 A'   91 A'   92 A'                 
  1.157   1.158   1.183   1.304   1.306   1.327   1.353   1.376
 93 A'   37 A"   38 A"   39 A"   94 A'   40 A"   95 A'   96 A'                 
  1.388   1.394   1.421   1.492   1.513   1.560   1.661   1.689
 41 A"   97 A'   98 A'   99 A'  100 A'   42 A"  101 A'  102 A'                 
  1.806   1.861   1.924   2.140   2.216   2.241   2.307   2.488
103 A'   43 A"  104 A'  105 A'  106 A'   44 A"  107 A'  108 A'                 
  2.590   2.777   2.804   2.958   3.137   3.395   3.746   3.769
 45 A"  109 A'   46 A"  110 A'  111 A'  112 A'   47 A"  113 A'                 
  3.938   3.948   3.961   3.974   3.980   3.991   4.027   4.036
 48 A"   49 A"   50 A"  114 A'  115 A'   51 A"  116 A'   52 A"                 
  4.077   4.127   4.201   4.275   4.393   4.491   4.753   5.975
117 A'  118 A'  119 A'  120 A'  121 A'  122 A'  123 A'   53 A"                 
  6.003   6.026   6.043   6.079   6.147   6.269   6.346   6.611
 54 A"  124 A'  125 A'  126 A'  127 A'   55 A"  128 A'  129 A'                 
  9.741  23.273  24.046  25.794  25.957  26.380  27.837  27.898
130 A'  131 A'  132 A'   56 A"  133 A'  134 A'  135 A'  136 A'                 
 28.319  28.343  28.353  28.369  28.389  28.408  28.515  28.520
 57 A"   58 A"  137 A'  138 A'  139 A'  140 A'   59 A"   60 A"                 
 28.530  28.534  28.537  28.558  28.579  28.607  28.662  28.730
141 A'  142 A'   61 A"   62 A"  143 A'  144 A'  145 A'  146 A'                 
 66.728 127.864 127.883 127.892 127.906 127.932 127.960 151.635
147 A'   63 A"   64 A"  148 A'  149 A'  150 A'  151 A'  152 A'                 
151.688 215.7271901.7981901.853
153 A'  154 A'  155 A'  156 A'                                                 
 --------------------------------------------------------------

          Ground-State Mulliken Net Atomic Charges

     Atom                 Charge (a.u.)
  ----------------------------------------
      1 F                    -0.013079
      2 Cl                    0.325255
      3 I                     0.150731
      4 I                     0.171898
      5 C                    -0.526771
      6 C                    -0.108034
  ----------------------------------------
  Sum of atomic charges =     0.000000

 -----------------------------------------------------------------
                    Cartesian Multipole Moments
 -----------------------------------------------------------------
    Charge (ESU x 10^10)
                 0.0000
    Dipole Moment (Debye)
         X      -0.0290      Y      -1.1619      Z       0.0000
       Tot       1.1623
    Quadrupole Moments (Debye-Ang)
        XX     -80.5061     XY      -1.6695     YY     -85.9301
        XZ      -0.0000     YZ      -0.0000     ZZ     -86.1742
    Octopole Moments (Debye-Ang^2)
       XXX       2.1539    XXY      -8.8411    XYY      -7.4712
       YYY      11.7640    XXZ       0.0000    XYZ       0.0000
       YYZ       0.0000    XZZ      -0.2179    YZZ       7.4675
       ZZZ       0.0000
    Hexadecapole Moments (Debye-Ang^3)
      XXXX   -1740.3222   XXXY      30.2155   XXYY    -388.5239
      XYYY      45.9099   YYYY    -739.6884   XXXZ      -0.0000
      XXYZ      -0.0000   XYYZ      -0.0000   YYYZ      -0.0000
      XXZZ    -329.0658   XYZZ      19.2722   YYZZ    -144.8356
      XZZZ      -0.0000   YZZZ      -0.0000   ZZZZ    -111.5754
 -----------------------------------------------------------------
 Calculating analytic gradient of the SCF energy
 Gradient of SCF Energy
            1           2           3           4           5           6
    1   0.0146945  -0.0038894  -0.0160810   0.0074405   0.0121462  -0.0143109
    2  -0.0306246  -0.0531681   0.0412122   0.0584877  -0.0128115  -0.0030958
    3  -0.0000000   0.0000000  -0.0000000   0.0000000  -0.0000000  -0.0000000
 Max gradient component =       5.849E-02
 RMS gradient           =       2.352E-02
 Gradient time:  CPU 16.86 s  wall 4.32 s
 Geometry Optimization Parameters
   NAtoms,    NIC,     NZ,  NCons,   NDum,   NFix, NCnnct, MaxDiis
        6      37       0       0       0       0       0       0

 Cartesian Hessian Update
 Hessian Updated using BFGS Update


** GEOMETRY OPTIMIZATION IN DELOCALIZED INTERNAL COORDINATES **
   Searching for a Minimum

   Optimization Cycle:  12

                       Coordinates (Angstroms)
     ATOM                X               Y               Z
      1  F         1.4341658257    1.8310505869    0.0000000000
      2  Cl       -1.6367026371    1.9105547461    0.0000000000
      3  I         2.2801023464   -0.6671857603    0.0000000000
      4  I        -1.8099031307   -0.9745542143    0.0000000000
      5  C         0.7755255500    0.6673390036    0.0000000000
      6  C        -0.5607832890    0.5977386233    0.0000000000
   Point Group: cs    Number of degrees of freedom:     9


   Energy is -14475.288232659

 Hessian Updated using BFGS Update

  9 Hessian modes will be used to form the next step
  Hessian Eigenvalues:
     0.082359    0.219865    0.238948    0.250650    0.341038    0.410130
     0.551090    0.956666    1.078403

 Minimum Search - Taking Simple RFO Step
 Searching for Lamda that Minimizes Along All modes
 Value Taken    Lamda =  -0.03082359
 Calculated Step too Large.  Step scaled by  0.583088
 Step Taken.  Stepsize is  0.300000

                             Maximum     Tolerance    Cnvgd?
         Gradient           0.053647      0.000300      NO
         Displacement       0.286143      0.001200      NO
         Energy change     -0.022393      0.000001      NO


 New Cartesian Coordinates Obtained by Inverse Iteration

 Displacement from previous Coordinates is:  0.232966
 ----------------------------------------------------------------
             Standard Nuclear Orientation (Angstroms)
    I     Atom           X                Y                Z
 ----------------------------------------------------------------
    1      F       1.4041389636     1.8672974097     0.0000000000
    2      Cl     -1.6144477126     1.9589137155     0.0000000000
    3      I       2.2475412780    -0.7230331658     0.0000000000
    4      I      -1.7668388175    -1.0341116883     0.0000000000
    5      C       0.7737281601     0.6894277809     0.0000000000
    6      C      -0.5617172064     0.6064489333     0.0000000000
 ----------------------------------------------------------------
 Molecular Point Group                 Cs    NOp =  2
 Largest Abelian Subgroup              Cs    NOp =  2
 Nuclear Repulsion Energy =  1181.2419502890 hartrees
 There are       72 alpha and       72 beta electrons
 Applying Cartesian multipole field
    Component          Value
    ---------          -----
     (2,0,0)        1.00000E-11
     (0,2,0)        2.00000E-11
     (0,0,2)       -3.00000E-11
 Nucleus-field energy     =     0.0000000312 hartrees
 Requested basis set is 6-311++G(d,p)
 There are 79 shells and 220 basis functions
 A cutoff of  1.0D-11 yielded   2308 shell pairs
 There are     19400 function pairs (     21893 Cartesian)
 Smallest overlap matrix eigenvalue = 4.76E-05
 Guess MOs from SCF MO coefficient file

 -----------------------------------------------------------------------
  General SCF calculation program by
  Eric Jon Sundstrom, Paul Horn, Yuezhi Mao, Dmitri Zuev, Alec White,
  David Stuck, Shaama M.S., Shane Yost, Joonho Lee, David Small,
  Daniel Levine, Susi Lehtola, Hugh Burton, Evgeny Epifanovsky
 -----------------------------------------------------------------------
 Exchange:     0.2000 Hartree-Fock + 0.0800 Slater + 0.7200 B88
 Correlation:  0.1900 VWN1RPA + 0.8100 LYP
 Using SG-1 standard quadrature grid
 using 4 threads for integral computing
 -------------------------------------------------------
 OpenMP Integral computing Module                
 Release: version 2.0, May 2017, Q-Chem Inc. Pleasanton 
 -------------------------------------------------------
 -------------------------------------------------------
 OpenMP BLAS3 based DFT computing Module                
 Release: version 1.0, May 2013, Q-Chem Inc. Pittsburgh 
 -------------------------------------------------------
 A restricted SCF calculation will be
 performed using DIIS
 SCF converges when DIIS error is below 1.0e-08
 ---------------------------------------
  Cycle       Energy         DIIS error
 ---------------------------------------
    1  -14475.3005615720      5.23e-04  
    2  -14475.3025152568      2.68e-04  
    3  -14475.3024289783      2.92e-04  
    4  -14475.3029094488      6.07e-05  
    5  -14475.3029319864      1.47e-05  
    6  -14475.3029329503      7.54e-06  
    7  -14475.3029333013      1.35e-06  
    8  -14475.3029333114      5.45e-07  
    9  -14475.3029333126      9.20e-08  
   10  -14475.3029333129      3.92e-08  
   11  -14475.3029333129      1.13e-08  
   12  -14475.3029333129      1.27e-09  Convergence criterion met
 ---------------------------------------
 SCF time:   CPU 52.86s  wall 14.00s 
 SCF   energy in the final basis set =   -14475.3029333129
 Total energy in the final basis set =   -14475.3029333129

 --------------------------------------------------------------
             Orbital Energies (a.u.) and Symmetries
 --------------------------------------------------------------

 Alpha MOs, Restricted
 -- Occupied --                  
*******-1165.89 -176.33 -176.33 -165.73 -165.73 -165.73 -165.73
  1 A'    2 A'    3 A'    4 A'    5 A'    1 A"    6 A'    7 A'                 
-165.73 -165.73 -101.58  -35.83  -35.82  -31.32  -31.32  -31.31
  2 A"    8 A'    9 A'   10 A'   11 A'   12 A'   13 A'    3 A"                 
-31.314 -31.309 -31.309 -24.730 -22.971 -22.969 -22.969 -22.966
 14 A'    4 A"   15 A'   16 A'   17 A'    5 A"   18 A'   19 A'                 
-22.965 -22.965 -22.965 -22.964 -22.960 -22.960 -10.327 -10.293
 20 A'    6 A"    7 A"   21 A'   22 A'    8 A"   23 A'   24 A'                 
 -9.499  -7.265  -7.254  -7.253  -6.377  -6.372  -4.790  -4.786
 25 A'   26 A'    9 A"   27 A'   28 A'   29 A'   30 A'   31 A'                 
 -4.774  -4.774  -4.770  -4.769  -2.056  -2.052  -2.050  -2.050
 10 A"   32 A'   11 A"   33 A'   34 A'   35 A'   12 A"   36 A'                 
 -2.046  -2.046  -2.037  -2.037  -2.032  -2.032  -1.276  -0.922
 13 A"   37 A'   14 A"   38 A'   39 A'   15 A"   40 A'   41 A'                 
 -0.804  -0.714  -0.684  -0.603  -0.526  -0.513  -0.513  -0.430
 42 A'   43 A'   44 A'   45 A'   46 A'   16 A"   47 A'   48 A'                 
 -0.409  -0.398  -0.351  -0.328  -0.302  -0.299  -0.275  -0.256
 17 A"   49 A'   50 A'   18 A"   51 A'   19 A"   52 A'   20 A"                 
 -- Virtual --                   
 -0.074  -0.053  -0.043  -0.002   0.014   0.037   0.060   0.061
 53 A'   54 A'   21 A"   55 A'   56 A'   57 A'   22 A"   58 A'                 
  0.073   0.087   0.090   0.097   0.110   0.112   0.140   0.153
 59 A'   60 A'   23 A"   61 A'   24 A"   62 A'   63 A'   64 A'                 
  0.181   0.191   0.212   0.225   0.236   0.239   0.263   0.292
 65 A'   66 A'   25 A"   67 A'   26 A"   68 A'   69 A'   27 A"                 
  0.293   0.319   0.337   0.367   0.371   0.374   0.386   0.399
 70 A'   71 A'   72 A'   73 A'   74 A'   28 A"   29 A"   30 A"                 
  0.409   0.432   0.433   0.441   0.451   0.453   0.470   0.485
 75 A'   31 A"   76 A'   77 A'   78 A'   32 A"   79 A'   80 A'                 
  0.543   0.585   0.605   0.620   0.651   0.682   0.696   0.752
 33 A"   81 A'   82 A'   34 A"   83 A'   84 A'   85 A'   86 A'                 
  0.794   0.824   0.836   0.850   0.881   0.936   0.992   1.129
 87 A'   88 A'   35 A"   36 A"   89 A'   90 A'   91 A'   92 A'                 
  1.152   1.153   1.182   1.302   1.304   1.326   1.348   1.378
 37 A"   93 A'   38 A"   39 A"   94 A'   40 A"   95 A'   96 A'                 
  1.387   1.400   1.419   1.498   1.509   1.559   1.659   1.679
 41 A"   97 A'   98 A'   99 A'  100 A'   42 A"  101 A'  102 A'                 
  1.817   1.863   1.926   2.136   2.190   2.240   2.306   2.485
103 A'   43 A"  104 A'  105 A'  106 A'   44 A"  107 A'  108 A'                 
  2.590   2.776   2.801   2.962   3.134   3.387   3.746   3.771
 45 A"  109 A'   46 A"  110 A'  111 A'  112 A'   47 A"  113 A'                 
  3.936   3.947   3.962   3.968   3.979   3.989   4.021   4.033
 48 A"   49 A"   50 A"  114 A'  115 A'   51 A"  116 A'   52 A"                 
  4.078   4.127   4.203   4.276   4.381   4.473   4.750   5.974
117 A'  118 A'  119 A'  120 A'  121 A'  122 A'  123 A'   53 A"                 
  6.001   6.022   6.040   6.066   6.134   6.269   6.346   6.613
 54 A"  124 A'  125 A'  126 A'  127 A'   55 A"  128 A'  129 A'                 
  9.734  23.270  24.044  25.792  25.949  26.378  27.826  27.887
130 A'  131 A'  132 A'   56 A"  133 A'  134 A'  135 A'  136 A'                 
 28.318  28.341  28.350  28.366  28.384  28.400  28.515  28.519
 57 A"   58 A"  137 A'  138 A'  139 A'  140 A'   59 A"   60 A"                 
 28.527  28.532  28.535  28.555  28.577  28.605  28.660  28.724
141 A'  142 A'   61 A"   62 A"  143 A'  144 A'  145 A'  146 A'                 
 66.726 127.863 127.881 127.891 127.903 127.926 127.953 151.624
147 A'   63 A"   64 A"  148 A'  149 A'  150 A'  151 A'  152 A'                 
151.678 215.7191901.7871901.842
153 A'  154 A'  155 A'  156 A'                                                 

 Beta MOs, Restricted
 -- Occupied --                  
*******-1165.89 -176.33 -176.33 -165.73 -165.73 -165.73 -165.73
  1 A'    2 A'    3 A'    4 A'    5 A'    1 A"    6 A'    7 A'                 
-165.73 -165.73 -101.58  -35.83  -35.82  -31.32  -31.32  -31.31
  2 A"    8 A'    9 A'   10 A'   11 A'   12 A'   13 A'    3 A"                 
-31.314 -31.309 -31.309 -24.730 -22.971 -22.969 -22.969 -22.966
 14 A'    4 A"   15 A'   16 A'   17 A'    5 A"   18 A'   19 A'                 
-22.965 -22.965 -22.965 -22.964 -22.960 -22.960 -10.327 -10.293
 20 A'    6 A"    7 A"   21 A'   22 A'    8 A"   23 A'   24 A'                 
 -9.499  -7.265  -7.254  -7.253  -6.377  -6.372  -4.790  -4.786
 25 A'   26 A'    9 A"   27 A'   28 A'   29 A'   30 A'   31 A'                 
 -4.774  -4.774  -4.770  -4.769  -2.056  -2.052  -2.050  -2.050
 10 A"   32 A'   11 A"   33 A'   34 A'   35 A'   12 A"   36 A'                 
 -2.046  -2.046  -2.037  -2.037  -2.032  -2.032  -1.276  -0.922
 13 A"   37 A'   14 A"   38 A'   39 A'   15 A"   40 A'   41 A'                 
 -0.804  -0.714  -0.684  -0.603  -0.526  -0.513  -0.513  -0.430
 42 A'   43 A'   44 A'   45 A'   46 A'   16 A"   47 A'   48 A'                 
 -0.409  -0.398  -0.351  -0.328  -0.302  -0.299  -0.275  -0.256
 17 A"   49 A'   50 A'   18 A"   51 A'   19 A"   52 A'   20 A"                 
 -- Virtual --                   
 -0.074  -0.053  -0.043  -0.002   0.014   0.037   0.060   0.061
 53 A'   54 A'   21 A"   55 A'   56 A'   57 A'   22 A"   58 A'                 
  0.073   0.087   0.090   0.097   0.110   0.112   0.140   0.153
 59 A'   60 A'   23 A"   61 A'   24 A"   62 A'   63 A'   64 A'                 
  0.181   0.191   0.212   0.225   0.236   0.239   0.263   0.292
 65 A'   66 A'   25 A"   67 A'   26 A"   68 A'   69 A'   27 A"                 
  0.293   0.319   0.337   0.367   0.371   0.374   0.386   0.399
 70 A'   71 A'   72 A'   73 A'   74 A'   28 A"   29 A"   30 A"                 
  0.409   0.432   0.433   0.441   0.451   0.453   0.470   0.485
 75 A'   31 A"   76 A'   77 A'   78 A'   32 A"   79 A'   80 A'                 
  0.543   0.585   0.605   0.620   0.651   0.682   0.696   0.752
 33 A"   81 A'   82 A'   34 A"   83 A'   84 A'   85 A'   86 A'                 
  0.794   0.824   0.836   0.850   0.881   0.936   0.992   1.129
 87 A'   88 A'   35 A"   36 A"   89 A'   90 A'   91 A'   92 A'                 
  1.152   1.153   1.182   1.302   1.304   1.326   1.348   1.378
 37 A"   93 A'   38 A"   39 A"   94 A'   40 A"   95 A'   96 A'                 
  1.387   1.400   1.419   1.498   1.509   1.559   1.659   1.679
 41 A"   97 A'   98 A'   99 A'  100 A'   42 A"  101 A'  102 A'                 
  1.817   1.863   1.926   2.136   2.190   2.240   2.306   2.485
103 A'   43 A"  104 A'  105 A'  106 A'   44 A"  107 A'  108 A'                 
  2.590   2.776   2.801   2.962   3.134   3.387   3.746   3.771
 45 A"  109 A'   46 A"  110 A'  111 A'  112 A'   47 A"  113 A'                 
  3.936   3.947   3.962   3.968   3.979   3.989   4.021   4.033
 48 A"   49 A"   50 A"  114 A'  115 A'   51 A"  116 A'   52 A"                 
  4.078   4.127   4.203   4.276   4.381   4.473   4.750   5.974
117 A'  118 A'  119 A'  120 A'  121 A'  122 A'  123 A'   53 A"                 
  6.001   6.022   6.040   6.066   6.134   6.269   6.346   6.613
 54 A"  124 A'  125 A'  126 A'  127 A'   55 A"  128 A'  129 A'                 
  9.734  23.270  24.044  25.792  25.949  26.378  27.826  27.887
130 A'  131 A'  132 A'   56 A"  133 A'  134 A'  135 A'  136 A'                 
 28.318  28.341  28.350  28.366  28.384  28.400  28.515  28.519
 57 A"   58 A"  137 A'  138 A'  139 A'  140 A'   59 A"   60 A"                 
 28.527  28.532  28.535  28.555  28.577  28.605  28.660  28.724
141 A'  142 A'   61 A"   62 A"  143 A'  144 A'  145 A'  146 A'                 
 66.726 127.863 127.881 127.891 127.903 127.926 127.953 151.624
147 A'   63 A"   64 A"  148 A'  149 A'  150 A'  151 A'  152 A'                 
151.678 215.7191901.7871901.842
153 A'  154 A'  155 A'  156 A'                                                 
 --------------------------------------------------------------

          Ground-State Mulliken Net Atomic Charges

     Atom                 Charge (a.u.)
  ----------------------------------------
      1 F                    -0.015556
      2 Cl                    0.319244
      3 I                     0.149518
      4 I                     0.174559
      5 C                    -0.488843
      6 C                    -0.138922
  ----------------------------------------
  Sum of atomic charges =     0.000000

 -----------------------------------------------------------------
                    Cartesian Multipole Moments
 -----------------------------------------------------------------
    Charge (ESU x 10^10)
                 0.0000
    Dipole Moment (Debye)
         X       0.0239      Y      -1.3193      Z      -0.0000
       Tot       1.3196
    Quadrupole Moments (Debye-Ang)
        XX     -81.1489     XY      -1.6112     YY     -85.2377
        XZ       0.0000     YZ       0.0000     ZZ     -86.3149
    Octopole Moments (Debye-Ang^2)
       XXX       1.1172    XXY      -7.0981    XYY      -7.8103
       YYY      17.1801    XXZ      -0.0000    XYZ      -0.0000
       YYZ       0.0000    XZZ      -0.6133    YZZ       9.6910
       ZZZ      -0.0000
    Hexadecapole Moments (Debye-Ang^3)
      XXXX   -1697.9876   XXXY      34.8194   XXYY    -384.4757
      XYYY      49.7254   YYYY    -783.3417   XXXZ       0.0000
      XXYZ       0.0000   XYYZ       0.0000   YYYZ       0.0000
      XXZZ    -319.6845   XYZZ      21.0010   YYZZ    -153.6155
      XZZZ       0.0000   YZZZ       0.0000   ZZZZ    -111.9513
 -----------------------------------------------------------------
 Calculating analytic gradient of the SCF energy
 Gradient of SCF Energy
            1           2           3           4           5           6
    1   0.0091649  -0.0045640  -0.0066012   0.0019947   0.0055969  -0.0055914
    2  -0.0194432  -0.0334743   0.0238658   0.0377448  -0.0057024  -0.0029907
    3   0.0000000  -0.0000000  -0.0000000   0.0000000   0.0000000  -0.0000000
 Max gradient component =       3.774E-02
 RMS gradient           =       1.443E-02
 Gradient time:  CPU 16.89 s  wall 4.33 s
 Geometry Optimization Parameters
   NAtoms,    NIC,     NZ,  NCons,   NDum,   NFix, NCnnct, MaxDiis
        6      37       0       0       0       0       0       0

 Cartesian Hessian Update
 Hessian Updated using BFGS Update


** GEOMETRY OPTIMIZATION IN DELOCALIZED INTERNAL COORDINATES **
   Searching for a Minimum

   Optimization Cycle:  13

                       Coordinates (Angstroms)
     ATOM                X               Y               Z
      1  F         1.4041389636    1.8672974097    0.0000000000
      2  Cl       -1.6144477126    1.9589137155    0.0000000000
      3  I         2.2475412780   -0.7230331658    0.0000000000
      4  I        -1.7668388175   -1.0341116883    0.0000000000
      5  C         0.7737281601    0.6894277809    0.0000000000
      6  C        -0.5617172064    0.6064489333    0.0000000000
   Point Group: cs    Number of degrees of freedom:     9


   Energy is -14475.302933313

 Hessian Updated using BFGS Update

  9 Hessian modes will be used to form the next step
  Hessian Eigenvalues:
     0.069217    0.216062    0.238874    0.250959    0.338098    0.409748
     0.559255    0.956929    1.078194

 Minimum Search - Taking Simple RFO Step
 Searching for Lamda that Minimizes Along All modes
 Value Taken    Lamda =  -0.01729458
 Calculated Step too Large.  Step scaled by  0.676850
 Step Taken.  Stepsize is  0.300000

                             Maximum     Tolerance    Cnvgd?
         Gradient           0.034532      0.000300      NO
         Displacement       0.282835      0.001200      NO
         Energy change     -0.014701      0.000001      NO


 New Cartesian Coordinates Obtained by Inverse Iteration

 Displacement from previous Coordinates is:  0.269446
 ----------------------------------------------------------------
             Standard Nuclear Orientation (Angstroms)
    I     Atom           X                Y                Z
 ----------------------------------------------------------------
    1      F       1.3772946984     1.9030630346     0.0000000000
    2      Cl     -1.5915146417     2.0065829821     0.0000000000
    3      I       2.1931105485    -0.7825589106     0.0000000000
    4      I      -1.7016489279    -1.0966876066     0.0000000000
    5      C       0.7671146892     0.7146558407     0.0000000000
    6      C      -0.5619517013     0.6198876452     0.0000000000
 ----------------------------------------------------------------
 Molecular Point Group                 Cs    NOp =  2
 Largest Abelian Subgroup              Cs    NOp =  2
 Nuclear Repulsion Energy =  1183.0326114581 hartrees
 There are       72 alpha and       72 beta electrons
 Applying Cartesian multipole field
    Component          Value
    ---------          -----
     (2,0,0)        1.00000E-11
     (0,2,0)        2.00000E-11
     (0,0,2)       -3.00000E-11
 Nucleus-field energy     =     0.0000000314 hartrees
 Requested basis set is 6-311++G(d,p)
 There are 79 shells and 220 basis functions
 A cutoff of  1.0D-11 yielded   2303 shell pairs
 There are     19325 function pairs (     21807 Cartesian)
 Smallest overlap matrix eigenvalue = 5.32E-05
 Guess MOs from SCF MO coefficient file

 -----------------------------------------------------------------------
  General SCF calculation program by
  Eric Jon Sundstrom, Paul Horn, Yuezhi Mao, Dmitri Zuev, Alec White,
  David Stuck, Shaama M.S., Shane Yost, Joonho Lee, David Small,
  Daniel Levine, Susi Lehtola, Hugh Burton, Evgeny Epifanovsky
 -----------------------------------------------------------------------
 Exchange:     0.2000 Hartree-Fock + 0.0800 Slater + 0.7200 B88
 Correlation:  0.1900 VWN1RPA + 0.8100 LYP
 Using SG-1 standard quadrature grid
 using 4 threads for integral computing
 -------------------------------------------------------
 OpenMP Integral computing Module                
 Release: version 2.0, May 2017, Q-Chem Inc. Pleasanton 
 -------------------------------------------------------
 -------------------------------------------------------
 OpenMP BLAS3 based DFT computing Module                
 Release: version 1.0, May 2013, Q-Chem Inc. Pittsburgh 
 -------------------------------------------------------
 A restricted SCF calculation will be
 performed using DIIS
 SCF converges when DIIS error is below 1.0e-08
 ---------------------------------------
  Cycle       Energy         DIIS error
 ---------------------------------------
    1  -14475.3092598426      5.12e-04  
    2  -14475.3113428340      2.31e-04  
    3  -14475.3112956103      2.50e-04  
    4  -14475.3116351947      7.04e-05  
    5  -14475.3116658178      1.26e-05  
    6  -14475.3116664899      7.27e-06  
    7  -14475.3116668025      1.65e-06  
    8  -14475.3116668179      5.94e-07  
    9  -14475.3116668198      8.70e-08  
   10  -14475.3116668195      4.10e-08  
   11  -14475.3116668198      1.11e-08  
   12  -14475.3116668199      1.31e-09  Convergence criterion met
 ---------------------------------------
 SCF time:   CPU 52.83s  wall 14.00s 
 SCF   energy in the final basis set =   -14475.3116668199
 Total energy in the final basis set =   -14475.3116668199

 --------------------------------------------------------------
             Orbital Energies (a.u.) and Symmetries
 --------------------------------------------------------------

 Alpha MOs, Restricted
 -- Occupied --                  
*******-1165.89 -176.33 -176.33 -165.73 -165.73 -165.73 -165.73
  1 A'    2 A'    3 A'    4 A'    5 A'    1 A"    6 A'    7 A'                 
-165.73 -165.73 -101.58  -35.83  -35.82  -31.32  -31.32  -31.31
  2 A"    8 A'    9 A'   10 A'   11 A'   12 A'   13 A'    3 A"                 
-31.314 -31.310 -31.310 -24.732 -22.971 -22.970 -22.969 -22.967
 14 A'    4 A"   15 A'   16 A'   17 A'    5 A"   18 A'   19 A'                 
-22.966 -22.965 -22.965 -22.965 -22.961 -22.961 -10.328 -10.294
  6 A"   20 A'   21 A'    7 A"   22 A'    8 A"   23 A'   24 A'                 
 -9.499  -7.264  -7.254  -7.253  -6.377  -6.373  -4.790  -4.786
 25 A'   26 A'    9 A"   27 A'   28 A'   29 A'   30 A'   31 A'                 
 -4.774  -4.774  -4.770  -4.770  -2.056  -2.052  -2.050  -2.050
 10 A"   32 A'   11 A"   33 A'   34 A'   35 A'   12 A"   36 A'                 
 -2.047  -2.047  -2.037  -2.037  -2.033  -2.033  -1.276  -0.917
 13 A"   37 A'   14 A"   38 A'   39 A'   15 A"   40 A'   41 A'                 
 -0.804  -0.709  -0.682  -0.604  -0.524  -0.514  -0.513  -0.428
 42 A'   43 A'   44 A'   45 A'   46 A'   47 A'   16 A"   48 A'                 
 -0.405  -0.397  -0.348  -0.328  -0.306  -0.299  -0.277  -0.257
 17 A"   49 A'   50 A'   18 A"   51 A'   19 A"   52 A'   20 A"                 
 -- Virtual --                   
 -0.077  -0.058  -0.041  -0.006   0.016   0.038   0.060   0.060
 53 A'   54 A'   21 A"   55 A'   56 A'   57 A'   58 A'   22 A"                 
  0.074   0.087   0.091   0.098   0.109   0.113   0.139   0.157
 59 A'   60 A'   23 A"   61 A'   24 A"   62 A'   63 A'   64 A'                 
  0.177   0.196   0.212   0.222   0.236   0.236   0.259   0.290
 65 A'   66 A'   25 A"   67 A'   68 A'   26 A"   69 A'   70 A'                 
  0.292   0.319   0.332   0.357   0.374   0.377   0.389   0.394
 27 A"   71 A'   72 A'   73 A'   28 A"   74 A'   29 A"   30 A"                 
  0.405   0.430   0.437   0.444   0.452   0.453   0.467   0.485
 75 A'   31 A"   76 A'   77 A'   78 A'   32 A"   79 A'   80 A'                 
  0.545   0.580   0.606   0.618   0.651   0.679   0.692   0.747
 33 A"   81 A'   82 A'   34 A"   83 A'   84 A'   85 A'   86 A'                 
  0.793   0.828   0.836   0.851   0.884   0.935   0.979   1.121
 87 A'   88 A'   35 A"   36 A"   89 A'   90 A'   91 A'   92 A'                 
  1.148   1.149   1.179   1.301   1.301   1.324   1.346   1.376
 37 A"   93 A'   38 A"   94 A'   39 A"   40 A"   95 A'   96 A'                 
  1.386   1.405   1.424   1.498   1.506   1.560   1.654   1.677
 41 A"   97 A'   98 A'   99 A'  100 A'   42 A"  101 A'  102 A'                 
  1.828   1.869   1.928   2.137   2.170   2.240   2.304   2.482
103 A'   43 A"  104 A'  105 A'  106 A'   44 A"  107 A'  108 A'                 
  2.592   2.777   2.799   2.967   3.139   3.374   3.745   3.772
 45 A"  109 A'   46 A"  110 A'  111 A'  112 A'   47 A"  113 A'                 
  3.934   3.946   3.960   3.962   3.984   3.986   4.017   4.029
 48 A"   49 A"  114 A'   50 A"  115 A'   51 A"  116 A'   52 A"                 
  4.079   4.126   4.207   4.277   4.369   4.457   4.749   5.974
117 A'  118 A'  119 A'  120 A'  121 A'  122 A'  123 A'   53 A"                 
  5.999   6.021   6.042   6.049   6.126   6.268   6.346   6.614
 54 A"  124 A'  125 A'  126 A'  127 A'   55 A"  128 A'  129 A'                 
  9.730  23.265  24.064  25.790  25.935  26.377  27.815  27.881
130 A'  131 A'  132 A'   56 A"  133 A'  134 A'  135 A'  136 A'                 
 28.318  28.339  28.349  28.365  28.377  28.396  28.514  28.518
 57 A"   58 A"  137 A'  138 A'  139 A'  140 A'   59 A"   60 A"                 
 28.523  28.534  28.534  28.553  28.575  28.603  28.659  28.718
141 A'   61 A"  142 A'   62 A"  143 A'  144 A'  145 A'  146 A'                 
 66.725 127.863 127.879 127.890 127.903 127.918 127.948 151.615
147 A'   63 A"   64 A"  148 A'  149 A'  150 A'  151 A'  152 A'                 
151.672 215.7151901.7761901.836
153 A'  154 A'  155 A'  156 A'                                                 

 Beta MOs, Restricted
 -- Occupied --                  
*******-1165.89 -176.33 -176.33 -165.73 -165.73 -165.73 -165.73
  1 A'    2 A'    3 A'    4 A'    5 A'    1 A"    6 A'    7 A'                 
-165.73 -165.73 -101.58  -35.83  -35.82  -31.32  -31.32  -31.31
  2 A"    8 A'    9 A'   10 A'   11 A'   12 A'   13 A'    3 A"                 
-31.314 -31.310 -31.310 -24.732 -22.971 -22.970 -22.969 -22.967
 14 A'    4 A"   15 A'   16 A'   17 A'    5 A"   18 A'   19 A'                 
-22.966 -22.965 -22.965 -22.965 -22.961 -22.961 -10.328 -10.294
  6 A"   20 A'   21 A'    7 A"   22 A'    8 A"   23 A'   24 A'                 
 -9.499  -7.264  -7.254  -7.253  -6.377  -6.373  -4.790  -4.786
 25 A'   26 A'    9 A"   27 A'   28 A'   29 A'   30 A'   31 A'                 
 -4.774  -4.774  -4.770  -4.770  -2.056  -2.052  -2.050  -2.050
 10 A"   32 A'   11 A"   33 A'   34 A'   35 A'   12 A"   36 A'                 
 -2.047  -2.047  -2.037  -2.037  -2.033  -2.033  -1.276  -0.917
 13 A"   37 A'   14 A"   38 A'   39 A'   15 A"   40 A'   41 A'                 
 -0.804  -0.709  -0.682  -0.604  -0.524  -0.514  -0.513  -0.428
 42 A'   43 A'   44 A'   45 A'   46 A'   47 A'   16 A"   48 A'                 
 -0.405  -0.397  -0.348  -0.328  -0.306  -0.299  -0.277  -0.257
 17 A"   49 A'   50 A'   18 A"   51 A'   19 A"   52 A'   20 A"                 
 -- Virtual --                   
 -0.077  -0.058  -0.041  -0.006   0.016   0.038   0.060   0.060
 53 A'   54 A'   21 A"   55 A'   56 A'   57 A'   58 A'   22 A"                 
  0.074   0.087   0.091   0.098   0.109   0.113   0.139   0.157
 59 A'   60 A'   23 A"   61 A'   24 A"   62 A'   63 A'   64 A'                 
  0.177   0.196   0.212   0.222   0.236   0.236   0.259   0.290
 65 A'   66 A'   25 A"   67 A'   68 A'   26 A"   69 A'   70 A'                 
  0.292   0.319   0.332   0.357   0.374   0.377   0.389   0.394
 27 A"   71 A'   72 A'   73 A'   28 A"   74 A'   29 A"   30 A"                 
  0.405   0.430   0.437   0.444   0.452   0.453   0.467   0.485
 75 A'   31 A"   76 A'   77 A'   78 A'   32 A"   79 A'   80 A'                 
  0.545   0.580   0.606   0.618   0.651   0.679   0.692   0.747
 33 A"   81 A'   82 A'   34 A"   83 A'   84 A'   85 A'   86 A'                 
  0.793   0.828   0.836   0.851   0.884   0.935   0.979   1.121
 87 A'   88 A'   35 A"   36 A"   89 A'   90 A'   91 A'   92 A'                 
  1.148   1.149   1.179   1.301   1.301   1.324   1.346   1.376
 37 A"   93 A'   38 A"   94 A'   39 A"   40 A"   95 A'   96 A'                 
  1.386   1.405   1.424   1.498   1.506   1.560   1.654   1.677
 41 A"   97 A'   98 A'   99 A'  100 A'   42 A"  101 A'  102 A'                 
  1.828   1.869   1.928   2.137   2.170   2.240   2.304   2.482
103 A'   43 A"  104 A'  105 A'  106 A'   44 A"  107 A'  108 A'                 
  2.592   2.777   2.799   2.967   3.139   3.374   3.745   3.772
 45 A"  109 A'   46 A"  110 A'  111 A'  112 A'   47 A"  113 A'                 
  3.934   3.946   3.960   3.962   3.984   3.986   4.017   4.029
 48 A"   49 A"  114 A'   50 A"  115 A'   51 A"  116 A'   52 A"                 
  4.079   4.126   4.207   4.277   4.369   4.457   4.749   5.974
117 A'  118 A'  119 A'  120 A'  121 A'  122 A'  123 A'   53 A"                 
  5.999   6.021   6.042   6.049   6.126   6.268   6.346   6.614
 54 A"  124 A'  125 A'  126 A'  127 A'   55 A"  128 A'  129 A'                 
  9.730  23.265  24.064  25.790  25.935  26.377  27.815  27.881
130 A'  131 A'  132 A'   56 A"  133 A'  134 A'  135 A'  136 A'                 
 28.318  28.339  28.349  28.365  28.377  28.396  28.514  28.518
 57 A"   58 A"  137 A'  138 A'  139 A'  140 A'   59 A"   60 A"                 
 28.523  28.534  28.534  28.553  28.575  28.603  28.659  28.718
141 A'   61 A"  142 A'   62 A"  143 A'  144 A'  145 A'  146 A'                 
 66.725 127.863 127.879 127.890 127.903 127.918 127.948 151.615
147 A'   63 A"   64 A"  148 A'  149 A'  150 A'  151 A'  152 A'                 
151.672 215.7151901.7761901.836
153 A'  154 A'  155 A'  156 A'                                                 
 --------------------------------------------------------------

          Ground-State Mulliken Net Atomic Charges

     Atom                 Charge (a.u.)
  ----------------------------------------
      1 F                    -0.020005
      2 Cl                    0.318956
      3 I                     0.146351
      4 I                     0.172576
      5 C                    -0.454929
      6 C                    -0.162948
  ----------------------------------------
  Sum of atomic charges =     0.000000

 -----------------------------------------------------------------
                    Cartesian Multipole Moments
 -----------------------------------------------------------------
    Charge (ESU x 10^10)
                 0.0000
    Dipole Moment (Debye)
         X       0.0504      Y      -1.4430      Z       0.0000
       Tot       1.4439
    Quadrupole Moments (Debye-Ang)
        XX     -82.0209     XY      -1.5870     YY     -84.4558
        XZ      -0.0000     YZ       0.0000     ZZ     -86.4156
    Octopole Moments (Debye-Ang^2)
       XXX      -0.3589    XXY      -4.4720    XYY      -8.0865
       YYY      22.8011    XXZ       0.0000    XYZ       0.0000
       YYZ      -0.0000    XZZ      -1.0476    YZZ      12.1276
       ZZZ       0.0000
    Hexadecapole Moments (Debye-Ang^3)
      XXXX   -1631.1759   XXXY      40.3804   XXYY    -377.7244
      XYYY      54.1357   YYYY    -830.3323   XXXZ      -0.0000
      XXYZ      -0.0000   XYYZ      -0.0000   YYYZ       0.0000
      XXZZ    -305.5481   XYZZ      22.9669   YYZZ    -163.1748
      XZZZ      -0.0000   YZZZ       0.0000   ZZZZ    -112.2343
 -----------------------------------------------------------------
 Calculating analytic gradient of the SCF energy
 Gradient of SCF Energy
            1           2           3           4           5           6
    1   0.0043909  -0.0035875  -0.0018983   0.0013321  -0.0041106   0.0038734
    2  -0.0098183  -0.0178405   0.0087972   0.0216603   0.0004958  -0.0032945
    3  -0.0000000   0.0000000  -0.0000000   0.0000000  -0.0000000   0.0000000
 Max gradient component =       2.166E-02
 RMS gradient           =       7.608E-03
 Gradient time:  CPU 17.04 s  wall 4.37 s
 Geometry Optimization Parameters
   NAtoms,    NIC,     NZ,  NCons,   NDum,   NFix, NCnnct, MaxDiis
        6      37       0       0       0       0       0       0

 Cartesian Hessian Update
 Hessian Updated using BFGS Update


** GEOMETRY OPTIMIZATION IN DELOCALIZED INTERNAL COORDINATES **
   Searching for a Minimum

   Optimization Cycle:  14

                       Coordinates (Angstroms)
     ATOM                X               Y               Z
      1  F         1.3772946984    1.9030630346    0.0000000000
      2  Cl       -1.5915146417    2.0065829821    0.0000000000
      3  I         2.1931105485   -0.7825589106    0.0000000000
      4  I        -1.7016489279   -1.0966876066    0.0000000000
      5  C         0.7671146892    0.7146558407    0.0000000000
      6  C        -0.5619517013    0.6198876452    0.0000000000
   Point Group: cs    Number of degrees of freedom:     9


   Energy is -14475.311666820

 Hessian Updated using BFGS Update

  9 Hessian modes will be used to form the next step
  Hessian Eigenvalues:
     0.060525    0.215066    0.247884    0.252618    0.341361    0.412633
     0.559505    0.957305    1.078114

 Minimum Search - Taking Simple RFO Step
 Searching for Lamda that Minimizes Along All modes
 Value Taken    Lamda =  -0.00600233
 Step Taken.  Stepsize is  0.298313

                             Maximum     Tolerance    Cnvgd?
         Gradient           0.018950      0.000300      NO
         Displacement       0.288474      0.001200      NO
         Energy change     -0.008734      0.000001      NO


 New Cartesian Coordinates Obtained by Inverse Iteration

 Displacement from previous Coordinates is:  0.223516
 ----------------------------------------------------------------
             Standard Nuclear Orientation (Angstroms)
    I     Atom           X                Y                Z
 ----------------------------------------------------------------
    1      F       1.3369146913     1.9353830233     0.0000000000
    2      Cl     -1.5527170519     2.0602676531     0.0000000000
    3      I       2.1721928506    -0.8242596964     0.0000000000
    4      I      -1.6677383591    -1.1543923281     0.0000000000
    5      C       0.7675783656     0.7258468781     0.0000000000
    6      C      -0.5738258314     0.6220974553     0.0000000000
 ----------------------------------------------------------------
 Molecular Point Group                 Cs    NOp =  2
 Largest Abelian Subgroup              Cs    NOp =  2
 Nuclear Repulsion Energy =  1178.2843999815 hartrees
 There are       72 alpha and       72 beta electrons
 Applying Cartesian multipole field
    Component          Value
    ---------          -----
     (2,0,0)        1.00000E-11
     (0,2,0)        2.00000E-11
     (0,0,2)       -3.00000E-11
 Nucleus-field energy     =     0.0000000320 hartrees
 Requested basis set is 6-311++G(d,p)
 There are 79 shells and 220 basis functions
 A cutoff of  1.0D-11 yielded   2292 shell pairs
 There are     19201 function pairs (     21666 Cartesian)
 Smallest overlap matrix eigenvalue = 6.35E-05
 Guess MOs from SCF MO coefficient file

 -----------------------------------------------------------------------
  General SCF calculation program by
  Eric Jon Sundstrom, Paul Horn, Yuezhi Mao, Dmitri Zuev, Alec White,
  David Stuck, Shaama M.S., Shane Yost, Joonho Lee, David Small,
  Daniel Levine, Susi Lehtola, Hugh Burton, Evgeny Epifanovsky
 -----------------------------------------------------------------------
 Exchange:     0.2000 Hartree-Fock + 0.0800 Slater + 0.7200 B88
 Correlation:  0.1900 VWN1RPA + 0.8100 LYP
 Using SG-1 standard quadrature grid
 using 4 threads for integral computing
 -------------------------------------------------------
 OpenMP Integral computing Module                
 Release: version 2.0, May 2017, Q-Chem Inc. Pleasanton 
 -------------------------------------------------------
 -------------------------------------------------------
 OpenMP BLAS3 based DFT computing Module                
 Release: version 1.0, May 2013, Q-Chem Inc. Pittsburgh 
 -------------------------------------------------------
 A restricted SCF calculation will be
 performed using DIIS
 SCF converges when DIIS error is below 1.0e-08
 ---------------------------------------
  Cycle       Energy         DIIS error
 ---------------------------------------
    1  -14475.3126494015      5.25e-04  
    2  -14475.3146658374      2.74e-04  
    3  -14475.3144561129      3.32e-04  
    4  -14475.3151044442      4.96e-05  
    5  -14475.3151186440      1.80e-05  
    6  -14475.3151202814      7.44e-06  
    7  -14475.3151206330      1.23e-06  
    8  -14475.3151206408      5.27e-07  
    9  -14475.3151206420      9.85e-08  
   10  -14475.3151206420      4.48e-08  
   11  -14475.3151206421      8.72e-09  Convergence criterion met
 ---------------------------------------
 SCF time:   CPU 48.09s  wall 13.00s 
 SCF   energy in the final basis set =   -14475.3151206421
 Total energy in the final basis set =   -14475.3151206421

 --------------------------------------------------------------
             Orbital Energies (a.u.) and Symmetries
 --------------------------------------------------------------

 Alpha MOs, Restricted
 -- Occupied --                  
*******-1165.89 -176.33 -176.33 -165.74 -165.73 -165.73 -165.73
  1 A'    2 A'    3 A'    4 A'    5 A'    1 A"    6 A'    7 A'                 
-165.73 -165.73 -101.58  -35.83  -35.82  -31.32  -31.32  -31.32
  2 A"    8 A'    9 A'   10 A'   11 A'   12 A'   13 A'    3 A"                 
-31.315 -31.311 -31.311 -24.733 -22.972 -22.970 -22.970 -22.968
 14 A'    4 A"   15 A'   16 A'   17 A'    5 A"   18 A'   19 A'                 
-22.967 -22.966 -22.966 -22.966 -22.962 -22.962 -10.330 -10.296
  6 A"   20 A'   21 A'    7 A"   22 A'    8 A"   23 A'   24 A'                 
 -9.499  -7.264  -7.253  -7.253  -6.377  -6.374  -4.791  -4.787
 25 A'   26 A'    9 A"   27 A'   28 A'   29 A'   30 A'   31 A'                 
 -4.775  -4.775  -4.771  -4.771  -2.057  -2.053  -2.051  -2.051
 10 A"   32 A'   11 A"   33 A'   34 A'   35 A'   12 A"   36 A'                 
 -2.048  -2.048  -2.038  -2.037  -2.034  -2.033  -1.276  -0.911
 13 A"   37 A'   14 A"   38 A'   39 A'   15 A"   40 A'   41 A'                 
 -0.800  -0.705  -0.679  -0.603  -0.520  -0.514  -0.512  -0.426
 42 A'   43 A'   44 A'   45 A'   46 A'   47 A'   16 A"   48 A'                 
 -0.401  -0.397  -0.345  -0.328  -0.310  -0.299  -0.278  -0.257
 17 A"   49 A'   50 A'   18 A"   51 A'   19 A"   52 A'   20 A"                 
 -- Virtual --                   
 -0.080  -0.065  -0.043  -0.009   0.017   0.038   0.060   0.061
 53 A'   54 A'   21 A"   55 A'   56 A'   57 A'   58 A'   22 A"                 
  0.075   0.087   0.091   0.099   0.109   0.114   0.138   0.160
 59 A'   60 A'   23 A"   61 A'   24 A"   62 A'   63 A'   64 A'                 
  0.172   0.198   0.212   0.218   0.234   0.235   0.255   0.288
 65 A'   66 A'   25 A"   67 A'   68 A'   26 A"   69 A'   70 A'                 
  0.290   0.317   0.328   0.352   0.375   0.381   0.387   0.393
 27 A"   71 A'   72 A'   73 A'   28 A"   74 A'   29 A"   30 A"                 
  0.405   0.427   0.438   0.443   0.452   0.454   0.467   0.484
 75 A'   31 A"   76 A'   77 A'   78 A'   32 A"   79 A'   80 A'                 
  0.548   0.571   0.598   0.617   0.643   0.679   0.687   0.738
 33 A"   81 A'   82 A'   34 A"   83 A'   84 A'   85 A'   86 A'                 
  0.794   0.831   0.837   0.851   0.889   0.931   0.971   1.107
 87 A'   88 A'   35 A"   36 A"   89 A'   90 A'   91 A'   92 A'                 
  1.140   1.144   1.178   1.296   1.301   1.321   1.339   1.373
 37 A"   93 A'   38 A"   94 A'   39 A"   40 A"   95 A'   96 A'                 
  1.385   1.404   1.434   1.490   1.511   1.556   1.644   1.671
 41 A"   97 A'   98 A'   99 A'  100 A'   42 A"  101 A'  102 A'                 
  1.834   1.863   1.926   2.114   2.143   2.239   2.300   2.474
103 A'   43 A"  104 A'  105 A'  106 A'   44 A"  107 A'  108 A'                 
  2.591   2.774   2.794   2.973   3.117   3.379   3.745   3.772
 45 A"  109 A'   46 A"  110 A'  111 A'  112 A'   47 A"  113 A'                 
  3.932   3.946   3.954   3.961   3.984   3.986   4.015   4.025
 48 A"   49 A"  114 A'   50 A"   51 A"  115 A'  116 A'   52 A"                 
  4.077   4.120   4.210   4.274   4.358   4.445   4.746   5.972
117 A'  118 A'  119 A'  120 A'  121 A'  122 A'  123 A'   53 A"                 
  5.997   6.018   6.038   6.043   6.117   6.267   6.344   6.608
 54 A"  124 A'  125 A'  126 A'  127 A'   55 A"  128 A'  129 A'                 
  9.726  23.267  24.012  25.789  25.918  26.365  27.806  27.874
130 A'  131 A'  132 A'   56 A"  133 A'  134 A'  135 A'  136 A'                 
 28.316  28.336  28.347  28.362  28.372  28.390  28.512  28.517
 57 A"   58 A"  137 A'  138 A'  139 A'  140 A'   59 A"   60 A"                 
 28.520  28.532  28.534  28.550  28.572  28.597  28.657  28.713
141 A'   61 A"  142 A'   62 A"  143 A'  144 A'  145 A'  146 A'                 
 66.722 127.861 127.877 127.889 127.902 127.911 127.943 151.607
147 A'   63 A"   64 A"  148 A'  149 A'  150 A'  151 A'  152 A'                 
151.666 215.7101901.7681901.830
153 A'  154 A'  155 A'  156 A'                                                 

 Beta MOs, Restricted
 -- Occupied --                  
*******-1165.89 -176.33 -176.33 -165.74 -165.73 -165.73 -165.73
  1 A'    2 A'    3 A'    4 A'    5 A'    1 A"    6 A'    7 A'                 
-165.73 -165.73 -101.58  -35.83  -35.82  -31.32  -31.32  -31.32
  2 A"    8 A'    9 A'   10 A'   11 A'   12 A'   13 A'    3 A"                 
-31.315 -31.311 -31.311 -24.733 -22.972 -22.970 -22.970 -22.968
 14 A'    4 A"   15 A'   16 A'   17 A'    5 A"   18 A'   19 A'                 
-22.967 -22.966 -22.966 -22.966 -22.962 -22.962 -10.330 -10.296
  6 A"   20 A'   21 A'    7 A"   22 A'    8 A"   23 A'   24 A'                 
 -9.499  -7.264  -7.253  -7.253  -6.377  -6.374  -4.791  -4.787
 25 A'   26 A'    9 A"   27 A'   28 A'   29 A'   30 A'   31 A'                 
 -4.775  -4.775  -4.771  -4.771  -2.057  -2.053  -2.051  -2.051
 10 A"   32 A'   11 A"   33 A'   34 A'   35 A'   12 A"   36 A'                 
 -2.048  -2.048  -2.038  -2.037  -2.034  -2.033  -1.276  -0.911
 13 A"   37 A'   14 A"   38 A'   39 A'   15 A"   40 A'   41 A'                 
 -0.800  -0.705  -0.679  -0.603  -0.520  -0.514  -0.512  -0.426
 42 A'   43 A'   44 A'   45 A'   46 A'   47 A'   16 A"   48 A'                 
 -0.401  -0.397  -0.345  -0.328  -0.310  -0.299  -0.278  -0.257
 17 A"   49 A'   50 A'   18 A"   51 A'   19 A"   52 A'   20 A"                 
 -- Virtual --                   
 -0.080  -0.065  -0.043  -0.009   0.017   0.038   0.060   0.061
 53 A'   54 A'   21 A"   55 A'   56 A'   57 A'   58 A'   22 A"                 
  0.075   0.087   0.091   0.099   0.109   0.114   0.138   0.160
 59 A'   60 A'   23 A"   61 A'   24 A"   62 A'   63 A'   64 A'                 
  0.172   0.198   0.212   0.218   0.234   0.235   0.255   0.288
 65 A'   66 A'   25 A"   67 A'   68 A'   26 A"   69 A'   70 A'                 
  0.290   0.317   0.328   0.352   0.375   0.381   0.387   0.393
 27 A"   71 A'   72 A'   73 A'   28 A"   74 A'   29 A"   30 A"                 
  0.405   0.427   0.438   0.443   0.452   0.454   0.467   0.484
 75 A'   31 A"   76 A'   77 A'   78 A'   32 A"   79 A'   80 A'                 
  0.548   0.571   0.598   0.617   0.643   0.679   0.687   0.738
 33 A"   81 A'   82 A'   34 A"   83 A'   84 A'   85 A'   86 A'                 
  0.794   0.831   0.837   0.851   0.889   0.931   0.971   1.107
 87 A'   88 A'   35 A"   36 A"   89 A'   90 A'   91 A'   92 A'                 
  1.140   1.144   1.178   1.296   1.301   1.321   1.339   1.373
 37 A"   93 A'   38 A"   94 A'   39 A"   40 A"   95 A'   96 A'                 
  1.385   1.404   1.434   1.490   1.511   1.556   1.644   1.671
 41 A"   97 A'   98 A'   99 A'  100 A'   42 A"  101 A'  102 A'                 
  1.834   1.863   1.926   2.114   2.143   2.239   2.300   2.474
103 A'   43 A"  104 A'  105 A'  106 A'   44 A"  107 A'  108 A'                 
  2.591   2.774   2.794   2.973   3.117   3.379   3.745   3.772
 45 A"  109 A'   46 A"  110 A'  111 A'  112 A'   47 A"  113 A'                 
  3.932   3.946   3.954   3.961   3.984   3.986   4.015   4.025
 48 A"   49 A"  114 A'   50 A"   51 A"  115 A'  116 A'   52 A"                 
  4.077   4.120   4.210   4.274   4.358   4.445   4.746   5.972
117 A'  118 A'  119 A'  120 A'  121 A'  122 A'  123 A'   53 A"                 
  5.997   6.018   6.038   6.043   6.117   6.267   6.344   6.608
 54 A"  124 A'  125 A'  126 A'  127 A'   55 A"  128 A'  129 A'                 
  9.726  23.267  24.012  25.789  25.918  26.365  27.806  27.874
130 A'  131 A'  132 A'   56 A"  133 A'  134 A'  135 A'  136 A'                 
 28.316  28.336  28.347  28.362  28.372  28.390  28.512  28.517
 57 A"   58 A"  137 A'  138 A'  139 A'  140 A'   59 A"   60 A"                 
 28.520  28.532  28.534  28.550  28.572  28.597  28.657  28.713
141 A'   61 A"  142 A'   62 A"  143 A'  144 A'  145 A'  146 A'                 
 66.722 127.861 127.877 127.889 127.902 127.911 127.943 151.607
147 A'   63 A"   64 A"  148 A'  149 A'  150 A'  151 A'  152 A'                 
151.666 215.7101901.7681901.830
153 A'  154 A'  155 A'  156 A'                                                 
 --------------------------------------------------------------

          Ground-State Mulliken Net Atomic Charges

     Atom                 Charge (a.u.)
  ----------------------------------------
      1 F                    -0.019247
      2 Cl                    0.307701
      3 I                     0.145938
      4 I                     0.168852
      5 C                    -0.409967
      6 C                    -0.193277
  ----------------------------------------
  Sum of atomic charges =     0.000000

 -----------------------------------------------------------------
                    Cartesian Multipole Moments
 -----------------------------------------------------------------
    Charge (ESU x 10^10)
                 0.0000
    Dipole Moment (Debye)
         X       0.1224      Y      -1.5729      Z      -0.0000
       Tot       1.5776
    Quadrupole Moments (Debye-Ang)
        XX     -82.5582     XY      -1.5431     YY     -83.8454
        XZ       0.0000     YZ       0.0000     ZZ     -86.5510
    Octopole Moments (Debye-Ang^2)
       XXX      -1.4652    XXY      -2.6717    XYY      -8.5359
       YYY      27.1856    XXZ      -0.0000    XYZ       0.0000
       YYZ       0.0000    XZZ      -1.6287    YZZ      13.9499
       ZZZ      -0.0000
    Hexadecapole Moments (Debye-Ang^3)
      XXXX   -1596.9526   XXXY      42.9218   XXYY    -377.9894
      XYYY      55.3784   YYYY    -873.9845   XXXZ       0.0000
      XXYZ       0.0000   XYYZ       0.0000   YYYZ       0.0000
      XXZZ    -298.0718   XYZZ      23.6922   YYZZ    -172.2249
      XZZZ       0.0000   YZZZ       0.0000   ZZZZ    -112.5610
 -----------------------------------------------------------------
 Calculating analytic gradient of the SCF energy
 Gradient of SCF Energy
            1           2           3           4           5           6
    1  -0.0012325  -0.0015402   0.0012312   0.0011643   0.0078370  -0.0074599
    2  -0.0016716  -0.0043528  -0.0013287   0.0077194   0.0037813  -0.0041476
    3   0.0000000  -0.0000000   0.0000000   0.0000000  -0.0000000   0.0000000
 Max gradient component =       7.837E-03
 RMS gradient           =       3.639E-03
 Gradient time:  CPU 17.01 s  wall 4.36 s
 Geometry Optimization Parameters
   NAtoms,    NIC,     NZ,  NCons,   NDum,   NFix, NCnnct, MaxDiis
        6      37       0       0       0       0       0       0

 Cartesian Hessian Update
 Hessian Updated using BFGS Update


** GEOMETRY OPTIMIZATION IN DELOCALIZED INTERNAL COORDINATES **
   Searching for a Minimum

   Optimization Cycle:  15

                       Coordinates (Angstroms)
     ATOM                X               Y               Z
      1  F         1.3369146913    1.9353830233    0.0000000000
      2  Cl       -1.5527170519    2.0602676531    0.0000000000
      3  I         2.1721928506   -0.8242596964    0.0000000000
      4  I        -1.6677383591   -1.1543923281    0.0000000000
      5  C         0.7675783656    0.7258468781    0.0000000000
      6  C        -0.5738258314    0.6220974553    0.0000000000
   Point Group: cs    Number of degrees of freedom:     9


   Energy is -14475.315120642

 Hessian Updated using BFGS Update

  9 Hessian modes will be used to form the next step
  Hessian Eigenvalues:
     0.052596    0.214374    0.249606    0.255565    0.351124    0.414066
     0.559427    0.956195    1.076958

 Minimum Search - Taking Simple RFO Step
 Searching for Lamda that Minimizes Along All modes
 Value Taken    Lamda =  -0.00062535
 Step Taken.  Stepsize is  0.087581

                             Maximum     Tolerance    Cnvgd?
         Gradient           0.006062      0.000300      NO
         Displacement       0.069103      0.001200      NO
         Energy change     -0.003454      0.000001      NO


 New Cartesian Coordinates Obtained by Inverse Iteration

 Displacement from previous Coordinates is:  0.089449
 ----------------------------------------------------------------
             Standard Nuclear Orientation (Angstroms)
    I     Atom           X                Y                Z
 ----------------------------------------------------------------
    1      F       1.3266217344     1.9435543670     0.0000000000
    2      Cl     -1.5363378939     2.0755836809     0.0000000000
    3      I       2.1521556571    -0.8351157020     0.0000000000
    4      I      -1.6453433115    -1.1741742420     0.0000000000
    5      C       0.7566211837     0.7300549055     0.0000000000
    6      C      -0.5713127047     0.6250399758     0.0000000000
 ----------------------------------------------------------------
 Molecular Point Group                 Cs    NOp =  2
 Largest Abelian Subgroup              Cs    NOp =  2
 Nuclear Repulsion Energy =  1181.0935961919 hartrees
 There are       72 alpha and       72 beta electrons
 Applying Cartesian multipole field
    Component          Value
    ---------          -----
     (2,0,0)        1.00000E-11
     (0,2,0)        2.00000E-11
     (0,0,2)       -3.00000E-11
 Nucleus-field energy     =     0.0000000320 hartrees
 Requested basis set is 6-311++G(d,p)
 There are 79 shells and 220 basis functions
 A cutoff of  1.0D-11 yielded   2293 shell pairs
 There are     19226 function pairs (     21696 Cartesian)
 Smallest overlap matrix eigenvalue = 6.24E-05
 Guess MOs from SCF MO coefficient file

 -----------------------------------------------------------------------
  General SCF calculation program by
  Eric Jon Sundstrom, Paul Horn, Yuezhi Mao, Dmitri Zuev, Alec White,
  David Stuck, Shaama M.S., Shane Yost, Joonho Lee, David Small,
  Daniel Levine, Susi Lehtola, Hugh Burton, Evgeny Epifanovsky
 -----------------------------------------------------------------------
 Exchange:     0.2000 Hartree-Fock + 0.0800 Slater + 0.7200 B88
 Correlation:  0.1900 VWN1RPA + 0.8100 LYP
 Using SG-1 standard quadrature grid
 using 4 threads for integral computing
 -------------------------------------------------------
 OpenMP Integral computing Module                
 Release: version 2.0, May 2017, Q-Chem Inc. Pleasanton 
 -------------------------------------------------------
 -------------------------------------------------------
 OpenMP BLAS3 based DFT computing Module                
 Release: version 1.0, May 2013, Q-Chem Inc. Pittsburgh 
 -------------------------------------------------------
 A restricted SCF calculation will be
 performed using DIIS
 SCF converges when DIIS error is below 1.0e-08
 ---------------------------------------
  Cycle       Energy         DIIS error
 ---------------------------------------
    1  -14475.3150882948      1.90e-04  
    2  -14475.3153346829      5.74e-05  
    3  -14475.3153351038      5.64e-05  
    4  -14475.3153525987      2.36e-05  
    5  -14475.3153560067      3.54e-06  
    6  -14475.3153560706      1.84e-06  
    7  -14475.3153560856      5.92e-07  
    8  -14475.3153560874      2.44e-07  
    9  -14475.3153560878      5.69e-08  
   10  -14475.3153560877      1.19e-08  
   11  -14475.3153560876      4.77e-09  Convergence criterion met
 ---------------------------------------
 SCF time:   CPU 48.20s  wall 13.00s 
 SCF   energy in the final basis set =   -14475.3153560876
 Total energy in the final basis set =   -14475.3153560876

 --------------------------------------------------------------
             Orbital Energies (a.u.) and Symmetries
 --------------------------------------------------------------

 Alpha MOs, Restricted
 -- Occupied --                  
*******-1165.90 -176.33 -176.33 -165.74 -165.73 -165.73 -165.73
  1 A'    2 A'    3 A'    4 A'    5 A'    1 A"    6 A'    7 A'                 
-165.73 -165.73 -101.58  -35.83  -35.82  -31.32  -31.32  -31.31
  2 A"    8 A'    9 A'   10 A'   11 A'   12 A'   13 A'    3 A"                 
-31.315 -31.312 -31.312 -24.732 -22.972 -22.970 -22.970 -22.969
 14 A'    4 A"   15 A'   16 A'   17 A'    5 A"   18 A'   19 A'                 
-22.967 -22.967 -22.966 -22.966 -22.962 -22.962 -10.328 -10.295
  6 A"   20 A'   21 A'    7 A"   22 A'    8 A"   23 A'   24 A'                 
 -9.499  -7.264  -7.253  -7.253  -6.377  -6.374  -4.790  -4.787
 25 A'   26 A'    9 A"   27 A'   28 A'   29 A'   30 A'   31 A'                 
 -4.775  -4.774  -4.771  -4.771  -2.056  -2.053  -2.051  -2.051
 10 A"   32 A'   11 A"   33 A'   34 A'   35 A'   12 A"   36 A'                 
 -2.048  -2.048  -2.037  -2.037  -2.034  -2.034  -1.274  -0.911
 13 A"   37 A'   14 A"   38 A'   39 A'   15 A"   40 A'   41 A'                 
 -0.802  -0.704  -0.679  -0.602  -0.520  -0.513  -0.512  -0.426
 42 A'   43 A'   44 A'   45 A'   46 A'   47 A'   16 A"   48 A'                 
 -0.401  -0.396  -0.344  -0.328  -0.312  -0.298  -0.277  -0.259
 17 A"   49 A'   50 A'   18 A"   51 A'   19 A"   52 A'   20 A"                 
 -- Virtual --                   
 -0.082  -0.066  -0.041  -0.010   0.017   0.039   0.059   0.061
 53 A'   54 A'   21 A"   55 A'   56 A'   57 A'   58 A'   22 A"                 
  0.075   0.086   0.091   0.099   0.109   0.115   0.137   0.161
 59 A'   60 A'   23 A"   61 A'   24 A"   62 A'   63 A'   64 A'                 
  0.172   0.200   0.212   0.218   0.234   0.235   0.254   0.287
 65 A'   66 A'   25 A"   67 A'   68 A'   26 A"   69 A'   70 A'                 
  0.290   0.316   0.328   0.349   0.375   0.382   0.386   0.394
 27 A"   71 A'   72 A'   73 A'   28 A"   74 A'   29 A"   30 A"                 
  0.406   0.427   0.439   0.444   0.452   0.454   0.468   0.484
 75 A'   31 A"   76 A'   77 A'   78 A'   32 A"   79 A'   80 A'                 
  0.548   0.569   0.602   0.617   0.644   0.679   0.687   0.735
 33 A"   81 A'   82 A'   34 A"   83 A'   84 A'   85 A'   86 A'                 
  0.795   0.832   0.837   0.851   0.891   0.932   0.972   1.101
 87 A'   88 A'   35 A"   36 A"   89 A'   90 A'   91 A'   92 A'                 
  1.141   1.143   1.176   1.295   1.300   1.321   1.338   1.373
 37 A"   93 A'   38 A"   94 A'   39 A"   40 A"   95 A'   96 A'                 
  1.385   1.403   1.438   1.489   1.511   1.560   1.642   1.676
 41 A"   97 A'   98 A'   99 A'  100 A'   42 A"  101 A'  102 A'                 
  1.840   1.873   1.929   2.117   2.151   2.239   2.300   2.472
103 A'   43 A"  104 A'  105 A'  106 A'   44 A"  107 A'  108 A'                 
  2.593   2.775   2.796   2.975   3.131   3.363   3.746   3.773
 45 A"  109 A'   46 A"  110 A'  111 A'  112 A'   47 A"  113 A'                 
  3.931   3.946   3.951   3.960   3.983   3.988   4.015   4.024
 48 A"   49 A"  114 A'   50 A"   51 A"  115 A'  116 A'   52 A"                 
  4.076   4.119   4.211   4.274   4.356   4.443   4.747   5.972
117 A'  118 A'  119 A'  120 A'  121 A'  122 A'  123 A'   53 A"                 
  5.996   6.016   6.033   6.045   6.118   6.268   6.345   6.608
 54 A"  124 A'  125 A'  126 A'  127 A'   55 A"  128 A'  129 A'                 
  9.726  23.259  24.064  25.789  25.913  26.364  27.804  27.874
130 A'  131 A'  132 A'   56 A"  133 A'  134 A'  135 A'  136 A'                 
 28.316  28.336  28.347  28.360  28.371  28.391  28.512  28.517
 57 A"   58 A"  137 A'  138 A'  139 A'  140 A'   59 A"   60 A"                 
 28.519  28.531  28.535  28.549  28.572  28.596  28.657  28.712
141 A'   61 A"  142 A'   62 A"  143 A'  144 A'  145 A'  146 A'                 
 66.723 127.861 127.876 127.888 127.902 127.908 127.943 151.606
147 A'   63 A"   64 A"  148 A'  149 A'  150 A'  151 A'  152 A'                 
151.666 215.7101901.7671901.830
153 A'  154 A'  155 A'  156 A'                                                 

 Beta MOs, Restricted
 -- Occupied --                  
*******-1165.90 -176.33 -176.33 -165.74 -165.73 -165.73 -165.73
  1 A'    2 A'    3 A'    4 A'    5 A'    1 A"    6 A'    7 A'                 
-165.73 -165.73 -101.58  -35.83  -35.82  -31.32  -31.32  -31.31
  2 A"    8 A'    9 A'   10 A'   11 A'   12 A'   13 A'    3 A"                 
-31.315 -31.312 -31.312 -24.732 -22.972 -22.970 -22.970 -22.969
 14 A'    4 A"   15 A'   16 A'   17 A'    5 A"   18 A'   19 A'                 
-22.967 -22.967 -22.966 -22.966 -22.962 -22.962 -10.328 -10.295
  6 A"   20 A'   21 A'    7 A"   22 A'    8 A"   23 A'   24 A'                 
 -9.499  -7.264  -7.253  -7.253  -6.377  -6.374  -4.790  -4.787
 25 A'   26 A'    9 A"   27 A'   28 A'   29 A'   30 A'   31 A'                 
 -4.775  -4.774  -4.771  -4.771  -2.056  -2.053  -2.051  -2.051
 10 A"   32 A'   11 A"   33 A'   34 A'   35 A'   12 A"   36 A'                 
 -2.048  -2.048  -2.037  -2.037  -2.034  -2.034  -1.274  -0.911
 13 A"   37 A'   14 A"   38 A'   39 A'   15 A"   40 A'   41 A'                 
 -0.802  -0.704  -0.679  -0.602  -0.520  -0.513  -0.512  -0.426
 42 A'   43 A'   44 A'   45 A'   46 A'   47 A'   16 A"   48 A'                 
 -0.401  -0.396  -0.344  -0.328  -0.312  -0.298  -0.277  -0.259
 17 A"   49 A'   50 A'   18 A"   51 A'   19 A"   52 A'   20 A"                 
 -- Virtual --                   
 -0.082  -0.066  -0.041  -0.010   0.017   0.039   0.059   0.061
 53 A'   54 A'   21 A"   55 A'   56 A'   57 A'   58 A'   22 A"                 
  0.075   0.086   0.091   0.099   0.109   0.115   0.137   0.161
 59 A'   60 A'   23 A"   61 A'   24 A"   62 A'   63 A'   64 A'                 
  0.172   0.200   0.212   0.218   0.234   0.235   0.254   0.287
 65 A'   66 A'   25 A"   67 A'   68 A'   26 A"   69 A'   70 A'                 
  0.290   0.316   0.328   0.349   0.375   0.382   0.386   0.394
 27 A"   71 A'   72 A'   73 A'   28 A"   74 A'   29 A"   30 A"                 
  0.406   0.427   0.439   0.444   0.452   0.454   0.468   0.484
 75 A'   31 A"   76 A'   77 A'   78 A'   32 A"   79 A'   80 A'                 
  0.548   0.569   0.602   0.617   0.644   0.679   0.687   0.735
 33 A"   81 A'   82 A'   34 A"   83 A'   84 A'   85 A'   86 A'                 
  0.795   0.832   0.837   0.851   0.891   0.932   0.972   1.101
 87 A'   88 A'   35 A"   36 A"   89 A'   90 A'   91 A'   92 A'                 
  1.141   1.143   1.176   1.295   1.300   1.321   1.338   1.373
 37 A"   93 A'   38 A"   94 A'   39 A"   40 A"   95 A'   96 A'                 
  1.385   1.403   1.438   1.489   1.511   1.560   1.642   1.676
 41 A"   97 A'   98 A'   99 A'  100 A'   42 A"  101 A'  102 A'                 
  1.840   1.873   1.929   2.117   2.151   2.239   2.300   2.472
103 A'   43 A"  104 A'  105 A'  106 A'   44 A"  107 A'  108 A'                 
  2.593   2.775   2.796   2.975   3.131   3.363   3.746   3.773
 45 A"  109 A'   46 A"  110 A'  111 A'  112 A'   47 A"  113 A'                 
  3.931   3.946   3.951   3.960   3.983   3.988   4.015   4.024
 48 A"   49 A"  114 A'   50 A"   51 A"  115 A'  116 A'   52 A"                 
  4.076   4.119   4.211   4.274   4.356   4.443   4.747   5.972
117 A'  118 A'  119 A'  120 A'  121 A'  122 A'  123 A'   53 A"                 
  5.996   6.016   6.033   6.045   6.118   6.268   6.345   6.608
 54 A"  124 A'  125 A'  126 A'  127 A'   55 A"  128 A'  129 A'                 
  9.726  23.259  24.064  25.789  25.913  26.364  27.804  27.874
130 A'  131 A'  132 A'   56 A"  133 A'  134 A'  135 A'  136 A'                 
 28.316  28.336  28.347  28.360  28.371  28.391  28.512  28.517
 57 A"   58 A"  137 A'  138 A'  139 A'  140 A'   59 A"   60 A"                 
 28.519  28.531  28.535  28.549  28.572  28.596  28.657  28.712
141 A'   61 A"  142 A'   62 A"  143 A'  144 A'  145 A'  146 A'                 
 66.723 127.861 127.876 127.888 127.902 127.908 127.943 151.606
147 A'   63 A"   64 A"  148 A'  149 A'  150 A'  151 A'  152 A'                 
151.666 215.7101901.7671901.830
153 A'  154 A'  155 A'  156 A'                                                 
 --------------------------------------------------------------

          Ground-State Mulliken Net Atomic Charges

     Atom                 Charge (a.u.)
  ----------------------------------------
      1 F                    -0.023448
      2 Cl                    0.305170
      3 I                     0.143921
      4 I                     0.166380
      5 C                    -0.406987
      6 C                    -0.185035
  ----------------------------------------
  Sum of atomic charges =     0.000000

 -----------------------------------------------------------------
                    Cartesian Multipole Moments
 -----------------------------------------------------------------
    Charge (ESU x 10^10)
                 0.0000
    Dipole Moment (Debye)
         X       0.1018      Y      -1.6105      Z       0.0000
       Tot       1.6137
    Quadrupole Moments (Debye-Ang)
        XX     -82.8426     XY      -1.5518     YY     -83.6550
        XZ      -0.0000     YZ       0.0000     ZZ     -86.5424
    Octopole Moments (Debye-Ang^2)
       XXX      -2.0344    XXY      -1.9088    XYY      -8.8101
       YYY      28.4863    XXZ       0.0000    XYZ      -0.0000
       YYZ       0.0000    XZZ      -1.8263    YZZ      14.5619
       ZZZ       0.0000
    Hexadecapole Moments (Debye-Ang^3)
      XXXX   -1569.7315   XXXY      43.0264   XXYY    -375.7584
      XYYY      55.0522   YYYY    -887.4141   XXXZ      -0.0000
      XXYZ       0.0000   XYYZ      -0.0000   YYYZ       0.0000
      XXZZ    -292.7487   XYZZ      23.6420   YYZZ    -175.0320
      XZZZ      -0.0000   YZZZ       0.0000   ZZZZ    -112.5484
 -----------------------------------------------------------------
 Calculating analytic gradient of the SCF energy
 Gradient of SCF Energy
            1           2           3           4           5           6
    1  -0.0013710   0.0002077   0.0004910   0.0020961  -0.0069661   0.0055422
    2   0.0017191  -0.0013929  -0.0026756   0.0040657   0.0015561  -0.0032725
    3  -0.0000000   0.0000000   0.0000000   0.0000000  -0.0000000   0.0000000
 Max gradient component =       6.966E-03
 RMS gradient           =       2.662E-03
 Gradient time:  CPU 16.79 s  wall 4.31 s
 Geometry Optimization Parameters
   NAtoms,    NIC,     NZ,  NCons,   NDum,   NFix, NCnnct, MaxDiis
        6      37       0       0       0       0       0       0

 Cartesian Hessian Update
 Hessian Updated using BFGS Update


** GEOMETRY OPTIMIZATION IN DELOCALIZED INTERNAL COORDINATES **
   Searching for a Minimum

   Optimization Cycle:  16

                       Coordinates (Angstroms)
     ATOM                X               Y               Z
      1  F         1.3266217344    1.9435543670    0.0000000000
      2  Cl       -1.5363378939    2.0755836809    0.0000000000
      3  I         2.1521556571   -0.8351157020    0.0000000000
      4  I        -1.6453433115   -1.1741742420    0.0000000000
      5  C         0.7566211837    0.7300549055    0.0000000000
      6  C        -0.5713127047    0.6250399758    0.0000000000
   Point Group: cs    Number of degrees of freedom:     9


   Energy is -14475.315356088

 Hessian Updated using BFGS Update

  9 Hessian modes will be used to form the next step
  Hessian Eigenvalues:
     0.045188    0.196507    0.251495    0.265264    0.389704    0.525181
     0.617725    0.946125    1.073574

 Minimum Search - Taking Simple RFO Step
 Searching for Lamda that Minimizes Along All modes
 Value Taken    Lamda =  -0.00014909
 Step Taken.  Stepsize is  0.021309

                             Maximum     Tolerance    Cnvgd?
         Gradient           0.007338      0.000300      NO
         Displacement       0.011607      0.001200      NO
         Energy change     -0.000235      0.000001      NO


 New Cartesian Coordinates Obtained by Inverse Iteration

 Displacement from previous Coordinates is:  0.021840
 ----------------------------------------------------------------
             Standard Nuclear Orientation (Angstroms)
    I     Atom           X                Y                Z
 ----------------------------------------------------------------
    1      F       1.3284549803     1.9424913867     0.0000000000
    2      Cl     -1.5374872023     2.0795169876     0.0000000000
    3      I       2.1589593661    -0.8335624128     0.0000000000
    4      I      -1.6501940899    -1.1773740187     0.0000000000
    5      C       0.7587486105     0.7284831465     0.0000000000
    6      C      -0.5760769995     0.6253878961     0.0000000000
 ----------------------------------------------------------------
 Molecular Point Group                 Cs    NOp =  2
 Largest Abelian Subgroup              Cs    NOp =  2
 Nuclear Repulsion Energy =  1178.6958394545 hartrees
 There are       72 alpha and       72 beta electrons
 Applying Cartesian multipole field
    Component          Value
    ---------          -----
     (2,0,0)        1.00000E-11
     (0,2,0)        2.00000E-11
     (0,0,2)       -3.00000E-11
 Nucleus-field energy     =     0.0000000321 hartrees
 Requested basis set is 6-311++G(d,p)
 There are 79 shells and 220 basis functions
 A cutoff of  1.0D-11 yielded   2288 shell pairs
 There are     19189 function pairs (     21652 Cartesian)
 Smallest overlap matrix eigenvalue = 6.42E-05
 Guess MOs from SCF MO coefficient file

 -----------------------------------------------------------------------
  General SCF calculation program by
  Eric Jon Sundstrom, Paul Horn, Yuezhi Mao, Dmitri Zuev, Alec White,
  David Stuck, Shaama M.S., Shane Yost, Joonho Lee, David Small,
  Daniel Levine, Susi Lehtola, Hugh Burton, Evgeny Epifanovsky
 -----------------------------------------------------------------------
 Exchange:     0.2000 Hartree-Fock + 0.0800 Slater + 0.7200 B88
 Correlation:  0.1900 VWN1RPA + 0.8100 LYP
 Using SG-1 standard quadrature grid
 using 4 threads for integral computing
 -------------------------------------------------------
 OpenMP Integral computing Module                
 Release: version 2.0, May 2017, Q-Chem Inc. Pleasanton 
 -------------------------------------------------------
 -------------------------------------------------------
 OpenMP BLAS3 based DFT computing Module                
 Release: version 1.0, May 2013, Q-Chem Inc. Pittsburgh 
 -------------------------------------------------------
 A restricted SCF calculation will be
 performed using DIIS
 SCF converges when DIIS error is below 1.0e-08
 ---------------------------------------
  Cycle       Energy         DIIS error
 ---------------------------------------
    1  -14475.3154159989      7.58e-05  
    2  -14475.3154337664      4.68e-05  
    3  -14475.3154314722      5.03e-05  
    4  -14475.3154472567      4.85e-06  
    5  -14475.3154473507      2.49e-06  
    6  -14475.3154473874      5.92e-07  
    7  -14475.3154473893      1.65e-07  
    8  -14475.3154473896      4.74e-08  
    9  -14475.3154473895      1.70e-08  
   10  -14475.3154473894      4.70e-09  Convergence criterion met
 ---------------------------------------
 SCF time:   CPU 43.72s  wall 11.00s 
 SCF   energy in the final basis set =   -14475.3154473894
 Total energy in the final basis set =   -14475.3154473894

 --------------------------------------------------------------
             Orbital Energies (a.u.) and Symmetries
 --------------------------------------------------------------

 Alpha MOs, Restricted
 -- Occupied --                  
*******-1165.90 -176.33 -176.33 -165.74 -165.73 -165.73 -165.73
  1 A'    2 A'    3 A'    4 A'    5 A'    1 A"    6 A'    7 A'                 
-165.73 -165.73 -101.58  -35.83  -35.82  -31.32  -31.32  -31.32
  2 A"    8 A'    9 A'   10 A'   11 A'   12 A'   13 A'    3 A"                 
-31.315 -31.312 -31.312 -24.732 -22.972 -22.970 -22.970 -22.969
 14 A'    4 A"   15 A'   16 A'   17 A'    5 A"   18 A'   19 A'                 
-22.967 -22.967 -22.966 -22.966 -22.962 -22.962 -10.329 -10.296
  6 A"   20 A'   21 A'    7 A"   22 A'    8 A"   23 A'   24 A'                 
 -9.499  -7.264  -7.254  -7.253  -6.377  -6.374  -4.791  -4.787
 25 A'   26 A'    9 A"   27 A'   28 A'   29 A'   30 A'   31 A'                 
 -4.775  -4.774  -4.771  -4.771  -2.057  -2.053  -2.051  -2.051
 10 A"   32 A'   11 A"   33 A'   34 A'   35 A'   12 A"   36 A'                 
 -2.048  -2.048  -2.037  -2.037  -2.034  -2.034  -1.274  -0.911
 13 A"   37 A'   14 A"   38 A'   39 A'   15 A"   40 A'   41 A'                 
 -0.801  -0.704  -0.678  -0.602  -0.520  -0.513  -0.511  -0.425
 42 A'   43 A'   44 A'   45 A'   46 A'   47 A'   16 A"   48 A'                 
 -0.400  -0.396  -0.344  -0.328  -0.312  -0.298  -0.277  -0.258
 17 A"   49 A'   50 A'   18 A"   51 A'   19 A"   52 A'   20 A"                 
 -- Virtual --                   
 -0.082  -0.067  -0.042  -0.010   0.017   0.039   0.059   0.061
 53 A'   54 A'   21 A"   55 A'   56 A'   57 A'   58 A'   22 A"                 
  0.075   0.087   0.091   0.099   0.109   0.115   0.137   0.161
 59 A'   60 A'   23 A"   61 A'   24 A"   62 A'   63 A'   64 A'                 
  0.171   0.199   0.212   0.217   0.234   0.235   0.253   0.287
 65 A'   66 A'   25 A"   67 A'   68 A'   26 A"   69 A'   70 A'                 
  0.290   0.316   0.328   0.349   0.375   0.382   0.386   0.394
 27 A"   71 A'   72 A'   73 A'   28 A"   74 A'   29 A"   30 A"                 
  0.405   0.426   0.439   0.444   0.452   0.454   0.467   0.484
 75 A'   31 A"   76 A'   77 A'   78 A'   32 A"   79 A'   80 A'                 
  0.548   0.568   0.598   0.617   0.642   0.679   0.686   0.735
 33 A"   81 A'   82 A'   34 A"   83 A'   84 A'   85 A'   86 A'                 
  0.795   0.832   0.837   0.851   0.890   0.931   0.971   1.100
 87 A'   88 A'   35 A"   36 A"   89 A'   90 A'   91 A'   92 A'                 
  1.140   1.143   1.176   1.294   1.300   1.320   1.338   1.373
 37 A"   93 A'   38 A"   94 A'   39 A"   40 A"   95 A'   96 A'                 
  1.385   1.403   1.437   1.489   1.511   1.558   1.640   1.673
 41 A"   97 A'   98 A'   99 A'  100 A'   42 A"  101 A'  102 A'                 
  1.837   1.869   1.928   2.112   2.145   2.238   2.299   2.472
103 A'   43 A"  104 A'  105 A'  106 A'   44 A"  107 A'  108 A'                 
  2.592   2.773   2.795   2.975   3.122   3.368   3.746   3.773
 45 A"  109 A'   46 A"  110 A'  111 A'  112 A'   47 A"  113 A'                 
  3.931   3.946   3.951   3.959   3.983   3.987   4.013   4.024
 48 A"   49 A"  114 A'   50 A"   51 A"  115 A'  116 A'   52 A"                 
  4.075   4.117   4.210   4.273   4.356   4.442   4.745   5.972
117 A'  118 A'  119 A'  120 A'  121 A'  122 A'  123 A'   53 A"                 
  5.996   6.016   6.033   6.044   6.116   6.268   6.345   6.605
 54 A"  124 A'  125 A'  126 A'  127 A'   55 A"  128 A'  129 A'                 
  9.725  23.261  24.037  25.789  25.911  26.362  27.803  27.873
130 A'  131 A'  132 A'   56 A"  133 A'  134 A'  135 A'  136 A'                 
 28.316  28.336  28.346  28.360  28.370  28.390  28.512  28.517
 57 A"   58 A"  137 A'  138 A'  139 A'  140 A'   59 A"   60 A"                 
 28.519  28.531  28.535  28.549  28.571  28.596  28.657  28.711
141 A'   61 A"  142 A'   62 A"  143 A'  144 A'  145 A'  146 A'                 
 66.723 127.861 127.876 127.888 127.902 127.909 127.942 151.605
147 A'   63 A"   64 A"  148 A'  149 A'  150 A'  151 A'  152 A'                 
151.665 215.7091901.7661901.829
153 A'  154 A'  155 A'  156 A'                                                 

 Beta MOs, Restricted
 -- Occupied --                  
*******-1165.90 -176.33 -176.33 -165.74 -165.73 -165.73 -165.73
  1 A'    2 A'    3 A'    4 A'    5 A'    1 A"    6 A'    7 A'                 
-165.73 -165.73 -101.58  -35.83  -35.82  -31.32  -31.32  -31.32
  2 A"    8 A'    9 A'   10 A'   11 A'   12 A'   13 A'    3 A"                 
-31.315 -31.312 -31.312 -24.732 -22.972 -22.970 -22.970 -22.969
 14 A'    4 A"   15 A'   16 A'   17 A'    5 A"   18 A'   19 A'                 
-22.967 -22.967 -22.966 -22.966 -22.962 -22.962 -10.329 -10.296
  6 A"   20 A'   21 A'    7 A"   22 A'    8 A"   23 A'   24 A'                 
 -9.499  -7.264  -7.254  -7.253  -6.377  -6.374  -4.791  -4.787
 25 A'   26 A'    9 A"   27 A'   28 A'   29 A'   30 A'   31 A'                 
 -4.775  -4.774  -4.771  -4.771  -2.057  -2.053  -2.051  -2.051
 10 A"   32 A'   11 A"   33 A'   34 A'   35 A'   12 A"   36 A'                 
 -2.048  -2.048  -2.037  -2.037  -2.034  -2.034  -1.274  -0.911
 13 A"   37 A'   14 A"   38 A'   39 A'   15 A"   40 A'   41 A'                 
 -0.801  -0.704  -0.678  -0.602  -0.520  -0.513  -0.511  -0.425
 42 A'   43 A'   44 A'   45 A'   46 A'   47 A'   16 A"   48 A'                 
 -0.400  -0.396  -0.344  -0.328  -0.312  -0.298  -0.277  -0.258
 17 A"   49 A'   50 A'   18 A"   51 A'   19 A"   52 A'   20 A"                 
 -- Virtual --                   
 -0.082  -0.067  -0.042  -0.010   0.017   0.039   0.059   0.061
 53 A'   54 A'   21 A"   55 A'   56 A'   57 A'   58 A'   22 A"                 
  0.075   0.087   0.091   0.099   0.109   0.115   0.137   0.161
 59 A'   60 A'   23 A"   61 A'   24 A"   62 A'   63 A'   64 A'                 
  0.171   0.199   0.212   0.217   0.234   0.235   0.253   0.287
 65 A'   66 A'   25 A"   67 A'   68 A'   26 A"   69 A'   70 A'                 
  0.290   0.316   0.328   0.349   0.375   0.382   0.386   0.394
 27 A"   71 A'   72 A'   73 A'   28 A"   74 A'   29 A"   30 A"                 
  0.405   0.426   0.439   0.444   0.452   0.454   0.467   0.484
 75 A'   31 A"   76 A'   77 A'   78 A'   32 A"   79 A'   80 A'                 
  0.548   0.568   0.598   0.617   0.642   0.679   0.686   0.735
 33 A"   81 A'   82 A'   34 A"   83 A'   84 A'   85 A'   86 A'                 
  0.795   0.832   0.837   0.851   0.890   0.931   0.971   1.100
 87 A'   88 A'   35 A"   36 A"   89 A'   90 A'   91 A'   92 A'                 
  1.140   1.143   1.176   1.294   1.300   1.320   1.338   1.373
 37 A"   93 A'   38 A"   94 A'   39 A"   40 A"   95 A'   96 A'                 
  1.385   1.403   1.437   1.489   1.511   1.558   1.640   1.673
 41 A"   97 A'   98 A'   99 A'  100 A'   42 A"  101 A'  102 A'                 
  1.837   1.869   1.928   2.112   2.145   2.238   2.299   2.472
103 A'   43 A"  104 A'  105 A'  106 A'   44 A"  107 A'  108 A'                 
  2.592   2.773   2.795   2.975   3.122   3.368   3.746   3.773
 45 A"  109 A'   46 A"  110 A'  111 A'  112 A'   47 A"  113 A'                 
  3.931   3.946   3.951   3.959   3.983   3.987   4.013   4.024
 48 A"   49 A"  114 A'   50 A"   51 A"  115 A'  116 A'   52 A"                 
  4.075   4.117   4.210   4.273   4.356   4.442   4.745   5.972
117 A'  118 A'  119 A'  120 A'  121 A'  122 A'  123 A'   53 A"                 
  5.996   6.016   6.033   6.044   6.116   6.268   6.345   6.605
 54 A"  124 A'  125 A'  126 A'  127 A'   55 A"  128 A'  129 A'                 
  9.725  23.261  24.037  25.789  25.911  26.362  27.803  27.873
130 A'  131 A'  132 A'   56 A"  133 A'  134 A'  135 A'  136 A'                 
 28.316  28.336  28.346  28.360  28.370  28.390  28.512  28.517
 57 A"   58 A"  137 A'  138 A'  139 A'  140 A'   59 A"   60 A"                 
 28.519  28.531  28.535  28.549  28.571  28.596  28.657  28.711
141 A'   61 A"  142 A'   62 A"  143 A'  144 A'  145 A'  146 A'                 
 66.723 127.861 127.876 127.888 127.902 127.909 127.942 151.605
147 A'   63 A"   64 A"  148 A'  149 A'  150 A'  151 A'  152 A'                 
151.665 215.7091901.7661901.829
153 A'  154 A'  155 A'  156 A'                                                 
 --------------------------------------------------------------

          Ground-State Mulliken Net Atomic Charges

     Atom                 Charge (a.u.)
  ----------------------------------------
      1 F                    -0.022493
      2 Cl                    0.305178
      3 I                     0.144865
      4 I                     0.165940
      5 C                    -0.403709
      6 C                    -0.189781
  ----------------------------------------
  Sum of atomic charges =     0.000000

 -----------------------------------------------------------------
                    Cartesian Multipole Moments
 -----------------------------------------------------------------
    Charge (ESU x 10^10)
                 0.0000
    Dipole Moment (Debye)
         X       0.1121      Y      -1.6123      Z      -0.0000
       Tot       1.6162
    Quadrupole Moments (Debye-Ang)
        XX     -82.7947     XY      -1.5642     YY     -83.6491
        XZ      -0.0000     YZ      -0.0000     ZZ     -86.5685
    Octopole Moments (Debye-Ang^2)
       XXX      -1.8835    XXY      -1.9975    XYY      -8.9058
       YYY      28.5603    XXZ       0.0000    XYZ       0.0000
       YYZ      -0.0000    XZZ      -1.8462    YZZ      14.5532
       ZZZ       0.0000
    Hexadecapole Moments (Debye-Ang^3)
      XXXX   -1577.1681   XXXY      42.3550   XXYY    -377.2913
      XYYY      54.7245   YYYY    -888.9753   XXXZ      -0.0000
      XXYZ      -0.0000   XYYZ       0.0000   YYYZ      -0.0000
      XXZZ    -294.1474   XYZZ      23.4898   YYZZ    -175.3713
      XZZZ      -0.0000   YZZZ      -0.0000   ZZZZ    -112.6050
 -----------------------------------------------------------------
 Calculating analytic gradient of the SCF energy
 Gradient of SCF Energy
            1           2           3           4           5           6
    1  -0.0010204  -0.0001890   0.0013015   0.0015669  -0.0004950  -0.0011641
    2   0.0019500  -0.0004614  -0.0029009   0.0030580   0.0017920  -0.0034378
    3  -0.0000000   0.0000000   0.0000000   0.0000000  -0.0000000  -0.0000000
 Max gradient component =       3.438E-03
 RMS gradient           =       1.557E-03
 Gradient time:  CPU 16.96 s  wall 4.35 s
 Geometry Optimization Parameters
   NAtoms,    NIC,     NZ,  NCons,   NDum,   NFix, NCnnct, MaxDiis
        6      37       0       0       0       0       0       0

 Cartesian Hessian Update
 Hessian Updated using BFGS Update


** GEOMETRY OPTIMIZATION IN DELOCALIZED INTERNAL COORDINATES **
   Searching for a Minimum

   Optimization Cycle:  17

                       Coordinates (Angstroms)
     ATOM                X               Y               Z
      1  F         1.3284549803    1.9424913867    0.0000000000
      2  Cl       -1.5374872023    2.0795169876    0.0000000000
      3  I         2.1589593661   -0.8335624128    0.0000000000
      4  I        -1.6501940899   -1.1773740187    0.0000000000
      5  C         0.7587486105    0.7284831465    0.0000000000
      6  C        -0.5760769995    0.6253878961    0.0000000000
   Point Group: cs    Number of degrees of freedom:     9


   Energy is -14475.315447389

 Hessian Updated using BFGS Update

  9 Hessian modes will be used to form the next step
  Hessian Eigenvalues:
     0.046042    0.138874    0.248354    0.267157    0.390010    0.547831
     0.647105    0.944304    1.058233

 Minimum Search - Taking Simple RFO Step
 Searching for Lamda that Minimizes Along All modes
 Value Taken    Lamda =  -0.00005893
 Step Taken.  Stepsize is  0.019236

                             Maximum     Tolerance    Cnvgd?
         Gradient           0.002617      0.000300      NO
         Displacement       0.013016      0.001200      NO
         Energy change     -0.000091      0.000001      NO


 New Cartesian Coordinates Obtained by Inverse Iteration

 Displacement from previous Coordinates is:  0.016289
 ----------------------------------------------------------------
             Standard Nuclear Orientation (Angstroms)
    I     Atom           X                Y                Z
 ----------------------------------------------------------------
    1      F       1.3315464705     1.9390340452     0.0000000000
    2      Cl     -1.5388205016     2.0817268769     0.0000000000
    3      I       2.1626063590    -0.8300648941     0.0000000000
    4      I      -1.6525604667    -1.1794974734     0.0000000000
    5      C       0.7579799054     0.7268810953     0.0000000000
    6      C      -0.5783471014     0.6268633355     0.0000000000
 ----------------------------------------------------------------
 Molecular Point Group                 Cs    NOp =  2
 Largest Abelian Subgroup              Cs    NOp =  2
 Nuclear Repulsion Energy =  1177.6534383672 hartrees
 There are       72 alpha and       72 beta electrons
 Applying Cartesian multipole field
    Component          Value
    ---------          -----
     (2,0,0)        1.00000E-11
     (0,2,0)        2.00000E-11
     (0,0,2)       -3.00000E-11
 Nucleus-field energy     =     0.0000000322 hartrees
 Requested basis set is 6-311++G(d,p)
 There are 79 shells and 220 basis functions
 A cutoff of  1.0D-11 yielded   2289 shell pairs
 There are     19190 function pairs (     21653 Cartesian)
 Smallest overlap matrix eigenvalue = 6.44E-05
 Guess MOs from SCF MO coefficient file

 -----------------------------------------------------------------------
  General SCF calculation program by
  Eric Jon Sundstrom, Paul Horn, Yuezhi Mao, Dmitri Zuev, Alec White,
  David Stuck, Shaama M.S., Shane Yost, Joonho Lee, David Small,
  Daniel Levine, Susi Lehtola, Hugh Burton, Evgeny Epifanovsky
 -----------------------------------------------------------------------
 Exchange:     0.2000 Hartree-Fock + 0.0800 Slater + 0.7200 B88
 Correlation:  0.1900 VWN1RPA + 0.8100 LYP
 Using SG-1 standard quadrature grid
 using 4 threads for integral computing
 -------------------------------------------------------
 OpenMP Integral computing Module                
 Release: version 2.0, May 2017, Q-Chem Inc. Pleasanton 
 -------------------------------------------------------
 -------------------------------------------------------
 OpenMP BLAS3 based DFT computing Module                
 Release: version 1.0, May 2013, Q-Chem Inc. Pittsburgh 
 -------------------------------------------------------
 A restricted SCF calculation will be
 performed using DIIS
 SCF converges when DIIS error is below 1.0e-08
 ---------------------------------------
  Cycle       Energy         DIIS error
 ---------------------------------------
    1  -14475.3154802772      4.40e-05  
    2  -14475.3154924025      1.90e-05  
    3  -14475.3154902206      2.66e-05  
    4  -14475.3154945265      4.06e-06  
    5  -14475.3154945989      1.50e-06  
    6  -14475.3154946077      4.40e-07  
    7  -14475.3154946091      1.60e-07  
    8  -14475.3154946092      5.64e-08  
    9  -14475.3154946089      1.42e-08  
   10  -14475.3154946092      2.45e-09  Convergence criterion met
 ---------------------------------------
 SCF time:   CPU 43.72s  wall 11.00s 
 SCF   energy in the final basis set =   -14475.3154946092
 Total energy in the final basis set =   -14475.3154946092

 --------------------------------------------------------------
             Orbital Energies (a.u.) and Symmetries
 --------------------------------------------------------------

 Alpha MOs, Restricted
 -- Occupied --                  
*******-1165.90 -176.33 -176.33 -165.74 -165.73 -165.73 -165.73
  1 A'    2 A'    3 A'    4 A'    5 A'    1 A"    6 A'    7 A'                 
-165.73 -165.73 -101.59  -35.83  -35.82  -31.32  -31.32  -31.32
  2 A"    8 A'    9 A'   10 A'   11 A'   12 A'   13 A'    3 A"                 
-31.315 -31.312 -31.311 -24.732 -22.972 -22.970 -22.970 -22.969
 14 A'    4 A"   15 A'   16 A'   17 A'    5 A"   18 A'   19 A'                 
-22.967 -22.967 -22.966 -22.966 -22.962 -22.962 -10.329 -10.297
  6 A"   20 A'   21 A'    7 A"   22 A'    8 A"   23 A'   24 A'                 
 -9.499  -7.264  -7.254  -7.253  -6.377  -6.374  -4.791  -4.787
 25 A'   26 A'    9 A"   27 A'   28 A'   29 A'   30 A'   31 A'                 
 -4.775  -4.774  -4.771  -4.771  -2.057  -2.053  -2.051  -2.051
 10 A"   32 A'   11 A"   33 A'   34 A'   35 A'   12 A"   36 A'                 
 -2.048  -2.048  -2.037  -2.037  -2.034  -2.034  -1.274  -0.910
 13 A"   37 A'   14 A"   38 A'   39 A'   15 A"   40 A'   41 A'                 
 -0.800  -0.704  -0.678  -0.602  -0.520  -0.513  -0.511  -0.425
 42 A'   43 A'   44 A'   45 A'   46 A'   47 A'   16 A"   48 A'                 
 -0.400  -0.396  -0.344  -0.328  -0.312  -0.298  -0.278  -0.258
 17 A"   49 A'   50 A'   18 A"   51 A'   19 A"   52 A'   20 A"                 
 -- Virtual --                   
 -0.082  -0.068  -0.042  -0.010   0.017   0.039   0.059   0.061
 53 A'   54 A'   21 A"   55 A'   56 A'   57 A'   58 A'   22 A"                 
  0.074   0.087   0.091   0.099   0.109   0.115   0.137   0.161
 59 A'   60 A'   23 A"   61 A'   24 A"   62 A'   63 A'   64 A'                 
  0.171   0.199   0.211   0.217   0.234   0.235   0.253   0.287
 65 A'   66 A'   25 A"   67 A'   68 A'   26 A"   69 A'   70 A'                 
  0.290   0.316   0.328   0.350   0.375   0.382   0.387   0.393
 27 A"   71 A'   72 A'   73 A'   28 A"   74 A'   29 A"   30 A"                 
  0.405   0.426   0.438   0.444   0.452   0.454   0.467   0.484
 75 A'   31 A"   76 A'   77 A'   78 A'   32 A"   79 A'   80 A'                 
  0.548   0.567   0.597   0.616   0.642   0.679   0.685   0.735
 33 A"   81 A'   82 A'   34 A"   83 A'   84 A'   85 A'   86 A'                 
  0.794   0.831   0.837   0.851   0.890   0.931   0.971   1.100
 87 A'   88 A'   35 A"   36 A"   89 A'   90 A'   91 A'   92 A'                 
  1.139   1.144   1.176   1.293   1.300   1.320   1.339   1.372
 37 A"   93 A'   38 A"   94 A'   39 A"   40 A"   95 A'   96 A'                 
  1.385   1.402   1.436   1.489   1.512   1.558   1.640   1.673
 41 A"   97 A'   98 A'   99 A'  100 A'   42 A"  101 A'  102 A'                 
  1.836   1.868   1.928   2.112   2.144   2.238   2.299   2.472
103 A'   43 A"  104 A'  105 A'  106 A'   44 A"  107 A'  108 A'                 
  2.592   2.773   2.795   2.975   3.120   3.369   3.746   3.772
 45 A"  109 A'   46 A"  110 A'  111 A'  112 A'   47 A"  113 A'                 
  3.931   3.946   3.952   3.959   3.982   3.987   4.013   4.024
 48 A"   49 A"  114 A'   50 A"   51 A"  115 A'  116 A'   52 A"                 
  4.075   4.117   4.210   4.273   4.356   4.441   4.745   5.972
117 A'  118 A'  119 A'  120 A'  121 A'  122 A'  123 A'   53 A"                 
  5.996   6.016   6.034   6.043   6.115   6.268   6.345   6.605
 54 A"  124 A'  125 A'  126 A'  127 A'   55 A"  128 A'  129 A'                 
  9.725  23.262  24.032  25.789  25.910  26.362  27.804  27.873
130 A'  131 A'  132 A'   56 A"  133 A'  134 A'  135 A'  136 A'                 
 28.316  28.336  28.346  28.360  28.370  28.389  28.512  28.517
 57 A"   58 A"  137 A'  138 A'  139 A'  140 A'   59 A"   60 A"                 
 28.519  28.531  28.535  28.549  28.571  28.595  28.657  28.711
141 A'   61 A"  142 A'   62 A"  143 A'  144 A'  145 A'  146 A'                 
 66.723 127.861 127.876 127.888 127.901 127.909 127.942 151.605
147 A'   63 A"   64 A"  148 A'  149 A'  150 A'  151 A'  152 A'                 
151.665 215.7091901.7661901.828
153 A'  154 A'  155 A'  156 A'                                                 

 Beta MOs, Restricted
 -- Occupied --                  
*******-1165.90 -176.33 -176.33 -165.74 -165.73 -165.73 -165.73
  1 A'    2 A'    3 A'    4 A'    5 A'    1 A"    6 A'    7 A'                 
-165.73 -165.73 -101.59  -35.83  -35.82  -31.32  -31.32  -31.32
  2 A"    8 A'    9 A'   10 A'   11 A'   12 A'   13 A'    3 A"                 
-31.315 -31.312 -31.311 -24.732 -22.972 -22.970 -22.970 -22.969
 14 A'    4 A"   15 A'   16 A'   17 A'    5 A"   18 A'   19 A'                 
-22.967 -22.967 -22.966 -22.966 -22.962 -22.962 -10.329 -10.297
  6 A"   20 A'   21 A'    7 A"   22 A'    8 A"   23 A'   24 A'                 
 -9.499  -7.264  -7.254  -7.253  -6.377  -6.374  -4.791  -4.787
 25 A'   26 A'    9 A"   27 A'   28 A'   29 A'   30 A'   31 A'                 
 -4.775  -4.774  -4.771  -4.771  -2.057  -2.053  -2.051  -2.051
 10 A"   32 A'   11 A"   33 A'   34 A'   35 A'   12 A"   36 A'                 
 -2.048  -2.048  -2.037  -2.037  -2.034  -2.034  -1.274  -0.910
 13 A"   37 A'   14 A"   38 A'   39 A'   15 A"   40 A'   41 A'                 
 -0.800  -0.704  -0.678  -0.602  -0.520  -0.513  -0.511  -0.425
 42 A'   43 A'   44 A'   45 A'   46 A'   47 A'   16 A"   48 A'                 
 -0.400  -0.396  -0.344  -0.328  -0.312  -0.298  -0.278  -0.258
 17 A"   49 A'   50 A'   18 A"   51 A'   19 A"   52 A'   20 A"                 
 -- Virtual --                   
 -0.082  -0.068  -0.042  -0.010   0.017   0.039   0.059   0.061
 53 A'   54 A'   21 A"   55 A'   56 A'   57 A'   58 A'   22 A"                 
  0.074   0.087   0.091   0.099   0.109   0.115   0.137   0.161
 59 A'   60 A'   23 A"   61 A'   24 A"   62 A'   63 A'   64 A'                 
  0.171   0.199   0.211   0.217   0.234   0.235   0.253   0.287
 65 A'   66 A'   25 A"   67 A'   68 A'   26 A"   69 A'   70 A'                 
  0.290   0.316   0.328   0.350   0.375   0.382   0.387   0.393
 27 A"   71 A'   72 A'   73 A'   28 A"   74 A'   29 A"   30 A"                 
  0.405   0.426   0.438   0.444   0.452   0.454   0.467   0.484
 75 A'   31 A"   76 A'   77 A'   78 A'   32 A"   79 A'   80 A'                 
  0.548   0.567   0.597   0.616   0.642   0.679   0.685   0.735
 33 A"   81 A'   82 A'   34 A"   83 A'   84 A'   85 A'   86 A'                 
  0.794   0.831   0.837   0.851   0.890   0.931   0.971   1.100
 87 A'   88 A'   35 A"   36 A"   89 A'   90 A'   91 A'   92 A'                 
  1.139   1.144   1.176   1.293   1.300   1.320   1.339   1.372
 37 A"   93 A'   38 A"   94 A'   39 A"   40 A"   95 A'   96 A'                 
  1.385   1.402   1.436   1.489   1.512   1.558   1.640   1.673
 41 A"   97 A'   98 A'   99 A'  100 A'   42 A"  101 A'  102 A'                 
  1.836   1.868   1.928   2.112   2.144   2.238   2.299   2.472
103 A'   43 A"  104 A'  105 A'  106 A'   44 A"  107 A'  108 A'                 
  2.592   2.773   2.795   2.975   3.120   3.369   3.746   3.772
 45 A"  109 A'   46 A"  110 A'  111 A'  112 A'   47 A"  113 A'                 
  3.931   3.946   3.952   3.959   3.982   3.987   4.013   4.024
 48 A"   49 A"  114 A'   50 A"   51 A"  115 A'  116 A'   52 A"                 
  4.075   4.117   4.210   4.273   4.356   4.441   4.745   5.972
117 A'  118 A'  119 A'  120 A'  121 A'  122 A'  123 A'   53 A"                 
  5.996   6.016   6.034   6.043   6.115   6.268   6.345   6.605
 54 A"  124 A'  125 A'  126 A'  127 A'   55 A"  128 A'  129 A'                 
  9.725  23.262  24.032  25.789  25.910  26.362  27.804  27.873
130 A'  131 A'  132 A'   56 A"  133 A'  134 A'  135 A'  136 A'                 
 28.316  28.336  28.346  28.360  28.370  28.389  28.512  28.517
 57 A"   58 A"  137 A'  138 A'  139 A'  140 A'   59 A"   60 A"                 
 28.519  28.531  28.535  28.549  28.571  28.595  28.657  28.711
141 A'   61 A"  142 A'   62 A"  143 A'  144 A'  145 A'  146 A'                 
 66.723 127.861 127.876 127.888 127.901 127.909 127.942 151.605
147 A'   63 A"   64 A"  148 A'  149 A'  150 A'  151 A'  152 A'                 
151.665 215.7091901.7661901.828
153 A'  154 A'  155 A'  156 A'                                                 
 --------------------------------------------------------------

          Ground-State Mulliken Net Atomic Charges

     Atom                 Charge (a.u.)
  ----------------------------------------
      1 F                    -0.021897
      2 Cl                    0.306284
      3 I                     0.145181
      4 I                     0.164978
      5 C                    -0.405179
      6 C                    -0.189366
  ----------------------------------------
  Sum of atomic charges =     0.000000

 -----------------------------------------------------------------
                    Cartesian Multipole Moments
 -----------------------------------------------------------------
    Charge (ESU x 10^10)
                 0.0000
    Dipole Moment (Debye)
         X       0.1144      Y      -1.6023      Z       0.0000
       Tot       1.6064
    Quadrupole Moments (Debye-Ang)
        XX     -82.7662     XY      -1.5794     YY     -83.6495
        XZ      -0.0000     YZ      -0.0000     ZZ     -86.5767
    Octopole Moments (Debye-Ang^2)
       XXX      -1.7389    XXY      -2.0617    XYY      -9.0183
       YYY      28.5250    XXZ       0.0000    XYZ       0.0000
       YYZ       0.0000    XZZ      -1.8482    YZZ      14.5077
       ZZZ       0.0000
    Hexadecapole Moments (Debye-Ang^3)
      XXXX   -1580.9649   XXXY      41.4379   XXYY    -378.0473
      XYYY      54.2211   YYYY    -889.0241   XXXZ      -0.0000
      XXYZ      -0.0000   XYYZ       0.0000   YYYZ      -0.0000
      XXZZ    -294.9134   XYZZ      23.2538   YYZZ    -175.4078
      XZZZ      -0.0000   YZZZ      -0.0000   ZZZZ    -112.6263
 -----------------------------------------------------------------
 Calculating analytic gradient of the SCF energy
 Gradient of SCF Energy
            1           2           3           4           5           6
    1  -0.0005419  -0.0004540   0.0016464   0.0012231   0.0004306  -0.0023043
    2   0.0013782  -0.0000962  -0.0025227   0.0023218   0.0017539  -0.0028350
    3  -0.0000000  -0.0000000  -0.0000000   0.0000000   0.0000000   0.0000000
 Max gradient component =       2.835E-03
 RMS gradient           =       1.394E-03
 Gradient time:  CPU 17.00 s  wall 4.36 s
 Geometry Optimization Parameters
   NAtoms,    NIC,     NZ,  NCons,   NDum,   NFix, NCnnct, MaxDiis
        6      37       0       0       0       0       0       0

 Cartesian Hessian Update
 Hessian Updated using BFGS Update


** GEOMETRY OPTIMIZATION IN DELOCALIZED INTERNAL COORDINATES **
   Searching for a Minimum

   Optimization Cycle:  18

                       Coordinates (Angstroms)
     ATOM                X               Y               Z
      1  F         1.3315464705    1.9390340452    0.0000000000
      2  Cl       -1.5388205016    2.0817268769    0.0000000000
      3  I         2.1626063590   -0.8300648941    0.0000000000
      4  I        -1.6525604667   -1.1794974734    0.0000000000
      5  C         0.7579799054    0.7268810953    0.0000000000
      6  C        -0.5783471014    0.6268633355    0.0000000000
   Point Group: cs    Number of degrees of freedom:     9


   Energy is -14475.315494609

 Hessian Updated using BFGS Update

  9 Hessian modes will be used to form the next step
  Hessian Eigenvalues:
     0.044346    0.054267    0.250643    0.266935    0.390078    0.541703
     0.694713    0.938172    1.048660

 Minimum Search - Taking Simple RFO Step
 Searching for Lamda that Minimizes Along All modes
 Value Taken    Lamda =  -0.00008913
 Step Taken.  Stepsize is  0.039210

                             Maximum     Tolerance    Cnvgd?
         Gradient           0.002113      0.000300      NO
         Displacement       0.027710      0.001200      NO
         Energy change     -0.000047      0.000001      NO


 New Cartesian Coordinates Obtained by Inverse Iteration

 Displacement from previous Coordinates is:  0.028744
 ----------------------------------------------------------------
             Standard Nuclear Orientation (Angstroms)
    I     Atom           X                Y                Z
 ----------------------------------------------------------------
    1      F       1.3359829786     1.9324217084     0.0000000000
    2      Cl     -1.5384211153     2.0857597040     0.0000000000
    3      I       2.1672261296    -0.8222228806     0.0000000000
    4      I      -1.6562879299    -1.1842842855     0.0000000000
    5      C       0.7550607821     0.7238716469     0.0000000000
    6      C      -0.5811561799     0.6293970921     0.0000000000
 ----------------------------------------------------------------
 Molecular Point Group                 Cs    NOp =  2
 Largest Abelian Subgroup              Cs    NOp =  2
 Nuclear Repulsion Energy =  1176.3503746886 hartrees
 There are       72 alpha and       72 beta electrons
 Applying Cartesian multipole field
    Component          Value
    ---------          -----
     (2,0,0)        1.00000E-11
     (0,2,0)        2.00000E-11
     (0,0,2)       -3.00000E-11
 Nucleus-field energy     =     0.0000000322 hartrees
 Requested basis set is 6-311++G(d,p)
 There are 79 shells and 220 basis functions
 A cutoff of  1.0D-11 yielded   2287 shell pairs
 There are     19184 function pairs (     21646 Cartesian)
 Smallest overlap matrix eigenvalue = 6.41E-05
 Guess MOs from SCF MO coefficient file

 -----------------------------------------------------------------------
  General SCF calculation program by
  Eric Jon Sundstrom, Paul Horn, Yuezhi Mao, Dmitri Zuev, Alec White,
  David Stuck, Shaama M.S., Shane Yost, Joonho Lee, David Small,
  Daniel Levine, Susi Lehtola, Hugh Burton, Evgeny Epifanovsky
 -----------------------------------------------------------------------
 Exchange:     0.2000 Hartree-Fock + 0.0800 Slater + 0.7200 B88
 Correlation:  0.1900 VWN1RPA + 0.8100 LYP
 Using SG-1 standard quadrature grid
 using 4 threads for integral computing
 -------------------------------------------------------
 OpenMP Integral computing Module                
 Release: version 2.0, May 2017, Q-Chem Inc. Pleasanton 
 -------------------------------------------------------
 -------------------------------------------------------
 OpenMP BLAS3 based DFT computing Module                
 Release: version 1.0, May 2013, Q-Chem Inc. Pittsburgh 
 -------------------------------------------------------
 A restricted SCF calculation will be
 performed using DIIS
 SCF converges when DIIS error is below 1.0e-08
 ---------------------------------------
  Cycle       Energy         DIIS error
 ---------------------------------------
    1  -14475.3154957834      8.18e-05  
    2  -14475.3155418052      3.25e-05  
    3  -14475.3155353290      4.63e-05  
    4  -14475.3155474587      7.98e-06  
    5  -14475.3155477543      2.97e-06  
    6  -14475.3155477869      6.89e-07  
    7  -14475.3155477896      1.48e-07  
    8  -14475.3155477897      6.45e-08  
    9  -14475.3155477899      2.31e-08  
   10  -14475.3155477897      5.89e-09  Convergence criterion met
 ---------------------------------------
 SCF time:   CPU 43.66s  wall 12.00s 
 SCF   energy in the final basis set =   -14475.3155477897
 Total energy in the final basis set =   -14475.3155477897

 --------------------------------------------------------------
             Orbital Energies (a.u.) and Symmetries
 --------------------------------------------------------------

 Alpha MOs, Restricted
 -- Occupied --                  
*******-1165.90 -176.33 -176.33 -165.74 -165.73 -165.73 -165.73
  1 A'    2 A'    3 A'    4 A'    5 A'    1 A"    6 A'    7 A'                 
-165.73 -165.73 -101.59  -35.83  -35.82  -31.32  -31.32  -31.32
  2 A"    8 A'    9 A'   10 A'   11 A'   12 A'   13 A'    3 A"                 
-31.315 -31.312 -31.311 -24.732 -22.972 -22.970 -22.970 -22.969
 14 A'    4 A"   15 A'   16 A'   17 A'    5 A"   18 A'   19 A'                 
-22.967 -22.967 -22.966 -22.966 -22.962 -22.962 -10.329 -10.297
  6 A"   20 A'   21 A'    7 A"   22 A'    8 A"   23 A'   24 A'                 
 -9.500  -7.265  -7.254  -7.254  -6.377  -6.374  -4.790  -4.787
 25 A'   26 A'    9 A"   27 A'   28 A'   29 A'   30 A'   31 A'                 
 -4.775  -4.774  -4.771  -4.771  -2.057  -2.053  -2.051  -2.051
 10 A"   32 A'   11 A"   33 A'   34 A'   35 A'   12 A"   36 A'                 
 -2.048  -2.048  -2.037  -2.037  -2.034  -2.034  -1.274  -0.910
 13 A"   37 A'   14 A"   38 A'   39 A'   15 A"   40 A'   41 A'                 
 -0.801  -0.704  -0.678  -0.602  -0.520  -0.513  -0.511  -0.425
 42 A'   43 A'   44 A'   45 A'   46 A'   47 A'   16 A"   48 A'                 
 -0.400  -0.396  -0.344  -0.328  -0.311  -0.298  -0.278  -0.258
 17 A"   49 A'   50 A'   18 A"   51 A'   19 A"   52 A'   20 A"                 
 -- Virtual --                   
 -0.083  -0.068  -0.042  -0.010   0.017   0.039   0.059   0.061
 53 A'   54 A'   21 A"   55 A'   56 A'   57 A'   58 A'   22 A"                 
  0.074   0.087   0.091   0.099   0.109   0.115   0.136   0.161
 59 A'   60 A'   23 A"   61 A'   24 A"   62 A'   63 A'   64 A'                 
  0.171   0.199   0.211   0.217   0.234   0.235   0.253   0.287
 65 A'   66 A'   25 A"   67 A'   68 A'   26 A"   69 A'   70 A'                 
  0.290   0.315   0.328   0.350   0.375   0.382   0.387   0.393
 27 A"   71 A'   72 A'   73 A'   28 A"   74 A'   29 A"   30 A"                 
  0.405   0.426   0.438   0.444   0.452   0.454   0.466   0.484
 75 A'   31 A"   76 A'   77 A'   78 A'   32 A"   79 A'   80 A'                 
  0.548   0.566   0.597   0.616   0.644   0.678   0.685   0.734
 33 A"   81 A'   82 A'   34 A"   83 A'   84 A'   85 A'   86 A'                 
  0.794   0.831   0.836   0.851   0.890   0.932   0.970   1.099
 87 A'   88 A'   35 A"   36 A"   89 A'   90 A'   91 A'   92 A'                 
  1.139   1.144   1.177   1.292   1.300   1.320   1.340   1.371
 37 A"   93 A'   38 A"   94 A'   39 A"   40 A"   95 A'   96 A'                 
  1.385   1.402   1.434   1.490   1.512   1.558   1.641   1.673
 41 A"   97 A'   98 A'   99 A'  100 A'   42 A"  101 A'  102 A'                 
  1.834   1.868   1.928   2.113   2.145   2.238   2.298   2.472
103 A'   43 A"  104 A'  105 A'  106 A'   44 A"  107 A'  108 A'                 
  2.592   2.772   2.795   2.974   3.121   3.369   3.746   3.772
 45 A"  109 A'   46 A"  110 A'  111 A'  112 A'   47 A"  113 A'                 
  3.932   3.946   3.953   3.959   3.982   3.987   4.013   4.023
 48 A"   49 A"  114 A'   50 A"   51 A"  115 A'  116 A'   52 A"                 
  4.075   4.116   4.210   4.273   4.356   4.441   4.745   5.973
117 A'  118 A'  119 A'  120 A'  121 A'  122 A'  123 A'   53 A"                 
  5.996   6.017   6.034   6.042   6.113   6.268   6.345   6.605
 54 A"  124 A'  125 A'  126 A'  127 A'   55 A"  128 A'  129 A'                 
  9.725  23.261  24.034  25.788  25.908  26.361  27.804  27.872
130 A'  131 A'  132 A'   56 A"  133 A'  134 A'  135 A'  136 A'                 
 28.316  28.336  28.346  28.360  28.370  28.389  28.513  28.517
 57 A"   58 A"  137 A'  138 A'  139 A'  140 A'   59 A"   60 A"                 
 28.519  28.531  28.534  28.549  28.571  28.595  28.657  28.711
141 A'   61 A"  142 A'   62 A"  143 A'  144 A'  145 A'  146 A'                 
 66.723 127.861 127.876 127.888 127.901 127.909 127.941 151.606
147 A'   63 A"   64 A"  148 A'  149 A'  150 A'  151 A'  152 A'                 
151.664 215.7091901.7671901.828
153 A'  154 A'  155 A'  156 A'                                                 

 Beta MOs, Restricted
 -- Occupied --                  
*******-1165.90 -176.33 -176.33 -165.74 -165.73 -165.73 -165.73
  1 A'    2 A'    3 A'    4 A'    5 A'    1 A"    6 A'    7 A'                 
-165.73 -165.73 -101.59  -35.83  -35.82  -31.32  -31.32  -31.32
  2 A"    8 A'    9 A'   10 A'   11 A'   12 A'   13 A'    3 A"                 
-31.315 -31.312 -31.311 -24.732 -22.972 -22.970 -22.970 -22.969
 14 A'    4 A"   15 A'   16 A'   17 A'    5 A"   18 A'   19 A'                 
-22.967 -22.967 -22.966 -22.966 -22.962 -22.962 -10.329 -10.297
  6 A"   20 A'   21 A'    7 A"   22 A'    8 A"   23 A'   24 A'                 
 -9.500  -7.265  -7.254  -7.254  -6.377  -6.374  -4.790  -4.787
 25 A'   26 A'    9 A"   27 A'   28 A'   29 A'   30 A'   31 A'                 
 -4.775  -4.774  -4.771  -4.771  -2.057  -2.053  -2.051  -2.051
 10 A"   32 A'   11 A"   33 A'   34 A'   35 A'   12 A"   36 A'                 
 -2.048  -2.048  -2.037  -2.037  -2.034  -2.034  -1.274  -0.910
 13 A"   37 A'   14 A"   38 A'   39 A'   15 A"   40 A'   41 A'                 
 -0.801  -0.704  -0.678  -0.602  -0.520  -0.513  -0.511  -0.425
 42 A'   43 A'   44 A'   45 A'   46 A'   47 A'   16 A"   48 A'                 
 -0.400  -0.396  -0.344  -0.328  -0.311  -0.298  -0.278  -0.258
 17 A"   49 A'   50 A'   18 A"   51 A'   19 A"   52 A'   20 A"                 
 -- Virtual --                   
 -0.083  -0.068  -0.042  -0.010   0.017   0.039   0.059   0.061
 53 A'   54 A'   21 A"   55 A'   56 A'   57 A'   58 A'   22 A"                 
  0.074   0.087   0.091   0.099   0.109   0.115   0.136   0.161
 59 A'   60 A'   23 A"   61 A'   24 A"   62 A'   63 A'   64 A'                 
  0.171   0.199   0.211   0.217   0.234   0.235   0.253   0.287
 65 A'   66 A'   25 A"   67 A'   68 A'   26 A"   69 A'   70 A'                 
  0.290   0.315   0.328   0.350   0.375   0.382   0.387   0.393
 27 A"   71 A'   72 A'   73 A'   28 A"   74 A'   29 A"   30 A"                 
  0.405   0.426   0.438   0.444   0.452   0.454   0.466   0.484
 75 A'   31 A"   76 A'   77 A'   78 A'   32 A"   79 A'   80 A'                 
  0.548   0.566   0.597   0.616   0.644   0.678   0.685   0.734
 33 A"   81 A'   82 A'   34 A"   83 A'   84 A'   85 A'   86 A'                 
  0.794   0.831   0.836   0.851   0.890   0.932   0.970   1.099
 87 A'   88 A'   35 A"   36 A"   89 A'   90 A'   91 A'   92 A'                 
  1.139   1.144   1.177   1.292   1.300   1.320   1.340   1.371
 37 A"   93 A'   38 A"   94 A'   39 A"   40 A"   95 A'   96 A'                 
  1.385   1.402   1.434   1.490   1.512   1.558   1.641   1.673
 41 A"   97 A'   98 A'   99 A'  100 A'   42 A"  101 A'  102 A'                 
  1.834   1.868   1.928   2.113   2.145   2.238   2.298   2.472
103 A'   43 A"  104 A'  105 A'  106 A'   44 A"  107 A'  108 A'                 
  2.592   2.772   2.795   2.974   3.121   3.369   3.746   3.772
 45 A"  109 A'   46 A"  110 A'  111 A'  112 A'   47 A"  113 A'                 
  3.932   3.946   3.953   3.959   3.982   3.987   4.013   4.023
 48 A"   49 A"  114 A'   50 A"   51 A"  115 A'  116 A'   52 A"                 
  4.075   4.116   4.210   4.273   4.356   4.441   4.745   5.973
117 A'  118 A'  119 A'  120 A'  121 A'  122 A'  123 A'   53 A"                 
  5.996   6.017   6.034   6.042   6.113   6.268   6.345   6.605
 54 A"  124 A'  125 A'  126 A'  127 A'   55 A"  128 A'  129 A'                 
  9.725  23.261  24.034  25.788  25.908  26.361  27.804  27.872
130 A'  131 A'  132 A'   56 A"  133 A'  134 A'  135 A'  136 A'                 
 28.316  28.336  28.346  28.360  28.370  28.389  28.513  28.517
 57 A"   58 A"  137 A'  138 A'  139 A'  140 A'   59 A"   60 A"                 
 28.519  28.531  28.534  28.549  28.571  28.595  28.657  28.711
141 A'   61 A"  142 A'   62 A"  143 A'  144 A'  145 A'  146 A'                 
 66.723 127.861 127.876 127.888 127.901 127.909 127.941 151.606
147 A'   63 A"   64 A"  148 A'  149 A'  150 A'  151 A'  152 A'                 
151.664 215.7091901.7671901.828
153 A'  154 A'  155 A'  156 A'                                                 
 --------------------------------------------------------------

          Ground-State Mulliken Net Atomic Charges

     Atom                 Charge (a.u.)
  ----------------------------------------
      1 F                    -0.020909
      2 Cl                    0.308000
      3 I                     0.145519
      4 I                     0.162879
      5 C                    -0.409651
      6 C                    -0.185838
  ----------------------------------------
  Sum of atomic charges =     0.000000

 -----------------------------------------------------------------
                    Cartesian Multipole Moments
 -----------------------------------------------------------------
    Charge (ESU x 10^10)
                 0.0000
    Dipole Moment (Debye)
         X       0.1156      Y      -1.5817      Z      -0.0000
       Tot       1.5859
    Quadrupole Moments (Debye-Ang)
        XX     -82.7278     XY      -1.5994     YY     -83.6477
        XZ       0.0000     YZ       0.0000     ZZ     -86.5822
    Octopole Moments (Debye-Ang^2)
       XXX      -1.4549    XXY      -2.1702    XYY      -9.2363
       YYY      28.4490    XXZ      -0.0000    XYZ      -0.0000
       YYZ      -0.0000    XZZ      -1.8375    YZZ      14.4221
       ZZZ      -0.0000
    Hexadecapole Moments (Debye-Ang^3)
      XXXX   -1585.4008   XXXY      39.2595   XXYY    -379.0755
      XYYY      52.7183   YYYY    -888.9633   XXXZ       0.0000
      XXYZ       0.0000   XYYZ       0.0000   YYYZ       0.0000
      XXZZ    -295.8614   XYZZ      22.5979   YYZZ    -175.4566
      XZZZ       0.0000   YZZZ       0.0000   ZZZZ    -112.6457
 -----------------------------------------------------------------
 Calculating analytic gradient of the SCF energy
 Gradient of SCF Energy
            1           2           3           4           5           6
    1   0.0002196  -0.0005242   0.0018581   0.0005680  -0.0005019  -0.0016196
    2   0.0000829   0.0003554  -0.0014382   0.0008013   0.0015365  -0.0013379
    3   0.0000000  -0.0000000   0.0000000  -0.0000000   0.0000000  -0.0000000
 Max gradient component =       1.858E-03
 RMS gradient           =       8.809E-04
 Gradient time:  CPU 16.70 s  wall 4.28 s
 Geometry Optimization Parameters
   NAtoms,    NIC,     NZ,  NCons,   NDum,   NFix, NCnnct, MaxDiis
        6      37       0       0       0       0       0       0

 Cartesian Hessian Update
 Hessian Updated using BFGS Update


** GEOMETRY OPTIMIZATION IN DELOCALIZED INTERNAL COORDINATES **
   Searching for a Minimum

   Optimization Cycle:  19

                       Coordinates (Angstroms)
     ATOM                X               Y               Z
      1  F         1.3359829786    1.9324217084    0.0000000000
      2  Cl       -1.5384211153    2.0857597040    0.0000000000
      3  I         2.1672261296   -0.8222228806    0.0000000000
      4  I        -1.6562879299   -1.1842842855    0.0000000000
      5  C         0.7550607821    0.7238716469    0.0000000000
      6  C        -0.5811561799    0.6293970921    0.0000000000
   Point Group: cs    Number of degrees of freedom:     9


   Energy is -14475.315547790

 Hessian Updated using BFGS Update

  9 Hessian modes will be used to form the next step
  Hessian Eigenvalues:
     0.042515    0.049946    0.250744    0.266869    0.390084    0.546389
     0.687323    0.858656    1.051028

 Minimum Search - Taking Simple RFO Step
 Searching for Lamda that Minimizes Along All modes
 Value Taken    Lamda =  -0.00001552
 Step Taken.  Stepsize is  0.010918

                             Maximum     Tolerance    Cnvgd?
         Gradient           0.001910      0.000300      NO
         Displacement       0.008123      0.001200      NO
         Energy change     -0.000053      0.000001      NO


 New Cartesian Coordinates Obtained by Inverse Iteration

 Displacement from previous Coordinates is:  0.007046
 ----------------------------------------------------------------
             Standard Nuclear Orientation (Angstroms)
    I     Atom           X                Y                Z
 ----------------------------------------------------------------
    1      F       1.3367267132     1.9311976822     0.0000000000
    2      Cl     -1.5372573142     2.0863244657     0.0000000000
    3      I       2.1662279905    -0.8200146287     0.0000000000
    4      I      -1.6564404940    -1.1859778289     0.0000000000
    5      C       0.7542238492     0.7233537082     0.0000000000
    6      C      -0.5810760794     0.6300595868     0.0000000000
 ----------------------------------------------------------------
 Molecular Point Group                 Cs    NOp =  2
 Largest Abelian Subgroup              Cs    NOp =  2
 Nuclear Repulsion Energy =  1176.5191606694 hartrees
 There are       72 alpha and       72 beta electrons
 Applying Cartesian multipole field
    Component          Value
    ---------          -----
     (2,0,0)        1.00000E-11
     (0,2,0)        2.00000E-11
     (0,0,2)       -3.00000E-11
 Nucleus-field energy     =     0.0000000322 hartrees
 Requested basis set is 6-311++G(d,p)
 There are 79 shells and 220 basis functions
 A cutoff of  1.0D-11 yielded   2288 shell pairs
 There are     19188 function pairs (     21650 Cartesian)
 Smallest overlap matrix eigenvalue = 6.38E-05
 Guess MOs from SCF MO coefficient file

 -----------------------------------------------------------------------
  General SCF calculation program by
  Eric Jon Sundstrom, Paul Horn, Yuezhi Mao, Dmitri Zuev, Alec White,
  David Stuck, Shaama M.S., Shane Yost, Joonho Lee, David Small,
  Daniel Levine, Susi Lehtola, Hugh Burton, Evgeny Epifanovsky
 -----------------------------------------------------------------------
 Exchange:     0.2000 Hartree-Fock + 0.0800 Slater + 0.7200 B88
 Correlation:  0.1900 VWN1RPA + 0.8100 LYP
 Using SG-1 standard quadrature grid
 using 4 threads for integral computing
 -------------------------------------------------------
 OpenMP Integral computing Module                
 Release: version 2.0, May 2017, Q-Chem Inc. Pleasanton 
 -------------------------------------------------------
 -------------------------------------------------------
 OpenMP BLAS3 based DFT computing Module                
 Release: version 1.0, May 2013, Q-Chem Inc. Pittsburgh 
 -------------------------------------------------------
 A restricted SCF calculation will be
 performed using DIIS
 SCF converges when DIIS error is below 1.0e-08
 ---------------------------------------
  Cycle       Energy         DIIS error
 ---------------------------------------
    1  -14475.3155556021      2.33e-05  
    2  -14475.3155584388      1.25e-05  
    3  -14475.3155580402      1.48e-05  
    4  -14475.3155593030      1.98e-06  
    5  -14475.3155593191      8.82e-07  
    6  -14475.3155593223      2.39e-07  
    7  -14475.3155593226      8.45e-08  
    8  -14475.3155593229      2.63e-08  
    9  -14475.3155593226      6.29e-09  Convergence criterion met
 ---------------------------------------
 SCF time:   CPU 39.26s  wall 11.00s 
 SCF   energy in the final basis set =   -14475.3155593226
 Total energy in the final basis set =   -14475.3155593226

 --------------------------------------------------------------
             Orbital Energies (a.u.) and Symmetries
 --------------------------------------------------------------

 Alpha MOs, Restricted
 -- Occupied --                  
*******-1165.90 -176.33 -176.33 -165.74 -165.73 -165.73 -165.73
  1 A'    2 A'    3 A'    4 A'    5 A'    1 A"    6 A'    7 A'                 
-165.73 -165.73 -101.59  -35.83  -35.82  -31.32  -31.32  -31.32
  2 A"    8 A'    9 A'   10 A'   11 A'   12 A'   13 A'    3 A"                 
-31.315 -31.311 -31.311 -24.732 -22.972 -22.970 -22.970 -22.969
 14 A'    4 A"   15 A'   16 A'   17 A'    5 A"   18 A'   19 A'                 
-22.967 -22.967 -22.966 -22.966 -22.962 -22.962 -10.329 -10.297
  6 A"   20 A'   21 A'    7 A"   22 A'    8 A"   23 A'   24 A'                 
 -9.500  -7.265  -7.254  -7.254  -6.377  -6.374  -4.790  -4.787
 25 A'   26 A'    9 A"   27 A'   28 A'   29 A'   30 A'   31 A'                 
 -4.775  -4.774  -4.771  -4.771  -2.057  -2.053  -2.051  -2.051
 10 A"   32 A'   11 A"   33 A'   34 A'   35 A'   12 A"   36 A'                 
 -2.048  -2.048  -2.037  -2.037  -2.034  -2.034  -1.274  -0.911
 13 A"   37 A'   14 A"   38 A'   39 A'   15 A"   40 A'   41 A'                 
 -0.801  -0.704  -0.678  -0.602  -0.520  -0.513  -0.511  -0.425
 42 A'   43 A'   44 A'   45 A'   46 A'   47 A'   16 A"   48 A'                 
 -0.400  -0.396  -0.344  -0.328  -0.311  -0.298  -0.278  -0.258
 17 A"   49 A'   50 A'   18 A"   51 A'   19 A"   52 A'   20 A"                 
 -- Virtual --                   
 -0.083  -0.068  -0.042  -0.009   0.017   0.039   0.059   0.061
 53 A'   54 A'   21 A"   55 A'   56 A'   57 A'   58 A'   22 A"                 
  0.074   0.087   0.091   0.099   0.109   0.115   0.136   0.161
 59 A'   60 A'   23 A"   61 A'   24 A"   62 A'   63 A'   64 A'                 
  0.171   0.199   0.211   0.217   0.234   0.235   0.253   0.287
 65 A'   66 A'   25 A"   67 A'   68 A'   26 A"   69 A'   70 A'                 
  0.290   0.315   0.328   0.350   0.375   0.382   0.388   0.393
 27 A"   71 A'   72 A'   73 A'   28 A"   74 A'   29 A"   30 A"                 
  0.405   0.426   0.438   0.444   0.453   0.454   0.466   0.484
 75 A'   31 A"   76 A'   77 A'   78 A'   32 A"   79 A'   80 A'                 
  0.548   0.566   0.597   0.616   0.645   0.678   0.685   0.734
 33 A"   81 A'   82 A'   34 A"   83 A'   84 A'   85 A'   86 A'                 
  0.794   0.831   0.836   0.851   0.890   0.932   0.971   1.099
 87 A'   88 A'   35 A"   36 A"   89 A'   90 A'   91 A'   92 A'                 
  1.139   1.145   1.177   1.292   1.300   1.320   1.341   1.371
 37 A"   93 A'   38 A"   94 A'   39 A"   40 A"   95 A'   96 A'                 
  1.385   1.401   1.434   1.490   1.512   1.558   1.641   1.673
 41 A"   97 A'   98 A'   99 A'  100 A'   42 A"  101 A'  102 A'                 
  1.835   1.869   1.929   2.114   2.146   2.238   2.298   2.472
103 A'   43 A"  104 A'  105 A'  106 A'   44 A"  107 A'  108 A'                 
  2.592   2.772   2.795   2.974   3.123   3.368   3.746   3.772
 45 A"  109 A'   46 A"  110 A'  111 A'  112 A'   47 A"  113 A'                 
  3.932   3.946   3.953   3.959   3.982   3.987   4.013   4.023
 48 A"   49 A"  114 A'   50 A"   51 A"  115 A'  116 A'   52 A"                 
  4.075   4.116   4.210   4.273   4.356   4.441   4.746   5.973
117 A'  118 A'  119 A'  120 A'  121 A'  122 A'  123 A'   53 A"                 
  5.996   6.017   6.034   6.042   6.113   6.268   6.345   6.606
 54 A"  124 A'  125 A'  126 A'  127 A'   55 A"  128 A'  129 A'                 
  9.725  23.261  24.038  25.788  25.908  26.361  27.804  27.873
130 A'  131 A'  132 A'   56 A"  133 A'  134 A'  135 A'  136 A'                 
 28.317  28.336  28.346  28.360  28.370  28.389  28.513  28.517
 57 A"   58 A"  137 A'  138 A'  139 A'  140 A'   59 A"   60 A"                 
 28.520  28.531  28.535  28.549  28.572  28.595  28.657  28.711
141 A'   61 A"  142 A'   62 A"  143 A'  144 A'  145 A'  146 A'                 
 66.723 127.861 127.876 127.888 127.901 127.909 127.941 151.606
147 A'   63 A"   64 A"  148 A'  149 A'  150 A'  151 A'  152 A'                 
151.664 215.7091901.7671901.828
153 A'  154 A'  155 A'  156 A'                                                 

 Beta MOs, Restricted
 -- Occupied --                  
*******-1165.90 -176.33 -176.33 -165.74 -165.73 -165.73 -165.73
  1 A'    2 A'    3 A'    4 A'    5 A'    1 A"    6 A'    7 A'                 
-165.73 -165.73 -101.59  -35.83  -35.82  -31.32  -31.32  -31.32
  2 A"    8 A'    9 A'   10 A'   11 A'   12 A'   13 A'    3 A"                 
-31.315 -31.311 -31.311 -24.732 -22.972 -22.970 -22.970 -22.969
 14 A'    4 A"   15 A'   16 A'   17 A'    5 A"   18 A'   19 A'                 
-22.967 -22.967 -22.966 -22.966 -22.962 -22.962 -10.329 -10.297
  6 A"   20 A'   21 A'    7 A"   22 A'    8 A"   23 A'   24 A'                 
 -9.500  -7.265  -7.254  -7.254  -6.377  -6.374  -4.790  -4.787
 25 A'   26 A'    9 A"   27 A'   28 A'   29 A'   30 A'   31 A'                 
 -4.775  -4.774  -4.771  -4.771  -2.057  -2.053  -2.051  -2.051
 10 A"   32 A'   11 A"   33 A'   34 A'   35 A'   12 A"   36 A'                 
 -2.048  -2.048  -2.037  -2.037  -2.034  -2.034  -1.274  -0.911
 13 A"   37 A'   14 A"   38 A'   39 A'   15 A"   40 A'   41 A'                 
 -0.801  -0.704  -0.678  -0.602  -0.520  -0.513  -0.511  -0.425
 42 A'   43 A'   44 A'   45 A'   46 A'   47 A'   16 A"   48 A'                 
 -0.400  -0.396  -0.344  -0.328  -0.311  -0.298  -0.278  -0.258
 17 A"   49 A'   50 A'   18 A"   51 A'   19 A"   52 A'   20 A"                 
 -- Virtual --                   
 -0.083  -0.068  -0.042  -0.009   0.017   0.039   0.059   0.061
 53 A'   54 A'   21 A"   55 A'   56 A'   57 A'   58 A'   22 A"                 
  0.074   0.087   0.091   0.099   0.109   0.115   0.136   0.161
 59 A'   60 A'   23 A"   61 A'   24 A"   62 A'   63 A'   64 A'                 
  0.171   0.199   0.211   0.217   0.234   0.235   0.253   0.287
 65 A'   66 A'   25 A"   67 A'   68 A'   26 A"   69 A'   70 A'                 
  0.290   0.315   0.328   0.350   0.375   0.382   0.388   0.393
 27 A"   71 A'   72 A'   73 A'   28 A"   74 A'   29 A"   30 A"                 
  0.405   0.426   0.438   0.444   0.453   0.454   0.466   0.484
 75 A'   31 A"   76 A'   77 A'   78 A'   32 A"   79 A'   80 A'                 
  0.548   0.566   0.597   0.616   0.645   0.678   0.685   0.734
 33 A"   81 A'   82 A'   34 A"   83 A'   84 A'   85 A'   86 A'                 
  0.794   0.831   0.836   0.851   0.890   0.932   0.971   1.099
 87 A'   88 A'   35 A"   36 A"   89 A'   90 A'   91 A'   92 A'                 
  1.139   1.145   1.177   1.292   1.300   1.320   1.341   1.371
 37 A"   93 A'   38 A"   94 A'   39 A"   40 A"   95 A'   96 A'                 
  1.385   1.401   1.434   1.490   1.512   1.558   1.641   1.673
 41 A"   97 A'   98 A'   99 A'  100 A'   42 A"  101 A'  102 A'                 
  1.835   1.869   1.929   2.114   2.146   2.238   2.298   2.472
103 A'   43 A"  104 A'  105 A'  106 A'   44 A"  107 A'  108 A'                 
  2.592   2.772   2.795   2.974   3.123   3.368   3.746   3.772
 45 A"  109 A'   46 A"  110 A'  111 A'  112 A'   47 A"  113 A'                 
  3.932   3.946   3.953   3.959   3.982   3.987   4.013   4.023
 48 A"   49 A"  114 A'   50 A"   51 A"  115 A'  116 A'   52 A"                 
  4.075   4.116   4.210   4.273   4.356   4.441   4.746   5.973
117 A'  118 A'  119 A'  120 A'  121 A'  122 A'  123 A'   53 A"                 
  5.996   6.017   6.034   6.042   6.113   6.268   6.345   6.606
 54 A"  124 A'  125 A'  126 A'  127 A'   55 A"  128 A'  129 A'                 
  9.725  23.261  24.038  25.788  25.908  26.361  27.804  27.873
130 A'  131 A'  132 A'   56 A"  133 A'  134 A'  135 A'  136 A'                 
 28.317  28.336  28.346  28.360  28.370  28.389  28.513  28.517
 57 A"   58 A"  137 A'  138 A'  139 A'  140 A'   59 A"   60 A"                 
 28.520  28.531  28.535  28.549  28.572  28.595  28.657  28.711
141 A'   61 A"  142 A'   62 A"  143 A'  144 A'  145 A'  146 A'                 
 66.723 127.861 127.876 127.888 127.901 127.909 127.941 151.606
147 A'   63 A"   64 A"  148 A'  149 A'  150 A'  151 A'  152 A'                 
151.664 215.7091901.7671901.828
153 A'  154 A'  155 A'  156 A'                                                 
 --------------------------------------------------------------

          Ground-State Mulliken Net Atomic Charges

     Atom                 Charge (a.u.)
  ----------------------------------------
      1 F                    -0.020879
      2 Cl                    0.308568
      3 I                     0.145724
      4 I                     0.162136
      5 C                    -0.411481
      6 C                    -0.184067
  ----------------------------------------
  Sum of atomic charges =     0.000000

 -----------------------------------------------------------------
                    Cartesian Multipole Moments
 -----------------------------------------------------------------
    Charge (ESU x 10^10)
                 0.0000
    Dipole Moment (Debye)
         X       0.1151      Y      -1.5765      Z       0.0000
       Tot       1.5807
    Quadrupole Moments (Debye-Ang)
        XX     -82.7307     XY      -1.6045     YY     -83.6428
        XZ      -0.0000     YZ      -0.0000     ZZ     -86.5785
    Octopole Moments (Debye-Ang^2)
       XXX      -1.3529    XXY      -2.1634    XYY      -9.2679
       YYY      28.4449    XXZ      -0.0000    XYZ       0.0000
       YYZ       0.0000    XZZ      -1.8081    YZZ      14.4136
       ZZZ       0.0000
    Hexadecapole Moments (Debye-Ang^3)
      XXXX   -1584.4751   XXXY      38.5063   XXYY    -379.0064
      XYYY      52.0291   YYYY    -888.9546   XXXZ      -0.0000
      XXYZ      -0.0000   XYYZ      -0.0000   YYYZ       0.0000
      XXZZ    -295.7032   XYZZ      22.3270   YYZZ    -175.4714
      XZZZ      -0.0000   YZZZ      -0.0000   ZZZZ    -112.6387
 -----------------------------------------------------------------
 Calculating analytic gradient of the SCF energy
 Gradient of SCF Energy
            1           2           3           4           5           6
    1   0.0003425  -0.0003390   0.0014949   0.0004071  -0.0013218  -0.0005838
    2  -0.0002395   0.0002883  -0.0009103   0.0003534   0.0012992  -0.0007910
    3  -0.0000000  -0.0000000   0.0000000   0.0000000   0.0000000  -0.0000000
 Max gradient component =       1.495E-03
 RMS gradient           =       6.720E-04
 Gradient time:  CPU 16.93 s  wall 4.34 s
 Geometry Optimization Parameters
   NAtoms,    NIC,     NZ,  NCons,   NDum,   NFix, NCnnct, MaxDiis
        6      37       0       0       0       0       0       0

 Cartesian Hessian Update
 Hessian Updated using BFGS Update


** GEOMETRY OPTIMIZATION IN DELOCALIZED INTERNAL COORDINATES **
   Searching for a Minimum

   Optimization Cycle:  20

                       Coordinates (Angstroms)
     ATOM                X               Y               Z
      1  F         1.3367267132    1.9311976822    0.0000000000
      2  Cl       -1.5372573142    2.0863244657    0.0000000000
      3  I         2.1662279905   -0.8200146287    0.0000000000
      4  I        -1.6564404940   -1.1859778289    0.0000000000
      5  C         0.7542238492    0.7233537082    0.0000000000
      6  C        -0.5810760794    0.6300595868    0.0000000000
   Point Group: cs    Number of degrees of freedom:     9


   Energy is -14475.315559323

 Hessian Updated using BFGS Update

  9 Hessian modes will be used to form the next step
  Hessian Eigenvalues:
     0.044150    0.051148    0.251136    0.269618    0.351634    0.391134
     0.552595    0.790605    1.052258

 Minimum Search - Taking Simple RFO Step
 Searching for Lamda that Minimizes Along All modes
 Value Taken    Lamda =  -0.00001505
 Step Taken.  Stepsize is  0.009332

                             Maximum     Tolerance    Cnvgd?
         Gradient           0.001069      0.000300      NO
         Displacement       0.006147      0.001200      NO
         Energy change     -0.000012      0.000001      NO


 New Cartesian Coordinates Obtained by Inverse Iteration

 Displacement from previous Coordinates is:  0.007688
 ----------------------------------------------------------------
             Standard Nuclear Orientation (Angstroms)
    I     Atom           X                Y                Z
 ----------------------------------------------------------------
    1      F       1.3364144100     1.9311259035     0.0000000000
    2      Cl     -1.5352782892     2.0860684859     0.0000000000
    3      I       2.1637376880    -0.8181930360     0.0000000000
    4      I      -1.6564643845    -1.1873965602     0.0000000000
    5      C       0.7542353894     0.7229747634     0.0000000000
    6      C      -0.5802401485     0.6303634288     0.0000000000
 ----------------------------------------------------------------
 Molecular Point Group                 Cs    NOp =  2
 Largest Abelian Subgroup              Cs    NOp =  2
 Nuclear Repulsion Energy =  1177.0226042582 hartrees
 There are       72 alpha and       72 beta electrons
 Applying Cartesian multipole field
    Component          Value
    ---------          -----
     (2,0,0)        1.00000E-11
     (0,2,0)        2.00000E-11
     (0,0,2)       -3.00000E-11
 Nucleus-field energy     =     0.0000000322 hartrees
 Requested basis set is 6-311++G(d,p)
 There are 79 shells and 220 basis functions
 A cutoff of  1.0D-11 yielded   2290 shell pairs
 There are     19218 function pairs (     21686 Cartesian)
 Smallest overlap matrix eigenvalue = 6.36E-05
 Guess MOs from SCF MO coefficient file

 -----------------------------------------------------------------------
  General SCF calculation program by
  Eric Jon Sundstrom, Paul Horn, Yuezhi Mao, Dmitri Zuev, Alec White,
  David Stuck, Shaama M.S., Shane Yost, Joonho Lee, David Small,
  Daniel Levine, Susi Lehtola, Hugh Burton, Evgeny Epifanovsky
 -----------------------------------------------------------------------
 Exchange:     0.2000 Hartree-Fock + 0.0800 Slater + 0.7200 B88
 Correlation:  0.1900 VWN1RPA + 0.8100 LYP
 Using SG-1 standard quadrature grid
 using 4 threads for integral computing
 -------------------------------------------------------
 OpenMP Integral computing Module                
 Release: version 2.0, May 2017, Q-Chem Inc. Pleasanton 
 -------------------------------------------------------
 -------------------------------------------------------
 OpenMP BLAS3 based DFT computing Module                
 Release: version 1.0, May 2013, Q-Chem Inc. Pittsburgh 
 -------------------------------------------------------
 A restricted SCF calculation will be
 performed using DIIS
 SCF converges when DIIS error is below 1.0e-08
 ---------------------------------------
  Cycle       Energy         DIIS error
 ---------------------------------------
    1  -14475.3155659390      2.23e-05  
    2  -14475.3155678523      1.54e-05  
    3  -14475.3155680068      1.44e-05  
    4  -14475.3155692560      1.83e-06  
    5  -14475.3155692710      7.58e-07  
    6  -14475.3155692732      2.33e-07  
    7  -14475.3155692735      7.84e-08  
    8  -14475.3155692738      2.57e-08  
    9  -14475.3155692736      6.09e-09  Convergence criterion met
 ---------------------------------------
 SCF time:   CPU 39.36s  wall 11.00s 
 SCF   energy in the final basis set =   -14475.3155692736
 Total energy in the final basis set =   -14475.3155692736

 --------------------------------------------------------------
             Orbital Energies (a.u.) and Symmetries
 --------------------------------------------------------------

 Alpha MOs, Restricted
 -- Occupied --                  
*******-1165.90 -176.33 -176.33 -165.74 -165.73 -165.73 -165.73
  1 A'    2 A'    3 A'    4 A'    5 A'    1 A"    6 A'    7 A'                 
-165.73 -165.73 -101.59  -35.83  -35.82  -31.32  -31.32  -31.32
  2 A"    8 A'    9 A'   10 A'   11 A'   12 A'   13 A'    3 A"                 
-31.315 -31.311 -31.311 -24.731 -22.972 -22.970 -22.970 -22.968
 14 A'    4 A"   15 A'   16 A'   17 A'    5 A"   18 A'   19 A'                 
-22.967 -22.967 -22.966 -22.966 -22.962 -22.962 -10.329 -10.297
  6 A"   20 A'   21 A'    7 A"   22 A'    8 A"   23 A'   24 A'                 
 -9.500  -7.265  -7.254  -7.254  -6.377  -6.374  -4.790  -4.787
 25 A'   26 A'    9 A"   27 A'   28 A'   29 A'   30 A'   31 A'                 
 -4.775  -4.774  -4.771  -4.771  -2.057  -2.053  -2.051  -2.051
 10 A"   32 A'   11 A"   33 A'   34 A'   35 A'   12 A"   36 A'                 
 -2.048  -2.048  -2.037  -2.037  -2.034  -2.033  -1.273  -0.911
 13 A"   37 A'   14 A"   38 A'   39 A'   15 A"   40 A'   41 A'                 
 -0.801  -0.704  -0.678  -0.602  -0.520  -0.513  -0.511  -0.425
 42 A'   43 A'   44 A'   45 A'   46 A'   47 A'   16 A"   48 A'                 
 -0.400  -0.397  -0.344  -0.328  -0.311  -0.298  -0.278  -0.258
 17 A"   49 A'   50 A'   18 A"   51 A'   19 A"   52 A'   20 A"                 
 -- Virtual --                   
 -0.083  -0.067  -0.042  -0.009   0.017   0.039   0.059   0.061
 53 A'   54 A'   21 A"   55 A'   56 A'   57 A'   58 A'   22 A"                 
  0.074   0.087   0.091   0.099   0.109   0.115   0.136   0.161
 59 A'   60 A'   23 A"   61 A'   24 A"   62 A'   63 A'   64 A'                 
  0.171   0.199   0.211   0.217   0.234   0.235   0.253   0.287
 65 A'   66 A'   25 A"   67 A'   68 A'   26 A"   69 A'   70 A'                 
  0.290   0.315   0.328   0.350   0.375   0.382   0.388   0.394
 27 A"   71 A'   72 A'   73 A'   28 A"   74 A'   29 A"   30 A"                 
  0.406   0.426   0.438   0.444   0.453   0.454   0.466   0.484
 75 A'   31 A"   76 A'   77 A'   78 A'   32 A"   79 A'   80 A'                 
  0.548   0.566   0.597   0.616   0.646   0.678   0.684   0.734
 33 A"   81 A'   82 A'   34 A"   83 A'   84 A'   85 A'   86 A'                 
  0.794   0.831   0.836   0.851   0.891   0.932   0.971   1.099
 87 A'   88 A'   35 A"   36 A"   89 A'   90 A'   91 A'   92 A'                 
  1.140   1.145   1.177   1.292   1.300   1.320   1.341   1.371
 37 A"   93 A'   38 A"   94 A'   39 A"   40 A"   95 A'   96 A'                 
  1.385   1.401   1.434   1.491   1.512   1.559   1.642   1.674
 41 A"   97 A'   98 A'   99 A'  100 A'   42 A"  101 A'  102 A'                 
  1.835   1.870   1.929   2.114   2.147   2.238   2.298   2.472
103 A'   43 A"  104 A'  105 A'  106 A'   44 A"  107 A'  108 A'                 
  2.592   2.773   2.796   2.974   3.124   3.368   3.746   3.772
 45 A"  109 A'   46 A"  110 A'  111 A'  112 A'   47 A"  113 A'                 
  3.932   3.946   3.953   3.959   3.983   3.987   4.013   4.024
 48 A"   49 A"  114 A'   50 A"   51 A"  115 A'  116 A'   52 A"                 
  4.075   4.116   4.210   4.273   4.357   4.441   4.746   5.973
117 A'  118 A'  119 A'  120 A'  121 A'  122 A'  123 A'   53 A"                 
  5.996   6.017   6.034   6.043   6.114   6.268   6.345   6.606
 54 A"  124 A'  125 A'  126 A'  127 A'   55 A"  128 A'  129 A'                 
  9.725  23.261  24.041  25.788  25.908  26.361  27.804  27.873
130 A'  131 A'  132 A'   56 A"  133 A'  134 A'  135 A'  136 A'                 
 28.317  28.336  28.347  28.360  28.370  28.389  28.513  28.517
 57 A"   58 A"  137 A'  138 A'  139 A'  140 A'   59 A"   60 A"                 
 28.520  28.531  28.535  28.549  28.572  28.595  28.657  28.711
141 A'   61 A"  142 A'   62 A"  143 A'  144 A'  145 A'  146 A'                 
 66.724 127.862 127.876 127.888 127.901 127.909 127.942 151.606
147 A'   63 A"   64 A"  148 A'  149 A'  150 A'  151 A'  152 A'                 
151.664 215.7091901.7671901.828
153 A'  154 A'  155 A'  156 A'                                                 

 Beta MOs, Restricted
 -- Occupied --                  
*******-1165.90 -176.33 -176.33 -165.74 -165.73 -165.73 -165.73
  1 A'    2 A'    3 A'    4 A'    5 A'    1 A"    6 A'    7 A'                 
-165.73 -165.73 -101.59  -35.83  -35.82  -31.32  -31.32  -31.32
  2 A"    8 A'    9 A'   10 A'   11 A'   12 A'   13 A'    3 A"                 
-31.315 -31.311 -31.311 -24.731 -22.972 -22.970 -22.970 -22.968
 14 A'    4 A"   15 A'   16 A'   17 A'    5 A"   18 A'   19 A'                 
-22.967 -22.967 -22.966 -22.966 -22.962 -22.962 -10.329 -10.297
  6 A"   20 A'   21 A'    7 A"   22 A'    8 A"   23 A'   24 A'                 
 -9.500  -7.265  -7.254  -7.254  -6.377  -6.374  -4.790  -4.787
 25 A'   26 A'    9 A"   27 A'   28 A'   29 A'   30 A'   31 A'                 
 -4.775  -4.774  -4.771  -4.771  -2.057  -2.053  -2.051  -2.051
 10 A"   32 A'   11 A"   33 A'   34 A'   35 A'   12 A"   36 A'                 
 -2.048  -2.048  -2.037  -2.037  -2.034  -2.033  -1.273  -0.911
 13 A"   37 A'   14 A"   38 A'   39 A'   15 A"   40 A'   41 A'                 
 -0.801  -0.704  -0.678  -0.602  -0.520  -0.513  -0.511  -0.425
 42 A'   43 A'   44 A'   45 A'   46 A'   47 A'   16 A"   48 A'                 
 -0.400  -0.397  -0.344  -0.328  -0.311  -0.298  -0.278  -0.258
 17 A"   49 A'   50 A'   18 A"   51 A'   19 A"   52 A'   20 A"                 
 -- Virtual --                   
 -0.083  -0.067  -0.042  -0.009   0.017   0.039   0.059   0.061
 53 A'   54 A'   21 A"   55 A'   56 A'   57 A'   58 A'   22 A"                 
  0.074   0.087   0.091   0.099   0.109   0.115   0.136   0.161
 59 A'   60 A'   23 A"   61 A'   24 A"   62 A'   63 A'   64 A'                 
  0.171   0.199   0.211   0.217   0.234   0.235   0.253   0.287
 65 A'   66 A'   25 A"   67 A'   68 A'   26 A"   69 A'   70 A'                 
  0.290   0.315   0.328   0.350   0.375   0.382   0.388   0.394
 27 A"   71 A'   72 A'   73 A'   28 A"   74 A'   29 A"   30 A"                 
  0.406   0.426   0.438   0.444   0.453   0.454   0.466   0.484
 75 A'   31 A"   76 A'   77 A'   78 A'   32 A"   79 A'   80 A'                 
  0.548   0.566   0.597   0.616   0.646   0.678   0.684   0.734
 33 A"   81 A'   82 A'   34 A"   83 A'   84 A'   85 A'   86 A'                 
  0.794   0.831   0.836   0.851   0.891   0.932   0.971   1.099
 87 A'   88 A'   35 A"   36 A"   89 A'   90 A'   91 A'   92 A'                 
  1.140   1.145   1.177   1.292   1.300   1.320   1.341   1.371
 37 A"   93 A'   38 A"   94 A'   39 A"   40 A"   95 A'   96 A'                 
  1.385   1.401   1.434   1.491   1.512   1.559   1.642   1.674
 41 A"   97 A'   98 A'   99 A'  100 A'   42 A"  101 A'  102 A'                 
  1.835   1.870   1.929   2.114   2.147   2.238   2.298   2.472
103 A'   43 A"  104 A'  105 A'  106 A'   44 A"  107 A'  108 A'                 
  2.592   2.773   2.796   2.974   3.124   3.368   3.746   3.772
 45 A"  109 A'   46 A"  110 A'  111 A'  112 A'   47 A"  113 A'                 
  3.932   3.946   3.953   3.959   3.983   3.987   4.013   4.024
 48 A"   49 A"  114 A'   50 A"   51 A"  115 A'  116 A'   52 A"                 
  4.075   4.116   4.210   4.273   4.357   4.441   4.746   5.973
117 A'  118 A'  119 A'  120 A'  121 A'  122 A'  123 A'   53 A"                 
  5.996   6.017   6.034   6.043   6.114   6.268   6.345   6.606
 54 A"  124 A'  125 A'  126 A'  127 A'   55 A"  128 A'  129 A'                 
  9.725  23.261  24.041  25.788  25.908  26.361  27.804  27.873
130 A'  131 A'  132 A'   56 A"  133 A'  134 A'  135 A'  136 A'                 
 28.317  28.336  28.347  28.360  28.370  28.389  28.513  28.517
 57 A"   58 A"  137 A'  138 A'  139 A'  140 A'   59 A"   60 A"                 
 28.520  28.531  28.535  28.549  28.572  28.595  28.657  28.711
141 A'   61 A"  142 A'   62 A"  143 A'  144 A'  145 A'  146 A'                 
 66.724 127.862 127.876 127.888 127.901 127.909 127.942 151.606
147 A'   63 A"   64 A"  148 A'  149 A'  150 A'  151 A'  152 A'                 
151.664 215.7091901.7671901.828
153 A'  154 A'  155 A'  156 A'                                                 
 --------------------------------------------------------------

          Ground-State Mulliken Net Atomic Charges

     Atom                 Charge (a.u.)
  ----------------------------------------
      1 F                    -0.021054
      2 Cl                    0.309102
      3 I                     0.146297
      4 I                     0.161374
      5 C                    -0.413223
      6 C                    -0.182497
  ----------------------------------------
  Sum of atomic charges =     0.000000

 -----------------------------------------------------------------
                    Cartesian Multipole Moments
 -----------------------------------------------------------------
    Charge (ESU x 10^10)
                 0.0000
    Dipole Moment (Debye)
         X       0.1170      Y      -1.5746      Z      -0.0000
       Tot       1.5789
    Quadrupole Moments (Debye-Ang)
        XX     -82.7364     XY      -1.6111     YY     -83.6389
        XZ      -0.0000     YZ      -0.0000     ZZ     -86.5715
    Octopole Moments (Debye-Ang^2)
       XXX      -1.2198    XXY      -2.1416    XYY      -9.2515
       YYY      28.4401    XXZ       0.0000    XYZ       0.0000
       YYZ       0.0000    XZZ      -1.7508    YZZ      14.4133
       ZZZ       0.0000
    Hexadecapole Moments (Debye-Ang^3)
      XXXX   -1582.3270   XXXY      37.7430   XXYY    -378.6898
      XYYY      51.1739   YYYY    -888.8405   XXXZ      -0.0000
      XXYZ       0.0000   XYYZ      -0.0000   YYYZ       0.0000
      XXZZ    -295.2960   XYZZ      22.0159   YYZZ    -175.4573
      XZZZ      -0.0000   YZZZ      -0.0000   ZZZZ    -112.6220
 -----------------------------------------------------------------
 Calculating analytic gradient of the SCF energy
 Gradient of SCF Energy
            1           2           3           4           5           6
    1   0.0002404  -0.0000216   0.0007582   0.0002449  -0.0015983   0.0003764
    2  -0.0003898   0.0000344  -0.0002627  -0.0000097   0.0008435  -0.0002156
    3  -0.0000000   0.0000000   0.0000000  -0.0000000   0.0000000   0.0000000
 Max gradient component =       1.598E-03
 RMS gradient           =       4.927E-04
 Gradient time:  CPU 16.77 s  wall 4.30 s
 Geometry Optimization Parameters
   NAtoms,    NIC,     NZ,  NCons,   NDum,   NFix, NCnnct, MaxDiis
        6      37       0       0       0       0       0       0

 Cartesian Hessian Update
 Hessian Updated using BFGS Update


** GEOMETRY OPTIMIZATION IN DELOCALIZED INTERNAL COORDINATES **
   Searching for a Minimum

   Optimization Cycle:  21

                       Coordinates (Angstroms)
     ATOM                X               Y               Z
      1  F         1.3364144100    1.9311259035    0.0000000000
      2  Cl       -1.5352782892    2.0860684859    0.0000000000
      3  I         2.1637376880   -0.8181930360    0.0000000000
      4  I        -1.6564643845   -1.1873965602    0.0000000000
      5  C         0.7542353894    0.7229747634    0.0000000000
      6  C        -0.5802401485    0.6303634288    0.0000000000
   Point Group: cs    Number of degrees of freedom:     9


   Energy is -14475.315569274

 Hessian Updated using BFGS Update

  9 Hessian modes will be used to form the next step
  Hessian Eigenvalues:
     0.045278    0.056022    0.186283    0.254415    0.274231    0.390832
     0.552904    0.873954    1.056371

 Minimum Search - Taking Simple RFO Step
 Searching for Lamda that Minimizes Along All modes
 Value Taken    Lamda =  -0.00000607
 Step Taken.  Stepsize is  0.005497

                             Maximum     Tolerance    Cnvgd?
         Gradient           0.000682      0.000300      NO
         Displacement       0.003146      0.001200      NO
         Energy change     -0.000010      0.000001      NO


 New Cartesian Coordinates Obtained by Inverse Iteration

 Displacement from previous Coordinates is:  0.004968
 ----------------------------------------------------------------
             Standard Nuclear Orientation (Angstroms)
    I     Atom           X                Y                Z
 ----------------------------------------------------------------
    1      F       1.3357152076     1.9319361422     0.0000000000
    2      Cl     -1.5343428994     2.0854077124     0.0000000000
    3      I       2.1620367982    -0.8178178938     0.0000000000
    4      I      -1.6565983564    -1.1876650723     0.0000000000
    5      C       0.7551035763     0.7227780942     0.0000000000
    6      C      -0.5795096612     0.6303040026     0.0000000000
 ----------------------------------------------------------------
 Molecular Point Group                 Cs    NOp =  2
 Largest Abelian Subgroup              Cs    NOp =  2
 Nuclear Repulsion Energy =  1177.3537345706 hartrees
 There are       72 alpha and       72 beta electrons
 Applying Cartesian multipole field
    Component          Value
    ---------          -----
     (2,0,0)        1.00000E-11
     (0,2,0)        2.00000E-11
     (0,0,2)       -3.00000E-11
 Nucleus-field energy     =     0.0000000322 hartrees
 Requested basis set is 6-311++G(d,p)
 There are 79 shells and 220 basis functions
 A cutoff of  1.0D-11 yielded   2290 shell pairs
 There are     19218 function pairs (     21686 Cartesian)
 Smallest overlap matrix eigenvalue = 6.37E-05
 Guess MOs from SCF MO coefficient file

 -----------------------------------------------------------------------
  General SCF calculation program by
  Eric Jon Sundstrom, Paul Horn, Yuezhi Mao, Dmitri Zuev, Alec White,
  David Stuck, Shaama M.S., Shane Yost, Joonho Lee, David Small,
  Daniel Levine, Susi Lehtola, Hugh Burton, Evgeny Epifanovsky
 -----------------------------------------------------------------------
 Exchange:     0.2000 Hartree-Fock + 0.0800 Slater + 0.7200 B88
 Correlation:  0.1900 VWN1RPA + 0.8100 LYP
 Using SG-1 standard quadrature grid
 using 4 threads for integral computing
 -------------------------------------------------------
 OpenMP Integral computing Module                
 Release: version 2.0, May 2017, Q-Chem Inc. Pleasanton 
 -------------------------------------------------------
 -------------------------------------------------------
 OpenMP BLAS3 based DFT computing Module                
 Release: version 1.0, May 2013, Q-Chem Inc. Pittsburgh 
 -------------------------------------------------------
 A restricted SCF calculation will be
 performed using DIIS
 SCF converges when DIIS error is below 1.0e-08
 ---------------------------------------
  Cycle       Energy         DIIS error
 ---------------------------------------
    1  -14475.3155711380      1.59e-05  
    2  -14475.3155729140      7.89e-06  
    3  -14475.3155726006      1.06e-05  
    4  -14475.3155732891      1.06e-06  
    5  -14475.3155732941      6.64e-07  
    6  -14475.3155732961      1.66e-07  
    7  -14475.3155732962      5.52e-08  
    8  -14475.3155732965      1.64e-08  
    9  -14475.3155732961      7.15e-09  Convergence criterion met
 ---------------------------------------
 SCF time:   CPU 39.31s  wall 11.00s 
 SCF   energy in the final basis set =   -14475.3155732961
 Total energy in the final basis set =   -14475.3155732961

 --------------------------------------------------------------
             Orbital Energies (a.u.) and Symmetries
 --------------------------------------------------------------

 Alpha MOs, Restricted
 -- Occupied --                  
*******-1165.90 -176.33 -176.33 -165.74 -165.73 -165.73 -165.73
  1 A'    2 A'    3 A'    4 A'    5 A'    1 A"    6 A'    7 A'                 
-165.73 -165.73 -101.59  -35.83  -35.82  -31.32  -31.32  -31.32
  2 A"    8 A'    9 A'   10 A'   11 A'   12 A'   13 A'    3 A"                 
-31.315 -31.311 -31.311 -24.731 -22.972 -22.970 -22.970 -22.968
 14 A'    4 A"   15 A'   16 A'   17 A'    5 A"   18 A'   19 A'                 
-22.967 -22.967 -22.966 -22.966 -22.962 -22.962 -10.329 -10.297
  6 A"   20 A'   21 A'    7 A"   22 A'    8 A"   23 A'   24 A'                 
 -9.500  -7.265  -7.254  -7.254  -6.377  -6.374  -4.791  -4.787
 25 A'   26 A'    9 A"   27 A'   28 A'   29 A'   30 A'   31 A'                 
 -4.775  -4.774  -4.771  -4.771  -2.057  -2.053  -2.051  -2.051
 10 A"   32 A'   11 A"   33 A'   34 A'   35 A'   12 A"   36 A'                 
 -2.048  -2.048  -2.038  -2.037  -2.034  -2.033  -1.273  -0.911
 13 A"   37 A'   14 A"   38 A'   39 A'   15 A"   40 A'   41 A'                 
 -0.801  -0.704  -0.678  -0.602  -0.520  -0.513  -0.511  -0.425
 42 A'   43 A'   44 A'   45 A'   46 A'   47 A'   16 A"   48 A'                 
 -0.400  -0.397  -0.344  -0.328  -0.312  -0.298  -0.278  -0.258
 17 A"   49 A'   50 A'   18 A"   51 A'   19 A"   52 A'   20 A"                 
 -- Virtual --                   
 -0.083  -0.067  -0.042  -0.009   0.017   0.039   0.060   0.061
 53 A'   54 A'   21 A"   55 A'   56 A'   57 A'   58 A'   22 A"                 
  0.074   0.087   0.091   0.099   0.109   0.115   0.136   0.161
 59 A'   60 A'   23 A"   61 A'   24 A"   62 A'   63 A'   64 A'                 
  0.171   0.199   0.211   0.217   0.234   0.235   0.253   0.287
 65 A'   66 A'   25 A"   67 A'   68 A'   26 A"   69 A'   70 A'                 
  0.290   0.315   0.328   0.350   0.375   0.382   0.387   0.394
 27 A"   71 A'   72 A'   73 A'   28 A"   74 A'   29 A"   30 A"                 
  0.406   0.426   0.438   0.444   0.453   0.454   0.466   0.484
 75 A'   31 A"   76 A'   77 A'   78 A'   32 A"   79 A'   80 A'                 
  0.548   0.566   0.597   0.616   0.646   0.679   0.684   0.734
 33 A"   81 A'   82 A'   34 A"   83 A'   84 A'   85 A'   86 A'                 
  0.794   0.831   0.836   0.851   0.891   0.932   0.971   1.099
 87 A'   88 A'   35 A"   36 A"   89 A'   90 A'   91 A'   92 A'                 
  1.140   1.145   1.177   1.292   1.300   1.320   1.341   1.371
 37 A"   93 A'   38 A"   94 A'   39 A"   40 A"   95 A'   96 A'                 
  1.386   1.401   1.434   1.491   1.512   1.559   1.642   1.674
 41 A"   97 A'   98 A'   99 A'  100 A'   42 A"  101 A'  102 A'                 
  1.836   1.870   1.929   2.114   2.147   2.238   2.298   2.472
103 A'   43 A"  104 A'  105 A'  106 A'   44 A"  107 A'  108 A'                 
  2.592   2.773   2.796   2.974   3.124   3.368   3.746   3.773
 45 A"  109 A'   46 A"  110 A'  111 A'  112 A'   47 A"  113 A'                 
  3.931   3.946   3.953   3.959   3.983   3.987   4.013   4.024
 48 A"   49 A"  114 A'   50 A"   51 A"  115 A'  116 A'   52 A"                 
  4.075   4.117   4.210   4.274   4.357   4.442   4.746   5.973
117 A'  118 A'  119 A'  120 A'  121 A'  122 A'  123 A'   53 A"                 
  5.996   6.017   6.034   6.043   6.114   6.269   6.345   6.606
 54 A"  124 A'  125 A'  126 A'  127 A'   55 A"  128 A'  129 A'                 
  9.726  23.261  24.041  25.788  25.908  26.362  27.805  27.873
130 A'  131 A'  132 A'   56 A"  133 A'  134 A'  135 A'  136 A'                 
 28.317  28.336  28.347  28.360  28.370  28.389  28.513  28.517
 57 A"   58 A"  137 A'  138 A'  139 A'  140 A'   59 A"   60 A"                 
 28.520  28.531  28.535  28.549  28.572  28.595  28.657  28.711
141 A'   61 A"  142 A'   62 A"  143 A'  144 A'  145 A'  146 A'                 
 66.724 127.862 127.876 127.888 127.901 127.909 127.942 151.606
147 A'   63 A"   64 A"  148 A'  149 A'  150 A'  151 A'  152 A'                 
151.665 215.7101901.7671901.828
153 A'  154 A'  155 A'  156 A'                                                 

 Beta MOs, Restricted
 -- Occupied --                  
*******-1165.90 -176.33 -176.33 -165.74 -165.73 -165.73 -165.73
  1 A'    2 A'    3 A'    4 A'    5 A'    1 A"    6 A'    7 A'                 
-165.73 -165.73 -101.59  -35.83  -35.82  -31.32  -31.32  -31.32
  2 A"    8 A'    9 A'   10 A'   11 A'   12 A'   13 A'    3 A"                 
-31.315 -31.311 -31.311 -24.731 -22.972 -22.970 -22.970 -22.968
 14 A'    4 A"   15 A'   16 A'   17 A'    5 A"   18 A'   19 A'                 
-22.967 -22.967 -22.966 -22.966 -22.962 -22.962 -10.329 -10.297
  6 A"   20 A'   21 A'    7 A"   22 A'    8 A"   23 A'   24 A'                 
 -9.500  -7.265  -7.254  -7.254  -6.377  -6.374  -4.791  -4.787
 25 A'   26 A'    9 A"   27 A'   28 A'   29 A'   30 A'   31 A'                 
 -4.775  -4.774  -4.771  -4.771  -2.057  -2.053  -2.051  -2.051
 10 A"   32 A'   11 A"   33 A'   34 A'   35 A'   12 A"   36 A'                 
 -2.048  -2.048  -2.038  -2.037  -2.034  -2.033  -1.273  -0.911
 13 A"   37 A'   14 A"   38 A'   39 A'   15 A"   40 A'   41 A'                 
 -0.801  -0.704  -0.678  -0.602  -0.520  -0.513  -0.511  -0.425
 42 A'   43 A'   44 A'   45 A'   46 A'   47 A'   16 A"   48 A'                 
 -0.400  -0.397  -0.344  -0.328  -0.312  -0.298  -0.278  -0.258
 17 A"   49 A'   50 A'   18 A"   51 A'   19 A"   52 A'   20 A"                 
 -- Virtual --                   
 -0.083  -0.067  -0.042  -0.009   0.017   0.039   0.060   0.061
 53 A'   54 A'   21 A"   55 A'   56 A'   57 A'   58 A'   22 A"                 
  0.074   0.087   0.091   0.099   0.109   0.115   0.136   0.161
 59 A'   60 A'   23 A"   61 A'   24 A"   62 A'   63 A'   64 A'                 
  0.171   0.199   0.211   0.217   0.234   0.235   0.253   0.287
 65 A'   66 A'   25 A"   67 A'   68 A'   26 A"   69 A'   70 A'                 
  0.290   0.315   0.328   0.350   0.375   0.382   0.387   0.394
 27 A"   71 A'   72 A'   73 A'   28 A"   74 A'   29 A"   30 A"                 
  0.406   0.426   0.438   0.444   0.453   0.454   0.466   0.484
 75 A'   31 A"   76 A'   77 A'   78 A'   32 A"   79 A'   80 A'                 
  0.548   0.566   0.597   0.616   0.646   0.679   0.684   0.734
 33 A"   81 A'   82 A'   34 A"   83 A'   84 A'   85 A'   86 A'                 
  0.794   0.831   0.836   0.851   0.891   0.932   0.971   1.099
 87 A'   88 A'   35 A"   36 A"   89 A'   90 A'   91 A'   92 A'                 
  1.140   1.145   1.177   1.292   1.300   1.320   1.341   1.371
 37 A"   93 A'   38 A"   94 A'   39 A"   40 A"   95 A'   96 A'                 
  1.386   1.401   1.434   1.491   1.512   1.559   1.642   1.674
 41 A"   97 A'   98 A'   99 A'  100 A'   42 A"  101 A'  102 A'                 
  1.836   1.870   1.929   2.114   2.147   2.238   2.298   2.472
103 A'   43 A"  104 A'  105 A'  106 A'   44 A"  107 A'  108 A'                 
  2.592   2.773   2.796   2.974   3.124   3.368   3.746   3.773
 45 A"  109 A'   46 A"  110 A'  111 A'  112 A'   47 A"  113 A'                 
  3.931   3.946   3.953   3.959   3.983   3.987   4.013   4.024
 48 A"   49 A"  114 A'   50 A"   51 A"  115 A'  116 A'   52 A"                 
  4.075   4.117   4.210   4.274   4.357   4.442   4.746   5.973
117 A'  118 A'  119 A'  120 A'  121 A'  122 A'  123 A'   53 A"                 
  5.996   6.017   6.034   6.043   6.114   6.269   6.345   6.606
 54 A"  124 A'  125 A'  126 A'  127 A'   55 A"  128 A'  129 A'                 
  9.726  23.261  24.041  25.788  25.908  26.362  27.805  27.873
130 A'  131 A'  132 A'   56 A"  133 A'  134 A'  135 A'  136 A'                 
 28.317  28.336  28.347  28.360  28.370  28.389  28.513  28.517
 57 A"   58 A"  137 A'  138 A'  139 A'  140 A'   59 A"   60 A"                 
 28.520  28.531  28.535  28.549  28.572  28.595  28.657  28.711
141 A'   61 A"  142 A'   62 A"  143 A'  144 A'  145 A'  146 A'                 
 66.724 127.862 127.876 127.888 127.901 127.909 127.942 151.606
147 A'   63 A"   64 A"  148 A'  149 A'  150 A'  151 A'  152 A'                 
151.665 215.7101901.7671901.828
153 A'  154 A'  155 A'  156 A'                                                 
 --------------------------------------------------------------

          Ground-State Mulliken Net Atomic Charges

     Atom                 Charge (a.u.)
  ----------------------------------------
      1 F                    -0.021341
      2 Cl                    0.309419
      3 I                     0.146921
      4 I                     0.161039
      5 C                    -0.413742
      6 C                    -0.182295
  ----------------------------------------
  Sum of atomic charges =     0.000000

 -----------------------------------------------------------------
                    Cartesian Multipole Moments
 -----------------------------------------------------------------
    Charge (ESU x 10^10)
                 0.0000
    Dipole Moment (Debye)
         X       0.1203      Y      -1.5768      Z       0.0000
       Tot       1.5814
    Quadrupole Moments (Debye-Ang)
        XX     -82.7361     XY      -1.6183     YY     -83.6401
        XZ       0.0000     YZ      -0.0000     ZZ     -86.5676
    Octopole Moments (Debye-Ang^2)
       XXX      -1.1330    XXY      -2.1280    XYY      -9.2115
       YYY      28.4321    XXZ      -0.0000    XYZ       0.0000
       YYZ       0.0000    XZZ      -1.7069    YZZ      14.4164
       ZZZ      -0.0000
    Hexadecapole Moments (Debye-Ang^3)
      XXXX   -1581.0396   XXXY      37.4590   XXYY    -378.4537
      XYYY      50.7573   YYYY    -888.7291   XXXZ       0.0000
      XXYZ      -0.0000   XYYZ      -0.0000   YYYZ      -0.0000
      XXZZ    -295.0404   XYZZ      21.8820   YYZZ    -175.4303
      XZZZ       0.0000   YZZZ      -0.0000   ZZZZ    -112.6103
 -----------------------------------------------------------------
 Calculating analytic gradient of the SCF energy
 Gradient of SCF Energy
            1           2           3           4           5           6
    1   0.0000647   0.0001157   0.0002329   0.0001637  -0.0009352   0.0003583
    2  -0.0002502  -0.0001533   0.0000617  -0.0000932   0.0004100   0.0000250
    3   0.0000000   0.0000000  -0.0000000  -0.0000000  -0.0000000  -0.0000000
 Max gradient component =       9.352E-04
 RMS gradient           =       2.758E-04
 Gradient time:  CPU 16.85 s  wall 4.32 s
 Geometry Optimization Parameters
   NAtoms,    NIC,     NZ,  NCons,   NDum,   NFix, NCnnct, MaxDiis
        6      37       0       0       0       0       0       0

 Cartesian Hessian Update
 Hessian Updated using BFGS Update


** GEOMETRY OPTIMIZATION IN DELOCALIZED INTERNAL COORDINATES **
   Searching for a Minimum

   Optimization Cycle:  22

                       Coordinates (Angstroms)
     ATOM                X               Y               Z
      1  F         1.3357152076    1.9319361422    0.0000000000
      2  Cl       -1.5343428994    2.0854077124    0.0000000000
      3  I         2.1620367982   -0.8178178938    0.0000000000
      4  I        -1.6565983564   -1.1876650723    0.0000000000
      5  C         0.7551035763    0.7227780942    0.0000000000
      6  C        -0.5795096612    0.6303040026    0.0000000000
   Point Group: cs    Number of degrees of freedom:     9


   Energy is -14475.315573296

 Hessian Updated using BFGS Update

  9 Hessian modes will be used to form the next step
  Hessian Eigenvalues:
     0.044928    0.056474    0.131630    0.256285    0.281612    0.390842
     0.554973    0.814095    1.044409

 Minimum Search - Taking Simple RFO Step
 Searching for Lamda that Minimizes Along All modes
 Value Taken    Lamda =  -0.00000199
 Step Taken.  Stepsize is  0.003878

                             Maximum     Tolerance    Cnvgd?
         Gradient           0.000483      0.000300      NO
         Displacement       0.002934      0.001200      NO
         Energy change     -0.000004      0.000001      NO


 New Cartesian Coordinates Obtained by Inverse Iteration

 Displacement from previous Coordinates is:  0.002848
 ----------------------------------------------------------------
             Standard Nuclear Orientation (Angstroms)
    I     Atom           X                Y                Z
 ----------------------------------------------------------------
    1      F       1.3352058409     1.9326574132     0.0000000000
    2      Cl     -1.5342832127     2.0849632174     0.0000000000
    3      I       2.1615801119    -0.8180423946     0.0000000000
    4      I      -1.6568948769    -1.1874170223     0.0000000000
    5      C       0.7559419279     0.7226122084     0.0000000000
    6      C      -0.5791451259     0.6301695633     0.0000000000
 ----------------------------------------------------------------
 Molecular Point Group                 Cs    NOp =  2
 Largest Abelian Subgroup              Cs    NOp =  2
 Nuclear Repulsion Energy =  1177.4146546837 hartrees
 There are       72 alpha and       72 beta electrons
 Applying Cartesian multipole field
    Component          Value
    ---------          -----
     (2,0,0)        1.00000E-11
     (0,2,0)        2.00000E-11
     (0,0,2)       -3.00000E-11
 Nucleus-field energy     =     0.0000000322 hartrees
 Requested basis set is 6-311++G(d,p)
 There are 79 shells and 220 basis functions
 A cutoff of  1.0D-11 yielded   2290 shell pairs
 There are     19218 function pairs (     21686 Cartesian)
 Smallest overlap matrix eigenvalue = 6.38E-05
 Guess MOs from SCF MO coefficient file

 -----------------------------------------------------------------------
  General SCF calculation program by
  Eric Jon Sundstrom, Paul Horn, Yuezhi Mao, Dmitri Zuev, Alec White,
  David Stuck, Shaama M.S., Shane Yost, Joonho Lee, David Small,
  Daniel Levine, Susi Lehtola, Hugh Burton, Evgeny Epifanovsky
 -----------------------------------------------------------------------
 Exchange:     0.2000 Hartree-Fock + 0.0800 Slater + 0.7200 B88
 Correlation:  0.1900 VWN1RPA + 0.8100 LYP
 Using SG-1 standard quadrature grid
 using 4 threads for integral computing
 -------------------------------------------------------
 OpenMP Integral computing Module                
 Release: version 2.0, May 2017, Q-Chem Inc. Pleasanton 
 -------------------------------------------------------
 -------------------------------------------------------
 OpenMP BLAS3 based DFT computing Module                
 Release: version 1.0, May 2013, Q-Chem Inc. Pittsburgh 
 -------------------------------------------------------
 A restricted SCF calculation will be
 performed using DIIS
 SCF converges when DIIS error is below 1.0e-08
 ---------------------------------------
  Cycle       Energy         DIIS error
 ---------------------------------------
    1  -14475.3155733619      1.15e-05  
    2  -14475.3155744287      2.99e-06  
    3  -14475.3155743447      4.77e-06  
    4  -14475.3155744757      8.96e-07  
    5  -14475.3155744804      2.38e-07  
    6  -14475.3155744806      8.85e-08  
    7  -14475.3155744806      3.19e-08  
    8  -14475.3155744805      9.00e-09  Convergence criterion met
 ---------------------------------------
 SCF time:   CPU 34.98s  wall 9.00s 
 SCF   energy in the final basis set =   -14475.3155744805
 Total energy in the final basis set =   -14475.3155744805

 --------------------------------------------------------------
             Orbital Energies (a.u.) and Symmetries
 --------------------------------------------------------------

 Alpha MOs, Restricted
 -- Occupied --                  
*******-1165.90 -176.33 -176.33 -165.74 -165.73 -165.73 -165.73
  1 A'    2 A'    3 A'    4 A'    5 A'    1 A"    6 A'    7 A'                 
-165.73 -165.73 -101.59  -35.83  -35.82  -31.32  -31.32  -31.32
  2 A"    8 A'    9 A'   10 A'   11 A'   12 A'   13 A'    3 A"                 
-31.315 -31.311 -31.311 -24.731 -22.972 -22.970 -22.970 -22.968
 14 A'    4 A"   15 A'   16 A'   17 A'    5 A"   18 A'   19 A'                 
-22.967 -22.967 -22.966 -22.966 -22.962 -22.962 -10.329 -10.297
  6 A"   20 A'   21 A'    7 A"   22 A'    8 A"   23 A'   24 A'                 
 -9.500  -7.265  -7.254  -7.254  -6.377  -6.374  -4.791  -4.787
 25 A'   26 A'    9 A"   27 A'   28 A'   29 A'   30 A'   31 A'                 
 -4.775  -4.774  -4.771  -4.771  -2.057  -2.053  -2.051  -2.051
 10 A"   32 A'   11 A"   33 A'   34 A'   35 A'   12 A"   36 A'                 
 -2.048  -2.048  -2.038  -2.037  -2.034  -2.033  -1.273  -0.911
 13 A"   37 A'   14 A"   38 A'   39 A'   15 A"   40 A'   41 A'                 
 -0.801  -0.704  -0.678  -0.602  -0.520  -0.513  -0.511  -0.425
 42 A'   43 A'   44 A'   45 A'   46 A'   47 A'   16 A"   48 A'                 
 -0.400  -0.397  -0.344  -0.328  -0.312  -0.298  -0.278  -0.258
 17 A"   49 A'   50 A'   18 A"   51 A'   19 A"   52 A'   20 A"                 
 -- Virtual --                   
 -0.083  -0.067  -0.042  -0.009   0.017   0.039   0.060   0.061
 53 A'   54 A'   21 A"   55 A'   56 A'   57 A'   58 A'   22 A"                 
  0.074   0.087   0.091   0.099   0.109   0.115   0.136   0.161
 59 A'   60 A'   23 A"   61 A'   24 A"   62 A'   63 A'   64 A'                 
  0.171   0.199   0.211   0.217   0.234   0.235   0.253   0.287
 65 A'   66 A'   25 A"   67 A'   68 A'   26 A"   69 A'   70 A'                 
  0.290   0.315   0.328   0.350   0.375   0.382   0.387   0.394
 27 A"   71 A'   72 A'   73 A'   28 A"   74 A'   29 A"   30 A"                 
  0.405   0.426   0.438   0.444   0.453   0.454   0.466   0.484
 75 A'   31 A"   76 A'   77 A'   78 A'   32 A"   79 A'   80 A'                 
  0.548   0.566   0.597   0.616   0.646   0.679   0.684   0.734
 33 A"   81 A'   82 A'   34 A"   83 A'   84 A'   85 A'   86 A'                 
  0.794   0.831   0.836   0.851   0.891   0.932   0.971   1.099
 87 A'   88 A'   35 A"   36 A"   89 A'   90 A'   91 A'   92 A'                 
  1.140   1.145   1.177   1.293   1.300   1.320   1.341   1.371
 37 A"   93 A'   38 A"   94 A'   39 A"   40 A"   95 A'   96 A'                 
  1.386   1.402   1.434   1.490   1.512   1.559   1.642   1.674
 41 A"   97 A'   98 A'   99 A'  100 A'   42 A"  101 A'  102 A'                 
  1.836   1.869   1.929   2.114   2.147   2.238   2.298   2.472
103 A'   43 A"  104 A'  105 A'  106 A'   44 A"  107 A'  108 A'                 
  2.592   2.773   2.795   2.974   3.123   3.369   3.746   3.773
 45 A"  109 A'   46 A"  110 A'  111 A'  112 A'   47 A"  113 A'                 
  3.931   3.946   3.953   3.959   3.983   3.987   4.013   4.024
 48 A"   49 A"  114 A'   50 A"   51 A"  115 A'  116 A'   52 A"                 
  4.075   4.117   4.210   4.274   4.357   4.442   4.746   5.973
117 A'  118 A'  119 A'  120 A'  121 A'  122 A'  123 A'   53 A"                 
  5.996   6.017   6.034   6.043   6.114   6.269   6.345   6.606
 54 A"  124 A'  125 A'  126 A'  127 A'   55 A"  128 A'  129 A'                 
  9.726  23.261  24.039  25.788  25.908  26.362  27.805  27.873
130 A'  131 A'  132 A'   56 A"  133 A'  134 A'  135 A'  136 A'                 
 28.317  28.336  28.347  28.360  28.370  28.389  28.512  28.517
 57 A"   58 A"  137 A'  138 A'  139 A'  140 A'   59 A"   60 A"                 
 28.519  28.531  28.535  28.549  28.572  28.595  28.657  28.711
141 A'   61 A"  142 A'   62 A"  143 A'  144 A'  145 A'  146 A'                 
 66.724 127.861 127.876 127.888 127.901 127.909 127.942 151.606
147 A'   63 A"   64 A"  148 A'  149 A'  150 A'  151 A'  152 A'                 
151.665 215.7101901.7671901.828
153 A'  154 A'  155 A'  156 A'                                                 

 Beta MOs, Restricted
 -- Occupied --                  
*******-1165.90 -176.33 -176.33 -165.74 -165.73 -165.73 -165.73
  1 A'    2 A'    3 A'    4 A'    5 A'    1 A"    6 A'    7 A'                 
-165.73 -165.73 -101.59  -35.83  -35.82  -31.32  -31.32  -31.32
  2 A"    8 A'    9 A'   10 A'   11 A'   12 A'   13 A'    3 A"                 
-31.315 -31.311 -31.311 -24.731 -22.972 -22.970 -22.970 -22.968
 14 A'    4 A"   15 A'   16 A'   17 A'    5 A"   18 A'   19 A'                 
-22.967 -22.967 -22.966 -22.966 -22.962 -22.962 -10.329 -10.297
  6 A"   20 A'   21 A'    7 A"   22 A'    8 A"   23 A'   24 A'                 
 -9.500  -7.265  -7.254  -7.254  -6.377  -6.374  -4.791  -4.787
 25 A'   26 A'    9 A"   27 A'   28 A'   29 A'   30 A'   31 A'                 
 -4.775  -4.774  -4.771  -4.771  -2.057  -2.053  -2.051  -2.051
 10 A"   32 A'   11 A"   33 A'   34 A'   35 A'   12 A"   36 A'                 
 -2.048  -2.048  -2.038  -2.037  -2.034  -2.033  -1.273  -0.911
 13 A"   37 A'   14 A"   38 A'   39 A'   15 A"   40 A'   41 A'                 
 -0.801  -0.704  -0.678  -0.602  -0.520  -0.513  -0.511  -0.425
 42 A'   43 A'   44 A'   45 A'   46 A'   47 A'   16 A"   48 A'                 
 -0.400  -0.397  -0.344  -0.328  -0.312  -0.298  -0.278  -0.258
 17 A"   49 A'   50 A'   18 A"   51 A'   19 A"   52 A'   20 A"                 
 -- Virtual --                   
 -0.083  -0.067  -0.042  -0.009   0.017   0.039   0.060   0.061
 53 A'   54 A'   21 A"   55 A'   56 A'   57 A'   58 A'   22 A"                 
  0.074   0.087   0.091   0.099   0.109   0.115   0.136   0.161
 59 A'   60 A'   23 A"   61 A'   24 A"   62 A'   63 A'   64 A'                 
  0.171   0.199   0.211   0.217   0.234   0.235   0.253   0.287
 65 A'   66 A'   25 A"   67 A'   68 A'   26 A"   69 A'   70 A'                 
  0.290   0.315   0.328   0.350   0.375   0.382   0.387   0.394
 27 A"   71 A'   72 A'   73 A'   28 A"   74 A'   29 A"   30 A"                 
  0.405   0.426   0.438   0.444   0.453   0.454   0.466   0.484
 75 A'   31 A"   76 A'   77 A'   78 A'   32 A"   79 A'   80 A'                 
  0.548   0.566   0.597   0.616   0.646   0.679   0.684   0.734
 33 A"   81 A'   82 A'   34 A"   83 A'   84 A'   85 A'   86 A'                 
  0.794   0.831   0.836   0.851   0.891   0.932   0.971   1.099
 87 A'   88 A'   35 A"   36 A"   89 A'   90 A'   91 A'   92 A'                 
  1.140   1.145   1.177   1.293   1.300   1.320   1.341   1.371
 37 A"   93 A'   38 A"   94 A'   39 A"   40 A"   95 A'   96 A'                 
  1.386   1.402   1.434   1.490   1.512   1.559   1.642   1.674
 41 A"   97 A'   98 A'   99 A'  100 A'   42 A"  101 A'  102 A'                 
  1.836   1.869   1.929   2.114   2.147   2.238   2.298   2.472
103 A'   43 A"  104 A'  105 A'  106 A'   44 A"  107 A'  108 A'                 
  2.592   2.773   2.795   2.974   3.123   3.369   3.746   3.773
 45 A"  109 A'   46 A"  110 A'  111 A'  112 A'   47 A"  113 A'                 
  3.931   3.946   3.953   3.959   3.983   3.987   4.013   4.024
 48 A"   49 A"  114 A'   50 A"   51 A"  115 A'  116 A'   52 A"                 
  4.075   4.117   4.210   4.274   4.357   4.442   4.746   5.973
117 A'  118 A'  119 A'  120 A'  121 A'  122 A'  123 A'   53 A"                 
  5.996   6.017   6.034   6.043   6.114   6.269   6.345   6.606
 54 A"  124 A'  125 A'  126 A'  127 A'   55 A"  128 A'  129 A'                 
  9.726  23.261  24.039  25.788  25.908  26.362  27.805  27.873
130 A'  131 A'  132 A'   56 A"  133 A'  134 A'  135 A'  136 A'                 
 28.317  28.336  28.347  28.360  28.370  28.389  28.512  28.517
 57 A"   58 A"  137 A'  138 A'  139 A'  140 A'   59 A"   60 A"                 
 28.519  28.531  28.535  28.549  28.572  28.595  28.657  28.711
141 A'   61 A"  142 A'   62 A"  143 A'  144 A'  145 A'  146 A'                 
 66.724 127.861 127.876 127.888 127.901 127.909 127.942 151.606
147 A'   63 A"   64 A"  148 A'  149 A'  150 A'  151 A'  152 A'                 
151.665 215.7101901.7671901.828
153 A'  154 A'  155 A'  156 A'                                                 
 --------------------------------------------------------------

          Ground-State Mulliken Net Atomic Charges

     Atom                 Charge (a.u.)
  ----------------------------------------
      1 F                    -0.021572
      2 Cl                    0.309546
      3 I                     0.147348
      4 I                     0.160967
      5 C                    -0.413676
      6 C                    -0.182614
  ----------------------------------------
  Sum of atomic charges =     0.000000

 -----------------------------------------------------------------
                    Cartesian Multipole Moments
 -----------------------------------------------------------------
    Charge (ESU x 10^10)
                 0.0000
    Dipole Moment (Debye)
         X       0.1232      Y      -1.5799      Z      -0.0000
       Tot       1.5847
    Quadrupole Moments (Debye-Ang)
        XX     -82.7309     XY      -1.6239     YY     -83.6441
        XZ       0.0000     YZ       0.0000     ZZ     -86.5669
    Octopole Moments (Debye-Ang^2)
       XXX      -1.0920    XXY      -2.1294    XYY      -9.1833
       YYY      28.4211    XXZ      -0.0000    XYZ      -0.0000
       YYZ      -0.0000    XZZ      -1.6860    YZZ      14.4168
       ZZZ      -0.0000
    Hexadecapole Moments (Debye-Ang^3)
      XXXX   -1580.8540   XXXY      37.4502   XXYY    -378.3895
      XYYY      50.6698   YYYY    -888.6735   XXXZ       0.0000
      XXYZ       0.0000   XYYZ       0.0000   YYYZ       0.0000
      XXZZ    -294.9979   XYZZ      21.8665   YYZZ    -175.4108
      XZZZ       0.0000   YZZZ       0.0000   ZZZZ    -112.6062
 -----------------------------------------------------------------
 Calculating analytic gradient of the SCF energy
 Gradient of SCF Energy
            1           2           3           4           5           6
    1  -0.0000538   0.0000901   0.0000341   0.0001246  -0.0001888  -0.0000062
    2  -0.0000473  -0.0001998   0.0001273  -0.0000633   0.0001238   0.0000593
    3   0.0000000   0.0000000  -0.0000000  -0.0000000   0.0000000  -0.0000000
 Max gradient component =       1.998E-04
 RMS gradient           =       8.963E-05
 Gradient time:  CPU 17.03 s  wall 4.37 s
 Geometry Optimization Parameters
   NAtoms,    NIC,     NZ,  NCons,   NDum,   NFix, NCnnct, MaxDiis
        6      37       0       0       0       0       0       0

 Cartesian Hessian Update
 Hessian Updated using BFGS Update


** GEOMETRY OPTIMIZATION IN DELOCALIZED INTERNAL COORDINATES **
   Searching for a Minimum

   Optimization Cycle:  23

                       Coordinates (Angstroms)
     ATOM                X               Y               Z
      1  F         1.3352058409    1.9326574132    0.0000000000
      2  Cl       -1.5342832127    2.0849632174    0.0000000000
      3  I         2.1615801119   -0.8180423946    0.0000000000
      4  I        -1.6568948769   -1.1874170223    0.0000000000
      5  C         0.7559419279    0.7226122084    0.0000000000
      6  C        -0.5791451259    0.6301695633    0.0000000000
   Point Group: cs    Number of degrees of freedom:     9


   Energy is -14475.315574481

 Hessian Updated using BFGS Update

  9 Hessian modes will be used to form the next step
  Hessian Eigenvalues:
     0.044292    0.053205    0.134050    0.257071    0.281542    0.390623
     0.553027    0.709467    1.030247

 Minimum Search - Taking Simple RFO Step
 Searching for Lamda that Minimizes Along All modes
 Value Taken    Lamda =   0.00000000
 Step Taken.  Stepsize is  0.001164

                             Maximum     Tolerance    Cnvgd?
         Gradient           0.000255      0.000300     YES
         Displacement       0.000841      0.001200     YES
         Energy change     -0.000001      0.000001      NO


                       Distance Matrix (Angstroms)
             F (  1)   Cl(  2)   I (  3)   I (  4)   C (  5)
   Cl(  2)  2.873528
   I (  3)  2.872150  4.699665
   I (  4)  4.322908  3.274676  3.836299
   C (  5)  1.341550  2.664795  2.085530  3.077335
   C (  6)  2.315430  1.740320  3.099821  2.113094  1.338284

 Final energy is   -14475.315574480532     


 ******************************
 **  OPTIMIZATION CONVERGED  **
 ******************************

                       Coordinates (Angstroms)
     ATOM                X               Y               Z
      1  F         1.3352058409    1.9326574132    0.0000000000
      2  Cl       -1.5342832127    2.0849632174    0.0000000000
      3  I         2.1615801119   -0.8180423946    0.0000000000
      4  I        -1.6568948769   -1.1874170223    0.0000000000
      5  C         0.7559419279    0.7226122084    0.0000000000
      6  C        -0.5791451259    0.6301695633    0.0000000000

Z-matrix Print:
$molecule
0 1
I 
C  1 2.113094
C  2 1.338284 1 124.626986
F  3 1.341550 2 119.541917 1 -180.000000 0
Cl 2 1.740320 1 116.047187 3 -180.000000 0
I  3 2.085530 2 128.415317 1 -0.000000 0
$end


 --------------------------------------------------------------
             Orbital Energies (a.u.) and Symmetries
 --------------------------------------------------------------

 Alpha MOs, Restricted
 -- Occupied --                  
*******-1165.90 -176.33 -176.33 -165.74 -165.73 -165.73 -165.73
  1 A'    2 A'    3 A'    4 A'    5 A'    1 A"    6 A'    7 A'                 
-165.73 -165.73 -101.59  -35.83  -35.82  -31.32  -31.32  -31.32
  2 A"    8 A'    9 A'   10 A'   11 A'   12 A'   13 A'    3 A"                 
-31.315 -31.311 -31.311 -24.731 -22.972 -22.970 -22.970 -22.968
 14 A'    4 A"   15 A'   16 A'   17 A'    5 A"   18 A'   19 A'                 
-22.967 -22.967 -22.966 -22.966 -22.962 -22.962 -10.329 -10.297
  6 A"   20 A'   21 A'    7 A"   22 A'    8 A"   23 A'   24 A'                 
 -9.500  -7.265  -7.254  -7.254  -6.377  -6.374  -4.791  -4.787
 25 A'   26 A'    9 A"   27 A'   28 A'   29 A'   30 A'   31 A'                 
 -4.775  -4.774  -4.771  -4.771  -2.057  -2.053  -2.051  -2.051
 10 A"   32 A'   11 A"   33 A'   34 A'   35 A'   12 A"   36 A'                 
 -2.048  -2.048  -2.038  -2.037  -2.034  -2.033  -1.273  -0.911
 13 A"   37 A'   14 A"   38 A'   39 A'   15 A"   40 A'   41 A'                 
 -0.801  -0.704  -0.678  -0.602  -0.520  -0.513  -0.511  -0.425
 42 A'   43 A'   44 A'   45 A'   46 A'   47 A'   16 A"   48 A'                 
 -0.400  -0.397  -0.344  -0.328  -0.312  -0.298  -0.278  -0.258
 17 A"   49 A'   50 A'   18 A"   51 A'   19 A"   52 A'   20 A"                 
 -- Virtual --                   
 -0.083  -0.067  -0.042  -0.009   0.017   0.039   0.060   0.061
 53 A'   54 A'   21 A"   55 A'   56 A'   57 A'   58 A'   22 A"                 
  0.074   0.087   0.091   0.099   0.109   0.115   0.136   0.161
 59 A'   60 A'   23 A"   61 A'   24 A"   62 A'   63 A'   64 A'                 
  0.171   0.199   0.211   0.217   0.234   0.235   0.253   0.287
 65 A'   66 A'   25 A"   67 A'   68 A'   26 A"   69 A'   70 A'                 
  0.290   0.315   0.328   0.350   0.375   0.382   0.387   0.394
 27 A"   71 A'   72 A'   73 A'   28 A"   74 A'   29 A"   30 A"                 
  0.405   0.426   0.438   0.444   0.453   0.454   0.466   0.484
 75 A'   31 A"   76 A'   77 A'   78 A'   32 A"   79 A'   80 A'                 
  0.548   0.566   0.597   0.616   0.646   0.679   0.684   0.734
 33 A"   81 A'   82 A'   34 A"   83 A'   84 A'   85 A'   86 A'                 
  0.794   0.831   0.836   0.851   0.891   0.932   0.971   1.099
 87 A'   88 A'   35 A"   36 A"   89 A'   90 A'   91 A'   92 A'                 
  1.140   1.145   1.177   1.293   1.300   1.320   1.341   1.371
 37 A"   93 A'   38 A"   94 A'   39 A"   40 A"   95 A'   96 A'                 
  1.386   1.402   1.434   1.490   1.512   1.559   1.642   1.674
 41 A"   97 A'   98 A'   99 A'  100 A'   42 A"  101 A'  102 A'                 
  1.836   1.869   1.929   2.114   2.147   2.238   2.298   2.472
103 A'   43 A"  104 A'  105 A'  106 A'   44 A"  107 A'  108 A'                 
  2.592   2.773   2.795   2.974   3.123   3.369   3.746   3.773
 45 A"  109 A'   46 A"  110 A'  111 A'  112 A'   47 A"  113 A'                 
  3.931   3.946   3.953   3.959   3.983   3.987   4.013   4.024
 48 A"   49 A"  114 A'   50 A"   51 A"  115 A'  116 A'   52 A"                 
  4.075   4.117   4.210   4.274   4.357   4.442   4.746   5.973
117 A'  118 A'  119 A'  120 A'  121 A'  122 A'  123 A'   53 A"                 
  5.996   6.017   6.034   6.043   6.114   6.269   6.345   6.606
 54 A"  124 A'  125 A'  126 A'  127 A'   55 A"  128 A'  129 A'                 
  9.726  23.261  24.039  25.788  25.908  26.362  27.805  27.873
130 A'  131 A'  132 A'   56 A"  133 A'  134 A'  135 A'  136 A'                 
 28.317  28.336  28.347  28.360  28.370  28.389  28.512  28.517
 57 A"   58 A"  137 A'  138 A'  139 A'  140 A'   59 A"   60 A"                 
 28.519  28.531  28.535  28.549  28.572  28.595  28.657  28.711
141 A'   61 A"  142 A'   62 A"  143 A'  144 A'  145 A'  146 A'                 
 66.724 127.861 127.876 127.888 127.901 127.909 127.942 151.606
147 A'   63 A"   64 A"  148 A'  149 A'  150 A'  151 A'  152 A'                 
151.665 215.7101901.7671901.828
153 A'  154 A'  155 A'  156 A'                                                 

 Beta MOs, Restricted
 -- Occupied --                  
*******-1165.90 -176.33 -176.33 -165.74 -165.73 -165.73 -165.73
  1 A'    2 A'    3 A'    4 A'    5 A'    1 A"    6 A'    7 A'                 
-165.73 -165.73 -101.59  -35.83  -35.82  -31.32  -31.32  -31.32
  2 A"    8 A'    9 A'   10 A'   11 A'   12 A'   13 A'    3 A"                 
-31.315 -31.311 -31.311 -24.731 -22.972 -22.970 -22.970 -22.968
 14 A'    4 A"   15 A'   16 A'   17 A'    5 A"   18 A'   19 A'                 
-22.967 -22.967 -22.966 -22.966 -22.962 -22.962 -10.329 -10.297
  6 A"   20 A'   21 A'    7 A"   22 A'    8 A"   23 A'   24 A'                 
 -9.500  -7.265  -7.254  -7.254  -6.377  -6.374  -4.791  -4.787
 25 A'   26 A'    9 A"   27 A'   28 A'   29 A'   30 A'   31 A'                 
 -4.775  -4.774  -4.771  -4.771  -2.057  -2.053  -2.051  -2.051
 10 A"   32 A'   11 A"   33 A'   34 A'   35 A'   12 A"   36 A'                 
 -2.048  -2.048  -2.038  -2.037  -2.034  -2.033  -1.273  -0.911
 13 A"   37 A'   14 A"   38 A'   39 A'   15 A"   40 A'   41 A'                 
 -0.801  -0.704  -0.678  -0.602  -0.520  -0.513  -0.511  -0.425
 42 A'   43 A'   44 A'   45 A'   46 A'   47 A'   16 A"   48 A'                 
 -0.400  -0.397  -0.344  -0.328  -0.312  -0.298  -0.278  -0.258
 17 A"   49 A'   50 A'   18 A"   51 A'   19 A"   52 A'   20 A"                 
 -- Virtual --                   
 -0.083  -0.067  -0.042  -0.009   0.017   0.039   0.060   0.061
 53 A'   54 A'   21 A"   55 A'   56 A'   57 A'   58 A'   22 A"                 
  0.074   0.087   0.091   0.099   0.109   0.115   0.136   0.161
 59 A'   60 A'   23 A"   61 A'   24 A"   62 A'   63 A'   64 A'                 
  0.171   0.199   0.211   0.217   0.234   0.235   0.253   0.287
 65 A'   66 A'   25 A"   67 A'   68 A'   26 A"   69 A'   70 A'                 
  0.290   0.315   0.328   0.350   0.375   0.382   0.387   0.394
 27 A"   71 A'   72 A'   73 A'   28 A"   74 A'   29 A"   30 A"                 
  0.405   0.426   0.438   0.444   0.453   0.454   0.466   0.484
 75 A'   31 A"   76 A'   77 A'   78 A'   32 A"   79 A'   80 A'                 
  0.548   0.566   0.597   0.616   0.646   0.679   0.684   0.734
 33 A"   81 A'   82 A'   34 A"   83 A'   84 A'   85 A'   86 A'                 
  0.794   0.831   0.836   0.851   0.891   0.932   0.971   1.099
 87 A'   88 A'   35 A"   36 A"   89 A'   90 A'   91 A'   92 A'                 
  1.140   1.145   1.177   1.293   1.300   1.320   1.341   1.371
 37 A"   93 A'   38 A"   94 A'   39 A"   40 A"   95 A'   96 A'                 
  1.386   1.402   1.434   1.490   1.512   1.559   1.642   1.674
 41 A"   97 A'   98 A'   99 A'  100 A'   42 A"  101 A'  102 A'                 
  1.836   1.869   1.929   2.114   2.147   2.238   2.298   2.472
103 A'   43 A"  104 A'  105 A'  106 A'   44 A"  107 A'  108 A'                 
  2.592   2.773   2.795   2.974   3.123   3.369   3.746   3.773
 45 A"  109 A'   46 A"  110 A'  111 A'  112 A'   47 A"  113 A'                 
  3.931   3.946   3.953   3.959   3.983   3.987   4.013   4.024
 48 A"   49 A"  114 A'   50 A"   51 A"  115 A'  116 A'   52 A"                 
  4.075   4.117   4.210   4.274   4.357   4.442   4.746   5.973
117 A'  118 A'  119 A'  120 A'  121 A'  122 A'  123 A'   53 A"                 
  5.996   6.017   6.034   6.043   6.114   6.269   6.345   6.606
 54 A"  124 A'  125 A'  126 A'  127 A'   55 A"  128 A'  129 A'                 
  9.726  23.261  24.039  25.788  25.908  26.362  27.805  27.873
130 A'  131 A'  132 A'   56 A"  133 A'  134 A'  135 A'  136 A'                 
 28.317  28.336  28.347  28.360  28.370  28.389  28.512  28.517
 57 A"   58 A"  137 A'  138 A'  139 A'  140 A'   59 A"   60 A"                 
 28.519  28.531  28.535  28.549  28.572  28.595  28.657  28.711
141 A'   61 A"  142 A'   62 A"  143 A'  144 A'  145 A'  146 A'                 
 66.724 127.861 127.876 127.888 127.901 127.909 127.942 151.606
147 A'   63 A"   64 A"  148 A'  149 A'  150 A'  151 A'  152 A'                 
151.665 215.7101901.7671901.828
153 A'  154 A'  155 A'  156 A'                                                 
 --------------------------------------------------------------

          Ground-State Mulliken Net Atomic Charges

     Atom                 Charge (a.u.)
  ----------------------------------------
      1 F                    -0.021572
      2 Cl                    0.309546
      3 I                     0.147348
      4 I                     0.160967
      5 C                    -0.413676
      6 C                    -0.182614
  ----------------------------------------
  Sum of atomic charges =     0.000000

 -----------------------------------------------------------------
                    Cartesian Multipole Moments
 -----------------------------------------------------------------
    Charge (ESU x 10^10)
                 0.0000
    Dipole Moment (Debye)
         X       0.1232      Y      -1.5799      Z      -0.0000
       Tot       1.5847
    Quadrupole Moments (Debye-Ang)
        XX     -82.7309     XY      -1.6239     YY     -83.6441
        XZ       0.0000     YZ       0.0000     ZZ     -86.5669
    Octopole Moments (Debye-Ang^2)
       XXX      -1.0920    XXY      -2.1294    XYY      -9.1833
       YYY      28.4211    XXZ      -0.0000    XYZ      -0.0000
       YYZ      -0.0000    XZZ      -1.6860    YZZ      14.4168
       ZZZ      -0.0000
    Hexadecapole Moments (Debye-Ang^3)
      XXXX   -1580.8540   XXXY      37.4502   XXYY    -378.3895
      XYYY      50.6698   YYYY    -888.6735   XXXZ       0.0000
      XXYZ       0.0000   XYYZ       0.0000   YYYZ       0.0000
      XXZZ    -294.9979   XYZZ      21.8665   YYZZ    -175.4108
      XZZZ       0.0000   YZZZ       0.0000   ZZZZ    -112.6062
 -----------------------------------------------------------------
Archival summary:
1\1\TWL01\OPT\ProcedureUnspecified\BasisUnspecified\2l112\taweetha\TueAug2800:55:212018TueAug2800:55:212018\0\\#,OPT,ProcedureUnspecified,BasisUnspecified,\\0,1\I\C,1,2.11309\C,2,1.33828,1,124.627\F,3,1.34155,2,119.542,1,-180,0\Cl,2,1.74032,1,116.047,3,-180,0\I,3,2.08553,2,128.415,1,-0,0\\\@

 Total job time:  421.02s(wall), 1584.13s(cpu) 
 Tue Aug 28 00:55:21 2018

        *************************************************************
        *                                                           *
        *  Thank you very much for using Q-Chem.  Have a nice day.  *
        *                                                           *
        *************************************************************


 
User input: 2 of 2 
 
Q-Chem Developer Version!
                  Welcome to Q-Chem
     A Quantum Leap Into The Future Of Chemistry


 Q-Chem 5.1, Q-Chem, Inc., Pleasanton, CA (2018)

 Yihan Shao,  Zhengting Gan,  E. Epifanovsky,  A. T. B. Gilbert,  M. Wormit,  
 J. Kussmann,  A. W. Lange,  A. Behn,  Jia Deng,  Xintian Feng,  D. Ghosh,  
 M. Goldey,  P. R. Horn,  L. D. Jacobson,  I. Kaliman,  T. Kus,  A. Landau,  
 Jie Liu,  E. I. Proynov,  R. M. Richard,  R. P. Steele,  E. J. Sundstrom,  
 H. L. Woodcock III,  P. M. Zimmerman,  D. Zuev,  B. Albrecht,  E. Alguire,  
 S. A. Baeppler,  D. Barton,  Z. Benda,  Y. A. Bernard,  E. J. Berquist,  
 K. B. Bravaya,  H. Burton,  D. Casanova,  Chun-Min Chang,  Yunqing Chen,  
 A. Chien,  K. D. Closser,  M. P. Coons,  S. Coriani,  S. Dasgupta,  
 A. L. Dempwolff,  M. Diedenhofen,  Hainam Do,  R. G. Edgar,  Po-Tung Fang,  
 S. Faraji,  S. Fatehi,  Qingguo Feng,  K. D. Fenk,  J. Fosso-Tande,  
 Qinghui Ge,  A. Ghysels,  G. Gidofalvi,  J. Gomes,  J. Gonthier,  A. Gunina,  
 D. Hait,  M. W. D. Hanson-Heine,  P. H. P. Harbach,  A. W. Hauser,  
 J. E. Herr,  E. G. Hohenstein,  Z. C. Holden,  Kerwin Hui,  B. C. Huynh,  
 T.-C. Jagau,  Hyunjun Ji,  B. Kaduk,  K. Khistyaev,  Jaehoon Kim,  
 P. Klunzinger,  K. Koh,  D. Kosenkov,  L. Koulias,  T. Kowalczyk,  
 C. M. Krauter,  A. Kunitsa,  Ka Un Lao,  A. Laurent,  K. V. Lawler,  
 Joonho Lee,  D. Lefrancois,  S. Lehtola,  D. S. Levine,  Yi-Pei Li,  
 You-Sheng Lin,  Fenglai Liu,  E. Livshits,  A. Luenser,  P. Manohar,  
 E. Mansoor,  S. F. Manzer,  Shan-Ping Mao,  Yuezhi Mao,  N. Mardirossian,  
 A. V. Marenich,  T. Markovich,  L. A. Martinez-Martinez,  S. A. Maurer,  
 N. J. Mayhall,  S. C. McKenzie,  J.-M. Mewes,  A. F. Morrison,  
 J. W. Mullinax,  K. Nanda,  T. S. Nguyen-Beck,  R. Olivares-Amaya,  
 J. A. Parkhill,  T. M. Perrine,  F. Plasser,  P. Pokhilko,  S. Prager,  
 A. Prociuk,  E. Ramos,  D. R. Rehn,  F. Rob,  M. Schneider,  N. Sergueev,  
 S. M. Sharada,  S. Sharma,  D. W. Small,  T. Stauch,  T. Stein,  
 Yu-Chuan Su,  A. J. W. Thom,  A. Tkatchenko,  T. Tsuchimochi,  N. M. Tubman,  
 L. Vogt,  M. L. Vidal,  O. Vydrov,  M. A. Watson,  J. Wenzel,  
 M. de Wergifosse,  T. A. Wesolowski,  A. White,  J. Witte,  A. Yamada,  
 Jun Yang,  K. Yao,  S. Yeganeh,  S. R. Yost,  Zhi-Qiang You,  A. Zech,  
 Igor Ying Zhang,  Xing Zhang,  Yan Zhao,  Ying Zhu,  B. R. Brooks,  
 G. K. L. Chan,  C. J. Cramer,  M. S. Gordon,  W. J. Hehre,  A. Klamt,  
 M. W. Schmidt,  C. D. Sherrill,  D. G. Truhlar,  A. Aspuru-Guzik,  R. Baer,  
 A. T. Bell,  N. A. Besley,  Jeng-Da Chai,  A. E. DePrince, III,  
 R. A. DiStasio Jr.,  A. Dreuw,  B. D. Dunietz,  T. R. Furlani,  
 Chao-Ping Hsu,  Yousung Jung,  Jing Kong,  D. S. Lambrecht,  WanZhen Liang,  
 C. Ochsenfeld,  V. A. Rassolov,  L. V. Slipchenko,  J. E. Subotnik,  
 T. Van Voorhis,  J. M. Herbert,  A. I. Krylov,  P. M. W. Gill,  M. Head-Gordon

 Contributors to earlier versions of Q-Chem not listed above: 
 R. D. Adamson,  B. Austin,  J. Baker,  G. J. O. Beran,  K. Brandhorst,  
 S. T. Brown,  E. F. C. Byrd,  A. K. Chakraborty,  C.-L. Cheng,  
 Siu Hung Chien,  D. M. Chipman,  D. L. Crittenden,  H. Dachsel,  
 R. J. Doerksen,  A. D. Dutoi,  L. Fusti-Molnar,  W. A. Goddard III,  
 A. Golubeva-Zadorozhnaya,  S. R. Gwaltney,  G. Hawkins,  A. Heyden,  
 S. Hirata,  G. Kedziora,  F. J. Keil,  C. Kelley,  Jihan Kim,  R. A. King,  
 R. Z. Khaliullin,  P. P. Korambath,  W. Kurlancheek,  A. M. Lee,  M. S. Lee,  
 S. V. Levchenko,  Ching Yeh Lin,  D. Liotard,  R. C. Lochan,  I. Lotan,  
 P. E. Maslen,  N. Nair,  D. P. O'Neill,  D. Neuhauser,  E. Neuscamman,  
 C. M. Oana,  R. Olson,  B. Peters,  R. Peverati,  P. A. Pieniazek,  
 Y. M. Rhee,  J. Ritchie,  M. A. Rohrdanz,  E. Rosta,  N. J. Russ,  
 H. F. Schaefer III,  N. E. Schultz,  N. Shenvi,  A. C. Simmonett,  A. Sodt,  
 D. Stuck,  K. S. Thanthiriwatte,  V. Vanovschi,  Tao Wang,  A. Warshel,  
 C. F. Williams,  Q. Wu,  X. Xu,  W. Zhang

 Please cite Q-Chem as follows:
 Y. Shao et al., Mol. Phys. 113, 184-215 (2015)
 DOI: 10.1080/00268976.2014.952696

 Q-Chem 5.1.1 for Intel X86 EM64T Linux

 Parts of Q-Chem use Armadillo 8.300.2 (Tropical Shenanigans).
 http://arma.sourceforge.net/

 Q-Chem begins on Tue Aug 28 00:55:21 2018  

Host: 
0

     Scratch files written to /scratch/taweetham/qchem9423//
The previous job contains 0 fragments, simply inherited here
Input Ideriv = 2
Curr. Ideriv = -1
Max.  Ideriv = 2

Checking the input file for inconsistencies... 	...done.

--------------------------------------------------------------
User input:
--------------------------------------------------------------

$molecule
read
$end

$rem
   SCF_GUESS 	READ
   JOB_TYPE 	FREQUENCY
   BASIS 	6-311++G**
   EXCHANGE 	B3LYP
   MEM_TOTAL	7500	
$end


--------------------------------------------------------------
 ----------------------------------------------------------------
             Standard Nuclear Orientation (Angstroms)
    I     Atom           X                Y                Z
 ----------------------------------------------------------------
    1      F       1.0985255065    -2.3197906346     0.0000000000
    2      Cl     -1.7748914111    -2.2944982506     0.0000000000
    3      I       2.0932878002     0.3745908988    -0.0000000000
    4      I      -1.6950667819     0.9792051695     0.0000000000
    5      C       0.5951377788    -1.0762646501     0.0000000000
    6      C      -0.7316860357    -0.9015029578     0.0000000000
 ----------------------------------------------------------------
 Molecular Point Group                 Cs    NOp =  2
 Largest Abelian Subgroup              Cs    NOp =  2
 Nuclear Repulsion Energy =  1177.4146546837 hartrees
 There are       72 alpha and       72 beta electrons
 Requested basis set is 6-311++G(d,p)
 There are 79 shells and 220 basis functions

 Total QAlloc Memory Limit   7500 MB
 Mega-Array Size       188 MB
 MEM_STATIC part       192 MB

                       Distance Matrix (Angstroms)
             F (  1)   Cl(  2)   I (  3)   I (  4)   C (  5)
   Cl(  2)  2.873528
   I (  3)  2.872150  4.699665
   I (  4)  4.322908  3.274676  3.836299
   C (  5)  1.341550  2.664795  2.085530  3.077335
   C (  6)  2.315430  1.740320  3.099821  2.113094  1.338284

 A cutoff of  1.0D-11 yielded   2290 shell pairs
 There are     19218 function pairs (     21686 Cartesian)

 -------------------------------------------------------
 OpenMP Integral Computing Module                       
 Release: version 1.0, May 2013, Q-Chem Inc. Pittsburgh 
 -------------------------------------------------------
 Integral Job Info:
 Integral job number is                      11
 Integral operator is                         1
 short-range coefficients                     0
 long-range coefficients              100000000
 Omega coefficients                           0
 if combine SR and LR in K                    0
 Integral screening is                        0
 Integral computing path is                   2
 max size of driver memory is            800000
 size of driver memory is                593474
 size of scratch memory is             11933652
 max col of scratch BK array               1296
 max len of scratch array in speh3          155
 max len of scratch index in speh4           18
 max int batch size is                      520
 min int batch size is                       52
 fixed nKL is                                52
 max L of basis functions is                  2
 order of int derivative is                   0
 number of shells is                         79
 number of basis is                         234
 number of cartesian basis is               234
 number of contracted shell pairs          2290
 number of primitive shell pairs           4826
 maxK2 (contraction) of shell pair           36
 max number of K2 of shell pair               1
 max number of CS2 of shell pair            286
 max number of PS2 of shell pair            286
 mem total for path MDJ                  541964
 -------------------------------------------------------
 Smallest overlap matrix eigenvalue = 6.38E-05
 Guess MOs from SCF MO coefficient file

 -----------------------------------------------------------------------
  General SCF calculation program by
  Eric Jon Sundstrom, Paul Horn, Yuezhi Mao, Dmitri Zuev, Alec White,
  David Stuck, Shaama M.S., Shane Yost, Joonho Lee, David Small,
  Daniel Levine, Susi Lehtola, Hugh Burton, Evgeny Epifanovsky
 -----------------------------------------------------------------------
 Exchange:     0.2000 Hartree-Fock + 0.0800 Slater + 0.7200 B88
 Correlation:  0.1900 VWN1RPA + 0.8100 LYP
 Using SG-1 standard quadrature grid
 using 4 threads for integral computing
 -------------------------------------------------------
 OpenMP Integral computing Module                
 Release: version 2.0, May 2017, Q-Chem Inc. Pleasanton 
 -------------------------------------------------------
 -------------------------------------------------------
 OpenMP BLAS3 based DFT computing Module                
 Release: version 1.0, May 2013, Q-Chem Inc. Pittsburgh 
 -------------------------------------------------------
 A restricted SCF calculation will be
 performed using DIIS
 SCF converges when DIIS error is below 1.0e-08
 ---------------------------------------
  Cycle       Energy         DIIS error
 ---------------------------------------
    1  -14472.5264665020      1.38e-02  
    2  -14474.9545379921      8.73e-03  
    3  -14475.0283207794      7.81e-03  
    4  -14475.2999270221      1.67e-03  
    5  -14475.3088201745      1.05e-03  
    6  -14475.3150542013      2.48e-04  
    7  -14475.3152738454      8.17e-05  
    8  -14475.3153078395      3.08e-05  
    9  -14475.3153134072      3.50e-06  
   10  -14475.3153134803      1.18e-06  
   11  -14475.3153134859      2.51e-07  
   12  -14475.3153134863      5.76e-08  
   13  -14475.3153134864      1.21e-08  
   14  -14475.3153134863      3.93e-09  Convergence criterion met
 ---------------------------------------
 SCF time:   CPU 63.81s  wall 17.00s 
 SCF   energy in the final basis set =   -14475.3153134863
 Total energy in the final basis set =   -14475.3153134863

 --------------------------------------------------------------
             Orbital Energies (a.u.) and Symmetries
 --------------------------------------------------------------

 Alpha MOs, Restricted
 -- Occupied --                  
*******-1165.90 -176.33 -176.33 -165.74 -165.73 -165.73 -165.73
  1 A'    2 A'    3 A'    4 A'    5 A'    1 A"    6 A'    7 A'                 
-165.73 -165.73 -101.59  -35.83  -35.82  -31.32  -31.32  -31.32
  2 A"    8 A'    9 A'   10 A'   11 A'   12 A'   13 A'    3 A"                 
-31.315 -31.311 -31.311 -24.731 -22.972 -22.970 -22.970 -22.968
 14 A'    4 A"   15 A'   16 A'   17 A'    5 A"   18 A'   19 A'                 
-22.967 -22.967 -22.966 -22.966 -22.962 -22.962 -10.329 -10.297
  6 A"   20 A'   21 A'    7 A"   22 A'    8 A"   23 A'   24 A'                 
 -9.500  -7.265  -7.254  -7.254  -6.377  -6.374  -4.791  -4.787
 25 A'   26 A'    9 A"   27 A'   28 A'   29 A'   30 A'   31 A'                 
 -4.775  -4.774  -4.771  -4.771  -2.057  -2.053  -2.051  -2.051
 10 A"   32 A'   11 A"   33 A'   34 A'   35 A'   12 A"   36 A'                 
 -2.048  -2.048  -2.038  -2.037  -2.034  -2.034  -1.273  -0.911
 13 A"   37 A'   14 A"   38 A'   15 A"   39 A'   40 A'   41 A'                 
 -0.801  -0.704  -0.678  -0.602  -0.520  -0.513  -0.511  -0.425
 42 A'   43 A'   44 A'   45 A'   46 A'   47 A'   16 A"   48 A'                 
 -0.400  -0.397  -0.344  -0.328  -0.312  -0.298  -0.278  -0.258
 17 A"   49 A'   50 A'   18 A"   51 A'   19 A"   52 A'   20 A"                 
 -- Virtual --                   
 -0.083  -0.067  -0.042  -0.009   0.017   0.039   0.060   0.061
 53 A'   54 A'   21 A"   55 A'   56 A'   57 A'   58 A'   22 A"                 
  0.074   0.087   0.091   0.099   0.110   0.115   0.136   0.161
 59 A'   60 A'   23 A"   61 A'   24 A"   62 A'   63 A'   64 A'                 
  0.171   0.199   0.212   0.217   0.234   0.235   0.253   0.287
 65 A'   66 A'   25 A"   67 A'   68 A'   26 A"   69 A'   70 A'                 
  0.290   0.315   0.328   0.350   0.375   0.382   0.387   0.394
 27 A"   71 A'   72 A'   73 A'   28 A"   74 A'   29 A"   30 A"                 
  0.406   0.426   0.438   0.444   0.453   0.454   0.466   0.484
 75 A'   31 A"   76 A'   77 A'   78 A'   32 A"   79 A'   80 A'                 
  0.548   0.566   0.597   0.616   0.646   0.679   0.684   0.734
 33 A"   81 A'   82 A'   34 A"   83 A'   84 A'   85 A'   86 A'                 
  0.794   0.831   0.836   0.851   0.891   0.932   0.971   1.099
 87 A'   88 A'   35 A"   36 A"   89 A'   90 A'   91 A'   92 A'                 
  1.140   1.145   1.177   1.293   1.300   1.320   1.342   1.371
 37 A"   93 A'   38 A"   94 A'   39 A"   40 A"   95 A'   96 A'                 
  1.386   1.402   1.434   1.490   1.512   1.559   1.642   1.674
 41 A"   97 A'   98 A'   99 A'  100 A'   42 A"  101 A'  102 A'                 
  1.836   1.869   1.929   2.114   2.147   2.238   2.298   2.472
103 A'   43 A"  104 A'  105 A'  106 A'   44 A"  107 A'  108 A'                 
  2.592   2.773   2.795   2.974   3.123   3.369   3.746   3.773
 45 A"  109 A'   46 A"  110 A'  111 A'  112 A'   47 A"  113 A'                 
  3.931   3.946   3.953   3.959   3.983   3.987   4.013   4.024
 48 A"   49 A"  114 A'   50 A"   51 A"  115 A'  116 A'   52 A"                 
  4.075   4.117   4.210   4.274   4.357   4.442   4.746   5.972
117 A'  118 A'  119 A'  120 A'  121 A'  122 A'  123 A'   53 A"                 
  5.996   6.017   6.035   6.043   6.114   6.269   6.345   6.606
 54 A"  124 A'  125 A'  126 A'  127 A'   55 A"  128 A'  129 A'                 
  9.726  23.261  24.039  25.789  25.908  26.362  27.805  27.873
130 A'  131 A'  132 A'   56 A"  133 A'  134 A'  135 A'  136 A'                 
 28.317  28.336  28.347  28.360  28.370  28.389  28.512  28.517
 57 A"   58 A"  137 A'  138 A'  139 A'  140 A'   59 A"   60 A"                 
 28.520  28.531  28.535  28.549  28.572  28.595  28.657  28.711
141 A'   61 A"  142 A'   62 A"  143 A'  144 A'  145 A'  146 A'                 
 66.724 127.861 127.876 127.888 127.901 127.909 127.942 151.606
147 A'   63 A"   64 A"  148 A'  149 A'  150 A'  151 A'  152 A'                 
151.665 215.7101901.7671901.828
153 A'  154 A'  155 A'  156 A'                                                 

 Beta MOs, Restricted
 -- Occupied --                  
*******-1165.90 -176.33 -176.33 -165.74 -165.73 -165.73 -165.73
  1 A'    2 A'    3 A'    4 A'    5 A'    1 A"    6 A'    7 A'                 
-165.73 -165.73 -101.59  -35.83  -35.82  -31.32  -31.32  -31.32
  2 A"    8 A'    9 A'   10 A'   11 A'   12 A'   13 A'    3 A"                 
-31.315 -31.311 -31.311 -24.731 -22.972 -22.970 -22.970 -22.968
 14 A'    4 A"   15 A'   16 A'   17 A'    5 A"   18 A'   19 A'                 
-22.967 -22.967 -22.966 -22.966 -22.962 -22.962 -10.329 -10.297
  6 A"   20 A'   21 A'    7 A"   22 A'    8 A"   23 A'   24 A'                 
 -9.500  -7.265  -7.254  -7.254  -6.377  -6.374  -4.791  -4.787
 25 A'   26 A'    9 A"   27 A'   28 A'   29 A'   30 A'   31 A'                 
 -4.775  -4.774  -4.771  -4.771  -2.057  -2.053  -2.051  -2.051
 10 A"   32 A'   11 A"   33 A'   34 A'   35 A'   12 A"   36 A'                 
 -2.048  -2.048  -2.038  -2.037  -2.034  -2.034  -1.273  -0.911
 13 A"   37 A'   14 A"   38 A'   15 A"   39 A'   40 A'   41 A'                 
 -0.801  -0.704  -0.678  -0.602  -0.520  -0.513  -0.511  -0.425
 42 A'   43 A'   44 A'   45 A'   46 A'   47 A'   16 A"   48 A'                 
 -0.400  -0.397  -0.344  -0.328  -0.312  -0.298  -0.278  -0.258
 17 A"   49 A'   50 A'   18 A"   51 A'   19 A"   52 A'   20 A"                 
 -- Virtual --                   
 -0.083  -0.067  -0.042  -0.009   0.017   0.039   0.060   0.061
 53 A'   54 A'   21 A"   55 A'   56 A'   57 A'   58 A'   22 A"                 
  0.074   0.087   0.091   0.099   0.110   0.115   0.136   0.161
 59 A'   60 A'   23 A"   61 A'   24 A"   62 A'   63 A'   64 A'                 
  0.171   0.199   0.212   0.217   0.234   0.235   0.253   0.287
 65 A'   66 A'   25 A"   67 A'   68 A'   26 A"   69 A'   70 A'                 
  0.290   0.315   0.328   0.350   0.375   0.382   0.387   0.394
 27 A"   71 A'   72 A'   73 A'   28 A"   74 A'   29 A"   30 A"                 
  0.406   0.426   0.438   0.444   0.453   0.454   0.466   0.484
 75 A'   31 A"   76 A'   77 A'   78 A'   32 A"   79 A'   80 A'                 
  0.548   0.566   0.597   0.616   0.646   0.679   0.684   0.734
 33 A"   81 A'   82 A'   34 A"   83 A'   84 A'   85 A'   86 A'                 
  0.794   0.831   0.836   0.851   0.891   0.932   0.971   1.099
 87 A'   88 A'   35 A"   36 A"   89 A'   90 A'   91 A'   92 A'                 
  1.140   1.145   1.177   1.293   1.300   1.320   1.342   1.371
 37 A"   93 A'   38 A"   94 A'   39 A"   40 A"   95 A'   96 A'                 
  1.386   1.402   1.434   1.490   1.512   1.559   1.642   1.674
 41 A"   97 A'   98 A'   99 A'  100 A'   42 A"  101 A'  102 A'                 
  1.836   1.869   1.929   2.114   2.147   2.238   2.298   2.472
103 A'   43 A"  104 A'  105 A'  106 A'   44 A"  107 A'  108 A'                 
  2.592   2.773   2.795   2.974   3.123   3.369   3.746   3.773
 45 A"  109 A'   46 A"  110 A'  111 A'  112 A'   47 A"  113 A'                 
  3.931   3.946   3.953   3.959   3.983   3.987   4.013   4.024
 48 A"   49 A"  114 A'   50 A"   51 A"  115 A'  116 A'   52 A"                 
  4.075   4.117   4.210   4.274   4.357   4.442   4.746   5.972
117 A'  118 A'  119 A'  120 A'  121 A'  122 A'  123 A'   53 A"                 
  5.996   6.017   6.035   6.043   6.114   6.269   6.345   6.606
 54 A"  124 A'  125 A'  126 A'  127 A'   55 A"  128 A'  129 A'                 
  9.726  23.261  24.039  25.789  25.908  26.362  27.805  27.873
130 A'  131 A'  132 A'   56 A"  133 A'  134 A'  135 A'  136 A'                 
 28.317  28.336  28.347  28.360  28.370  28.389  28.512  28.517
 57 A"   58 A"  137 A'  138 A'  139 A'  140 A'   59 A"   60 A"                 
 28.520  28.531  28.535  28.549  28.572  28.595  28.657  28.711
141 A'   61 A"  142 A'   62 A"  143 A'  144 A'  145 A'  146 A'                 
 66.724 127.861 127.876 127.888 127.901 127.909 127.942 151.606
147 A'   63 A"   64 A"  148 A'  149 A'  150 A'  151 A'  152 A'                 
151.665 215.7101901.7671901.828
153 A'  154 A'  155 A'  156 A'                                                 
 --------------------------------------------------------------

          Ground-State Mulliken Net Atomic Charges

     Atom                 Charge (a.u.)
  ----------------------------------------
      1 F                    -0.021308
      2 Cl                    0.309989
      3 I                     0.147160
      4 I                     0.161038
      5 C                    -0.414699
      6 C                    -0.182180
  ----------------------------------------
  Sum of atomic charges =     0.000000

 -----------------------------------------------------------------
                    Cartesian Multipole Moments
 -----------------------------------------------------------------
    Charge (ESU x 10^10)
                 0.0000
    Dipole Moment (Debye)
         X       0.2230      Y       1.5702      Z      -0.0000
       Tot       1.5859
    Quadrupole Moments (Debye-Ang)
        XX     -82.5875     XY       1.3042     YY     -84.8087
        XZ       0.0000     YZ       0.0000     ZZ     -86.5679
    Octopole Moments (Debye-Ang^2)
       XXX      27.6214    XXY      26.0585    XYY      -2.2868
       YYY      51.4676    XXZ      -0.0000    XYZ      -0.0000
       YYZ       0.0000    XZZ       7.3559    YZZ      12.4056
       ZZZ      -0.0000
    Hexadecapole Moments (Debye-Ang^3)
      XXXX   -1592.8841   XXXY     -18.6728   XXYY    -387.5543
      XYYY     -30.1257   YYYY    -893.3708   XXXZ       0.0000
      XXYZ       0.0000   XYYZ       0.0000   YYYZ      -0.0000
      XXZZ    -297.7957   XYZZ     -14.9546   YYZZ    -172.5950
      XZZZ       0.0000   YZZZ       0.0000   ZZZZ    -112.6109
 -----------------------------------------------------------------
 Calculating MO derivatives via CPSCF
 D1JvT checksum  = 440064 29959.6183384552
 D1KAT checksum  = 1136016 1120.2827537705
   1         3          18      0.111445    0.030103
   2         3          18      0.013375    0.003941
   3         3          18      0.001883    0.000593
   4         4          17      0.000221    0.000081
   5        19           2      0.000017    0.000010
   6        21           0      0.000000    0.000000    Roots Converged
 Time for AOints: 24.7 s (CPU) 6.3 s (wall)
 ------------------------------------------------------------------------------
                     AOints        : Timing summary (seconds)
 ------------------------------------------------------------------------------
     job step          cpu (% of tot)      sys (% of tot)     wall (% of tot)
 ------------------------------------------------------------------------------
  cpscf_lag         0.1153E+03 (35.5)   0.9000E-05 (17.3)   0.2953E+02 (34.9)
  iterzp            0.1844E+03 (56.8)   0.4100E-04 (78.8)   0.4844E+02 (57.2)
  make_fx           0.0000E+00 ( 0.0)   0.0000E+00 ( 0.0)   0.0000E+00 ( 0.0)
  AOints            0.2475E+02 ( 7.6)   0.2000E-05 ( 3.8)   0.6259E+01 ( 7.4)
 ------------------------------------------------------------------------------
   Grand Totals     0.3248E+03          0.5200E-04          0.8465E+02
 ------------------------------------------------------------------------------
 Calculating analytic Hessian of the SCF energy
 Polarizability Matrix (a.u.)
            1           2           3
    1-121.6944125  -7.5174766   0.0000000
    2  -7.5174766-103.0807846   0.0000000
    3   0.0000000   0.0000000 -60.3231119

 Direct stationary perturbation theory relativistic correction:

 rels  =     194.750429380658
 relv  =    -647.917372278077
 rel2e =      86.258859827533
 E_rel =    -366.908083069885

 Hessian of the SCF Energy
            1           2           3           4           5           6
    1   0.1241304  -0.1150924  -0.0000000  -0.0033187   0.0030368   0.0000000
    2  -0.1150924   0.3329058  -0.0000000  -0.0007783   0.0072348   0.0000000
    3  -0.0000000  -0.0000000   0.0186879   0.0000000   0.0000000  -0.0042125
[truncated: 12,330 more chars]
