# Supplementary material for: Geometric and energetic data from ab initio calculations of haloethene, haloimine, halomethylenephosphine, haloiminophosphine, halodiazene, halodiphosphene and halocyclopropane
Source: Data Brief. 2019 Nov 2;27:104738. doi: 10.1016/j.dib.2019.104738 (PMC6861602; doi:10.1016/j.dib.2019.104738)
Supplement: Multimedia component 2 [file mmc2.zip › CC/B3LYP/FICCFI.out]

Q-Chem Developer Version!
                  Welcome to Q-Chem
     A Quantum Leap Into The Future Of Chemistry


 Q-Chem 5.1, Q-Chem, Inc., Pleasanton, CA (2018)

 Yihan Shao,  Zhengting Gan,  E. Epifanovsky,  A. T. B. Gilbert,  M. Wormit,  
 J. Kussmann,  A. W. Lange,  A. Behn,  Jia Deng,  Xintian Feng,  D. Ghosh,  
 M. Goldey,  P. R. Horn,  L. D. Jacobson,  I. Kaliman,  T. Kus,  A. Landau,  
 Jie Liu,  E. I. Proynov,  R. M. Richard,  R. P. Steele,  E. J. Sundstrom,  
 H. L. Woodcock III,  P. M. Zimmerman,  D. Zuev,  B. Albrecht,  E. Alguire,  
 S. A. Baeppler,  D. Barton,  Z. Benda,  Y. A. Bernard,  E. J. Berquist,  
 K. B. Bravaya,  H. Burton,  D. Casanova,  Chun-Min Chang,  Yunqing Chen,  
 A. Chien,  K. D. Closser,  M. P. Coons,  S. Coriani,  S. Dasgupta,  
 A. L. Dempwolff,  M. Diedenhofen,  Hainam Do,  R. G. Edgar,  Po-Tung Fang,  
 S. Faraji,  S. Fatehi,  Qingguo Feng,  K. D. Fenk,  J. Fosso-Tande,  
 Qinghui Ge,  A. Ghysels,  G. Gidofalvi,  J. Gomes,  J. Gonthier,  A. Gunina,  
 D. Hait,  M. W. D. Hanson-Heine,  P. H. P. Harbach,  A. W. Hauser,  
 J. E. Herr,  E. G. Hohenstein,  Z. C. Holden,  Kerwin Hui,  B. C. Huynh,  
 T.-C. Jagau,  Hyunjun Ji,  B. Kaduk,  K. Khistyaev,  Jaehoon Kim,  
 P. Klunzinger,  K. Koh,  D. Kosenkov,  L. Koulias,  T. Kowalczyk,  
 C. M. Krauter,  A. Kunitsa,  Ka Un Lao,  A. Laurent,  K. V. Lawler,  
 Joonho Lee,  D. Lefrancois,  S. Lehtola,  D. S. Levine,  Yi-Pei Li,  
 You-Sheng Lin,  Fenglai Liu,  E. Livshits,  A. Luenser,  P. Manohar,  
 E. Mansoor,  S. F. Manzer,  Shan-Ping Mao,  Yuezhi Mao,  N. Mardirossian,  
 A. V. Marenich,  T. Markovich,  L. A. Martinez-Martinez,  S. A. Maurer,  
 N. J. Mayhall,  S. C. McKenzie,  J.-M. Mewes,  A. F. Morrison,  
 J. W. Mullinax,  K. Nanda,  T. S. Nguyen-Beck,  R. Olivares-Amaya,  
 J. A. Parkhill,  T. M. Perrine,  F. Plasser,  P. Pokhilko,  S. Prager,  
 A. Prociuk,  E. Ramos,  D. R. Rehn,  F. Rob,  M. Schneider,  N. Sergueev,  
 S. M. Sharada,  S. Sharma,  D. W. Small,  T. Stauch,  T. Stein,  
 Yu-Chuan Su,  A. J. W. Thom,  A. Tkatchenko,  T. Tsuchimochi,  N. M. Tubman,  
 L. Vogt,  M. L. Vidal,  O. Vydrov,  M. A. Watson,  J. Wenzel,  
 M. de Wergifosse,  T. A. Wesolowski,  A. White,  J. Witte,  A. Yamada,  
 Jun Yang,  K. Yao,  S. Yeganeh,  S. R. Yost,  Zhi-Qiang You,  A. Zech,  
 Igor Ying Zhang,  Xing Zhang,  Yan Zhao,  Ying Zhu,  B. R. Brooks,  
 G. K. L. Chan,  C. J. Cramer,  M. S. Gordon,  W. J. Hehre,  A. Klamt,  
 M. W. Schmidt,  C. D. Sherrill,  D. G. Truhlar,  A. Aspuru-Guzik,  R. Baer,  
 A. T. Bell,  N. A. Besley,  Jeng-Da Chai,  A. E. DePrince, III,  
 R. A. DiStasio Jr.,  A. Dreuw,  B. D. Dunietz,  T. R. Furlani,  
 Chao-Ping Hsu,  Yousung Jung,  Jing Kong,  D. S. Lambrecht,  WanZhen Liang,  
 C. Ochsenfeld,  V. A. Rassolov,  L. V. Slipchenko,  J. E. Subotnik,  
 T. Van Voorhis,  J. M. Herbert,  A. I. Krylov,  P. M. W. Gill,  M. Head-Gordon

 Contributors to earlier versions of Q-Chem not listed above: 
 R. D. Adamson,  B. Austin,  J. Baker,  G. J. O. Beran,  K. Brandhorst,  
 S. T. Brown,  E. F. C. Byrd,  A. K. Chakraborty,  C.-L. Cheng,  
 Siu Hung Chien,  D. M. Chipman,  D. L. Crittenden,  H. Dachsel,  
 R. J. Doerksen,  A. D. Dutoi,  L. Fusti-Molnar,  W. A. Goddard III,  
 A. Golubeva-Zadorozhnaya,  S. R. Gwaltney,  G. Hawkins,  A. Heyden,  
 S. Hirata,  G. Kedziora,  F. J. Keil,  C. Kelley,  Jihan Kim,  R. A. King,  
 R. Z. Khaliullin,  P. P. Korambath,  W. Kurlancheek,  A. M. Lee,  M. S. Lee,  
 S. V. Levchenko,  Ching Yeh Lin,  D. Liotard,  R. C. Lochan,  I. Lotan,  
 P. E. Maslen,  N. Nair,  D. P. O'Neill,  D. Neuhauser,  E. Neuscamman,  
 C. M. Oana,  R. Olson,  B. Peters,  R. Peverati,  P. A. Pieniazek,  
 Y. M. Rhee,  J. Ritchie,  M. A. Rohrdanz,  E. Rosta,  N. J. Russ,  
 H. F. Schaefer III,  N. E. Schultz,  N. Shenvi,  A. C. Simmonett,  A. Sodt,  
 D. Stuck,  K. S. Thanthiriwatte,  V. Vanovschi,  Tao Wang,  A. Warshel,  
 C. F. Williams,  Q. Wu,  X. Xu,  W. Zhang

 Please cite Q-Chem as follows:
 Y. Shao et al., Mol. Phys. 113, 184-215 (2015)
 DOI: 10.1080/00268976.2014.952696

 Q-Chem 5.1.1 for Intel X86 EM64T Linux

 Parts of Q-Chem use Armadillo 8.300.2 (Tropical Shenanigans).
 http://arma.sourceforge.net/

 Q-Chem begins on Tue Aug 28 01:39:35 2018  

Host: 
0

     Scratch files written to /scratch/taweetham/qchem10317//
Input Ideriv = 2
Curr. Ideriv = -1
Max.  Ideriv = 2

Checking the input file for inconsistencies... 	...done.

--------------------------------------------------------------
User input:
--------------------------------------------------------------
inp/FFII.inp
$molecule
0	1
F	-2.0	1.0	0.0
F	2.0	1.0	0.0
I	-2.0	-1.0	0.0
I	2.0	-1.0	0.0
C	-1.0	0.0	0.0
C	1.0	0.0	0.0
$end
$rem
   JOB_TYPE		OPTIMIZATION
   BASIS		6-311++G**
   EXCHANGE		B3LYP
$end

--------------------------------------------------------------
 ----------------------------------------------------------------
             Standard Nuclear Orientation (Angstroms)
    I     Atom           X                Y                Z
 ----------------------------------------------------------------
    1      F       2.0000000000    -0.0000000000    -1.6470588235
    2      F      -2.0000000000    -0.0000000000    -1.6470588235
    3      I       2.0000000000     0.0000000000     0.3529411765
    4      I      -2.0000000000     0.0000000000     0.3529411765
    5      C       1.0000000000    -0.0000000000    -0.6470588235
    6      C      -1.0000000000    -0.0000000000    -0.6470588235
 ----------------------------------------------------------------
 Molecular Point Group                 C2v   NOp =  4
 Largest Abelian Subgroup              C2v   NOp =  4
 Nuclear Repulsion Energy =  1160.0526442318 hartrees
 There are       68 alpha and       68 beta electrons
 Requested basis set is 6-311++G(d,p)
 There are 72 shells and 212 basis functions

 Total QAlloc Memory Limit   2000 MB
 Mega-Array Size       188 MB
 MEM_STATIC part       192 MB
 A cutoff of  1.0D-11 yielded   1998 shell pairs
 There are     18392 function pairs (     20840 Cartesian)

 -------------------------------------------------------
 OpenMP Integral Computing Module                       
 Release: version 1.0, May 2013, Q-Chem Inc. Pittsburgh 
 -------------------------------------------------------
 Integral Job Info:
 Integral job number is                      11
 Integral operator is                         1
 short-range coefficients                     0
 long-range coefficients              100000000
 Omega coefficients                           0
 if combine SR and LR in K                    0
 Integral screening is                        0
 Integral computing path is                   2
 max size of driver memory is            800000
 size of driver memory is                593474
 size of scratch memory is             11861008
 max col of scratch BK array               1296
 max len of scratch array in speh3          155
 max len of scratch index in speh4           18
 max int batch size is                      520
 min int batch size is                       52
 fixed nKL is                                52
 max L of basis functions is                  2
 order of int derivative is                   0
 number of shells is                         72
 number of basis is                         226
 number of cartesian basis is               226
 number of contracted shell pairs          1998
 number of primitive shell pairs           4230
 maxK2 (contraction) of shell pair           36
 max number of K2 of shell pair               1
 max number of CS2 of shell pair            196
 max number of PS2 of shell pair            264
 mem total for path MDJ                  537602
 -------------------------------------------------------
 Smallest overlap matrix eigenvalue = 3.45E-04

 Scale SEOQF with 1.000000e-01/1.000000e-01/1.000000e-01

 Standard Electronic Orientation quadrupole field applied
 Nucleus-field energy     =     0.0000000110 hartrees
 Guess from superposition of atomic densities
 Warning:  Energy on first SCF cycle will be non-variational
 SAD guess density has 136.000000 electrons

 -----------------------------------------------------------------------
  General SCF calculation program by
  Eric Jon Sundstrom, Paul Horn, Yuezhi Mao, Dmitri Zuev, Alec White,
  David Stuck, Shaama M.S., Shane Yost, Joonho Lee, David Small,
  Daniel Levine, Susi Lehtola, Hugh Burton, Evgeny Epifanovsky
 -----------------------------------------------------------------------
 Exchange:     0.2000 Hartree-Fock + 0.0800 Slater + 0.7200 B88
 Correlation:  0.1900 VWN1RPA + 0.8100 LYP
 Using SG-1 standard quadrature grid
 using 4 threads for integral computing
 -------------------------------------------------------
 OpenMP Integral computing Module                
 Release: version 2.0, May 2017, Q-Chem Inc. Pleasanton 
 -------------------------------------------------------
 -------------------------------------------------------
 OpenMP BLAS3 based DFT computing Module                
 Release: version 1.0, May 2013, Q-Chem Inc. Pittsburgh 
 -------------------------------------------------------
 A restricted SCF calculation will be
 performed using DIIS
 SCF converges when DIIS error is below 1.0e-08
 ---------------------------------------
  Cycle       Energy         DIIS error
 ---------------------------------------
    1  -14117.8171199339      7.88e-02  
    2  -14113.6576757544      4.17e-03  
    3  -14113.5356195203      6.33e-03  
    4  -14113.7314034539      6.63e-04  
    5  -14113.7337480267      1.74e-04  
    6  -14113.7338701013      5.81e-05  
    7  -14113.7338787240      3.30e-05  
    8  -14113.7338827255      3.20e-06  
    9  -14113.7338827917      9.20e-07  
   10  -14113.7338827966      2.25e-07  
   11  -14113.7338827968      6.35e-08  
   12  -14113.7338827971      9.90e-09  Convergence criterion met
 ---------------------------------------
 SCF time:   CPU 29.12s  wall 8.00s 
 SCF   energy in the final basis set =   -14113.7338827971
 Total energy in the final basis set =   -14113.7338827971

 --------------------------------------------------------------
             Orbital Energies (a.u.) and Symmetries
 --------------------------------------------------------------

 Alpha MOs, Restricted
 -- Occupied --                  
*******-1165.90 -176.33 -176.33 -165.74 -165.74 -165.74 -165.74
  1 A1    1 B1    2 B1    2 A1    1 A2    1 B2    3 B1    3 A1                 
-165.74 -165.74  -35.84  -35.84  -31.33  -31.33  -31.33  -31.33
  4 A1    4 B1    5 B1    5 A1    6 B1    6 A1    2 A2    2 B2                 
-31.327 -31.327 -24.716 -24.716 -22.978 -22.978 -22.978 -22.978
  7 B1    7 A1    8 B1    8 A1    9 B1    9 A1    3 A2    3 B2                 
-22.978 -22.978 -22.978 -22.978 -22.978 -22.978 -10.317 -10.317
  4 A2    4 B2   10 B1   10 A1   11 B1   11 A1   12 A1   12 B1                 
 -6.405  -6.405  -4.822  -4.822  -4.802  -4.802  -4.801  -4.801
 13 B1   13 A1   14 B1   14 A1    5 A2    5 B2   15 B1   15 A1                 
 -2.112  -2.112  -2.085  -2.085  -2.084  -2.084  -2.067  -2.067
 16 A1   16 B1   17 B1   17 A1    6 A2    6 B2   18 A1   18 B1                 
 -2.066  -2.066  -1.289  -1.289  -0.887  -0.871  -0.614  -0.602
  7 B2    7 A2   19 A1   19 B1   20 A1   20 B1   21 A1   21 B1                 
 -0.585  -0.539  -0.530  -0.523  -0.473  -0.455  -0.384  -0.384
 22 A1    8 B2    8 A2   22 B1   23 A1   23 B1   24 A1    9 B2                 
 -0.364  -0.267  -0.248  -0.179
  9 A2   25 A1   24 B1   10 B2                                                 
 -- Virtual --                   
 -0.107  -0.090  -0.015   0.016   0.037   0.046   0.054   0.056
 10 A2   25 B1   26 A1   27 A1   26 B1   11 B2   27 B1   28 A1                 
  0.071   0.077   0.087   0.091   0.117   0.160   0.179   0.182
 29 A1   28 B1   29 B1   11 A2   30 A1   30 B1   12 B2   31 A1                 
  0.234   0.251   0.255   0.255   0.294   0.299   0.306   0.311
 12 A2   32 A1   13 B2   31 B1   33 A1   34 A1   32 B1   13 A2                 
  0.328   0.347   0.388   0.392   0.401   0.408   0.413   0.424
 33 B1   34 B1   35 A1   14 B2   36 A1   14 A2   35 B1   37 A1                 
  0.449   0.451   0.491   0.495   0.517   0.531   0.607   0.619
 36 B1   15 B2   16 B2   15 A2   38 A1   37 B1   39 A1   16 A2                 
  0.627   0.668   0.704   0.748   0.851   0.933   0.989   1.002
 38 B1   39 B1   40 A1   41 A1   40 B1   42 A1   41 B1   42 B1                 
  1.112   1.209   1.213   1.264   1.314   1.316   1.329   1.346
 17 B2   17 A2   43 A1   18 B2   44 A1   18 A2   43 B1   19 B2                 
  1.351   1.387   1.390   1.395   1.403   1.415   1.464   1.483
 45 A1   46 A1   47 A1   44 B1   20 B2   45 B1   19 A2   46 B1                 
  1.527   1.545   1.545   1.705   1.824   1.850   1.890   1.950
 20 A2   48 A1   47 B1   49 A1   48 B1   50 A1   49 B1   50 B1                 
  2.543   2.608   2.636   2.870   2.881   3.191   3.701   3.702
 21 B2   21 A2   51 A1   52 A1   51 B1   52 B1   22 B2   22 A2                 
  3.722   3.732   3.789   3.826   3.848   3.856   3.956   3.959
 53 A1   53 B1   54 A1   54 B1   23 B2   23 A2   24 B2   24 A2                 
  4.020   4.024   4.031   4.090   4.177   4.309   4.387   4.473
 55 B1   55 A1   25 B2   25 A2   56 A1   56 B1   57 A1   57 B1                 
  4.607   4.688   4.709   4.775   5.970   6.005   6.039   6.064
 58 A1   58 B1   59 A1   59 B1   26 B2   26 A2   60 A1   60 B1                 
  6.163   6.215   6.233   6.279   6.312   6.382   6.439   6.544
 61 A1   61 B1   27 B2   27 A2   62 A1   62 B1   63 A1   63 B1                 
 23.517  23.522  27.890  28.008  28.315  28.344  28.346  28.369
 64 B1   64 A1   65 A1   65 B1   28 B2   28 A2   66 A1   66 B1                 
 28.402  28.431  28.506  28.508  28.538  28.545  28.547  28.567
 67 A1   67 B1   29 A2   29 B2   30 B2   68 B1   68 A1   30 A2                 
 28.640  28.680  28.897  28.948  66.729  66.746 127.867 127.890
 69 A1   69 B1   70 A1   70 B1   71 A1   71 B1   31 B2   31 A2                 
127.905 127.923 127.987 128.015 151.696 151.8011901.8721901.982
 72 A1   72 B1   73 A1   73 B1   74 A1   74 B1   75 A1   75 B1                 

 Beta MOs, Restricted
 -- Occupied --                  
*******-1165.90 -176.33 -176.33 -165.74 -165.74 -165.74 -165.74
  1 A1    1 B1    2 B1    2 A1    1 A2    1 B2    3 B1    3 A1                 
-165.74 -165.74  -35.84  -35.84  -31.33  -31.33  -31.33  -31.33
  4 A1    4 B1    5 B1    5 A1    6 B1    6 A1    2 A2    2 B2                 
-31.327 -31.327 -24.716 -24.716 -22.978 -22.978 -22.978 -22.978
  7 B1    7 A1    8 B1    8 A1    9 B1    9 A1    3 A2    3 B2                 
-22.978 -22.978 -22.978 -22.978 -22.978 -22.978 -10.317 -10.317
  4 A2    4 B2   10 B1   10 A1   11 B1   11 A1   12 A1   12 B1                 
 -6.405  -6.405  -4.822  -4.822  -4.802  -4.802  -4.801  -4.801
 13 B1   13 A1   14 B1   14 A1    5 A2    5 B2   15 B1   15 A1                 
 -2.112  -2.112  -2.085  -2.085  -2.084  -2.084  -2.067  -2.067
 16 A1   16 B1   17 B1   17 A1    6 A2    6 B2   18 A1   18 B1                 
 -2.066  -2.066  -1.289  -1.289  -0.887  -0.871  -0.614  -0.602
  7 B2    7 A2   19 A1   19 B1   20 A1   20 B1   21 A1   21 B1                 
 -0.585  -0.539  -0.530  -0.523  -0.473  -0.455  -0.384  -0.384
 22 A1    8 B2    8 A2   22 B1   23 A1   23 B1   24 A1    9 B2                 
 -0.364  -0.267  -0.248  -0.179
  9 A2   25 A1   24 B1   10 B2                                                 
 -- Virtual --                   
 -0.107  -0.090  -0.015   0.016   0.037   0.046   0.054   0.056
 10 A2   25 B1   26 A1   27 A1   26 B1   11 B2   27 B1   28 A1                 
  0.071   0.077   0.087   0.091   0.117   0.160   0.179   0.182
 29 A1   28 B1   29 B1   11 A2   30 A1   30 B1   12 B2   31 A1                 
  0.234   0.251   0.255   0.255   0.294   0.299   0.306   0.311
 12 A2   32 A1   13 B2   31 B1   33 A1   34 A1   32 B1   13 A2                 
  0.328   0.347   0.388   0.392   0.401   0.408   0.413   0.424
 33 B1   34 B1   35 A1   14 B2   36 A1   14 A2   35 B1   37 A1                 
  0.449   0.451   0.491   0.495   0.517   0.531   0.607   0.619
 36 B1   15 B2   16 B2   15 A2   38 A1   37 B1   39 A1   16 A2                 
  0.627   0.668   0.704   0.748   0.851   0.933   0.989   1.002
 38 B1   39 B1   40 A1   41 A1   40 B1   42 A1   41 B1   42 B1                 
  1.112   1.209   1.213   1.264   1.314   1.316   1.329   1.346
 17 B2   17 A2   43 A1   18 B2   44 A1   18 A2   43 B1   19 B2                 
  1.351   1.387   1.390   1.395   1.403   1.415   1.464   1.483
 45 A1   46 A1   47 A1   44 B1   20 B2   45 B1   19 A2   46 B1                 
  1.527   1.545   1.545   1.705   1.824   1.850   1.890   1.950
 20 A2   48 A1   47 B1   49 A1   48 B1   50 A1   49 B1   50 B1                 
  2.543   2.608   2.636   2.870   2.881   3.191   3.701   3.702
 21 B2   21 A2   51 A1   52 A1   51 B1   52 B1   22 B2   22 A2                 
  3.722   3.732   3.789   3.826   3.848   3.856   3.956   3.959
 53 A1   53 B1   54 A1   54 B1   23 B2   23 A2   24 B2   24 A2                 
  4.020   4.024   4.031   4.090   4.177   4.309   4.387   4.473
 55 B1   55 A1   25 B2   25 A2   56 A1   56 B1   57 A1   57 B1                 
  4.607   4.688   4.709   4.775   5.970   6.005   6.039   6.064
 58 A1   58 B1   59 A1   59 B1   26 B2   26 A2   60 A1   60 B1                 
  6.163   6.215   6.233   6.279   6.312   6.382   6.439   6.544
 61 A1   61 B1   27 B2   27 A2   62 A1   62 B1   63 A1   63 B1                 
 23.517  23.522  27.890  28.008  28.315  28.344  28.346  28.369
 64 B1   64 A1   65 A1   65 B1   28 B2   28 A2   66 A1   66 B1                 
 28.402  28.431  28.506  28.508  28.538  28.545  28.547  28.567
 67 A1   67 B1   29 A2   29 B2   30 B2   68 B1   68 A1   30 A2                 
 28.640  28.680  28.897  28.948  66.729  66.746 127.867 127.890
 69 A1   69 B1   70 A1   70 B1   71 A1   71 B1   31 B2   31 A2                 
127.905 127.923 127.987 128.015 151.696 151.8011901.8721901.982
 72 A1   72 B1   73 A1   73 B1   74 A1   74 B1   75 A1   75 B1                 
 --------------------------------------------------------------

          Ground-State Mulliken Net Atomic Charges

     Atom                 Charge (a.u.)
  ----------------------------------------
      1 F                     0.000110
      2 F                     0.000110
      3 I                     0.566573
      4 I                     0.566573
      5 C                    -0.566683
      6 C                    -0.566683
  ----------------------------------------
  Sum of atomic charges =     0.000000

 -----------------------------------------------------------------
                    Cartesian Multipole Moments
 -----------------------------------------------------------------
    Charge (ESU x 10^10)
                -0.0000
    Dipole Moment (Debye)
         X      -0.0000      Y      -0.0000      Z       1.0590
       Tot       1.0590
    Quadrupole Moments (Debye-Ang)
        XX     -74.3929     XY      -0.0000     YY     -75.6385
        XZ      -0.0000     YZ      -0.0000     ZZ     -81.7872
    Octopole Moments (Debye-Ang^2)
       XXX       0.0000    XXY       0.0000    XYY       0.0000
       YYY       0.0000    XXZ      14.6904    XYZ      -0.0000
       YYZ       2.5884    XZZ       0.0000    YZZ       0.0000
       ZZZ      17.1358
    Hexadecapole Moments (Debye-Ang^3)
      XXXX   -1689.6496   XXXY       0.0000   XXYY    -303.4474
      XYYY      -0.0000   YYYY     -92.5333   XXXZ      -0.0000
      XXYZ      -0.0000   XYYZ      -0.0000   YYYZ       0.0000
      XXZZ    -351.9769   XYZZ      -0.0000   YYZZ     -71.9890
      XZZZ      -0.0000   YZZZ      -0.0000   ZZZZ    -352.8459
 -----------------------------------------------------------------
 Calculating analytic gradient of the SCF energy
 Gradient of SCF Energy
            1           2           3           4           5           6
    1   0.0297598  -0.0297598  -0.7754135   0.7754135   0.8691559  -0.8691559
    2   0.0000000  -0.0000000  -0.0000000  -0.0000000   0.0000000   0.0000000
    3   0.2239155   0.2239155  -1.0048345  -1.0048345   0.7809190   0.7809190
 Max gradient component =       1.005E+00
 RMS gradient           =       5.800E-01
 Gradient time:  CPU 15.44 s  wall 3.97 s
 Geometry Optimization Parameters
   NAtoms,    NIC,     NZ,  NCons,   NDum,   NFix, NCnnct, MaxDiis
        6      37       0       0       0       0       0       0


** GEOMETRY OPTIMIZATION IN DELOCALIZED INTERNAL COORDINATES **
   Searching for a Minimum

   Optimization Cycle:   1

                       Coordinates (Angstroms)
     ATOM                X               Y               Z
      1  F         2.0000000000    0.0000000000   -1.6470588235
      2  F        -2.0000000000    0.0000000000   -1.6470588235
      3  I         2.0000000000    0.0000000000    0.3529411765
      4  I        -2.0000000000    0.0000000000    0.3529411765
      5  C         1.0000000000    0.0000000000   -0.6470588235
      6  C        -1.0000000000    0.0000000000   -0.6470588235
   Point Group: c2v   Number of degrees of freedom:     5


   Energy is -14113.733882797


 Attempting to Generate Delocalized Internal Coordinates

 ** Taking Steepest Descent Step **
 Calculated Step too Large.  Step scaled by  0.201567
 Step Taken.  Stepsize is  0.300000

                             Maximum     Tolerance    Cnvgd?
         Gradient           1.022838      0.000300      NO
         Displacement       0.206171      0.001200      NO
         Energy change     *********      0.000001      NO


 New Cartesian Coordinates Obtained by Inverse Iteration

 Displacement from previous Coordinates is:  0.240828
 ----------------------------------------------------------------
             Standard Nuclear Orientation (Angstroms)
    I     Atom           X                Y                Z
 ----------------------------------------------------------------
    1      F       1.9969781890     0.0000000000    -1.6556082435
    2      F      -1.9969781890     0.0000000000    -1.6556082435
    3      I       2.0816017365     0.0000000000     0.3827067086
    4      I      -2.0816017365     0.0000000000     0.3827067086
    5      C       0.9934133247     0.0000000000    -0.6682749357
    6      C      -0.9934133247     0.0000000000    -0.6682749357
 ----------------------------------------------------------------
 Molecular Point Group                 C2v   NOp =  4
 Largest Abelian Subgroup              C2v   NOp =  4
 Nuclear Repulsion Energy =  1120.3225388449 hartrees
 There are       68 alpha and       68 beta electrons
 Applying Cartesian multipole field
    Component          Value
    ---------          -----
     (2,0,0)        1.00000E-11
     (0,2,0)        2.00000E-11
     (0,0,2)       -3.00000E-11
 Nucleus-field energy     =     0.0000000119 hartrees
 Requested basis set is 6-311++G(d,p)
 There are 72 shells and 212 basis functions
 A cutoff of  1.0D-11 yielded   1984 shell pairs
 There are     18296 function pairs (     20744 Cartesian)
 Smallest overlap matrix eigenvalue = 3.25E-04
 Guess MOs from SCF MO coefficient file

 -----------------------------------------------------------------------
  General SCF calculation program by
  Eric Jon Sundstrom, Paul Horn, Yuezhi Mao, Dmitri Zuev, Alec White,
  David Stuck, Shaama M.S., Shane Yost, Joonho Lee, David Small,
  Daniel Levine, Susi Lehtola, Hugh Burton, Evgeny Epifanovsky
 -----------------------------------------------------------------------
 Exchange:     0.2000 Hartree-Fock + 0.0800 Slater + 0.7200 B88
 Correlation:  0.1900 VWN1RPA + 0.8100 LYP
 Using SG-1 standard quadrature grid
 using 4 threads for integral computing
 -------------------------------------------------------
 OpenMP Integral computing Module                
 Release: version 2.0, May 2017, Q-Chem Inc. Pleasanton 
 -------------------------------------------------------
 -------------------------------------------------------
 OpenMP BLAS3 based DFT computing Module                
 Release: version 1.0, May 2013, Q-Chem Inc. Pittsburgh 
 -------------------------------------------------------
 A restricted SCF calculation will be
 performed using DIIS
 SCF converges when DIIS error is below 1.0e-08
 ---------------------------------------
  Cycle       Energy         DIIS error
 ---------------------------------------
    1  -14114.0823816511      2.09e-03  
    2  -14114.0774818556      2.03e-03  
    3  -14114.0937318796      9.92e-04  
    4  -14114.0991010042      1.46e-04  
    5  -14114.0991573000      6.35e-05  
    6  -14114.0991728985      1.41e-05  
    7  -14114.0991736518      2.28e-06  
    8  -14114.0991736734      5.87e-07  
    9  -14114.0991736756      1.33e-07  
   10  -14114.0991736756      3.50e-08  
   11  -14114.0991736763      9.16e-09  Convergence criterion met
 ---------------------------------------
 SCF time:   CPU 41.02s  wall 11.00s 
 SCF   energy in the final basis set =   -14114.0991736763
 Total energy in the final basis set =   -14114.0991736763

 --------------------------------------------------------------
             Orbital Energies (a.u.) and Symmetries
 --------------------------------------------------------------

 Alpha MOs, Restricted
 -- Occupied --                  
*******-1165.90 -176.33 -176.33 -165.74 -165.74 -165.73 -165.73
  1 A1    1 B1    2 B1    2 A1    1 B2    1 A2    3 A1    3 B1                 
-165.73 -165.73  -35.83  -35.83  -31.32  -31.32  -31.32  -31.32
  4 B1    4 A1    5 B1    5 A1    6 B1    6 A1    2 A2    2 B2                 
-31.323 -31.323 -24.721 -24.721 -22.975 -22.975 -22.975 -22.975
  7 B1    7 A1    8 B1    8 A1    9 B1    9 A1    3 A2    3 B2                 
-22.974 -22.974 -22.974 -22.974 -22.974 -22.974 -10.321 -10.321
 10 B1   10 A1    4 A2    4 B2   11 B1   11 A1   12 A1   12 B1                 
 -6.396  -6.396  -4.810  -4.810  -4.794  -4.794  -4.793  -4.793
 13 B1   13 A1   14 B1   14 A1    5 A2    5 B2   15 B1   15 A1                 
 -2.092  -2.092  -2.073  -2.073  -2.073  -2.073  -2.059  -2.059
 16 A1   16 B1    6 A2   17 B1    6 B2   17 A1   18 A1   18 B1                 
 -2.058  -2.058  -1.289  -1.288  -0.871  -0.856  -0.621  -0.605
  7 B2    7 A2   19 A1   19 B1   20 A1   20 B1   21 A1   21 B1                 
 -0.576  -0.532  -0.524  -0.518  -0.480  -0.459  -0.390  -0.371
 22 A1    8 B2    8 A2   22 B1   23 A1   23 B1   24 A1    9 B2                 
 -0.351  -0.267  -0.251  -0.188
  9 A2   25 A1   24 B1   10 B2                                                 
 -- Virtual --                   
 -0.110  -0.094  -0.016   0.015   0.034   0.049   0.049   0.051
 10 A2   25 B1   26 A1   27 A1   26 B1   28 A1   11 B2   27 B1                 
  0.076   0.086   0.087   0.093   0.115   0.161   0.181   0.183
 29 A1   28 B1   29 B1   11 A2   30 A1   30 B1   12 B2   31 A1                 
  0.230   0.243   0.248   0.250   0.284   0.297   0.305   0.306
 12 A2   32 A1   31 B1   13 B2   33 A1   34 A1   32 B1   13 A2                 
  0.323   0.341   0.387   0.402   0.403   0.412   0.413   0.415
 33 B1   34 B1   35 A1   36 A1   14 B2   35 B1   14 A2   37 A1                 
  0.446   0.448   0.479   0.485   0.518   0.519   0.591   0.605
 36 B1   15 B2   16 B2   15 A2   38 A1   37 B1   39 A1   38 B1                 
  0.620   0.661   0.704   0.741   0.854   0.895   0.956   0.993
 16 A2   39 B1   40 A1   41 A1   40 B1   42 A1   41 B1   42 B1                 
  1.118   1.205   1.212   1.271   1.291   1.325   1.335   1.340
 17 B2   43 A1   17 A2   18 B2   44 A1   18 A2   43 B1   45 A1                 
  1.347   1.371   1.383   1.386   1.392   1.414   1.460   1.464
 19 B2   46 A1   20 B2   44 B1   47 A1   45 B1   19 A2   46 B1                 
  1.524   1.538   1.560   1.698   1.842   1.844   1.896   1.950
 20 A2   47 B1   48 A1   49 A1   48 B1   50 A1   49 B1   50 B1                 
  2.544   2.614   2.635   2.812   2.869   3.150   3.702   3.703
 21 B2   21 A2   51 A1   52 A1   51 B1   52 B1   22 B2   22 A2                 
  3.722   3.731   3.795   3.836   3.857   3.866   3.957   3.960
 53 A1   53 B1   54 A1   54 B1   23 B2   23 A2   24 B2   24 A2                 
  4.011   4.015   4.021   4.067   4.162   4.275   4.390   4.467
 55 A1   25 B2   55 B1   25 A2   56 A1   56 B1   57 A1   57 B1                 
  4.536   4.620   4.644   4.691   5.969   6.002   6.032   6.055
 58 A1   58 B1   59 A1   59 B1   26 B2   26 A2   60 A1   60 B1                 
  6.158   6.211   6.230   6.277   6.313   6.387   6.426   6.532
 61 A1   61 B1   27 B2   27 A2   62 A1   62 B1   63 A1   63 B1                 
 23.417  23.421  27.883  27.978  28.315  28.344  28.347  28.369
 64 B1   64 A1   65 A1   65 B1   28 B2   28 A2   66 A1   66 B1                 
 28.398  28.423  28.510  28.512  28.534  28.544  28.547  28.559
 67 A1   67 B1   29 A2   29 B2   30 B2   68 A1   68 B1   30 A2                 
 28.621  28.657  28.824  28.876  66.722  66.740 127.865 127.887
 69 A1   69 B1   70 A1   70 B1   71 A1   71 B1   31 B2   31 A2                 
127.900 127.919 127.985 128.016 151.687 151.7681901.8601901.945
 72 A1   72 B1   73 A1   73 B1   74 A1   74 B1   75 A1   75 B1                 

 Beta MOs, Restricted
 -- Occupied --                  
*******-1165.90 -176.33 -176.33 -165.74 -165.74 -165.73 -165.73
  1 A1    1 B1    2 B1    2 A1    1 B2    1 A2    3 A1    3 B1                 
-165.73 -165.73  -35.83  -35.83  -31.32  -31.32  -31.32  -31.32
  4 B1    4 A1    5 B1    5 A1    6 B1    6 A1    2 A2    2 B2                 
-31.323 -31.323 -24.721 -24.721 -22.975 -22.975 -22.975 -22.975
  7 B1    7 A1    8 B1    8 A1    9 B1    9 A1    3 A2    3 B2                 
-22.974 -22.974 -22.974 -22.974 -22.974 -22.974 -10.321 -10.321
 10 B1   10 A1    4 A2    4 B2   11 B1   11 A1   12 A1   12 B1                 
 -6.396  -6.396  -4.810  -4.810  -4.794  -4.794  -4.793  -4.793
 13 B1   13 A1   14 B1   14 A1    5 A2    5 B2   15 B1   15 A1                 
 -2.092  -2.092  -2.073  -2.073  -2.073  -2.073  -2.059  -2.059
 16 A1   16 B1    6 A2   17 B1    6 B2   17 A1   18 A1   18 B1                 
 -2.058  -2.058  -1.289  -1.288  -0.871  -0.856  -0.621  -0.605
  7 B2    7 A2   19 A1   19 B1   20 A1   20 B1   21 A1   21 B1                 
 -0.576  -0.532  -0.524  -0.518  -0.480  -0.459  -0.390  -0.371
 22 A1    8 B2    8 A2   22 B1   23 A1   23 B1   24 A1    9 B2                 
 -0.351  -0.267  -0.251  -0.188
  9 A2   25 A1   24 B1   10 B2                                                 
 -- Virtual --                   
 -0.110  -0.094  -0.016   0.015   0.034   0.049   0.049   0.051
 10 A2   25 B1   26 A1   27 A1   26 B1   28 A1   11 B2   27 B1                 
  0.076   0.086   0.087   0.093   0.115   0.161   0.181   0.183
 29 A1   28 B1   29 B1   11 A2   30 A1   30 B1   12 B2   31 A1                 
  0.230   0.243   0.248   0.250   0.284   0.297   0.305   0.306
 12 A2   32 A1   31 B1   13 B2   33 A1   34 A1   32 B1   13 A2                 
  0.323   0.341   0.387   0.402   0.403   0.412   0.413   0.415
 33 B1   34 B1   35 A1   36 A1   14 B2   35 B1   14 A2   37 A1                 
  0.446   0.448   0.479   0.485   0.518   0.519   0.591   0.605
 36 B1   15 B2   16 B2   15 A2   38 A1   37 B1   39 A1   38 B1                 
  0.620   0.661   0.704   0.741   0.854   0.895   0.956   0.993
 16 A2   39 B1   40 A1   41 A1   40 B1   42 A1   41 B1   42 B1                 
  1.118   1.205   1.212   1.271   1.291   1.325   1.335   1.340
 17 B2   43 A1   17 A2   18 B2   44 A1   18 A2   43 B1   45 A1                 
  1.347   1.371   1.383   1.386   1.392   1.414   1.460   1.464
 19 B2   46 A1   20 B2   44 B1   47 A1   45 B1   19 A2   46 B1                 
  1.524   1.538   1.560   1.698   1.842   1.844   1.896   1.950
 20 A2   47 B1   48 A1   49 A1   48 B1   50 A1   49 B1   50 B1                 
  2.544   2.614   2.635   2.812   2.869   3.150   3.702   3.703
 21 B2   21 A2   51 A1   52 A1   51 B1   52 B1   22 B2   22 A2                 
  3.722   3.731   3.795   3.836   3.857   3.866   3.957   3.960
 53 A1   53 B1   54 A1   54 B1   23 B2   23 A2   24 B2   24 A2                 
  4.011   4.015   4.021   4.067   4.162   4.275   4.390   4.467
 55 A1   25 B2   55 B1   25 A2   56 A1   56 B1   57 A1   57 B1                 
  4.536   4.620   4.644   4.691   5.969   6.002   6.032   6.055
 58 A1   58 B1   59 A1   59 B1   26 B2   26 A2   60 A1   60 B1                 
  6.158   6.211   6.230   6.277   6.313   6.387   6.426   6.532
 61 A1   61 B1   27 B2   27 A2   62 A1   62 B1   63 A1   63 B1                 
 23.417  23.421  27.883  27.978  28.315  28.344  28.347  28.369
 64 B1   64 A1   65 A1   65 B1   28 B2   28 A2   66 A1   66 B1                 
 28.398  28.423  28.510  28.512  28.534  28.544  28.547  28.559
 67 A1   67 B1   29 A2   29 B2   30 B2   68 A1   68 B1   30 A2                 
 28.621  28.657  28.824  28.876  66.722  66.740 127.865 127.887
 69 A1   69 B1   70 A1   70 B1   71 A1   71 B1   31 B2   31 A2                 
127.900 127.919 127.985 128.016 151.687 151.7681901.8601901.945
 72 A1   72 B1   73 A1   73 B1   74 A1   74 B1   75 A1   75 B1                 
 --------------------------------------------------------------

          Ground-State Mulliken Net Atomic Charges

     Atom                 Charge (a.u.)
  ----------------------------------------
      1 F                     0.006859
      2 F                     0.006859
      3 I                     0.443985
      4 I                     0.443985
      5 C                    -0.450844
      6 C                    -0.450844
  ----------------------------------------
  Sum of atomic charges =     0.000000

 -----------------------------------------------------------------
                    Cartesian Multipole Moments
 -----------------------------------------------------------------
    Charge (ESU x 10^10)
                 0.0000
    Dipole Moment (Debye)
         X       0.0000      Y      -0.0000      Z       1.0151
       Tot       1.0151
    Quadrupole Moments (Debye-Ang)
        XX     -73.8423     XY       0.0000     YY     -76.3228
        XZ      -0.0000     YZ      -0.0000     ZZ     -81.5530
    Octopole Moments (Debye-Ang^2)
       XXX       0.0000    XXY      -0.0000    XYY       0.0000
       YYY      -0.0000    XXZ      15.3465    XYZ      -0.0000
       YYZ       1.5759    XZZ       0.0000    YZZ      -0.0000
       ZZZ      12.6844
    Hexadecapole Moments (Debye-Ang^3)
      XXXX   -1786.5494   XXXY       0.0000   XXYY    -322.1815
      XYYY       0.0000   YYYY     -93.9708   XXXZ       0.0000
      XXYZ      -0.0000   XYYZ       0.0000   YYYZ      -0.0000
      XXZZ    -368.3872   XYZZ       0.0000   YYZZ     -73.8319
      XZZZ       0.0000   YZZZ      -0.0000   ZZZZ    -362.4040
 -----------------------------------------------------------------
 Calculating analytic gradient of the SCF energy
 Gradient of SCF Energy
            1           2           3           4           5           6
    1   0.0407901  -0.0407901  -0.5017941   0.5017941   0.5938986  -0.5938986
    2  -0.0000000  -0.0000000  -0.0000000  -0.0000000   0.0000000   0.0000000
    3   0.1981578   0.1981578  -0.6868945  -0.6868944   0.4887367   0.4887366
 Max gradient component =       6.869E-01
 RMS gradient           =       3.882E-01
 Gradient time:  CPU 14.81 s  wall 3.81 s
 Geometry Optimization Parameters
   NAtoms,    NIC,     NZ,  NCons,   NDum,   NFix, NCnnct, MaxDiis
        6      37       0       0       0       0       0       0


** GEOMETRY OPTIMIZATION IN DELOCALIZED INTERNAL COORDINATES **
   Searching for a Minimum

   Optimization Cycle:   2

                       Coordinates (Angstroms)
     ATOM                X               Y               Z
      1  F         1.9969781890    0.0000000000   -1.6556082435
      2  F        -1.9969781890    0.0000000000   -1.6556082435
      3  I         2.0816017365    0.0000000000    0.3827067086
      4  I        -2.0816017365    0.0000000000    0.3827067086
      5  C         0.9934133247    0.0000000000   -0.6682749357
      6  C        -0.9934133247    0.0000000000   -0.6682749357
   Point Group: c2v   Number of degrees of freedom:     5


   Energy is -14114.099173676

 Hessian Updated using BFGS Update

 ** Taking Steepest Descent Step **
 Calculated Step too Large.  Step scaled by  0.307929
 Step Taken.  Stepsize is  0.300000

                             Maximum     Tolerance    Cnvgd?
         Gradient           0.649848      0.000300      NO
         Displacement       0.200107      0.001200      NO
         Energy change     -0.365291      0.000001      NO


 New Cartesian Coordinates Obtained by Inverse Iteration

 Displacement from previous Coordinates is:  0.227809
 ----------------------------------------------------------------
             Standard Nuclear Orientation (Angstroms)
    I     Atom           X                Y                Z
 ----------------------------------------------------------------
    1      F       1.9854177919     0.0000000000    -1.6666598372
    2      F      -1.9854177919     0.0000000000    -1.6666598372
    3      I       2.1564804535     0.0000000000     0.4129856349
    4      I      -2.1564804535     0.0000000000     0.4129856349
    5      C       0.9825857788     0.0000000000    -0.6875022682
    6      C      -0.9825857788     0.0000000000    -0.6875022682
 ----------------------------------------------------------------
 Molecular Point Group                 C2v   NOp =  4
 Largest Abelian Subgroup              C2v   NOp =  4
 Nuclear Repulsion Energy =  1085.3999015252 hartrees
 There are       68 alpha and       68 beta electrons
 Applying Cartesian multipole field
    Component          Value
    ---------          -----
     (2,0,0)        1.00000E-11
     (0,2,0)        2.00000E-11
     (0,0,2)       -3.00000E-11
 Nucleus-field energy     =     0.0000000126 hartrees
 Requested basis set is 6-311++G(d,p)
 There are 72 shells and 212 basis functions
 A cutoff of  1.0D-11 yielded   1968 shell pairs
 There are     18136 function pairs (     20566 Cartesian)
 Smallest overlap matrix eigenvalue = 3.02E-04
 Guess MOs from SCF MO coefficient file

 -----------------------------------------------------------------------
  General SCF calculation program by
  Eric Jon Sundstrom, Paul Horn, Yuezhi Mao, Dmitri Zuev, Alec White,
  David Stuck, Shaama M.S., Shane Yost, Joonho Lee, David Small,
  Daniel Levine, Susi Lehtola, Hugh Burton, Evgeny Epifanovsky
 -----------------------------------------------------------------------
 Exchange:     0.2000 Hartree-Fock + 0.0800 Slater + 0.7200 B88
 Correlation:  0.1900 VWN1RPA + 0.8100 LYP
 Using SG-1 standard quadrature grid
 using 4 threads for integral computing
 -------------------------------------------------------
 OpenMP Integral computing Module                
 Release: version 2.0, May 2017, Q-Chem Inc. Pleasanton 
 -------------------------------------------------------
 -------------------------------------------------------
 OpenMP BLAS3 based DFT computing Module                
 Release: version 1.0, May 2013, Q-Chem Inc. Pittsburgh 
 -------------------------------------------------------
 A restricted SCF calculation will be
 performed using DIIS
 SCF converges when DIIS error is below 1.0e-08
 ---------------------------------------
  Cycle       Energy         DIIS error
 ---------------------------------------
    1  -14114.3220102934      1.64e-03  
    2  -14114.3206140554      1.60e-03  
    3  -14114.3308612336      7.96e-04  
    4  -14114.3343882931      1.33e-04  
    5  -14114.3344372629      6.19e-05  
    6  -14114.3344529261      8.17e-06  
    7  -14114.3344532213      1.67e-06  
    8  -14114.3344532193      1.48e-06  
    9  -14114.3344532310      7.55e-07  
   10  -14114.3344532349      5.86e-08  
   11  -14114.3344532350      1.61e-08  
   12  -14114.3344532348      5.92e-09  Convergence criterion met
 ---------------------------------------
 SCF time:   CPU 43.74s  wall 11.00s 
 SCF   energy in the final basis set =   -14114.3344532348
 Total energy in the final basis set =   -14114.3344532348

 --------------------------------------------------------------
             Orbital Energies (a.u.) and Symmetries
 --------------------------------------------------------------

 Alpha MOs, Restricted
 -- Occupied --                  
*******-1165.90 -176.33 -176.33 -165.74 -165.74 -165.73 -165.73
  1 A1    1 B1    2 B1    2 A1    3 A1    3 B1    1 B2    1 A2                 
-165.73 -165.73  -35.83  -35.83  -31.32  -31.32  -31.32  -31.32
  4 B1    4 A1    5 B1    5 A1    6 B1    6 A1    2 A2    2 B2                 
-31.320 -31.320 -24.725 -24.725 -22.974 -22.974 -22.974 -22.974
  7 B1    7 A1    8 B1    8 A1    9 B1    9 A1    3 A2    3 B2                 
-22.973 -22.973 -22.972 -22.972 -22.972 -22.972 -10.329 -10.329
 10 B1   10 A1    4 A2    4 B2   11 B1   11 A1   12 A1   12 B1                 
 -6.390  -6.390  -4.803  -4.803  -4.789  -4.789  -4.787  -4.787
 13 B1   13 A1   14 B1   14 A1    5 A2    5 B2   15 B1   15 A1                 
 -2.080  -2.080  -2.066  -2.066  -2.066  -2.066  -2.053  -2.053
 16 B1   16 A1    6 A2    6 B2   17 B1   17 A1   18 A1   18 B1                 
 -2.053  -2.053  -1.287  -1.286  -0.851  -0.836  -0.628  -0.608
  7 B2    7 A2   19 A1   19 B1   20 A1   20 B1   21 A1   21 B1                 
 -0.568  -0.527  -0.520  -0.513  -0.486  -0.460  -0.392  -0.360
 22 A1    8 B2    8 A2   22 B1   23 A1   23 B1   24 A1    9 B2                 
 -0.340  -0.268  -0.255  -0.197
  9 A2   25 A1   24 B1   10 B2                                                 
 -- Virtual --                   
 -0.112  -0.095  -0.018   0.014   0.029   0.041   0.048   0.053
 10 A2   25 B1   26 A1   27 A1   26 B1   28 A1   27 B1   11 B2                 
  0.080   0.088   0.095   0.095   0.112   0.162   0.183   0.183
 29 A1   28 B1   11 A2   29 B1   30 A1   30 B1   31 A1   12 B2                 
  0.228   0.233   0.241   0.246   0.274   0.296   0.301   0.303
 12 A2   32 A1   31 B1   13 B2   33 A1   34 A1   13 A2   32 B1                 
  0.315   0.337   0.372   0.404   0.410   0.411   0.416   0.420
 33 B1   34 B1   35 A1   36 A1   14 B2   35 B1   14 A2   37 A1                 
  0.438   0.442   0.470   0.475   0.506   0.522   0.575   0.586
 15 B2   36 B1   15 A2   16 B2   37 B1   38 A1   39 A1   38 B1                 
  0.626   0.662   0.701   0.737   0.853   0.855   0.907   0.987
 16 A2   39 B1   40 A1   41 A1   42 A1   40 B1   41 B1   42 B1                 
  1.122   1.203   1.216   1.272   1.273   1.326   1.330   1.334
 17 B2   43 A1   17 A2   44 A1   18 B2   45 A1   18 A2   43 B1                 
  1.345   1.364   1.368   1.382   1.400   1.419   1.452   1.456
 19 B2   46 A1   20 B2   44 B1   47 A1   45 B1   19 A2   46 B1                 
  1.532   1.544   1.571   1.680   1.837   1.859   1.903   1.950
 20 A2   47 B1   48 A1   49 A1   50 A1   48 B1   49 B1   50 B1                 
  2.543   2.621   2.633   2.770   2.852   3.144   3.705   3.706
 21 B2   21 A2   51 A1   52 A1   51 B1   52 B1   22 B2   22 A2                 
  3.723   3.732   3.806   3.851   3.868   3.876   3.958   3.960
 53 A1   53 B1   54 A1   54 B1   23 B2   23 A2   24 B2   24 A2                 
  4.000   4.004   4.020   4.050   4.149   4.243   4.390   4.446
 55 A1   25 B2   55 B1   25 A2   56 A1   56 B1   57 A1   57 B1                 
  4.454   4.527   4.604   4.665   5.967   5.998   6.021   6.045
 58 A1   58 B1   59 A1   59 B1   26 B2   26 A2   60 A1   60 B1                 
  6.144   6.202   6.227   6.274   6.317   6.395   6.419   6.525
 61 A1   61 B1   27 B2   27 A2   62 A1   62 B1   63 A1   63 B1                 
 23.360  23.364  27.881  27.958  28.313  28.341  28.346  28.368
 64 B1   64 A1   65 A1   65 B1   28 B2   28 A2   66 A1   66 B1                 
 28.399  28.424  28.513  28.514  28.533  28.540  28.547  28.555
 67 A1   67 B1   29 A2   29 B2   30 B2   68 A1   68 B1   30 A2                 
 28.607  28.638  28.757  28.811  66.716  66.734 127.862 127.883
 69 A1   69 B1   70 A1   70 B1   71 A1   71 B1   31 B2   31 A2                 
127.893 127.914 127.976 128.012 151.684 151.7471901.8551901.920
 72 A1   72 B1   73 A1   73 B1   74 A1   74 B1   75 A1   75 B1                 

 Beta MOs, Restricted
 -- Occupied --                  
*******-1165.90 -176.33 -176.33 -165.74 -165.74 -165.73 -165.73
  1 A1    1 B1    2 B1    2 A1    3 A1    3 B1    1 B2    1 A2                 
-165.73 -165.73  -35.83  -35.83  -31.32  -31.32  -31.32  -31.32
  4 B1    4 A1    5 B1    5 A1    6 B1    6 A1    2 A2    2 B2                 
-31.320 -31.320 -24.725 -24.725 -22.974 -22.974 -22.974 -22.974
  7 B1    7 A1    8 B1    8 A1    9 B1    9 A1    3 A2    3 B2                 
-22.973 -22.973 -22.972 -22.972 -22.972 -22.972 -10.329 -10.329
 10 B1   10 A1    4 A2    4 B2   11 B1   11 A1   12 A1   12 B1                 
 -6.390  -6.390  -4.803  -4.803  -4.789  -4.789  -4.787  -4.787
 13 B1   13 A1   14 B1   14 A1    5 A2    5 B2   15 B1   15 A1                 
 -2.080  -2.080  -2.066  -2.066  -2.066  -2.066  -2.053  -2.053
 16 B1   16 A1    6 A2    6 B2   17 B1   17 A1   18 A1   18 B1                 
 -2.053  -2.053  -1.287  -1.286  -0.851  -0.836  -0.628  -0.608
  7 B2    7 A2   19 A1   19 B1   20 A1   20 B1   21 A1   21 B1                 
 -0.568  -0.527  -0.520  -0.513  -0.486  -0.460  -0.392  -0.360
 22 A1    8 B2    8 A2   22 B1   23 A1   23 B1   24 A1    9 B2                 
 -0.340  -0.268  -0.255  -0.197
  9 A2   25 A1   24 B1   10 B2                                                 
 -- Virtual --                   
 -0.112  -0.095  -0.018   0.014   0.029   0.041   0.048   0.053
 10 A2   25 B1   26 A1   27 A1   26 B1   28 A1   27 B1   11 B2                 
  0.080   0.088   0.095   0.095   0.112   0.162   0.183   0.183
 29 A1   28 B1   11 A2   29 B1   30 A1   30 B1   31 A1   12 B2                 
  0.228   0.233   0.241   0.246   0.274   0.296   0.301   0.303
 12 A2   32 A1   31 B1   13 B2   33 A1   34 A1   13 A2   32 B1                 
  0.315   0.337   0.372   0.404   0.410   0.411   0.416   0.420
 33 B1   34 B1   35 A1   36 A1   14 B2   35 B1   14 A2   37 A1                 
  0.438   0.442   0.470   0.475   0.506   0.522   0.575   0.586
 15 B2   36 B1   15 A2   16 B2   37 B1   38 A1   39 A1   38 B1                 
  0.626   0.662   0.701   0.737   0.853   0.855   0.907   0.987
 16 A2   39 B1   40 A1   41 A1   42 A1   40 B1   41 B1   42 B1                 
  1.122   1.203   1.216   1.272   1.273   1.326   1.330   1.334
 17 B2   43 A1   17 A2   44 A1   18 B2   45 A1   18 A2   43 B1                 
  1.345   1.364   1.368   1.382   1.400   1.419   1.452   1.456
 19 B2   46 A1   20 B2   44 B1   47 A1   45 B1   19 A2   46 B1                 
  1.532   1.544   1.571   1.680   1.837   1.859   1.903   1.950
 20 A2   47 B1   48 A1   49 A1   50 A1   48 B1   49 B1   50 B1                 
  2.543   2.621   2.633   2.770   2.852   3.144   3.705   3.706
 21 B2   21 A2   51 A1   52 A1   51 B1   52 B1   22 B2   22 A2                 
  3.723   3.732   3.806   3.851   3.868   3.876   3.958   3.960
 53 A1   53 B1   54 A1   54 B1   23 B2   23 A2   24 B2   24 A2                 
  4.000   4.004   4.020   4.050   4.149   4.243   4.390   4.446
 55 A1   25 B2   55 B1   25 A2   56 A1   56 B1   57 A1   57 B1                 
  4.454   4.527   4.604   4.665   5.967   5.998   6.021   6.045
 58 A1   58 B1   59 A1   59 B1   26 B2   26 A2   60 A1   60 B1                 
  6.144   6.202   6.227   6.274   6.317   6.395   6.419   6.525
 61 A1   61 B1   27 B2   27 A2   62 A1   62 B1   63 A1   63 B1                 
 23.360  23.364  27.881  27.958  28.313  28.341  28.346  28.368
 64 B1   64 A1   65 A1   65 B1   28 B2   28 A2   66 A1   66 B1                 
 28.399  28.424  28.513  28.514  28.533  28.540  28.547  28.555
 67 A1   67 B1   29 A2   29 B2   30 B2   68 A1   68 B1   30 A2                 
 28.607  28.638  28.757  28.811  66.716  66.734 127.862 127.883
 69 A1   69 B1   70 A1   70 B1   71 A1   71 B1   31 B2   31 A2                 
127.893 127.914 127.976 128.012 151.684 151.7471901.8551901.920
 72 A1   72 B1   73 A1   73 B1   74 A1   74 B1   75 A1   75 B1                 
 --------------------------------------------------------------

          Ground-State Mulliken Net Atomic Charges

     Atom                 Charge (a.u.)
  ----------------------------------------
      1 F                     0.013448
      2 F                     0.013448
      3 I                     0.345851
      4 I                     0.345851
      5 C                    -0.359299
      6 C                    -0.359299
  ----------------------------------------
  Sum of atomic charges =     0.000000

 -----------------------------------------------------------------
                    Cartesian Multipole Moments
 -----------------------------------------------------------------
    Charge (ESU x 10^10)
                 0.0000
    Dipole Moment (Debye)
         X       0.0000      Y      -0.0000      Z       0.9970
       Tot       0.9970
    Quadrupole Moments (Debye-Ang)
        XX     -73.3162     XY       0.0000     YY     -76.9966
        XZ       0.0000     YZ      -0.0000     ZZ     -81.3327
    Octopole Moments (Debye-Ang^2)
       XXX       0.0000    XXY       0.0000    XYY       0.0000
       YYY      -0.0000    XXZ      15.8281    XYZ       0.0000
       YYZ       0.3964    XZZ      -0.0000    YZZ      -0.0000
       ZZZ       8.2594
    Hexadecapole Moments (Debye-Ang^3)
      XXXX   -1873.5800   XXXY      -0.0000   XXYY    -340.1619
      XYYY      -0.0000   YYYY     -95.6504   XXXZ       0.0000
      XXYZ       0.0000   XYYZ       0.0000   YYYZ      -0.0000
      XXZZ    -384.0748   XYZZ      -0.0000   YYZZ     -75.8934
      XZZZ       0.0000   YZZZ      -0.0000   ZZZZ    -373.1880
 -----------------------------------------------------------------
 Calculating analytic gradient of the SCF energy
 Gradient of SCF Energy
            1           2           3           4           5           6
    1   0.0489391  -0.0489391  -0.3122381   0.3122381   0.4033308  -0.4033308
    2  -0.0000000   0.0000000   0.0000000  -0.0000000   0.0000000   0.0000000
    3   0.1715280   0.1715280  -0.4661821  -0.4661821   0.2946542   0.2946542
 Max gradient component =       4.662E-01
 RMS gradient           =       2.574E-01
 Gradient time:  CPU 14.36 s  wall 3.70 s
 Geometry Optimization Parameters
   NAtoms,    NIC,     NZ,  NCons,   NDum,   NFix, NCnnct, MaxDiis
        6      37       0       0       0       0       0       0


** GEOMETRY OPTIMIZATION IN DELOCALIZED INTERNAL COORDINATES **
   Searching for a Minimum

   Optimization Cycle:   3

                       Coordinates (Angstroms)
     ATOM                X               Y               Z
      1  F         1.9854177919    0.0000000000   -1.6666598372
      2  F        -1.9854177919    0.0000000000   -1.6666598372
      3  I         2.1564804535    0.0000000000    0.4129856349
      4  I        -2.1564804535    0.0000000000    0.4129856349
      5  C         0.9825857788    0.0000000000   -0.6875022682
      6  C        -0.9825857788    0.0000000000   -0.6875022682
   Point Group: c2v   Number of degrees of freedom:     5


   Energy is -14114.334453235

 Hessian Updated using BFGS Update

 ** Taking Steepest Descent Step **
 Calculated Step too Large.  Step scaled by  0.475018
 Step Taken.  Stepsize is  0.300000

                             Maximum     Tolerance    Cnvgd?
         Gradient           0.399591      0.000300      NO
         Displacement       0.189813      0.001200      NO
         Energy change     -0.235280      0.000001      NO


 New Cartesian Coordinates Obtained by Inverse Iteration

 Displacement from previous Coordinates is:  0.212227
 ----------------------------------------------------------------
             Standard Nuclear Orientation (Angstroms)
    I     Atom           X                Y                Z
 ----------------------------------------------------------------
    1      F       1.9595586898     0.0000000000    -1.6814674868
    2      F      -1.9595586898     0.0000000000    -1.6814674868
    3      I       2.2184932910     0.0000000000     0.4444036214
    4      I      -2.2184932910     0.0000000000     0.4444036214
    5      C       0.9649859763     0.0000000000    -0.7041126052
    6      C      -0.9649859763     0.0000000000    -0.7041126052
 ----------------------------------------------------------------
 Molecular Point Group                 C2v   NOp =  4
 Largest Abelian Subgroup              C2v   NOp =  4
 Nuclear Repulsion Energy =  1056.1721307591 hartrees
 There are       68 alpha and       68 beta electrons
 Applying Cartesian multipole field
    Component          Value
    ---------          -----
     (2,0,0)        1.00000E-11
     (0,2,0)        2.00000E-11
     (0,0,2)       -3.00000E-11
 Nucleus-field energy     =     0.0000000132 hartrees
 Requested basis set is 6-311++G(d,p)
 There are 72 shells and 212 basis functions
 A cutoff of  1.0D-11 yielded   1970 shell pairs
 There are     18178 function pairs (     20616 Cartesian)
 Smallest overlap matrix eigenvalue = 2.73E-04
 Guess MOs from SCF MO coefficient file

 -----------------------------------------------------------------------
  General SCF calculation program by
  Eric Jon Sundstrom, Paul Horn, Yuezhi Mao, Dmitri Zuev, Alec White,
  David Stuck, Shaama M.S., Shane Yost, Joonho Lee, David Small,
  Daniel Levine, Susi Lehtola, Hugh Burton, Evgeny Epifanovsky
 -----------------------------------------------------------------------
 Exchange:     0.2000 Hartree-Fock + 0.0800 Slater + 0.7200 B88
 Correlation:  0.1900 VWN1RPA + 0.8100 LYP
 Using SG-1 standard quadrature grid
 using 4 threads for integral computing
 -------------------------------------------------------
 OpenMP Integral computing Module                
 Release: version 2.0, May 2017, Q-Chem Inc. Pleasanton 
 -------------------------------------------------------
 -------------------------------------------------------
 OpenMP BLAS3 based DFT computing Module                
 Release: version 1.0, May 2013, Q-Chem Inc. Pittsburgh 
 -------------------------------------------------------
 A restricted SCF calculation will be
 performed using DIIS
 SCF converges when DIIS error is below 1.0e-08
 ---------------------------------------
  Cycle       Energy         DIIS error
 ---------------------------------------
    1  -14114.4835849053      1.31e-03  
    2  -14114.4847527785      1.20e-03  
    3  -14114.4901142254      6.75e-04  
    4  -14114.4927195615      1.18e-04  
    5  -14114.4927599180      5.54e-05  
    6  -14114.4927725008      5.67e-06  
    7  -14114.4927726630      1.37e-06  
    8  -14114.4927726722      4.37e-07  
    9  -14114.4927726733      5.99e-08  
   10  -14114.4927726733      1.25e-08  
   11  -14114.4927726735      2.65e-08  
   12  -14114.4927726734      3.61e-09  Convergence criterion met
 ---------------------------------------
 SCF time:   CPU 42.91s  wall 12.00s 
 SCF   energy in the final basis set =   -14114.4927726734
 Total energy in the final basis set =   -14114.4927726734

 --------------------------------------------------------------
             Orbital Energies (a.u.) and Symmetries
 --------------------------------------------------------------

 Alpha MOs, Restricted
 -- Occupied --                  
*******-1165.90 -176.33 -176.33 -165.74 -165.74 -165.73 -165.73
  1 A1    1 B1    2 B1    2 A1    3 A1    3 B1    1 B2    1 A2                 
-165.73 -165.73  -35.83  -35.83  -31.32  -31.32  -31.32  -31.32
  4 B1    4 A1    5 A1    5 B1    6 B1    6 A1    2 A2    2 B2                 
-31.319 -31.319 -24.728 -24.728 -22.974 -22.974 -22.973 -22.973
  7 B1    7 A1    8 B1    8 A1    9 B1    9 A1    3 A2    3 B2                 
-22.972 -22.972 -22.970 -22.970 -22.970 -22.970 -10.338 -10.338
 10 B1   10 A1    4 A2    4 B2   11 B1   11 A1   12 A1   12 B1                 
 -6.386  -6.386  -4.799  -4.799  -4.785  -4.785  -4.783  -4.783
 13 B1   13 A1   14 B1   14 A1    5 A2    5 B2   15 B1   15 A1                 
 -2.072  -2.072  -2.062  -2.062  -2.061  -2.061  -2.049  -2.049
 16 B1   16 A1    6 A2    6 B2   17 B1   17 A1   18 A1   18 B1                 
 -2.048  -2.048  -1.284  -1.284  -0.831  -0.815  -0.635  -0.612
  7 B2    7 A2   19 A1   19 B1   20 A1   20 B1   21 A1   21 B1                 
 -0.563  -0.523  -0.516  -0.509  -0.491  -0.456  -0.392  -0.350
 22 A1    8 B2    8 A2   22 B1   23 A1   23 B1   24 A1    9 B2                 
 -0.330  -0.271  -0.260  -0.206
  9 A2   25 A1   24 B1   10 B2                                                 
 -- Virtual --                   
 -0.112  -0.093  -0.024   0.014   0.023   0.033   0.047   0.055
 10 A2   25 B1   26 A1   27 A1   26 B1   28 A1   27 B1   11 B2                 
  0.085   0.088   0.097   0.104   0.111   0.164   0.184   0.185
 29 A1   28 B1   11 A2   29 B1   30 A1   30 B1   31 A1   12 B2                 
  0.225   0.226   0.237   0.243   0.265   0.295   0.299   0.299
 32 A1   12 A2   31 B1   13 B2   33 A1   34 A1   13 A2   32 B1                 
  0.308   0.334   0.357   0.407   0.409   0.412   0.418   0.423
 33 B1   34 B1   35 A1   36 A1   35 B1   14 B2   14 A2   37 A1                 
  0.428   0.439   0.454   0.477   0.496   0.527   0.562   0.571
 15 B2   36 B1   15 A2   16 B2   37 B1   38 A1   39 A1   38 B1                 
  0.634   0.670   0.694   0.736   0.811   0.843   0.872   0.978
 16 A2   39 B1   40 A1   41 A1   42 A1   40 B1   41 B1   42 B1                 
  1.122   1.209   1.220   1.264   1.267   1.312   1.328   1.332
 17 B2   43 A1   17 A2   44 A1   18 B2   45 A1   43 B1   18 A2                 
  1.339   1.361   1.363   1.385   1.413   1.424   1.447   1.454
 19 B2   20 B2   46 A1   44 B1   47 A1   45 B1   19 A2   46 B1                 
  1.547   1.559   1.579   1.652   1.829   1.878   1.913   1.951
 20 A2   47 B1   48 A1   49 A1   50 A1   48 B1   49 B1   50 B1                 
  2.540   2.629   2.630   2.746   2.840   3.168   3.710   3.711
 21 B2   51 A1   21 A2   52 A1   51 B1   52 B1   22 B2   22 A2                 
  3.726   3.734   3.824   3.871   3.878   3.887   3.958   3.959
 53 A1   53 B1   54 A1   54 B1   23 B2   23 A2   24 B2   24 A2                 
  3.993   3.997   4.017   4.039   4.132   4.212   4.354   4.385
 55 A1   25 B2   55 B1   25 A2   56 A1   56 B1   57 A1   57 B1                 
  4.411   4.486   4.581   4.659   5.965   5.995   6.012   6.035
 58 A1   58 B1   59 A1   59 B1   26 B2   26 A2   60 A1   60 B1                 
  6.126   6.189   6.226   6.273   6.322   6.400   6.414   6.525
 61 A1   61 B1   27 B2   27 A2   62 A1   62 B1   63 A1   63 B1                 
 23.331  23.337  27.878  27.941  28.312  28.338  28.343  28.367
 64 B1   64 A1   65 A1   65 B1   28 B2   28 A2   66 A1   66 B1                 
 28.401  28.428  28.514  28.515  28.534  28.537  28.545  28.554
 67 A1   67 B1   29 A2   29 B2   30 B2   68 A1   68 B1   30 A2                 
 28.596  28.624  28.704  28.760  66.710  66.730 127.860 127.880
 69 A1   69 B1   70 A1   70 B1   71 A1   71 B1   31 B2   31 A2                 
127.888 127.909 127.963 128.002 151.678 151.7301901.8471901.901
 72 A1   72 B1   73 A1   73 B1   74 A1   74 B1   75 A1   75 B1                 

 Beta MOs, Restricted
 -- Occupied --                  
*******-1165.90 -176.33 -176.33 -165.74 -165.74 -165.73 -165.73
  1 A1    1 B1    2 B1    2 A1    3 A1    3 B1    1 B2    1 A2                 
-165.73 -165.73  -35.83  -35.83  -31.32  -31.32  -31.32  -31.32
  4 B1    4 A1    5 A1    5 B1    6 B1    6 A1    2 A2    2 B2                 
-31.319 -31.319 -24.728 -24.728 -22.974 -22.974 -22.973 -22.973
  7 B1    7 A1    8 B1    8 A1    9 B1    9 A1    3 A2    3 B2                 
-22.972 -22.972 -22.970 -22.970 -22.970 -22.970 -10.338 -10.338
 10 B1   10 A1    4 A2    4 B2   11 B1   11 A1   12 A1   12 B1                 
 -6.386  -6.386  -4.799  -4.799  -4.785  -4.785  -4.783  -4.783
 13 B1   13 A1   14 B1   14 A1    5 A2    5 B2   15 B1   15 A1                 
 -2.072  -2.072  -2.062  -2.062  -2.061  -2.061  -2.049  -2.049
 16 B1   16 A1    6 A2    6 B2   17 B1   17 A1   18 A1   18 B1                 
 -2.048  -2.048  -1.284  -1.284  -0.831  -0.815  -0.635  -0.612
  7 B2    7 A2   19 A1   19 B1   20 A1   20 B1   21 A1   21 B1                 
 -0.563  -0.523  -0.516  -0.509  -0.491  -0.456  -0.392  -0.350
 22 A1    8 B2    8 A2   22 B1   23 A1   23 B1   24 A1    9 B2                 
 -0.330  -0.271  -0.260  -0.206
  9 A2   25 A1   24 B1   10 B2                                                 
 -- Virtual --                   
 -0.112  -0.093  -0.024   0.014   0.023   0.033   0.047   0.055
 10 A2   25 B1   26 A1   27 A1   26 B1   28 A1   27 B1   11 B2                 
  0.085   0.088   0.097   0.104   0.111   0.164   0.184   0.185
 29 A1   28 B1   11 A2   29 B1   30 A1   30 B1   31 A1   12 B2                 
  0.225   0.226   0.237   0.243   0.265   0.295   0.299   0.299
 32 A1   12 A2   31 B1   13 B2   33 A1   34 A1   13 A2   32 B1                 
  0.308   0.334   0.357   0.407   0.409   0.412   0.418   0.423
 33 B1   34 B1   35 A1   36 A1   35 B1   14 B2   14 A2   37 A1                 
  0.428   0.439   0.454   0.477   0.496   0.527   0.562   0.571
 15 B2   36 B1   15 A2   16 B2   37 B1   38 A1   39 A1   38 B1                 
  0.634   0.670   0.694   0.736   0.811   0.843   0.872   0.978
 16 A2   39 B1   40 A1   41 A1   42 A1   40 B1   41 B1   42 B1                 
  1.122   1.209   1.220   1.264   1.267   1.312   1.328   1.332
 17 B2   43 A1   17 A2   44 A1   18 B2   45 A1   43 B1   18 A2                 
  1.339   1.361   1.363   1.385   1.413   1.424   1.447   1.454
 19 B2   20 B2   46 A1   44 B1   47 A1   45 B1   19 A2   46 B1                 
  1.547   1.559   1.579   1.652   1.829   1.878   1.913   1.951
 20 A2   47 B1   48 A1   49 A1   50 A1   48 B1   49 B1   50 B1                 
  2.540   2.629   2.630   2.746   2.840   3.168   3.710   3.711
 21 B2   51 A1   21 A2   52 A1   51 B1   52 B1   22 B2   22 A2                 
  3.726   3.734   3.824   3.871   3.878   3.887   3.958   3.959
 53 A1   53 B1   54 A1   54 B1   23 B2   23 A2   24 B2   24 A2                 
  3.993   3.997   4.017   4.039   4.132   4.212   4.354   4.385
 55 A1   25 B2   55 B1   25 A2   56 A1   56 B1   57 A1   57 B1                 
  4.411   4.486   4.581   4.659   5.965   5.995   6.012   6.035
 58 A1   58 B1   59 A1   59 B1   26 B2   26 A2   60 A1   60 B1                 
  6.126   6.189   6.226   6.273   6.322   6.400   6.414   6.525
 61 A1   61 B1   27 B2   27 A2   62 A1   62 B1   63 A1   63 B1                 
 23.331  23.337  27.878  27.941  28.312  28.338  28.343  28.367
 64 B1   64 A1   65 A1   65 B1   28 B2   28 A2   66 A1   66 B1                 
 28.401  28.428  28.514  28.515  28.534  28.537  28.545  28.554
 67 A1   67 B1   29 A2   29 B2   30 B2   68 A1   68 B1   30 A2                 
 28.596  28.624  28.704  28.760  66.710  66.730 127.860 127.880
 69 A1   69 B1   70 A1   70 B1   71 A1   71 B1   31 B2   31 A2                 
127.888 127.909 127.963 128.002 151.678 151.7301901.8471901.901
 72 A1   72 B1   73 A1   73 B1   74 A1   74 B1   75 A1   75 B1                 
 --------------------------------------------------------------

          Ground-State Mulliken Net Atomic Charges

     Atom                 Charge (a.u.)
  ----------------------------------------
      1 F                     0.018325
      2 F                     0.018325
      3 I                     0.273687
      4 I                     0.273687
      5 C                    -0.292012
      6 C                    -0.292013
  ----------------------------------------
  Sum of atomic charges =     0.000000

 -----------------------------------------------------------------
                    Cartesian Multipole Moments
 -----------------------------------------------------------------
    Charge (ESU x 10^10)
                 0.0000
    Dipole Moment (Debye)
         X       0.0000      Y      -0.0000      Z       1.0092
       Tot       1.0092
    Quadrupole Moments (Debye-Ang)
        XX     -72.8492     XY       0.0000     YY     -77.6000
        XZ      -0.0000     YZ       0.0000     ZZ     -81.1096
    Octopole Moments (Debye-Ang^2)
       XXX       0.0000    XXY      -0.0000    XYY       0.0000
       YYY      -0.0000    XXZ      16.0556    XYZ      -0.0000
       YYZ      -0.9748    XZZ       0.0000    YZZ      -0.0000
       ZZZ       3.8510
    Hexadecapole Moments (Debye-Ang^3)
      XXXX   -1940.4449   XXXY       0.0000   XXYY    -355.3141
      XYYY       0.0000   YYYY     -97.3112   XXXZ       0.0000
      XXYZ       0.0000   XYYZ       0.0000   YYYZ       0.0000
      XXZZ    -396.9728   XYZZ       0.0000   YYZZ     -78.1916
      XZZZ      -0.0000   YZZZ       0.0000   ZZZZ    -385.4647
 -----------------------------------------------------------------
 Calculating analytic gradient of the SCF energy
 Gradient of SCF Energy
            1           2           3           4           5           6
    1   0.0549419  -0.0549419  -0.2030673   0.2030674   0.2945181  -0.2945181
    2  -0.0000000   0.0000000  -0.0000000  -0.0000000   0.0000000  -0.0000000
    3   0.1459743   0.1459743  -0.3296581  -0.3296581   0.1836838   0.1836838
 Max gradient component =       3.297E-01
 RMS gradient           =       1.810E-01
 Gradient time:  CPU 13.94 s  wall 3.59 s
 Geometry Optimization Parameters
   NAtoms,    NIC,     NZ,  NCons,   NDum,   NFix, NCnnct, MaxDiis
        6      37       0       0       0       0       0       0


** GEOMETRY OPTIMIZATION IN DELOCALIZED INTERNAL COORDINATES **
   Searching for a Minimum

   Optimization Cycle:   4

                       Coordinates (Angstroms)
     ATOM                X               Y               Z
      1  F         1.9595586898    0.0000000000   -1.6814674868
      2  F        -1.9595586898    0.0000000000   -1.6814674868
      3  I         2.2184932910    0.0000000000    0.4444036214
      4  I        -2.2184932910    0.0000000000    0.4444036214
      5  C         0.9649859763    0.0000000000   -0.7041126052
      6  C        -0.9649859763    0.0000000000   -0.7041126052
   Point Group: c2v   Number of degrees of freedom:     5


   Energy is -14114.492772673

 Hessian Updated using BFGS Update

 ** Taking Steepest Descent Step **
 Calculated Step too Large.  Step scaled by  0.679877
 Step Taken.  Stepsize is  0.300000

                             Maximum     Tolerance    Cnvgd?
         Gradient           0.271414      0.000300      NO
         Displacement       0.184528      0.001200      NO
         Energy change     -0.158319      0.000001      NO


 New Cartesian Coordinates Obtained by Inverse Iteration

 Displacement from previous Coordinates is:  0.215213
 ----------------------------------------------------------------
             Standard Nuclear Orientation (Angstroms)
    I     Atom           X                Y                Z
 ----------------------------------------------------------------
    1      F       1.9130063492     0.0000000000    -1.7001597991
    2      F      -1.9130063492     0.0000000000    -1.7001597991
    3      I       2.2655599990     0.0000000000     0.4747855381
    4      I      -2.2655599990     0.0000000000     0.4747855381
    5      C       0.9386517414     0.0000000000    -0.7158022096
    6      C      -0.9386517414     0.0000000000    -0.7158022096
 ----------------------------------------------------------------
 Molecular Point Group                 C2v   NOp =  4
 Largest Abelian Subgroup              C2v   NOp =  4
 Nuclear Repulsion Energy =  1033.1489417337 hartrees
 There are       68 alpha and       68 beta electrons
 Applying Cartesian multipole field
    Component          Value
    ---------          -----
     (2,0,0)        1.00000E-11
     (0,2,0)        2.00000E-11
     (0,0,2)       -3.00000E-11
 Nucleus-field energy     =     0.0000000134 hartrees
 Requested basis set is 6-311++G(d,p)
 There are 72 shells and 212 basis functions
 A cutoff of  1.0D-11 yielded   1964 shell pairs
 There are     18096 function pairs (     20526 Cartesian)
 Smallest overlap matrix eigenvalue = 2.39E-04
 Guess MOs from SCF MO coefficient file

 -----------------------------------------------------------------------
  General SCF calculation program by
  Eric Jon Sundstrom, Paul Horn, Yuezhi Mao, Dmitri Zuev, Alec White,
  David Stuck, Shaama M.S., Shane Yost, Joonho Lee, David Small,
  Daniel Levine, Susi Lehtola, Hugh Burton, Evgeny Epifanovsky
 -----------------------------------------------------------------------
 Exchange:     0.2000 Hartree-Fock + 0.0800 Slater + 0.7200 B88
 Correlation:  0.1900 VWN1RPA + 0.8100 LYP
 Using SG-1 standard quadrature grid
 using 4 threads for integral computing
 -------------------------------------------------------
 OpenMP Integral computing Module                
 Release: version 2.0, May 2017, Q-Chem Inc. Pleasanton 
 -------------------------------------------------------
 -------------------------------------------------------
 OpenMP BLAS3 based DFT computing Module                
 Release: version 1.0, May 2013, Q-Chem Inc. Pittsburgh 
 -------------------------------------------------------
 A restricted SCF calculation will be
 performed using DIIS
 SCF converges when DIIS error is below 1.0e-08
 ---------------------------------------
  Cycle       Energy         DIIS error
 ---------------------------------------
    1  -14114.5968855199      1.07e-03  
    2  -14114.5998100068      8.50e-04  
    3  -14114.6017088025      6.08e-04  
    4  -14114.6038889127      9.78e-05  
    5  -14114.6039176605      4.81e-05  
    6  -14114.6039267873      4.21e-06  
    7  -14114.6039268794      1.29e-06  
    8  -14114.6039268881      4.57e-07  
    9  -14114.6039268894      6.95e-08  
   10  -14114.6039268893      1.20e-07  
   11  -14114.6039268894      1.53e-08  
   12  -14114.6039268894      3.27e-09  Convergence criterion met
 ---------------------------------------
 SCF time:   CPU 42.35s  wall 11.00s 
 SCF   energy in the final basis set =   -14114.6039268894
 Total energy in the final basis set =   -14114.6039268894

 --------------------------------------------------------------
             Orbital Energies (a.u.) and Symmetries
 --------------------------------------------------------------

 Alpha MOs, Restricted
 -- Occupied --                  
*******-1165.90 -176.33 -176.33 -165.74 -165.74 -165.73 -165.73
  1 A1    1 B1    2 B1    2 A1    3 A1    3 B1    1 B2    1 A2                 
-165.73 -165.73  -35.83  -35.83  -31.32  -31.32  -31.32  -31.32
  4 B1    4 A1    5 A1    5 B1    6 B1    6 A1    2 A2    2 B2                 
-31.317 -31.317 -24.731 -24.731 -22.973 -22.973 -22.972 -22.972
  7 B1    7 A1    8 B1    8 A1    9 B1    9 A1    3 A2    3 B2                 
-22.972 -22.972 -22.969 -22.969 -22.969 -22.969 -10.345 -10.345
 10 B1   10 A1    4 A2    4 B2   11 B1   11 A1   12 A1   12 B1                 
 -6.383  -6.383  -4.796  -4.796  -4.782  -4.782  -4.781  -4.781
 13 B1   13 A1   14 B1   14 A1    5 A2    5 B2   15 B1   15 A1                 
 -2.067  -2.067  -2.058  -2.058  -2.058  -2.058  -2.045  -2.045
 16 B1   16 A1    6 A2    6 B2   17 B1   17 A1   18 A1   18 B1                 
 -2.045  -2.045  -1.283  -1.282  -0.814  -0.795  -0.643  -0.615
  7 B2    7 A2   19 A1   19 B1   20 A1   20 B1   21 A1   21 B1                 
 -0.563  -0.520  -0.512  -0.507  -0.497  -0.450  -0.391  -0.342
 22 A1    8 B2    8 A2   22 B1   23 A1   23 B1   24 A1    9 B2                 
 -0.323  -0.274  -0.266  -0.214
  9 A2   25 A1   24 B1   10 B2                                                 
 -- Virtual --                   
 -0.109  -0.086  -0.032   0.016   0.018   0.026   0.048   0.058
 10 A2   25 B1   26 A1   27 A1   26 B1   28 A1   27 B1   11 B2                 
  0.088   0.089   0.098   0.110   0.112   0.167   0.185   0.187
 29 A1   28 B1   11 A2   30 A1   29 B1   30 B1   31 A1   12 B2                 
  0.218   0.225   0.237   0.242   0.257   0.293   0.293   0.297
 32 A1   12 A2   31 B1   13 B2   33 A1   32 B1   34 A1   13 A2                 
  0.303   0.334   0.343   0.406   0.409   0.410   0.419   0.424
 33 B1   34 B1   35 A1   14 B2   35 B1   36 A1   14 A2   15 B2                 
  0.424   0.435   0.440   0.483   0.489   0.529   0.556   0.559
 37 A1   36 B1   15 A2   16 B2   37 B1   38 A1   39 A1   38 B1                 
  0.643   0.684   0.687   0.731   0.777   0.806   0.872   0.970
 16 A2   39 B1   40 A1   41 A1   42 A1   40 B1   41 B1   42 B1                 
  1.117   1.225   1.226   1.252   1.263   1.303   1.319   1.332
 17 B2   17 A2   43 A1   18 B2   44 A1   45 A1   43 B1   19 B2                 
  1.333   1.357   1.365   1.390   1.429   1.430   1.447   1.459
 18 A2   20 B2   46 A1   44 B1   45 B1   47 A1   19 A2   46 B1                 
  1.569   1.580   1.582   1.618   1.820   1.901   1.927   1.960
 20 A2   47 B1   48 A1   49 A1   50 A1   48 B1   49 B1   50 B1                 
  2.535   2.622   2.643   2.738   2.835   3.216   3.715   3.716
 21 B2   51 A1   21 A2   52 A1   51 B1   52 B1   22 B2   22 A2                 
  3.729   3.737   3.846   3.889   3.895   3.900   3.956   3.957
 53 A1   53 B1   54 A1   23 B2   54 B1   23 A2   24 A2   24 B2                 
  3.988   3.993   4.015   4.033   4.115   4.186   4.296   4.325
 55 A1   25 B2   55 B1   25 A2   56 A1   56 B1   57 A1   57 B1                 
  4.404   4.473   4.570   4.672   5.964   5.993   6.006   6.029
 58 A1   58 B1   59 A1   59 B1   26 B2   26 A2   60 A1   60 B1                 
  6.108   6.175   6.225   6.273   6.326   6.399   6.411   6.533
 61 A1   61 B1   27 B2   27 A2   62 A1   62 B1   63 A1   63 B1                 
 23.321  23.328  27.869  27.924  28.311  28.337  28.340  28.364
 64 B1   64 A1   65 A1   65 B1   28 B2   28 A2   66 A1   66 B1                 
 28.396  28.427  28.515  28.516  28.535  28.535  28.543  28.552
 67 A1   67 B1   29 A2   29 B2   30 B2   68 A1   68 B1   30 A2                 
 28.587  28.613  28.672  28.727  66.705  66.728 127.859 127.878
 69 A1   69 B1   70 A1   70 B1   71 A1   71 B1   31 B2   31 A2                 
127.883 127.904 127.947 127.990 151.669 151.7141901.8361901.882
 72 A1   72 B1   73 A1   73 B1   74 A1   74 B1   75 A1   75 B1                 

 Beta MOs, Restricted
 -- Occupied --                  
*******-1165.90 -176.33 -176.33 -165.74 -165.74 -165.73 -165.73
  1 A1    1 B1    2 B1    2 A1    3 A1    3 B1    1 B2    1 A2                 
-165.73 -165.73  -35.83  -35.83  -31.32  -31.32  -31.32  -31.32
  4 B1    4 A1    5 A1    5 B1    6 B1    6 A1    2 A2    2 B2                 
-31.317 -31.317 -24.731 -24.731 -22.973 -22.973 -22.972 -22.972
  7 B1    7 A1    8 B1    8 A1    9 B1    9 A1    3 A2    3 B2                 
-22.972 -22.972 -22.969 -22.969 -22.969 -22.969 -10.345 -10.345
 10 B1   10 A1    4 A2    4 B2   11 B1   11 A1   12 A1   12 B1                 
 -6.383  -6.383  -4.796  -4.796  -4.782  -4.782  -4.781  -4.781
 13 B1   13 A1   14 B1   14 A1    5 A2    5 B2   15 B1   15 A1                 
 -2.067  -2.067  -2.058  -2.058  -2.058  -2.058  -2.045  -2.045
 16 B1   16 A1    6 A2    6 B2   17 B1   17 A1   18 A1   18 B1                 
 -2.045  -2.045  -1.283  -1.282  -0.814  -0.795  -0.643  -0.615
  7 B2    7 A2   19 A1   19 B1   20 A1   20 B1   21 A1   21 B1                 
 -0.563  -0.520  -0.512  -0.507  -0.497  -0.450  -0.391  -0.342
 22 A1    8 B2    8 A2   22 B1   23 A1   23 B1   24 A1    9 B2                 
 -0.323  -0.274  -0.266  -0.214
  9 A2   25 A1   24 B1   10 B2                                                 
 -- Virtual --                   
 -0.109  -0.086  -0.032   0.016   0.018   0.026   0.048   0.058
 10 A2   25 B1   26 A1   27 A1   26 B1   28 A1   27 B1   11 B2                 
  0.088   0.089   0.098   0.110   0.112   0.167   0.185   0.187
 29 A1   28 B1   11 A2   30 A1   29 B1   30 B1   31 A1   12 B2                 
  0.218   0.225   0.237   0.242   0.257   0.293   0.293   0.297
 32 A1   12 A2   31 B1   13 B2   33 A1   32 B1   34 A1   13 A2                 
  0.303   0.334   0.343   0.406   0.409   0.410   0.419   0.424
 33 B1   34 B1   35 A1   14 B2   35 B1   36 A1   14 A2   15 B2                 
  0.424   0.435   0.440   0.483   0.489   0.529   0.556   0.559
 37 A1   36 B1   15 A2   16 B2   37 B1   38 A1   39 A1   38 B1                 
  0.643   0.684   0.687   0.731   0.777   0.806   0.872   0.970
 16 A2   39 B1   40 A1   41 A1   42 A1   40 B1   41 B1   42 B1                 
  1.117   1.225   1.226   1.252   1.263   1.303   1.319   1.332
 17 B2   17 A2   43 A1   18 B2   44 A1   45 A1   43 B1   19 B2                 
  1.333   1.357   1.365   1.390   1.429   1.430   1.447   1.459
 18 A2   20 B2   46 A1   44 B1   45 B1   47 A1   19 A2   46 B1                 
  1.569   1.580   1.582   1.618   1.820   1.901   1.927   1.960
 20 A2   47 B1   48 A1   49 A1   50 A1   48 B1   49 B1   50 B1                 
  2.535   2.622   2.643   2.738   2.835   3.216   3.715   3.716
 21 B2   51 A1   21 A2   52 A1   51 B1   52 B1   22 B2   22 A2                 
  3.729   3.737   3.846   3.889   3.895   3.900   3.956   3.957
 53 A1   53 B1   54 A1   23 B2   54 B1   23 A2   24 A2   24 B2                 
  3.988   3.993   4.015   4.033   4.115   4.186   4.296   4.325
 55 A1   25 B2   55 B1   25 A2   56 A1   56 B1   57 A1   57 B1                 
  4.404   4.473   4.570   4.672   5.964   5.993   6.006   6.029
 58 A1   58 B1   59 A1   59 B1   26 B2   26 A2   60 A1   60 B1                 
  6.108   6.175   6.225   6.273   6.326   6.399   6.411   6.533
 61 A1   61 B1   27 B2   27 A2   62 A1   62 B1   63 A1   63 B1                 
 23.321  23.328  27.869  27.924  28.311  28.337  28.340  28.364
 64 B1   64 A1   65 A1   65 B1   28 B2   28 A2   66 A1   66 B1                 
 28.396  28.427  28.515  28.516  28.535  28.535  28.543  28.552
 67 A1   67 B1   29 A2   29 B2   30 B2   68 A1   68 B1   30 A2                 
 28.587  28.613  28.672  28.727  66.705  66.728 127.859 127.878
 69 A1   69 B1   70 A1   70 B1   71 A1   71 B1   31 B2   31 A2                 
127.883 127.904 127.947 127.990 151.669 151.7141901.8361901.882
 72 A1   72 B1   73 A1   73 B1   74 A1   74 B1   75 A1   75 B1                 
 --------------------------------------------------------------

          Ground-State Mulliken Net Atomic Charges

     Atom                 Charge (a.u.)
  ----------------------------------------
      1 F                     0.022104
      2 F                     0.022104
      3 I                     0.223213
      4 I                     0.223213
      5 C                    -0.245317
      6 C                    -0.245317
  ----------------------------------------
  Sum of atomic charges =     0.000000

 -----------------------------------------------------------------
                    Cartesian Multipole Moments
 -----------------------------------------------------------------
    Charge (ESU x 10^10)
                 0.0000
    Dipole Moment (Debye)
         X       0.0000      Y       0.0000      Z       1.0324
       Tot       1.0324
    Quadrupole Moments (Debye-Ang)
        XX     -72.4659     XY       0.0000     YY     -78.0869
        XZ      -0.0000     YZ       0.0000     ZZ     -80.8961
    Octopole Moments (Debye-Ang^2)
       XXX       0.0000    XXY      -0.0000    XYY       0.0000
       YYY      -0.0000    XXZ      15.9634    XYZ      -0.0000
       YYZ      -2.4369    XZZ       0.0000    YZZ       0.0000
       ZZZ      -0.3397
    Hexadecapole Moments (Debye-Ang^3)
      XXXX   -1982.4142   XXXY       0.0000   XXYY    -366.4029
      XYYY       0.0000   YYYY     -98.7525   XXXZ       0.0000
      XXYZ       0.0000   XYYZ       0.0000   YYYZ       0.0000
      XXZZ    -405.9244   XYZZ      -0.0000   YYZZ     -80.5484
      XZZZ      -0.0000   YZZZ       0.0000   ZZZZ    -398.4175
 -----------------------------------------------------------------
 Calculating analytic gradient of the SCF energy
 Gradient of SCF Energy
            1           2           3           4           5           6
    1   0.0577427  -0.0577427  -0.1201288   0.1201288   0.2154236  -0.2154236
    2   0.0000000  -0.0000000   0.0000000   0.0000000  -0.0000000   0.0000000
    3   0.1228175   0.1228175  -0.2294912  -0.2294912   0.1066737   0.1066737
 Max gradient component =       2.295E-01
 RMS gradient           =       1.262E-01
 Gradient time:  CPU 13.58 s  wall 3.50 s
 Geometry Optimization Parameters
   NAtoms,    NIC,     NZ,  NCons,   NDum,   NFix, NCnnct, MaxDiis
        6      37       0       0       0       0       0       0

 Cartesian Hessian Update
 Hessian Updated using BFGS Update


** GEOMETRY OPTIMIZATION IN DELOCALIZED INTERNAL COORDINATES **
   Searching for a Minimum

   Optimization Cycle:   5

                       Coordinates (Angstroms)
     ATOM                X               Y               Z
      1  F         1.9130063492    0.0000000000   -1.7001597991
      2  F        -1.9130063492    0.0000000000   -1.7001597991
      3  I         2.2655599990    0.0000000000    0.4747855381
      4  I        -2.2655599990    0.0000000000    0.4747855381
      5  C         0.9386517414    0.0000000000   -0.7158022096
      6  C        -0.9386517414    0.0000000000   -0.7158022096
   Point Group: c2v   Number of degrees of freedom:     5


   Energy is -14114.603926889

 Hessian Updated using BFGS Update

  5 Hessian modes will be used to form the next step
  Hessian Eigenvalues:
     0.083849    0.185173    0.251416    0.386180    0.669585

 Minimum Search - Taking Simple RFO Step
 Searching for Lamda that Minimizes Along All modes
 Value Taken    Lamda =  -0.22482969
 Calculated Step too Large.  Step scaled by  0.392555
 Step Taken.  Stepsize is  0.300000

                             Maximum     Tolerance    Cnvgd?
         Gradient           0.190432      0.000300      NO
         Displacement       0.180649      0.001200      NO
         Energy change     -0.111154      0.000001      NO


 New Cartesian Coordinates Obtained by Inverse Iteration

 Displacement from previous Coordinates is:  0.323124
 ----------------------------------------------------------------
             Standard Nuclear Orientation (Angstroms)
    I     Atom           X                Y                Z
 ----------------------------------------------------------------
    1      F       1.8205686968     0.0000000000    -1.7247853514
    2      F      -1.8205686968     0.0000000000    -1.7247853514
    3      I       2.2285141026     0.0000000000     0.5039186018
    4      I      -2.2285141026     0.0000000000     0.5039186018
    5      C       0.8818521776     0.0000000000    -0.7203097210
    6      C      -0.8818521776     0.0000000000    -0.7203097210
 ----------------------------------------------------------------
 Molecular Point Group                 C2v   NOp =  4
 Largest Abelian Subgroup              C2v   NOp =  4
 Nuclear Repulsion Energy =  1035.1266848689 hartrees
 There are       68 alpha and       68 beta electrons
 Applying Cartesian multipole field
    Component          Value
    ---------          -----
     (2,0,0)        1.00000E-11
     (0,2,0)        2.00000E-11
     (0,0,2)       -3.00000E-11
 Nucleus-field energy     =     0.0000000120 hartrees
 Requested basis set is 6-311++G(d,p)
 There are 72 shells and 212 basis functions
 A cutoff of  1.0D-11 yielded   1954 shell pairs
 There are     18048 function pairs (     20470 Cartesian)
 Smallest overlap matrix eigenvalue = 1.80E-04
 Guess MOs from SCF MO coefficient file

 -----------------------------------------------------------------------
  General SCF calculation program by
  Eric Jon Sundstrom, Paul Horn, Yuezhi Mao, Dmitri Zuev, Alec White,
  David Stuck, Shaama M.S., Shane Yost, Joonho Lee, David Small,
  Daniel Levine, Susi Lehtola, Hugh Burton, Evgeny Epifanovsky
 -----------------------------------------------------------------------
 Exchange:     0.2000 Hartree-Fock + 0.0800 Slater + 0.7200 B88
 Correlation:  0.1900 VWN1RPA + 0.8100 LYP
 Using SG-1 standard quadrature grid
 using 4 threads for integral computing
 -------------------------------------------------------
 OpenMP Integral computing Module                
 Release: version 2.0, May 2017, Q-Chem Inc. Pleasanton 
 -------------------------------------------------------
 -------------------------------------------------------
 OpenMP BLAS3 based DFT computing Module                
 Release: version 1.0, May 2013, Q-Chem Inc. Pittsburgh 
 -------------------------------------------------------
 A restricted SCF calculation will be
 performed using DIIS
 SCF converges when DIIS error is below 1.0e-08
 ---------------------------------------
  Cycle       Energy         DIIS error
 ---------------------------------------
    1  -14114.6833786662      8.10e-04  
    2  -14114.6876706265      2.60e-04  
    3  -14114.6875095508      3.25e-04  
    4  -14114.6879965142      4.16e-05  
    5  -14114.6880041395      1.05e-05  
    6  -14114.6880044774      8.11e-06  
    7  -14114.6880047848      9.15e-07  
    8  -14114.6880047881      2.60e-07  
    9  -14114.6880047888      4.57e-08  
   10  -14114.6880047888      5.46e-09  Convergence criterion met
 ---------------------------------------
 SCF time:   CPU 35.51s  wall 9.00s 
 SCF   energy in the final basis set =   -14114.6880047888
 Total energy in the final basis set =   -14114.6880047888

 --------------------------------------------------------------
             Orbital Energies (a.u.) and Symmetries
 --------------------------------------------------------------

 Alpha MOs, Restricted
 -- Occupied --                  
*******-1165.90 -176.33 -176.33 -165.73 -165.73 -165.73 -165.73
  1 A1    1 B1    2 B1    2 A1    3 A1    3 B1    1 B2    1 A2                 
-165.73 -165.73  -35.83  -35.83  -31.32  -31.32  -31.32  -31.32
  4 B1    4 A1    5 A1    5 B1    6 B1    6 A1    2 A2    2 B2                 
-31.316 -31.316 -24.730 -24.730 -22.972 -22.972 -22.971 -22.971
  7 B1    7 A1    8 B1    8 A1    9 B1    9 A1    3 A2    3 B2                 
-22.970 -22.970 -22.967 -22.967 -22.967 -22.967 -10.345 -10.345
 10 B1   10 A1    4 B2    4 A2   11 B1   11 A1   12 A1   12 B1                 
 -6.381  -6.381  -4.794  -4.794  -4.779  -4.779  -4.778  -4.778
 13 B1   13 A1   14 B1   14 A1    5 A2    5 B2   15 B1   15 A1                 
 -2.064  -2.064  -2.056  -2.056  -2.055  -2.055  -2.043  -2.043
 16 B1   16 A1    6 A2    6 B2   17 A1   17 B1   18 B1   18 A1                 
 -2.042  -2.042  -1.280  -1.279  -0.810  -0.784  -0.652  -0.614
  7 B2    7 A2   19 A1   19 B1   20 A1   20 B1   21 A1   21 B1                 
 -0.570  -0.519  -0.508  -0.504  -0.500  -0.443  -0.393  -0.341
 22 A1    8 B2    8 A2   22 B1   23 A1   23 B1   24 A1    9 B2                 
 -0.319  -0.280  -0.270  -0.221
  9 A2   25 A1   24 B1   10 B2                                                 
 -- Virtual --                   
 -0.099  -0.057  -0.038   0.017   0.023   0.023   0.059   0.059
 10 A2   25 B1   26 A1   27 A1   28 A1   26 B1   27 B1   11 B2                 
  0.089   0.091   0.098   0.109   0.116   0.174   0.184   0.187
 29 A1   28 B1   11 A2   30 A1   29 B1   30 B1   31 A1   12 B2                 
  0.218   0.227   0.243   0.248   0.253   0.291   0.293   0.302
 32 A1   12 A2   13 B2   31 B1   33 A1   32 B1   34 A1   13 A2                 
  0.305   0.334   0.338   0.400   0.407   0.412   0.416   0.422
 33 B1   35 A1   34 B1   14 B2   36 A1   35 B1   14 A2   37 A1                 
  0.423   0.436   0.441   0.488   0.492   0.522   0.557   0.565
 15 B2   15 A2   36 B1   37 B1   16 B2   38 A1   38 B1   39 A1                 
  0.655   0.690   0.699   0.718   0.770   0.794   0.889   0.986
 16 A2   40 A1   39 B1   41 A1   42 A1   40 B1   41 B1   42 B1                 
  1.101   1.233   1.237   1.253   1.280   1.310   1.318   1.322
 17 B2   17 A2   18 B2   43 A1   44 A1   43 B1   45 A1   19 B2                 
  1.340   1.352   1.372   1.387   1.432   1.455   1.462   1.468
 18 A2   20 B2   46 A1   44 B1   45 B1   47 A1   19 A2   46 B1                 
  1.574   1.587   1.611   1.616   1.814   1.934   1.967   2.005
 48 A1   49 A1   47 B1   20 A2   50 A1   48 B1   49 B1   50 B1                 
  2.525   2.642   2.671   2.747   2.855   3.321   3.721   3.724
 21 B2   51 A1   21 A2   52 A1   51 B1   52 B1   22 B2   22 A2                 
  3.734   3.743   3.864   3.900   3.916   3.923   3.953   3.956
 53 A1   53 B1   54 A1   23 B2   23 A2   54 B1   24 A2   24 B2                 
  3.989   3.992   4.015   4.034   4.104   4.177   4.263   4.301
 55 A1   25 B2   55 B1   25 A2   56 A1   56 B1   57 A1   57 B1                 
  4.403   4.481   4.573   4.716   5.966   5.994   6.010   6.028
 58 A1   58 B1   59 A1   59 B1   26 B2   26 A2   60 A1   60 B1                 
  6.110   6.172   6.228   6.276   6.333   6.394   6.413   6.567
 61 A1   61 B1   27 B2   27 A2   62 A1   62 B1   63 A1   63 B1                 
 23.336  23.340  27.863  27.924  28.313  28.338  28.342  28.364
 64 A1   64 B1   65 A1   65 B1   28 B2   28 A2   66 A1   66 B1                 
 28.396  28.427  28.515  28.517  28.536  28.536  28.542  28.555
 67 A1   67 B1   29 A2   29 B2   30 B2   68 A1   68 B1   30 A2                 
 28.584  28.609  28.664  28.723  66.703  66.733 127.860 127.879
 69 A1   69 B1   70 A1   70 B1   71 A1   71 B1   31 B2   31 A2                 
127.884 127.903 127.944 127.986 151.662 151.7121901.8291901.881
 72 A1   72 B1   73 A1   73 B1   74 A1   74 B1   75 A1   75 B1                 

 Beta MOs, Restricted
 -- Occupied --                  
*******-1165.90 -176.33 -176.33 -165.73 -165.73 -165.73 -165.73
  1 A1    1 B1    2 B1    2 A1    3 A1    3 B1    1 B2    1 A2                 
-165.73 -165.73  -35.83  -35.83  -31.32  -31.32  -31.32  -31.32
  4 B1    4 A1    5 A1    5 B1    6 B1    6 A1    2 A2    2 B2                 
-31.316 -31.316 -24.730 -24.730 -22.972 -22.972 -22.971 -22.971
  7 B1    7 A1    8 B1    8 A1    9 B1    9 A1    3 A2    3 B2                 
-22.970 -22.970 -22.967 -22.967 -22.967 -22.967 -10.345 -10.345
 10 B1   10 A1    4 B2    4 A2   11 B1   11 A1   12 A1   12 B1                 
 -6.381  -6.381  -4.794  -4.794  -4.779  -4.779  -4.778  -4.778
 13 B1   13 A1   14 B1   14 A1    5 A2    5 B2   15 B1   15 A1                 
 -2.064  -2.064  -2.056  -2.056  -2.055  -2.055  -2.043  -2.043
 16 B1   16 A1    6 A2    6 B2   17 A1   17 B1   18 B1   18 A1                 
 -2.042  -2.042  -1.280  -1.279  -0.810  -0.784  -0.652  -0.614
  7 B2    7 A2   19 A1   19 B1   20 A1   20 B1   21 A1   21 B1                 
 -0.570  -0.519  -0.508  -0.504  -0.500  -0.443  -0.393  -0.341
 22 A1    8 B2    8 A2   22 B1   23 A1   23 B1   24 A1    9 B2                 
 -0.319  -0.280  -0.270  -0.221
  9 A2   25 A1   24 B1   10 B2                                                 
 -- Virtual --                   
 -0.099  -0.057  -0.038   0.017   0.023   0.023   0.059   0.059
 10 A2   25 B1   26 A1   27 A1   28 A1   26 B1   27 B1   11 B2                 
  0.089   0.091   0.098   0.109   0.116   0.174   0.184   0.187
 29 A1   28 B1   11 A2   30 A1   29 B1   30 B1   31 A1   12 B2                 
  0.218   0.227   0.243   0.248   0.253   0.291   0.293   0.302
 32 A1   12 A2   13 B2   31 B1   33 A1   32 B1   34 A1   13 A2                 
  0.305   0.334   0.338   0.400   0.407   0.412   0.416   0.422
 33 B1   35 A1   34 B1   14 B2   36 A1   35 B1   14 A2   37 A1                 
  0.423   0.436   0.441   0.488   0.492   0.522   0.557   0.565
 15 B2   15 A2   36 B1   37 B1   16 B2   38 A1   38 B1   39 A1                 
  0.655   0.690   0.699   0.718   0.770   0.794   0.889   0.986
 16 A2   40 A1   39 B1   41 A1   42 A1   40 B1   41 B1   42 B1                 
  1.101   1.233   1.237   1.253   1.280   1.310   1.318   1.322
 17 B2   17 A2   18 B2   43 A1   44 A1   43 B1   45 A1   19 B2                 
  1.340   1.352   1.372   1.387   1.432   1.455   1.462   1.468
 18 A2   20 B2   46 A1   44 B1   45 B1   47 A1   19 A2   46 B1                 
  1.574   1.587   1.611   1.616   1.814   1.934   1.967   2.005
 48 A1   49 A1   47 B1   20 A2   50 A1   48 B1   49 B1   50 B1                 
  2.525   2.642   2.671   2.747   2.855   3.321   3.721   3.724
 21 B2   51 A1   21 A2   52 A1   51 B1   52 B1   22 B2   22 A2                 
  3.734   3.743   3.864   3.900   3.916   3.923   3.953   3.956
 53 A1   53 B1   54 A1   23 B2   23 A2   54 B1   24 A2   24 B2                 
  3.989   3.992   4.015   4.034   4.104   4.177   4.263   4.301
 55 A1   25 B2   55 B1   25 A2   56 A1   56 B1   57 A1   57 B1                 
  4.403   4.481   4.573   4.716   5.966   5.994   6.010   6.028
 58 A1   58 B1   59 A1   59 B1   26 B2   26 A2   60 A1   60 B1                 
  6.110   6.172   6.228   6.276   6.333   6.394   6.413   6.567
 61 A1   61 B1   27 B2   27 A2   62 A1   62 B1   63 A1   63 B1                 
 23.336  23.340  27.863  27.924  28.313  28.338  28.342  28.364
 64 A1   64 B1   65 A1   65 B1   28 B2   28 A2   66 A1   66 B1                 
 28.396  28.427  28.515  28.517  28.536  28.536  28.542  28.555
 67 A1   67 B1   29 A2   29 B2   30 B2   68 A1   68 B1   30 A2                 
 28.584  28.609  28.664  28.723  66.703  66.733 127.860 127.879
 69 A1   69 B1   70 A1   70 B1   71 A1   71 B1   31 B2   31 A2                 
127.884 127.903 127.944 127.986 151.662 151.7121901.8291901.881
 72 A1   72 B1   73 A1   73 B1   74 A1   74 B1   75 A1   75 B1                 
 --------------------------------------------------------------

          Ground-State Mulliken Net Atomic Charges

     Atom                 Charge (a.u.)
  ----------------------------------------
      1 F                     0.012026
      2 F                     0.012026
      3 I                     0.204060
      4 I                     0.204060
      5 C                    -0.216085
      6 C                    -0.216087
  ----------------------------------------
  Sum of atomic charges =     0.000000

 -----------------------------------------------------------------
                    Cartesian Multipole Moments
 -----------------------------------------------------------------
    Charge (ESU x 10^10)
                 0.0000
    Dipole Moment (Debye)
         X       0.0000      Y       0.0000      Z       1.1304
       Tot       1.1304
    Quadrupole Moments (Debye-Ang)
        XX     -72.6259     XY      -0.0000     YY     -78.1433
        XZ      -0.0000     YZ      -0.0000     ZZ     -80.7102
    Octopole Moments (Debye-Ang^2)
       XXX       0.0000    XXY       0.0000    XYY       0.0000
       YYY       0.0000    XXZ      15.0197    XYZ      -0.0000
       YYZ      -4.0358    XZZ       0.0000    YZZ       0.0000
       ZZZ      -3.8089
    Hexadecapole Moments (Debye-Ang^3)
      XXXX   -1900.7985   XXXY      -0.0000   XXYY    -353.5037
      XYYY      -0.0000   YYYY     -98.9745   XXXZ      -0.0000
      XXYZ      -0.0000   XYYZ       0.0000   YYYZ       0.0000
      XXZZ    -392.0643   XYZZ      -0.0000   YYZZ     -82.7729
      XZZZ      -0.0000   YZZZ      -0.0000   ZZZZ    -412.0306
 -----------------------------------------------------------------
 Calculating analytic gradient of the SCF energy
 Gradient of SCF Energy
            1           2           3           4           5           6
    1   0.0544850  -0.0544848  -0.0934103   0.0934104   0.1991441  -0.1991444
    2   0.0000000   0.0000000   0.0000000   0.0000000  -0.0000000  -0.0000000
    3   0.1025991   0.1025992  -0.1853017  -0.1853016   0.0827025   0.0827024
 Max gradient component =       1.991E-01
 RMS gradient           =       1.070E-01
 Gradient time:  CPU 13.67 s  wall 3.52 s
 Geometry Optimization Parameters
   NAtoms,    NIC,     NZ,  NCons,   NDum,   NFix, NCnnct, MaxDiis
        6      37       0       0       0       0       0       0

 Cartesian Hessian Update
 Hessian Updated using BFGS Update


** GEOMETRY OPTIMIZATION IN DELOCALIZED INTERNAL COORDINATES **
   Searching for a Minimum

   Optimization Cycle:   6

                       Coordinates (Angstroms)
     ATOM                X               Y               Z
      1  F         1.8205686968    0.0000000000   -1.7247853514
      2  F        -1.8205686968    0.0000000000   -1.7247853514
      3  I         2.2285141026    0.0000000000    0.5039186018
      4  I        -2.2285141026    0.0000000000    0.5039186018
      5  C         0.8818521776    0.0000000000   -0.7203097210
      6  C        -0.8818521776    0.0000000000   -0.7203097210
   Point Group: c2v   Number of degrees of freedom:     5


   Energy is -14114.688004789

 Hessian Updated using BFGS Update

  5 Hessian modes will be used to form the next step
  Hessian Eigenvalues:
     0.037946    0.207231    0.250986    0.381846    0.771721

 Minimum Search - Taking Simple RFO Step
 Searching for Lamda that Minimizes Along All modes
 Value Taken    Lamda =  -0.22961004
 Calculated Step too Large.  Step scaled by  0.337764
 Step Taken.  Stepsize is  0.300000

                             Maximum     Tolerance    Cnvgd?
         Gradient           0.168835      0.000300      NO
         Displacement       0.198660      0.001200      NO
         Energy change     -0.084078      0.000001      NO


 New Cartesian Coordinates Obtained by Inverse Iteration

 Displacement from previous Coordinates is:  0.349537
 ----------------------------------------------------------------
             Standard Nuclear Orientation (Angstroms)
    I     Atom           X                Y                Z
 ----------------------------------------------------------------
    1      F       1.7163766439     0.0000000000    -1.7451267270
    2      F      -1.7163766439     0.0000000000    -1.7451267270
    3      I       2.1909002500     0.0000000000     0.5234480708
    4      I      -2.1909002500     0.0000000000     0.5234480708
    5      C       0.8182932226     0.0000000000    -0.7194978145
    6      C      -0.8182932226     0.0000000000    -0.7194978145
 ----------------------------------------------------------------
 Molecular Point Group                 C2v   NOp =  4
 Largest Abelian Subgroup              C2v   NOp =  4
 Nuclear Repulsion Energy =  1040.8643087142 hartrees
 There are       68 alpha and       68 beta electrons
 Applying Cartesian multipole field
    Component          Value
    ---------          -----
     (2,0,0)        1.00000E-11
     (0,2,0)        2.00000E-11
     (0,0,2)       -3.00000E-11
 Nucleus-field energy     =     0.0000000107 hartrees
 Requested basis set is 6-311++G(d,p)
 There are 72 shells and 212 basis functions
 A cutoff of  1.0D-11 yielded   1961 shell pairs
 There are     18084 function pairs (     20494 Cartesian)
 Smallest overlap matrix eigenvalue = 1.26E-04
 Guess MOs from SCF MO coefficient file

 -----------------------------------------------------------------------
  General SCF calculation program by
  Eric Jon Sundstrom, Paul Horn, Yuezhi Mao, Dmitri Zuev, Alec White,
  David Stuck, Shaama M.S., Shane Yost, Joonho Lee, David Small,
  Daniel Levine, Susi Lehtola, Hugh Burton, Evgeny Epifanovsky
 -----------------------------------------------------------------------
 Exchange:     0.2000 Hartree-Fock + 0.0800 Slater + 0.7200 B88
 Correlation:  0.1900 VWN1RPA + 0.8100 LYP
 Using SG-1 standard quadrature grid
 using 4 threads for integral computing
 -------------------------------------------------------
 OpenMP Integral computing Module                
 Release: version 2.0, May 2017, Q-Chem Inc. Pleasanton 
 -------------------------------------------------------
 -------------------------------------------------------
 OpenMP BLAS3 based DFT computing Module                
 Release: version 1.0, May 2013, Q-Chem Inc. Pittsburgh 
 -------------------------------------------------------
 A restricted SCF calculation will be
 performed using DIIS
 SCF converges when DIIS error is below 1.0e-08
 ---------------------------------------
  Cycle       Energy         DIIS error
 ---------------------------------------
    1  -14114.7571388968      9.10e-04  
    2  -14114.7621680777      2.50e-04  
    3  -14114.7620460827      3.38e-04  
    4  -14114.7624374233      4.72e-05  
    5  -14114.7624442352      1.60e-05  
    6  -14114.7624453494      6.93e-06  
    7  -14114.7624456549      1.01e-06  
    8  -14114.7624456601      3.06e-07  
    9  -14114.7624456603      2.37e-07  
   10  -14114.7624456609      7.06e-08  
   11  -14114.7624456607      3.12e-09  Convergence criterion met
 ---------------------------------------
 SCF time:   CPU 39.46s  wall 11.00s 
 SCF   energy in the final basis set =   -14114.7624456607
 Total energy in the final basis set =   -14114.7624456607

 --------------------------------------------------------------
             Orbital Energies (a.u.) and Symmetries
 --------------------------------------------------------------

 Alpha MOs, Restricted
 -- Occupied --                  
*******-1165.90 -176.33 -176.33 -165.73 -165.73 -165.73 -165.73
  1 A1    1 B1    2 B1    2 A1    3 A1    3 B1    1 B2    1 A2                 
-165.73 -165.73  -35.83  -35.83  -31.32  -31.32  -31.31  -31.31
  4 A1    4 B1    5 B1    5 A1    6 B1    6 A1    2 A2    2 B2                 
-31.314 -31.314 -24.729 -24.729 -22.970 -22.970 -22.969 -22.969
  7 B1    7 A1    8 B1    8 A1    9 B1    9 A1    3 A2    3 B2                 
-22.969 -22.969 -22.965 -22.965 -22.965 -22.965 -10.341 -10.341
 10 B1   10 A1    4 B2    4 A2   11 B1   11 A1   12 A1   12 B1                 
 -6.379  -6.379  -4.792  -4.792  -4.777  -4.777  -4.776  -4.776
 13 B1   13 A1   14 B1   14 A1    5 A2    5 B2   15 B1   15 A1                 
 -2.061  -2.061  -2.054  -2.054  -2.053  -2.053  -2.040  -2.040
 16 B1   16 A1    6 A2    6 B2   17 A1   17 B1   18 B1   18 A1                 
 -2.040  -2.040  -1.281  -1.278  -0.811  -0.775  -0.667  -0.613
  7 B2    7 A2   19 A1   19 B1   20 A1   20 B1   21 A1   21 B1                 
 -0.580  -0.521  -0.506  -0.505  -0.502  -0.435  -0.396  -0.342
 22 A1    8 B2    8 A2   23 A1   22 B1   23 B1   24 A1    9 B2                 
 -0.315  -0.284  -0.273  -0.230
  9 A2   25 A1   24 B1   10 B2                                                 
 -- Virtual --                   
 -0.085  -0.045  -0.036   0.017   0.022   0.030   0.060   0.080
 10 A2   26 A1   25 B1   27 A1   28 A1   26 B1   11 B2   27 B1                 
  0.089   0.095   0.098   0.107   0.126   0.182   0.183   0.187
 29 A1   28 B1   11 A2   30 A1   29 B1   30 B1   31 A1   12 B2                 
  0.220   0.229   0.243   0.248   0.263   0.291   0.293   0.308
 32 A1   12 A2   13 B2   33 A1   31 B1   32 B1   34 A1   13 A2                 
  0.308   0.326   0.345   0.395   0.402   0.413   0.419   0.421
 33 B1   35 A1   34 B1   14 B2   36 A1   14 A2   35 B1   15 B2                 
  0.422   0.434   0.448   0.487   0.502   0.509   0.563   0.582
 37 A1   15 A2   36 B1   37 B1   16 B2   38 A1   38 B1   39 A1                 
  0.669   0.693   0.702   0.715   0.770   0.789   0.906   1.004
 16 A2   40 A1   41 A1   39 B1   42 A1   40 B1   41 B1   42 B1                 
  1.087   1.218   1.240   1.245   1.306   1.313   1.335   1.342
 17 B2   18 B2   17 A2   43 A1   43 B1   19 B2   44 A1   45 A1                 
  1.349   1.350   1.378   1.382   1.426   1.479   1.480   1.482
 20 B2   18 A2   46 A1   44 B1   45 B1   47 A1   46 B1   19 A2                 
  1.553   1.595   1.645   1.676   1.813   1.956   2.008   2.077
 48 A1   49 A1   47 B1   20 A2   50 A1   48 B1   49 B1   50 B1                 
  2.520   2.695   2.707   2.774   2.879   3.407   3.725   3.730
 21 B2   51 A1   21 A2   52 A1   51 B1   52 B1   22 B2   22 A2                 
  3.738   3.749   3.879   3.910   3.933   3.951   3.951   3.955
 53 A1   53 B1   54 A1   23 B2   23 A2   24 A2   54 B1   24 B2                 
  3.991   3.992   4.021   4.037   4.100   4.170   4.239   4.290
 55 A1   25 B2   55 B1   25 A2   56 A1   56 B1   57 A1   57 B1                 
  4.403   4.496   4.580   4.774   5.968   5.996   6.014   6.029
 58 A1   58 B1   59 A1   59 B1   26 B2   26 A2   60 A1   60 B1                 
  6.112   6.175   6.230   6.279   6.340   6.383   6.423   6.615
 61 A1   61 B1   27 B2   27 A2   62 A1   62 B1   63 A1   63 B1                 
 23.344  23.408  27.858  27.928  28.315  28.339  28.344  28.364
 64 A1   64 B1   65 A1   65 B1   28 B2   28 A2   66 A1   66 B1                 
 28.398  28.428  28.516  28.518  28.537  28.537  28.540  28.557
 67 A1   67 B1   29 A2   29 B2   30 B2   68 A1   68 B1   30 A2                 
 28.583  28.608  28.662  28.727  66.702  66.740 127.862 127.880
 69 A1   69 B1   70 A1   70 B1   71 A1   71 B1   31 B2   31 A2                 
127.886 127.902 127.943 127.985 151.658 151.7151901.8231901.883
 72 A1   72 B1   73 A1   73 B1   74 A1   74 B1   75 A1   75 B1                 

 Beta MOs, Restricted
 -- Occupied --                  
*******-1165.90 -176.33 -176.33 -165.73 -165.73 -165.73 -165.73
  1 A1    1 B1    2 B1    2 A1    3 A1    3 B1    1 B2    1 A2                 
-165.73 -165.73  -35.83  -35.83  -31.32  -31.32  -31.31  -31.31
  4 A1    4 B1    5 B1    5 A1    6 B1    6 A1    2 A2    2 B2                 
-31.314 -31.314 -24.729 -24.729 -22.970 -22.970 -22.969 -22.969
  7 B1    7 A1    8 B1    8 A1    9 B1    9 A1    3 A2    3 B2                 
-22.969 -22.969 -22.965 -22.965 -22.965 -22.965 -10.341 -10.341
 10 B1   10 A1    4 B2    4 A2   11 B1   11 A1   12 A1   12 B1                 
 -6.379  -6.379  -4.792  -4.792  -4.777  -4.777  -4.776  -4.776
 13 B1   13 A1   14 B1   14 A1    5 A2    5 B2   15 B1   15 A1                 
 -2.061  -2.061  -2.054  -2.054  -2.053  -2.053  -2.040  -2.040
 16 B1   16 A1    6 A2    6 B2   17 A1   17 B1   18 B1   18 A1                 
 -2.040  -2.040  -1.281  -1.278  -0.811  -0.775  -0.667  -0.613
  7 B2    7 A2   19 A1   19 B1   20 A1   20 B1   21 A1   21 B1                 
 -0.580  -0.521  -0.506  -0.505  -0.502  -0.435  -0.396  -0.342
 22 A1    8 B2    8 A2   23 A1   22 B1   23 B1   24 A1    9 B2                 
 -0.315  -0.284  -0.273  -0.230
  9 A2   25 A1   24 B1   10 B2                                                 
 -- Virtual --                   
 -0.085  -0.045  -0.036   0.017   0.022   0.030   0.060   0.080
 10 A2   26 A1   25 B1   27 A1   28 A1   26 B1   11 B2   27 B1                 
  0.089   0.095   0.098   0.107   0.126   0.182   0.183   0.187
 29 A1   28 B1   11 A2   30 A1   29 B1   30 B1   31 A1   12 B2                 
  0.220   0.229   0.243   0.248   0.263   0.291   0.293   0.308
 32 A1   12 A2   13 B2   33 A1   31 B1   32 B1   34 A1   13 A2                 
  0.308   0.326   0.345   0.395   0.402   0.413   0.419   0.421
 33 B1   35 A1   34 B1   14 B2   36 A1   14 A2   35 B1   15 B2                 
  0.422   0.434   0.448   0.487   0.502   0.509   0.563   0.582
 37 A1   15 A2   36 B1   37 B1   16 B2   38 A1   38 B1   39 A1                 
  0.669   0.693   0.702   0.715   0.770   0.789   0.906   1.004
 16 A2   40 A1   41 A1   39 B1   42 A1   40 B1   41 B1   42 B1                 
  1.087   1.218   1.240   1.245   1.306   1.313   1.335   1.342
 17 B2   18 B2   17 A2   43 A1   43 B1   19 B2   44 A1   45 A1                 
  1.349   1.350   1.378   1.382   1.426   1.479   1.480   1.482
 20 B2   18 A2   46 A1   44 B1   45 B1   47 A1   46 B1   19 A2                 
  1.553   1.595   1.645   1.676   1.813   1.956   2.008   2.077
 48 A1   49 A1   47 B1   20 A2   50 A1   48 B1   49 B1   50 B1                 
  2.520   2.695   2.707   2.774   2.879   3.407   3.725   3.730
 21 B2   51 A1   21 A2   52 A1   51 B1   52 B1   22 B2   22 A2                 
  3.738   3.749   3.879   3.910   3.933   3.951   3.951   3.955
 53 A1   53 B1   54 A1   23 B2   23 A2   24 A2   54 B1   24 B2                 
  3.991   3.992   4.021   4.037   4.100   4.170   4.239   4.290
 55 A1   25 B2   55 B1   25 A2   56 A1   56 B1   57 A1   57 B1                 
  4.403   4.496   4.580   4.774   5.968   5.996   6.014   6.029
 58 A1   58 B1   59 A1   59 B1   26 B2   26 A2   60 A1   60 B1                 
  6.112   6.175   6.230   6.279   6.340   6.383   6.423   6.615
 61 A1   61 B1   27 B2   27 A2   62 A1   62 B1   63 A1   63 B1                 
 23.344  23.408  27.858  27.928  28.315  28.339  28.344  28.364
 64 A1   64 B1   65 A1   65 B1   28 B2   28 A2   66 A1   66 B1                 
 28.398  28.428  28.516  28.518  28.537  28.537  28.540  28.557
 67 A1   67 B1   29 A2   29 B2   30 B2   68 A1   68 B1   30 A2                 
 28.583  28.608  28.662  28.727  66.702  66.740 127.862 127.880
 69 A1   69 B1   70 A1   70 B1   71 A1   71 B1   31 B2   31 A2                 
127.886 127.902 127.943 127.985 151.658 151.7151901.8231901.883
 72 A1   72 B1   73 A1   73 B1   74 A1   74 B1   75 A1   75 B1                 
 --------------------------------------------------------------

          Ground-State Mulliken Net Atomic Charges

     Atom                 Charge (a.u.)
  ----------------------------------------
      1 F                     0.003892
      2 F                     0.003892
      3 I                     0.183407
      4 I                     0.183407
      5 C                    -0.187300
      6 C                    -0.187300
  ----------------------------------------
  Sum of atomic charges =    -0.000000

 -----------------------------------------------------------------
                    Cartesian Multipole Moments
 -----------------------------------------------------------------
    Charge (ESU x 10^10)
                -0.0000
    Dipole Moment (Debye)
         X      -0.0000      Y      -0.0000      Z       1.1574
       Tot       1.1574
    Quadrupole Moments (Debye-Ang)
        XX     -72.8467     XY       0.0000     YY     -78.1117
        XZ       0.0000     YZ       0.0000     ZZ     -80.5674
    Octopole Moments (Debye-Ang^2)
       XXX      -0.0000    XXY      -0.0000    XYY      -0.0000
       YYY      -0.0000    XXZ      13.9920    XYZ      -0.0000
       YYZ      -5.3028    XZZ       0.0000    YZZ      -0.0000
       ZZZ      -6.3252
    Hexadecapole Moments (Debye-Ang^3)
      XXXX   -1818.9828   XXXY       0.0000   XXYY    -340.3957
      XYYY       0.0000   YYYY     -99.0085   XXXZ       0.0000
      XXYZ       0.0000   XYYZ       0.0000   YYYZ       0.0000
      XXZZ    -377.9156   XYZZ       0.0000   YYZZ     -84.2581
      XZZZ       0.0000   YZZZ       0.0000   ZZZZ    -421.6724
 -----------------------------------------------------------------
 Calculating analytic gradient of the SCF energy
 Gradient of SCF Energy
            1           2           3           4           5           6
    1   0.0487833  -0.0487833  -0.0785987   0.0785987   0.1869142  -0.1869142
    2   0.0000000   0.0000000  -0.0000000   0.0000000  -0.0000000   0.0000000
    3   0.0892693   0.0892693  -0.1544346  -0.1544346   0.0651653   0.0651653
 Max gradient component =       1.869E-01
 RMS gradient           =       9.402E-02
 Gradient time:  CPU 13.92 s  wall 3.59 s
 Geometry Optimization Parameters
   NAtoms,    NIC,     NZ,  NCons,   NDum,   NFix, NCnnct, MaxDiis
        6      37       0       0       0       0       0       0

 Cartesian Hessian Update
 Hessian Updated using BFGS Update


** GEOMETRY OPTIMIZATION IN DELOCALIZED INTERNAL COORDINATES **
   Searching for a Minimum

   Optimization Cycle:   7

                       Coordinates (Angstroms)
     ATOM                X               Y               Z
      1  F         1.7163766439    0.0000000000   -1.7451267270
      2  F        -1.7163766439    0.0000000000   -1.7451267270
      3  I         2.1909002500    0.0000000000    0.5234480708
      4  I        -2.1909002500    0.0000000000    0.5234480708
      5  C         0.8182932226    0.0000000000   -0.7194978145
      6  C        -0.8182932226    0.0000000000   -0.7194978145
   Point Group: c2v   Number of degrees of freedom:     5


   Energy is -14114.762445661

 Hessian Updated using BFGS Update

  5 Hessian modes will be used to form the next step
  Hessian Eigenvalues:
     0.049885    0.204150    0.253075    0.387522    0.711237

 Minimum Search - Taking Simple RFO Step
 Searching for Lamda that Minimizes Along All modes
 Value Taken    Lamda =  -0.20208320
 Calculated Step too Large.  Step scaled by  0.347044
 Step Taken.  Stepsize is  0.300000

                             Maximum     Tolerance    Cnvgd?
         Gradient           0.154430      0.000300      NO
         Displacement       0.198735      0.001200      NO
         Energy change     -0.074441      0.000001      NO


 New Cartesian Coordinates Obtained by Inverse Iteration

 Displacement from previous Coordinates is:  0.352757
 ----------------------------------------------------------------
             Standard Nuclear Orientation (Angstroms)
    I     Atom           X                Y                Z
 ----------------------------------------------------------------
    1      F       1.6095566240     0.0000000000    -1.7641622278
    2      F      -1.6095566240     0.0000000000    -1.7641622278
    3      I       2.1571455836     0.0000000000     0.5382375410
    4      I      -2.1571455836     0.0000000000     0.5382375410
    5      C       0.7529169088     0.0000000000    -0.7152517838
    6      C      -0.7529169088     0.0000000000    -0.7152517838
 ----------------------------------------------------------------
 Molecular Point Group                 C2v   NOp =  4
 Largest Abelian Subgroup              C2v   NOp =  4
 Nuclear Repulsion Energy =  1047.5069707657 hartrees
 There are       68 alpha and       68 beta electrons
 Applying Cartesian multipole field
    Component          Value
    ---------          -----
     (2,0,0)        1.00000E-11
     (0,2,0)        2.00000E-11
     (0,0,2)       -3.00000E-11
 Nucleus-field energy     =     0.0000000096 hartrees
 Requested basis set is 6-311++G(d,p)
 There are 72 shells and 212 basis functions
 A cutoff of  1.0D-11 yielded   1961 shell pairs
 There are     18076 function pairs (     20466 Cartesian)
 Smallest overlap matrix eigenvalue = 8.27E-05
 Guess MOs from SCF MO coefficient file

 -----------------------------------------------------------------------
  General SCF calculation program by
  Eric Jon Sundstrom, Paul Horn, Yuezhi Mao, Dmitri Zuev, Alec White,
  David Stuck, Shaama M.S., Shane Yost, Joonho Lee, David Small,
  Daniel Levine, Susi Lehtola, Hugh Burton, Evgeny Epifanovsky
 -----------------------------------------------------------------------
 Exchange:     0.2000 Hartree-Fock + 0.0800 Slater + 0.7200 B88
 Correlation:  0.1900 VWN1RPA + 0.8100 LYP
 Using SG-1 standard quadrature grid
 using 4 threads for integral computing
 -------------------------------------------------------
 OpenMP Integral computing Module                
 Release: version 2.0, May 2017, Q-Chem Inc. Pleasanton 
 -------------------------------------------------------
 -------------------------------------------------------
 OpenMP BLAS3 based DFT computing Module                
 Release: version 1.0, May 2013, Q-Chem Inc. Pittsburgh 
 -------------------------------------------------------
 A restricted SCF calculation will be
 performed using DIIS
 SCF converges when DIIS error is below 1.0e-08
 ---------------------------------------
  Cycle       Energy         DIIS error
 ---------------------------------------
    1  -14114.8210416360      1.06e-03  
    2  -14114.8269400603      3.10e-04  
    3  -14114.8266800703      4.19e-04  
    4  -14114.8273548082      5.72e-05  
    5  -14114.8273679900      1.33e-05  
    6  -14114.8273686487      7.16e-06  
    7  -14114.8273689540      1.05e-06  
    8  -14114.8273689591      3.35e-07  
    9  -14114.8273689596      3.92e-08  
   10  -14114.8273689594      3.84e-09  Convergence criterion met
 ---------------------------------------
 SCF time:   CPU 36.43s  wall 10.00s 
 SCF   energy in the final basis set =   -14114.8273689594
 Total energy in the final basis set =   -14114.8273689594

 --------------------------------------------------------------
             Orbital Energies (a.u.) and Symmetries
 --------------------------------------------------------------

 Alpha MOs, Restricted
 -- Occupied --                  
*******-1165.89 -176.33 -176.33 -165.73 -165.73 -165.73 -165.73
  1 A1    1 B1    2 B1    2 A1    3 B1    3 A1    1 B2    1 A2                 
-165.73 -165.73  -35.83  -35.83  -31.32  -31.32  -31.31  -31.31
  4 A1    4 B1    5 B1    5 A1    6 B1    6 A1    2 A2    2 B2                 
-31.313 -31.313 -24.728 -24.728 -22.969 -22.969 -22.968 -22.968
  7 B1    7 A1    8 B1    8 A1    9 B1    9 A1    3 A2    3 B2                 
-22.968 -22.968 -22.964 -22.964 -22.964 -22.964 -10.335 -10.335
 10 B1   10 A1   11 B1   11 A1    4 B2    4 A2   12 A1   12 B1                 
 -6.377  -6.377  -4.790  -4.790  -4.775  -4.775  -4.775  -4.775
 13 B1   13 A1   14 B1   14 A1    5 A2    5 B2   15 B1   15 A1                 
 -2.059  -2.059  -2.052  -2.052  -2.052  -2.052  -2.038  -2.038
 16 B1   16 A1   17 A1   17 B1    6 A2    6 B2   18 B1   18 A1                 
 -2.038  -2.038  -1.282  -1.277  -0.818  -0.765  -0.684  -0.611
  7 B2    7 A2   19 A1   19 B1   20 A1   20 B1   21 A1   21 B1                 
 -0.588  -0.523  -0.509  -0.503  -0.499  -0.427  -0.400  -0.344
 22 A1    8 B2   23 A1    8 A2   22 B1   23 B1   24 A1    9 B2                 
 -0.312  -0.288  -0.276  -0.240
  9 A2   25 A1   24 B1   10 B2                                                 
 -- Virtual --                   
 -0.067  -0.053  -0.026   0.014   0.022   0.034   0.060   0.088
 10 A2   26 A1   25 B1   27 A1   28 A1   26 B1   11 B2   27 B1                 
  0.089   0.098   0.105   0.109   0.155   0.183   0.187   0.195
 29 A1   11 A2   30 A1   28 B1   29 B1   31 A1   12 B2   30 B1                 
  0.223   0.231   0.243   0.243   0.279   0.289   0.292   0.313
 32 A1   12 A2   13 B2   33 A1   31 B1   34 A1   32 B1   13 A2                 
  0.314   0.322   0.357   0.389   0.395   0.410   0.418   0.421
 33 B1   35 A1   34 B1   14 B2   36 A1   14 A2   15 B2   37 A1                 
  0.428   0.434   0.458   0.485   0.497   0.511   0.579   0.599
 35 B1   15 A2   36 B1   37 B1   38 A1   16 B2   38 B1   39 A1                 
  0.682   0.684   0.700   0.727   0.774   0.794   0.920   1.023
 16 A2   40 A1   41 A1   39 B1   42 A1   40 B1   41 B1   42 B1                 
  1.085   1.194   1.236   1.246   1.308   1.310   1.351   1.358
 17 B2   18 B2   43 A1   17 A2   19 B2   43 B1   20 B2   18 A2                 
  1.360   1.366   1.376   1.386   1.417   1.490   1.495   1.507
 44 A1   45 A1   44 B1   46 A1   45 B1   47 A1   46 B1   19 A2                 
  1.558   1.624   1.686   1.743   1.823   1.970   2.049   2.157
 48 A1   49 A1   47 B1   20 A2   50 A1   48 B1   49 B1   50 B1                 
  2.524   2.734   2.748   2.872   2.902   3.433   3.729   3.736
 21 B2   51 A1   21 A2   52 A1   51 B1   52 B1   22 B2   22 A2                 
  3.741   3.757   3.890   3.915   3.947   3.954   3.954   3.972
 53 A1   53 B1   54 A1   23 B2   23 A2   24 A2   24 B2   54 B1                 
  3.992   3.992   4.039   4.041   4.097   4.161   4.222   4.286
 25 B2   55 A1   55 B1   25 A2   56 A1   56 B1   57 A1   57 B1                 
  4.402   4.515   4.593   4.831   5.970   5.997   6.018   6.030
 58 A1   58 B1   59 A1   59 B1   26 B2   26 A2   60 A1   60 B1                 
  6.113   6.183   6.234   6.281   6.344   6.370   6.438   6.673
 61 A1   61 B1   27 B2   27 A2   62 A1   62 B1   63 A1   63 B1                 
 23.341  23.578  27.854  27.933  28.317  28.341  28.345  28.364
 64 A1   64 B1   65 A1   65 B1   28 B2   28 A2   66 A1   66 B1                 
 28.398  28.428  28.517  28.519  28.538  28.538  28.539  28.560
 67 A1   67 B1   29 A2   29 B2   68 A1   30 B2   68 B1   30 A2                 
 28.582  28.608  28.663  28.734  66.704  66.746 127.863 127.882
 69 A1   69 B1   70 A1   70 B1   71 A1   71 B1   31 B2   31 A2                 
127.887 127.902 127.943 127.985 151.653 151.7201901.8181901.888
 72 A1   72 B1   73 A1   73 B1   74 A1   74 B1   75 A1   75 B1                 

 Beta MOs, Restricted
 -- Occupied --                  
*******-1165.89 -176.33 -176.33 -165.73 -165.73 -165.73 -165.73
  1 A1    1 B1    2 B1    2 A1    3 B1    3 A1    1 B2    1 A2                 
-165.73 -165.73  -35.83  -35.83  -31.32  -31.32  -31.31  -31.31
  4 A1    4 B1    5 B1    5 A1    6 B1    6 A1    2 A2    2 B2                 
-31.313 -31.313 -24.728 -24.728 -22.969 -22.969 -22.968 -22.968
  7 B1    7 A1    8 B1    8 A1    9 B1    9 A1    3 A2    3 B2                 
-22.968 -22.968 -22.964 -22.964 -22.964 -22.964 -10.335 -10.335
 10 B1   10 A1   11 B1   11 A1    4 B2    4 A2   12 A1   12 B1                 
 -6.377  -6.377  -4.790  -4.790  -4.775  -4.775  -4.775  -4.775
 13 B1   13 A1   14 B1   14 A1    5 A2    5 B2   15 B1   15 A1                 
 -2.059  -2.059  -2.052  -2.052  -2.052  -2.052  -2.038  -2.038
 16 B1   16 A1   17 A1   17 B1    6 A2    6 B2   18 B1   18 A1                 
 -2.038  -2.038  -1.282  -1.277  -0.818  -0.765  -0.684  -0.611
  7 B2    7 A2   19 A1   19 B1   20 A1   20 B1   21 A1   21 B1                 
 -0.588  -0.523  -0.509  -0.503  -0.499  -0.427  -0.400  -0.344
 22 A1    8 B2   23 A1    8 A2   22 B1   23 B1   24 A1    9 B2                 
 -0.312  -0.288  -0.276  -0.240
  9 A2   25 A1   24 B1   10 B2                                                 
 -- Virtual --                   
 -0.067  -0.053  -0.026   0.014   0.022   0.034   0.060   0.088
 10 A2   26 A1   25 B1   27 A1   28 A1   26 B1   11 B2   27 B1                 
  0.089   0.098   0.105   0.109   0.155   0.183   0.187   0.195
 29 A1   11 A2   30 A1   28 B1   29 B1   31 A1   12 B2   30 B1                 
  0.223   0.231   0.243   0.243   0.279   0.289   0.292   0.313
 32 A1   12 A2   13 B2   33 A1   31 B1   34 A1   32 B1   13 A2                 
  0.314   0.322   0.357   0.389   0.395   0.410   0.418   0.421
 33 B1   35 A1   34 B1   14 B2   36 A1   14 A2   15 B2   37 A1                 
  0.428   0.434   0.458   0.485   0.497   0.511   0.579   0.599
 35 B1   15 A2   36 B1   37 B1   38 A1   16 B2   38 B1   39 A1                 
  0.682   0.684   0.700   0.727   0.774   0.794   0.920   1.023
 16 A2   40 A1   41 A1   39 B1   42 A1   40 B1   41 B1   42 B1                 
  1.085   1.194   1.236   1.246   1.308   1.310   1.351   1.358
 17 B2   18 B2   43 A1   17 A2   19 B2   43 B1   20 B2   18 A2                 
  1.360   1.366   1.376   1.386   1.417   1.490   1.495   1.507
 44 A1   45 A1   44 B1   46 A1   45 B1   47 A1   46 B1   19 A2                 
  1.558   1.624   1.686   1.743   1.823   1.970   2.049   2.157
 48 A1   49 A1   47 B1   20 A2   50 A1   48 B1   49 B1   50 B1                 
  2.524   2.734   2.748   2.872   2.902   3.433   3.729   3.736
 21 B2   51 A1   21 A2   52 A1   51 B1   52 B1   22 B2   22 A2                 
  3.741   3.757   3.890   3.915   3.947   3.954   3.954   3.972
 53 A1   53 B1   54 A1   23 B2   23 A2   24 A2   24 B2   54 B1                 
  3.992   3.992   4.039   4.041   4.097   4.161   4.222   4.286
 25 B2   55 A1   55 B1   25 A2   56 A1   56 B1   57 A1   57 B1                 
  4.402   4.515   4.593   4.831   5.970   5.997   6.018   6.030
 58 A1   58 B1   59 A1   59 B1   26 B2   26 A2   60 A1   60 B1                 
  6.113   6.183   6.234   6.281   6.344   6.370   6.438   6.673
 61 A1   61 B1   27 B2   27 A2   62 A1   62 B1   63 A1   63 B1                 
 23.341  23.578  27.854  27.933  28.317  28.341  28.345  28.364
 64 A1   64 B1   65 A1   65 B1   28 B2   28 A2   66 A1   66 B1                 
 28.398  28.428  28.517  28.519  28.538  28.538  28.539  28.560
 67 A1   67 B1   29 A2   29 B2   68 A1   30 B2   68 B1   30 A2                 
 28.582  28.608  28.663  28.734  66.704  66.746 127.863 127.882
 69 A1   69 B1   70 A1   70 B1   71 A1   71 B1   31 B2   31 A2                 
127.887 127.902 127.943 127.985 151.653 151.7201901.8181901.888
 72 A1   72 B1   73 A1   73 B1   74 A1   74 B1   75 A1   75 B1                 
 --------------------------------------------------------------

          Ground-State Mulliken Net Atomic Charges

     Atom                 Charge (a.u.)
  ----------------------------------------
      1 F                    -0.005715
      2 F                    -0.005715
      3 I                     0.163480
      4 I                     0.163480
      5 C                    -0.157765
      6 C                    -0.157765
  ----------------------------------------
  Sum of atomic charges =    -0.000000

 -----------------------------------------------------------------
                    Cartesian Multipole Moments
 -----------------------------------------------------------------
    Charge (ESU x 10^10)
                 0.0000
    Dipole Moment (Debye)
         X      -0.0000      Y       0.0000      Z       1.1938
       Tot       1.1938
    Quadrupole Moments (Debye-Ang)
        XX     -72.9922     XY      -0.0000     YY     -78.0126
        XZ       0.0000     YZ       0.0000     ZZ     -80.5115
    Octopole Moments (Debye-Ang^2)
       XXX       0.0000    XXY       0.0000    XYY      -0.0000
       YYY       0.0000    XXZ      13.0902    XYZ      -0.0000
       YYZ      -6.3780    XZZ      -0.0000    YZZ       0.0000
       ZZZ      -8.1989
    Hexadecapole Moments (Debye-Ang^3)
      XXXX   -1744.0769   XXXY       0.0000   XXYY    -328.5001
      XYYY       0.0000   YYYY     -98.9011   XXXZ       0.0000
      XXYZ       0.0000   XYYZ       0.0000   YYYZ       0.0000
      XXZZ    -365.1853   XYZZ       0.0000   YYZZ     -85.4251
      XZZZ       0.0000   YZZZ       0.0000   ZZZZ    -429.7486
 -----------------------------------------------------------------
 Calculating analytic gradient of the SCF energy
 Gradient of SCF Energy
            1           2           3           4           5           6
    1   0.0416386  -0.0416386  -0.0682176   0.0682176   0.1555012  -0.1555012
    2   0.0000000   0.0000000   0.0000000   0.0000000   0.0000000  -0.0000000
    3   0.0783284   0.0783284  -0.1294236  -0.1294236   0.0510952   0.0510952
 Max gradient component =       1.555E-01
 RMS gradient           =       7.893E-02
 Gradient time:  CPU 14.11 s  wall 3.63 s
 Geometry Optimization Parameters
   NAtoms,    NIC,     NZ,  NCons,   NDum,   NFix, NCnnct, MaxDiis
        6      37       0       0       0       0       0       0

 Cartesian Hessian Update
 Hessian Updated using BFGS Update


** GEOMETRY OPTIMIZATION IN DELOCALIZED INTERNAL COORDINATES **
   Searching for a Minimum

   Optimization Cycle:   8

                       Coordinates (Angstroms)
     ATOM                X               Y               Z
      1  F         1.6095566240    0.0000000000   -1.7641622278
      2  F        -1.6095566240    0.0000000000   -1.7641622278
      3  I         2.1571455836    0.0000000000    0.5382375410
      4  I        -2.1571455836    0.0000000000    0.5382375410
      5  C         0.7529169088    0.0000000000   -0.7152517838
      6  C        -0.7529169088    0.0000000000   -0.7152517838
   Point Group: c2v   Number of degrees of freedom:     5


   Energy is -14114.827368959

 Hessian Updated using BFGS Update

  5 Hessian modes will be used to form the next step
  Hessian Eigenvalues:
     0.125166    0.174612    0.252977    0.387173    0.636032

 Minimum Search - Taking Simple RFO Step
 Searching for Lamda that Minimizes Along All modes
 Value Taken    Lamda =  -0.14236087
 Calculated Step too Large.  Step scaled by  0.420488
 Step Taken.  Stepsize is  0.300000

                             Maximum     Tolerance    Cnvgd?
         Gradient           0.129712      0.000300      NO
         Displacement       0.184649      0.001200      NO
         Energy change     -0.064923      0.000001      NO


 New Cartesian Coordinates Obtained by Inverse Iteration

 Displacement from previous Coordinates is:  0.341012
 ----------------------------------------------------------------
             Standard Nuclear Orientation (Angstroms)
    I     Atom           X                Y                Z
 ----------------------------------------------------------------
    1      F       1.5017646041     0.0000000000    -1.7872971825
    2      F      -1.5017646041     0.0000000000    -1.7872971825
    3      I       2.1373704753     0.0000000000     0.5541473630
    4      I      -2.1373704753     0.0000000000     0.5541473630
    5      C       0.6943388929     0.0000000000    -0.7080266511
    6      C      -0.6943388929     0.0000000000    -0.7080266511
 ----------------------------------------------------------------
 Molecular Point Group                 C2v   NOp =  4
 Largest Abelian Subgroup              C2v   NOp =  4
 Nuclear Repulsion Energy =  1050.3260925370 hartrees
 There are       68 alpha and       68 beta electrons
 Applying Cartesian multipole field
    Component          Value
    ---------          -----
     (2,0,0)        1.00000E-11
     (0,2,0)        2.00000E-11
     (0,0,2)       -3.00000E-11
 Nucleus-field energy     =     0.0000000087 hartrees
 Requested basis set is 6-311++G(d,p)
 There are 72 shells and 212 basis functions
 A cutoff of  1.0D-11 yielded   1962 shell pairs
 There are     18059 function pairs (     20438 Cartesian)
 Smallest overlap matrix eigenvalue = 5.46E-05
 Guess MOs from SCF MO coefficient file

 -----------------------------------------------------------------------
  General SCF calculation program by
  Eric Jon Sundstrom, Paul Horn, Yuezhi Mao, Dmitri Zuev, Alec White,
  David Stuck, Shaama M.S., Shane Yost, Joonho Lee, David Small,
  Daniel Levine, Susi Lehtola, Hugh Burton, Evgeny Epifanovsky
 -----------------------------------------------------------------------
 Exchange:     0.2000 Hartree-Fock + 0.0800 Slater + 0.7200 B88
 Correlation:  0.1900 VWN1RPA + 0.8100 LYP
 Using SG-1 standard quadrature grid
 using 4 threads for integral computing
 -------------------------------------------------------
 OpenMP Integral computing Module                
 Release: version 2.0, May 2017, Q-Chem Inc. Pleasanton 
 -------------------------------------------------------
 -------------------------------------------------------
 OpenMP BLAS3 based DFT computing Module                
 Release: version 1.0, May 2013, Q-Chem Inc. Pittsburgh 
 -------------------------------------------------------
 A restricted SCF calculation will be
 performed using DIIS
 SCF converges when DIIS error is below 1.0e-08
 ---------------------------------------
  Cycle       Energy         DIIS error
 ---------------------------------------
    1  -14114.8704490102      1.19e-03  
    2  -14114.8772475638      3.31e-04  
    3  -14114.8769843570      4.26e-04  
    4  -14114.8777246085      7.40e-05  
    5  -14114.8777476593      1.03e-05  
    6  -14114.8777480279      5.74e-06  
    7  -14114.8777482135      1.37e-06  
    8  -14114.8777482226      3.87e-07  
    9  -14114.8777482231      3.82e-08  
   10  -14114.8777482229      3.88e-09  Convergence criterion met
 ---------------------------------------
 SCF time:   CPU 36.78s  wall 10.00s 
 SCF   energy in the final basis set =   -14114.8777482229
 Total energy in the final basis set =   -14114.8777482229

 --------------------------------------------------------------
             Orbital Energies (a.u.) and Symmetries
 --------------------------------------------------------------

 Alpha MOs, Restricted
 -- Occupied --                  
*******-1165.89 -176.33 -176.33 -165.73 -165.73 -165.73 -165.73
  1 A1    1 B1    2 B1    2 A1    3 B1    3 A1    1 B2    1 A2                 
-165.73 -165.73  -35.83  -35.83  -31.32  -31.32  -31.31  -31.31
  4 A1    4 B1    5 B1    5 A1    6 B1    6 A1    2 A2    2 B2                 
-31.312 -31.312 -24.726 -24.726 -22.969 -22.969 -22.968 -22.968
  7 B1    7 A1    8 B1    8 A1    9 B1    9 A1    3 A2    3 B2                 
-22.967 -22.967 -22.963 -22.963 -22.963 -22.963 -10.326 -10.326
 10 B1   10 A1   11 B1   11 A1    4 B2    4 A2   12 A1   12 B1                 
 -6.377  -6.377  -4.790  -4.790  -4.774  -4.774  -4.774  -4.774
 13 B1   13 A1   14 B1   14 A1    5 A2    5 B2   15 B1   15 A1                 
 -2.057  -2.057  -2.051  -2.051  -2.051  -2.051  -2.037  -2.037
 16 B1   16 A1   17 A1   17 B1    6 A2    6 B2    7 B2    7 A2                 
 -2.037  -2.037  -1.281  -1.274  -0.831  -0.755  -0.699  -0.609
 18 B1   18 A1   19 A1   19 B1   20 A1   20 B1   21 A1   21 B1                 
 -0.593  -0.526  -0.514  -0.499  -0.494  -0.420  -0.402  -0.347
 22 A1    8 B2   23 A1    8 A2   22 B1   23 B1   24 A1    9 B2                 
 -0.309  -0.292  -0.279  -0.251
  9 A2   25 A1   24 B1   10 B2                                                 
 -- Virtual --                   
 -0.062  -0.046  -0.025   0.012   0.023   0.037   0.060   0.088
 26 A1   10 A2   25 B1   27 A1   28 A1   26 B1   11 B2   29 A1                 
  0.089   0.098   0.103   0.114   0.176   0.185   0.187   0.223
 27 B1   11 A2   30 A1   28 B1   29 B1   31 A1   12 B2   30 B1                 
  0.227   0.233   0.239   0.242   0.284   0.293   0.294   0.319
 32 A1   12 A2   33 A1   13 B2   34 A1   31 B1   32 B1   13 A2                 
  0.323   0.323   0.376   0.383   0.388   0.408   0.415   0.421
 33 B1   35 A1   34 B1   14 B2   36 A1   14 A2   15 B2   37 A1                 
  0.435   0.436   0.471   0.482   0.485   0.519   0.610   0.614
 15 A2   35 B1   36 B1   37 B1   38 A1   16 B2   38 B1   39 A1                 
  0.666   0.694   0.708   0.730   0.778   0.808   0.928   1.033
 40 A1   16 A2   41 A1   39 B1   42 A1   40 B1   41 B1   42 B1                 
  1.094   1.173   1.227   1.252   1.306   1.319   1.352   1.358
 17 B2   18 B2   43 A1   17 A2   19 B2   43 B1   44 A1   20 B2                 
  1.366   1.370   1.384   1.391   1.415   1.497   1.515   1.533
 18 A2   44 B1   45 A1   46 A1   45 B1   47 A1   46 B1   19 A2                 
  1.585   1.655   1.733   1.810   1.846   1.971   2.101   2.222
 48 A1   49 A1   47 B1   20 A2   50 A1   48 B1   49 B1   50 B1                 
  2.538   2.749   2.785   2.917   3.018   3.397   3.733   3.745
 21 B2   51 A1   21 A2   51 B1   52 A1   52 B1   22 B2   53 A1                 
  3.745   3.766   3.900   3.917   3.946   3.952   3.969   3.982
 22 A2   53 B1   54 A1   23 B2   23 A2   24 B2   24 A2   54 B1                 
  3.992   3.992   4.044   4.078   4.090   4.147   4.212   4.282
 55 A1   25 B2   25 A2   55 B1   56 A1   56 B1   57 A1   57 B1                 
  4.399   4.535   4.612   4.868   5.972   5.999   6.018   6.032
 58 A1   58 B1   59 A1   59 B1   26 B2   26 A2   60 A1   60 B1                 
  6.109   6.188   6.238   6.283   6.340   6.362   6.453   6.729
 61 A1   61 B1   27 B2   27 A2   62 A1   62 B1   63 A1   63 B1                 
 23.321  23.877  27.847  27.935  28.318  28.342  28.344  28.363
 64 A1   64 B1   65 A1   65 B1   28 B2   28 A2   66 A1   66 B1                 
 28.395  28.426  28.517  28.519  28.536  28.537  28.538  28.562
 67 A1   67 B1   29 A2   29 B2   68 A1   68 B1   30 B2   30 A2                 
 28.580  28.610  28.665  28.742  66.709  66.748 127.864 127.882
 69 A1   69 B1   70 A1   70 B1   71 A1   71 B1   31 B2   31 A2                 
127.886 127.901 127.941 127.984 151.646 151.7221901.8101901.890
 72 A1   72 B1   73 A1   73 B1   74 A1   74 B1   75 A1   75 B1                 

 Beta MOs, Restricted
 -- Occupied --                  
*******-1165.89 -176.33 -176.33 -165.73 -165.73 -165.73 -165.73
  1 A1    1 B1    2 B1    2 A1    3 B1    3 A1    1 B2    1 A2                 
-165.73 -165.73  -35.83  -35.83  -31.32  -31.32  -31.31  -31.31
  4 A1    4 B1    5 B1    5 A1    6 B1    6 A1    2 A2    2 B2                 
-31.312 -31.312 -24.726 -24.726 -22.969 -22.969 -22.968 -22.968
  7 B1    7 A1    8 B1    8 A1    9 B1    9 A1    3 A2    3 B2                 
-22.967 -22.967 -22.963 -22.963 -22.963 -22.963 -10.326 -10.326
 10 B1   10 A1   11 B1   11 A1    4 B2    4 A2   12 A1   12 B1                 
 -6.377  -6.377  -4.790  -4.790  -4.774  -4.774  -4.774  -4.774
 13 B1   13 A1   14 B1   14 A1    5 A2    5 B2   15 B1   15 A1                 
 -2.057  -2.057  -2.051  -2.051  -2.051  -2.051  -2.037  -2.037
 16 B1   16 A1   17 A1   17 B1    6 A2    6 B2    7 B2    7 A2                 
 -2.037  -2.037  -1.281  -1.274  -0.831  -0.755  -0.699  -0.609
 18 B1   18 A1   19 A1   19 B1   20 A1   20 B1   21 A1   21 B1                 
 -0.593  -0.526  -0.514  -0.499  -0.494  -0.420  -0.402  -0.347
 22 A1    8 B2   23 A1    8 A2   22 B1   23 B1   24 A1    9 B2                 
 -0.309  -0.292  -0.279  -0.251
  9 A2   25 A1   24 B1   10 B2                                                 
 -- Virtual --                   
 -0.062  -0.046  -0.025   0.012   0.023   0.037   0.060   0.088
 26 A1   10 A2   25 B1   27 A1   28 A1   26 B1   11 B2   29 A1                 
  0.089   0.098   0.103   0.114   0.176   0.185   0.187   0.223
 27 B1   11 A2   30 A1   28 B1   29 B1   31 A1   12 B2   30 B1                 
  0.227   0.233   0.239   0.242   0.284   0.293   0.294   0.319
 32 A1   12 A2   33 A1   13 B2   34 A1   31 B1   32 B1   13 A2                 
  0.323   0.323   0.376   0.383   0.388   0.408   0.415   0.421
 33 B1   35 A1   34 B1   14 B2   36 A1   14 A2   15 B2   37 A1                 
  0.435   0.436   0.471   0.482   0.485   0.519   0.610   0.614
 15 A2   35 B1   36 B1   37 B1   38 A1   16 B2   38 B1   39 A1                 
  0.666   0.694   0.708   0.730   0.778   0.808   0.928   1.033
 40 A1   16 A2   41 A1   39 B1   42 A1   40 B1   41 B1   42 B1                 
  1.094   1.173   1.227   1.252   1.306   1.319   1.352   1.358
 17 B2   18 B2   43 A1   17 A2   19 B2   43 B1   44 A1   20 B2                 
  1.366   1.370   1.384   1.391   1.415   1.497   1.515   1.533
 18 A2   44 B1   45 A1   46 A1   45 B1   47 A1   46 B1   19 A2                 
  1.585   1.655   1.733   1.810   1.846   1.971   2.101   2.222
 48 A1   49 A1   47 B1   20 A2   50 A1   48 B1   49 B1   50 B1                 
  2.538   2.749   2.785   2.917   3.018   3.397   3.733   3.745
 21 B2   51 A1   21 A2   51 B1   52 A1   52 B1   22 B2   53 A1                 
  3.745   3.766   3.900   3.917   3.946   3.952   3.969   3.982
 22 A2   53 B1   54 A1   23 B2   23 A2   24 B2   24 A2   54 B1                 
  3.992   3.992   4.044   4.078   4.090   4.147   4.212   4.282
 55 A1   25 B2   25 A2   55 B1   56 A1   56 B1   57 A1   57 B1                 
  4.399   4.535   4.612   4.868   5.972   5.999   6.018   6.032
 58 A1   58 B1   59 A1   59 B1   26 B2   26 A2   60 A1   60 B1                 
  6.109   6.188   6.238   6.283   6.340   6.362   6.453   6.729
 61 A1   61 B1   27 B2   27 A2   62 A1   62 B1   63 A1   63 B1                 
 23.321  23.877  27.847  27.935  28.318  28.342  28.344  28.363
 64 A1   64 B1   65 A1   65 B1   28 B2   28 A2   66 A1   66 B1                 
 28.395  28.426  28.517  28.519  28.536  28.537  28.538  28.562
 67 A1   67 B1   29 A2   29 B2   68 A1   68 B1   30 B2   30 A2                 
 28.580  28.610  28.665  28.742  66.709  66.748 127.864 127.882
 69 A1   69 B1   70 A1   70 B1   71 A1   71 B1   31 B2   31 A2                 
127.886 127.901 127.941 127.984 151.646 151.7221901.8101901.890
 72 A1   72 B1   73 A1   73 B1   74 A1   74 B1   75 A1   75 B1                 
 --------------------------------------------------------------

          Ground-State Mulliken Net Atomic Charges

     Atom                 Charge (a.u.)
  ----------------------------------------
      1 F                    -0.015523
      2 F                    -0.015523
      3 I                     0.146983
      4 I                     0.146983
      5 C                    -0.131460
      6 C                    -0.131460
  ----------------------------------------
  Sum of atomic charges =     0.000000

 -----------------------------------------------------------------
                    Cartesian Multipole Moments
 -----------------------------------------------------------------
    Charge (ESU x 10^10)
                 0.0000
    Dipole Moment (Debye)
         X      -0.0000      Y       0.0000      Z       1.3014
       Tot       1.3014
    Quadrupole Moments (Debye-Ang)
        XX     -72.9207     XY      -0.0000     YY     -77.9001
        XZ       0.0000     YZ      -0.0000     ZZ     -80.5240
    Octopole Moments (Debye-Ang^2)
       XXX       0.0000    XXY       0.0000    XYY      -0.0000
       YYY       0.0000    XXZ      12.3309    XYZ       0.0000
       YYZ      -7.4459    XZZ       0.0000    YZZ       0.0000
       ZZZ      -9.9818
    Hexadecapole Moments (Debye-Ang^3)
      XXXX   -1689.7432   XXXY      -0.0000   XXYY    -320.3375
      XYYY      -0.0000   YYYY     -98.7863   XXXZ       0.0000
      XXYZ      -0.0000   XYYZ       0.0000   YYYZ      -0.0000
      XXZZ    -356.4056   XYZZ      -0.0000   YYZZ     -86.8462
      XZZZ       0.0000   YZZZ       0.0000   ZZZZ    -439.2282
 -----------------------------------------------------------------
 Calculating analytic gradient of the SCF energy
 Gradient of SCF Energy
            1           2           3           4           5           6
    1   0.0328719  -0.0328719  -0.0561162   0.0561162   0.0865714  -0.0865714
    2  -0.0000000   0.0000000  -0.0000000  -0.0000000   0.0000000  -0.0000000
    3   0.0658823   0.0658823  -0.1034203  -0.1034203   0.0375379   0.0375379
 Max gradient component =       1.034E-01
 RMS gradient           =       5.595E-02
 Gradient time:  CPU 14.26 s  wall 3.67 s
 Geometry Optimization Parameters
   NAtoms,    NIC,     NZ,  NCons,   NDum,   NFix, NCnnct, MaxDiis
        6      37       0       0       0       0       0       0

 Cartesian Hessian Update
 Hessian Updated using BFGS Update


** GEOMETRY OPTIMIZATION IN DELOCALIZED INTERNAL COORDINATES **
   Searching for a Minimum

   Optimization Cycle:   9

                       Coordinates (Angstroms)
     ATOM                X               Y               Z
      1  F         1.5017646041    0.0000000000   -1.7872971825
      2  F        -1.5017646041    0.0000000000   -1.7872971825
      3  I         2.1373704753    0.0000000000    0.5541473630
      4  I        -2.1373704753    0.0000000000    0.5541473630
      5  C         0.6943388929    0.0000000000   -0.7080266511
      6  C        -0.6943388929    0.0000000000   -0.7080266511
   Point Group: c2v   Number of degrees of freedom:     5


   Energy is -14114.877748223

 Hessian Updated using BFGS Update

  5 Hessian modes will be used to form the next step
  Hessian Eigenvalues:
     0.134190    0.251755    0.289197    0.386601    0.607465

 Minimum Search - Taking Simple RFO Step
 Searching for Lamda that Minimizes Along All modes
 Value Taken    Lamda =  -0.07568484
 Calculated Step too Large.  Step scaled by  0.535185
 Step Taken.  Stepsize is  0.300000

                             Maximum     Tolerance    Cnvgd?
         Gradient           0.086307      0.000300      NO
         Displacement       0.231516      0.001200      NO
         Energy change     -0.050379      0.000001      NO


 New Cartesian Coordinates Obtained by Inverse Iteration

 Displacement from previous Coordinates is:  0.284777
 ----------------------------------------------------------------
             Standard Nuclear Orientation (Angstroms)
    I     Atom           X                Y                Z
 ----------------------------------------------------------------
    1      F       1.4086266088     0.0000000000    -1.8207738524
    2      F      -1.4086266088     0.0000000000    -1.8207738524
    3      I       2.1488415607     0.0000000000     0.5805777390
    4      I      -2.1488415607     0.0000000000     0.5805777390
    5      C       0.6682686664     0.0000000000    -0.7009803572
    6      C      -0.6682686664     0.0000000000    -0.7009803572
 ----------------------------------------------------------------
 Molecular Point Group                 C2v   NOp =  4
 Largest Abelian Subgroup              C2v   NOp =  4
 Nuclear Repulsion Energy =  1041.2754822152 hartrees
 There are       68 alpha and       68 beta electrons
 Applying Cartesian multipole field
    Component          Value
    ---------          -----
     (2,0,0)        1.00000E-11
     (0,2,0)        2.00000E-11
     (0,0,2)       -3.00000E-11
 Nucleus-field energy     =     0.0000000081 hartrees
 Requested basis set is 6-311++G(d,p)
 There are 72 shells and 212 basis functions
 A cutoff of  1.0D-11 yielded   1966 shell pairs
 There are     18099 function pairs (     20478 Cartesian)
 Smallest overlap matrix eigenvalue = 4.57E-05
 Guess MOs from SCF MO coefficient file

 -----------------------------------------------------------------------
  General SCF calculation program by
  Eric Jon Sundstrom, Paul Horn, Yuezhi Mao, Dmitri Zuev, Alec White,
  David Stuck, Shaama M.S., Shane Yost, Joonho Lee, David Small,
  Daniel Levine, Susi Lehtola, Hugh Burton, Evgeny Epifanovsky
 -----------------------------------------------------------------------
 Exchange:     0.2000 Hartree-Fock + 0.0800 Slater + 0.7200 B88
 Correlation:  0.1900 VWN1RPA + 0.8100 LYP
 Using SG-1 standard quadrature grid
 using 4 threads for integral computing
 -------------------------------------------------------
 OpenMP Integral computing Module                
 Release: version 2.0, May 2017, Q-Chem Inc. Pleasanton 
 -------------------------------------------------------
 -------------------------------------------------------
 OpenMP BLAS3 based DFT computing Module                
 Release: version 1.0, May 2013, Q-Chem Inc. Pittsburgh 
 -------------------------------------------------------
 A restricted SCF calculation will be
 performed using DIIS
 SCF converges when DIIS error is below 1.0e-08
 ---------------------------------------
  Cycle       Energy         DIIS error
 ---------------------------------------
    1  -14114.9051060499      9.59e-04  
    2  -14114.9104810958      1.87e-04  
    3  -14114.9105454906      1.47e-04  
    4  -14114.9106238886      6.18e-05  
    5  -14114.9106424305      9.29e-06  
    6  -14114.9106427981      4.99e-06  
    7  -14114.9106429028      1.21e-06  
    8  -14114.9106429081      1.23e-07  
    9  -14114.9106429081      4.42e-08  
   10  -14114.9106429080      3.42e-09  Convergence criterion met
 ---------------------------------------
 SCF time:   CPU 36.66s  wall 10.00s 
 SCF   energy in the final basis set =   -14114.9106429080
 Total energy in the final basis set =   -14114.9106429080

 --------------------------------------------------------------
             Orbital Energies (a.u.) and Symmetries
 --------------------------------------------------------------

 Alpha MOs, Restricted
 -- Occupied --                  
*******-1165.90 -176.33 -176.33 -165.73 -165.73 -165.73 -165.73
  1 A1    1 B1    2 B1    2 A1    3 B1    3 A1    1 B2    1 A2                 
-165.73 -165.73  -35.83  -35.83  -31.32  -31.32  -31.31  -31.31
  4 A1    4 B1    5 B1    5 A1    6 B1    6 A1    2 A2    2 B2                 
-31.313 -31.313 -24.724 -24.724 -22.970 -22.970 -22.968 -22.968
  7 B1    7 A1    8 B1    8 A1    9 B1    9 A1    3 A2    3 B2                 
-22.968 -22.968 -22.964 -22.964 -22.964 -22.964 -10.321 -10.320
 10 B1   10 A1   11 B1   11 A1    4 B2    4 A2   12 A1   12 B1                 
 -6.377  -6.377  -4.790  -4.790  -4.774  -4.774  -4.774  -4.774
 13 B1   13 A1   14 B1   14 A1    5 A2    5 B2   15 B1   15 A1                 
 -2.057  -2.057  -2.051  -2.051  -2.051  -2.051  -2.037  -2.037
 16 B1   16 A1   17 A1   17 B1    6 A2    6 B2    7 B2    7 A2                 
 -2.037  -2.037  -1.281  -1.269  -0.836  -0.745  -0.702  -0.607
 18 B1   18 A1   19 A1   19 B1   20 A1   20 B1   21 A1   21 B1                 
 -0.593  -0.527  -0.518  -0.494  -0.489  -0.415  -0.400  -0.347
 22 A1    8 B2   23 A1    8 A2   22 B1   23 B1   24 A1    9 B2                 
 -0.308  -0.297  -0.283  -0.255
  9 A2   25 A1   24 B1   10 B2                                                 
 -- Virtual --                   
 -0.067  -0.035  -0.032   0.010   0.023   0.038   0.060   0.089
 26 A1   10 A2   25 B1   27 A1   28 A1   26 B1   11 B2   27 B1                 
  0.090   0.098   0.102   0.117   0.178   0.187   0.190   0.228
 29 A1   11 A2   30 A1   28 B1   29 B1   31 A1   12 B2   32 A1                 
  0.233   0.236   0.238   0.241   0.281   0.294   0.302   0.324
 12 A2   33 A1   30 B1   13 B2   34 A1   31 B1   32 B1   13 A2                 
  0.326   0.326   0.378   0.386   0.389   0.404   0.411   0.421
 35 A1   33 B1   14 B2   36 A1   34 B1   14 A2   15 B2   37 A1                 
  0.432   0.440   0.472   0.478   0.483   0.524   0.621   0.624
 15 A2   35 B1   38 A1   36 B1   37 B1   16 B2   39 A1   38 B1                 
  0.653   0.700   0.717   0.725   0.779   0.824   0.927   1.023
 40 A1   16 A2   41 A1   39 B1   42 A1   40 B1   41 B1   42 B1                 
  1.101   1.163   1.218   1.254   1.306   1.332   1.333   1.365
 17 B2   18 B2   43 A1   17 A2   19 B2   44 A1   43 B1   20 B2                 
  1.366   1.370   1.387   1.394   1.430   1.503   1.535   1.547
 44 B1   18 A2   45 A1   46 A1   45 B1   47 A1   46 B1   19 A2                 
  1.606   1.661   1.764   1.844   1.870   1.959   2.128   2.241
 48 A1   49 A1   47 B1   20 A2   50 A1   48 B1   49 B1   50 B1                 
  2.549   2.756   2.798   2.917   3.089   3.369   3.738   3.748
 21 B2   51 A1   21 A2   51 B1   52 A1   52 B1   22 B2   53 A1                 
  3.753   3.781   3.910   3.920   3.944   3.950   3.981   3.982
 22 A2   53 B1   54 A1   23 B2   23 A2   24 B2   54 B1   24 A2                 
  3.985   3.991   4.044   4.075   4.119   4.133   4.206   4.278
 55 A1   25 B2   25 A2   56 A1   55 B1   56 B1   57 A1   57 B1                 
  4.393   4.538   4.624   4.883   5.971   5.998   6.014   6.032
 58 A1   58 B1   59 A1   59 B1   26 B2   26 A2   60 A1   60 B1                 
  6.096   6.179   6.240   6.286   6.319   6.373   6.465   6.759
 61 A1   61 B1   27 B2   27 A2   62 A1   62 B1   63 A1   63 B1                 
 23.310  24.063  27.836  27.922  28.317  28.340  28.341  28.361
 64 A1   64 B1   65 A1   65 B1   28 B2   28 A2   66 A1   66 B1                 
 28.388  28.421  28.516  28.517  28.532  28.533  28.536  28.561
 67 A1   67 B1   29 A2   29 B2   68 A1   68 B1   30 B2   30 A2                 
 28.575  28.609  28.665  28.745  66.713  66.746 127.863 127.881
 69 A1   69 B1   70 A1   70 B1   71 A1   71 B1   31 B2   31 A2                 
127.882 127.900 127.935 127.978 151.636 151.7111901.8001901.877
 72 A1   72 B1   73 A1   73 B1   74 A1   74 B1   75 A1   75 B1                 

 Beta MOs, Restricted
 -- Occupied --                  
*******-1165.90 -176.33 -176.33 -165.73 -165.73 -165.73 -165.73
  1 A1    1 B1    2 B1    2 A1    3 B1    3 A1    1 B2    1 A2                 
-165.73 -165.73  -35.83  -35.83  -31.32  -31.32  -31.31  -31.31
  4 A1    4 B1    5 B1    5 A1    6 B1    6 A1    2 A2    2 B2                 
-31.313 -31.313 -24.724 -24.724 -22.970 -22.970 -22.968 -22.968
  7 B1    7 A1    8 B1    8 A1    9 B1    9 A1    3 A2    3 B2                 
-22.968 -22.968 -22.964 -22.964 -22.964 -22.964 -10.321 -10.320
 10 B1   10 A1   11 B1   11 A1    4 B2    4 A2   12 A1   12 B1                 
 -6.377  -6.377  -4.790  -4.790  -4.774  -4.774  -4.774  -4.774
 13 B1   13 A1   14 B1   14 A1    5 A2    5 B2   15 B1   15 A1                 
 -2.057  -2.057  -2.051  -2.051  -2.051  -2.051  -2.037  -2.037
 16 B1   16 A1   17 A1   17 B1    6 A2    6 B2    7 B2    7 A2                 
 -2.037  -2.037  -1.281  -1.269  -0.836  -0.745  -0.702  -0.607
 18 B1   18 A1   19 A1   19 B1   20 A1   20 B1   21 A1   21 B1                 
 -0.593  -0.527  -0.518  -0.494  -0.489  -0.415  -0.400  -0.347
 22 A1    8 B2   23 A1    8 A2   22 B1   23 B1   24 A1    9 B2                 
 -0.308  -0.297  -0.283  -0.255
  9 A2   25 A1   24 B1   10 B2                                                 
 -- Virtual --                   
 -0.067  -0.035  -0.032   0.010   0.023   0.038   0.060   0.089
 26 A1   10 A2   25 B1   27 A1   28 A1   26 B1   11 B2   27 B1                 
  0.090   0.098   0.102   0.117   0.178   0.187   0.190   0.228
 29 A1   11 A2   30 A1   28 B1   29 B1   31 A1   12 B2   32 A1                 
  0.233   0.236   0.238   0.241   0.281   0.294   0.302   0.324
 12 A2   33 A1   30 B1   13 B2   34 A1   31 B1   32 B1   13 A2                 
  0.326   0.326   0.378   0.386   0.389   0.404   0.411   0.421
 35 A1   33 B1   14 B2   36 A1   34 B1   14 A2   15 B2   37 A1                 
  0.432   0.440   0.472   0.478   0.483   0.524   0.621   0.624
 15 A2   35 B1   38 A1   36 B1   37 B1   16 B2   39 A1   38 B1                 
  0.653   0.700   0.717   0.725   0.779   0.824   0.927   1.023
 40 A1   16 A2   41 A1   39 B1   42 A1   40 B1   41 B1   42 B1                 
  1.101   1.163   1.218   1.254   1.306   1.332   1.333   1.365
 17 B2   18 B2   43 A1   17 A2   19 B2   44 A1   43 B1   20 B2                 
  1.366   1.370   1.387   1.394   1.430   1.503   1.535   1.547
 44 B1   18 A2   45 A1   46 A1   45 B1   47 A1   46 B1   19 A2                 
  1.606   1.661   1.764   1.844   1.870   1.959   2.128   2.241
 48 A1   49 A1   47 B1   20 A2   50 A1   48 B1   49 B1   50 B1                 
  2.549   2.756   2.798   2.917   3.089   3.369   3.738   3.748
 21 B2   51 A1   21 A2   51 B1   52 A1   52 B1   22 B2   53 A1                 
  3.753   3.781   3.910   3.920   3.944   3.950   3.981   3.982
 22 A2   53 B1   54 A1   23 B2   23 A2   24 B2   54 B1   24 A2                 
  3.985   3.991   4.044   4.075   4.119   4.133   4.206   4.278
 55 A1   25 B2   25 A2   56 A1   55 B1   56 B1   57 A1   57 B1                 
  4.393   4.538   4.624   4.883   5.971   5.998   6.014   6.032
 58 A1   58 B1   59 A1   59 B1   26 B2   26 A2   60 A1   60 B1                 
  6.096   6.179   6.240   6.286   6.319   6.373   6.465   6.759
 61 A1   61 B1   27 B2   27 A2   62 A1   62 B1   63 A1   63 B1                 
 23.310  24.063  27.836  27.922  28.317  28.340  28.341  28.361
 64 A1   64 B1   65 A1   65 B1   28 B2   28 A2   66 A1   66 B1                 
 28.388  28.421  28.516  28.517  28.532  28.533  28.536  28.561
 67 A1   67 B1   29 A2   29 B2   68 A1   68 B1   30 B2   30 A2                 
 28.575  28.609  28.665  28.745  66.713  66.746 127.863 127.881
 69 A1   69 B1   70 A1   70 B1   71 A1   71 B1   31 B2   31 A2                 
127.882 127.900 127.935 127.978 151.636 151.7111901.8001901.877
 72 A1   72 B1   73 A1   73 B1   74 A1   74 B1   75 A1   75 B1                 
 --------------------------------------------------------------

          Ground-State Mulliken Net Atomic Charges

     Atom                 Charge (a.u.)
  ----------------------------------------
      1 F                    -0.020075
      2 F                    -0.020075
      3 I                     0.140235
      4 I                     0.140235
      5 C                    -0.120160
      6 C                    -0.120160
  ----------------------------------------
  Sum of atomic charges =     0.000000

 -----------------------------------------------------------------
                    Cartesian Multipole Moments
 -----------------------------------------------------------------
    Charge (ESU x 10^10)
                 0.0000
    Dipole Moment (Debye)
         X      -0.0000      Y       0.0000      Z       1.5115
       Tot       1.5115
    Quadrupole Moments (Debye-Ang)
        XX     -72.5924     XY       0.0000     YY     -77.9195
        XZ       0.0000     YZ       0.0000     ZZ     -80.4982
    Octopole Moments (Debye-Ang^2)
       XXX       0.0000    XXY       0.0000    XYY       0.0000
       YYY      -0.0000    XXZ      11.6856    XYZ      -0.0000
       YYZ      -8.7852    XZZ       0.0000    YZZ       0.0000
       ZZZ     -12.6890
    Hexadecapole Moments (Debye-Ang^3)
      XXXX   -1684.8286   XXXY       0.0000   XXYY    -320.6529
      XYYY       0.0000   YYYY     -98.9355   XXXZ       0.0000
      XXYZ       0.0000   XYYZ       0.0000   YYYZ       0.0000
      XXZZ    -356.3396   XYZZ       0.0000   YYZZ     -89.4624
      XZZZ       0.0000   YZZZ      -0.0000   ZZZZ    -454.6587
 -----------------------------------------------------------------
 Calculating analytic gradient of the SCF energy
 Gradient of SCF Energy
            1           2           3           4           5           6
    1   0.0229279  -0.0229279  -0.0373244   0.0373244   0.0270098  -0.0270098
    2   0.0000000   0.0000000   0.0000000  -0.0000000  -0.0000000   0.0000000
    3   0.0500431   0.0500431  -0.0738507  -0.0738507   0.0238076   0.0238076
 Max gradient component =       7.385E-02
 RMS gradient           =       3.523E-02
 Gradient time:  CPU 14.22 s  wall 3.66 s
 Geometry Optimization Parameters
   NAtoms,    NIC,     NZ,  NCons,   NDum,   NFix, NCnnct, MaxDiis
        6      37       0       0       0       0       0       0

 Cartesian Hessian Update
 Hessian Updated using BFGS Update


** GEOMETRY OPTIMIZATION IN DELOCALIZED INTERNAL COORDINATES **
   Searching for a Minimum

   Optimization Cycle:  10

                       Coordinates (Angstroms)
     ATOM                X               Y               Z
      1  F         1.4086266088    0.0000000000   -1.8207738524
      2  F        -1.4086266088    0.0000000000   -1.8207738524
      3  I         2.1488415607    0.0000000000    0.5805777390
      4  I        -2.1488415607    0.0000000000    0.5805777390
      5  C         0.6682686664    0.0000000000   -0.7009803572
      6  C        -0.6682686664    0.0000000000   -0.7009803572
   Point Group: c2v   Number of degrees of freedom:     5


   Energy is -14114.910642908

 Hessian Updated using BFGS Update

  5 Hessian modes will be used to form the next step
  Hessian Eigenvalues:
     0.098236    0.247532    0.374528    0.437779    0.593353

 Minimum Search - Taking Simple RFO Step
 Searching for Lamda that Minimizes Along All modes
 Value Taken    Lamda =  -0.04614194
 Calculated Step too Large.  Step scaled by  0.546083
 Step Taken.  Stepsize is  0.300000

                             Maximum     Tolerance    Cnvgd?
         Gradient           0.072596      0.000300      NO
         Displacement       0.282589      0.001200      NO
         Energy change     -0.032895      0.000001      NO


 New Cartesian Coordinates Obtained by Inverse Iteration

 Displacement from previous Coordinates is:  0.211345
 ----------------------------------------------------------------
             Standard Nuclear Orientation (Angstroms)
    I     Atom           X                Y                Z
 ----------------------------------------------------------------
    1      F       1.3568260578     0.0000000000    -1.8581119927
    2      F      -1.3568260578     0.0000000000    -1.8581119927
    3      I       2.1488728328     0.0000000000     0.6264446360
    4      I      -2.1488728328     0.0000000000     0.6264446360
    5      C       0.6680627794     0.0000000000    -0.7095091139
    6      C      -0.6680627794     0.0000000000    -0.7095091139
 ----------------------------------------------------------------
 Molecular Point Group                 C2v   NOp =  4
 Largest Abelian Subgroup              C2v   NOp =  4
 Nuclear Repulsion Energy =  1030.9284956534 hartrees
 There are       68 alpha and       68 beta electrons
 Applying Cartesian multipole field
    Component          Value
    ---------          -----
     (2,0,0)        1.00000E-11
     (0,2,0)        2.00000E-11
     (0,0,2)       -3.00000E-11
 Nucleus-field energy     =     0.0000000071 hartrees
 Requested basis set is 6-311++G(d,p)
 There are 72 shells and 212 basis functions
 A cutoff of  1.0D-11 yielded   1968 shell pairs
 There are     18107 function pairs (     20486 Cartesian)
 Smallest overlap matrix eigenvalue = 4.87E-05
 Guess MOs from SCF MO coefficient file

 -----------------------------------------------------------------------
  General SCF calculation program by
  Eric Jon Sundstrom, Paul Horn, Yuezhi Mao, Dmitri Zuev, Alec White,
  David Stuck, Shaama M.S., Shane Yost, Joonho Lee, David Small,
  Daniel Levine, Susi Lehtola, Hugh Burton, Evgeny Epifanovsky
 -----------------------------------------------------------------------
 Exchange:     0.2000 Hartree-Fock + 0.0800 Slater + 0.7200 B88
 Correlation:  0.1900 VWN1RPA + 0.8100 LYP
 Using SG-1 standard quadrature grid
 using 4 threads for integral computing
 -------------------------------------------------------
 OpenMP Integral computing Module                
 Release: version 2.0, May 2017, Q-Chem Inc. Pleasanton 
 -------------------------------------------------------
 -------------------------------------------------------
 OpenMP BLAS3 based DFT computing Module                
 Release: version 1.0, May 2013, Q-Chem Inc. Pittsburgh 
 -------------------------------------------------------
 A restricted SCF calculation will be
 performed using DIIS
 SCF converges when DIIS error is below 1.0e-08
 ---------------------------------------
  Cycle       Energy         DIIS error
 ---------------------------------------
    1  -14114.9286400492      6.47e-04  
    2  -14114.9314055503      2.52e-04  
    3  -14114.9311965040      3.13e-04  
    4  -14114.9317251681      4.37e-05  
    5  -14114.9317346922      1.24e-05  
    6  -14114.9317353034      4.06e-06  
    7  -14114.9317353687      9.70e-07  
    8  -14114.9317353733      1.13e-07  
    9  -14114.9317353734      2.01e-08  
   10  -14114.9317353734      1.00e-08  
   11  -14114.9317353733      1.75e-09  Convergence criterion met
 ---------------------------------------
 SCF time:   CPU 39.99s  wall 11.00s 
 SCF   energy in the final basis set =   -14114.9317353733
 Total energy in the final basis set =   -14114.9317353733

 --------------------------------------------------------------
             Orbital Energies (a.u.) and Symmetries
 --------------------------------------------------------------

 Alpha MOs, Restricted
 -- Occupied --                  
*******-1165.90 -176.33 -176.33 -165.73 -165.73 -165.73 -165.73
  1 A1    1 B1    2 B1    2 A1    3 B1    3 A1    1 B2    1 A2                 
-165.73 -165.73  -35.83  -35.83  -31.32  -31.32  -31.31  -31.31
  4 A1    4 B1    5 B1    5 A1    6 B1    6 A1    2 A2    2 B2                 
-31.314 -31.314 -24.724 -24.724 -22.971 -22.971 -22.969 -22.969
  7 B1    7 A1    8 B1    8 A1    9 B1    9 A1    3 A2    3 B2                 
-22.969 -22.969 -22.965 -22.965 -22.965 -22.965 -10.321 -10.320
 10 B1   10 A1   11 B1   11 A1    4 B2    4 A2   12 A1   12 B1                 
 -6.377  -6.377  -4.791  -4.791  -4.775  -4.775  -4.775  -4.775
 13 B1   13 A1   14 B1   14 A1    5 B2    5 A2   15 A1   15 B1                 
 -2.057  -2.057  -2.051  -2.051  -2.051  -2.051  -2.038  -2.038
 16 B1   16 A1   17 A1   17 B1    6 A2    6 B2    7 B2    7 A2                 
 -2.038  -2.038  -1.280  -1.266  -0.831  -0.737  -0.698  -0.607
 18 B1   18 A1   19 A1   19 B1   20 A1   20 B1   21 A1   21 B1                 
 -0.590  -0.525  -0.521  -0.490  -0.485  -0.414  -0.396  -0.344
 22 A1    8 B2   23 A1    8 A2   22 B1   23 B1   24 A1    9 B2                 
 -0.307  -0.301  -0.287  -0.256
  9 A2   25 A1   24 B1   10 B2                                                 
 -- Virtual --                   
 -0.069  -0.040  -0.033   0.009   0.024   0.039   0.061   0.089
 26 A1   25 B1   10 A2   27 A1   28 A1   26 B1   11 B2   27 B1                 
  0.091   0.098   0.102   0.118   0.177   0.190   0.192   0.225
 29 A1   11 A2   30 A1   28 B1   29 B1   31 A1   12 B2   32 A1                 
  0.233   0.236   0.237   0.242   0.281   0.292   0.305   0.327
 12 A2   33 A1   30 B1   13 B2   34 A1   31 B1   32 B1   13 A2                 
  0.329   0.330   0.375   0.382   0.389   0.399   0.407   0.422
 33 B1   35 A1   14 B2   36 A1   34 B1   14 A2   15 B2   37 A1                 
  0.428   0.438   0.460   0.474   0.488   0.529   0.616   0.619
 15 A2   35 B1   38 A1   36 B1   37 B1   16 B2   38 B1   39 A1                 
  0.649   0.699   0.717   0.720   0.783   0.828   0.925   1.000
 40 A1   16 A2   39 B1   41 A1   42 A1   40 B1   41 B1   42 B1                 
  1.104   1.156   1.214   1.252   1.306   1.321   1.345   1.359
 17 B2   18 B2   43 A1   17 A2   19 B2   44 A1   43 B1   44 B1                 
  1.368   1.372   1.379   1.400   1.449   1.506   1.539   1.547
 20 B2   18 A2   45 A1   46 A1   45 B1   47 A1   46 B1   19 A2                 
  1.607   1.655   1.779   1.847   1.879   1.953   2.120   2.223
 48 A1   49 A1   47 B1   20 A2   50 A1   48 B1   49 B1   50 B1                 
  2.552   2.758   2.795   2.918   3.088   3.374   3.740   3.750
 21 B2   51 A1   21 A2   51 B1   52 A1   52 B1   22 B2   53 A1                 
  3.757   3.794   3.915   3.921   3.941   3.949   3.975   3.976
 22 A2   53 B1   54 A1   23 B2   23 A2   24 B2   55 A1   54 B1                 
  3.987   3.989   4.041   4.065   4.106   4.154   4.204   4.279
 24 A2   25 B2   25 A2   56 A1   55 B1   56 B1   57 A1   57 B1                 
  4.383   4.521   4.620   4.886   5.970   5.995   6.007   6.030
 58 A1   58 B1   59 A1   59 B1   26 B2   26 A2   60 A1   60 B1                 
  6.081   6.158   6.241   6.288   6.298   6.391   6.473   6.766
 61 A1   61 B1   27 B2   27 A2   62 A1   62 B1   63 A1   63 B1                 
 23.314  24.062  27.824  27.902  28.316  28.337  28.338  28.358
 64 A1   64 B1   65 A1   65 B1   28 B2   66 A1   28 A2   66 B1                 
 28.381  28.412  28.514  28.515  28.527  28.529  28.534  28.558
 67 A1   67 B1   29 A2   29 B2   68 A1   68 B1   30 B2   30 A2                 
 28.572  28.607  28.663  28.740  66.715  66.744 127.861 127.878
 69 A1   69 B1   70 A1   70 B1   71 A1   71 B1   31 B2   31 A2                 
127.879 127.897 127.929 127.968 151.625 151.6921901.7871901.858
 72 A1   72 B1   73 A1   73 B1   74 A1   74 B1   75 A1   75 B1                 

 Beta MOs, Restricted
 -- Occupied --                  
*******-1165.90 -176.33 -176.33 -165.73 -165.73 -165.73 -165.73
  1 A1    1 B1    2 B1    2 A1    3 B1    3 A1    1 B2    1 A2                 
-165.73 -165.73  -35.83  -35.83  -31.32  -31.32  -31.31  -31.31
  4 A1    4 B1    5 B1    5 A1    6 B1    6 A1    2 A2    2 B2                 
-31.314 -31.314 -24.724 -24.724 -22.971 -22.971 -22.969 -22.969
  7 B1    7 A1    8 B1    8 A1    9 B1    9 A1    3 A2    3 B2                 
-22.969 -22.969 -22.965 -22.965 -22.965 -22.965 -10.321 -10.320
 10 B1   10 A1   11 B1   11 A1    4 B2    4 A2   12 A1   12 B1                 
 -6.377  -6.377  -4.791  -4.791  -4.775  -4.775  -4.775  -4.775
 13 B1   13 A1   14 B1   14 A1    5 B2    5 A2   15 A1   15 B1                 
 -2.057  -2.057  -2.051  -2.051  -2.051  -2.051  -2.038  -2.038
 16 B1   16 A1   17 A1   17 B1    6 A2    6 B2    7 B2    7 A2                 
 -2.038  -2.038  -1.280  -1.266  -0.831  -0.737  -0.698  -0.607
 18 B1   18 A1   19 A1   19 B1   20 A1   20 B1   21 A1   21 B1                 
 -0.590  -0.525  -0.521  -0.490  -0.485  -0.414  -0.396  -0.344
 22 A1    8 B2   23 A1    8 A2   22 B1   23 B1   24 A1    9 B2                 
 -0.307  -0.301  -0.287  -0.256
  9 A2   25 A1   24 B1   10 B2                                                 
 -- Virtual --                   
 -0.069  -0.040  -0.033   0.009   0.024   0.039   0.061   0.089
 26 A1   25 B1   10 A2   27 A1   28 A1   26 B1   11 B2   27 B1                 
  0.091   0.098   0.102   0.118   0.177   0.190   0.192   0.225
 29 A1   11 A2   30 A1   28 B1   29 B1   31 A1   12 B2   32 A1                 
  0.233   0.236   0.237   0.242   0.281   0.292   0.305   0.327
 12 A2   33 A1   30 B1   13 B2   34 A1   31 B1   32 B1   13 A2                 
  0.329   0.330   0.375   0.382   0.389   0.399   0.407   0.422
 33 B1   35 A1   14 B2   36 A1   34 B1   14 A2   15 B2   37 A1                 
  0.428   0.438   0.460   0.474   0.488   0.529   0.616   0.619
 15 A2   35 B1   38 A1   36 B1   37 B1   16 B2   38 B1   39 A1                 
  0.649   0.699   0.717   0.720   0.783   0.828   0.925   1.000
 40 A1   16 A2   39 B1   41 A1   42 A1   40 B1   41 B1   42 B1                 
  1.104   1.156   1.214   1.252   1.306   1.321   1.345   1.359
 17 B2   18 B2   43 A1   17 A2   19 B2   44 A1   43 B1   44 B1                 
  1.368   1.372   1.379   1.400   1.449   1.506   1.539   1.547
 20 B2   18 A2   45 A1   46 A1   45 B1   47 A1   46 B1   19 A2                 
  1.607   1.655   1.779   1.847   1.879   1.953   2.120   2.223
 48 A1   49 A1   47 B1   20 A2   50 A1   48 B1   49 B1   50 B1                 
  2.552   2.758   2.795   2.918   3.088   3.374   3.740   3.750
 21 B2   51 A1   21 A2   51 B1   52 A1   52 B1   22 B2   53 A1                 
  3.757   3.794   3.915   3.921   3.941   3.949   3.975   3.976
 22 A2   53 B1   54 A1   23 B2   23 A2   24 B2   55 A1   54 B1                 
  3.987   3.989   4.041   4.065   4.106   4.154   4.204   4.279
 24 A2   25 B2   25 A2   56 A1   55 B1   56 B1   57 A1   57 B1                 
  4.383   4.521   4.620   4.886   5.970   5.995   6.007   6.030
 58 A1   58 B1   59 A1   59 B1   26 B2   26 A2   60 A1   60 B1                 
  6.081   6.158   6.241   6.288   6.298   6.391   6.473   6.766
 61 A1   61 B1   27 B2   27 A2   62 A1   62 B1   63 A1   63 B1                 
 23.314  24.062  27.824  27.902  28.316  28.337  28.338  28.358
 64 A1   64 B1   65 A1   65 B1   28 B2   66 A1   28 A2   66 B1                 
 28.381  28.412  28.514  28.515  28.527  28.529  28.534  28.558
 67 A1   67 B1   29 A2   29 B2   68 A1   68 B1   30 B2   30 A2                 
 28.572  28.607  28.663  28.740  66.715  66.744 127.861 127.878
 69 A1   69 B1   70 A1   70 B1   71 A1   71 B1   31 B2   31 A2                 
127.879 127.897 127.929 127.968 151.625 151.6921901.7871901.858
 72 A1   72 B1   73 A1   73 B1   74 A1   74 B1   75 A1   75 B1                 
 --------------------------------------------------------------

          Ground-State Mulliken Net Atomic Charges

     Atom                 Charge (a.u.)
  ----------------------------------------
      1 F                    -0.022568
      2 F                    -0.022568
      3 I                     0.141476
      4 I                     0.141476
      5 C                    -0.118908
      6 C                    -0.118908
  ----------------------------------------
  Sum of atomic charges =     0.000000

 -----------------------------------------------------------------
                    Cartesian Multipole Moments
 -----------------------------------------------------------------
    Charge (ESU x 10^10)
                 0.0000
    Dipole Moment (Debye)
         X       0.0000      Y      -0.0000      Z       1.7112
       Tot       1.7112
    Quadrupole Moments (Debye-Ang)
        XX     -72.5710     XY       0.0000     YY     -78.0431
        XZ      -0.0000     YZ       0.0000     ZZ     -80.2309
    Octopole Moments (Debye-Ang^2)
       XXX      -0.0000    XXY      -0.0000    XYY      -0.0000
       YYY      -0.0000    XXZ      10.5584    XYZ      -0.0000
       YYZ     -10.8899    XZZ      -0.0000    YZZ      -0.0000
       ZZZ     -17.5943
    Hexadecapole Moments (Debye-Ang^3)
      XXXX   -1681.9359   XXXY      -0.0000   XXYY    -319.6413
      XYYY       0.0000   YYYY     -99.2772   XXXZ      -0.0000
      XXYZ       0.0000   XYYZ      -0.0000   YYYZ      -0.0000
      XXZZ    -355.6251   XYZZ       0.0000   YYZZ     -93.9602
      XZZZ      -0.0000   YZZZ      -0.0000   ZZZZ    -479.6477
 -----------------------------------------------------------------
 Calculating analytic gradient of the SCF energy
 Gradient of SCF Energy
            1           2           3           4           5           6
    1   0.0149195  -0.0149195  -0.0207295   0.0207295   0.0150125  -0.0150125
    2   0.0000000   0.0000000  -0.0000000  -0.0000000  -0.0000000  -0.0000000
    3   0.0356364   0.0356364  -0.0505413  -0.0505413   0.0149049   0.0149049
 Max gradient component =       5.054E-02
 RMS gradient           =       2.339E-02
 Gradient time:  CPU 14.00 s  wall 3.61 s
 Geometry Optimization Parameters
   NAtoms,    NIC,     NZ,  NCons,   NDum,   NFix, NCnnct, MaxDiis
        6      37       0       0       0       0       0       0

 Cartesian Hessian Update
 Hessian Updated using BFGS Update


** GEOMETRY OPTIMIZATION IN DELOCALIZED INTERNAL COORDINATES **
   Searching for a Minimum

   Optimization Cycle:  11

                       Coordinates (Angstroms)
     ATOM                X               Y               Z
      1  F         1.3568260578    0.0000000000   -1.8581119927
      2  F        -1.3568260578    0.0000000000   -1.8581119927
      3  I         2.1488728328    0.0000000000    0.6264446360
      4  I        -2.1488728328    0.0000000000    0.6264446360
      5  C         0.6680627794    0.0000000000   -0.7095091139
      6  C        -0.6680627794    0.0000000000   -0.7095091139
   Point Group: c2v   Number of degrees of freedom:     5


   Energy is -14114.931735373

 Hessian Updated using BFGS Update

  5 Hessian modes will be used to form the next step
  Hessian Eigenvalues:
     0.076887    0.256397    0.374596    0.448701    0.595963

 Minimum Search - Taking Simple RFO Step
 Searching for Lamda that Minimizes Along All modes
 Value Taken    Lamda =  -0.03124163
 Calculated Step too Large.  Step scaled by  0.564748
 Step Taken.  Stepsize is  0.300000

                             Maximum     Tolerance    Cnvgd?
         Gradient           0.051542      0.000300      NO
         Displacement       0.280914      0.001200      NO
         Energy change     -0.021092      0.000001      NO


 New Cartesian Coordinates Obtained by Inverse Iteration

 Displacement from previous Coordinates is:  0.276930
 ----------------------------------------------------------------
             Standard Nuclear Orientation (Angstroms)
    I     Atom           X                Y                Z
 ----------------------------------------------------------------
    1      F       1.3369195308     0.0000000000    -1.8978220897
    2      F      -1.3369195308     0.0000000000    -1.8978220897
    3      I       2.0940607635     0.0000000000     0.6961001119
    4      I      -2.0940607635     0.0000000000     0.6961001119
    5      C       0.6646537365     0.0000000000    -0.7394544928
    6      C      -0.6646537365     0.0000000000    -0.7394544928
 ----------------------------------------------------------------
 Molecular Point Group                 C2v   NOp =  4
 Largest Abelian Subgroup              C2v   NOp =  4
 Nuclear Repulsion Energy =  1031.2209390490 hartrees
 There are       68 alpha and       68 beta electrons
 Applying Cartesian multipole field
    Component          Value
    ---------          -----
     (2,0,0)        1.00000E-11
     (0,2,0)        2.00000E-11
     (0,0,2)       -3.00000E-11
 Nucleus-field energy     =     0.0000000048 hartrees
 Requested basis set is 6-311++G(d,p)
 There are 72 shells and 212 basis functions
 A cutoff of  1.0D-11 yielded   1958 shell pairs
 There are     18065 function pairs (     20428 Cartesian)
 Smallest overlap matrix eigenvalue = 5.25E-05
 Guess MOs from SCF MO coefficient file

 -----------------------------------------------------------------------
  General SCF calculation program by
  Eric Jon Sundstrom, Paul Horn, Yuezhi Mao, Dmitri Zuev, Alec White,
  David Stuck, Shaama M.S., Shane Yost, Joonho Lee, David Small,
  Daniel Levine, Susi Lehtola, Hugh Burton, Evgeny Epifanovsky
 -----------------------------------------------------------------------
 Exchange:     0.2000 Hartree-Fock + 0.0800 Slater + 0.7200 B88
 Correlation:  0.1900 VWN1RPA + 0.8100 LYP
 Using SG-1 standard quadrature grid
 using 4 threads for integral computing
 -------------------------------------------------------
 OpenMP Integral computing Module                
 Release: version 2.0, May 2017, Q-Chem Inc. Pleasanton 
 -------------------------------------------------------
 -------------------------------------------------------
 OpenMP BLAS3 based DFT computing Module                
 Release: version 1.0, May 2013, Q-Chem Inc. Pittsburgh 
 -------------------------------------------------------
 A restricted SCF calculation will be
 performed using DIIS
 SCF converges when DIIS error is below 1.0e-08
 ---------------------------------------
  Cycle       Energy         DIIS error
 ---------------------------------------
    1  -14114.9435783842      5.99e-04  
    2  -14114.9459692041      2.23e-04  
    3  -14114.9459568275      2.30e-04  
    4  -14114.9462160052      6.23e-05  
    5  -14114.9462379303      9.38e-06  
    6  -14114.9462384662      2.95e-06  
    7  -14114.9462384930      1.69e-06  
    8  -14114.9462385044      1.36e-07  
    9  -14114.9462385048      4.21e-08  
   10  -14114.9462385048      1.18e-08  
   11  -14114.9462385046      1.56e-09  Convergence criterion met
 ---------------------------------------
 SCF time:   CPU 39.87s  wall 11.00s 
 SCF   energy in the final basis set =   -14114.9462385046
 Total energy in the final basis set =   -14114.9462385046

 --------------------------------------------------------------
             Orbital Energies (a.u.) and Symmetries
 --------------------------------------------------------------

 Alpha MOs, Restricted
 -- Occupied --                  
*******-1165.90 -176.33 -176.33 -165.73 -165.73 -165.73 -165.73
  1 A1    1 B1    2 B1    2 A1    3 B1    3 A1    1 A2    1 B2                 
-165.73 -165.73  -35.83  -35.83  -31.32  -31.32  -31.31  -31.31
  4 A1    4 B1    5 B1    5 A1    6 B1    6 A1    2 A2    2 B2                 
-31.315 -31.315 -24.726 -24.726 -22.972 -22.971 -22.970 -22.970
  7 B1    7 A1    8 B1    8 A1    9 B1    9 A1    3 A2    3 B2                 
-22.970 -22.970 -22.966 -22.966 -22.966 -22.966 -10.321 -10.321
 10 B1   10 A1   11 B1   11 A1    4 B2    4 A2   12 A1   12 B1                 
 -6.378  -6.378  -4.791  -4.791  -4.775  -4.775  -4.775  -4.775
 13 B1   13 A1   14 B1   14 A1    5 B2    5 A2   15 A1   15 B1                 
 -2.057  -2.057  -2.051  -2.051  -2.051  -2.051  -2.038  -2.038
 16 B1   16 A1   17 A1   17 B1    6 A2    6 B2    7 B2    7 A2                 
 -2.038  -2.038  -1.279  -1.264  -0.832  -0.729  -0.694  -0.608
 18 B1   18 A1   19 A1   19 B1   20 A1   20 B1   21 A1   21 B1                 
 -0.589  -0.524  -0.523  -0.489  -0.483  -0.412  -0.394  -0.344
 22 A1    8 B2   23 A1    8 A2   22 B1   23 B1   24 A1    9 B2                 
 -0.306  -0.306  -0.288  -0.257
 25 A1    9 A2   24 B1   10 B2                                                 
 -- Virtual --                   
 -0.071  -0.045  -0.031   0.006   0.026   0.040   0.061   0.088
 26 A1   25 B1   10 A2   27 A1   28 A1   26 B1   11 B2   27 B1                 
  0.091   0.097   0.100   0.117   0.181   0.192   0.193   0.220
 29 A1   11 A2   30 A1   28 B1   29 B1   31 A1   12 B2   32 A1                 
  0.228   0.233   0.236   0.244   0.281   0.289   0.305   0.331
 30 B1   12 A2   33 A1   13 B2   34 A1   31 B1   32 B1   35 A1                 
  0.331   0.343   0.372   0.373   0.388   0.394   0.402   0.424
 13 A2   33 B1   36 A1   14 B2   34 B1   14 A2   15 B2   37 A1                 
  0.425   0.433   0.449   0.469   0.491   0.533   0.616   0.617
 15 A2   35 B1   38 A1   36 B1   37 B1   16 B2   39 A1   38 B1                 
  0.653   0.696   0.710   0.715   0.794   0.827   0.925   0.980
 40 A1   16 A2   39 B1   41 A1   42 A1   40 B1   41 B1   42 B1                 
  1.105   1.150   1.218   1.250   1.306   1.324   1.344   1.359
 17 B2   18 B2   43 A1   17 A2   19 B2   44 A1   43 B1   44 B1                 
  1.371   1.371   1.373   1.406   1.459   1.507   1.525   1.551
 45 A1   20 B2   18 A2   46 A1   45 B1   47 A1   46 B1   19 A2                 
  1.608   1.652   1.794   1.854   1.883   1.957   2.126   2.206
 48 A1   49 A1   47 B1   20 A2   50 A1   48 B1   49 B1   50 B1                 
  2.555   2.760   2.792   2.921   3.095   3.365   3.741   3.750
 21 B2   51 A1   21 A2   51 B1   52 A1   52 B1   22 B2   53 A1                 
  3.758   3.799   3.914   3.919   3.940   3.949   3.965   3.972
 22 A2   53 B1   54 A1   23 B2   23 A2   24 B2   55 A1   54 B1                 
  3.987   3.989   4.037   4.067   4.096   4.165   4.205   4.285
 25 B2   24 A2   25 A2   56 A1   55 B1   56 B1   57 A1   57 B1                 
  4.369   4.497   4.614   4.887   5.969   5.992   6.000   6.025
 58 A1   58 B1   59 A1   59 B1   26 B2   26 A2   60 A1   60 B1                 
  6.069   6.137   6.242   6.288   6.290   6.399   6.482   6.769
 61 A1   61 B1   27 B2   62 A1   27 A2   62 B1   63 A1   63 B1                 
 23.310  24.087  27.810  27.887  28.315  28.333  28.335  28.356
 64 A1   64 B1   65 A1   65 B1   28 B2   66 A1   28 A2   66 B1                 
 28.377  28.400  28.514  28.514  28.523  28.527  28.533  28.555
 67 A1   67 B1   29 A2   29 B2   68 A1   68 B1   30 B2   30 A2                 
 28.573  28.603  28.661  28.732  66.714  66.744 127.860 127.875
 69 A1   69 B1   70 A1   70 B1   71 A1   71 B1   31 B2   31 A2                 
127.877 127.894 127.925 127.957 151.611 151.6791901.7731901.843
 72 A1   72 B1   73 A1   73 B1   74 A1   74 B1   75 A1   75 B1                 

 Beta MOs, Restricted
 -- Occupied --                  
*******-1165.90 -176.33 -176.33 -165.73 -165.73 -165.73 -165.73
  1 A1    1 B1    2 B1    2 A1    3 B1    3 A1    1 A2    1 B2                 
-165.73 -165.73  -35.83  -35.83  -31.32  -31.32  -31.31  -31.31
  4 A1    4 B1    5 B1    5 A1    6 B1    6 A1    2 A2    2 B2                 
-31.315 -31.315 -24.726 -24.726 -22.972 -22.971 -22.970 -22.970
  7 B1    7 A1    8 B1    8 A1    9 B1    9 A1    3 A2    3 B2                 
-22.970 -22.970 -22.966 -22.966 -22.966 -22.966 -10.321 -10.321
 10 B1   10 A1   11 B1   11 A1    4 B2    4 A2   12 A1   12 B1                 
 -6.378  -6.378  -4.791  -4.791  -4.775  -4.775  -4.775  -4.775
 13 B1   13 A1   14 B1   14 A1    5 B2    5 A2   15 A1   15 B1                 
 -2.057  -2.057  -2.051  -2.051  -2.051  -2.051  -2.038  -2.038
 16 B1   16 A1   17 A1   17 B1    6 A2    6 B2    7 B2    7 A2                 
 -2.038  -2.038  -1.279  -1.264  -0.832  -0.729  -0.694  -0.608
 18 B1   18 A1   19 A1   19 B1   20 A1   20 B1   21 A1   21 B1                 
 -0.589  -0.524  -0.523  -0.489  -0.483  -0.412  -0.394  -0.344
 22 A1    8 B2   23 A1    8 A2   22 B1   23 B1   24 A1    9 B2                 
 -0.306  -0.306  -0.288  -0.257
 25 A1    9 A2   24 B1   10 B2                                                 
 -- Virtual --                   
 -0.071  -0.045  -0.031   0.006   0.026   0.040   0.061   0.088
 26 A1   25 B1   10 A2   27 A1   28 A1   26 B1   11 B2   27 B1                 
  0.091   0.097   0.100   0.117   0.181   0.192   0.193   0.220
 29 A1   11 A2   30 A1   28 B1   29 B1   31 A1   12 B2   32 A1                 
  0.228   0.233   0.236   0.244   0.281   0.289   0.305   0.331
 30 B1   12 A2   33 A1   13 B2   34 A1   31 B1   32 B1   35 A1                 
  0.331   0.343   0.372   0.373   0.388   0.394   0.402   0.424
 13 A2   33 B1   36 A1   14 B2   34 B1   14 A2   15 B2   37 A1                 
  0.425   0.433   0.449   0.469   0.491   0.533   0.616   0.617
 15 A2   35 B1   38 A1   36 B1   37 B1   16 B2   39 A1   38 B1                 
  0.653   0.696   0.710   0.715   0.794   0.827   0.925   0.980
 40 A1   16 A2   39 B1   41 A1   42 A1   40 B1   41 B1   42 B1                 
  1.105   1.150   1.218   1.250   1.306   1.324   1.344   1.359
 17 B2   18 B2   43 A1   17 A2   19 B2   44 A1   43 B1   44 B1                 
  1.371   1.371   1.373   1.406   1.459   1.507   1.525   1.551
 45 A1   20 B2   18 A2   46 A1   45 B1   47 A1   46 B1   19 A2                 
  1.608   1.652   1.794   1.854   1.883   1.957   2.126   2.206
 48 A1   49 A1   47 B1   20 A2   50 A1   48 B1   49 B1   50 B1                 
  2.555   2.760   2.792   2.921   3.095   3.365   3.741   3.750
 21 B2   51 A1   21 A2   51 B1   52 A1   52 B1   22 B2   53 A1                 
  3.758   3.799   3.914   3.919   3.940   3.949   3.965   3.972
 22 A2   53 B1   54 A1   23 B2   23 A2   24 B2   55 A1   54 B1                 
  3.987   3.989   4.037   4.067   4.096   4.165   4.205   4.285
 25 B2   24 A2   25 A2   56 A1   55 B1   56 B1   57 A1   57 B1                 
  4.369   4.497   4.614   4.887   5.969   5.992   6.000   6.025
 58 A1   58 B1   59 A1   59 B1   26 B2   26 A2   60 A1   60 B1                 
  6.069   6.137   6.242   6.288   6.290   6.399   6.482   6.769
 61 A1   61 B1   27 B2   62 A1   27 A2   62 B1   63 A1   63 B1                 
 23.310  24.087  27.810  27.887  28.315  28.333  28.335  28.356
 64 A1   64 B1   65 A1   65 B1   28 B2   66 A1   28 A2   66 B1                 
 28.377  28.400  28.514  28.514  28.523  28.527  28.533  28.555
 67 A1   67 B1   29 A2   29 B2   68 A1   68 B1   30 B2   30 A2                 
 28.573  28.603  28.661  28.732  66.714  66.744 127.860 127.875
 69 A1   69 B1   70 A1   70 B1   71 A1   71 B1   31 B2   31 A2                 
127.877 127.894 127.925 127.957 151.611 151.6791901.7731901.843
 72 A1   72 B1   73 A1   73 B1   74 A1   74 B1   75 A1   75 B1                 
 --------------------------------------------------------------

          Ground-State Mulliken Net Atomic Charges

     Atom                 Charge (a.u.)
  ----------------------------------------
      1 F                    -0.030469
      2 F                    -0.030469
      3 I                     0.142716
      4 I                     0.142716
      5 C                    -0.112247
      6 C                    -0.112247
  ----------------------------------------
  Sum of atomic charges =     0.000000

 -----------------------------------------------------------------
                    Cartesian Multipole Moments
 -----------------------------------------------------------------
    Charge (ESU x 10^10)
                 0.0000
    Dipole Moment (Debye)
         X      -0.0000      Y      -0.0000      Z       1.8593
       Tot       1.8593
    Quadrupole Moments (Debye-Ang)
        XX     -73.2341     XY       0.0000     YY     -78.1372
        XZ       0.0000     YZ       0.0000     ZZ     -79.6492
    Octopole Moments (Debye-Ang^2)
       XXX       0.0000    XXY      -0.0000    XYY       0.0000
       YYY      -0.0000    XXZ       8.0166    XYZ      -0.0000
       YYZ     -14.1409    XZZ       0.0000    YZZ      -0.0000
       ZZZ     -25.1548
    Hexadecapole Moments (Debye-Ang^3)
      XXXX   -1621.4772   XXXY       0.0000   XXYY    -306.2950
      XYYY       0.0000   YYYY     -99.5649   XXXZ       0.0000
      XXYZ       0.0000   XYYZ       0.0000   YYYZ       0.0000
      XXZZ    -344.5403   XYZZ       0.0000   YYZZ    -100.9461
      XZZZ       0.0000   YZZZ       0.0000   ZZZZ    -517.7239
 -----------------------------------------------------------------
 Calculating analytic gradient of the SCF energy
 Gradient of SCF Energy
            1           2           3           4           5           6
    1   0.0091202  -0.0091202  -0.0093117   0.0093117  -0.0005766   0.0005766
    2  -0.0000000  -0.0000000  -0.0000000  -0.0000000   0.0000000  -0.0000000
    3   0.0226135   0.0226135  -0.0314721  -0.0314721   0.0088587   0.0088587
 Max gradient component =       3.147E-02
 RMS gradient           =       1.395E-02
 Gradient time:  CPU 13.90 s  wall 3.58 s
 Geometry Optimization Parameters
   NAtoms,    NIC,     NZ,  NCons,   NDum,   NFix, NCnnct, MaxDiis
        6      37       0       0       0       0       0       0

 Cartesian Hessian Update
 Hessian Updated using BFGS Update


** GEOMETRY OPTIMIZATION IN DELOCALIZED INTERNAL COORDINATES **
   Searching for a Minimum

   Optimization Cycle:  12

                       Coordinates (Angstroms)
     ATOM                X               Y               Z
      1  F         1.3369195308    0.0000000000   -1.8978220897
      2  F        -1.3369195308    0.0000000000   -1.8978220897
      3  I         2.0940607635    0.0000000000    0.6961001119
      4  I        -2.0940607635    0.0000000000    0.6961001119
      5  C         0.6646537365    0.0000000000   -0.7394544928
      6  C        -0.6646537365    0.0000000000   -0.7394544928
   Point Group: c2v   Number of degrees of freedom:     5


   Energy is -14114.946238505

 Hessian Updated using BFGS Update

  5 Hessian modes will be used to form the next step
  Hessian Eigenvalues:
     0.065388    0.254146    0.376888    0.470733    0.594436

 Minimum Search - Taking Simple RFO Step
 Searching for Lamda that Minimizes Along All modes
 Value Taken    Lamda =  -0.01716210
 Calculated Step too Large.  Step scaled by  0.661113
 Step Taken.  Stepsize is  0.300000

                             Maximum     Tolerance    Cnvgd?
         Gradient           0.034657      0.000300      NO
         Displacement       0.283762      0.001200      NO
         Energy change     -0.014503      0.000001      NO


 New Cartesian Coordinates Obtained by Inverse Iteration

 Displacement from previous Coordinates is:  0.318160
 ----------------------------------------------------------------
             Standard Nuclear Orientation (Angstroms)
    I     Atom           X                Y                Z
 ----------------------------------------------------------------
    1      F       1.3305459651     0.0000000000    -1.9374228191
    2      F      -1.3305459651     0.0000000000    -1.9374228191
    3      I       2.0187986473     0.0000000000     0.7711738664
    4      I      -2.0187986473     0.0000000000     0.7711738664
    5      C       0.6669783579     0.0000000000    -0.7749275179
    6      C      -0.6669783579     0.0000000000    -0.7749275179
 ----------------------------------------------------------------
 Molecular Point Group                 C2v   NOp =  4
 Largest Abelian Subgroup              C2v   NOp =  4
 Nuclear Repulsion Energy =  1036.2849167229 hartrees
 There are       68 alpha and       68 beta electrons
 Applying Cartesian multipole field
    Component          Value
    ---------          -----
     (2,0,0)        1.00000E-11
     (0,2,0)        2.00000E-11
     (0,0,2)       -3.00000E-11
 Nucleus-field energy     =     0.0000000020 hartrees
 Requested basis set is 6-311++G(d,p)
 There are 72 shells and 212 basis functions
 A cutoff of  1.0D-11 yielded   1958 shell pairs
 There are     18075 function pairs (     20440 Cartesian)
 Smallest overlap matrix eigenvalue = 5.99E-05
 Guess MOs from SCF MO coefficient file

 -----------------------------------------------------------------------
  General SCF calculation program by
  Eric Jon Sundstrom, Paul Horn, Yuezhi Mao, Dmitri Zuev, Alec White,
  David Stuck, Shaama M.S., Shane Yost, Joonho Lee, David Small,
  Daniel Levine, Susi Lehtola, Hugh Burton, Evgeny Epifanovsky
 -----------------------------------------------------------------------
 Exchange:     0.2000 Hartree-Fock + 0.0800 Slater + 0.7200 B88
 Correlation:  0.1900 VWN1RPA + 0.8100 LYP
 Using SG-1 standard quadrature grid
 using 4 threads for integral computing
 -------------------------------------------------------
 OpenMP Integral computing Module                
 Release: version 2.0, May 2017, Q-Chem Inc. Pleasanton 
 -------------------------------------------------------
 -------------------------------------------------------
 OpenMP BLAS3 based DFT computing Module                
 Release: version 1.0, May 2013, Q-Chem Inc. Pittsburgh 
 -------------------------------------------------------
 A restricted SCF calculation will be
 performed using DIIS
 SCF converges when DIIS error is below 1.0e-08
 ---------------------------------------
  Cycle       Energy         DIIS error
 ---------------------------------------
    1  -14114.9512840866      6.18e-04  
    2  -14114.9540254186      2.56e-04  
    3  -14114.9540209596      2.64e-04  
    4  -14114.9543632737      6.69e-05  
    5  -14114.9543893530      9.75e-06  
    6  -14114.9543899584      2.98e-06  
    7  -14114.9543899814      1.56e-06  
    8  -14114.9543899910      2.47e-07  
    9  -14114.9543899911      4.75e-08  
   10  -14114.9543899912      6.95e-09  Convergence criterion met
 ---------------------------------------
 SCF time:   CPU 36.31s  wall 10.00s 
 SCF   energy in the final basis set =   -14114.9543899912
 Total energy in the final basis set =   -14114.9543899912

 --------------------------------------------------------------
             Orbital Energies (a.u.) and Symmetries
 --------------------------------------------------------------

 Alpha MOs, Restricted
 -- Occupied --                  
*******-1165.90 -176.33 -176.33 -165.74 -165.74 -165.73 -165.73
  1 A1    1 B1    2 B1    2 A1    3 B1    3 A1    1 A2    1 B2                 
-165.73 -165.73  -35.83  -35.83  -31.32  -31.32  -31.32  -31.32
  4 A1    4 B1    5 B1    5 A1    6 B1    6 A1    2 A2    2 B2                 
-31.315 -31.315 -24.728 -24.728 -22.972 -22.972 -22.970 -22.970
  7 B1    7 A1    8 B1    8 A1    9 B1    9 A1    3 A2    3 B2                 
-22.970 -22.970 -22.966 -22.966 -22.966 -22.966 -10.323 -10.322
 10 B1   10 A1   11 B1   11 A1    4 B2    4 A2   12 A1   12 B1                 
 -6.378  -6.378  -4.791  -4.791  -4.775  -4.775  -4.775  -4.775
 13 B1   13 A1   14 B1   14 A1    5 B2    5 A2   15 A1   15 B1                 
 -2.057  -2.057  -2.051  -2.051  -2.051  -2.051  -2.038  -2.038
 16 B1   16 A1   17 A1   17 B1    6 A2    6 B2    7 B2    7 A2                 
 -2.038  -2.038  -1.280  -1.264  -0.830  -0.723  -0.690  -0.610
 18 B1   18 A1   19 A1   19 B1   20 A1   20 B1   21 A1   21 B1                 
 -0.589  -0.524  -0.524  -0.489  -0.483  -0.411  -0.392  -0.344
 22 A1   23 A1    8 B2    8 A2   22 B1   23 B1   24 A1    9 B2                 
 -0.311  -0.304  -0.287  -0.257
 25 A1    9 A2   24 B1   10 B2                                                 
 -- Virtual --                   
 -0.073  -0.051  -0.031   0.003   0.030   0.040   0.062   0.087
 26 A1   25 B1   10 A2   27 A1   28 A1   26 B1   11 B2   27 B1                 
  0.089   0.096   0.098   0.117   0.187   0.193   0.195   0.215
 29 A1   11 A2   30 A1   28 B1   29 B1   12 B2   31 A1   32 A1                 
  0.217   0.232   0.238   0.247   0.281   0.285   0.300   0.330
 30 B1   12 A2   33 A1   13 B2   34 A1   31 B1   32 B1   35 A1                 
  0.333   0.354   0.361   0.371   0.386   0.391   0.395   0.422
 13 A2   33 B1   36 A1   14 B2   34 B1   14 A2   15 B2   37 A1                 
  0.423   0.432   0.442   0.465   0.490   0.538   0.611   0.613
 15 A2   35 B1   38 A1   36 B1   37 B1   16 B2   39 A1   38 B1                 
  0.661   0.690   0.702   0.705   0.807   0.823   0.919   0.964
 40 A1   16 A2   39 B1   41 A1   42 A1   40 B1   41 B1   42 B1                 
  1.106   1.144   1.226   1.246   1.306   1.336   1.336   1.358
 17 B2   18 B2   43 A1   17 A2   19 B2   43 B1   44 A1   45 A1                 
  1.371   1.372   1.372   1.405   1.461   1.506   1.507   1.551
 44 B1   20 B2   18 A2   46 A1   45 B1   46 B1   47 A1   19 A2                 
  1.604   1.647   1.803   1.854   1.883   1.957   2.124   2.182
 48 A1   49 A1   47 B1   20 A2   50 A1   48 B1   49 B1   50 B1                 
  2.555   2.761   2.787   2.924   3.088   3.366   3.741   3.749
 21 B2   51 A1   21 A2   51 B1   52 A1   52 B1   22 B2   53 A1                 
  3.756   3.799   3.912   3.917   3.940   3.948   3.958   3.974
 22 A2   53 B1   54 A1   23 B2   23 A2   24 B2   55 A1   54 B1                 
  3.985   3.989   4.032   4.072   4.091   4.167   4.207   4.290
 25 B2   24 A2   25 A2   56 A1   55 B1   56 B1   57 A1   57 B1                 
  4.351   4.472   4.609   4.886   5.969   5.989   5.995   6.024
 58 A1   58 B1   59 A1   59 B1   26 B2   26 A2   60 A1   60 B1                 
  6.053   6.124   6.242   6.283   6.289   6.398   6.487   6.768
 61 A1   61 B1   27 B2   62 A1   27 A2   62 B1   63 A1   63 B1                 
 23.312  24.066  27.794  27.878  28.314  28.330  28.332  28.355
 64 A1   64 B1   65 A1   65 B1   28 B2   66 A1   28 A2   66 B1                 
 28.372  28.392  28.513  28.513  28.521  28.528  28.532  28.553
 67 A1   67 B1   29 B2   29 A2   68 A1   68 B1   30 B2   30 A2                 
 28.573  28.598  28.659  28.723  66.711  66.742 127.859 127.873
 69 A1   69 B1   70 A1   70 B1   71 A1   71 B1   31 B2   31 A2                 
127.876 127.892 127.919 127.947 151.597 151.6701901.7581901.834
 72 A1   72 B1   73 A1   73 B1   74 A1   74 B1   75 A1   75 B1                 

 Beta MOs, Restricted
 -- Occupied --                  
*******-1165.90 -176.33 -176.33 -165.74 -165.74 -165.73 -165.73
  1 A1    1 B1    2 B1    2 A1    3 B1    3 A1    1 A2    1 B2                 
-165.73 -165.73  -35.83  -35.83  -31.32  -31.32  -31.32  -31.32
  4 A1    4 B1    5 B1    5 A1    6 B1    6 A1    2 A2    2 B2                 
-31.315 -31.315 -24.728 -24.728 -22.972 -22.972 -22.970 -22.970
  7 B1    7 A1    8 B1    8 A1    9 B1    9 A1    3 A2    3 B2                 
-22.970 -22.970 -22.966 -22.966 -22.966 -22.966 -10.323 -10.322
 10 B1   10 A1   11 B1   11 A1    4 B2    4 A2   12 A1   12 B1                 
 -6.378  -6.378  -4.791  -4.791  -4.775  -4.775  -4.775  -4.775
 13 B1   13 A1   14 B1   14 A1    5 B2    5 A2   15 A1   15 B1                 
 -2.057  -2.057  -2.051  -2.051  -2.051  -2.051  -2.038  -2.038
 16 B1   16 A1   17 A1   17 B1    6 A2    6 B2    7 B2    7 A2                 
 -2.038  -2.038  -1.280  -1.264  -0.830  -0.723  -0.690  -0.610
 18 B1   18 A1   19 A1   19 B1   20 A1   20 B1   21 A1   21 B1                 
 -0.589  -0.524  -0.524  -0.489  -0.483  -0.411  -0.392  -0.344
 22 A1   23 A1    8 B2    8 A2   22 B1   23 B1   24 A1    9 B2                 
 -0.311  -0.304  -0.287  -0.257
 25 A1    9 A2   24 B1   10 B2                                                 
 -- Virtual --                   
 -0.073  -0.051  -0.031   0.003   0.030   0.040   0.062   0.087
 26 A1   25 B1   10 A2   27 A1   28 A1   26 B1   11 B2   27 B1                 
  0.089   0.096   0.098   0.117   0.187   0.193   0.195   0.215
 29 A1   11 A2   30 A1   28 B1   29 B1   12 B2   31 A1   32 A1                 
  0.217   0.232   0.238   0.247   0.281   0.285   0.300   0.330
 30 B1   12 A2   33 A1   13 B2   34 A1   31 B1   32 B1   35 A1                 
  0.333   0.354   0.361   0.371   0.386   0.391   0.395   0.422
 13 A2   33 B1   36 A1   14 B2   34 B1   14 A2   15 B2   37 A1                 
  0.423   0.432   0.442   0.465   0.490   0.538   0.611   0.613
 15 A2   35 B1   38 A1   36 B1   37 B1   16 B2   39 A1   38 B1                 
  0.661   0.690   0.702   0.705   0.807   0.823   0.919   0.964
 40 A1   16 A2   39 B1   41 A1   42 A1   40 B1   41 B1   42 B1                 
  1.106   1.144   1.226   1.246   1.306   1.336   1.336   1.358
 17 B2   18 B2   43 A1   17 A2   19 B2   43 B1   44 A1   45 A1                 
  1.371   1.372   1.372   1.405   1.461   1.506   1.507   1.551
 44 B1   20 B2   18 A2   46 A1   45 B1   46 B1   47 A1   19 A2                 
  1.604   1.647   1.803   1.854   1.883   1.957   2.124   2.182
 48 A1   49 A1   47 B1   20 A2   50 A1   48 B1   49 B1   50 B1                 
  2.555   2.761   2.787   2.924   3.088   3.366   3.741   3.749
 21 B2   51 A1   21 A2   51 B1   52 A1   52 B1   22 B2   53 A1                 
  3.756   3.799   3.912   3.917   3.940   3.948   3.958   3.974
 22 A2   53 B1   54 A1   23 B2   23 A2   24 B2   55 A1   54 B1                 
  3.985   3.989   4.032   4.072   4.091   4.167   4.207   4.290
 25 B2   24 A2   25 A2   56 A1   55 B1   56 B1   57 A1   57 B1                 
  4.351   4.472   4.609   4.886   5.969   5.989   5.995   6.024
 58 A1   58 B1   59 A1   59 B1   26 B2   26 A2   60 A1   60 B1                 
  6.053   6.124   6.242   6.283   6.289   6.398   6.487   6.768
 61 A1   61 B1   27 B2   62 A1   27 A2   62 B1   63 A1   63 B1                 
 23.312  24.066  27.794  27.878  28.314  28.330  28.332  28.355
 64 A1   64 B1   65 A1   65 B1   28 B2   66 A1   28 A2   66 B1                 
 28.372  28.392  28.513  28.513  28.521  28.528  28.532  28.553
 67 A1   67 B1   29 B2   29 A2   68 A1   68 B1   30 B2   30 A2                 
 28.573  28.598  28.659  28.723  66.711  66.742 127.859 127.873
 69 A1   69 B1   70 A1   70 B1   71 A1   71 B1   31 B2   31 A2                 
127.876 127.892 127.919 127.947 151.597 151.6701901.7581901.834
 72 A1   72 B1   73 A1   73 B1   74 A1   74 B1   75 A1   75 B1                 
 --------------------------------------------------------------

          Ground-State Mulliken Net Atomic Charges

     Atom                 Charge (a.u.)
  ----------------------------------------
      1 F                    -0.037657
      2 F                    -0.037657
      3 I                     0.142458
      4 I                     0.142458
      5 C                    -0.104801
      6 C                    -0.104801
  ----------------------------------------
  Sum of atomic charges =    -0.000000

 -----------------------------------------------------------------
                    Cartesian Multipole Moments
 -----------------------------------------------------------------
    Charge (ESU x 10^10)
                -0.0000
    Dipole Moment (Debye)
         X      -0.0000      Y      -0.0000      Z       1.9574
       Tot       1.9574
    Quadrupole Moments (Debye-Ang)
        XX     -74.2030     XY      -0.0000     YY     -78.2502
        XZ       0.0000     YZ       0.0000     ZZ     -78.8940
    Octopole Moments (Debye-Ang^2)
       XXX       0.0000    XXY      -0.0000    XYY       0.0000
       YYY      -0.0000    XXZ       4.3693    XYZ      -0.0000
       YYZ     -17.6499    XZZ       0.0000    YZZ      -0.0000
       ZZZ     -33.1355
    Hexadecapole Moments (Debye-Ang^3)
      XXXX   -1542.3866   XXXY       0.0000   XXYY    -289.0418
      XYYY       0.0000   YYYY     -99.9063   XXXZ       0.0000
      XXYZ       0.0000   XYYZ       0.0000   YYYZ       0.0000
      XXZZ    -331.7349   XYZZ       0.0000   YYZZ    -109.0678
      XZZZ       0.0000   YZZZ       0.0000   ZZZZ    -560.8228
 -----------------------------------------------------------------
 Calculating analytic gradient of the SCF energy
 Gradient of SCF Energy
            1           2           3           4           5           6
    1   0.0046085  -0.0046085  -0.0025154   0.0025154  -0.0006926   0.0006926
    2  -0.0000000   0.0000000   0.0000000   0.0000000  -0.0000000   0.0000000
    3   0.0120251   0.0120251  -0.0136469  -0.0136469   0.0016218   0.0016218
 Max gradient component =       1.365E-02
 RMS gradient           =       6.338E-03
 Gradient time:  CPU 13.97 s  wall 3.60 s
 Geometry Optimization Parameters
   NAtoms,    NIC,     NZ,  NCons,   NDum,   NFix, NCnnct, MaxDiis
        6      37       0       0       0       0       0       0

 Cartesian Hessian Update
 Hessian Updated using BFGS Update


** GEOMETRY OPTIMIZATION IN DELOCALIZED INTERNAL COORDINATES **
   Searching for a Minimum

   Optimization Cycle:  13

                       Coordinates (Angstroms)
     ATOM                X               Y               Z
      1  F         1.3305459651    0.0000000000   -1.9374228191
      2  F        -1.3305459651    0.0000000000   -1.9374228191
      3  I         2.0187986473    0.0000000000    0.7711738664
      4  I        -2.0187986473    0.0000000000    0.7711738664
      5  C         0.6669783579    0.0000000000   -0.7749275179
      6  C        -0.6669783579    0.0000000000   -0.7749275179
   Point Group: c2v   Number of degrees of freedom:     5


   Energy is -14114.954389991

 Hessian Updated using BFGS Update

  5 Hessian modes will be used to form the next step
  Hessian Eigenvalues:
     0.066101    0.256469    0.378471    0.470487    0.599095

 Minimum Search - Taking Simple RFO Step
 Searching for Lamda that Minimizes Along All modes
 Value Taken    Lamda =  -0.00428855
 Step Taken.  Stepsize is  0.246522

                             Maximum     Tolerance    Cnvgd?
         Gradient           0.016326      0.000300      NO
         Displacement       0.236027      0.001200      NO
         Energy change     -0.008151      0.000001      NO


 New Cartesian Coordinates Obtained by Inverse Iteration

 Displacement from previous Coordinates is:  0.247352
 ----------------------------------------------------------------
             Standard Nuclear Orientation (Angstroms)
    I     Atom           X                Y                Z
 ----------------------------------------------------------------
    1      F       1.3139915582     0.0000000000    -1.9710618986
    2      F      -1.3139915582     0.0000000000    -1.9710618986
    3      I       1.9587833030     0.0000000000     0.8266737168
    4      I      -1.9587833030     0.0000000000     0.8266737168
    5      C       0.6679228323     0.0000000000    -0.7967882888
    6      C      -0.6679228323     0.0000000000    -0.7967882888
 ----------------------------------------------------------------
 Molecular Point Group                 C2v   NOp =  4
 Largest Abelian Subgroup              C2v   NOp =  4
 Nuclear Repulsion Energy =  1041.7975540661 hartrees
 There are       68 alpha and       68 beta electrons
 Applying Cartesian multipole field
    Component          Value
    ---------          -----
     (2,0,0)        1.00000E-11
     (0,2,0)        2.00000E-11
     (0,0,2)       -3.00000E-11
 Nucleus-field energy     =    -0.0000000002 hartrees
 Requested basis set is 6-311++G(d,p)
 There are 72 shells and 212 basis functions
 A cutoff of  1.0D-11 yielded   1954 shell pairs
 There are     17967 function pairs (     20316 Cartesian)
 Smallest overlap matrix eigenvalue = 6.56E-05
 Guess MOs from SCF MO coefficient file

 -----------------------------------------------------------------------
  General SCF calculation program by
  Eric Jon Sundstrom, Paul Horn, Yuezhi Mao, Dmitri Zuev, Alec White,
  David Stuck, Shaama M.S., Shane Yost, Joonho Lee, David Small,
  Daniel Levine, Susi Lehtola, Hugh Burton, Evgeny Epifanovsky
 -----------------------------------------------------------------------
 Exchange:     0.2000 Hartree-Fock + 0.0800 Slater + 0.7200 B88
 Correlation:  0.1900 VWN1RPA + 0.8100 LYP
 Using SG-1 standard quadrature grid
 using 4 threads for integral computing
 -------------------------------------------------------
 OpenMP Integral computing Module                
 Release: version 2.0, May 2017, Q-Chem Inc. Pleasanton 
 -------------------------------------------------------
 -------------------------------------------------------
 OpenMP BLAS3 based DFT computing Module                
 Release: version 1.0, May 2013, Q-Chem Inc. Pittsburgh 
 -------------------------------------------------------
 A restricted SCF calculation will be
 performed using DIIS
 SCF converges when DIIS error is below 1.0e-08
 ---------------------------------------
  Cycle       Energy         DIIS error
 ---------------------------------------
    1  -14114.9553453405      4.61e-04  
    2  -14114.9569778931      1.83e-04  
    3  -14114.9569762485      1.88e-04  
    4  -14114.9571555128      5.26e-05  
    5  -14114.9571714661      8.15e-06  
    6  -14114.9571718797      2.70e-06  
    7  -14114.9571718990      1.33e-06  
    8  -14114.9571719056      2.06e-07  
    9  -14114.9571719059      3.56e-08  
   10  -14114.9571719060      5.30e-09  Convergence criterion met
 ---------------------------------------
 SCF time:   CPU 36.25s  wall 10.00s 
 SCF   energy in the final basis set =   -14114.9571719060
 Total energy in the final basis set =   -14114.9571719060

 --------------------------------------------------------------
             Orbital Energies (a.u.) and Symmetries
 --------------------------------------------------------------

 Alpha MOs, Restricted
 -- Occupied --                  
*******-1165.90 -176.33 -176.33 -165.74 -165.74 -165.73 -165.73
  1 A1    1 B1    2 B1    2 A1    3 B1    3 A1    1 A2    1 B2                 
-165.73 -165.73  -35.83  -35.83  -31.32  -31.32  -31.32  -31.32
  4 B1    4 A1    5 B1    5 A1    6 B1    6 A1    2 A2    2 B2                 
-31.315 -31.315 -24.729 -24.729 -22.972 -22.972 -22.971 -22.971
  7 B1    7 A1    8 B1    8 A1    9 B1    9 A1    3 A2    3 B2                 
-22.971 -22.971 -22.966 -22.966 -22.966 -22.966 -10.323 -10.323
 10 B1   10 A1   11 B1   11 A1    4 B2    4 A2   12 A1   12 B1                 
 -6.378  -6.378  -4.791  -4.791  -4.775  -4.775  -4.775  -4.775
 13 B1   13 A1   14 B1   14 A1    5 B2    5 A2   15 A1   15 B1                 
 -2.057  -2.057  -2.052  -2.052  -2.052  -2.052  -2.038  -2.038
 16 B1   16 A1   17 A1   17 B1    6 A2    6 B2    7 B2    7 A2                 
 -2.038  -2.038  -1.279  -1.263  -0.830  -0.718  -0.687  -0.611
 18 B1   18 A1   19 A1   19 B1   20 A1   20 B1   21 A1   21 B1                 
 -0.588  -0.525  -0.523  -0.488  -0.481  -0.411  -0.391  -0.344
 22 A1   23 A1    8 B2    8 A2   22 B1   23 B1   24 A1    9 B2                 
 -0.315  -0.303  -0.285  -0.258
 25 A1    9 A2   24 B1   10 B2                                                 
 -- Virtual --                   
 -0.075  -0.055  -0.032  -0.001   0.033   0.041   0.062   0.087
 26 A1   25 B1   10 A2   27 A1   28 A1   26 B1   11 B2   27 B1                 
  0.088   0.095   0.096   0.117   0.191   0.193   0.195   0.210
 29 A1   30 A1   11 A2   28 B1   29 B1   12 B2   31 A1   30 B1                 
  0.214   0.232   0.238   0.248   0.281   0.283   0.297   0.329
 32 A1   12 A2   33 A1   13 B2   34 A1   31 B1   32 B1   35 A1                 
  0.334   0.355   0.356   0.371   0.385   0.390   0.390   0.417
 13 A2   36 A1   33 B1   14 B2   34 B1   15 B2   14 A2   37 A1                 
  0.423   0.439   0.442   0.462   0.490   0.542   0.607   0.609
 15 A2   35 B1   38 A1   36 B1   37 B1   16 B2   39 A1   38 B1                 
  0.667   0.685   0.697   0.697   0.815   0.819   0.909   0.960
 40 A1   16 A2   41 A1   39 B1   42 A1   40 B1   41 B1   42 B1                 
  1.105   1.140   1.230   1.243   1.307   1.334   1.337   1.354
 17 B2   18 B2   43 A1   17 A2   19 B2   44 A1   43 B1   45 A1                 
  1.371   1.372   1.382   1.399   1.465   1.494   1.507   1.552
 18 A2   20 B2   44 B1   46 A1   45 B1   46 B1   47 A1   19 A2                 
  1.597   1.646   1.812   1.856   1.882   1.954   2.117   2.167
 48 A1   49 A1   47 B1   20 A2   50 A1   48 B1   49 B1   50 B1                 
  2.557   2.762   2.783   2.926   3.082   3.361   3.741   3.750
 21 B2   51 A1   21 A2   51 B1   52 A1   52 B1   22 B2   53 A1                 
  3.756   3.799   3.908   3.915   3.941   3.946   3.952   3.978
 22 A2   53 B1   54 A1   23 B2   23 A2   24 B2   55 A1   54 B1                 
  3.984   3.986   4.030   4.073   4.091   4.168   4.210   4.289
 25 B2   24 A2   25 A2   56 A1   55 B1   56 B1   57 A1   57 B1                 
  4.337   4.457   4.604   4.887   5.968   5.988   5.992   6.029
 58 A1   58 B1   59 A1   59 B1   26 B2   26 A2   60 A1   60 B1                 
  6.037   6.119   6.243   6.275   6.288   6.401   6.487   6.764
 61 A1   61 B1   27 B2   62 A1   27 A2   62 B1   63 A1   63 B1                 
 23.311  24.058  27.782  27.874  28.313  28.328  28.331  28.357
 64 A1   64 B1   65 A1   65 B1   28 B2   66 A1   28 A2   66 B1                 
 28.365  28.388  28.512  28.514  28.519  28.529  28.531  28.551
 67 A1   67 B1   29 B2   29 A2   68 A1   68 B1   30 B2   30 A2                 
 28.572  28.595  28.658  28.718  66.710  66.741 127.859 127.872
 69 A1   69 B1   70 A1   70 B1   71 A1   71 B1   31 B2   31 A2                 
127.874 127.893 127.912 127.943 151.587 151.6661901.7471901.829
 72 A1   72 B1   73 A1   73 B1   74 A1   74 B1   75 A1   75 B1                 

 Beta MOs, Restricted
 -- Occupied --                  
*******-1165.90 -176.33 -176.33 -165.74 -165.74 -165.73 -165.73
  1 A1    1 B1    2 B1    2 A1    3 B1    3 A1    1 A2    1 B2                 
-165.73 -165.73  -35.83  -35.83  -31.32  -31.32  -31.32  -31.32
  4 B1    4 A1    5 B1    5 A1    6 B1    6 A1    2 A2    2 B2                 
-31.315 -31.315 -24.729 -24.729 -22.972 -22.972 -22.971 -22.971
  7 B1    7 A1    8 B1    8 A1    9 B1    9 A1    3 A2    3 B2                 
-22.971 -22.971 -22.966 -22.966 -22.966 -22.966 -10.323 -10.323
 10 B1   10 A1   11 B1   11 A1    4 B2    4 A2   12 A1   12 B1                 
 -6.378  -6.378  -4.791  -4.791  -4.775  -4.775  -4.775  -4.775
 13 B1   13 A1   14 B1   14 A1    5 B2    5 A2   15 A1   15 B1                 
 -2.057  -2.057  -2.052  -2.052  -2.052  -2.052  -2.038  -2.038
 16 B1   16 A1   17 A1   17 B1    6 A2    6 B2    7 B2    7 A2                 
 -2.038  -2.038  -1.279  -1.263  -0.830  -0.718  -0.687  -0.611
 18 B1   18 A1   19 A1   19 B1   20 A1   20 B1   21 A1   21 B1                 
 -0.588  -0.525  -0.523  -0.488  -0.481  -0.411  -0.391  -0.344
 22 A1   23 A1    8 B2    8 A2   22 B1   23 B1   24 A1    9 B2                 
 -0.315  -0.303  -0.285  -0.258
 25 A1    9 A2   24 B1   10 B2                                                 
 -- Virtual --                   
 -0.075  -0.055  -0.032  -0.001   0.033   0.041   0.062   0.087
 26 A1   25 B1   10 A2   27 A1   28 A1   26 B1   11 B2   27 B1                 
  0.088   0.095   0.096   0.117   0.191   0.193   0.195   0.210
 29 A1   30 A1   11 A2   28 B1   29 B1   12 B2   31 A1   30 B1                 
  0.214   0.232   0.238   0.248   0.281   0.283   0.297   0.329
 32 A1   12 A2   33 A1   13 B2   34 A1   31 B1   32 B1   35 A1                 
  0.334   0.355   0.356   0.371   0.385   0.390   0.390   0.417
 13 A2   36 A1   33 B1   14 B2   34 B1   15 B2   14 A2   37 A1                 
  0.423   0.439   0.442   0.462   0.490   0.542   0.607   0.609
 15 A2   35 B1   38 A1   36 B1   37 B1   16 B2   39 A1   38 B1                 
  0.667   0.685   0.697   0.697   0.815   0.819   0.909   0.960
 40 A1   16 A2   41 A1   39 B1   42 A1   40 B1   41 B1   42 B1                 
  1.105   1.140   1.230   1.243   1.307   1.334   1.337   1.354
 17 B2   18 B2   43 A1   17 A2   19 B2   44 A1   43 B1   45 A1                 
  1.371   1.372   1.382   1.399   1.465   1.494   1.507   1.552
 18 A2   20 B2   44 B1   46 A1   45 B1   46 B1   47 A1   19 A2                 
  1.597   1.646   1.812   1.856   1.882   1.954   2.117   2.167
 48 A1   49 A1   47 B1   20 A2   50 A1   48 B1   49 B1   50 B1                 
  2.557   2.762   2.783   2.926   3.082   3.361   3.741   3.750
 21 B2   51 A1   21 A2   51 B1   52 A1   52 B1   22 B2   53 A1                 
  3.756   3.799   3.908   3.915   3.941   3.946   3.952   3.978
 22 A2   53 B1   54 A1   23 B2   23 A2   24 B2   55 A1   54 B1                 
  3.984   3.986   4.030   4.073   4.091   4.168   4.210   4.289
 25 B2   24 A2   25 A2   56 A1   55 B1   56 B1   57 A1   57 B1                 
  4.337   4.457   4.604   4.887   5.968   5.988   5.992   6.029
 58 A1   58 B1   59 A1   59 B1   26 B2   26 A2   60 A1   60 B1                 
  6.037   6.119   6.243   6.275   6.288   6.401   6.487   6.764
 61 A1   61 B1   27 B2   62 A1   27 A2   62 B1   63 A1   63 B1                 
 23.311  24.058  27.782  27.874  28.313  28.328  28.331  28.357
 64 A1   64 B1   65 A1   65 B1   28 B2   66 A1   28 A2   66 B1                 
 28.365  28.388  28.512  28.514  28.519  28.529  28.531  28.551
 67 A1   67 B1   29 B2   29 A2   68 A1   68 B1   30 B2   30 A2                 
 28.572  28.595  28.658  28.718  66.710  66.741 127.859 127.872
 69 A1   69 B1   70 A1   70 B1   71 A1   71 B1   31 B2   31 A2                 
127.874 127.893 127.912 127.943 151.587 151.6661901.7471901.829
 72 A1   72 B1   73 A1   73 B1   74 A1   74 B1   75 A1   75 B1                 
 --------------------------------------------------------------

          Ground-State Mulliken Net Atomic Charges

     Atom                 Charge (a.u.)
  ----------------------------------------
      1 F                    -0.044831
      2 F                    -0.044831
      3 I                     0.141869
      4 I                     0.141869
      5 C                    -0.097038
      6 C                    -0.097038
  ----------------------------------------
  Sum of atomic charges =     0.000000

 -----------------------------------------------------------------
                    Cartesian Multipole Moments
 -----------------------------------------------------------------
    Charge (ESU x 10^10)
                 0.0000
    Dipole Moment (Debye)
         X      -0.0000      Y       0.0000      Z       2.0634
       Tot       2.0634
    Quadrupole Moments (Debye-Ang)
        XX     -74.9217     XY      -0.0000     YY     -78.3236
        XZ       0.0000     YZ       0.0000     ZZ     -78.3692
    Octopole Moments (Debye-Ang^2)
       XXX       0.0000    XXY       0.0000    XYY      -0.0000
       YYY       0.0000    XXZ       1.1866    XYZ      -0.0000
       YYZ     -20.2379    XZZ       0.0000    YZZ       0.0000
       ZZZ     -38.6301
    Hexadecapole Moments (Debye-Ang^3)
      XXXX   -1477.6031   XXXY      -0.0000   XXYY    -275.3977
      XYYY      -0.0000   YYYY    -100.1170   XXXZ       0.0000
      XXYZ       0.0000   XYYZ       0.0000   YYYZ       0.0000
      XXZZ    -322.8957   XYZZ      -0.0000   YYZZ    -115.6213
      XZZZ       0.0000   YZZZ       0.0000   ZZZZ    -595.3459
 -----------------------------------------------------------------
 Calculating analytic gradient of the SCF energy
 Gradient of SCF Energy
            1           2           3           4           5           6
    1   0.0008750  -0.0008750  -0.0018059   0.0018059   0.0006672  -0.0006672
    2   0.0000000   0.0000000   0.0000000   0.0000000  -0.0000000  -0.0000000
    3   0.0036193   0.0036193  -0.0054494  -0.0054494   0.0018301   0.0018301
 Max gradient component =       5.449E-03
 RMS gradient           =       2.372E-03
 Gradient time:  CPU 14.08 s  wall 3.63 s
 Geometry Optimization Parameters
   NAtoms,    NIC,     NZ,  NCons,   NDum,   NFix, NCnnct, MaxDiis
        6      37       0       0       0       0       0       0

 Cartesian Hessian Update
 Hessian Updated using BFGS Update


** GEOMETRY OPTIMIZATION IN DELOCALIZED INTERNAL COORDINATES **
   Searching for a Minimum

   Optimization Cycle:  14

                       Coordinates (Angstroms)
     ATOM                X               Y               Z
      1  F         1.3139915582    0.0000000000   -1.9710618986
      2  F        -1.3139915582    0.0000000000   -1.9710618986
      3  I         1.9587833030    0.0000000000    0.8266737168
      4  I        -1.9587833030    0.0000000000    0.8266737168
      5  C         0.6679228323    0.0000000000   -0.7967882888
      6  C        -0.6679228323    0.0000000000   -0.7967882888
   Point Group: c2v   Number of degrees of freedom:     5


   Energy is -14114.957171906

 Hessian Updated using BFGS Update

  5 Hessian modes will be used to form the next step
  Hessian Eigenvalues:
     0.047760    0.256211    0.378691    0.470096    0.601529

 Minimum Search - Taking Simple RFO Step
 Searching for Lamda that Minimizes Along All modes
 Value Taken    Lamda =  -0.00066052
 Step Taken.  Stepsize is  0.115765

                             Maximum     Tolerance    Cnvgd?
         Gradient           0.005270      0.000300      NO
         Displacement       0.110343      0.001200      NO
         Energy change     -0.002782      0.000001      NO


 New Cartesian Coordinates Obtained by Inverse Iteration

 Displacement from previous Coordinates is:  0.119046
 ----------------------------------------------------------------
             Standard Nuclear Orientation (Angstroms)
    I     Atom           X                Y                Z
 ----------------------------------------------------------------
    1      F       1.3090455047     0.0000000000    -1.9864200496
    2      F      -1.3090455047     0.0000000000    -1.9864200496
    3      I       1.9292141552     0.0000000000     0.8534729643
    4      I      -1.9292141552     0.0000000000     0.8534729643
    5      C       0.6686440269     0.0000000000    -0.8082293853
    6      C      -0.6686440269     0.0000000000    -0.8082293853
 ----------------------------------------------------------------
 Molecular Point Group                 C2v   NOp =  4
 Largest Abelian Subgroup              C2v   NOp =  4
 Nuclear Repulsion Energy =  1044.6907478493 hartrees
 There are       68 alpha and       68 beta electrons
 Applying Cartesian multipole field
    Component          Value
    ---------          -----
     (2,0,0)        1.00000E-11
     (0,2,0)        2.00000E-11
     (0,0,2)       -3.00000E-11
 Nucleus-field energy     =    -0.0000000013 hartrees
 Requested basis set is 6-311++G(d,p)
 There are 72 shells and 212 basis functions
 A cutoff of  1.0D-11 yielded   1952 shell pairs
 There are     17959 function pairs (     20308 Cartesian)
 Smallest overlap matrix eigenvalue = 6.86E-05
 Guess MOs from SCF MO coefficient file

 -----------------------------------------------------------------------
  General SCF calculation program by
  Eric Jon Sundstrom, Paul Horn, Yuezhi Mao, Dmitri Zuev, Alec White,
  David Stuck, Shaama M.S., Shane Yost, Joonho Lee, David Small,
  Daniel Levine, Susi Lehtola, Hugh Burton, Evgeny Epifanovsky
 -----------------------------------------------------------------------
 Exchange:     0.2000 Hartree-Fock + 0.0800 Slater + 0.7200 B88
 Correlation:  0.1900 VWN1RPA + 0.8100 LYP
 Using SG-1 standard quadrature grid
 using 4 threads for integral computing
 -------------------------------------------------------
 OpenMP Integral computing Module                
 Release: version 2.0, May 2017, Q-Chem Inc. Pleasanton 
 -------------------------------------------------------
 -------------------------------------------------------
 OpenMP BLAS3 based DFT computing Module                
 Release: version 1.0, May 2013, Q-Chem Inc. Pittsburgh 
 -------------------------------------------------------
 A restricted SCF calculation will be
 performed using DIIS
 SCF converges when DIIS error is below 1.0e-08
 ---------------------------------------
  Cycle       Energy         DIIS error
 ---------------------------------------
    1  -14114.9571264567      2.15e-04  
    2  -14114.9574778465      9.34e-05  
    3  -14114.9574760443      9.69e-05  
    4  -14114.9575255069      2.38e-05  
    5  -14114.9575288502      3.75e-06  
    6  -14114.9575289359      1.50e-06  
    7  -14114.9575289422      5.96e-07  
    8  -14114.9575289435      1.09e-07  
    9  -14114.9575289436      1.68e-08  
   10  -14114.9575289438      2.39e-09  Convergence criterion met
 ---------------------------------------
 SCF time:   CPU 36.24s  wall 10.00s 
 SCF   energy in the final basis set =   -14114.9575289438
 Total energy in the final basis set =   -14114.9575289438

 --------------------------------------------------------------
             Orbital Energies (a.u.) and Symmetries
 --------------------------------------------------------------

 Alpha MOs, Restricted
 -- Occupied --                  
*******-1165.90 -176.33 -176.33 -165.74 -165.74 -165.73 -165.73
  1 A1    1 B1    2 B1    2 A1    3 B1    3 A1    1 A2    1 B2                 
-165.73 -165.73  -35.83  -35.83  -31.32  -31.32  -31.32  -31.32
  4 B1    4 A1    5 B1    5 A1    6 B1    6 A1    2 A2    2 B2                 
-31.315 -31.315 -24.730 -24.730 -22.972 -22.972 -22.971 -22.971
  7 B1    7 A1    8 B1    8 A1    9 B1    9 A1    3 A2    3 B2                 
-22.971 -22.971 -22.966 -22.966 -22.966 -22.966 -10.324 -10.323
 10 B1   10 A1   11 B1   11 A1    4 A2    4 B2   12 A1   12 B1                 
 -6.378  -6.378  -4.791  -4.791  -4.775  -4.775  -4.775  -4.775
 13 B1   13 A1   14 B1   14 A1    5 B2    5 A2   15 A1   15 B1                 
 -2.057  -2.057  -2.052  -2.052  -2.052  -2.052  -2.038  -2.038
 16 B1   16 A1   17 A1   17 B1    6 A2    6 B2   18 B1   18 A1                 
 -2.038  -2.038  -1.279  -1.263  -0.829  -0.715  -0.686  -0.612
  7 B2    7 A2   19 A1   19 B1   20 A1   20 B1   21 A1   21 B1                 
 -0.587  -0.525  -0.523  -0.487  -0.480  -0.411  -0.391  -0.344
 22 A1   23 A1    8 B2    8 A2   22 B1   23 B1   24 A1    9 B2                 
 -0.317  -0.303  -0.283  -0.258
 25 A1    9 A2   24 B1   10 B2                                                 
 -- Virtual --                   
 -0.077  -0.058  -0.032  -0.002   0.034   0.041   0.062   0.087
 26 A1   25 B1   10 A2   27 A1   28 A1   26 B1   11 B2   27 B1                 
  0.088   0.094   0.096   0.118   0.193   0.193   0.193   0.206
 29 A1   30 A1   11 A2   28 B1   12 B2   31 A1   29 B1   30 B1                 
  0.215   0.231   0.238   0.249   0.280   0.282   0.295   0.328
 32 A1   12 A2   33 A1   13 B2   34 A1   31 B1   32 B1   35 A1                 
  0.333   0.352   0.356   0.371   0.384   0.387   0.391   0.414
 13 A2   36 A1   33 B1   14 B2   34 B1   15 B2   14 A2   37 A1                 
  0.422   0.444   0.445   0.461   0.490   0.543   0.604   0.606
 15 A2   38 A1   35 B1   36 B1   37 B1   16 B2   39 A1   38 B1                 
  0.670   0.682   0.693   0.694   0.817   0.818   0.904   0.959
 40 A1   16 A2   41 A1   39 B1   40 B1   42 A1   41 B1   42 B1                 
  1.105   1.138   1.230   1.242   1.307   1.326   1.339   1.357
 17 B2   18 B2   43 A1   17 A2   19 B2   44 A1   43 B1   45 A1                 
  1.370   1.372   1.386   1.395   1.465   1.490   1.508   1.552
 18 A2   20 B2   44 B1   46 A1   45 B1   46 B1   47 A1   19 A2                 
  1.593   1.646   1.814   1.856   1.881   1.952   2.113   2.162
 48 A1   49 A1   47 B1   20 A2   50 A1   48 B1   49 B1   50 B1                 
  2.557   2.761   2.781   2.927   3.078   3.360   3.740   3.750
 21 B2   51 A1   21 A2   51 B1   52 A1   52 B1   22 B2   53 A1                 
  3.755   3.798   3.906   3.914   3.942   3.945   3.949   3.981
 22 A2   53 B1   54 A1   23 B2   23 A2   24 B2   55 A1   54 B1                 
  3.983   3.985   4.028   4.072   4.092   4.167   4.212   4.287
 25 B2   24 A2   25 A2   56 A1   55 B1   56 B1   57 A1   57 B1                 
  4.331   4.450   4.602   4.887   5.967   5.988   5.990   6.029
 58 A1   58 B1   59 A1   59 B1   26 B2   26 A2   60 A1   61 A1                 
  6.033   6.117   6.242   6.272   6.288   6.400   6.485   6.762
 60 B1   61 B1   27 B2   62 A1   27 A2   62 B1   63 A1   63 B1                 
 23.310  24.052  27.777  27.872  28.313  28.327  28.330  28.359
 64 A1   64 B1   65 A1   65 B1   28 B2   66 A1   28 A2   66 B1                 
 28.360  28.387  28.511  28.514  28.517  28.530  28.531  28.550
 67 A1   67 B1   29 B2   29 A2   68 A1   30 B2   68 B1   30 A2                 
 28.570  28.594  28.657  28.715  66.709  66.740 127.858 127.871
 69 A1   69 B1   70 A1   70 B1   71 A1   71 B1   31 B2   31 A2                 
127.873 127.895 127.908 127.941 151.582 151.6641901.7421901.827
 72 A1   72 B1   73 A1   73 B1   74 A1   74 B1   75 A1   75 B1                 

 Beta MOs, Restricted
 -- Occupied --                  
*******-1165.90 -176.33 -176.33 -165.74 -165.74 -165.73 -165.73
  1 A1    1 B1    2 B1    2 A1    3 B1    3 A1    1 A2    1 B2                 
-165.73 -165.73  -35.83  -35.83  -31.32  -31.32  -31.32  -31.32
  4 B1    4 A1    5 B1    5 A1    6 B1    6 A1    2 A2    2 B2                 
-31.315 -31.315 -24.730 -24.730 -22.972 -22.972 -22.971 -22.971
  7 B1    7 A1    8 B1    8 A1    9 B1    9 A1    3 A2    3 B2                 
-22.971 -22.971 -22.966 -22.966 -22.966 -22.966 -10.324 -10.323
 10 B1   10 A1   11 B1   11 A1    4 A2    4 B2   12 A1   12 B1                 
 -6.378  -6.378  -4.791  -4.791  -4.775  -4.775  -4.775  -4.775
 13 B1   13 A1   14 B1   14 A1    5 B2    5 A2   15 A1   15 B1                 
 -2.057  -2.057  -2.052  -2.052  -2.052  -2.052  -2.038  -2.038
 16 B1   16 A1   17 A1   17 B1    6 A2    6 B2   18 B1   18 A1                 
 -2.038  -2.038  -1.279  -1.263  -0.829  -0.715  -0.686  -0.612
  7 B2    7 A2   19 A1   19 B1   20 A1   20 B1   21 A1   21 B1                 
 -0.587  -0.525  -0.523  -0.487  -0.480  -0.411  -0.391  -0.344
 22 A1   23 A1    8 B2    8 A2   22 B1   23 B1   24 A1    9 B2                 
 -0.317  -0.303  -0.283  -0.258
 25 A1    9 A2   24 B1   10 B2                                                 
 -- Virtual --                   
 -0.077  -0.058  -0.032  -0.002   0.034   0.041   0.062   0.087
 26 A1   25 B1   10 A2   27 A1   28 A1   26 B1   11 B2   27 B1                 
  0.088   0.094   0.096   0.118   0.193   0.193   0.193   0.206
 29 A1   30 A1   11 A2   28 B1   12 B2   31 A1   29 B1   30 B1                 
  0.215   0.231   0.238   0.249   0.280   0.282   0.295   0.328
 32 A1   12 A2   33 A1   13 B2   34 A1   31 B1   32 B1   35 A1                 
  0.333   0.352   0.356   0.371   0.384   0.387   0.391   0.414
 13 A2   36 A1   33 B1   14 B2   34 B1   15 B2   14 A2   37 A1                 
  0.422   0.444   0.445   0.461   0.490   0.543   0.604   0.606
 15 A2   38 A1   35 B1   36 B1   37 B1   16 B2   39 A1   38 B1                 
  0.670   0.682   0.693   0.694   0.817   0.818   0.904   0.959
 40 A1   16 A2   41 A1   39 B1   40 B1   42 A1   41 B1   42 B1                 
  1.105   1.138   1.230   1.242   1.307   1.326   1.339   1.357
 17 B2   18 B2   43 A1   17 A2   19 B2   44 A1   43 B1   45 A1                 
  1.370   1.372   1.386   1.395   1.465   1.490   1.508   1.552
 18 A2   20 B2   44 B1   46 A1   45 B1   46 B1   47 A1   19 A2                 
  1.593   1.646   1.814   1.856   1.881   1.952   2.113   2.162
 48 A1   49 A1   47 B1   20 A2   50 A1   48 B1   49 B1   50 B1                 
  2.557   2.761   2.781   2.927   3.078   3.360   3.740   3.750
 21 B2   51 A1   21 A2   51 B1   52 A1   52 B1   22 B2   53 A1                 
  3.755   3.798   3.906   3.914   3.942   3.945   3.949   3.981
 22 A2   53 B1   54 A1   23 B2   23 A2   24 B2   55 A1   54 B1                 
  3.983   3.985   4.028   4.072   4.092   4.167   4.212   4.287
 25 B2   24 A2   25 A2   56 A1   55 B1   56 B1   57 A1   57 B1                 
  4.331   4.450   4.602   4.887   5.967   5.988   5.990   6.029
 58 A1   58 B1   59 A1   59 B1   26 B2   26 A2   60 A1   61 A1                 
  6.033   6.117   6.242   6.272   6.288   6.400   6.485   6.762
 60 B1   61 B1   27 B2   62 A1   27 A2   62 B1   63 A1   63 B1                 
 23.310  24.052  27.777  27.872  28.313  28.327  28.330  28.359
 64 A1   64 B1   65 A1   65 B1   28 B2   66 A1   28 A2   66 B1                 
 28.360  28.387  28.511  28.514  28.517  28.530  28.531  28.550
 67 A1   67 B1   29 B2   29 A2   68 A1   30 B2   68 B1   30 A2                 
 28.570  28.594  28.657  28.715  66.709  66.740 127.858 127.871
 69 A1   69 B1   70 A1   70 B1   71 A1   71 B1   31 B2   31 A2                 
127.873 127.895 127.908 127.941 151.582 151.6641901.7421901.827
 72 A1   72 B1   73 A1   73 B1   74 A1   74 B1   75 A1   75 B1                 
 --------------------------------------------------------------

          Ground-State Mulliken Net Atomic Charges

     Atom                 Charge (a.u.)
  ----------------------------------------
      1 F                    -0.048184
      2 F                    -0.048184
      3 I                     0.140809
      4 I                     0.140809
      5 C                    -0.092625
      6 C                    -0.092625
  ----------------------------------------
  Sum of atomic charges =     0.000000

 -----------------------------------------------------------------
                    Cartesian Multipole Moments
 -----------------------------------------------------------------
    Charge (ESU x 10^10)
                 0.0000
    Dipole Moment (Debye)
         X      -0.0000      Y       0.0000      Z       2.0990
       Tot       2.0990
    Quadrupole Moments (Debye-Ang)
        XX     -75.3016     XY       0.0000     YY     -78.3678
        XZ       0.0000     YZ       0.0000     ZZ     -78.0988
    Octopole Moments (Debye-Ang^2)
       XXX       0.0000    XXY      -0.0000    XYY      -0.0000
       YYY       0.0000    XXZ      -0.4824    XYZ      -0.0000
       YYZ     -21.4934    XZZ       0.0000    YZZ      -0.0000
       ZZZ     -41.3009
    Hexadecapole Moments (Debye-Ang^3)
      XXXX   -1446.6245   XXXY       0.0000   XXYY    -268.9422
      XYYY       0.0000   YYYY    -100.2478   XXXZ       0.0000
      XXYZ       0.0000   XYYZ       0.0000   YYYZ      -0.0000
      XXZZ    -319.1984   XYZZ       0.0000   YYZZ    -118.9111
      XZZZ       0.0000   YZZZ       0.0000   ZZZZ    -612.4540
 -----------------------------------------------------------------
 Calculating analytic gradient of the SCF energy
 Gradient of SCF Energy
            1           2           3           4           5           6
    1  -0.0005457   0.0005457  -0.0021180   0.0021180   0.0021802  -0.0021802
    2  -0.0000000  -0.0000000  -0.0000000  -0.0000000   0.0000000   0.0000000
    3   0.0001667   0.0001667  -0.0020533  -0.0020533   0.0018866   0.0018866
 Max gradient component =       2.180E-03
 RMS gradient           =       1.388E-03
 Gradient time:  CPU 14.12 s  wall 3.64 s
 Geometry Optimization Parameters
   NAtoms,    NIC,     NZ,  NCons,   NDum,   NFix, NCnnct, MaxDiis
        6      37       0       0       0       0       0       0

 Cartesian Hessian Update
 Hessian Updated using BFGS Update


** GEOMETRY OPTIMIZATION IN DELOCALIZED INTERNAL COORDINATES **
   Searching for a Minimum

   Optimization Cycle:  15

                       Coordinates (Angstroms)
     ATOM                X               Y               Z
      1  F         1.3090455047    0.0000000000   -1.9864200496
      2  F        -1.3090455047    0.0000000000   -1.9864200496
      3  I         1.9292141552    0.0000000000    0.8534729643
      4  I        -1.9292141552    0.0000000000    0.8534729643
      5  C         0.6686440269    0.0000000000   -0.8082293853
      6  C        -0.6686440269    0.0000000000   -0.8082293853
   Point Group: c2v   Number of degrees of freedom:     5


   Energy is -14114.957528944

 Hessian Updated using BFGS Update

  5 Hessian modes will be used to form the next step
  Hessian Eigenvalues:
     0.045250    0.257967    0.378681    0.471375    0.598593

 Minimum Search - Taking Simple RFO Step
 Searching for Lamda that Minimizes Along All modes
 Value Taken    Lamda =  -0.00003747
 Step Taken.  Stepsize is  0.013531

                             Maximum     Tolerance    Cnvgd?
         Gradient           0.002524      0.000300      NO
         Displacement       0.010452      0.001200      NO
         Energy change     -0.000357      0.000001      NO


 New Cartesian Coordinates Obtained by Inverse Iteration

 Displacement from previous Coordinates is:  0.009950
 ----------------------------------------------------------------
             Standard Nuclear Orientation (Angstroms)
    I     Atom           X                Y                Z
 ----------------------------------------------------------------
    1      F       1.3081808618     0.0000000000    -1.9876171440
    2      F      -1.3081808618     0.0000000000    -1.9876171440
    3      I       1.9320739656     0.0000000000     0.8552372873
    4      I      -1.9320739656     0.0000000000     0.8552372873
    5      C       0.6689029501     0.0000000000    -0.8087966139
    6      C      -0.6689029501     0.0000000000    -0.8087966139
 ----------------------------------------------------------------
 Molecular Point Group                 C2v   NOp =  4
 Largest Abelian Subgroup              C2v   NOp =  4
 Nuclear Repulsion Energy =  1043.4112081763 hartrees
 There are       68 alpha and       68 beta electrons
 Applying Cartesian multipole field
    Component          Value
    ---------          -----
     (2,0,0)        1.00000E-11
     (0,2,0)        2.00000E-11
     (0,0,2)       -3.00000E-11
 Nucleus-field energy     =    -0.0000000013 hartrees
 Requested basis set is 6-311++G(d,p)
 There are 72 shells and 212 basis functions
 A cutoff of  1.0D-11 yielded   1952 shell pairs
 There are     17959 function pairs (     20308 Cartesian)
 Smallest overlap matrix eigenvalue = 6.88E-05
 Guess MOs from SCF MO coefficient file

 -----------------------------------------------------------------------
  General SCF calculation program by
  Eric Jon Sundstrom, Paul Horn, Yuezhi Mao, Dmitri Zuev, Alec White,
  David Stuck, Shaama M.S., Shane Yost, Joonho Lee, David Small,
  Daniel Levine, Susi Lehtola, Hugh Burton, Evgeny Epifanovsky
 -----------------------------------------------------------------------
 Exchange:     0.2000 Hartree-Fock + 0.0800 Slater + 0.7200 B88
 Correlation:  0.1900 VWN1RPA + 0.8100 LYP
 Using SG-1 standard quadrature grid
 using 4 threads for integral computing
 -------------------------------------------------------
 OpenMP Integral computing Module                
 Release: version 2.0, May 2017, Q-Chem Inc. Pleasanton 
 -------------------------------------------------------
 -------------------------------------------------------
 OpenMP BLAS3 based DFT computing Module                
 Release: version 1.0, May 2013, Q-Chem Inc. Pittsburgh 
 -------------------------------------------------------
 A restricted SCF calculation will be
 performed using DIIS
 SCF converges when DIIS error is below 1.0e-08
 ---------------------------------------
  Cycle       Energy         DIIS error
 ---------------------------------------
    1  -14114.9575542993      2.76e-05  
    2  -14114.9575568602      1.91e-05  
    3  -14114.9575574192      1.66e-05  
    4  -14114.9575589829      1.13e-06  
    5  -14114.9575589858      5.38e-07  
    6  -14114.9575589873      1.37e-07  
    7  -14114.9575589873      4.63e-08  
    8  -14114.9575589873      4.96e-09  Convergence criterion met
 ---------------------------------------
 SCF time:   CPU 28.99s  wall 8.00s 
 SCF   energy in the final basis set =   -14114.9575589873
 Total energy in the final basis set =   -14114.9575589873

 --------------------------------------------------------------
             Orbital Energies (a.u.) and Symmetries
 --------------------------------------------------------------

 Alpha MOs, Restricted
 -- Occupied --                  
*******-1165.90 -176.33 -176.33 -165.74 -165.74 -165.73 -165.73
  1 A1    1 B1    2 B1    2 A1    3 B1    3 A1    1 A2    1 B2                 
-165.73 -165.73  -35.83  -35.83  -31.32  -31.32  -31.32  -31.32
  4 B1    4 A1    5 B1    5 A1    6 B1    6 A1    2 A2    2 B2                 
-31.315 -31.315 -24.730 -24.730 -22.972 -22.972 -22.971 -22.971
  7 B1    7 A1    8 B1    8 A1    9 B1    9 A1    3 A2    3 B2                 
-22.971 -22.971 -22.966 -22.966 -22.966 -22.966 -10.324 -10.323
 10 B1   10 A1   11 B1   11 A1    4 A2    4 B2   12 A1   12 B1                 
 -6.378  -6.378  -4.791  -4.791  -4.775  -4.775  -4.775  -4.775
 13 B1   13 A1   14 B1   14 A1    5 B2    5 A2   15 A1   15 B1                 
 -2.057  -2.057  -2.052  -2.052  -2.052  -2.052  -2.038  -2.038
 16 B1   16 A1   17 A1   17 B1    6 A2    6 B2   18 B1   18 A1                 
 -2.038  -2.038  -1.279  -1.263  -0.829  -0.714  -0.686  -0.612
  7 B2    7 A2   19 A1   19 B1   20 A1   20 B1   21 A1   21 B1                 
 -0.587  -0.525  -0.523  -0.488  -0.480  -0.411  -0.390  -0.343
 22 A1   23 A1    8 B2    8 A2   22 B1   23 B1   24 A1    9 B2                 
 -0.317  -0.303  -0.283  -0.258
 25 A1    9 A2   24 B1   10 B2                                                 
 -- Virtual --                   
 -0.078  -0.059  -0.032  -0.002   0.034   0.041   0.062   0.087
 26 A1   25 B1   10 A2   27 A1   28 A1   26 B1   11 B2   27 B1                 
  0.088   0.094   0.096   0.118   0.193   0.193   0.193   0.206
 29 A1   30 A1   11 A2   28 B1   12 B2   31 A1   29 B1   30 B1                 
  0.215   0.231   0.238   0.249   0.281   0.281   0.295   0.327
 32 A1   12 A2   33 A1   13 B2   34 A1   31 B1   32 B1   35 A1                 
  0.333   0.352   0.356   0.371   0.383   0.387   0.391   0.414
 13 A2   36 A1   33 B1   14 B2   34 B1   15 B2   14 A2   37 A1                 
  0.422   0.443   0.444   0.461   0.490   0.543   0.603   0.605
 15 A2   38 A1   35 B1   36 B1   37 B1   16 B2   39 A1   38 B1                 
  0.669   0.682   0.693   0.693   0.817   0.818   0.904   0.960
 40 A1   16 A2   39 B1   41 A1   40 B1   42 A1   41 B1   42 B1                 
  1.105   1.137   1.229   1.241   1.307   1.326   1.338   1.357
 17 B2   18 B2   43 A1   17 A2   19 B2   44 A1   43 B1   45 A1                 
  1.370   1.372   1.386   1.394   1.465   1.490   1.508   1.552
 18 A2   20 B2   44 B1   46 A1   45 B1   46 B1   47 A1   19 A2                 
  1.593   1.646   1.813   1.856   1.881   1.952   2.112   2.162
 48 A1   49 A1   47 B1   20 A2   50 A1   48 B1   49 B1   50 B1                 
  2.557   2.761   2.781   2.927   3.077   3.360   3.740   3.750
 21 B2   51 A1   21 A2   51 B1   52 A1   52 B1   22 B2   53 A1                 
  3.755   3.798   3.906   3.914   3.942   3.945   3.949   3.981
 22 A2   53 B1   54 A1   23 B2   23 A2   24 B2   55 A1   54 B1                 
  3.982   3.985   4.028   4.071   4.091   4.167   4.211   4.287
 25 B2   24 A2   25 A2   56 A1   55 B1   56 B1   57 A1   57 B1                 
  4.329   4.448   4.601   4.887   5.967   5.987   5.990   6.029
 58 A1   58 B1   59 A1   59 B1   26 B2   26 A2   60 A1   61 A1                 
  6.032   6.116   6.242   6.271   6.288   6.400   6.484   6.762
 60 B1   61 B1   27 B2   62 A1   27 A2   62 B1   63 A1   63 B1                 
 23.310  24.049  27.776  27.871  28.312  28.327  28.330  28.359
 64 A1   64 B1   65 A1   65 B1   28 B2   66 A1   28 A2   66 B1                 
 28.360  28.386  28.511  28.514  28.517  28.530  28.530  28.549
 67 A1   67 B1   29 B2   29 A2   68 A1   30 B2   68 B1   30 A2                 
 28.570  28.593  28.657  28.714  66.709  66.740 127.858 127.871
 69 A1   69 B1   70 A1   70 B1   71 A1   71 B1   31 B2   31 A2                 
127.873 127.895 127.908 127.940 151.581 151.6631901.7421901.826
 72 A1   72 B1   73 A1   73 B1   74 A1   74 B1   75 A1   75 B1                 

 Beta MOs, Restricted
 -- Occupied --                  
*******-1165.90 -176.33 -176.33 -165.74 -165.74 -165.73 -165.73
  1 A1    1 B1    2 B1    2 A1    3 B1    3 A1    1 A2    1 B2                 
-165.73 -165.73  -35.83  -35.83  -31.32  -31.32  -31.32  -31.32
  4 B1    4 A1    5 B1    5 A1    6 B1    6 A1    2 A2    2 B2                 
-31.315 -31.315 -24.730 -24.730 -22.972 -22.972 -22.971 -22.971
  7 B1    7 A1    8 B1    8 A1    9 B1    9 A1    3 A2    3 B2                 
-22.971 -22.971 -22.966 -22.966 -22.966 -22.966 -10.324 -10.323
 10 B1   10 A1   11 B1   11 A1    4 A2    4 B2   12 A1   12 B1                 
 -6.378  -6.378  -4.791  -4.791  -4.775  -4.775  -4.775  -4.775
 13 B1   13 A1   14 B1   14 A1    5 B2    5 A2   15 A1   15 B1                 
 -2.057  -2.057  -2.052  -2.052  -2.052  -2.052  -2.038  -2.038
 16 B1   16 A1   17 A1   17 B1    6 A2    6 B2   18 B1   18 A1                 
 -2.038  -2.038  -1.279  -1.263  -0.829  -0.714  -0.686  -0.612
  7 B2    7 A2   19 A1   19 B1   20 A1   20 B1   21 A1   21 B1                 
 -0.587  -0.525  -0.523  -0.488  -0.480  -0.411  -0.390  -0.343
 22 A1   23 A1    8 B2    8 A2   22 B1   23 B1   24 A1    9 B2                 
 -0.317  -0.303  -0.283  -0.258
 25 A1    9 A2   24 B1   10 B2                                                 
 -- Virtual --                   
 -0.078  -0.059  -0.032  -0.002   0.034   0.041   0.062   0.087
 26 A1   25 B1   10 A2   27 A1   28 A1   26 B1   11 B2   27 B1                 
  0.088   0.094   0.096   0.118   0.193   0.193   0.193   0.206
 29 A1   30 A1   11 A2   28 B1   12 B2   31 A1   29 B1   30 B1                 
  0.215   0.231   0.238   0.249   0.281   0.281   0.295   0.327
 32 A1   12 A2   33 A1   13 B2   34 A1   31 B1   32 B1   35 A1                 
  0.333   0.352   0.356   0.371   0.383   0.387   0.391   0.414
 13 A2   36 A1   33 B1   14 B2   34 B1   15 B2   14 A2   37 A1                 
  0.422   0.443   0.444   0.461   0.490   0.543   0.603   0.605
 15 A2   38 A1   35 B1   36 B1   37 B1   16 B2   39 A1   38 B1                 
  0.669   0.682   0.693   0.693   0.817   0.818   0.904   0.960
 40 A1   16 A2   39 B1   41 A1   40 B1   42 A1   41 B1   42 B1                 
  1.105   1.137   1.229   1.241   1.307   1.326   1.338   1.357
 17 B2   18 B2   43 A1   17 A2   19 B2   44 A1   43 B1   45 A1                 
  1.370   1.372   1.386   1.394   1.465   1.490   1.508   1.552
 18 A2   20 B2   44 B1   46 A1   45 B1   46 B1   47 A1   19 A2                 
  1.593   1.646   1.813   1.856   1.881   1.952   2.112   2.162
 48 A1   49 A1   47 B1   20 A2   50 A1   48 B1   49 B1   50 B1                 
  2.557   2.761   2.781   2.927   3.077   3.360   3.740   3.750
 21 B2   51 A1   21 A2   51 B1   52 A1   52 B1   22 B2   53 A1                 
  3.755   3.798   3.906   3.914   3.942   3.945   3.949   3.981
 22 A2   53 B1   54 A1   23 B2   23 A2   24 B2   55 A1   54 B1                 
  3.982   3.985   4.028   4.071   4.091   4.167   4.211   4.287
 25 B2   24 A2   25 A2   56 A1   55 B1   56 B1   57 A1   57 B1                 
  4.329   4.448   4.601   4.887   5.967   5.987   5.990   6.029
 58 A1   58 B1   59 A1   59 B1   26 B2   26 A2   60 A1   61 A1                 
  6.032   6.116   6.242   6.271   6.288   6.400   6.484   6.762
 60 B1   61 B1   27 B2   62 A1   27 A2   62 B1   63 A1   63 B1                 
 23.310  24.049  27.776  27.871  28.312  28.327  28.330  28.359
 64 A1   64 B1   65 A1   65 B1   28 B2   66 A1   28 A2   66 B1                 
 28.360  28.386  28.511  28.514  28.517  28.530  28.530  28.549
 67 A1   67 B1   29 B2   29 A2   68 A1   30 B2   68 B1   30 A2                 
 28.570  28.593  28.657  28.714  66.709  66.740 127.858 127.871
 69 A1   69 B1   70 A1   70 B1   71 A1   71 B1   31 B2   31 A2                 
127.873 127.895 127.908 127.940 151.581 151.6631901.7421901.826
 72 A1   72 B1   73 A1   73 B1   74 A1   74 B1   75 A1   75 B1                 
 --------------------------------------------------------------

          Ground-State Mulliken Net Atomic Charges

     Atom                 Charge (a.u.)
  ----------------------------------------
      1 F                    -0.047984
      2 F                    -0.047984
      3 I                     0.140465
      4 I                     0.140465
      5 C                    -0.092482
      6 C                    -0.092482
  ----------------------------------------
  Sum of atomic charges =     0.000000

 -----------------------------------------------------------------
                    Cartesian Multipole Moments
 -----------------------------------------------------------------
    Charge (ESU x 10^10)
                 0.0000
    Dipole Moment (Debye)
         X      -0.0000      Y       0.0000      Z       2.0978
       Tot       2.0978
    Quadrupole Moments (Debye-Ang)
        XX     -75.2887     XY       0.0000     YY     -78.3821
        XZ       0.0000     YZ       0.0000     ZZ     -78.0907
    Octopole Moments (Debye-Ang^2)
       XXX       0.0000    XXY       0.0000    XYY       0.0000
       YYY       0.0000    XXZ      -0.5104    XYZ       0.0000
       YYZ     -21.5776    XZZ       0.0000    YZZ       0.0000
       ZZZ     -41.5303
    Hexadecapole Moments (Debye-Ang^3)
      XXXX   -1450.0452   XXXY       0.0000   XXYY    -269.5856
      XYYY      -0.0000   YYYY    -100.2892   XXXZ       0.0000
      XXYZ       0.0000   XYYZ       0.0000   YYYZ       0.0000
      XXZZ    -319.8406   XYZZ       0.0000   YYZZ    -119.1466
      XZZZ       0.0000   YZZZ       0.0000   ZZZZ    -613.7262
 -----------------------------------------------------------------
 Calculating analytic gradient of the SCF energy
 Gradient of SCF Energy
            1           2           3           4           5           6
    1  -0.0006396   0.0006396  -0.0014581   0.0014581   0.0023437  -0.0023437
    2  -0.0000000  -0.0000000  -0.0000000  -0.0000000   0.0000000   0.0000000
    3  -0.0001111  -0.0001111  -0.0013106  -0.0013106   0.0014218   0.0014218
 Max gradient component =       2.344E-03
 RMS gradient           =       1.144E-03
 Gradient time:  CPU 14.09 s  wall 3.63 s
 Geometry Optimization Parameters
   NAtoms,    NIC,     NZ,  NCons,   NDum,   NFix, NCnnct, MaxDiis
        6      37       0       0       0       0       0       0

 Cartesian Hessian Update
 Hessian Updated using BFGS Update


** GEOMETRY OPTIMIZATION IN DELOCALIZED INTERNAL COORDINATES **
   Searching for a Minimum

   Optimization Cycle:  16

                       Coordinates (Angstroms)
     ATOM                X               Y               Z
      1  F         1.3081808618    0.0000000000   -1.9876171440
      2  F        -1.3081808618    0.0000000000   -1.9876171440
      3  I         1.9320739656    0.0000000000    0.8552372873
      4  I        -1.9320739656    0.0000000000    0.8552372873
      5  C         0.6689029501    0.0000000000   -0.8087966139
      6  C        -0.6689029501    0.0000000000   -0.8087966139
   Point Group: c2v   Number of degrees of freedom:     5


   Energy is -14114.957558987

 Hessian Updated using BFGS Update

  5 Hessian modes will be used to form the next step
  Hessian Eigenvalues:
     0.042791    0.182919    0.321709    0.380222    0.514810

 Minimum Search - Taking Simple RFO Step
 Searching for Lamda that Minimizes Along All modes
 Value Taken    Lamda =  -0.00006109
 Step Taken.  Stepsize is  0.023531

                             Maximum     Tolerance    Cnvgd?
         Gradient           0.002064      0.000300      NO
         Displacement       0.015229      0.001200      NO
         Energy change     -0.000030      0.000001      NO


 New Cartesian Coordinates Obtained by Inverse Iteration

 Displacement from previous Coordinates is:  0.016247
 ----------------------------------------------------------------
             Standard Nuclear Orientation (Angstroms)
    I     Atom           X                Y                Z
 ----------------------------------------------------------------
    1      F       1.3103198704     0.0000000000    -1.9886231391
    2      F      -1.3103198704     0.0000000000    -1.9886231391
    3      I       1.9359428428     0.0000000000     0.8585098857
    4      I      -1.9359428428     0.0000000000     0.8585098857
    5      C       0.6681579774     0.0000000000    -0.8110632172
    6      C      -0.6681579774     0.0000000000    -0.8110632172
 ----------------------------------------------------------------
 Molecular Point Group                 C2v   NOp =  4
 Largest Abelian Subgroup              C2v   NOp =  4
 Nuclear Repulsion Energy =  1041.3958876574 hartrees
 There are       68 alpha and       68 beta electrons
 Applying Cartesian multipole field
    Component          Value
    ---------          -----
     (2,0,0)        1.00000E-11
     (0,2,0)        2.00000E-11
     (0,0,2)       -3.00000E-11
 Nucleus-field energy     =    -0.0000000014 hartrees
 Requested basis set is 6-311++G(d,p)
 There are 72 shells and 212 basis functions
 A cutoff of  1.0D-11 yielded   1952 shell pairs
 There are     17959 function pairs (     20308 Cartesian)
 Smallest overlap matrix eigenvalue = 6.84E-05
 Guess MOs from SCF MO coefficient file

 -----------------------------------------------------------------------
  General SCF calculation program by
  Eric Jon Sundstrom, Paul Horn, Yuezhi Mao, Dmitri Zuev, Alec White,
  David Stuck, Shaama M.S., Shane Yost, Joonho Lee, David Small,
  Daniel Levine, Susi Lehtola, Hugh Burton, Evgeny Epifanovsky
 -----------------------------------------------------------------------
 Exchange:     0.2000 Hartree-Fock + 0.0800 Slater + 0.7200 B88
 Correlation:  0.1900 VWN1RPA + 0.8100 LYP
 Using SG-1 standard quadrature grid
 using 4 threads for integral computing
 -------------------------------------------------------
 OpenMP Integral computing Module                
 Release: version 2.0, May 2017, Q-Chem Inc. Pleasanton 
 -------------------------------------------------------
 -------------------------------------------------------
 OpenMP BLAS3 based DFT computing Module                
 Release: version 1.0, May 2013, Q-Chem Inc. Pittsburgh 
 -------------------------------------------------------
 A restricted SCF calculation will be
 performed using DIIS
 SCF converges when DIIS error is below 1.0e-08
 ---------------------------------------
  Cycle       Energy         DIIS error
 ---------------------------------------
    1  -14114.9575707489      5.75e-05  
    2  -14114.9575884844      2.74e-05  
    3  -14114.9575860319      3.45e-05  
    4  -14114.9575930017      2.24e-06  
    5  -14114.9575930161      1.14e-06  
    6  -14114.9575930210      3.13e-07  
    7  -14114.9575930218      9.53e-08  
    8  -14114.9575930216      1.33e-08  
    9  -14114.9575930219      1.76e-09  Convergence criterion met
 ---------------------------------------
 SCF time:   CPU 32.59s  wall 8.00s 
 SCF   energy in the final basis set =   -14114.9575930219
 Total energy in the final basis set =   -14114.9575930219

 --------------------------------------------------------------
             Orbital Energies (a.u.) and Symmetries
 --------------------------------------------------------------

 Alpha MOs, Restricted
 -- Occupied --                  
*******-1165.90 -176.33 -176.33 -165.74 -165.74 -165.73 -165.73
  1 A1    1 B1    2 B1    2 A1    3 B1    3 A1    1 A2    1 B2                 
-165.73 -165.73  -35.83  -35.83  -31.32  -31.32  -31.32  -31.32
  4 B1    4 A1    5 B1    5 A1    6 B1    6 A1    2 A2    2 B2                 
-31.315 -31.315 -24.731 -24.731 -22.972 -22.972 -22.971 -22.971
  7 B1    7 A1    8 B1    8 A1    9 B1    9 A1    3 A2    3 B2                 
-22.971 -22.971 -22.966 -22.966 -22.966 -22.966 -10.325 -10.324
 10 B1   10 A1   11 B1   11 A1    4 A2    4 B2   12 A1   12 B1                 
 -6.378  -6.378  -4.791  -4.791  -4.775  -4.775  -4.775  -4.775
 13 B1   13 A1   14 B1   14 A1    5 B2    5 A2   15 A1   15 B1                 
 -2.057  -2.057  -2.052  -2.052  -2.052  -2.052  -2.038  -2.038
 16 B1   16 A1   17 A1   17 B1    6 A2    6 B2   18 B1   18 A1                 
 -2.038  -2.038  -1.279  -1.263  -0.829  -0.713  -0.686  -0.612
  7 B2    7 A2   19 A1   19 B1   20 A1   20 B1   21 A1   21 B1                 
 -0.588  -0.526  -0.523  -0.488  -0.481  -0.410  -0.390  -0.343
 22 A1   23 A1    8 B2    8 A2   22 B1   23 B1   24 A1    9 B2                 
 -0.317  -0.302  -0.283  -0.259
 25 A1    9 A2   24 B1   10 B2                                                 
 -- Virtual --                   
 -0.079  -0.060  -0.032  -0.002   0.034   0.041   0.062   0.087
 26 A1   25 B1   10 A2   27 A1   28 A1   26 B1   11 B2   27 B1                 
  0.088   0.094   0.096   0.118   0.193   0.193   0.194   0.205
 29 A1   30 A1   11 A2   28 B1   31 A1   12 B2   29 B1   30 B1                 
  0.214   0.231   0.237   0.248   0.281   0.281   0.294   0.327
 32 A1   12 A2   33 A1   13 B2   34 A1   31 B1   32 B1   35 A1                 
  0.333   0.352   0.356   0.371   0.383   0.387   0.391   0.413
 13 A2   36 A1   33 B1   14 B2   34 B1   15 B2   14 A2   37 A1                 
  0.421   0.443   0.443   0.461   0.489   0.543   0.600   0.604
 15 A2   38 A1   35 B1   36 B1   37 B1   16 B2   39 A1   38 B1                 
  0.669   0.682   0.690   0.694   0.817   0.818   0.904   0.961
 40 A1   16 A2   39 B1   41 A1   42 A1   40 B1   41 B1   42 B1                 
  1.105   1.136   1.229   1.241   1.307   1.326   1.337   1.356
 17 B2   18 B2   43 A1   17 A2   19 B2   44 A1   43 B1   45 A1                 
  1.369   1.371   1.385   1.394   1.464   1.489   1.508   1.552
 18 A2   20 B2   44 B1   46 A1   45 B1   46 B1   47 A1   19 A2                 
  1.594   1.647   1.811   1.858   1.881   1.952   2.113   2.163
 48 A1   49 A1   47 B1   20 A2   50 A1   48 B1   49 B1   50 B1                 
  2.557   2.759   2.781   2.926   3.078   3.358   3.740   3.749
 21 B2   51 A1   21 A2   51 B1   52 A1   52 B1   22 B2   53 A1                 
  3.755   3.798   3.906   3.914   3.941   3.945   3.949   3.981
 22 A2   53 B1   54 A1   23 B2   23 A2   24 B2   55 A1   54 B1                 
  3.982   3.984   4.027   4.071   4.090   4.166   4.211   4.287
 25 B2   24 A2   25 A2   56 A1   55 B1   56 B1   57 A1   57 B1                 
  4.327   4.445   4.601   4.886   5.967   5.987   5.990   6.028
 58 A1   58 B1   59 A1   59 B1   26 B2   26 A2   60 A1   61 A1                 
  6.031   6.113   6.242   6.272   6.287   6.399   6.482   6.761
 60 B1   61 B1   27 B2   62 A1   27 A2   62 B1   63 A1   63 B1                 
 23.309  24.055  27.775  27.869  28.312  28.327  28.330  28.358
 64 A1   64 B1   65 A1   65 B1   28 B2   66 A1   28 A2   66 B1                 
 28.359  28.385  28.511  28.514  28.517  28.529  28.530  28.549
 67 A1   67 B1   29 B2   29 A2   68 A1   30 B2   68 B1   30 A2                 
 28.570  28.593  28.657  28.713  66.708  66.739 127.858 127.871
 69 A1   69 B1   70 A1   70 B1   71 A1   71 B1   31 B2   31 A2                 
127.873 127.894 127.907 127.939 151.580 151.6611901.7401901.825
 72 A1   72 B1   73 A1   73 B1   74 A1   74 B1   75 A1   75 B1                 

 Beta MOs, Restricted
 -- Occupied --                  
*******-1165.90 -176.33 -176.33 -165.74 -165.74 -165.73 -165.73
  1 A1    1 B1    2 B1    2 A1    3 B1    3 A1    1 A2    1 B2                 
-165.73 -165.73  -35.83  -35.83  -31.32  -31.32  -31.32  -31.32
  4 B1    4 A1    5 B1    5 A1    6 B1    6 A1    2 A2    2 B2                 
-31.315 -31.315 -24.731 -24.731 -22.972 -22.972 -22.971 -22.971
  7 B1    7 A1    8 B1    8 A1    9 B1    9 A1    3 A2    3 B2                 
-22.971 -22.971 -22.966 -22.966 -22.966 -22.966 -10.325 -10.324
 10 B1   10 A1   11 B1   11 A1    4 A2    4 B2   12 A1   12 B1                 
 -6.378  -6.378  -4.791  -4.791  -4.775  -4.775  -4.775  -4.775
 13 B1   13 A1   14 B1   14 A1    5 B2    5 A2   15 A1   15 B1                 
 -2.057  -2.057  -2.052  -2.052  -2.052  -2.052  -2.038  -2.038
 16 B1   16 A1   17 A1   17 B1    6 A2    6 B2   18 B1   18 A1                 
 -2.038  -2.038  -1.279  -1.263  -0.829  -0.713  -0.686  -0.612
  7 B2    7 A2   19 A1   19 B1   20 A1   20 B1   21 A1   21 B1                 
 -0.588  -0.526  -0.523  -0.488  -0.481  -0.410  -0.390  -0.343
 22 A1   23 A1    8 B2    8 A2   22 B1   23 B1   24 A1    9 B2                 
 -0.317  -0.302  -0.283  -0.259
 25 A1    9 A2   24 B1   10 B2                                                 
 -- Virtual --                   
 -0.079  -0.060  -0.032  -0.002   0.034   0.041   0.062   0.087
 26 A1   25 B1   10 A2   27 A1   28 A1   26 B1   11 B2   27 B1                 
  0.088   0.094   0.096   0.118   0.193   0.193   0.194   0.205
 29 A1   30 A1   11 A2   28 B1   31 A1   12 B2   29 B1   30 B1                 
  0.214   0.231   0.237   0.248   0.281   0.281   0.294   0.327
 32 A1   12 A2   33 A1   13 B2   34 A1   31 B1   32 B1   35 A1                 
  0.333   0.352   0.356   0.371   0.383   0.387   0.391   0.413
 13 A2   36 A1   33 B1   14 B2   34 B1   15 B2   14 A2   37 A1                 
  0.421   0.443   0.443   0.461   0.489   0.543   0.600   0.604
 15 A2   38 A1   35 B1   36 B1   37 B1   16 B2   39 A1   38 B1                 
  0.669   0.682   0.690   0.694   0.817   0.818   0.904   0.961
 40 A1   16 A2   39 B1   41 A1   42 A1   40 B1   41 B1   42 B1                 
  1.105   1.136   1.229   1.241   1.307   1.326   1.337   1.356
 17 B2   18 B2   43 A1   17 A2   19 B2   44 A1   43 B1   45 A1                 
  1.369   1.371   1.385   1.394   1.464   1.489   1.508   1.552
 18 A2   20 B2   44 B1   46 A1   45 B1   46 B1   47 A1   19 A2                 
  1.594   1.647   1.811   1.858   1.881   1.952   2.113   2.163
 48 A1   49 A1   47 B1   20 A2   50 A1   48 B1   49 B1   50 B1                 
  2.557   2.759   2.781   2.926   3.078   3.358   3.740   3.749
 21 B2   51 A1   21 A2   51 B1   52 A1   52 B1   22 B2   53 A1                 
  3.755   3.798   3.906   3.914   3.941   3.945   3.949   3.981
 22 A2   53 B1   54 A1   23 B2   23 A2   24 B2   55 A1   54 B1                 
  3.982   3.984   4.027   4.071   4.090   4.166   4.211   4.287
 25 B2   24 A2   25 A2   56 A1   55 B1   56 B1   57 A1   57 B1                 
  4.327   4.445   4.601   4.886   5.967   5.987   5.990   6.028
 58 A1   58 B1   59 A1   59 B1   26 B2   26 A2   60 A1   61 A1                 
  6.031   6.113   6.242   6.272   6.287   6.399   6.482   6.761
 60 B1   61 B1   27 B2   62 A1   27 A2   62 B1   63 A1   63 B1                 
 23.309  24.055  27.775  27.869  28.312  28.327  28.330  28.358
 64 A1   64 B1   65 A1   65 B1   28 B2   66 A1   28 A2   66 B1                 
 28.359  28.385  28.511  28.514  28.517  28.529  28.530  28.549
 67 A1   67 B1   29 B2   29 A2   68 A1   30 B2   68 B1   30 A2                 
 28.570  28.593  28.657  28.713  66.708  66.739 127.858 127.871
 69 A1   69 B1   70 A1   70 B1   71 A1   71 B1   31 B2   31 A2                 
127.873 127.894 127.907 127.939 151.580 151.6611901.7401901.825
 72 A1   72 B1   73 A1   73 B1   74 A1   74 B1   75 A1   75 B1                 
 --------------------------------------------------------------

          Ground-State Mulliken Net Atomic Charges

     Atom                 Charge (a.u.)
  ----------------------------------------
      1 F                    -0.048097
      2 F                    -0.048097
      3 I                     0.139448
      4 I                     0.139448
      5 C                    -0.091351
      6 C                    -0.091351
  ----------------------------------------
  Sum of atomic charges =     0.000000

 -----------------------------------------------------------------
                    Cartesian Multipole Moments
 -----------------------------------------------------------------
    Charge (ESU x 10^10)
                -0.0000
    Dipole Moment (Debye)
         X       0.0000      Y       0.0000      Z       2.0860
       Tot       2.0860
    Quadrupole Moments (Debye-Ang)
        XX     -75.2936     XY      -0.0000     YY     -78.4063
        XZ      -0.0000     YZ       0.0000     ZZ     -78.0685
    Octopole Moments (Debye-Ang^2)
       XXX      -0.0000    XXY       0.0000    XYY       0.0000
       YYY       0.0000    XXZ      -0.5558    XYZ      -0.0000
       YYZ     -21.7420    XZZ      -0.0000    YZZ       0.0000
       ZZZ     -42.0023
    Hexadecapole Moments (Debye-Ang^3)
      XXXX   -1455.1864   XXXY      -0.0000   XXYY    -270.5586
      XYYY      -0.0000   YYYY    -100.3646   XXXZ      -0.0000
      XXYZ       0.0000   XYYZ      -0.0000   YYYZ       0.0000
      XXZZ    -320.8525   XYZZ      -0.0000   YYZZ    -119.5612
      XZZZ      -0.0000   YZZZ       0.0000   ZZZZ    -615.9430
 -----------------------------------------------------------------
 Calculating analytic gradient of the SCF energy
 Gradient of SCF Energy
            1           2           3           4           5           6
    1  -0.0002385   0.0002385  -0.0001917   0.0001917  -0.0002703   0.0002703
    2   0.0000000   0.0000000   0.0000000   0.0000000  -0.0000000  -0.0000000
    3  -0.0005196  -0.0005196  -0.0000401  -0.0000401   0.0005596   0.0005596
 Max gradient component =       5.596E-04
 RMS gradient           =       2.890E-04
 Gradient time:  CPU 14.02 s  wall 3.61 s
 Geometry Optimization Parameters
   NAtoms,    NIC,     NZ,  NCons,   NDum,   NFix, NCnnct, MaxDiis
        6      37       0       0       0       0       0       0

 Cartesian Hessian Update
 Hessian Updated using BFGS Update


** GEOMETRY OPTIMIZATION IN DELOCALIZED INTERNAL COORDINATES **
   Searching for a Minimum

   Optimization Cycle:  17

                       Coordinates (Angstroms)
     ATOM                X               Y               Z
      1  F         1.3103198704    0.0000000000   -1.9886231391
      2  F        -1.3103198704    0.0000000000   -1.9886231391
      3  I         1.9359428428    0.0000000000    0.8585098857
      4  I        -1.9359428428    0.0000000000    0.8585098857
      5  C         0.6681579774    0.0000000000   -0.8110632172
      6  C        -0.6681579774    0.0000000000   -0.8110632172
   Point Group: c2v   Number of degrees of freedom:     5


   Energy is -14114.957593022

 Hessian Updated using BFGS Update

  5 Hessian modes will be used to form the next step
  Hessian Eigenvalues:
     0.046841    0.139691    0.326599    0.389603    0.521645

 Minimum Search - Taking Simple RFO Step
 Searching for Lamda that Minimizes Along All modes
 Value Taken    Lamda =  -0.00000598
 Step Taken.  Stepsize is  0.005845

                             Maximum     Tolerance    Cnvgd?
         Gradient           0.000838      0.000300      NO
         Displacement       0.003368      0.001200      NO
         Energy change     -0.000034      0.000001      NO


 New Cartesian Coordinates Obtained by Inverse Iteration

 Displacement from previous Coordinates is:  0.007135
 ----------------------------------------------------------------
             Standard Nuclear Orientation (Angstroms)
    I     Atom           X                Y                Z
 ----------------------------------------------------------------
    1      F       1.3125268558     0.0000000000    -1.9879076978
    2      F      -1.3125268558     0.0000000000    -1.9879076978
    3      I       1.9370125405     0.0000000000     0.8585254277
    4      I      -1.9370125405     0.0000000000     0.8585254277
    5      C       0.6684151634     0.0000000000    -0.8117942006
    6      C      -0.6684151634     0.0000000000    -0.8117942006
 ----------------------------------------------------------------
 Molecular Point Group                 C2v   NOp =  4
 Largest Abelian Subgroup              C2v   NOp =  4
 Nuclear Repulsion Energy =  1041.0110136113 hartrees
 There are       68 alpha and       68 beta electrons
 Applying Cartesian multipole field
    Component          Value
    ---------          -----
     (2,0,0)        1.00000E-11
     (0,2,0)        2.00000E-11
     (0,0,2)       -3.00000E-11
 Nucleus-field energy     =    -0.0000000013 hartrees
 Requested basis set is 6-311++G(d,p)
 There are 72 shells and 212 basis functions
 A cutoff of  1.0D-11 yielded   1950 shell pairs
 There are     17957 function pairs (     20306 Cartesian)
 Smallest overlap matrix eigenvalue = 6.85E-05
 Guess MOs from SCF MO coefficient file

 -----------------------------------------------------------------------
  General SCF calculation program by
  Eric Jon Sundstrom, Paul Horn, Yuezhi Mao, Dmitri Zuev, Alec White,
  David Stuck, Shaama M.S., Shane Yost, Joonho Lee, David Small,
  Daniel Levine, Susi Lehtola, Hugh Burton, Evgeny Epifanovsky
 -----------------------------------------------------------------------
 Exchange:     0.2000 Hartree-Fock + 0.0800 Slater + 0.7200 B88
 Correlation:  0.1900 VWN1RPA + 0.8100 LYP
 Using SG-1 standard quadrature grid
 using 4 threads for integral computing
 -------------------------------------------------------
 OpenMP Integral computing Module                
 Release: version 2.0, May 2017, Q-Chem Inc. Pleasanton 
 -------------------------------------------------------
 -------------------------------------------------------
 OpenMP BLAS3 based DFT computing Module                
 Release: version 1.0, May 2013, Q-Chem Inc. Pittsburgh 
 -------------------------------------------------------
 A restricted SCF calculation will be
 performed using DIIS
 SCF converges when DIIS error is below 1.0e-08
 ---------------------------------------
  Cycle       Energy         DIIS error
 ---------------------------------------
    1  -14114.9575930314      2.19e-05  
    2  -14114.9575963620      7.59e-06  
    3  -14114.9575959330      1.16e-05  
    4  -14114.9575966813      8.50e-07  
    5  -14114.9575966835      2.53e-07  
    6  -14114.9575966837      7.46e-08  
    7  -14114.9575966836      4.04e-08  
    8  -14114.9575966838      2.84e-09  Convergence criterion met
 ---------------------------------------
 SCF time:   CPU 28.94s  wall 8.00s 
 SCF   energy in the final basis set =   -14114.9575966838
 Total energy in the final basis set =   -14114.9575966838

 --------------------------------------------------------------
             Orbital Energies (a.u.) and Symmetries
 --------------------------------------------------------------

 Alpha MOs, Restricted
 -- Occupied --                  
*******-1165.90 -176.33 -176.33 -165.74 -165.74 -165.73 -165.73
  1 A1    1 B1    2 B1    2 A1    3 B1    3 A1    1 A2    1 B2                 
-165.73 -165.73  -35.83  -35.83  -31.32  -31.32  -31.32  -31.32
  4 B1    4 A1    5 B1    5 A1    6 B1    6 A1    2 A2    2 B2                 
-31.315 -31.315 -24.731 -24.731 -22.972 -22.972 -22.971 -22.971
  7 B1    7 A1    8 B1    8 A1    9 B1    9 A1    3 A2    3 B2                 
-22.971 -22.971 -22.966 -22.966 -22.966 -22.966 -10.325 -10.324
 10 B1   10 A1   11 B1   11 A1    4 A2    4 B2   12 A1   12 B1                 
 -6.378  -6.378  -4.791  -4.791  -4.775  -4.775  -4.775  -4.775
 13 B1   13 A1   14 B1   14 A1    5 B2    5 A2   15 A1   15 B1                 
 -2.057  -2.057  -2.052  -2.052  -2.052  -2.052  -2.038  -2.038
 16 B1   16 A1   17 A1   17 B1    6 A2    6 B2   18 B1   18 A1                 
 -2.038  -2.038  -1.280  -1.263  -0.828  -0.713  -0.686  -0.612
  7 B2    7 A2   19 A1   19 B1   20 A1   20 B1   21 A1   21 B1                 
 -0.588  -0.526  -0.523  -0.488  -0.481  -0.410  -0.390  -0.343
 22 A1   23 A1    8 B2    8 A2   22 B1   23 B1   24 A1    9 B2                 
 -0.317  -0.302  -0.283  -0.259
 25 A1    9 A2   24 B1   10 B2                                                 
 -- Virtual --                   
 -0.080  -0.060  -0.032  -0.002   0.034   0.041   0.062   0.087
 26 A1   25 B1   10 A2   27 A1   28 A1   26 B1   11 B2   27 B1                 
  0.088   0.094   0.096   0.118   0.193   0.193   0.194   0.205
 29 A1   30 A1   11 A2   28 B1   31 A1   12 B2   29 B1   30 B1                 
  0.214   0.231   0.237   0.248   0.280   0.281   0.294   0.327
 32 A1   12 A2   33 A1   13 B2   34 A1   31 B1   32 B1   35 A1                 
  0.333   0.352   0.356   0.371   0.383   0.387   0.391   0.413
 13 A2   36 A1   33 B1   14 B2   34 B1   15 B2   14 A2   37 A1                 
  0.421   0.443   0.443   0.461   0.489   0.543   0.600   0.604
 15 A2   35 B1   38 A1   36 B1   37 B1   16 B2   39 A1   38 B1                 
  0.669   0.682   0.690   0.694   0.817   0.818   0.904   0.961
 40 A1   16 A2   39 B1   41 A1   42 A1   40 B1   41 B1   42 B1                 
  1.105   1.136   1.229   1.241   1.306   1.326   1.337   1.356
 17 B2   18 B2   43 A1   17 A2   19 B2   44 A1   43 B1   45 A1                 
  1.369   1.371   1.384   1.394   1.463   1.488   1.508   1.552
 18 A2   20 B2   44 B1   46 A1   45 B1   46 B1   47 A1   19 A2                 
  1.594   1.647   1.810   1.857   1.881   1.952   2.114   2.163
 48 A1   49 A1   47 B1   20 A2   50 A1   48 B1   49 B1   50 B1                 
  2.557   2.759   2.781   2.926   3.078   3.359   3.740   3.749
 21 B2   51 A1   21 A2   51 B1   52 A1   52 B1   22 B2   53 A1                 
  3.755   3.798   3.906   3.914   3.942   3.945   3.949   3.980
 22 A2   53 B1   54 A1   23 B2   23 A2   24 B2   55 A1   54 B1                 
  3.982   3.985   4.027   4.070   4.090   4.166   4.211   4.287
 25 B2   24 A2   25 A2   56 A1   55 B1   56 B1   57 A1   57 B1                 
  4.327   4.444   4.602   4.886   5.967   5.987   5.990   6.028
 58 A1   58 B1   59 A1   59 B1   26 B2   26 A2   60 A1   61 A1                 
  6.031   6.112   6.242   6.273   6.287   6.398   6.482   6.761
 60 B1   61 B1   27 B2   62 A1   27 A2   62 B1   63 A1   63 B1                 
 23.309  24.052  27.775  27.868  28.312  28.327  28.330  28.358
 64 A1   64 B1   65 A1   65 B1   28 B2   66 A1   28 A2   66 B1                 
 28.359  28.385  28.511  28.514  28.518  28.529  28.530  28.549
 67 A1   67 B1   29 B2   29 A2   68 A1   30 B2   68 B1   30 A2                 
 28.570  28.593  28.656  28.713  66.708  66.739 127.858 127.871
 69 A1   69 B1   70 A1   70 B1   71 A1   71 B1   31 B2   31 A2                 
127.873 127.894 127.907 127.939 151.580 151.6611901.7401901.824
 72 A1   72 B1   73 A1   73 B1   74 A1   74 B1   75 A1   75 B1                 

 Beta MOs, Restricted
 -- Occupied --                  
*******-1165.90 -176.33 -176.33 -165.74 -165.74 -165.73 -165.73
  1 A1    1 B1    2 B1    2 A1    3 B1    3 A1    1 A2    1 B2                 
-165.73 -165.73  -35.83  -35.83  -31.32  -31.32  -31.32  -31.32
  4 B1    4 A1    5 B1    5 A1    6 B1    6 A1    2 A2    2 B2                 
-31.315 -31.315 -24.731 -24.731 -22.972 -22.972 -22.971 -22.971
  7 B1    7 A1    8 B1    8 A1    9 B1    9 A1    3 A2    3 B2                 
-22.971 -22.971 -22.966 -22.966 -22.966 -22.966 -10.325 -10.324
 10 B1   10 A1   11 B1   11 A1    4 A2    4 B2   12 A1   12 B1                 
 -6.378  -6.378  -4.791  -4.791  -4.775  -4.775  -4.775  -4.775
 13 B1   13 A1   14 B1   14 A1    5 B2    5 A2   15 A1   15 B1                 
 -2.057  -2.057  -2.052  -2.052  -2.052  -2.052  -2.038  -2.038
 16 B1   16 A1   17 A1   17 B1    6 A2    6 B2   18 B1   18 A1                 
 -2.038  -2.038  -1.280  -1.263  -0.828  -0.713  -0.686  -0.612
  7 B2    7 A2   19 A1   19 B1   20 A1   20 B1   21 A1   21 B1                 
 -0.588  -0.526  -0.523  -0.488  -0.481  -0.410  -0.390  -0.343
 22 A1   23 A1    8 B2    8 A2   22 B1   23 B1   24 A1    9 B2                 
 -0.317  -0.302  -0.283  -0.259
 25 A1    9 A2   24 B1   10 B2                                                 
 -- Virtual --                   
 -0.080  -0.060  -0.032  -0.002   0.034   0.041   0.062   0.087
 26 A1   25 B1   10 A2   27 A1   28 A1   26 B1   11 B2   27 B1                 
  0.088   0.094   0.096   0.118   0.193   0.193   0.194   0.205
 29 A1   30 A1   11 A2   28 B1   31 A1   12 B2   29 B1   30 B1                 
  0.214   0.231   0.237   0.248   0.280   0.281   0.294   0.327
 32 A1   12 A2   33 A1   13 B2   34 A1   31 B1   32 B1   35 A1                 
  0.333   0.352   0.356   0.371   0.383   0.387   0.391   0.413
 13 A2   36 A1   33 B1   14 B2   34 B1   15 B2   14 A2   37 A1                 
  0.421   0.443   0.443   0.461   0.489   0.543   0.600   0.604
 15 A2   35 B1   38 A1   36 B1   37 B1   16 B2   39 A1   38 B1                 
  0.669   0.682   0.690   0.694   0.817   0.818   0.904   0.961
 40 A1   16 A2   39 B1   41 A1   42 A1   40 B1   41 B1   42 B1                 
  1.105   1.136   1.229   1.241   1.306   1.326   1.337   1.356
 17 B2   18 B2   43 A1   17 A2   19 B2   44 A1   43 B1   45 A1                 
  1.369   1.371   1.384   1.394   1.463   1.488   1.508   1.552
 18 A2   20 B2   44 B1   46 A1   45 B1   46 B1   47 A1   19 A2                 
  1.594   1.647   1.810   1.857   1.881   1.952   2.114   2.163
 48 A1   49 A1   47 B1   20 A2   50 A1   48 B1   49 B1   50 B1                 
  2.557   2.759   2.781   2.926   3.078   3.359   3.740   3.749
 21 B2   51 A1   21 A2   51 B1   52 A1   52 B1   22 B2   53 A1                 
  3.755   3.798   3.906   3.914   3.942   3.945   3.949   3.980
 22 A2   53 B1   54 A1   23 B2   23 A2   24 B2   55 A1   54 B1                 
  3.982   3.985   4.027   4.070   4.090   4.166   4.211   4.287
 25 B2   24 A2   25 A2   56 A1   55 B1   56 B1   57 A1   57 B1                 
  4.327   4.444   4.602   4.886   5.967   5.987   5.990   6.028
 58 A1   58 B1   59 A1   59 B1   26 B2   26 A2   60 A1   61 A1                 
  6.031   6.112   6.242   6.273   6.287   6.398   6.482   6.761
 60 B1   61 B1   27 B2   62 A1   27 A2   62 B1   63 A1   63 B1                 
 23.309  24.052  27.775  27.868  28.312  28.327  28.330  28.358
 64 A1   64 B1   65 A1   65 B1   28 B2   66 A1   28 A2   66 B1                 
 28.359  28.385  28.511  28.514  28.518  28.529  28.530  28.549
 67 A1   67 B1   29 B2   29 A2   68 A1   30 B2   68 B1   30 A2                 
 28.570  28.593  28.656  28.713  66.708  66.739 127.858 127.871
 69 A1   69 B1   70 A1   70 B1   71 A1   71 B1   31 B2   31 A2                 
127.873 127.894 127.907 127.939 151.580 151.6611901.7401901.824
 72 A1   72 B1   73 A1   73 B1   74 A1   74 B1   75 A1   75 B1                 
 --------------------------------------------------------------

          Ground-State Mulliken Net Atomic Charges

     Atom                 Charge (a.u.)
  ----------------------------------------
      1 F                    -0.047722
      2 F                    -0.047722
      3 I                     0.139176
      4 I                     0.139176
      5 C                    -0.091455
      6 C                    -0.091455
  ----------------------------------------
  Sum of atomic charges =     0.000000

 -----------------------------------------------------------------
                    Cartesian Multipole Moments
 -----------------------------------------------------------------
    Charge (ESU x 10^10)
                 0.0000
    Dipole Moment (Debye)
         X       0.0000      Y      -0.0000      Z       2.0759
       Tot       2.0759
    Quadrupole Moments (Debye-Ang)
        XX     -75.2983     XY       0.0000     YY     -78.4126
        XZ      -0.0000     YZ       0.0000     ZZ     -78.0587
    Octopole Moments (Debye-Ang^2)
       XXX       0.0000    XXY      -0.0000    XYY       0.0000
       YYY      -0.0000    XXZ      -0.5412    XYZ       0.0000
       YYZ     -21.7461    XZZ       0.0000    YZZ      -0.0000
       ZZZ     -42.0654
    Hexadecapole Moments (Debye-Ang^3)
      XXXX   -1456.8729   XXXY       0.0000   XXYY    -270.8702
      XYYY       0.0000   YYYY    -100.3857   XXXZ      -0.0000
      XXYZ      -0.0000   XYYZ      -0.0000   YYYZ       0.0000
      XXZZ    -321.1094   XYZZ       0.0000   YYZZ    -119.5507
      XZZZ      -0.0000   YZZZ      -0.0000   ZZZZ    -615.8353
 -----------------------------------------------------------------
 Calculating analytic gradient of the SCF energy
 Gradient of SCF Energy
            1           2           3           4           5           6
    1  -0.0000505   0.0000505   0.0000475  -0.0000475   0.0001012  -0.0001012
    2  -0.0000000  -0.0000000  -0.0000000  -0.0000000  -0.0000000   0.0000000
    3  -0.0002479  -0.0002479   0.0000484   0.0000484   0.0001994   0.0001994
 Max gradient component =       2.479E-04
 RMS gradient           =       1.148E-04
 Gradient time:  CPU 14.03 s  wall 3.61 s
 Geometry Optimization Parameters
   NAtoms,    NIC,     NZ,  NCons,   NDum,   NFix, NCnnct, MaxDiis
        6      37       0       0       0       0       0       0

 Cartesian Hessian Update
 Hessian Updated using BFGS Update


** GEOMETRY OPTIMIZATION IN DELOCALIZED INTERNAL COORDINATES **
   Searching for a Minimum

   Optimization Cycle:  18

                       Coordinates (Angstroms)
     ATOM                X               Y               Z
      1  F         1.3125268558    0.0000000000   -1.9879076978
      2  F        -1.3125268558    0.0000000000   -1.9879076978
      3  I         1.9370125405    0.0000000000    0.8585254277
      4  I        -1.9370125405    0.0000000000    0.8585254277
      5  C         0.6684151634    0.0000000000   -0.8117942006
      6  C        -0.6684151634    0.0000000000   -0.8117942006
   Point Group: c2v   Number of degrees of freedom:     5


   Energy is -14114.957596684

 Hessian Updated using BFGS Update

  5 Hessian modes will be used to form the next step
  Hessian Eigenvalues:
     0.045887    0.112250    0.299806    0.379451    0.573948

 Minimum Search - Taking Simple RFO Step
 Searching for Lamda that Minimizes Along All modes
 Value Taken    Lamda =  -0.00000128
 Step Taken.  Stepsize is  0.002984

                             Maximum     Tolerance    Cnvgd?
         Gradient           0.000413      0.000300      NO
         Displacement       0.001910      0.001200      NO
         Energy change     -0.000004      0.000001      NO


 New Cartesian Coordinates Obtained by Inverse Iteration

 Displacement from previous Coordinates is:  0.004974
 ----------------------------------------------------------------
             Standard Nuclear Orientation (Angstroms)
    I     Atom           X                Y                Z
 ----------------------------------------------------------------
    1      F       1.3138450807     0.0000000000    -1.9875312415
    2      F      -1.3138450807     0.0000000000    -1.9875312415
    3      I       1.9360149987     0.0000000000     0.8588426219
    4      I      -1.9360149987     0.0000000000     0.8588426219
    5      C       0.6683289360     0.0000000000    -0.8124878510
    6      C      -0.6683289360     0.0000000000    -0.8124878510
 ----------------------------------------------------------------
 Molecular Point Group                 C2v   NOp =  4
 Largest Abelian Subgroup              C2v   NOp =  4
 Nuclear Repulsion Energy =  1041.2178576268 hartrees
 There are       68 alpha and       68 beta electrons
 Applying Cartesian multipole field
    Component          Value
    ---------          -----
     (2,0,0)        1.00000E-11
     (0,2,0)        2.00000E-11
     (0,0,2)       -3.00000E-11
 Nucleus-field energy     =    -0.0000000014 hartrees
 Requested basis set is 6-311++G(d,p)
 There are 72 shells and 212 basis functions
 A cutoff of  1.0D-11 yielded   1950 shell pairs
 There are     17957 function pairs (     20306 Cartesian)
 Smallest overlap matrix eigenvalue = 6.85E-05
 Guess MOs from SCF MO coefficient file

 -----------------------------------------------------------------------
  General SCF calculation program by
  Eric Jon Sundstrom, Paul Horn, Yuezhi Mao, Dmitri Zuev, Alec White,
  David Stuck, Shaama M.S., Shane Yost, Joonho Lee, David Small,
  Daniel Levine, Susi Lehtola, Hugh Burton, Evgeny Epifanovsky
 -----------------------------------------------------------------------
 Exchange:     0.2000 Hartree-Fock + 0.0800 Slater + 0.7200 B88
 Correlation:  0.1900 VWN1RPA + 0.8100 LYP
 Using SG-1 standard quadrature grid
 using 4 threads for integral computing
 -------------------------------------------------------
 OpenMP Integral computing Module                
 Release: version 2.0, May 2017, Q-Chem Inc. Pleasanton 
 -------------------------------------------------------
 -------------------------------------------------------
 OpenMP BLAS3 based DFT computing Module                
 Release: version 1.0, May 2013, Q-Chem Inc. Pittsburgh 
 -------------------------------------------------------
 A restricted SCF calculation will be
 performed using DIIS
 SCF converges when DIIS error is below 1.0e-08
 ---------------------------------------
  Cycle       Energy         DIIS error
 ---------------------------------------
    1  -14114.9575954008      1.57e-05  
    2  -14114.9575973173      2.48e-06  
    3  -14114.9575973365      1.49e-06  
    4  -14114.9575973459      5.35e-07  
    5  -14114.9575973468      2.23e-07  
    6  -14114.9575973470      2.68e-08  
    7  -14114.9575973469      1.87e-08  
    8  -14114.9575973469      3.55e-09  Convergence criterion met
 ---------------------------------------
 SCF time:   CPU 28.92s  wall 8.00s 
 SCF   energy in the final basis set =   -14114.9575973469
 Total energy in the final basis set =   -14114.9575973469

 --------------------------------------------------------------
             Orbital Energies (a.u.) and Symmetries
 --------------------------------------------------------------

 Alpha MOs, Restricted
 -- Occupied --                  
*******-1165.90 -176.33 -176.33 -165.74 -165.74 -165.73 -165.73
  1 A1    1 B1    2 B1    2 A1    3 B1    3 A1    1 A2    1 B2                 
-165.73 -165.73  -35.83  -35.83  -31.32  -31.32  -31.32  -31.32
  4 B1    4 A1    5 B1    5 A1    6 B1    6 A1    2 A2    2 B2                 
-31.315 -31.315 -24.731 -24.731 -22.972 -22.972 -22.971 -22.971
  7 B1    7 A1    8 B1    8 A1    9 B1    9 A1    3 A2    3 B2                 
-22.971 -22.971 -22.966 -22.966 -22.966 -22.966 -10.325 -10.324
 10 B1   10 A1   11 B1   11 A1    4 A2    4 B2   12 A1   12 B1                 
 -6.378  -6.378  -4.791  -4.791  -4.775  -4.775  -4.775  -4.775
 13 B1   13 A1   14 B1   14 A1    5 B2    5 A2   15 A1   15 B1                 
 -2.057  -2.057  -2.052  -2.052  -2.051  -2.051  -2.038  -2.038
 16 B1   16 A1   17 A1   17 B1    6 A2    6 B2   18 B1   18 A1                 
 -2.038  -2.038  -1.280  -1.264  -0.829  -0.713  -0.686  -0.612
  7 B2    7 A2   19 A1   19 B1   20 A1   20 B1   21 A1   21 B1                 
 -0.588  -0.526  -0.523  -0.488  -0.481  -0.410  -0.390  -0.343
 22 A1   23 A1    8 B2    8 A2   22 B1   23 B1   24 A1    9 B2                 
 -0.317  -0.302  -0.283  -0.259
 25 A1    9 A2   24 B1   10 B2                                                 
 -- Virtual --                   
 -0.080  -0.060  -0.032  -0.002   0.034   0.041   0.062   0.087
 26 A1   25 B1   10 A2   27 A1   28 A1   26 B1   11 B2   27 B1                 
  0.088   0.094   0.096   0.118   0.193   0.193   0.194   0.205
 29 A1   30 A1   11 A2   28 B1   31 A1   12 B2   29 B1   30 B1                 
  0.214   0.231   0.237   0.248   0.280   0.281   0.294   0.326
 32 A1   12 A2   33 A1   13 B2   34 A1   31 B1   32 B1   35 A1                 
  0.333   0.352   0.356   0.371   0.382   0.387   0.391   0.413
 13 A2   36 A1   33 B1   14 B2   34 B1   15 B2   14 A2   37 A1                 
  0.421   0.443   0.443   0.461   0.489   0.543   0.600   0.604
 15 A2   38 A1   35 B1   36 B1   37 B1   16 B2   39 A1   38 B1                 
  0.669   0.682   0.690   0.694   0.817   0.818   0.904   0.960
 40 A1   16 A2   39 B1   41 A1   42 A1   40 B1   41 B1   42 B1                 
  1.105   1.136   1.229   1.241   1.306   1.326   1.337   1.357
 17 B2   18 B2   43 A1   17 A2   19 B2   44 A1   43 B1   45 A1                 
  1.369   1.371   1.384   1.394   1.463   1.488   1.507   1.552
 18 A2   20 B2   44 B1   46 A1   45 B1   46 B1   47 A1   19 A2                 
  1.595   1.646   1.809   1.857   1.880   1.952   2.115   2.163
 48 A1   49 A1   47 B1   20 A2   50 A1   48 B1   49 B1   50 B1                 
  2.557   2.759   2.781   2.926   3.079   3.359   3.740   3.749
 21 B2   51 A1   21 A2   51 B1   52 A1   52 B1   22 B2   53 A1                 
  3.755   3.798   3.906   3.914   3.942   3.945   3.949   3.981
 22 A2   53 B1   54 A1   23 B2   23 A2   24 B2   55 A1   54 B1                 
  3.982   3.985   4.027   4.070   4.090   4.166   4.211   4.287
 25 B2   24 A2   25 A2   56 A1   55 B1   56 B1   57 A1   57 B1                 
  4.327   4.444   4.602   4.886   5.967   5.987   5.990   6.028
 58 A1   58 B1   59 A1   59 B1   26 B2   26 A2   60 A1   61 A1                 
  6.031   6.112   6.242   6.273   6.287   6.397   6.483   6.761
 60 B1   61 B1   27 B2   62 A1   27 A2   62 B1   63 A1   63 B1                 
 23.309  24.053  27.775  27.868  28.312  28.327  28.330  28.358
 64 A1   64 B1   65 A1   65 B1   28 B2   66 A1   28 A2   66 B1                 
 28.359  28.385  28.511  28.514  28.518  28.529  28.530  28.549
 67 A1   67 B1   29 B2   29 A2   68 A1   30 B2   68 B1   30 A2                 
 28.570  28.593  28.656  28.713  66.708  66.739 127.858 127.871
 69 A1   69 B1   70 A1   70 B1   71 A1   71 B1   31 B2   31 A2                 
127.873 127.894 127.907 127.939 151.580 151.6611901.7401901.824
 72 A1   72 B1   73 A1   73 B1   74 A1   74 B1   75 A1   75 B1                 

 Beta MOs, Restricted
 -- Occupied --                  
*******-1165.90 -176.33 -176.33 -165.74 -165.74 -165.73 -165.73
  1 A1    1 B1    2 B1    2 A1    3 B1    3 A1    1 A2    1 B2                 
-165.73 -165.73  -35.83  -35.83  -31.32  -31.32  -31.32  -31.32
  4 B1    4 A1    5 B1    5 A1    6 B1    6 A1    2 A2    2 B2                 
-31.315 -31.315 -24.731 -24.731 -22.972 -22.972 -22.971 -22.971
  7 B1    7 A1    8 B1    8 A1    9 B1    9 A1    3 A2    3 B2                 
-22.971 -22.971 -22.966 -22.966 -22.966 -22.966 -10.325 -10.324
 10 B1   10 A1   11 B1   11 A1    4 A2    4 B2   12 A1   12 B1                 
 -6.378  -6.378  -4.791  -4.791  -4.775  -4.775  -4.775  -4.775
 13 B1   13 A1   14 B1   14 A1    5 B2    5 A2   15 A1   15 B1                 
 -2.057  -2.057  -2.052  -2.052  -2.051  -2.051  -2.038  -2.038
 16 B1   16 A1   17 A1   17 B1    6 A2    6 B2   18 B1   18 A1                 
 -2.038  -2.038  -1.280  -1.264  -0.829  -0.713  -0.686  -0.612
  7 B2    7 A2   19 A1   19 B1   20 A1   20 B1   21 A1   21 B1                 
 -0.588  -0.526  -0.523  -0.488  -0.481  -0.410  -0.390  -0.343
 22 A1   23 A1    8 B2    8 A2   22 B1   23 B1   24 A1    9 B2                 
 -0.317  -0.302  -0.283  -0.259
 25 A1    9 A2   24 B1   10 B2                                                 
 -- Virtual --                   
 -0.080  -0.060  -0.032  -0.002   0.034   0.041   0.062   0.087
 26 A1   25 B1   10 A2   27 A1   28 A1   26 B1   11 B2   27 B1                 
  0.088   0.094   0.096   0.118   0.193   0.193   0.194   0.205
 29 A1   30 A1   11 A2   28 B1   31 A1   12 B2   29 B1   30 B1                 
  0.214   0.231   0.237   0.248   0.280   0.281   0.294   0.326
 32 A1   12 A2   33 A1   13 B2   34 A1   31 B1   32 B1   35 A1                 
  0.333   0.352   0.356   0.371   0.382   0.387   0.391   0.413
 13 A2   36 A1   33 B1   14 B2   34 B1   15 B2   14 A2   37 A1                 
  0.421   0.443   0.443   0.461   0.489   0.543   0.600   0.604
 15 A2   38 A1   35 B1   36 B1   37 B1   16 B2   39 A1   38 B1                 
  0.669   0.682   0.690   0.694   0.817   0.818   0.904   0.960
 40 A1   16 A2   39 B1   41 A1   42 A1   40 B1   41 B1   42 B1                 
  1.105   1.136   1.229   1.241   1.306   1.326   1.337   1.357
 17 B2   18 B2   43 A1   17 A2   19 B2   44 A1   43 B1   45 A1                 
  1.369   1.371   1.384   1.394   1.463   1.488   1.507   1.552
 18 A2   20 B2   44 B1   46 A1   45 B1   46 B1   47 A1   19 A2                 
  1.595   1.646   1.809   1.857   1.880   1.952   2.115   2.163
 48 A1   49 A1   47 B1   20 A2   50 A1   48 B1   49 B1   50 B1                 
  2.557   2.759   2.781   2.926   3.079   3.359   3.740   3.749
 21 B2   51 A1   21 A2   51 B1   52 A1   52 B1   22 B2   53 A1                 
  3.755   3.798   3.906   3.914   3.942   3.945   3.949   3.981
 22 A2   53 B1   54 A1   23 B2   23 A2   24 B2   55 A1   54 B1                 
  3.982   3.985   4.027   4.070   4.090   4.166   4.211   4.287
 25 B2   24 A2   25 A2   56 A1   55 B1   56 B1   57 A1   57 B1                 
  4.327   4.444   4.602   4.886   5.967   5.987   5.990   6.028
 58 A1   58 B1   59 A1   59 B1   26 B2   26 A2   60 A1   61 A1                 
  6.031   6.112   6.242   6.273   6.287   6.397   6.483   6.761
 60 B1   61 B1   27 B2   62 A1   27 A2   62 B1   63 A1   63 B1                 
 23.309  24.053  27.775  27.868  28.312  28.327  28.330  28.358
 64 A1   64 B1   65 A1   65 B1   28 B2   66 A1   28 A2   66 B1                 
 28.359  28.385  28.511  28.514  28.518  28.529  28.530  28.549
 67 A1   67 B1   29 B2   29 A2   68 A1   30 B2   68 B1   30 A2                 
 28.570  28.593  28.656  28.713  66.708  66.739 127.858 127.871
 69 A1   69 B1   70 A1   70 B1   71 A1   71 B1   31 B2   31 A2                 
127.873 127.894 127.907 127.939 151.580 151.6611901.7401901.824
 72 A1   72 B1   73 A1   73 B1   74 A1   74 B1   75 A1   75 B1                 
 --------------------------------------------------------------

          Ground-State Mulliken Net Atomic Charges

     Atom                 Charge (a.u.)
  ----------------------------------------
      1 F                    -0.047632
      2 F                    -0.047632
      3 I                     0.138986
      4 I                     0.138986
      5 C                    -0.091354
      6 C                    -0.091354
  ----------------------------------------
  Sum of atomic charges =     0.000000

 -----------------------------------------------------------------
                    Cartesian Multipole Moments
 -----------------------------------------------------------------
    Charge (ESU x 10^10)
                 0.0000
    Dipole Moment (Debye)
         X       0.0000      Y      -0.0000      Z       2.0696
       Tot       2.0696
    Quadrupole Moments (Debye-Ang)
        XX     -75.3170     XY       0.0000     YY     -78.4135
        XZ      -0.0000     YZ       0.0000     ZZ     -78.0457
    Octopole Moments (Debye-Ang^2)
       XXX       0.0000    XXY       0.0000    XYY       0.0000
       YYY      -0.0000    XXZ      -0.5768    XYZ      -0.0000
       YYZ     -21.7648    XZZ       0.0000    YZZ       0.0000
       ZZZ     -42.1285
    Hexadecapole Moments (Debye-Ang^3)
      XXXX   -1456.0228   XXXY       0.0000   XXYY    -270.6926
      XYYY       0.0000   YYYY    -100.3917   XXXZ      -0.0000
      XXYZ      -0.0000   XYYZ      -0.0000   YYYZ       0.0000
      XXZZ    -320.9769   XYZZ       0.0000   YYZZ    -119.5762
      XZZZ      -0.0000   YZZZ       0.0000   ZZZZ    -615.9204
 -----------------------------------------------------------------
 Calculating analytic gradient of the SCF energy
 Gradient of SCF Energy
            1           2           3           4           5           6
    1   0.0000155  -0.0000155   0.0000226  -0.0000226  -0.0000753   0.0000753
    2   0.0000000  -0.0000000   0.0000000   0.0000000  -0.0000000   0.0000000
    3  -0.0000442  -0.0000442   0.0000304   0.0000304   0.0000137   0.0000137
 Max gradient component =       7.532E-05
 RMS gradient           =       3.248E-05
 Gradient time:  CPU 14.04 s  wall 3.63 s
 Geometry Optimization Parameters
   NAtoms,    NIC,     NZ,  NCons,   NDum,   NFix, NCnnct, MaxDiis
        6      37       0       0       0       0       0       0

 Cartesian Hessian Update
 Hessian Updated using BFGS Update


** GEOMETRY OPTIMIZATION IN DELOCALIZED INTERNAL COORDINATES **
   Searching for a Minimum

   Optimization Cycle:  19

                       Coordinates (Angstroms)
     ATOM                X               Y               Z
      1  F         1.3138450807    0.0000000000   -1.9875312415
      2  F        -1.3138450807    0.0000000000   -1.9875312415
      3  I         1.9360149987    0.0000000000    0.8588426219
      4  I        -1.9360149987    0.0000000000    0.8588426219
      5  C         0.6683289360    0.0000000000   -0.8124878510
      6  C        -0.6683289360    0.0000000000   -0.8124878510
   Point Group: c2v   Number of degrees of freedom:     5


   Energy is -14114.957597347

 Hessian Updated using BFGS Update

  5 Hessian modes will be used to form the next step
  Hessian Eigenvalues:
     0.043656    0.122685    0.274651    0.381249    0.578288

 Minimum Search - Taking Simple RFO Step
 Searching for Lamda that Minimizes Along All modes
 Value Taken    Lamda =   0.00000000
 Step Taken.  Stepsize is  0.000642

                             Maximum     Tolerance    Cnvgd?
         Gradient           0.000071      0.000300     YES
         Displacement       0.000506      0.001200     YES
         Energy change     -0.000001      0.000001     YES


                       Distance Matrix (Angstroms)
             F (  1)   F (  2)   I (  3)   I (  4)   C (  5)
   F (  2)  2.627690
   I (  3)  2.913578  4.320120
   I (  4)  4.320120  2.913578  3.872030
   C (  5)  1.340678  2.304287  2.097707  3.094504
   C (  6)  2.304287  1.340678  3.094504  2.097707  1.336658

 Final energy is   -14114.957597346900     


 ******************************
 **  OPTIMIZATION CONVERGED  **
 ******************************

                       Coordinates (Angstroms)
     ATOM                X               Y               Z
      1  F         1.3138450807    0.0000000000   -1.9875312415
      2  F        -1.3138450807    0.0000000000   -1.9875312415
      3  I         1.9360149987    0.0000000000    0.8588426219
      4  I        -1.9360149987    0.0000000000    0.8588426219
      5  C         0.6683289360    0.0000000000   -0.8124878510
      6  C        -0.6683289360    0.0000000000   -0.8124878510

Z-matrix Print:
$molecule
0 1
I 
C  1 2.097707
C  2 1.336658 1 127.179923
F  3 1.340678 2 118.782420 1 -180.000000 0
F  2 1.340678 1 114.037657 3 -180.000000 0
I  3 2.097707 2 127.179923 1 -0.000000 0
$end


 --------------------------------------------------------------
             Orbital Energies (a.u.) and Symmetries
 --------------------------------------------------------------

 Alpha MOs, Restricted
 -- Occupied --                  
*******-1165.90 -176.33 -176.33 -165.74 -165.74 -165.73 -165.73
  1 A1    1 B1    2 B1    2 A1    3 B1    3 A1    1 A2    1 B2                 
-165.73 -165.73  -35.83  -35.83  -31.32  -31.32  -31.32  -31.32
  4 B1    4 A1    5 B1    5 A1    6 B1    6 A1    2 A2    2 B2                 
-31.315 -31.315 -24.731 -24.731 -22.972 -22.972 -22.971 -22.971
  7 B1    7 A1    8 B1    8 A1    9 B1    9 A1    3 A2    3 B2                 
-22.971 -22.971 -22.966 -22.966 -22.966 -22.966 -10.325 -10.324
 10 B1   10 A1   11 B1   11 A1    4 A2    4 B2   12 A1   12 B1                 
 -6.378  -6.378  -4.791  -4.791  -4.775  -4.775  -4.775  -4.775
 13 B1   13 A1   14 B1   14 A1    5 B2    5 A2   15 A1   15 B1                 
 -2.057  -2.057  -2.052  -2.052  -2.051  -2.051  -2.038  -2.038
 16 B1   16 A1   17 A1   17 B1    6 A2    6 B2   18 B1   18 A1                 
 -2.038  -2.038  -1.280  -1.264  -0.829  -0.713  -0.686  -0.612
  7 B2    7 A2   19 A1   19 B1   20 A1   20 B1   21 A1   21 B1                 
 -0.588  -0.526  -0.523  -0.488  -0.481  -0.410  -0.390  -0.343
 22 A1   23 A1    8 B2    8 A2   22 B1   23 B1   24 A1    9 B2                 
 -0.317  -0.302  -0.283  -0.259
 25 A1    9 A2   24 B1   10 B2                                                 
 -- Virtual --                   
 -0.080  -0.060  -0.032  -0.002   0.034   0.041   0.062   0.087
 26 A1   25 B1   10 A2   27 A1   28 A1   26 B1   11 B2   27 B1                 
  0.088   0.094   0.096   0.118   0.193   0.193   0.194   0.205
 29 A1   30 A1   11 A2   28 B1   31 A1   12 B2   29 B1   30 B1                 
  0.214   0.231   0.237   0.248   0.280   0.281   0.294   0.326
 32 A1   12 A2   33 A1   13 B2   34 A1   31 B1   32 B1   35 A1                 
  0.333   0.352   0.356   0.371   0.382   0.387   0.391   0.413
 13 A2   36 A1   33 B1   14 B2   34 B1   15 B2   14 A2   37 A1                 
  0.421   0.443   0.443   0.461   0.489   0.543   0.600   0.604
 15 A2   38 A1   35 B1   36 B1   37 B1   16 B2   39 A1   38 B1                 
  0.669   0.682   0.690   0.694   0.817   0.818   0.904   0.960
 40 A1   16 A2   39 B1   41 A1   42 A1   40 B1   41 B1   42 B1                 
  1.105   1.136   1.229   1.241   1.306   1.326   1.337   1.357
 17 B2   18 B2   43 A1   17 A2   19 B2   44 A1   43 B1   45 A1                 
  1.369   1.371   1.384   1.394   1.463   1.488   1.507   1.552
 18 A2   20 B2   44 B1   46 A1   45 B1   46 B1   47 A1   19 A2                 
  1.595   1.646   1.809   1.857   1.880   1.952   2.115   2.163
 48 A1   49 A1   47 B1   20 A2   50 A1   48 B1   49 B1   50 B1                 
  2.557   2.759   2.781   2.926   3.079   3.359   3.740   3.749
 21 B2   51 A1   21 A2   51 B1   52 A1   52 B1   22 B2   53 A1                 
  3.755   3.798   3.906   3.914   3.942   3.945   3.949   3.981
 22 A2   53 B1   54 A1   23 B2   23 A2   24 B2   55 A1   54 B1                 
  3.982   3.985   4.027   4.070   4.090   4.166   4.211   4.287
 25 B2   24 A2   25 A2   56 A1   55 B1   56 B1   57 A1   57 B1                 
  4.327   4.444   4.602   4.886   5.967   5.987   5.990   6.028
 58 A1   58 B1   59 A1   59 B1   26 B2   26 A2   60 A1   61 A1                 
  6.031   6.112   6.242   6.273   6.287   6.397   6.483   6.761
 60 B1   61 B1   27 B2   62 A1   27 A2   62 B1   63 A1   63 B1                 
 23.309  24.053  27.775  27.868  28.312  28.327  28.330  28.358
 64 A1   64 B1   65 A1   65 B1   28 B2   66 A1   28 A2   66 B1                 
 28.359  28.385  28.511  28.514  28.518  28.529  28.530  28.549
 67 A1   67 B1   29 B2   29 A2   68 A1   30 B2   68 B1   30 A2                 
 28.570  28.593  28.656  28.713  66.708  66.739 127.858 127.871
 69 A1   69 B1   70 A1   70 B1   71 A1   71 B1   31 B2   31 A2                 
127.873 127.894 127.907 127.939 151.580 151.6611901.7401901.824
 72 A1   72 B1   73 A1   73 B1   74 A1   74 B1   75 A1   75 B1                 

 Beta MOs, Restricted
 -- Occupied --                  
*******-1165.90 -176.33 -176.33 -165.74 -165.74 -165.73 -165.73
  1 A1    1 B1    2 B1    2 A1    3 B1    3 A1    1 A2    1 B2                 
-165.73 -165.73  -35.83  -35.83  -31.32  -31.32  -31.32  -31.32
  4 B1    4 A1    5 B1    5 A1    6 B1    6 A1    2 A2    2 B2                 
-31.315 -31.315 -24.731 -24.731 -22.972 -22.972 -22.971 -22.971
  7 B1    7 A1    8 B1    8 A1    9 B1    9 A1    3 A2    3 B2                 
-22.971 -22.971 -22.966 -22.966 -22.966 -22.966 -10.325 -10.324
 10 B1   10 A1   11 B1   11 A1    4 A2    4 B2   12 A1   12 B1                 
 -6.378  -6.378  -4.791  -4.791  -4.775  -4.775  -4.775  -4.775
 13 B1   13 A1   14 B1   14 A1    5 B2    5 A2   15 A1   15 B1                 
 -2.057  -2.057  -2.052  -2.052  -2.051  -2.051  -2.038  -2.038
 16 B1   16 A1   17 A1   17 B1    6 A2    6 B2   18 B1   18 A1                 
 -2.038  -2.038  -1.280  -1.264  -0.829  -0.713  -0.686  -0.612
  7 B2    7 A2   19 A1   19 B1   20 A1   20 B1   21 A1   21 B1                 
 -0.588  -0.526  -0.523  -0.488  -0.481  -0.410  -0.390  -0.343
 22 A1   23 A1    8 B2    8 A2   22 B1   23 B1   24 A1    9 B2                 
 -0.317  -0.302  -0.283  -0.259
 25 A1    9 A2   24 B1   10 B2                                                 
 -- Virtual --                   
 -0.080  -0.060  -0.032  -0.002   0.034   0.041   0.062   0.087
 26 A1   25 B1   10 A2   27 A1   28 A1   26 B1   11 B2   27 B1                 
  0.088   0.094   0.096   0.118   0.193   0.193   0.194   0.205
 29 A1   30 A1   11 A2   28 B1   31 A1   12 B2   29 B1   30 B1                 
  0.214   0.231   0.237   0.248   0.280   0.281   0.294   0.326
 32 A1   12 A2   33 A1   13 B2   34 A1   31 B1   32 B1   35 A1                 
  0.333   0.352   0.356   0.371   0.382   0.387   0.391   0.413
 13 A2   36 A1   33 B1   14 B2   34 B1   15 B2   14 A2   37 A1                 
  0.421   0.443   0.443   0.461   0.489   0.543   0.600   0.604
 15 A2   38 A1   35 B1   36 B1   37 B1   16 B2   39 A1   38 B1                 
  0.669   0.682   0.690   0.694   0.817   0.818   0.904   0.960
 40 A1   16 A2   39 B1   41 A1   42 A1   40 B1   41 B1   42 B1                 
  1.105   1.136   1.229   1.241   1.306   1.326   1.337   1.357
 17 B2   18 B2   43 A1   17 A2   19 B2   44 A1   43 B1   45 A1                 
  1.369   1.371   1.384   1.394   1.463   1.488   1.507   1.552
 18 A2   20 B2   44 B1   46 A1   45 B1   46 B1   47 A1   19 A2                 
  1.595   1.646   1.809   1.857   1.880   1.952   2.115   2.163
 48 A1   49 A1   47 B1   20 A2   50 A1   48 B1   49 B1   50 B1                 
  2.557   2.759   2.781   2.926   3.079   3.359   3.740   3.749
 21 B2   51 A1   21 A2   51 B1   52 A1   52 B1   22 B2   53 A1                 
  3.755   3.798   3.906   3.914   3.942   3.945   3.949   3.981
 22 A2   53 B1   54 A1   23 B2   23 A2   24 B2   55 A1   54 B1                 
  3.982   3.985   4.027   4.070   4.090   4.166   4.211   4.287
 25 B2   24 A2   25 A2   56 A1   55 B1   56 B1   57 A1   57 B1                 
  4.327   4.444   4.602   4.886   5.967   5.987   5.990   6.028
 58 A1   58 B1   59 A1   59 B1   26 B2   26 A2   60 A1   61 A1                 
  6.031   6.112   6.242   6.273   6.287   6.397   6.483   6.761
 60 B1   61 B1   27 B2   62 A1   27 A2   62 B1   63 A1   63 B1                 
 23.309  24.053  27.775  27.868  28.312  28.327  28.330  28.358
 64 A1   64 B1   65 A1   65 B1   28 B2   66 A1   28 A2   66 B1                 
 28.359  28.385  28.511  28.514  28.518  28.529  28.530  28.549
 67 A1   67 B1   29 B2   29 A2   68 A1   30 B2   68 B1   30 A2                 
 28.570  28.593  28.656  28.713  66.708  66.739 127.858 127.871
 69 A1   69 B1   70 A1   70 B1   71 A1   71 B1   31 B2   31 A2                 
127.873 127.894 127.907 127.939 151.580 151.6611901.7401901.824
 72 A1   72 B1   73 A1   73 B1   74 A1   74 B1   75 A1   75 B1                 
 --------------------------------------------------------------

          Ground-State Mulliken Net Atomic Charges

     Atom                 Charge (a.u.)
  ----------------------------------------
      1 F                    -0.047632
      2 F                    -0.047632
      3 I                     0.138986
      4 I                     0.138986
      5 C                    -0.091354
      6 C                    -0.091354
  ----------------------------------------
  Sum of atomic charges =     0.000000

 -----------------------------------------------------------------
                    Cartesian Multipole Moments
 -----------------------------------------------------------------
    Charge (ESU x 10^10)
                 0.0000
    Dipole Moment (Debye)
         X       0.0000      Y      -0.0000      Z       2.0696
       Tot       2.0696
    Quadrupole Moments (Debye-Ang)
        XX     -75.3170     XY       0.0000     YY     -78.4135
        XZ      -0.0000     YZ       0.0000     ZZ     -78.0457
    Octopole Moments (Debye-Ang^2)
       XXX       0.0000    XXY       0.0000    XYY       0.0000
       YYY      -0.0000    XXZ      -0.5768    XYZ      -0.0000
       YYZ     -21.7648    XZZ       0.0000    YZZ       0.0000
       ZZZ     -42.1285
    Hexadecapole Moments (Debye-Ang^3)
      XXXX   -1456.0228   XXXY       0.0000   XXYY    -270.6926
      XYYY       0.0000   YYYY    -100.3917   XXXZ      -0.0000
      XXYZ      -0.0000   XYYZ      -0.0000   YYYZ       0.0000
      XXZZ    -320.9769   XYZZ       0.0000   YYZZ    -119.5762
      XZZZ      -0.0000   YZZZ       0.0000   ZZZZ    -615.9204
 -----------------------------------------------------------------
Archival summary:
1\1\TWL01\OPT\ProcedureUnspecified\BasisUnspecified\222\taweetha\TueAug2801:43:542018TueAug2801:43:542018\0\\#,OPT,ProcedureUnspecified,BasisUnspecified,\\0,1\I\C,1,2.09771\C,2,1.33666,1,127.18\F,3,1.34068,2,118.782,1,-180,0\F,2,1.34068,1,114.038,3,-180,0\I,3,2.09771,2,127.18,1,-0,0\\\@

 Total job time:  259.24s(wall), 964.52s(cpu) 
 Tue Aug 28 01:43:54 2018

        *************************************************************
        *                                                           *
        *  Thank you very much for using Q-Chem.  Have a nice day.  *
        *                                                           *
        *************************************************************


 
User input: 2 of 2 
 
Q-Chem Developer Version!
                  Welcome to Q-Chem
     A Quantum Leap Into The Future Of Chemistry


 Q-Chem 5.1, Q-Chem, Inc., Pleasanton, CA (2018)

 Yihan Shao,  Zhengting Gan,  E. Epifanovsky,  A. T. B. Gilbert,  M. Wormit,  
 J. Kussmann,  A. W. Lange,  A. Behn,  Jia Deng,  Xintian Feng,  D. Ghosh,  
 M. Goldey,  P. R. Horn,  L. D. Jacobson,  I. Kaliman,  T. Kus,  A. Landau,  
 Jie Liu,  E. I. Proynov,  R. M. Richard,  R. P. Steele,  E. J. Sundstrom,  
 H. L. Woodcock III,  P. M. Zimmerman,  D. Zuev,  B. Albrecht,  E. Alguire,  
 S. A. Baeppler,  D. Barton,  Z. Benda,  Y. A. Bernard,  E. J. Berquist,  
 K. B. Bravaya,  H. Burton,  D. Casanova,  Chun-Min Chang,  Yunqing Chen,  
 A. Chien,  K. D. Closser,  M. P. Coons,  S. Coriani,  S. Dasgupta,  
 A. L. Dempwolff,  M. Diedenhofen,  Hainam Do,  R. G. Edgar,  Po-Tung Fang,  
 S. Faraji,  S. Fatehi,  Qingguo Feng,  K. D. Fenk,  J. Fosso-Tande,  
 Qinghui Ge,  A. Ghysels,  G. Gidofalvi,  J. Gomes,  J. Gonthier,  A. Gunina,  
 D. Hait,  M. W. D. Hanson-Heine,  P. H. P. Harbach,  A. W. Hauser,  
 J. E. Herr,  E. G. Hohenstein,  Z. C. Holden,  Kerwin Hui,  B. C. Huynh,  
 T.-C. Jagau,  Hyunjun Ji,  B. Kaduk,  K. Khistyaev,  Jaehoon Kim,  
 P. Klunzinger,  K. Koh,  D. Kosenkov,  L. Koulias,  T. Kowalczyk,  
 C. M. Krauter,  A. Kunitsa,  Ka Un Lao,  A. Laurent,  K. V. Lawler,  
 Joonho Lee,  D. Lefrancois,  S. Lehtola,  D. S. Levine,  Yi-Pei Li,  
 You-Sheng Lin,  Fenglai Liu,  E. Livshits,  A. Luenser,  P. Manohar,  
 E. Mansoor,  S. F. Manzer,  Shan-Ping Mao,  Yuezhi Mao,  N. Mardirossian,  
 A. V. Marenich,  T. Markovich,  L. A. Martinez-Martinez,  S. A. Maurer,  
 N. J. Mayhall,  S. C. McKenzie,  J.-M. Mewes,  A. F. Morrison,  
 J. W. Mullinax,  K. Nanda,  T. S. Nguyen-Beck,  R. Olivares-Amaya,  
 J. A. Parkhill,  T. M. Perrine,  F. Plasser,  P. Pokhilko,  S. Prager,  
 A. Prociuk,  E. Ramos,  D. R. Rehn,  F. Rob,  M. Schneider,  N. Sergueev,  
 S. M. Sharada,  S. Sharma,  D. W. Small,  T. Stauch,  T. Stein,  
 Yu-Chuan Su,  A. J. W. Thom,  A. Tkatchenko,  T. Tsuchimochi,  N. M. Tubman,  
 L. Vogt,  M. L. Vidal,  O. Vydrov,  M. A. Watson,  J. Wenzel,  
 M. de Wergifosse,  T. A. Wesolowski,  A. White,  J. Witte,  A. Yamada,  
 Jun Yang,  K. Yao,  S. Yeganeh,  S. R. Yost,  Zhi-Qiang You,  A. Zech,  
 Igor Ying Zhang,  Xing Zhang,  Yan Zhao,  Ying Zhu,  B. R. Brooks,  
 G. K. L. Chan,  C. J. Cramer,  M. S. Gordon,  W. J. Hehre,  A. Klamt,  
 M. W. Schmidt,  C. D. Sherrill,  D. G. Truhlar,  A. Aspuru-Guzik,  R. Baer,  
 A. T. Bell,  N. A. Besley,  Jeng-Da Chai,  A. E. DePrince, III,  
 R. A. DiStasio Jr.,  A. Dreuw,  B. D. Dunietz,  T. R. Furlani,  
 Chao-Ping Hsu,  Yousung Jung,  Jing Kong,  D. S. Lambrecht,  WanZhen Liang,  
 C. Ochsenfeld,  V. A. Rassolov,  L. V. Slipchenko,  J. E. Subotnik,  
 T. Van Voorhis,  J. M. Herbert,  A. I. Krylov,  P. M. W. Gill,  M. Head-Gordon

 Contributors to earlier versions of Q-Chem not listed above: 
 R. D. Adamson,  B. Austin,  J. Baker,  G. J. O. Beran,  K. Brandhorst,  
 S. T. Brown,  E. F. C. Byrd,  A. K. Chakraborty,  C.-L. Cheng,  
 Siu Hung Chien,  D. M. Chipman,  D. L. Crittenden,  H. Dachsel,  
 R. J. Doerksen,  A. D. Dutoi,  L. Fusti-Molnar,  W. A. Goddard III,  
 A. Golubeva-Zadorozhnaya,  S. R. Gwaltney,  G. Hawkins,  A. Heyden,  
 S. Hirata,  G. Kedziora,  F. J. Keil,  C. Kelley,  Jihan Kim,  R. A. King,  
 R. Z. Khaliullin,  P. P. Korambath,  W. Kurlancheek,  A. M. Lee,  M. S. Lee,  
 S. V. Levchenko,  Ching Yeh Lin,  D. Liotard,  R. C. Lochan,  I. Lotan,  
 P. E. Maslen,  N. Nair,  D. P. O'Neill,  D. Neuhauser,  E. Neuscamman,  
 C. M. Oana,  R. Olson,  B. Peters,  R. Peverati,  P. A. Pieniazek,  
 Y. M. Rhee,  J. Ritchie,  M. A. Rohrdanz,  E. Rosta,  N. J. Russ,  
 H. F. Schaefer III,  N. E. Schultz,  N. Shenvi,  A. C. Simmonett,  A. Sodt,  
 D. Stuck,  K. S. Thanthiriwatte,  V. Vanovschi,  Tao Wang,  A. Warshel,  
 C. F. Williams,  Q. Wu,  X. Xu,  W. Zhang

 Please cite Q-Chem as follows:
 Y. Shao et al., Mol. Phys. 113, 184-215 (2015)
 DOI: 10.1080/00268976.2014.952696

 Q-Chem 5.1.1 for Intel X86 EM64T Linux

 Parts of Q-Chem use Armadillo 8.300.2 (Tropical Shenanigans).
 http://arma.sourceforge.net/

 Q-Chem begins on Tue Aug 28 01:43:55 2018  

Host: 
0

     Scratch files written to /scratch/taweetham/qchem10317//
The previous job contains 0 fragments, simply inherited here
Input Ideriv = 2
Curr. Ideriv = -1
Max.  Ideriv = 2

Checking the input file for inconsistencies... 	...done.

--------------------------------------------------------------
User input:
--------------------------------------------------------------

$molecule
read
$end

$rem
   SCF_GUESS 	READ
   JOB_TYPE 	FREQUENCY
   BASIS 	6-311++G**
   EXCHANGE 	B3LYP
   MEM_TOTAL	7500	
$end


--------------------------------------------------------------
 ----------------------------------------------------------------
             Standard Nuclear Orientation (Angstroms)
    I     Atom           X                Y                Z
 ----------------------------------------------------------------
    1      F       1.3138450807     0.0000000000     2.3221775750
    2      F      -1.3138450807     0.0000000000     2.3221775750
    3      I       1.9360149987     0.0000000000    -0.5241962883
    4      I      -1.9360149987     0.0000000000    -0.5241962883
    5      C       0.6683289360     0.0000000000     1.1471341845
    6      C      -0.6683289360     0.0000000000     1.1471341845
 ----------------------------------------------------------------
 Molecular Point Group                 C2v   NOp =  4
 Largest Abelian Subgroup              C2v   NOp =  4
 Nuclear Repulsion Energy =  1041.2178576268 hartrees
 There are       68 alpha and       68 beta electrons
 Requested basis set is 6-311++G(d,p)
 There are 72 shells and 212 basis functions

 Total QAlloc Memory Limit   7500 MB
 Mega-Array Size       188 MB
 MEM_STATIC part       192 MB

                       Distance Matrix (Angstroms)
             F (  1)   F (  2)   I (  3)   I (  4)   C (  5)
   F (  2)  2.627690
   I (  3)  2.913578  4.320120
   I (  4)  4.320120  2.913578  3.872030
   C (  5)  1.340678  2.304287  2.097707  3.094504
   C (  6)  2.304287  1.340678  3.094504  2.097707  1.336658

 A cutoff of  1.0D-11 yielded   1950 shell pairs
 There are     17957 function pairs (     20306 Cartesian)

 -------------------------------------------------------
 OpenMP Integral Computing Module                       
 Release: version 1.0, May 2013, Q-Chem Inc. Pittsburgh 
 -------------------------------------------------------
 Integral Job Info:
 Integral job number is                      11
 Integral operator is                         1
 short-range coefficients                     0
 long-range coefficients              100000000
 Omega coefficients                           0
 if combine SR and LR in K                    0
 Integral screening is                        0
 Integral computing path is                   2
 max size of driver memory is            800000
 size of driver memory is                593474
 size of scratch memory is             11861008
 max col of scratch BK array               1296
 max len of scratch array in speh3          155
 max len of scratch index in speh4           18
 max int batch size is                      520
 min int batch size is                       52
 fixed nKL is                                52
 max L of basis functions is                  2
 order of int derivative is                   0
 number of shells is                         72
 number of basis is                         226
 number of cartesian basis is               226
 number of contracted shell pairs          1950
 number of primitive shell pairs           4079
 maxK2 (contraction) of shell pair           36
 max number of K2 of shell pair               1
 max number of CS2 of shell pair            204
 max number of PS2 of shell pair            276
 mem total for path MDJ                  536132
 -------------------------------------------------------
 Smallest overlap matrix eigenvalue = 6.85E-05
 Guess MOs from SCF MO coefficient file

 -----------------------------------------------------------------------
  General SCF calculation program by
  Eric Jon Sundstrom, Paul Horn, Yuezhi Mao, Dmitri Zuev, Alec White,
  David Stuck, Shaama M.S., Shane Yost, Joonho Lee, David Small,
  Daniel Levine, Susi Lehtola, Hugh Burton, Evgeny Epifanovsky
 -----------------------------------------------------------------------
 Exchange:     0.2000 Hartree-Fock + 0.0800 Slater + 0.7200 B88
 Correlation:  0.1900 VWN1RPA + 0.8100 LYP
 Using SG-1 standard quadrature grid
 using 4 threads for integral computing
 -------------------------------------------------------
 OpenMP Integral computing Module                
 Release: version 2.0, May 2017, Q-Chem Inc. Pleasanton 
 -------------------------------------------------------
 -------------------------------------------------------
 OpenMP BLAS3 based DFT computing Module                
 Release: version 1.0, May 2013, Q-Chem Inc. Pittsburgh 
 -------------------------------------------------------
 A restricted SCF calculation will be
 performed using DIIS
 SCF converges when DIIS error is below 1.0e-08
 ---------------------------------------
  Cycle       Energy         DIIS error
 ---------------------------------------
    1  -14111.8694393124      1.45e-02  
    2  -14113.9753631675      1.60e-02  
    3  -14114.8103524972      6.41e-03  
    4  -14114.9507392217      1.32e-03  
    5  -14114.9561573825      5.01e-04  
    6  -14114.9567626717      3.77e-04  
    7  -14114.9575955968      2.03e-05  
    8  -14114.9575970718      6.99e-06  
    9  -14114.9575973204      2.11e-06  
   10  -14114.9575973467      3.30e-07  
   11  -14114.9575973467      7.25e-08  
   12  -14114.9575973464      9.88e-09  Convergence criterion met
 ---------------------------------------
 SCF time:   CPU 28.37s  wall 8.00s 
 SCF   energy in the final basis set =   -14114.9575973464
 Total energy in the final basis set =   -14114.9575973464

 --------------------------------------------------------------
             Orbital Energies (a.u.) and Symmetries
 --------------------------------------------------------------

 Alpha MOs, Restricted
 -- Occupied --                  
*******-1165.90 -176.33 -176.33 -165.74 -165.74 -165.73 -165.73
  1 A1    1 B1    2 B1    2 A1    3 B1    3 A1    1 A2    1 B2                 
-165.73 -165.73  -35.83  -35.83  -31.32  -31.32  -31.32  -31.32
  4 B1    4 A1    5 B1    5 A1    6 B1    6 A1    2 A2    2 B2                 
-31.315 -31.315 -24.731 -24.731 -22.972 -22.972 -22.971 -22.971
  7 B1    7 A1    8 B1    8 A1    9 B1    9 A1    3 A2    3 B2                 
-22.971 -22.971 -22.966 -22.966 -22.966 -22.966 -10.325 -10.324
 10 B1   10 A1   11 B1   11 A1    4 A2    4 B2   12 A1   12 B1                 
 -6.378  -6.378  -4.791  -4.791  -4.775  -4.775  -4.775  -4.775
 13 B1   13 A1   14 B1   14 A1    5 B2    5 A2   15 A1   15 B1                 
 -2.057  -2.057  -2.052  -2.052  -2.051  -2.051  -2.038  -2.038
 16 B1   16 A1   17 A1   17 B1    6 A2    6 B2   18 B1   18 A1                 
 -2.038  -2.038  -1.280  -1.264  -0.829  -0.713  -0.686  -0.612
  7 B2    7 A2   19 A1   19 B1   20 A1   20 B1   21 A1   21 B1                 
 -0.588  -0.526  -0.523  -0.488  -0.481  -0.410  -0.390  -0.343
 22 A1   23 A1    8 B2    8 A2   22 B1   23 B1   24 A1    9 B2                 
 -0.317  -0.302  -0.283  -0.259
 25 A1    9 A2   24 B1   10 B2                                                 
 -- Virtual --                   
 -0.080  -0.060  -0.032  -0.002   0.034   0.041   0.062   0.087
 26 A1   25 B1   10 A2   27 A1   28 A1   26 B1   11 B2   27 B1                 
  0.088   0.094   0.096   0.118   0.193   0.193   0.194   0.205
 29 A1   30 A1   11 A2   28 B1   31 A1   12 B2   29 B1   30 B1                 
  0.214   0.231   0.237   0.248   0.280   0.281   0.294   0.326
 32 A1   12 A2   33 A1   13 B2   34 A1   31 B1   32 B1   35 A1                 
  0.333   0.352   0.356   0.371   0.382   0.387   0.391   0.413
 13 A2   36 A1   33 B1   14 B2   34 B1   15 B2   14 A2   37 A1                 
  0.421   0.443   0.443   0.461   0.489   0.543   0.600   0.604
 15 A2   38 A1   35 B1   36 B1   37 B1   16 B2   39 A1   38 B1                 
  0.669   0.682   0.690   0.694   0.817   0.818   0.904   0.960
 40 A1   16 A2   39 B1   41 A1   42 A1   40 B1   41 B1   42 B1                 
  1.105   1.136   1.229   1.241   1.306   1.326   1.337   1.357
 17 B2   18 B2   43 A1   17 A2   19 B2   44 A1   43 B1   45 A1                 
  1.369   1.371   1.384   1.394   1.463   1.488   1.507   1.552
 18 A2   20 B2   44 B1   46 A1   45 B1   46 B1   47 A1   19 A2                 
  1.595   1.646   1.809   1.857   1.880   1.952   2.115   2.163
 48 A1   49 A1   47 B1   20 A2   50 A1   48 B1   49 B1   50 B1                 
  2.557   2.759   2.781   2.926   3.079   3.359   3.740   3.749
 21 B2   51 A1   21 A2   51 B1   52 A1   52 B1   22 B2   53 A1                 
  3.755   3.798   3.906   3.914   3.942   3.945   3.949   3.981
 22 A2   53 B1   54 A1   23 B2   23 A2   24 B2   55 A1   54 B1                 
  3.982   3.985   4.027   4.070   4.090   4.166   4.211   4.287
 25 B2   24 A2   25 A2   56 A1   55 B1   56 B1   57 A1   57 B1                 
  4.327   4.444   4.602   4.886   5.967   5.987   5.990   6.028
 58 A1   58 B1   59 A1   59 B1   26 B2   26 A2   60 A1   61 A1                 
  6.031   6.112   6.242   6.273   6.287   6.397   6.483   6.761
 60 B1   61 B1   27 B2   62 A1   27 A2   62 B1   63 A1   63 B1                 
 23.309  24.053  27.775  27.868  28.312  28.327  28.330  28.358
 64 A1   64 B1   65 A1   65 B1   28 B2   66 A1   28 A2   66 B1                 
 28.359  28.385  28.511  28.514  28.518  28.529  28.530  28.549
 67 A1   67 B1   29 B2   29 A2   68 A1   30 B2   68 B1   30 A2                 
 28.570  28.593  28.656  28.713  66.708  66.739 127.858 127.871
 69 A1   69 B1   70 A1   70 B1   71 A1   71 B1   31 B2   31 A2                 
127.873 127.894 127.907 127.939 151.580 151.6611901.7401901.824
 72 A1   72 B1   73 A1   73 B1   74 A1   74 B1   75 A1   75 B1                 

 Beta MOs, Restricted
 -- Occupied --                  
*******-1165.90 -176.33 -176.33 -165.74 -165.74 -165.73 -165.73
  1 A1    1 B1    2 B1    2 A1    3 B1    3 A1    1 A2    1 B2                 
-165.73 -165.73  -35.83  -35.83  -31.32  -31.32  -31.32  -31.32
  4 B1    4 A1    5 B1    5 A1    6 B1    6 A1    2 A2    2 B2                 
-31.315 -31.315 -24.731 -24.731 -22.972 -22.972 -22.971 -22.971
  7 B1    7 A1    8 B1    8 A1    9 B1    9 A1    3 A2    3 B2                 
-22.971 -22.971 -22.966 -22.966 -22.966 -22.966 -10.325 -10.324
 10 B1   10 A1   11 B1   11 A1    4 A2    4 B2   12 A1   12 B1                 
 -6.378  -6.378  -4.791  -4.791  -4.775  -4.775  -4.775  -4.775
 13 B1   13 A1   14 B1   14 A1    5 B2    5 A2   15 A1   15 B1                 
 -2.057  -2.057  -2.052  -2.052  -2.051  -2.051  -2.038  -2.038
 16 B1   16 A1   17 A1   17 B1    6 A2    6 B2   18 B1   18 A1                 
 -2.038  -2.038  -1.280  -1.264  -0.829  -0.713  -0.686  -0.612
  7 B2    7 A2   19 A1   19 B1   20 A1   20 B1   21 A1   21 B1                 
 -0.588  -0.526  -0.523  -0.488  -0.481  -0.410  -0.390  -0.343
 22 A1   23 A1    8 B2    8 A2   22 B1   23 B1   24 A1    9 B2                 
 -0.317  -0.302  -0.283  -0.259
 25 A1    9 A2   24 B1   10 B2                                                 
 -- Virtual --                   
 -0.080  -0.060  -0.032  -0.002   0.034   0.041   0.062   0.087
 26 A1   25 B1   10 A2   27 A1   28 A1   26 B1   11 B2   27 B1                 
  0.088   0.094   0.096   0.118   0.193   0.193   0.194   0.205
 29 A1   30 A1   11 A2   28 B1   31 A1   12 B2   29 B1   30 B1                 
  0.214   0.231   0.237   0.248   0.280   0.281   0.294   0.326
 32 A1   12 A2   33 A1   13 B2   34 A1   31 B1   32 B1   35 A1                 
  0.333   0.352   0.356   0.371   0.382   0.387   0.391   0.413
 13 A2   36 A1   33 B1   14 B2   34 B1   15 B2   14 A2   37 A1                 
  0.421   0.443   0.443   0.461   0.489   0.543   0.600   0.604
 15 A2   38 A1   35 B1   36 B1   37 B1   16 B2   39 A1   38 B1                 
  0.669   0.682   0.690   0.694   0.817   0.818   0.904   0.960
 40 A1   16 A2   39 B1   41 A1   42 A1   40 B1   41 B1   42 B1                 
  1.105   1.136   1.229   1.241   1.306   1.326   1.337   1.357
 17 B2   18 B2   43 A1   17 A2   19 B2   44 A1   43 B1   45 A1                 
  1.369   1.371   1.384   1.394   1.463   1.488   1.507   1.552
 18 A2   20 B2   44 B1   46 A1   45 B1   46 B1   47 A1   19 A2                 
  1.595   1.646   1.809   1.857   1.880   1.952   2.115   2.163
 48 A1   49 A1   47 B1   20 A2   50 A1   48 B1   49 B1   50 B1                 
  2.557   2.759   2.781   2.926   3.079   3.359   3.740   3.749
 21 B2   51 A1   21 A2   51 B1   52 A1   52 B1   22 B2   53 A1                 
  3.755   3.798   3.906   3.914   3.942   3.945   3.949   3.981
 22 A2   53 B1   54 A1   23 B2   23 A2   24 B2   55 A1   54 B1                 
  3.982   3.985   4.027   4.070   4.090   4.166   4.211   4.287
 25 B2   24 A2   25 A2   56 A1   55 B1   56 B1   57 A1   57 B1                 
  4.327   4.444   4.602   4.886   5.967   5.987   5.990   6.028
 58 A1   58 B1   59 A1   59 B1   26 B2   26 A2   60 A1   61 A1                 
  6.031   6.112   6.242   6.273   6.287   6.397   6.483   6.761
 60 B1   61 B1   27 B2   62 A1   27 A2   62 B1   63 A1   63 B1                 
 23.309  24.053  27.775  27.868  28.312  28.327  28.330  28.358
 64 A1   64 B1   65 A1   65 B1   28 B2   66 A1   28 A2   66 B1                 
 28.359  28.385  28.511  28.514  28.518  28.529  28.530  28.549
 67 A1   67 B1   29 B2   29 A2   68 A1   30 B2   68 B1   30 A2                 
 28.570  28.593  28.656  28.713  66.708  66.739 127.858 127.871
 69 A1   69 B1   70 A1   70 B1   71 A1   71 B1   31 B2   31 A2                 
127.873 127.894 127.907 127.939 151.580 151.6611901.7401901.824
 72 A1   72 B1   73 A1   73 B1   74 A1   74 B1   75 A1   75 B1                 
 --------------------------------------------------------------

          Ground-State Mulliken Net Atomic Charges

     Atom                 Charge (a.u.)
  ----------------------------------------
      1 F                    -0.047632
      2 F                    -0.047632
      3 I                     0.138986
      4 I                     0.138986
      5 C                    -0.091354
      6 C                    -0.091354
  ----------------------------------------
  Sum of atomic charges =     0.000000

 -----------------------------------------------------------------
                    Cartesian Multipole Moments
 -----------------------------------------------------------------
    Charge (ESU x 10^10)
                 0.0000
    Dipole Moment (Debye)
         X       0.0000      Y       0.0000      Z      -2.0696
       Tot       2.0696
    Quadrupole Moments (Debye-Ang)
        XX     -75.3170     XY      -0.0000     YY     -78.4135
        XZ       0.0000     YZ       0.0000     ZZ     -79.4309
    Octopole Moments (Debye-Ang^2)
       XXX       0.0000    XXY      -0.0000    XYY       0.0000
       YYY       0.0000    XXZ     -24.6277    XYZ      -0.0000
       YYZ      -4.4760    XZZ       0.0000    YZZ       0.0000
       ZZZ     -36.9199
    Hexadecapole Moments (Debye-Ang^3)
      XXXX   -1456.0228   XXXY      -0.0000   XXYY    -270.6926
      XYYY      -0.0000   YYYY    -100.3917   XXXZ       0.0000
      XXYZ       0.0000   XYYZ      -0.0000   YYYZ       0.0000
      XXZZ    -329.0254   XYZZ      -0.0000   YYZZ    -113.7906
      XZZZ       0.0000   YZZZ       0.0000   ZZZZ    -612.2792
 -----------------------------------------------------------------
 Calculating MO derivatives via CPSCF
 D1JvT checksum  = 402120 28686.4275268457
 D1KAT checksum  = 1025856 1147.8800264771
   1         3          18      0.106691    0.030070
   2         3          18      0.012370    0.003225
   3         3          18      0.001686    0.000521
   4         4          17      0.000190    0.000060
   5        19           2      0.000012    0.000006
   6        21           0      0.000000    0.000000    Roots Converged
 Time for AOints: 21.2 s (CPU) 5.4 s (wall)
 ------------------------------------------------------------------------------
                     AOints        : Timing summary (seconds)
 ------------------------------------------------------------------------------
     job step          cpu (% of tot)      sys (% of tot)     wall (% of tot)
 ------------------------------------------------------------------------------
  cpscf_lag         0.9777E+02 (34.8)   0.1000E-04 (20.0)   0.2509E+02 (34.2)
  iterzp            0.1616E+03 (57.5)   0.3900E-04 (78.0)   0.4246E+02 (57.9)
  make_fx           0.0000E+00 ( 0.0)   0.0000E+00 ( 0.0)   0.0000E+00 ( 0.0)
  AOints            0.2119E+02 ( 7.5)   0.1000E-05 ( 2.0)   0.5361E+01 ( 7.3)
 ------------------------------------------------------------------------------
   Grand Totals     0.2809E+03          0.5000E-04          0.7329E+02
 ------------------------------------------------------------------------------
 Calculating analytic Hessian of the SCF energy
 Polarizability Matrix (a.u.)
            1           2           3
    1-106.6358006   0.0000000   0.0000000
    2   0.0000000 -54.2792964   0.0000000
    3   0.0000000   0.0000000 -81.6000419

 Direct stationary perturbation theory relativistic correction:

 rels  =     194.024578426207
 relv  =    -644.826632002640
 rel2e =      85.204127458945
 E_rel =    -365.597926117487

 Hessian of the SCF Energy
            1           2           3           4           5           6
    1   0.1502727   0.0000000   0.1432055   0.0024512  -0.0000000   0.0004011
    2   0.0000000   0.0158248   0.0000000  -0.0000000  -0.0067749  -0.0000000
    3   0.1432055   0.0000000   0.3029680  -0.0004011  -0.0000000   0.0154426
    4   0.0024512  -0.0000000  -0.0004011   0.1502727   0.0000000  -0.1432055
    5  -0.0000000  -0.0067749  -0.0000000   0.0000000   0.0158248   0.0000000
    6   0.0004011  -0.0000000   0.0154426  -0.1432055   0.0000000   0.3029680
    7   0.0060277  -0.0000000   0.0034266  -0.0031459   0.0000000   0.0008190
    8   0.0000000   0.0024659  -0.0000000   0.0000000   0.0047347   0.0000000
    9   0.0068457   0.0000000  -0.0371175   0.0012133  -0.0000000  -0.0001507
   10  -0.0031459  -0.0000000  -0.0008190   0.0060277  -0.0000000  -0.0034266
   11  -0.0000000   0.0047347   0.0000000  -0.0000000   0.0024659  -0.0000000
   12  -0.0012133  -0.0000000  -0.0001507  -0.0068457   0.0000000  -0.0371175
   13  -0.1269898  -0.0000000  -0.1336865  -0.0286159   0.0000000   0.0117255
   14  -0.0000000  -0.0279063  -0.0000000   0.0000000   0.0116558   0.0000000
   15  -0.0964565  -0.0000000  -0.2474407   0.0527825   0.0000000  -0.0337017
   16  -0.0286159   0.0000000  -0.0117255  -0.1269898  -0.0000000   0.1336865
   17   0.0000000   0.0116558   0.0000000  -0.0000000  -0.0279063  -0.0000000
   18  -0.0527825   0.0000000  -0.0337017   0.0964565  -0.0000000  -0.2474407
            7           8           9          10          11          12
    1   0.0060277   0.0000000   0.0068457  -0.0031459  -0.0000000  -0.0012133
    2  -0.0000000   0.0024659   0.0000000  -0.0000000   0.0047347  -0.0000000
    3   0.0034266  -0.0000000  -0.0371175  -0.0008190   0.0000000  -0.0001507
    4  -0.0031459   0.0000000   0.0012133   0.0060277  -0.0000000  -0.0068457
    5   0.0000000   0.0047347  -0.0000000  -0.0000000   0.0024659   0.0000000
    6   0.0008190   0.0000000  -0.0001507  -0.0034266  -0.0000000  -0.0371175
    7   0.0729285   0.0000000  -0.0549244  -0.0064265   0.0000000   0.0013897
    8   0.0000000   0.0113409   0.0000000   0.0000000   0.0000316   0.0000000
    9  -0.0549244   0.0000000   0.0866571  -0.0013897   0.0000000   0.0006232
   10  -0.0064265   0.0000000  -0.0013897   0.0729285  -0.0000000   0.0549244
   11   0.0000000   0.0000316   0.0000000  -0.0000000   0.0113409  -0.0000000
   12   0.0013897   0.0000000   0.0006232   0.0549244  -0.0000000   0.0866571
   13  -0.0594561   0.0000000   0.0425085  -0.0099277  -0.0000000  -0.0057466
   14  -0.0000000  -0.0181262   0.0000000   0.0000000  -0.0004469  -0.0000000
   15   0.0311662  -0.0000000  -0.0430736  -0.0181230  -0.0000000  -0.0069385
   16  -0.0099277  -0.0000000   0.0057466  -0.0594561   0.0000000  -0.0425085
   17   0.0000000  -0.0004469  -0.0000000  -0.0000000  -0.0181262   0.0000000
   18   0.0181230  -0.0000000  -0.0069385  -0.0311662   0.0000000  -0.0430736
           13          14          15          16          17          18
    1  -0.1269898  -0.0000000  -0.0964565  -0.0286159   0.0000000  -0.0527825
    2  -0.0000000  -0.0279063  -0.0000000   0.0000000   0.0116558   0.0000000
    3  -0.1336865  -0.0000000  -0.2474407  -0.0117255   0.0000000  -0.0337017
    4  -0.0286159   0.0000000   0.0527825  -0.1269898  -0.0000000   0.0964565
    5   0.0000000   0.0116558   0.0000000  -0.0000000  -0.0279063  -0.0000000
    6   0.0117255   0.0000000  -0.0337017   0.1336865  -0.0000000  -0.2474407
    7  -0.0594561  -0.0000000   0.0311662  -0.0099277   0.0000000   0.0181230
    8   0.0000000  -0.0181262  -0.0000000  -0.0000000  -0.0004469  -0.0000000
    9   0.0425085   0.0000000  -0.0430736   0.0057466  -0.0000000  -0.0069385
   10  -0.0099277   0.0000000  -0.0181230  -0.0594561  -0.0000000  -0.0311662
   11  -0.0000000  -0.0004469  -0.0000000   0.0000000  -0.0181262   0.0000000
   12  -0.0057466  -0.0000000  -0.0069385  -0.0425085   0.0000000  -0.0430736
   13   0.7304590   0.0000000   0.0579150  -0.5054695  -0.0000000   0.0272841
   14   0.0000000   0.0773833   0.0000000  -0.0000000  -0.0425598  -0.0000000
   15   0.0579150   0.0000000   0.3814595  -0.0272841  -0.0000000  -0.0503050
   16  -0.5054695  -0.0000000  -0.0272841   0.7304590   0.0000000  -0.0579150
   17  -0.0000000  -0.0425598  -0.0000000   0.0000000   0.0773833   0.0000000
   18   0.0272841  -0.0000000  -0.0503050  -0.0579150   0.0000000   0.3814595
 Gradient time:  CPU 434.75 s  wall 113.54 s
 **********************************************************************
 **                                                                  **
 **                       VIBRATIONAL ANALYSIS                       **
 **                       --------------------                       **
 **                                                                  **
 **        VIBRATIONAL FREQUENCIES (CM**-1) AND NORMAL MODES         **
 **     FORCE CONSTANTS (mDYN/ANGSTROM) AND REDUCED MASSES (AMU)     **
 **                  INFRARED INTENSITIES (KM/MOL)                   **
 **                                                                  **
 **********************************************************************


 Mode:                 1                      2                      3
 Frequency:        86.37                 117.85                 243.88
 Force Cnst:      0.3594                 0.1598                 0.9602
 Red. Mass:      81.7717                19.5332                27.4009
 IR Active:          YES                    NO                     YES
 IR Intens:        0.045                  0.000                  1.093
 Raman Active:       YES                    YES                    YES
               X      Y      Z        X      Y      Z        X      Y      Z
 F          0.159 -0.000  0.235    0.000  0.668 -0.000    0.589 -0.000 -0.248
 F         -0.159  0.000  0.235    0.000 -0.668  0.000    0.589  0.000  0.248
 I         -0.542  0.000 -0.068   -0.000 -0.075  0.000   -0.108  0.000  0.174
 I          0.542 -0.000 -0.068    0.000  0.075 -0.000   -0.108 -0.000 -0.174
 C         -0.008 -0.000  0.347   -0.000  0.220 -0.000    0.211  0.000 -0.065
 C          0.008  0.000  0.347   -0.000 -0.220  0.000    0.211  0.000  0.065
 TransDip   0.000  0.000  0.007    0.000  0.000 -0.000   -0.033 -0.000  0.000

 Mode:                 4                      5                      6
 Frequency:       298.12                 303.58                 317.87
 Force Cnst:      0.6806                 1.1065                 1.1122
 Red. Mass:      12.9988                20.3776                18.6825
 IR Active:          YES                    YES                    YES
 IR Intens:        0.042                  2.872                  2.372
 Raman Active:       YES                    YES                    YES
               X      Y      Z        X      Y      Z        X      Y      Z
 F         -0.000 -0.246  0.000   -0.491  0.000  0.467    0.469 -0.000  0.249
 F          0.000 -0.246  0.000    0.491  0.000  0.467   -0.469 -0.000  0.249
 I          0.000 -0.026 -0.000    0.031  0.000 -0.087    0.074 -0.000 -0.080
 I         -0.000 -0.026 -0.000   -0.031  0.000 -0.087   -0.074 -0.000 -0.080
 C         -0.000  0.663  0.000   -0.002 -0.000  0.181    0.037  0.000  0.453
 C         -0.000  0.663  0.000    0.002 -0.000  0.181   -0.037  0.000  0.453
 TransDip   0.000 -0.007 -0.000   -0.000  0.000 -0.054   -0.000 -0.000  0.049

 Mode:                 7                      8                      9
 Frequency:       330.50                 532.54                 823.22
 Force Cnst:      1.0421                 2.0595                 5.2169
 Red. Mass:      16.1928                12.3258                13.0656
 IR Active:          YES                    NO                     YES
 IR Intens:        0.725                  0.000                119.148
 Raman Active:       YES                    YES                    YES
               X      Y      Z        X      Y      Z        X      Y      Z
 F         -0.081 -0.000 -0.498   -0.000 -0.150  0.000   -0.238  0.000 -0.115
 F         -0.081  0.000  0.498   -0.000  0.150 -0.000   -0.238 -0.000  0.115
 I          0.052  0.000  0.007   -0.000 -0.007 -0.000   -0.013  0.000  0.015
 I          0.052 -0.000 -0.007   -0.000  0.007 -0.000   -0.013 -0.000 -0.015
 C         -0.422  0.000 -0.255    0.000  0.691 -0.000    0.516 -0.000 -0.404
 C         -0.422 -0.000  0.255    0.000 -0.691  0.000    0.516  0.000  0.404
 TransDip   0.027  0.000  0.000    0.000  0.000  0.000    0.350  0.000  0.000

 Mode:                10                     11                     12
 Frequency:      1069.53                1115.18                1670.16
 Force Cnst:      9.4579                 9.8947                19.8942
 Red. Mass:      14.0332                13.5040                12.1049
 IR Active:          YES                    YES                    YES
 IR Intens:      341.801                 27.140                 48.477
 Raman Active:       YES                    YES                    YES
               X      Y      Z        X      Y      Z        X      Y      Z
 F         -0.177  0.000 -0.336    0.142  0.000  0.295    0.050  0.000  0.070
 F          0.177 -0.000 -0.336    0.142 -0.000 -0.295   -0.050 -0.000  0.070
 I          0.006  0.000 -0.004    0.002  0.000  0.000    0.002  0.000 -0.002
 I         -0.006 -0.000 -0.004    0.002 -0.000 -0.000   -0.002 -0.000 -0.002
 C         -0.150 -0.000  0.577   -0.244 -0.000 -0.577   -0.696 -0.000 -0.092
 C          0.150  0.000  0.577   -0.244  0.000  0.577    0.696  0.000 -0.092
 TransDip   0.000  0.000  0.592   -0.167 -0.000  0.000    0.000  0.000 -0.223

 STANDARD THERMODYNAMIC QUANTITIES AT   298.15 K  AND     1.00 ATM

   This Molecule has  0 Imaginary Frequencies
   Zero point vibrational energy:        9.877 kcal/mol

   Atom    1 Element F  Has Mass   18.99840
   Atom    2 Element F  Has Mass   18.99840
   Atom    3 Element I  Has Mass  126.90440
   Atom    4 Element I  Has Mass  126.90440
   Atom    5 Element C  Has Mass   12.00000
   Atom    6 Element C  Has Mass   12.00000
   Molecular Mass:   315.805600 amu
   Principal axes and moments of inertia in amu*Bohr^2:
                             1           2           3
    Eigenvalues --     1090.16285  3669.71216  4759.87502
          X               1.00000     0.00000     0.00000
          Y               0.00000     0.00000     1.00000
          Z               0.00000     1.00000     0.00000
   Rotational Symmetry Number is   2
   The Molecule is an Asymmetric Top
   Translational Enthalpy:        0.889 kcal/mol
   Rotational Enthalpy:           0.889 kcal/mol
   Vibrational Enthalpy:         12.327 kcal/mol
   gas constant (RT):             0.592 kcal/mol
   Translational Entropy:        43.146  cal/mol.K
   Rotational Entropy:           29.944  cal/mol.K
   Vibrational Entropy:          14.959  cal/mol.K

   Total Enthalpy:               14.696 kcal/mol
   Total Entropy:                88.049  cal/mol.K

 ======================================================================

 STANDARD THERMODYNAMIC QUANTITIES FOR ANHARMONIC VIBRATION -- TOSH

   Zero point vibrational energy: ************ kcal/mol

   Vibrational Enthalpy:       Infinity kcal/mol
   Vibrational Entropy:             NaN  cal/mol.K

   Total Enthalpy:             Infinity kcal/mol
   Total Entropy:                   NaN  cal/mol.K

 ======================================================================

 STANDARD THERMODYNAMIC QUANTITIES FOR ANHARMONIC VIBRATION -- VPT2

   Zero point vibrational energy: ************ kcal/mol

   Vibrational Enthalpy:       Infinity kcal/mol
   Vibrational Entropy:             NaN  cal/mol.K

   Total Enthalpy:             Infinity kcal/mol
   Total Entropy:                   NaN  cal/mol.K

 ======================================================================

Archival summary:
1\1\TWL01\FREQ\ProcedureUnspecified\BasisUnspecified\222\taweetha\TueAug2801:45:562018TueAug2801:45:562018\0\\#,FREQ,ProcedureUnspecified,BasisUnspecified,\\0,1\I\C,1,2.09771\C,2,1.33666,1,127.18\F,3,1.34068,2,118.782,1,-180,0\F,2,1.34068,1,114.038,3,-180,0\I,3,2.09771,2,127.18,1,-0,0\\\@

 Total job time:  121.66s(wall), 463.36s(cpu) 
 Tue Aug 28 01:45:56 2018

        *************************************************************
        *                                                           *
        *  Thank you very much for using Q-Chem.  Have a nice day.  *
        *                                                           *
        *************************************************************
